# Supplementary material for: Research on combustion and emissions of heavy duty diesel engines under low-speed and low-load conditions in low temperature environments
Source: PLoS One. 2025 Feb 21;20(2):e0318933. doi: 10.1371/journal.pone.0318933 (PMC11844864; doi:10.1371/journal.pone.0318933)
Supplement: S1 File — (ZIP) [file pone.0318933.s001.zip › 1000rpm_30%/3-tigaojinqiwendu/Tin322K/time.out]

# CONVERGE Release Build 2.3.20/  Jan 30, 2017        Run Date:Thu Aug 31 10:12:01 2023
# column       1                2                3                4                5                6                7                8                9               10               11 
#          Crank     Cycle_Number               dt          Max_CFL     Max_Visc_CFL     Max_Cond_CFL     Max_Diff_CFL     Max_Mach_CFL         WallTime     Num_Recovers       dt_limiter
#          (DEG)           (none)        (seconds)           (none)           (none)           (none)           (none)           (none)        (seconds)           (none)           (none)
#
  -1.4599700e+02                1    5.0000000e-07    1.4395886e-03    1.7815250e-03    1.9857003e-03    2.2840064e-03    1.7899494e-01    2.5601935e-01                0         
  -1.4599325e+02                2    6.2500000e-07    1.8039300e-03    2.2268394e-03    2.4820511e-03    2.8549223e-03    2.2375451e-01    1.7293239e-01                0         #dt_grow
  -1.4598856e+02                3    7.8125000e-07    2.2623684e-03    2.7834452e-03    3.1024482e-03    3.5685195e-03    2.7971006e-01    1.4900708e-01                0         #dt_grow
  -1.4598270e+02                4    9.7656250e-07    2.8404538e-03    3.4790582e-03    3.8777841e-03    4.4603311e-03    3.4966399e-01    1.6699243e-01                0         #dt_grow
  -1.4597538e+02                5    1.2207031e-06    3.5712934e-03    4.3484355e-03    4.8467995e-03    5.5749173e-03    4.3712122e-01    1.5685844e-01                0         #dt_grow
  -1.4596622e+02                6    1.5258789e-06    4.4977278e-03    5.4349403e-03    6.0578278e-03    6.9678722e-03    5.4646583e-01    1.6290307e-01                0         #dt_grow
  -1.4595478e+02                7    1.9073486e-06    5.0974098e-03    6.7927340e-03    7.5712380e-03    8.7086334e-03    6.8318248e-01    1.5666866e-01                0         #dt_grow
  -1.4594047e+02                8    2.3841858e-06    6.4290591e-03    8.4894923e-03    9.4624628e-03    1.0883964e-02    8.5413396e-01    1.6423726e-01                0         #dt_grow
  -1.4592259e+02                9    2.9802322e-06    8.1177654e-03    1.0609649e-02    1.1825614e-02    1.3602114e-02    1.0679093e+00    1.5359974e-01                0         #dt_grow
  -1.4590024e+02               10    3.7252903e-06    1.0260196e-02    1.3258194e-02    1.4777718e-02    1.6997685e-02    1.3352604e+00    1.5102696e-01                0         #dt_grow
  -1.4587230e+02               11    4.6566129e-06    1.2993125e-02    1.6566710e-02    1.8465440e-02    2.1239371e-02    1.6696514e+00    1.3199830e-01                0         #dt_grow
  -1.4583738e+02               12    5.8207661e-06    1.6492694e-02    2.0698962e-02    2.3071321e-02    2.6537131e-02    2.0879370e+00    1.3411665e-01                0         #dt_grow
  -1.4579372e+02               13    7.2759576e-06    2.1012555e-02    2.5858981e-02    2.8822783e-02    3.3152540e-02    2.6112209e+00    1.3984656e-01                0         #dt_grow
  -1.4573915e+02               14    9.0949470e-06    2.6955378e-02    3.2300722e-02    3.6002901e-02    4.1411182e-02    3.2659179e+00    1.3479948e-01                0         #dt_grow
  -1.4567094e+02               15    1.1368684e-05    2.7222279e-02    4.0338451e-02    4.4961985e-02    5.1715963e-02    4.0850795e+00    1.4211988e-01                0         #dt_grow
  -1.4558567e+02               16    1.4210855e-05    3.5248724e-02    5.0364953e-02    5.6137869e-02    6.4570453e-02    5.1101194e+00    1.3630414e-01                0         #dt_grow
  -1.4547909e+02               17    1.7763568e-05    4.6134116e-02    6.2868529e-02    7.0074868e-02    8.0600678e-02    6.3931045e+00    1.4324856e-01                0         #dt_grow
  -1.4534587e+02               18    2.2204460e-05    5.4156696e-02    7.8450833e-02    8.7443676e-02    1.0057799e-01    7.9998677e+00    1.5200615e-01                0         #dt_grow
  -1.4517933e+02               19    2.7755576e-05    7.2701262e-02    9.7860757e-02    1.0907913e-01    1.2546251e-01    1.0013940e+01    1.5085745e-01                0         #dt_grow
  -1.4497117e+02               20    3.4694470e-05    1.0051744e-01    1.2200618e-01    1.3599339e-01    1.5641818e-01    1.2541018e+01    1.9798923e-01                0         #dt_grow
  -1.4471096e+02               21    4.3368087e-05    1.1174683e-01    1.5200187e-01    1.6942930e-01    1.9487419e-01    1.5714064e+01    1.5606403e-01                0         #dt_grow
  -1.4438570e+02               22    5.4210109e-05    1.4516522e-01    1.8921802e-01    2.1091452e-01    2.4258721e-01    1.9700476e+01    1.6172504e-01                0         #dt_grow
  -1.4397912e+02               23    6.7762636e-05    1.7089895e-01    2.3529383e-01    2.6227682e-01    3.0165875e-01    2.4713722e+01    2.1653080e-01                0         #dt_grow
  -1.4347090e+02               24    8.4703295e-05    2.6281087e-01    2.9225810e-01    3.2577854e-01    3.7468987e-01    3.1025369e+01    1.6728425e-01                0         #dt_grow
  -1.4287090e+02               25    1.0000000e-04    3.1497395e-01    3.4247200e-01    3.8175832e-01    4.3906666e-01    3.6807135e+01    1.9948292e-01                0         #dt_max
  -1.4227090e+02               26    1.0000000e-04    3.1312425e-01    3.4000595e-01    3.7901597e-01    4.3590507e-01    3.6589971e+01    1.6430044e-01                0         #dt_max
  -1.4167090e+02               27    1.0000000e-04    2.9502226e-01    3.3756227e-01    3.7629850e-01    4.3277214e-01    3.6735597e+01    2.0485115e-01                0         #dt_max
  -1.4107090e+02               28    1.0000000e-04    2.9442952e-01    3.3512583e-01    3.7358905e-01    4.2964850e-01    3.6876932e+01    1.7034745e-01                0         #dt_max
  -1.4047090e+02               29    1.0000000e-04    2.3995323e-01    3.3269310e-01    3.7088370e-01    4.2652962e-01    3.7012562e+01    1.9704700e-01                0         #dt_max
  -1.3987090e+02               30    1.0000000e-04    3.1674320e-01    3.3025356e-01    3.6817075e-01    4.2340200e-01    3.7143471e+01    1.9513512e-01                0         #dt_max
  -1.3927090e+02               31    1.0000000e-04    3.0685160e-01    3.2786881e-01    3.6551884e-01    4.2034462e-01    3.7223799e+01    1.6720152e-01                0         #dt_max
  -1.3867090e+02               32    1.0000000e-04    2.9511094e-01    3.2544560e-01    3.6282379e-01    4.1723795e-01    3.7363843e+01    1.9240618e-01                0         #dt_max
  -1.3807090e+02               33    1.0000000e-04    2.8170806e-01    3.2302309e-01    3.6012969e-01    4.1413217e-01    3.7501672e+01    1.6085339e-01                0         #dt_max
  -1.3747090e+02               34    1.0000000e-04    3.0474660e-01    3.2060984e-01    3.5744586e-01    4.1103826e-01    3.7637775e+01    1.9270444e-01                0         #dt_max
  -1.3687090e+02               35    1.0000000e-04    3.6106044e-01    3.1820459e-01    3.5477087e-01    4.0795461e-01    3.7772786e+01    1.9192028e-01                0         #dt_max
  -1.3627090e+02               36    1.0000000e-04    3.6263943e-01    3.1580862e-01    3.5210615e-01    4.0488284e-01    3.8219012e+01    1.5133572e-01                0         #dt_max
  -1.3567090e+02               37    1.0000000e-04    3.7217159e-01    3.1342261e-01    3.4945249e-01    4.0182386e-01    3.8331354e+01    1.9269872e-01                0         #dt_max
  -1.3507090e+02               38    1.0000000e-04    2.6359821e-01    3.1104692e-01    3.4681025e-01    3.9877810e-01    3.8441859e+01    1.5461659e-01                0         #dt_max
  -1.3447090e+02               39    1.0000000e-04    3.5289909e-01    3.0868267e-01    3.4418070e-01    3.9574702e-01    3.8550208e+01    1.8046832e-01                0         #dt_max
  -1.3387090e+02               40    1.0000000e-04    3.2034070e-01    3.0632789e-01    3.4156161e-01    3.9272806e-01    3.8656698e+01    1.8129992e-01                0         #dt_max
  -1.3327090e+02               41    1.0000000e-04    3.6131620e-01    3.0398547e-01    3.3895625e-01    3.8972497e-01    3.8761642e+01    1.5219879e-01                0         #dt_max
  -1.3267090e+02               42    1.0000000e-04    3.5703137e-01    3.0165606e-01    3.3636530e-01    3.8673854e-01    3.8865127e+01    1.8170500e-01                0         #dt_max
  -1.3207090e+02               43    1.0000000e-04    3.7616295e-01    2.9933869e-01    3.3378770e-01    3.8376756e-01    3.8967337e+01    1.4111257e-01                0         #dt_max
  -1.3147090e+02               44    1.0000000e-04    4.1217510e-01    2.9703324e-01    3.3122331e-01    3.8081185e-01    3.8393257e+01    1.7391968e-01                0         #dt_max
  -1.3087090e+02               45    1.0000000e-04    3.7277161e-01    2.9473991e-01    3.2867234e-01    3.7787167e-01    3.8486155e+01    1.6760516e-01                0         #dt_max
  -1.3027090e+02               46    1.0000000e-04    4.1815554e-01    2.9246087e-01    3.2613723e-01    3.7494984e-01    3.8596593e+01    1.4458179e-01                0         #dt_max
  -1.2967090e+02               47    1.0000000e-04    3.8607670e-01    2.9019464e-01    3.2361630e-01    3.7204440e-01    3.8688850e+01    1.6893196e-01                0         #dt_max
  -1.2907090e+02               48    1.0000000e-04    3.6006609e-01    2.8794032e-01    3.2110858e-01    3.6915425e-01    3.8623702e+01    1.3882208e-01                0         #dt_max
  -1.2847090e+02               49    1.0000000e-04    4.2392294e-01    2.8570108e-01    3.1861758e-01    3.6628343e-01    3.8723480e+01    1.6993737e-01                0         #dt_max
  -1.2787090e+02               50    1.0000000e-04    4.3716481e-01    2.8347741e-01    3.1614385e-01    3.6343257e-01    3.8710755e+01    1.6677547e-01                0         #dt_max
  -1.2727090e+02               51    1.0000000e-04    4.2381038e-01    2.8132498e-01    3.1374977e-01    3.6067305e-01    3.8801717e+01    1.4852452e-01                0         #dt_max
  -1.2667090e+02               52    1.0000000e-04    3.6563187e-01    2.7913403e-01    3.1131232e-01    3.5786414e-01    3.9237630e+01    1.7603159e-01                0         #dt_max
  -1.2607090e+02               53    1.0000000e-04    4.1028929e-01    2.7690915e-01    3.0883699e-01    3.5501173e-01    3.9323746e+01    1.4719868e-01                0         #dt_max
  -1.2547090e+02               54    1.0000000e-04    3.6191607e-01    2.7479398e-01    3.0648384e-01    3.5229998e-01    3.9412119e+01    1.8165469e-01                0         #dt_max
  -1.2487090e+02               55    1.0000000e-04    3.9162967e-01    2.7265848e-01    3.0410795e-01    3.4956215e-01    3.9498907e+01    1.7153382e-01                0         #dt_max
  -1.2427090e+02               56    1.0000000e-04    4.2170365e-01    2.7051613e-01    3.0172434e-01    3.4681555e-01    3.9585793e+01    1.5211606e-01                0         #dt_max
  -1.2367090e+02               57    1.0000000e-04    4.4871004e-01    2.6840345e-01    2.9937371e-01    3.4410699e-01    3.9671981e+01    1.7399192e-01                0         #dt_max
  -1.2307090e+02               58    1.0000000e-04    4.4992445e-01    2.6630284e-01    2.9703645e-01    3.4141390e-01    3.9757700e+01    1.5265131e-01                0         #dt_max
  -1.2247090e+02               59    1.0000000e-04    3.9954029e-01    2.6421489e-01    2.9471323e-01    3.3873704e-01    3.9186018e+01    1.7951965e-01                0         #dt_max
  -1.2187090e+02               60    1.0000000e-04    4.6116578e-01    2.6213955e-01    2.9240396e-01    3.3607634e-01    3.9266529e+01    1.8179560e-01                0         #dt_max
  -1.2127090e+02               61    1.0000000e-04    4.2287401e-01    2.6007694e-01    2.9010881e-01    3.3343197e-01    3.9348541e+01    1.5069580e-01                0         #dt_max
  -1.2067611e+02               62    9.9131993e-05    4.1448766e-01    2.5581122e-01    2.8535597e-01    3.2796311e-01    3.9086819e+01    1.8078494e-01                0         #dt_move
  -1.2008717e+02               63    9.8156571e-05    4.5070687e-01    2.5133992e-01    2.8037356e-01    3.2223066e-01    3.8780458e+01    1.4408159e-01                0         #dt_move
  -1.1950389e+02               64    9.7212637e-05    4.1608880e-01    2.4701654e-01    2.7555592e-01    3.1668787e-01    3.8484172e+01    1.7874265e-01                0         #dt_move
  -1.1892610e+02               65    9.6298525e-05    4.6961329e-01    2.4283296e-01    2.7089402e-01    3.1132431e-01    3.8197667e+01    1.6672707e-01                0         #dt_move
  -1.1835364e+02               66    9.5410317e-05    4.3801682e-01    2.3877607e-01    2.6637324e-01    3.0612317e-01    3.8183866e+01    1.4310837e-01                0         #dt_move
  -1.1778632e+02               67    9.4554074e-05    3.4089465e-01    2.3484864e-01    2.6199669e-01    3.0108800e-01    3.7911969e+01    1.6538382e-01                0         #dt_move
  -1.1722396e+02               68    9.3725274e-05    4.4948502e-01    2.3105381e-01    2.5776785e-01    2.9622284e-01    3.7675237e+01    1.4045286e-01                0         #dt_move
  -1.1666646e+02               69    9.2916823e-05    3.8638229e-01    2.2736213e-01    2.5365389e-01    2.9148991e-01    3.7418304e+01    1.8152905e-01                0         #dt_move
  -1.1611365e+02               70    9.2135259e-05    4.1369391e-01    2.2374395e-01    2.4962182e-01    2.8685122e-01    3.7169715e+01    1.5420818e-01                0         #dt_move
  -1.1556538e+02               71    9.1378271e-05    4.6171073e-01    2.2032549e-01    2.4581224e-01    2.8246858e-01    3.6930616e+01    1.8112302e-01                0         #dt_move
  -1.1502155e+02               72    9.0639020e-05    4.4352116e-01    2.1691340e-01    2.4200974e-01    2.7809410e-01    3.6113541e+01    1.4014101e-01                0         #dt_move
  -1.1448200e+02               73    8.9925575e-05    4.9404357e-01    2.1364084e-01    2.3836271e-01    2.7389851e-01    3.5889710e+01    1.7295408e-01                0         #dt_move
  -1.1394661e+02               74    8.9230072e-05    3.8498078e-01    2.1046615e-01    2.3482468e-01    2.6982839e-01    3.5697108e+01    1.7293954e-01                0         #dt_move
  -1.1341530e+02               75    8.8553130e-05    4.1790026e-01    2.0737801e-01    2.3138306e-01    2.6586924e-01    3.5486527e+01    1.4656377e-01                0         #dt_move
  -1.1288790e+02               76    8.7898968e-05    4.5704218e-01    2.0438366e-01    2.2804594e-01    2.6203034e-01    3.5283519e+01    1.6881752e-01                0         #dt_move
  -1.1236435e+02               77    8.7259237e-05    4.9320465e-01    2.0146217e-01    2.2478998e-01    2.5828484e-01    3.5085066e+01    1.4475870e-01                0         #dt_move
  -1.1184453e+02               78    8.6636387e-05    4.9498642e-01    1.9865597e-01    2.2166246e-01    2.5468714e-01    3.4892938e+01    1.8081069e-01                0         #dt_move
  -1.1132833e+02               79    8.6033142e-05    4.3569819e-01    1.9589283e-01    2.1858291e-01    2.5114466e-01    3.4949148e+01    1.5059471e-01                0         #dt_move
  -1.1081566e+02               80    8.5445555e-05    4.6899267e-01    1.9316465e-01    2.1554226e-01    2.4764699e-01    3.4764545e+01    1.7762446e-01                0         #dt_move
  -1.1030642e+02               81    8.4873166e-05    4.4893737e-01    1.9057306e-01    2.1265384e-01    2.4432444e-01    3.4610153e+01    1.5134692e-01                0         #dt_move
  -1.0980052e+02               82    8.4315544e-05    4.4351104e-01    1.8801675e-01    2.0980470e-01    2.4104712e-01    3.4437300e+01    1.7593122e-01                0         #dt_move
  -1.0929789e+02               83    8.3772272e-05    4.8491038e-01    1.8552266e-01    2.0702486e-01    2.3784956e-01    3.4268957e+01    1.5215516e-01                0         #dt_move
  -1.0879844e+02               84    8.3242510e-05    4.1304889e-01    1.8308726e-01    2.0431042e-01    2.3472725e-01    3.4105245e+01    1.7979980e-01                0         #dt_move
  -1.0830207e+02               85    8.2727287e-05    4.8540482e-01    1.8068304e-01    2.0163070e-01    2.3164492e-01    3.3414662e+01    1.4645743e-01                0         #dt_move
  -1.0780872e+02               86    8.2224895e-05    4.6931899e-01    1.7839225e-01    1.9907740e-01    2.2870801e-01    3.3261859e+01    1.9271612e-01                0         #dt_move
  -1.0731831e+02               87    8.1734795e-05    3.5611495e-01    1.7612953e-01    1.9655534e-01    2.2580709e-01    3.3114635e+01    1.4592409e-01                0         #dt_move
  -1.0683077e+02               88    8.1257471e-05    4.7899016e-01    1.7389439e-01    1.9406397e-01    2.2294152e-01    3.2989020e+01    1.6466761e-01                0         #dt_move
  -1.0634601e+02               89    8.0792265e-05    4.0714330e-01    1.7173655e-01    1.9165877e-01    2.2017507e-01    3.2849318e+01    1.3718987e-01                0         #dt_move
  -1.0586398e+02               90    8.0338846e-05    4.3675119e-01    1.6963040e-01    1.8931114e-01    2.1747487e-01    3.2713680e+01    1.6088033e-01                0         #dt_move
  -1.0538460e+02               91    7.9896893e-05    4.8979006e-01    1.6757356e-01    1.8701846e-01    2.1483789e-01    3.2582043e+01    1.4244843e-01                0         #dt_move
  -1.0490780e+02               92    7.9466096e-05    3.8843520e-01    1.6556254e-01    1.8477683e-01    2.1225967e-01    3.2693556e+01    1.6539860e-01                0         #dt_move
  -1.0443354e+02               93    7.9044733e-05    4.4545540e-01    1.6359453e-01    1.8258311e-01    2.0973657e-01    3.2566509e+01    1.3376546e-01                0         #dt_move
  -1.0396174e+02               94    7.8632178e-05    4.0025938e-01    1.6166672e-01    1.8043417e-01    2.0726503e-01    3.2465979e+01    1.5287161e-01                0         #dt_move
  -1.0349235e+02               95    7.8232778e-05    4.3957916e-01    1.5978729e-01    1.7833914e-01    2.0485549e-01    3.2347953e+01    1.3545585e-01                0         #dt_move
  -1.0302529e+02               96    7.7843426e-05    4.8343441e-01    1.5795034e-01    1.7629144e-01    2.0250043e-01    3.2233014e+01    1.3245797e-01                0         #dt_move
  -1.0256053e+02               97    7.7459503e-05    4.8466058e-01    1.5614212e-01    1.7427574e-01    2.0018220e-01    3.2119849e+01    1.5291762e-01                0         #dt_move
  -1.0209800e+02               98    7.7087883e-05    4.7512424e-01    1.5437873e-01    1.7230999e-01    1.9792144e-01    3.2011376e+01    1.3261890e-01                0         #dt_move
  -1.0163764e+02               99    7.6726902e-05    4.1588884e-01    1.5265300e-01    1.7038623e-01    1.9570898e-01    3.1369250e+01    1.5589595e-01                0         #dt_move
  -1.0117943e+02              100    7.6368793e-05    4.8505046e-01    1.5095448e-01    1.6849274e-01    1.9353139e-01    3.1281555e+01    1.3890934e-01                0         #dt_move
  -1.0072328e+02              101    7.6025202e-05    4.7397676e-01    1.4926642e-01    1.6661079e-01    1.9136721e-01    3.1196180e+01    2.3087049e-01                0         #dt_move
  -1.0026915e+02              102    7.5686864e-05    4.6270078e-01    1.4764047e-01    1.6479797e-01    1.8928265e-01    3.1031476e+01    1.4493084e-01                0         #dt_move
  -9.9817011e+01              103    7.5357201e-05    3.9004798e-01    1.4605597e-01    1.6303155e-01    1.8725124e-01    3.0940084e+01    1.7388034e-01                0         #dt_move
  -9.9366792e+01              104    7.5036445e-05    4.2984459e-01    1.4450405e-01    1.6130142e-01    1.8526160e-01    3.0852153e+01    1.4512682e-01                0         #dt_move
  -9.8918464e+01              105    7.4721423e-05    4.1801732e-01    1.4297300e-01    1.5959457e-01    1.8329872e-01    3.1007375e+01    1.7831182e-01                0         #dt_move
  -9.8471966e+01              106    7.4416291e-05    4.9112654e-01    1.4147455e-01    1.5792403e-01    1.8137762e-01    3.0923476e+01    1.5349698e-01                0         #dt_move
  -9.8027267e+01              107    7.4116486e-05    3.5846180e-01    1.4003392e-01    1.5631798e-01    1.7953067e-01    3.0843220e+01    1.4991379e-01                0         #dt_move
  -9.7584316e+01              108    7.3825227e-05    3.9024607e-01    1.3856443e-01    1.5467965e-01    1.7764671e-01    3.0764609e+01    1.8141174e-01                0         #dt_move
  -9.7143069e+01              109    7.3541085e-05    4.2270458e-01    1.3715301e-01    1.5310606e-01    1.7583720e-01    3.0689076e+01    1.4141870e-01                0         #dt_move
  -9.6703497e+01              110    7.3262146e-05    4.5400541e-01    1.3579662e-01    1.5159384e-01    1.7409823e-01    3.0615419e+01    1.7129302e-01                0         #dt_move
  -9.6265535e+01              111    7.2993508e-05    4.5508434e-01    1.3441637e-01    1.5005494e-01    1.7232868e-01    3.0544983e+01    1.3829088e-01                0         #dt_move
  -9.5829177e+01              112    7.2726479e-05    3.9978199e-01    1.3307215e-01    1.4855624e-01    1.7060533e-01    3.0108962e+01    1.7032838e-01                0         #dt_move
  -9.5394356e+01              113    7.2470167e-05    4.5815462e-01    1.3176194e-01    1.4709544e-01    1.6892556e-01    3.0034172e+01    1.4297867e-01                0         #dt_move
  -9.4961038e+01              114    7.2219663e-05    4.1595325e-01    1.3047439e-01    1.4565990e-01    1.6727486e-01    2.9961790e+01    1.7290449e-01                0         #dt_move
  -9.4529204e+01              115    7.1972339e-05    4.0534503e-01    1.2920113e-01    1.4424025e-01    1.6564247e-01    2.9835337e+01    1.4239836e-01                0         #dt_move
  -9.4098795e+01              116    7.1734740e-05    4.4006397e-01    1.2796360e-01    1.4286043e-01    1.6405590e-01    2.9777180e+01    1.3364172e-01                0         #dt_move
  -9.3669779e+01              117    7.1502774e-05    4.4728623e-01    1.2674905e-01    1.4150622e-01    1.6249878e-01    2.9720880e+01    1.6522694e-01                0         #dt_move
  -9.3242139e+01              118    7.1273290e-05    4.9069583e-01    1.2554639e-01    1.4016524e-01    1.6095691e-01    2.9666206e+01    1.3536978e-01                0         #dt_move
  -9.2815820e+01              119    7.1053061e-05    4.2879835e-01    1.2436918e-01    1.3885267e-01    1.5944766e-01    2.9867926e+01    1.6609836e-01                0         #dt_move
  -9.2390790e+01              120    7.0838357e-05    4.9704218e-01    1.2321197e-01    1.3756236e-01    1.5796407e-01    2.9833113e+01    1.4154744e-01                0         #dt_move
  -9.1967022e+01              121    7.0628048e-05    4.8572201e-01    1.2207249e-01    1.3629180e-01    1.5650319e-01    2.9784628e+01    1.7719388e-01                0         #dt_move
  -9.1544487e+01              122    7.0422573e-05    4.7706200e-01    1.2094983e-01    1.3503998e-01    1.5506388e-01    2.9737695e+01    1.4269280e-01                0         #dt_move
  -9.1123141e+01              123    7.0224216e-05    3.9980013e-01    1.1985318e-01    1.3381714e-01    1.5365792e-01    2.9693188e+01    1.3312888e-01                0         #dt_move
  -9.0702955e+01              124    7.0031079e-05    4.4211405e-01    1.1877456e-01    1.3261440e-01    1.5227508e-01    2.9650869e+01    1.6333461e-01                0         #dt_move
  -9.0283896e+01              125    6.9843091e-05    4.1991342e-01    1.1771374e-01    1.3143148e-01    1.5091505e-01    2.9236261e+01    1.4650178e-01                0         #dt_move
  -8.9865945e+01              126    6.9658547e-05    4.7258754e-01    1.1666335e-01    1.3026020e-01    1.4956840e-01    2.9187365e+01    1.6514039e-01                0         #dt_move
  -8.9449062e+01              127    6.9480551e-05    3.6831252e-01    1.1563351e-01    1.2911181e-01    1.4824808e-01    2.9141903e+01    1.4206123e-01                0         #dt_move
  -8.9033215e+01              128    6.9307816e-05    3.9818604e-01    1.1462013e-01    1.2798178e-01    1.4694888e-01    2.9039661e+01    1.4047337e-01                0         #dt_move
  -8.8618375e+01              129    6.9139974e-05    4.3126904e-01    1.1362590e-01    1.2687308e-01    1.4567423e-01    2.9008025e+01    1.6841650e-01                0         #dt_move
  -8.8204513e+01              130    6.8976968e-05    4.6682308e-01    1.1264735e-01    1.2578185e-01    1.4441968e-01    2.8978020e+01    1.3698125e-01                0         #dt_move
  -8.7791601e+01              131    6.8818743e-05    2.3418120e+00    4.2452270e-01    4.8832980e-01    5.4425987e-01    1.1771056e+02    1.8488622e-01                0         #dt_move
  -8.7616208e+01              132    2.9232188e-05    2.0458794e-01    4.7342073e-02    5.2862904e-02    6.0694965e-02    1.2289939e+01    1.6062236e-01                0         #dt_mach
  -8.7396966e+01              133    3.6540235e-05    2.1298277e-01    5.8979003e-02    6.5857272e-02    7.5614106e-02    1.5506174e+01    1.2505865e-01                0         #dt_grow
  -8.7122914e+01              134    4.5675294e-05    3.3372617e-01    7.3405297e-02    8.1966603e-02    9.4109355e-02    1.9404473e+01    1.3364911e-01                0         #dt_grow
  -8.6780350e+01              135    5.7094117e-05    2.9289393e-01    9.1255494e-02    1.0189963e-01    1.1699422e-01    2.4282720e+01    1.5851355e-01                0         #dt_grow
  -8.6370577e+01              136    6.8295489e-05    4.6657598e-01    1.0843884e-01    1.2108859e-01    1.3902415e-01    2.9085042e+01    1.3833404e-01                0         #dt_move
  -8.5961561e+01              137    6.8169329e-05    3.9549369e-01    1.0757901e-01    1.2012974e-01    1.3792181e-01    2.9070064e+01    1.7399001e-01                0         #dt_move
  -8.5553342e+01              138    6.8036465e-05    4.2559957e-01    1.0666876e-01    1.1911460e-01    1.3675482e-01    2.9051382e+01    1.4527321e-01                0         #dt_move
  -8.5145894e+01              139    6.7908058e-05    4.7380179e-01    1.0579506e-01    1.1814022e-01    1.3563469e-01    2.9034678e+01    1.4129543e-01                0         #dt_move
  -8.4739189e+01              140    6.7784078e-05    4.2520170e-01    1.0493220e-01    1.1717793e-01    1.3452847e-01    2.8667115e+01    1.7021537e-01                0         #dt_move
  -8.4333202e+01              141    6.7664487e-05    4.2799326e-01    1.0408139e-01    1.1622907e-01    1.3343768e-01    2.8660613e+01    1.5004778e-01                0         #dt_move
  -8.3927907e+01              142    6.7549247e-05    3.9024889e-01    1.0324360e-01    1.1529471e-01    1.3236359e-01    2.8642870e+01    1.6608000e-01                0         #dt_move
  -8.3523277e+01              143    6.7438325e-05    4.2334688e-01    1.0241771e-01    1.1437363e-01    1.3130476e-01    2.8588635e+01    1.4520836e-01                0         #dt_move
  -8.3119287e+01              144    6.7331688e-05    4.6149782e-01    1.0160511e-01    1.1346728e-01    1.3026297e-01    2.8580509e+01    1.3749528e-01                0         #dt_move
  -8.2715911e+01              145    6.7229304e-05    4.9001976e-01    1.0080568e-01    1.1257561e-01    1.2923805e-01    2.8574216e+01    1.5662837e-01                0         #dt_move
  -8.2313124e+01              146    6.7131144e-05    4.8090558e-01    1.0001928e-01    1.1169845e-01    1.2822985e-01    2.8569813e+01    1.3258123e-01                0         #dt_move
  -8.1910901e+01              147    6.7037181e-05    4.0211831e-01    9.9241946e-02    1.1083140e-01    1.2723326e-01    2.8774612e+01    1.5733838e-01                0         #dt_move
  -8.1509217e+01              148    6.6947389e-05    4.6069361e-01    9.8475327e-02    1.0997629e-01    1.2625042e-01    2.8780580e+01    1.2988114e-01                0         #dt_move
  -8.1108046e+01              149    6.6861743e-05    4.4990004e-01    9.7719622e-02    1.0913335e-01    1.2528157e-01    2.8782508e+01    1.3526654e-01                0         #dt_move
  -8.0707365e+01              150    6.6780223e-05    4.3828224e-01    9.6973489e-02    1.0830108e-01    1.2432499e-01    2.8785780e+01    1.6414356e-01                0         #dt_move
  -8.0307148e+01              151    6.6702807e-05    4.7937206e-01    9.6242885e-02    1.0748606e-01    1.2338831e-01    2.8790296e+01    1.3429451e-01                0         #dt_move
  -7.9907371e+01              152    6.6629476e-05    4.0995904e-01    9.5522630e-02    1.0668262e-01    1.2246491e-01    2.8796405e+01    1.6023183e-01                0         #dt_move
  -7.9508010e+01              153    6.6560214e-05    4.8387715e-01    9.4810852e-02    1.0588863e-01    1.2155237e-01    2.8496914e+01    1.3344908e-01                0         #dt_move
  -7.9109040e+01              154    6.6495006e-05    4.6867222e-01    9.4107389e-02    1.0510390e-01    1.2065050e-01    2.8511324e+01    1.3210535e-01                0         #dt_move
  -7.8710437e+01              155    6.6433838e-05    3.5332693e-01    9.3416103e-02    1.0433274e-01    1.1976423e-01    2.8514376e+01    1.6319799e-01                0         #dt_move
  -7.8312177e+01              156    6.6376699e-05    4.7151350e-01    9.2733389e-02    1.0357114e-01    1.1888896e-01    2.8463356e+01    1.3577414e-01                0         #dt_move
  -7.7914235e+01              157    6.6323578e-05    3.9661147e-01    9.2083006e-02    1.0284561e-01    1.1805514e-01    2.8478689e+01    1.7035103e-01                0         #dt_move
  -7.7516588e+01              158    6.6274469e-05    4.3129662e-01    9.1398974e-02    1.0208249e-01    1.1717817e-01    2.8494530e+01    1.3876581e-01                0         #dt_move
  -7.7119212e+01              159    6.6229365e-05    1.6389766e+00    2.2148858e-01    2.5342876e-01    2.8395972e-01    8.2171624e+01    1.4571643e-01                0         #dt_move
  -7.6877416e+01              160    4.0299414e-05    2.9172732e-01    5.5031931e-02    6.1465365e-02    7.0553757e-02    1.7439245e+01    2.2404742e-01                0         #dt_mach
  -7.6575170e+01              161    5.0374267e-05    3.1238900e-01    6.8441044e-02    7.6442540e-02    8.7744928e-02    2.1881751e+01    1.4443707e-01                0         #dt_grow
  -7.6197363e+01              162    6.2967834e-05    4.3543662e-01    8.4990145e-02    9.4927170e-02    1.0896172e-01    2.7385788e+01    1.5286589e-01                0         #dt_grow
  -7.5800717e+01              163    6.6107670e-05    4.4810277e-01    8.8646580e-02    9.9011927e-02    1.1364946e-01    2.8790619e+01    1.7856050e-01                0         #dt_move
  -7.5404234e+01              164    6.6080420e-05    4.3535576e-01    8.8025558e-02    9.8319097e-02    1.1285328e-01    2.8817603e+01    1.5236545e-01                0         #dt_move
  -7.5007895e+01              165    6.6056562e-05    4.7617925e-01    8.7412765e-02    9.7635434e-02    1.1206765e-01    2.8845554e+01    1.6128421e-01                0         #dt_move
  -7.4611674e+01              166    6.6036761e-05    4.0800432e-01    8.6807331e-02    9.6959978e-02    1.1129145e-01    2.8875230e+01    1.8107176e-01                0         #dt_move
  -7.4215549e+01              167    6.6020978e-05    4.8282571e-01    8.6182660e-02    9.6263043e-02    1.1049059e-01    2.8713538e+01    1.4717817e-01                0         #dt_move
  -7.3819493e+01              168    6.6009222e-05    4.6706948e-01    8.5610892e-02    9.5625169e-02    1.0975755e-01    2.8753087e+01    1.9065881e-01                0         #dt_move
  -7.3423484e+01              169    6.6001506e-05    3.5143495e-01    8.5024328e-02    9.4970761e-02    1.0900555e-01    2.8788188e+01    1.5815139e-01                0         #dt_move
  -7.3027497e+01              170    6.5997842e-05    4.6861983e-01    8.4419014e-02    9.4295414e-02    1.0822951e-01    2.8825326e+01    1.5453196e-01                0         #dt_move
  -7.2631508e+01              171    6.5998248e-05    3.9332345e-01    8.3867357e-02    9.3679959e-02    1.0752225e-01    2.8864791e+01    1.8300009e-01                0         #dt_move
  -7.2235491e+01              172    6.6002740e-05    4.2941942e-01    8.3310919e-02    9.3059078e-02    1.0680887e-01    2.8905268e+01    1.5000296e-01                0         #dt_move
  -7.1839423e+01              173    6.6011339e-05    4.7456937e-01    8.2739179e-02    9.2421123e-02    1.0607587e-01    2.8946931e+01    1.7408705e-01                0         #dt_move
  -7.1443279e+01              174    6.6024068e-05    3.6977344e-01    8.2216054e-02    9.1837443e-02    1.0540520e-01    2.9071280e+01    1.4737391e-01                0         #dt_move
  -7.1047033e+01              175    6.6040950e-05    4.2327280e-01    8.1677230e-02    9.1236225e-02    1.0471440e-01    2.9116241e+01    1.4883661e-01                0         #dt_move
  -7.0650661e+01              176    6.6062012e-05    3.8695243e-01    8.1145100e-02    9.0642474e-02    1.0403218e-01    2.9165554e+01    1.6773748e-01                0         #dt_move
  -7.0254137e+01              177    6.6087284e-05    4.2222304e-01    8.0616944e-02    9.0053154e-02    1.0335506e-01    2.9216800e+01    1.5033197e-01                0         #dt_move
  -6.9857437e+01              178    6.6116796e-05    4.5680732e-01    8.0095246e-02    8.9471033e-02    1.0268621e-01    2.9269670e+01    1.6084909e-01                0         #dt_move
  -6.9460533e+01              179    6.6150584e-05    4.8830796e-01    7.9577356e-02    8.8893161e-02    1.0202225e-01    2.9323754e+01    1.4214826e-01                0         #dt_move
  -6.9063401e+01              180    6.6188682e-05    4.8106436e-01    7.9064851e-02    8.8321299e-02    1.0136519e-01    2.9380590e+01    1.4555049e-01                0         #dt_move
  -6.8666014e+01              181    6.6231130e-05    4.0192151e-01    7.8556258e-02    8.7753803e-02    1.0071315e-01    2.9126141e+01    1.5985346e-01                0         #dt_move
  -6.8268346e+01              182    6.6277969e-05    4.5033348e-01    7.8052391e-02    8.7191578e-02    1.0006717e-01    2.9187301e+01    1.3883734e-01                0         #dt_move
  -6.7870371e+01              183    6.6329242e-05    4.4797987e-01    7.7552675e-02    8.6633987e-02    9.9426506e-02    2.9241869e+01    1.6073561e-01                0         #dt_move
  -6.7472061e+01              184    6.6384998e-05    4.2850434e-01    7.7055882e-02    8.6079663e-02    9.8789593e-02    2.9409326e+01    1.3417435e-01                0         #dt_move
  -6.7073389e+01              185    6.6445285e-05    4.6863960e-01    7.6564652e-02    8.5531542e-02    9.8159810e-02    2.9476550e+01    1.3772702e-01                0         #dt_move
  -6.6674328e+01              186    6.6510155e-05    4.0458260e-01    7.6077452e-02    8.4987921e-02    9.7535195e-02    2.9545785e+01    1.6166353e-01                0         #dt_move
  -6.6274850e+01              187    6.6579664e-05    4.7904837e-01    7.5593223e-02    8.4447620e-02    9.6914389e-02    2.9708218e+01    1.3902402e-01                0         #dt_move
  -6.5874927e+01              188    6.6653869e-05    4.6418592e-01    7.5109666e-02    8.3908081e-02    9.6294443e-02    2.9781613e+01    1.6483450e-01                0         #dt_move
  -6.5474530e+01              189    6.6732833e-05    3.4961793e-01    7.4628255e-02    8.3370948e-02    9.5677251e-02    2.9858545e+01    1.4113069e-01                0         #dt_move
  -6.5073630e+01              190    6.6816619e-05    4.6289447e-01    7.4169104e-02    8.2858572e-02    9.5088595e-02    2.9938874e+01    1.4261985e-01                0         #dt_move
  -6.4672199e+01              191    6.6905294e-05    3.8661692e-01    7.3722379e-02    8.2360012e-02    9.4515871e-02    3.0021097e+01    1.5946484e-01                0         #dt_move
  -6.4270205e+01              192    6.6998931e-05    4.2508179e-01    7.3278776e-02    8.1864943e-02    9.3947149e-02    3.0105144e+01    1.5008068e-01                0         #dt_move
  -6.3867619e+01              193    6.7097604e-05    4.6832633e-01    7.2842823e-02    8.1378406e-02    9.3388235e-02    3.0191515e+01    1.6672277e-01                0         #dt_move
  -6.3464411e+01              194    6.7201389e-05    3.6093484e-01    7.2406422e-02    8.0891378e-02    9.2828746e-02    2.9905904e+01    1.4389086e-01                0         #dt_move
  -6.3060549e+01              195    6.7310370e-05    4.1265165e-01    7.1969127e-02    8.0403355e-02    9.2268112e-02    3.0002439e+01    1.4592886e-01                0         #dt_move
  -6.2656001e+01              196    6.7424632e-05    3.8439234e-01    7.1540164e-02    7.9924639e-02    9.1718159e-02    3.0097680e+01    1.6823053e-01                0         #dt_move
  -6.2250735e+01              197    6.7544263e-05    4.1515813e-01    7.1111409e-02    7.9446155e-02    9.1168473e-02    3.0195005e+01    1.5045881e-01                0         #dt_move
  -6.1844719e+01              198    6.7669357e-05    4.4455195e-01    7.0684077e-02    7.8969268e-02    9.0620612e-02    3.0293840e+01    1.6750360e-01                0         #dt_move
  -6.1437919e+01              199    6.7800012e-05    4.9476760e-01    7.0257950e-02    7.8493732e-02    9.0074294e-02    3.0395700e+01    1.4062881e-01                0         #dt_move
  -6.1030301e+01              200    6.7936329e-05    4.8725217e-01    6.9857581e-02    7.8046968e-02    8.9561001e-02    3.0501152e+01    1.4463854e-01                0         #dt_move
  -6.0826066e+01              201    3.4039207e-05    1.9477761e-01    3.4885314e-02    3.8975035e-02    4.4724762e-02    1.5435371e+01    4.1017842e-01                1         #dt_move, max_iteration_pstar
  -6.0570772e+01              202    4.2549009e-05    2.6117109e-01    4.3383059e-02    4.8469223e-02    5.5619307e-02    1.9313533e+01    1.2332964e-01                0         #dt_grow
  -6.0251654e+01              203    5.3186261e-05    3.4828906e-01    5.3873347e-02    6.0189745e-02    6.9068393e-02    2.4174083e+01    1.2869000e-01                0         #dt_grow
  -5.9852757e+01              204    6.6482826e-05    4.0228258e-01    6.6768436e-02    7.4597355e-02    8.5600559e-02    3.0260732e+01    1.5149069e-01                0         #dt_grow
  -5.9441619e+01              205    6.8523024e-05    3.9373642e-01    6.8239180e-02    7.6241194e-02    8.7486128e-02    3.1235827e+01    1.4153504e-01                0         #dt_move
  -5.9029500e+01              206    6.8686502e-05    4.2700096e-01    6.7811263e-02    7.5763771e-02    8.6937516e-02    3.1356781e+01    1.4111590e-01                0         #dt_move
  -5.8616349e+01              207    6.8858488e-05    3.8598907e-01    6.7382748e-02    7.5285713e-02    8.6388138e-02    3.1481477e+01    1.5685487e-01                0         #dt_move
  -5.8202128e+01              208    6.9036970e-05    4.8642122e-01    6.6949861e-02    7.4802812e-02    8.5833156e-02    3.1609367e+01    1.4066911e-01                0         #dt_move
  -5.7786795e+01              209    6.9222092e-05    4.3132711e-01    6.6564464e-02    7.4372639e-02    8.5339056e-02    3.1536723e+01    1.7024660e-01                0         #dt_move
  -5.7370302e+01              210    6.9415520e-05    4.6803422e-01    6.6196172e-02    7.3961546e-02    8.4866887e-02    3.1676237e+01    1.4346766e-01                0         #dt_move
  -5.6952613e+01              211    6.9614847e-05    4.7983604e-01    6.5828429e-02    7.3551075e-02    8.4395421e-02    3.1817162e+01    1.5837717e-01                0         #dt_move
  -5.6533686e+01              212    6.9821057e-05    4.5139859e-01    6.5455953e-02    7.3135340e-02    8.3917888e-02    3.1841289e+01    1.3263679e-01                0         #dt_move
  -5.6113479e+01              213    7.0034554e-05    3.9585488e-01    6.5087090e-02    7.2723651e-02    8.3444987e-02    3.2004005e+01    1.3588834e-01                0         #dt_move
  -5.5691946e+01              214    7.0255514e-05    4.2855788e-01    6.4716614e-02    7.2310183e-02    8.2970018e-02    3.2168780e+01    1.7003560e-01                0         #dt_move
  -5.5269035e+01              215    7.0485187e-05    3.2938181e-01    6.4344890e-02    7.1895324e-02    8.2493448e-02    3.2531576e+01    1.3902640e-01                0         #dt_move
  -5.4844693e+01              216    7.0723704e-05    4.9938798e-01    6.3969243e-02    7.1476054e-02    8.2011849e-02    3.2695732e+01    1.6864991e-01                0         #dt_move
  -5.4418882e+01              217    7.0968529e-05    3.5246147e-01    6.3604857e-02    7.1069381e-02    8.1544688e-02    3.2861676e+01    1.4711666e-01                0         #dt_move
  -5.4078233e+01              218    5.6774823e-05    3.5692687e-01    5.0505719e-02    5.6433281e-02    6.4750921e-02    2.6324439e+01    1.2732983e-01                0         #dt_piso
  -5.3652421e+01              219    7.0968529e-05    3.6399613e-01    6.2514482e-02    6.9852006e-02    8.0146772e-02    3.2957762e+01    1.6731977e-01                0         #dt_grow
  -5.3311773e+01              220    5.6774823e-05    3.0002621e-01    4.9626891e-02    5.5452126e-02    6.3624219e-02    2.6399240e+01    1.2892985e-01                0         #dt_piso
  -5.2885961e+01              221    7.0968529e-05    3.9888888e-01    6.1403861e-02    6.8612137e-02    7.8722899e-02    3.3050397e+01    1.6695309e-01                0         #dt_grow
  -5.2545312e+01              222    5.6774823e-05    3.7581524e-01    4.8731305e-02    5.4452361e-02    6.2476032e-02    2.6473847e+01    1.3187265e-01                0         #dt_piso
  -5.2119501e+01              223    7.0968529e-05    4.1566305e-01    6.0269635e-02    6.7346052e-02    7.7268763e-02    3.2816767e+01    1.4899802e-01                0         #dt_grow
  -5.1778852e+01              224    5.6774823e-05    3.2185588e-01    4.7823336e-02    5.3438894e-02    6.1311969e-02    2.6283877e+01    1.5482974e-01                0         #dt_piso
  -5.1353041e+01              225    7.0968529e-05    4.0488497e-01    5.9107814e-02    6.6049318e-02    7.5779248e-02    3.2898788e+01    1.4654708e-01                0         #dt_grow
  -5.1012392e+01              226    5.6774823e-05    3.1683709e-01    4.6882259e-02    5.2388594e-02    6.0105461e-02    2.6299692e+01    1.3197374e-01                0         #dt_piso
  -5.0586581e+01              227    7.0968529e-05    4.0589216e-01    5.7993849e-02    6.4805714e-02    7.4351088e-02    3.2926923e+01    1.6451192e-01                0         #dt_grow
  -5.0245932e+01              228    5.6774823e-05    3.3238704e-01    4.6066846e-02    5.1477893e-02    5.9060059e-02    2.6376439e+01    1.2658978e-01                0         #dt_piso
  -4.9820121e+01              229    7.0968529e-05    4.4009518e-01    5.7016066e-02    6.3713497e-02    7.3097520e-02    3.3022496e+01    1.5869141e-01                0         #dt_grow
  -4.9479472e+01              230    5.6774823e-05    2.4581561e-01    4.5280924e-02    5.0600021e-02    5.8052466e-02    2.6734200e+01    1.3274813e-01                0         #dt_piso
  -4.9053661e+01              231    7.0968529e-05    4.4737906e-01    5.6021507e-02    6.2602646e-02    7.1822445e-02    3.3472912e+01    1.3841844e-01                0         #dt_grow
  -4.8713012e+01              232    5.6774823e-05    3.3746325e-01    4.4477994e-02    4.9703255e-02    5.7023069e-02    2.6816252e+01    1.6176510e-01                0         #dt_piso
  -4.8287201e+01              233    7.0968529e-05    4.2017913e-01    5.5010240e-02    6.1473258e-02    7.0525949e-02    3.3577095e+01    1.4697218e-01                0         #dt_grow
  -4.7946552e+01              234    5.6774823e-05    3.2594080e-01    4.3661866e-02    4.8791842e-02    5.5976751e-02    2.6898509e+01    1.4704871e-01                0         #dt_piso
  -4.7520741e+01              235    7.0968529e-05    4.1041530e-01    5.3975360e-02    6.0317631e-02    6.9199180e-02    3.3678015e+01    1.3473773e-01                0         #dt_grow
  -4.7180092e+01              236    5.6774823e-05    3.3457039e-01    4.2827055e-02    4.7859682e-02    5.4906481e-02    2.6978818e+01    1.2306929e-01                0         #dt_piso
  -4.6754280e+01              237    7.0968529e-05    4.3385478e-01    5.2919694e-02    5.9138950e-02    6.7845762e-02    3.3778425e+01    1.5900850e-01                0         #dt_grow
  -4.6413632e+01              238    5.6774823e-05    2.7679601e-01    4.1972220e-02    4.6905297e-02    5.3810538e-02    2.6914951e+01    1.3403130e-01                0         #dt_piso
  -4.5987820e+01              239    7.0968529e-05    4.2973710e-01    5.1830591e-02    5.7923127e-02    6.6449475e-02    3.3699278e+01    1.6115236e-01                0         #dt_grow
  -4.5647171e+01              240    5.6774823e-05    3.1300728e-01    4.1089952e-02    4.5920439e-02    5.2679426e-02    2.6997380e+01    1.3808489e-01                0         #dt_piso
  -4.5221360e+01              241    7.0968529e-05    3.9054946e-01    5.0713079e-02    5.6675766e-02    6.5016768e-02    3.3805048e+01    1.4301252e-01                0         #dt_grow
  -4.4880711e+01              242    5.6774823e-05    2.9535188e-01    4.0183835e-02    4.4909105e-02    5.1517737e-02    2.7082767e+01    1.5523958e-01                0         #dt_piso
  -4.4454900e+01              243    7.0968529e-05    3.6011232e-01    4.9560031e-02    5.5388936e-02    6.3538502e-02    3.3909628e+01    1.5296006e-01                0         #dt_grow
  -4.4114251e+01              244    5.6774823e-05    2.9779178e-01    3.9249643e-02    4.3866598e-02    5.0320056e-02    2.7165688e+01    1.3220024e-01                0         #dt_piso
  -4.3688440e+01              245    7.0968529e-05    3.7159159e-01    4.8384473e-02    5.4077200e-02    6.2031375e-02    3.4013554e+01    1.6882491e-01                0         #dt_grow
  -4.3347791e+01              246    5.6774823e-05    3.1545419e-01    3.8283572e-02    4.2788695e-02    4.9081502e-02    2.7248877e+01    1.3862586e-01                0         #dt_piso
  -4.2921980e+01              247    7.0968529e-05    3.6121749e-01    4.7148720e-02    5.2698532e-02    6.0447077e-02    3.4282426e+01    1.7410803e-01                0         #dt_grow
  -4.2581331e+01              248    5.6774823e-05    2.7296207e-01    3.7279510e-02    4.1668595e-02    4.7794244e-02    2.7462647e+01    1.3860512e-01                0         #dt_piso
  -4.2155520e+01              249    7.0968529e-05    3.1568095e-01    4.5883754e-02    5.1286996e-02    5.8825326e-02    3.4390952e+01    1.5258193e-01                0         #dt_grow
  -4.1814871e+01              250    5.6774823e-05    3.0831185e-01    3.6398720e-02    4.0685127e-02    4.6665026e-02    2.7552360e+01    1.5063143e-01                0         #dt_piso
  -4.1389060e+01              251    7.0968529e-05    3.6018717e-01    4.4980669e-02    5.0277996e-02    5.7667524e-02    3.4500337e+01    1.5153265e-01                0         #dt_grow
  -4.1048411e+01              252    5.6774823e-05    2.6710429e-01    3.5668386e-02    3.9869205e-02    4.5728700e-02    2.7639336e+01    1.3587356e-01                0         #dt_piso
  -4.0622600e+01              253    7.0968529e-05    4.2160262e-01    4.4052913e-02    4.9241633e-02    5.6478094e-02    3.4609093e+01    1.7286730e-01                0         #dt_grow
  -4.0281951e+01              254    5.6774823e-05    3.0231759e-01    3.4916580e-02    3.9029462e-02    4.4764847e-02    2.8729051e+01    1.3503528e-01                0         #dt_piso
  -3.9856140e+01              255    7.0968529e-05    3.0493027e-01    4.3077060e-02    4.8151698e-02    5.5227000e-02    3.4559566e+01    2.3300505e-01                0         #dt_grow
  -3.9515491e+01              256    5.6774823e-05    2.8032674e-01    3.4137957e-02    3.8159916e-02    4.3766612e-02    2.7738776e+01    1.4518094e-01                0         #dt_piso
  -3.9089679e+01              257    7.0968529e-05    3.1855514e-01    4.2085004e-02    4.7043896e-02    5.3955134e-02    3.4735330e+01    1.6176462e-01                0         #dt_grow
  -3.8749030e+01              258    5.6774823e-05    2.3626815e-01    3.3334328e-02    3.7262554e-02    4.2736318e-02    2.7828475e+01    1.7188478e-01                0         #dt_piso
  -3.8323219e+01              259    7.0968529e-05    3.7939364e-01    4.1061908e-02    4.5901550e-02    5.2643472e-02    3.4846225e+01    1.6624928e-01                0         #dt_grow
  -3.7982570e+01              260    5.6774823e-05    2.4828180e-01    3.2505096e-02    3.6336744e-02    4.1673200e-02    2.7917181e+01    1.6865325e-01                0         #dt_piso
  -3.7556759e+01              261    7.0968529e-05    3.0403380e-01    4.0009059e-02    4.4726190e-02    5.1293665e-02    3.4957326e+01    1.4182377e-01                0         #dt_grow
  -3.7216110e+01              262    5.6774823e-05    2.8561876e-01    3.1652682e-02    3.5385223e-02    4.0580362e-02    2.8006585e+01    1.3839054e-01                0         #dt_piso
  -3.6790299e+01              263    7.0968529e-05    3.3361235e-01    3.8926890e-02    4.3518328e-02    4.9906269e-02    3.5069573e+01    1.6940284e-01                0         #dt_grow
  -3.6449650e+01              264    5.6774823e-05    2.9180990e-01    3.0771605e-02    3.4401895e-02    3.9450776e-02    2.8096678e+01    1.4464855e-01                0         #dt_piso
  -3.6023839e+01              265    7.0968529e-05    3.0492730e-01    3.7803039e-02    4.2264189e-02    4.8465435e-02    3.5325345e+01    1.4263415e-01                0         #dt_grow
  -3.5683190e+01              266    5.6774823e-05    2.9126513e-01    2.9860820e-02    3.3385599e-02    3.8283102e-02    2.8299119e+01    1.6566515e-01                0         #dt_piso
  -3.5257379e+01              267    7.0968529e-05    2.5958091e-01    3.6648944e-02    4.0976499e-02    4.6985826e-02    3.5441820e+01    1.4443445e-01                0         #dt_grow
  -3.4916730e+01              268    5.6774823e-05    2.4540741e-01    2.8928095e-02    3.2344975e-02    3.7087302e-02    2.8397557e+01    1.5381813e-01                0         #dt_piso
  -3.4490919e+01              269    7.0968529e-05    2.9603881e-01    3.5475928e-02    3.9667933e-02    4.5481959e-02    3.5562782e+01    1.5199447e-01                0         #dt_grow
  -3.4150270e+01              270    5.6774823e-05    1.9053367e-01    2.7967706e-02    3.1273652e-02    3.5856034e-02    2.8493422e+01    1.2830973e-01                0         #dt_piso
  -3.3724459e+01              271    7.0968529e-05    2.8958989e-01    3.4262958e-02    3.8314941e-02    4.3926869e-02    3.5682329e+01    1.6442394e-01                0         #dt_grow
  -3.3383810e+01              272    5.6774823e-05    2.7318013e-01    2.6988320e-02    3.0181279e-02    3.4600410e-02    2.8588962e+01    1.3445115e-01                0         #dt_piso
  -3.2957999e+01              273    7.0968529e-05    3.0872804e-01    3.3025153e-02    3.6934438e-02    4.2339940e-02    3.5801266e+01    1.6593742e-01                0         #dt_grow
  -3.2617350e+01              274    5.6774823e-05    2.6237168e-01    2.5986009e-02    2.9063481e-02    3.3315396e-02    2.8683863e+01    1.2740064e-01                0         #dt_piso
  -3.2191538e+01              275    7.0968529e-05    2.6686322e-01    3.1757745e-02    3.5521098e-02    4.0715058e-02    3.5795579e+01    1.4247751e-01                0         #dt_grow
  -3.1850889e+01              276    5.6774823e-05    2.6851574e-01    2.4964366e-02    2.7924254e-02    3.2005597e-02    2.8675568e+01    1.3947940e-01                0         #dt_piso
  -3.1425078e+01              277    7.0968529e-05    2.6215147e-01    3.0702102e-02    3.4343338e-02    3.9361669e-02    3.5914385e+01    1.4250851e-01                0         #dt_grow
  -3.1084429e+01              278    5.6774823e-05    1.9764216e-01    2.4312773e-02    2.7196427e-02    3.1170222e-02    2.8777061e+01    1.3023758e-01                0         #dt_piso
  -3.0871524e+01              279    3.5484264e-05    1.4209898e-01    1.5104289e-02    1.6895836e-02    1.9364474e-02    1.8003752e+01    2.2699571e-01                1         #dt_grow, 2*max_piso reached
  -3.0605392e+01              280    4.4355330e-05    1.9776912e-01    1.8717824e-02    2.0938091e-02    2.3997210e-02    2.2532498e+01    1.2539124e-01                0         #dt_grow
  -3.0272727e+01              281    5.5444163e-05    1.7492261e-01    2.3125069e-02    2.5868353e-02    2.9647524e-02    2.8172887e+01    1.7715764e-01                0         #dt_grow
  -2.9856896e+01              282    6.9305204e-05    2.2520716e-01    2.8476538e-02    3.1855102e-02    3.6508382e-02    3.5272800e+01    1.7279720e-01                0         #dt_grow
  -2.9524231e+01              283    5.5444163e-05    1.9591268e-01    2.2528797e-02    2.5202045e-02    2.8883073e-02    2.8257212e+01    1.2730932e-01                0         #dt_piso
  -2.9108399e+01              284    6.9305204e-05    2.7697021e-01    2.7725643e-02    3.1016108e-02    3.5545696e-02    3.5380165e+01    1.4642143e-01                0         #dt_grow
  -2.8775734e+01              285    5.5444163e-05    2.0381043e-01    2.1919328e-02    2.4521150e-02    2.8101703e-02    2.8344533e+01    1.5669799e-01                0         #dt_piso
  -2.8359903e+01              286    6.9305204e-05    2.7598562e-01    2.6949418e-02    3.0149042e-02    3.4550536e-02    3.5489374e+01    1.4827323e-01                0         #dt_grow
  -2.8027238e+01              287    5.5444163e-05    1.7167806e-01    2.2997199e-02    2.5857366e-02    2.9483589e-02    2.8716631e+01    1.3714314e-01                0         #dt_piso
  -2.7611407e+01              288    6.9305204e-05    2.6891115e-01    2.6153466e-02    2.9260081e-02    3.3530085e-02    3.5957193e+01    1.6607833e-01                0         #dt_grow
  -2.7278742e+01              289    5.5444163e-05    1.5049873e-01    2.0650950e-02    2.3104557e-02    2.6475577e-02    2.8811199e+01    1.3347530e-01                0         #dt_piso
  -2.6862911e+01              290    6.9305204e-05    2.0321981e-01    2.5350958e-02    2.8363926e-02    3.2501228e-02    3.6082790e+01    1.7938495e-01                0         #dt_grow
  -2.6530246e+01              291    5.5444163e-05    1.7301785e-01    2.0042347e-02    2.2502139e-02    2.5695317e-02    2.8910774e+01    1.2971830e-01                0         #dt_piso
  -2.6114415e+01              292    6.9305204e-05    2.5899228e-01    2.4542943e-02    2.7461721e-02    3.1465312e-02    3.6205691e+01    1.5038514e-01                0         #dt_grow
  -2.5781750e+01              293    5.5444163e-05    1.8657160e-01    1.9359769e-02    2.1662852e-02    2.4820216e-02    2.9006698e+01    1.4996719e-01                0         #dt_piso
  -2.5365918e+01              294    6.9305204e-05    1.8806012e-01    2.3738957e-02    2.6564079e-02    3.0434560e-02    3.6324997e+01    1.3984466e-01                0         #dt_grow
  -2.5033253e+01              295    5.5444163e-05    1.5536983e-01    1.8721253e-02    2.0949966e-02    2.4001606e-02    2.9104320e+01    1.3328624e-01                0         #dt_piso
  -2.4617422e+01              296    6.9305204e-05    2.3327422e-01    2.2946129e-02    2.5678942e-02    2.9418114e-02    3.6446274e+01    1.6418982e-01                0         #dt_grow
  -2.4284757e+01              297    5.5444163e-05    1.9659540e-01    1.8156020e-02    2.0399286e-02    2.3276948e-02    2.9201076e+01    1.3281059e-01                0         #dt_piso
  -2.3868926e+01              298    6.9305204e-05    2.2743830e-01    2.2154019e-02    2.4794680e-02    2.8402588e-02    3.6567314e+01    1.6844344e-01                0         #dt_grow
  -2.3536261e+01              299    5.5444163e-05    1.8203585e-01    1.7451347e-02    1.9532340e-02    2.2373522e-02    2.9295936e+01    1.2941170e-01                0         #dt_piso
  -2.3120430e+01              300    6.9305204e-05    1.7722849e-01    2.5002228e-02    2.8089379e-02    3.2054138e-02    3.6803846e+01    1.4585638e-01                0         #dt_grow
  -2.2787765e+01              301    5.5444163e-05    1.6261159e-01    1.6820661e-02    1.8828417e-02    2.1564951e-02    2.9442348e+01    1.8195534e-01                0         #dt_piso
  -2.2521633e+01              302    4.4355330e-05    1.4749159e-01    1.4081296e-02    1.5806348e-02    1.8052943e-02    2.3578275e+01    1.1038136e-01                0         #dt_piso
  -2.2188968e+01              303    5.5444163e-05    1.2194950e-01    1.7191884e-02    1.9291961e-02    2.2040876e-02    2.9509837e+01    1.3897538e-01                0         #dt_grow
  -2.1773137e+01              304    6.9305204e-05    1.6179061e-01    2.2144252e-02    2.4842326e-02    2.8390066e-02    3.6943266e+01    1.5283298e-01                0         #dt_grow
  -2.1440472e+01              305    5.5444163e-05    1.2775856e-01    1.8164857e-02    2.0374063e-02    2.3288278e-02    2.9592229e+01    1.2060285e-01                0         #dt_piso
  -2.1024640e+01              306    6.9305204e-05    1.9365485e-01    2.3686184e-02    2.6559401e-02    3.0366902e-02    3.7048358e+01    1.8308496e-01                0         #dt_grow
  -2.0691975e+01              307    5.5444163e-05    1.7487500e-01    1.6473008e-02    1.8499595e-02    2.1119241e-02    2.9676550e+01    1.7169762e-01                0         #dt_piso
  -2.0425843e+01              308    4.4355330e-05    1.0868554e-01    1.1981770e-02    1.3416456e-02    1.5361244e-02    2.3764896e+01    1.3966751e-01                0         #dt_piso
  -2.0093179e+01              309    5.5444163e-05    1.1885222e-01    1.5445434e-02    1.7354920e-02    1.9801839e-02    2.9741915e+01    1.3912606e-01                0         #dt_grow
  -1.9885263e+01              310    3.4652602e-05    4.3984061e-01    2.2245749e-01    2.4931973e-01    2.8520191e-01    6.3998242e+01    3.8973451e-01                1         #dt_grow, 2*max_piso reached
  -1.9804044e+01              311    1.3536544e-05    1.7344227e-01    7.0356266e-02    7.8684540e-02    9.0200341e-02    2.4890819e+01    1.3234165e+00                1         #dt_mach, 2*max_piso reached
  -1.9739068e+01              312    1.0829236e-05    1.3871157e-01    5.6160044e-02    6.2807982e-02    7.2000056e-02    1.9936393e+01    4.4490838e-01                0         #dt_piso
  -1.9657849e+01              313    1.3536544e-05    1.7987486e-01    7.0002178e-02    7.8288868e-02    8.9746383e-02    2.5037893e+01    5.6082869e-01                0         #dt_grow
  -1.9592874e+01              314    1.0829236e-05    1.3411828e-01    5.5873430e-02    6.2487727e-02    7.1632602e-02    1.9964328e+01    4.4085145e-01                0         #dt_piso
  -1.9511654e+01              315    1.3536544e-05    1.7789615e-01    6.9638874e-02    7.7882943e-02    8.9280608e-02    2.4996964e+01    5.6059575e-01                0         #dt_grow
  -1.9446679e+01              316    1.0829236e-05    1.3530485e-01    5.5580111e-02    6.2160007e-02    7.1256552e-02    2.0009409e+01    5.1206374e-01                0         #dt_piso
  -1.9394699e+01              317    8.6633884e-06    1.1342041e-01    4.4378357e-02    4.9632226e-02    5.6895330e-02    1.6192529e+01    2.7882886e-01                0         #dt_piso
  -1.9329723e+01              318    1.0829236e-05    1.3243962e-01    5.5342036e-02    6.1894034e-02    7.0951328e-02    1.9976998e+01    5.3032923e-01                0         #dt_grow
  -1.9248504e+01              319    1.3536544e-05    1.6396567e-01    6.8971782e-02    7.7137672e-02    8.8425361e-02    2.5053025e+01    5.5391455e-01                0         #dt_grow
  -1.9183528e+01              320    1.0829236e-05    1.4361710e-01    5.5045327e-02    6.1562570e-02    7.0570932e-02    1.9979128e+01    4.5261335e-01                0         #dt_piso
  -1.9131548e+01              321    8.6633884e-06    1.1399726e-01    4.3951622e-02    4.9155509e-02    5.6348234e-02    1.6026518e+01    4.5644164e-01                0         #dt_piso
  -1.9066573e+01              322    1.0829236e-05    1.2757670e-01    5.4807050e-02    6.1296401e-02    7.0265448e-02    1.9949824e+01    4.5243335e-01                0         #dt_grow
  -1.8985353e+01              323    1.3536544e-05    1.4891618e-01    9.8101993e-02    1.0973838e-01    1.2577179e-01    2.7343465e+01    5.1439333e-01                0         #dt_grow
  -1.8883829e+01              324    1.6920681e-05    2.1776006e-01    1.2220642e-01    1.3670204e-01    1.5667490e-01    3.4208860e+01    8.4563327e-01                0         #dt_grow
  -1.8756924e+01              325    2.1150851e-05    2.5870974e-01    1.5206185e-01    1.7009927e-01    1.9495109e-01    4.2803287e+01    6.9404840e-01                0         #dt_grow
  -1.8655400e+01              326    1.6920681e-05    2.0544302e-01    1.2120488e-01    1.3558270e-01    1.5539087e-01    3.4260723e+01    5.8958077e-01                0         #dt_piso
  -1.8528495e+01              327    2.1150851e-05    2.5572872e-01    1.5078121e-01    1.6866845e-01    1.9330924e-01    4.2865894e+01    6.8293023e-01                0         #dt_grow
  -1.8500000e+01              328    4.7491766e-06    2.1511589e-01    1.2051119e-01    1.3480774e-01    1.5450152e-01    3.4287716e+01    3.2537770e-01                0         #dt_inject
  -1.8373095e+01              329    2.1150851e-05    2.6068468e-01    1.4993177e-01    1.6771931e-01    1.9222022e-01    4.2910362e+01    7.5087905e-01                0         #dt_grow
  -1.8225223e+01              330    2.4645388e-05    3.0032205e-01    1.7366596e-01    1.9427106e-01    2.2264867e-01    5.0050629e+01    8.3163738e-01                0         #dt_mach
  -1.8106925e+01              331    1.9716311e-05    2.3358811e-01    1.3826382e-01    1.5467003e-01    1.7726131e-01    4.0064781e+01    7.1695614e-01                0         #dt_piso
  -1.7959291e+01              332    2.4605539e-05    3.0495135e-01    1.7150076e-01    1.9185289e-01    2.1987277e-01    5.0226837e+01    8.9864779e-01                0         #dt_mach
  -1.7841185e+01              333    1.9684431e-05    2.4270119e-01    1.3658093e-01    1.5279029e-01    1.7510376e-01    4.0065998e+01    9.2578363e-01                0         #dt_piso
  -1.7693795e+01              334    2.4565008e-05    3.1936496e-01    1.6991649e-01    1.9008032e-01    2.1784165e-01    5.0051366e+01    1.1948442e+00                0         #dt_mach
  -1.7575883e+01              335    1.9652007e-05    2.1603583e-01    1.3570414e-01    1.5180631e-01    1.7397966e-01    4.0064335e+01    2.2425282e+00                0         #dt_piso
  -1.7454482e+01              336    2.0233418e-05    3.8116642e-01    1.3724064e-01    1.5354007e-01    1.7594954e-01    4.1279982e+01    4.5183630e+00                0         #dt_spray
  -1.7347546e+01              337    1.7822750e-05    4.6886759e-01    1.1701875e-01    1.3094334e-01    1.5002403e-01    3.6380618e+01    6.3644104e+00                0         #dt_spray
  -1.7253433e+01              338    1.5685482e-05    5.6182711e-01    9.9427089e-02    1.1128427e-01    1.2747063e-01    3.2032456e+01    8.0029619e+00                0         #dt_spray
  -1.7161683e+01              339    1.5291612e-05    6.2095133e-01    9.3385123e-02    1.0454853e-01    1.1972452e-01    3.1243535e+01    1.1603585e+01                0         #dt_spray
  -1.7067498e+01              340    1.5697554e-05    6.5554074e-01    9.2587039e-02    1.0368036e-01    1.1870133e-01    3.2091516e+01    1.4560966e+01                0         #dt_spray
  -1.7000000e+01              341    1.1249648e-05    6.5512592e-01    9.3685159e-02    1.0492720e-01    1.2010918e-01    3.6368489e+01    1.4484747e+01                0         #dt_inject
  -1.6899734e+01              342    1.6710940e-05    6.2726538e-01    9.3388678e-02    1.0461871e-01    1.1972907e-01    3.4199964e+01    2.0881089e+01                0         #dt_spray
  -1.6794897e+01              343    1.7472908e-05    6.7890219e-01    9.5050493e-02    1.0650113e-01    1.2185961e-01    3.5785759e+01    2.3885474e+01                0         #dt_spray
  -1.6683578e+01              344    1.8553205e-05    7.2116299e-01    9.8497647e-02    1.1038316e-01    1.2627903e-01    3.8023490e+01    2.0502744e+01                0         #dt_spray
  -1.6564927e+01              345    1.9775083e-05    7.4468333e-01    2.6396247e-01    2.9530470e-01    3.3841342e-01    5.8516989e+01    2.2807929e+01                0         #dt_spray
  -1.6463546e+01              346    1.6896873e-05    6.1322462e-01    7.7268122e-02    8.6430307e-02    9.9061695e-02    3.4667835e+01    2.3851613e+01                0         #dt_mach
  -1.6336819e+01              347    2.1121092e-05    7.1620232e-01    9.6107744e-02    1.0750470e-01    1.2321506e-01    4.3368501e+01    2.4327002e+01                0         #dt_grow
  -1.6235438e+01              348    1.6896873e-05    5.8808895e-01    7.6591737e-02    8.5674955e-02    9.8194535e-02    3.4715410e+01    1.4647264e+01                0         #dt_piso
  -1.6154333e+01              349    1.3517499e-05    4.7304650e-01    6.1091656e-02    6.8337066e-02    7.8322636e-02    2.7971793e+01    1.3659676e+01                0         #dt_piso
  -1.6052952e+01              350    1.6896873e-05    5.7592692e-01    7.6071357e-02    8.5093905e-02    9.7527380e-02    3.4747659e+01    1.5584752e+01                0         #dt_grow
  -1.5971847e+01              351    1.3517499e-05    4.4547412e-01    6.0674923e-02    6.7871718e-02    7.7788363e-02    2.7809387e+01    1.4460254e+01                0         #dt_piso
  -1.5906963e+01              352    1.0813999e-05    3.4863230e-01    4.8422088e-02    5.4165773e-02    6.2079600e-02    2.0342655e+01    1.1366030e+01                0         #dt_piso
  -1.5855056e+01              353    8.6511991e-06    2.7459775e-01    3.8660921e-02    4.3246909e-02    4.9565283e-02    1.7884437e+01    1.3087564e+01                0         #dt_piso
  -1.5790172e+01              354    1.0813999e-05    3.3467833e-01    4.8204073e-02    5.3922303e-02    6.1800093e-02    2.0259520e+01    1.2183421e+01                0         #dt_grow
  -1.5709067e+01              355    1.3517499e-05    4.0875611e-01    6.0057977e-02    6.7182739e-02    7.6997407e-02    2.5274479e+01    1.1619836e+01                0         #dt_grow
  -1.5607686e+01              356    1.6896873e-05    5.0869931e-01    7.4742243e-02    8.3609577e-02    9.5823388e-02    3.1800974e+01    1.3991847e+01                0         #dt_grow
  -1.5480959e+01              357    2.1121092e-05    6.2536785e-01    9.3025780e-02    1.0406317e-01    1.1926382e-01    3.9792806e+01    1.5513769e+01                0         #dt_grow
  -1.5379578e+01              358    1.6896873e-05    4.8653678e-01    7.4090623e-02    8.2881928e-02    9.4987978e-02    3.1745324e+01    1.4868665e+01                0         #dt_piso
  -1.5252851e+01              359    2.1121092e-05    5.9361134e-01    9.2123788e-02    1.0305573e-01    1.1810742e-01    3.9552217e+01    1.4667778e+01                0         #dt_grow
  -1.5094443e+01              360    2.6401365e-05    7.1518491e-01    1.1436748e-01    1.2794031e-01    1.4662498e-01    8.2722993e+01    1.5311777e+01                0         #dt_grow
  -1.4998697e+01              361    1.5957694e-05    4.2420862e-01    6.8955698e-02    7.7139760e-02    8.8404741e-02    3.0048193e+01    1.3355937e+01                0         #dt_mach
  -1.4879014e+01              362    1.9947118e-05    5.0777105e-01    8.5815941e-02    9.6001880e-02    1.1002044e-01    3.7674077e+01    1.5434566e+01                0         #dt_grow
  -1.4783268e+01              363    1.5957694e-05    3.9868731e-01    6.8408324e-02    7.6528591e-02    8.7702980e-02    3.0172093e+01    1.2798817e+01                0         #dt_piso
  -1.4663585e+01              364    1.9947118e-05    4.9143120e-01    8.5102433e-02    9.5205126e-02    1.0910568e-01    3.7833472e+01    1.3426790e+01                0         #dt_grow
  -1.4513982e+01              365    2.4933897e-05    6.0104992e-01    1.0571470e-01    1.1826550e-01    1.3553167e-01    4.6764606e+01    1.4091676e+01                0         #dt_grow
  -1.4394299e+01              366    1.9947118e-05    4.7503890e-01    8.4226307e-02    9.4226783e-02    1.0798244e-01    3.7618885e+01    1.2992086e+01                0         #dt_piso
  -1.4244696e+01              367    2.4933897e-05    5.7710407e-01    1.0463781e-01    1.1706300e-01    1.3415104e-01    4.7330448e+01    1.5415001e+01                0         #dt_grow
  -1.4125013e+01              368    1.9947118e-05    4.5175021e-01    8.3370065e-02    9.3270673e-02    1.0688470e-01    3.7670315e+01    1.2546057e+01                0         #dt_piso
  -1.3975410e+01              369    2.4933897e-05    5.4733202e-01    1.0357510e-01    1.1587636e-01    1.3278859e-01    4.7321109e+01    1.3263478e+01                0         #dt_grow
  -1.3855727e+01              370    1.9947118e-05    4.3167793e-01    8.2525051e-02    9.2327109e-02    1.0580135e-01    3.7933809e+01    1.4066283e+01                0         #dt_piso
  -1.3706124e+01              371    2.4933897e-05    5.2346154e-01    1.0252694e-01    1.1470595e-01    1.3144479e-01    4.7506901e+01    1.3071139e+01                0         #dt_grow
  -1.3586441e+01              372    1.9947118e-05    4.0949933e-01    8.1690679e-02    9.1395430e-02    1.0473164e-01    3.7906176e+01    1.2029745e+01                0         #dt_piso
  -1.3436837e+01              373    2.4933897e-05    4.9222023e-01    1.0149292e-01    1.1355135e-01    1.3011913e-01    4.7267236e+01    1.2610121e+01                0         #dt_grow
  -1.3317155e+01              374    1.9947118e-05    3.9036490e-01    8.0870709e-02    9.0479851e-02    1.0368040e-01    3.8039015e+01    1.3594317e+01                0         #dt_piso
  -1.3167551e+01              375    2.4933897e-05    4.7225490e-01    1.0047738e-01    1.1241741e-01    1.2881716e-01    4.7516665e+01    1.2359341e+01                0         #dt_grow
  -1.3047869e+01              376    1.9947118e-05    3.7384840e-01    8.0062988e-02    8.9577956e-02    1.0264486e-01    3.7958969e+01    1.1294420e+01                0         #dt_piso
  -1.2898265e+01              377    2.4933897e-05    4.5686614e-01    9.9476042e-02    1.1129932e-01    1.2753339e-01    4.7585008e+01    1.1785809e+01                0         #dt_grow
  -1.2778583e+01              378    1.9947118e-05    3.6028724e-01    7.9267222e-02    8.8689414e-02    1.0162464e-01    3.7723262e+01    1.2503701e+01                0         #dt_piso
  -1.2628979e+01              379    2.4933897e-05    4.4176284e-01    9.8488474e-02    1.1019661e-01    1.2626727e-01    4.7353027e+01    1.1201830e+01                0         #dt_grow
  -1.2509297e+01              380    1.9947118e-05    3.4943829e-01    7.8484279e-02    8.7815198e-02    1.0062087e-01    3.8238964e+01    1.0885793e+01                0         #dt_piso
  -1.2359693e+01              381    2.4933897e-05    4.2834214e-01    9.7523280e-02    1.0911892e-01    1.2502985e-01    4.7633991e+01    1.2729754e+01                0         #dt_grow
  -1.2240010e+01              382    1.9947118e-05    3.3985766e-01    7.7713638e-02    8.6954724e-02    9.9632869e-02    3.8189623e+01    1.0778618e+01                0         #dt_piso
  -1.2090407e+01              383    2.4933897e-05    4.1968550e-01    9.6564534e-02    1.0804842e-01    1.2380069e-01    4.7629195e+01    1.1451747e+01                0         #dt_grow
  -1.1970724e+01              384    1.9947118e-05    3.3383271e-01    7.6952098e-02    8.6104432e-02    9.8656536e-02    3.8272538e+01    1.1112200e+01                0         #dt_piso
  -1.1821121e+01              385    2.4933897e-05    4.0765450e-01    9.5625097e-02    1.0699952e-01    1.2259628e-01    5.0469128e+01    1.2671485e+01                0         #dt_grow
  -1.1701438e+01              386    1.9947118e-05    3.2493032e-01    7.6204974e-02    8.5270268e-02    9.7698684e-02    3.8290543e+01    1.1856928e+01                0         #dt_piso
  -1.1551835e+01              387    2.4933897e-05    3.9709905e-01    9.4700535e-02    1.0596725e-01    1.2141094e-01    4.7657106e+01    1.2837073e+01                0         #dt_grow
  -1.1432152e+01              388    1.9947118e-05    3.1696978e-01    7.5469006e-02    8.4448556e-02    9.6755135e-02    3.8774778e+01    1.4781077e+01                0         #dt_piso
  -1.1282549e+01              389    2.4933897e-05    3.9087676e-01    9.3793314e-02    1.0495435e-01    1.2024784e-01    4.7695785e+01    1.7717141e+01                0         #dt_grow
  -1.1162866e+01              390    1.9947118e-05    3.1167167e-01    7.4749316e-02    8.3645033e-02    9.5832457e-02    3.8134374e+01    1.8175084e+01                0         #dt_piso
  -1.1013263e+01              391    2.4933897e-05    3.7889680e-01    9.2900564e-02    1.0395761e-01    1.1910329e-01    4.7676301e+01    2.0553190e+01                0         #dt_grow
  -1.0893580e+01              392    1.9947118e-05    3.1048973e-01    7.4039464e-02    8.2852497e-02    9.4922389e-02    3.8142224e+01    2.4074818e+01                0         #dt_piso
  -1.0743977e+01              393    2.4933897e-05    3.7592347e-01    9.2024966e-02    1.0298004e-01    1.1798073e-01    4.8080215e+01    2.5453869e+01                0         #dt_grow
  -1.0624294e+01              394    1.9947118e-05    2.9131520e-01    7.3345303e-02    8.2077507e-02    9.4032439e-02    3.8497905e+01    2.5070238e+01                0         #dt_piso
  -1.0474690e+01              395    2.4933897e-05    3.7207158e-01    9.1159012e-02    1.0201322e-01    1.1687053e-01    4.7697533e+01    2.6501431e+01                0         #dt_grow
  -1.0419756e+01              396    9.1558071e-06    1.8429774e-01    3.3444961e-02    3.7427407e-02    4.2878156e-02    1.7654027e+01    1.9523776e+01                2         #dt_piso, recover_chem, recover_chem
  -1.0351087e+01              397    1.1444759e-05    3.0341577e-01    4.1708391e-02    4.6675031e-02    5.3472296e-02    2.2434345e+01    2.0181798e+01                0         #dt_grow
  -1.0280250e+01              398    1.1806215e-05    3.1917311e-01    4.2920556e-02    4.8031784e-02    5.5026353e-02    2.2957563e+01    1.7926802e+01                0         #dt_chem
  -1.0225748e+01              399    9.0836436e-06    2.9498693e-01    3.2961798e-02    3.6887212e-02    4.2258715e-02    1.7888397e+01    1.5293583e+01                1         #dt_chem, recover_chem
  -1.0169222e+01              400    9.4209573e-06    3.3189822e-01    3.4120784e-02    3.8184310e-02    4.3744595e-02    1.8589249e+01    1.4095752e+01                0         #dt_chem
  -1.0111505e+01              401    9.6194927e-06    3.7214622e-01    3.4780238e-02    3.8922329e-02    4.4590048e-02    1.9015787e+01    1.0171101e+01                0         #dt_chem
  -1.0052763e+01              402    9.7903086e-06    3.7235131e-01    3.5338337e-02    3.9546955e-02    4.5305560e-02    1.9377066e+01    9.6745656e+00                0         #dt_chem
  -9.9938383e+00              403    9.8208493e-06    4.0313224e-01    3.5390533e-02    3.9605412e-02    4.5372478e-02    1.9446715e+01    7.5977240e+00                0         #dt_chem
  -9.9476288e+00              404    7.7015846e-06    3.1790111e-01    2.7720108e-02    3.1021480e-02    3.5538600e-02    1.5267163e+01    6.7997191e+00                1         #dt_chem, recover_chem
  -9.8984529e+00              405    8.1959867e-06    3.4350436e-01    2.9473257e-02    3.2983330e-02    3.7786227e-02    1.6250704e+01    5.8864994e+00                0         #dt_chem
  -9.8478310e+00              406    8.4369808e-06    2.7537315e-01    3.0321923e-02    3.3932921e-02    3.8874260e-02    1.6732482e+01    5.4696026e+00                0         #dt_chem
  -9.7957921e+00              407    8.6731420e-06    2.5447669e-01    3.1153906e-02    3.4863826e-02    3.9940905e-02    1.7199699e+01    5.3317413e+00                0         #dt_chem
  -9.7429745e+00              408    8.8029348e-06    2.2893036e-01    3.1605515e-02    3.5369013e-02    4.0519892e-02    1.7462332e+01    4.7682137e+00                0         #dt_chem
  -9.6854103e+00              409    9.5940332e-06    2.5414968e-01    3.4445292e-02    3.8546516e-02    4.4160631e-02    1.9026630e+01    4.8308644e+00                0         #dt_chem
  -9.6393590e+00              410    7.6752266e-06    1.9191233e-01    2.7561375e-02    3.0842671e-02    3.5335096e-02    1.5227321e+01    4.4741385e+00                0         #dt_piso
  -9.5893804e+00              411    8.3297629e-06    1.8061422e-01    2.9916963e-02    3.3478387e-02    3.8355080e-02    1.6529615e+01    4.0536897e+00                0         #dt_chem
  -9.5378275e+00              412    8.5921500e-06    1.4573809e-01    3.0870144e-02    3.4544641e-02    3.9577108e-02    1.7042207e+01    3.7805152e+00                0         #dt_chem
  -9.4817480e+00              413    9.3465852e-06    1.4923295e-01    3.3598284e-02    3.7597004e-02    4.3074723e-02    1.8538481e+01    3.7932253e+00                0         #dt_chem
  -9.4255083e+00              414    9.3732876e-06    1.5109513e-01    3.3713285e-02    3.7725194e-02    4.3222160e-02    1.8600705e+01    3.2950103e+00                0         #dt_chem
  -9.3810907e+00              415    7.4029271e-06    1.2052966e-01    2.6638466e-02    2.9808160e-02    3.4151880e-02    1.4699571e+01    3.8430235e+00                1         #dt_chem, recover_chem
  -9.3324617e+00              416    8.1048349e-06    1.3341272e-01    2.9183701e-02    3.2655792e-02    3.7415002e-02    1.6091842e+01    3.0477862e+00                0         #dt_chem
  -9.2800250e+00              417    8.7394400e-06    1.2899853e-01    3.1490872e-02    3.5236989e-02    4.0372912e-02    1.7355740e+01    3.0023160e+00                0         #dt_chem
  -9.2216435e+00              418    9.7302626e-06    1.6966775e-01    3.5087009e-02    3.9260312e-02    4.4983345e-02    1.9323565e+01    2.6247737e+00                0         #dt_chem
  -9.1780569e+00              419    7.2644364e-06    1.2123828e-01    2.6201830e-02    2.9318089e-02    3.3592090e-02    1.4437707e+01    2.7002730e+00                1         #dt_chem, recover_chem
  -9.1321022e+00              420    7.6591117e-06    1.2935170e-01    2.7631583e-02    3.0917591e-02    3.5425106e-02    1.5225117e+01    2.2342896e+00                0         #dt_chem
  -9.0843915e+00              421    7.9517804e-06    1.0549455e-01    2.8683354e-02    3.2094239e-02    3.6773530e-02    1.5811545e+01    2.0448227e+00                0         #dt_chem
  -9.0320929e+00              422    8.7164404e-06    9.3892890e-02    3.1422003e-02    3.5158431e-02    4.0284619e-02    1.7338288e+01    1.8788593e+00                0         #dt_chem
  -8.9762750e+00              423    9.3029823e-06    9.1400209e-02    3.3503027e-02    3.7486836e-02    4.2952598e-02    1.8508845e+01    1.8822050e+00                0         #dt_chem
  -8.9191309e+00              424    9.5240072e-06    8.9816303e-02    3.4253191e-02    3.8326206e-02    4.3914347e-02    1.9130221e+01    1.7056358e+00                0         #dt_chem
  -8.8572724e+00              425    1.0309749e-05    9.7900953e-02    3.7012698e-02    4.1413955e-02    4.7452177e-02    2.1921431e+01    1.9025404e+00                0         #dt_chem
  -8.7799493e+00              426    1.2887186e-05    1.2317284e-01    4.6149417e-02    5.1637366e-02    5.9165919e-02    2.5655067e+01    1.6268625e+00                0         #dt_grow
  -8.7180908e+00              427    1.0309749e-05    9.9005796e-02    3.6844833e-02    4.1226471e-02    4.7236966e-02    2.0542560e+01    1.3890305e+00                0         #dt_piso
  -8.6407677e+00              428    1.2887186e-05    1.2402521e-01    4.5934448e-02    5.1397345e-02    5.8890318e-02    2.5664138e+01    1.5934153e+00                0         #dt_grow
  -8.5789092e+00              429    1.0309749e-05    9.9375215e-02    3.6671827e-02    4.1033335e-02    4.7015162e-02    2.0551770e+01    1.4935353e+00                0         #dt_piso
  -8.5015861e+00              430    1.2887186e-05    1.2369980e-01    4.5719536e-02    5.1157461e-02    5.8614790e-02    2.5673346e+01    1.4886241e+00                0         #dt_grow
  -8.4397276e+00              431    1.0309749e-05    9.8337729e-02    3.6499418e-02    4.0840907e-02    4.6794126e-02    2.0556479e+01    1.4265702e+00                0         #dt_piso
  -8.3624045e+00              432    1.2887186e-05    1.2164996e-01    4.5504754e-02    5.0917755e-02    5.8339428e-02    2.5681564e+01    1.7301838e+00                0         #dt_grow
  -8.3005460e+00              433    1.0309749e-05    9.6496687e-02    3.6329030e-02    4.0650759e-02    4.6575680e-02    2.1812618e+01    1.3315489e+00                0         #dt_piso
  -8.2232229e+00              434    1.2887186e-05    1.1930918e-01    4.5291040e-02    5.0679272e-02    5.8065436e-02    2.5691808e+01    1.5499697e+00                0         #dt_grow
  -8.1613644e+00              435    1.0309749e-05    9.4726977e-02    3.6157819e-02    4.0459711e-02    4.6356178e-02    2.0564998e+01    1.4766788e+00                0         #dt_piso
  -8.0840413e+00              436    1.2887186e-05    1.1761070e-01    4.5074182e-02    5.0437285e-02    5.7787413e-02    2.5704679e+01    1.4642155e+00                0         #dt_grow
  -8.0221828e+00              437    1.0309749e-05    9.3751604e-02    3.5985560e-02    4.0267497e-02    4.6135334e-02    2.0576216e+01    1.2632360e+00                0         #dt_piso
  -7.9448596e+00              438    1.2887186e-05    1.1693503e-01    4.4862906e-02    5.0201549e-02    5.7516547e-02    2.5697248e+01    1.4486096e+00                0         #dt_grow
  -7.8482058e+00              439    1.6108983e-05    1.4600967e-01    5.5889756e-02    6.2541194e-02    7.1653533e-02    3.2144709e+01    1.7304506e+00                0         #dt_grow
  -7.7708826e+00              440    1.2887186e-05    1.1850657e-01    4.4596467e-02    4.9904270e-02    5.7174957e-02    2.5746109e+01    1.4499114e+00                0         #dt_piso
  -7.6742287e+00              441    1.6108983e-05    1.5314123e-01    5.5558077e-02    6.2171132e-02    7.1228303e-02    3.2143380e+01    1.4690588e+00                0         #dt_grow
  -7.5969056e+00              442    1.2887186e-05    1.2541969e-01    4.4335698e-02    4.9613340e-02    5.6840639e-02    2.5762704e+01    1.4423397e+00                0         #dt_piso
  -7.5350471e+00              443    1.0309749e-05    1.0194173e-01    3.5396342e-02    3.9610108e-02    4.5379925e-02    2.0614388e+01    1.1608639e+00                0         #dt_piso
  -7.4577240e+00              444    1.2887186e-05    1.3000819e-01    4.4128833e-02    4.9382562e-02    5.6575427e-02    2.5754877e+01    1.3329871e+00                0         #dt_grow
  -7.3610701e+00              445    1.6108983e-05    1.6599566e-01    5.4979817e-02    6.1526023e-02    7.0486945e-02    3.2192621e+01    1.6106408e+00                0         #dt_grow
  -7.2837470e+00              446    1.2887186e-05    1.3450060e-01    4.3872105e-02    4.9096155e-02    5.6246289e-02    2.5786478e+01    1.4139376e+00                0         #dt_piso
  -7.1870931e+00              447    1.6108983e-05    1.7110468e-01    5.4661449e-02    6.1170863e-02    7.0078780e-02    3.2198246e+01    1.4733493e+00                0         #dt_grow
  -7.1097700e+00              448    1.2887186e-05    1.3841647e-01    4.3618091e-02    4.8812785e-02    5.5920629e-02    2.5801933e+01    1.2673328e+00                0         #dt_piso
  -7.0131161e+00              449    1.6108983e-05    1.7598390e-01    5.4348548e-02    6.0821815e-02    6.9677625e-02    3.2209657e+01    1.4459620e+00                0         #dt_grow
  -6.9357930e+00              450    1.2887186e-05    1.4224654e-01    4.3371855e-02    4.8538117e-02    5.5604942e-02    2.5801246e+01    1.3609293e+00                0         #dt_piso
  -6.8391391e+00              451    1.6108983e-05    1.8097021e-01    5.4036635e-02    6.0473874e-02    6.9277737e-02    3.2209710e+01    1.5810144e+00                0         #dt_grow
  -6.7183217e+00              452    2.0136228e-05    2.3222798e-01    6.7271089e-02    7.5285892e-02    8.6244986e-02    4.0281585e+01    1.5621819e+00                0         #dt_grow
  -6.6216678e+00              453    1.6108983e-05    1.8939016e-01    5.3661928e-02    6.0055922e-02    6.8797344e-02    3.2273860e+01    1.5538778e+00                0         #dt_piso
  -6.5443447e+00              454    1.2887186e-05    1.5358739e-01    4.2828020e-02    4.7931515e-02    5.4907718e-02    2.5824777e+01    1.3927991e+00                0         #dt_piso
  -6.4476908e+00              455    1.6108983e-05    1.9455523e-01    5.3363884e-02    5.9723498e-02    6.8415236e-02    3.2256112e+01    1.4477079e+00                0         #dt_grow
  -6.3268734e+00              456    2.0136228e-05    2.0895161e-01    6.6439535e-02    7.4358418e-02    8.5178891e-02    4.0311376e+01    1.6764040e+00                0         #dt_grow
  -6.2302195e+00              457    1.6108983e-05    1.6723018e-01    5.2995940e-02    5.9313111e-02    6.7943513e-02    3.2297549e+01    1.4494095e+00                0         #dt_piso
  -6.1528964e+00              458    1.2887186e-05    1.3481193e-01    4.2297226e-02    4.7339501e-02    5.4227212e-02    2.5845757e+01    1.3237081e+00                0         #dt_piso
  -6.0562425e+00              459    1.6108983e-05    1.7197720e-01    5.2710244e-02    5.8994504e-02    6.7577236e-02    3.2293070e+01    1.4025908e+00                0         #dt_grow
  -5.9354252e+00              460    2.0136228e-05    1.9500669e-01    6.5629513e-02    7.3455034e-02    8.4140402e-02    4.0350199e+01    1.6057775e+00                0         #dt_grow
  -5.8387713e+00              461    1.6108983e-05    1.5693407e-01    5.2353338e-02    5.8596464e-02    6.7119664e-02    3.2315439e+01    1.5872357e+00                0         #dt_piso
  -5.7179539e+00              462    2.0136228e-05    1.8040367e-01    6.5193858e-02    7.2969214e-02    8.3581869e-02    4.0368595e+01    1.5665977e+00                0         #dt_grow
  -5.6213000e+00              463    1.6108983e-05    1.2482719e-01    5.2005921e-02    5.8209039e-02    6.6674257e-02    3.2331656e+01    1.3457847e+00                0         #dt_piso
  -5.5439769e+00              464    1.2887186e-05    9.8743429e-02    4.1515630e-02    4.6467898e-02    5.3225166e-02    2.5889627e+01    1.2802470e+00                0         #dt_piso
  -5.4473230e+00              465    1.6108983e-05    1.2185290e-01    5.1738227e-02    5.7910561e-02    6.6331060e-02    3.2339116e+01    1.3031387e+00                0         #dt_grow
  -5.3265056e+00              466    2.0136228e-05    1.5010143e-01    6.4436832e-02    7.2125098e-02    8.2611323e-02    4.0413501e+01    1.6666744e+00                0         #dt_grow
  -5.2298517e+00              467    1.6108983e-05    1.1852026e-01    5.1410221e-02    5.7544846e-02    6.5910540e-02    3.2353328e+01    1.3703523e+00                0         #dt_piso
  -5.1090343e+00              468    2.0136228e-05    1.4634744e-01    6.4018672e-02    7.1658833e-02    8.2075220e-02    4.0424008e+01    1.4130280e+00                0         #dt_grow
  -4.9595967e+00              469    2.4906274e-05    1.8784988e-01    7.8837335e-02    8.8247504e-02    1.0107351e-01    4.9963128e+01    1.6183953e+00                0         #dt_mach
  -4.8400466e+00              470    1.9925019e-05    1.4973474e-01    6.2867166e-02    7.0372068e-02    8.0598930e-02    4.0023134e+01    1.7136934e+00                0         #dt_piso
  -4.7444065e+00              471    1.5940015e-05    1.1804105e-01    5.0165920e-02    5.6155205e-02    6.4315282e-02    3.2045746e+01    1.3732398e+00                0         #dt_piso
  -4.6248564e+00              472    1.9925019e-05    1.4413627e-01    6.2491751e-02    6.9953606e-02    8.0117629e-02    4.0032316e+01    1.4789145e+00                0         #dt_grow
  -4.5292163e+00              473    1.5940015e-05    1.1287505e-01    4.9865367e-02    5.5820183e-02    6.3929958e-02    3.2059357e+01    1.3523738e+00                0         #dt_piso
  -4.4096662e+00              474    1.9925019e-05    1.3806660e-01    6.2107842e-02    6.9525622e-02    7.9625439e-02    4.0124200e+01    1.3622458e+00                0         #dt_grow
  -4.2606911e+00              475    2.4829179e-05    1.6812272e-01    7.7065389e-02    8.6271117e-02    9.8801780e-02    5.3461054e+01    1.7139428e+00                0         #dt_mach
  -4.1415110e+00              476    1.9863344e-05    1.3145522e-01    6.1470033e-02    6.8813804e-02    7.8807735e-02    3.9956251e+01    1.5156941e+00                0         #dt_piso
  -4.0461670e+00              477    1.5890675e-05    1.0293576e-01    4.9054910e-02    5.4916085e-02    6.2890910e-02    3.2008989e+01    1.2768698e+00                0         #dt_piso
  -3.9269869e+00              478    1.9863344e-05    1.2538394e-01    6.1105337e-02    6.8407303e-02    7.8340176e-02    4.0457065e+01    1.2743037e+00                0         #dt_grow
  -3.7796949e+00              479    2.4548671e-05    1.5031820e-01    7.5241114e-02    8.4233763e-02    9.6462966e-02    4.9377875e+01    1.7659011e+00                0         #dt_mach
  -3.6618613e+00              480    1.9638937e-05    1.1670232e-01    6.0017696e-02    6.7191834e-02    7.6945764e-02    3.9550277e+01    1.4223311e+00                0         #dt_piso
  -3.5145693e+00              481    2.4548671e-05    1.4146711e-01    7.4679874e-02    8.3608121e-02    9.5743428e-02    4.9455636e+01    1.3131130e+00                0         #dt_grow
  -3.3656560e+00              482    2.4818881e-05    1.3812083e-01    7.5266171e-02    8.4265992e-02    9.6495092e-02    4.9972419e+01    1.8147802e+00                0         #dt_mach
  -3.2465253e+00              483    1.9855105e-05    1.0667342e-01    6.0051350e-02    6.7232619e-02    7.6988911e-02    4.0022476e+01    1.3380787e+00                0         #dt_piso
  -3.0976957e+00              484    2.4804943e-05    1.2894574e-01    7.4777994e-02    8.3721641e-02    9.5869223e-02    4.9960296e+01    1.5561433e+00                0         #dt_mach
  -2.9786320e+00              485    1.9843954e-05    1.0785540e-01    5.9680496e-02    6.6819274e-02    7.6513457e-02    4.1658894e+01    1.3537624e+00                0         #dt_piso
  -2.8357288e+00              486    2.3817188e-05    1.2883535e-01    7.1380774e-02    7.9920278e-02    9.1513813e-02    5.2694126e+01    1.4639437e+00                0         #dt_mach
  -2.7001320e+00              487    2.2599472e-05    1.2085786e-01    6.7562576e-02    7.5646371e-02    8.6618687e-02    4.5539958e+01    1.5098763e+00                0         #dt_mach
  -2.5916545e+00              488    1.8079577e-05    9.5688321e-02    5.3937032e-02    6.0391233e-02    6.9150040e-02    3.6473787e+01    1.3402402e+00                0         #dt_piso
  -2.4560577e+00              489    2.2599472e-05    1.1970921e-01    6.7218409e-02    7.5262972e-02    8.6177448e-02    4.5560082e+01    1.3690422e+00                0         #dt_grow
  -2.3072467e+00              490    2.4801834e-05    1.3100544e-01    7.3520594e-02    8.2320679e-02    9.4257172e-02    5.0006057e+01    1.5209868e+00                0         #dt_mach
  -2.1584537e+00              491    2.4798830e-05    1.3068481e-01    7.3315409e-02    8.2092225e-02    9.3994114e-02    4.9994905e+01    1.4837306e+00                0         #dt_mach
  -2.0096456e+00              492    2.4801357e-05    1.3083158e-01    7.3103360e-02    8.1856096e-02    9.3722257e-02    5.0015211e+01    1.4124775e+00                0         #dt_mach
  -1.8608827e+00              493    2.4793815e-05    1.3097457e-01    7.2871536e-02    8.1597827e-02    9.3425046e-02    5.0013367e+01    1.5013664e+00                0         #dt_mach
  -1.7121596e+00              494    2.4787188e-05    1.3094450e-01    7.2653390e-02    8.1354870e-02    9.3145372e-02    4.9997758e+01    1.4030290e+00                0         #dt_mach
  -1.5634298e+00              495    2.4788300e-05    1.3105388e-01    7.2466627e-02    8.1147057e-02    9.2905932e-02    4.9993469e+01    1.4456944e+00                0         #dt_mach
  -1.4146805e+00              496    2.4791538e-05    1.3134575e-01    7.2291783e-02    8.0952593e-02    9.2681774e-02    4.9991472e+01    1.3757937e+00                0         #dt_mach
  -1.2659059e+00              497    2.4795767e-05    1.4106681e-01    7.2121903e-02    8.0763713e-02    9.2463978e-02    4.9996418e+01    1.5760083e+00                0         #dt_mach
  -1.1171207e+00              498    2.4797544e-05    1.4226716e-01    7.1953232e-02    8.0576147e-02    9.2247733e-02    5.0001811e+01    1.3961229e+00                0         #dt_mach
  -9.6834078e-01              499    2.4796646e-05    1.4224266e-01    7.1779905e-02    8.0383378e-02    9.2025520e-02    4.9997176e+01    1.3876016e+00                0         #dt_mach
  -8.1955251e-01              500    2.4798046e-05    1.4197735e-01    7.1618114e-02    8.0203525e-02    9.1818094e-02    4.9993651e+01    1.5963359e+00                0         #dt_mach
  -6.7074533e-01              501    2.4801196e-05    1.4169469e-01    7.1467199e-02    8.0035842e-02    9.1624614e-02    4.9990342e+01    1.8129406e+00                0         #dt_mach
  -5.2190941e-01              502    2.4805987e-05    1.4151984e-01    7.1326560e-02    7.9879658e-02    9.1444308e-02    5.0000184e+01    1.3413815e+00                0         #dt_mach
  -3.7307403e-01              503    2.4805896e-05    1.4140144e-01    7.1176672e-02    7.9713116e-02    9.1252144e-02    4.9998246e+01    1.4804521e+00                0         #dt_mach
  -2.2423344e-01              504    2.4806766e-05    1.4141384e-01    7.1032462e-02    7.9552952e-02    9.1067259e-02    5.0001159e+01    1.3065434e+00                0         #dt_mach
  -7.5396292e-02              505    2.4806191e-05    1.4157936e-01    7.0888113e-02    7.9392637e-02    9.0882196e-02    5.0005927e+01    1.3839705e+00                0         #dt_mach
   7.3423213e-02              506    2.4803251e-05    1.4184053e-01    7.0741297e-02    7.9229557e-02    9.0693971e-02    5.0008008e+01    1.3687861e+00                0         #dt_mach
   2.2221889e-01              507    2.4799279e-05    1.4218243e-01    7.0597849e-02    7.9070234e-02    9.0510063e-02    4.9998413e+01    1.5104380e+00                0         #dt_mach
   3.7101928e-01              508    2.4800066e-05    1.4265823e-01    7.0472703e-02    7.8931411e-02    9.0349619e-02    4.9999375e+01    1.3728163e+00                0         #dt_mach
   5.1982154e-01              509    2.4800376e-05    1.4324783e-01    7.0350504e-02    7.8795895e-02    9.0192954e-02    5.0007860e+01    1.4406645e+00                0         #dt_mach
   6.6860041e-01              510    2.4796478e-05    1.4391334e-01    7.0222067e-02    7.8653497e-02    9.0028291e-02    5.0023858e+01    1.5008705e+00                0         #dt_mach
   8.1730832e-01              511    2.4784652e-05    1.4463964e-01    7.0073819e-02    7.8488868e-02    8.9838229e-02    4.9985381e+01    1.3325777e+00                0         #dt_mach
   9.6605973e-01              512    2.4791901e-05    1.4560014e-01    6.9985995e-02    7.8391908e-02    8.9725635e-02    5.0001033e+01    1.3269298e+00                0         #dt_mach
   1.1148081e+00              513    2.4791389e-05    1.4660206e-01    6.9880307e-02    7.8274941e-02    8.9590137e-02    4.9998717e+01    1.3835499e+00                0         #dt_mach
   1.2635602e+00              514    2.4792025e-05    1.4774116e-01    6.9780996e-02    7.8165125e-02    8.9462815e-02    4.9995749e+01    1.2364821e+00                0         #dt_mach
   1.4123250e+00              515    2.4794133e-05    1.3884310e-01    6.9689887e-02    7.8064507e-02    8.9346009e-02    4.9996074e+01    1.2363050e+00                0         #dt_mach
   1.5611015e+00              516    2.4796080e-05    1.3945690e-01    6.9602091e-02    7.7967609e-02    8.9233450e-02    4.9995069e+01    1.2348869e+00                0         #dt_mach
   1.7098926e+00              517    2.4798525e-05    1.5068989e-01    6.9519239e-02    7.7876257e-02    8.9127229e-02    4.9992486e+01    1.3932624e+00                0         #dt_mach
   1.8587062e+00              518    2.4802253e-05    1.4359712e-01    6.9443785e-02    7.7793206e-02    8.9030494e-02    4.9992346e+01    1.2634587e+00                0         #dt_mach
   2.0075425e+00              519    2.4806050e-05    1.4195539e-01    7.9083430e-02    8.8801805e-02    1.0138901e-01    5.4019917e+01    1.3059249e+00                0         #dt_mach
   2.1453030e+00              520    2.2960096e-05    1.3272071e-01    7.3340807e-02    8.2352754e-02    9.4026675e-02    4.9990340e+01    2.2524915e+00                0         #dt_mach
   2.2830902e+00              521    2.2964533e-05    1.6653561e-01    7.3462285e-02    8.2488618e-02    9.4182417e-02    4.9991538e+01    1.5407131e+00                0         #dt_mach
   2.4209008e+00              522    2.2968420e-05    1.4184021e-01    7.3570005e-02    8.2609259e-02    9.4320519e-02    4.9991082e+01    1.5904443e+00                0         #dt_mach
   2.5587359e+00              523    2.2972518e-05    1.3711928e-01    7.3668010e-02    8.2719228e-02    9.4446167e-02    4.9987560e+01    1.4584262e+00                0         #dt_mach
   2.6966053e+00              524    2.2978235e-05    1.3887221e-01    7.3760823e-02    8.2823555e-02    9.4565158e-02    4.9987268e+01    1.6618152e+00                0         #dt_mach
   2.8345098e+00              525    2.2984088e-05    1.4083750e-01    7.3840584e-02    8.2913371e-02    9.4667415e-02    5.0611130e+01    1.5585356e+00                0         #dt_mach
   2.9000000e+00              526    1.0915034e-05    1.4063678e-01    7.2964880e-02    8.1930042e-02    9.3544718e-02    4.9398697e+01    1.2554300e+00                0         #dt_inject
   3.0378977e+00              527    2.2982949e-05    1.8898182e-01    7.3888414e-02    8.2967637e-02    9.4728736e-02    4.9979975e+01    1.4277241e+00                0         #dt_mach
   3.1758506e+00              528    2.2992158e-05    1.5972992e-01    7.3986325e-02    8.3077972e-02    9.4854262e-02    4.9981807e+01    1.7411346e+00                0         #dt_mach
   3.3071438e+00              529    2.1882200e-05    4.5695714e-01    6.9420864e-02    7.7964327e-02    8.9001107e-02    4.7555595e+01    1.5265050e+00                0         #dt_spray
   3.3770716e+00              530    1.1654633e-05    5.6498473e-01    3.5761039e-02    4.0176873e-02    4.5847486e-02    2.5331608e+01    1.3113744e+00                0         #dt_spray
   3.4227041e+00              531    7.6054115e-06    5.9953888e-01    2.2660558e-02    2.5467301e-02    2.9051997e-02    1.6528386e+01    1.3289382e+00                0         #dt_spray
   3.4599401e+00              532    6.2060029e-06    6.1098191e-01    1.7933419e-02    2.0161902e-02    2.2991562e-02    1.3485360e+01    1.3024683e+00                0         #dt_spray
   3.4931570e+00              533    5.5361386e-06    6.4042916e-01    1.5444512e-02    1.7371060e-02    1.9800657e-02    1.2028673e+01    1.4309139e+00                0         #dt_spray
   3.5239545e+00              534    5.1329189e-06    6.8622955e-01    1.4205847e-02    1.5916849e-02    1.8212625e-02    1.1151727e+01    1.7255952e+00                0         #dt_spray
   3.5530079e+00              535    4.8422358e-06    6.9951116e-01    4.0359207e-02    4.5354391e-02    5.1742572e-02    1.8633944e+01    2.0053666e+00                0         #dt_spray
   3.5805235e+00              536    4.5859388e-06    6.9731314e-01    3.8219607e-02    4.2950126e-02    4.8999496e-02    1.7646804e+01    2.3470581e+00                0         #dt_spray
   3.6067644e+00              537    4.3734892e-06    7.1114759e-01    3.6358805e-02    4.0860248e-02    4.6613853e-02    1.6828422e+01    3.2810931e+00                0         #dt_spray
   3.6319350e+00              538    4.1950957e-06    7.1622637e-01    3.4690682e-02    3.8988052e-02    4.4475233e-02    1.6141081e+01    3.8258767e+00                0         #dt_spray
   3.6561979e+00              539    4.0438190e-06    7.1306818e-01    3.3222559e-02    3.7340912e-02    4.2593024e-02    1.5558428e+01    4.5231092e+00                0         #dt_spray
   3.6795837e+00              540    3.8976340e-06    7.2435909e-01    3.1776833e-02    3.5719215e-02    4.0739530e-02    1.4995240e+01    5.5480378e+00                0         #dt_spray
   3.7021704e+00              541    3.7644436e-06    7.3698456e-01    3.0416027e-02    3.4193251e-02    3.8994907e-02    1.4481994e+01    6.6993167e+00                0         #dt_spray
   3.7240969e+00              542    3.6544108e-06    7.4846570e-01    2.9239678e-02    3.2874677e-02    3.7486767e-02    1.4057910e+01    1.0194835e+01                0         #dt_spray
   3.7453685e+00              543    3.5452721e-06    7.4449593e-01    2.8083448e-02    3.1578578e-02    3.6004421e-02    1.3637071e+01    1.0378319e+01                0         #dt_spray
   3.7660505e+00              544    3.4469931e-06    7.5694909e-01    2.7012092e-02    3.0377897e-02    3.4630887e-02    1.3258291e+01    1.3497931e+01                0         #dt_spray
   3.7862223e+00              545    3.3619781e-06    7.6316802e-01    2.6057160e-02    2.9307942e-02    3.3406615e-02    1.2930765e+01    1.4432690e+01                0         #dt_spray
   3.8059080e+00              546    3.2809441e-06    7.7234350e-01    2.5148007e-02    2.8289296e-02    3.2241034e-02    1.2618339e+01    1.3747403e+01                0         #dt_spray
   3.8251623e+00              547    3.2090434e-06    7.7990426e-01    2.4324412e-02    2.7366672e-02    3.1185144e-02    1.2341147e+01    1.7104699e+01                0         #dt_spray
   3.8440116e+00              548    3.1415663e-06    7.6827358e-01    2.3551252e-02    2.6500541e-02    3.0193913e-02    1.2081076e+01    1.6902265e+01                0         #dt_spray
   3.8624237e+00              549    3.0686790e-06    7.7067413e-01    2.2760658e-02    2.5614449e-02    2.9180330e-02    1.1800283e+01    2.2876340e+01                0         #dt_spray
   3.8804770e+00              550    3.0088783e-06    7.7541787e-01    2.2089168e-02    2.4862075e-02    2.8319446e-02    1.1569834e+01    2.3778393e+01                0         #dt_spray
   3.8980971e+00              551    2.9366860e-06    7.8113143e-01    2.1347450e-02    2.4030359e-02    2.7368525e-02    1.1291733e+01    2.6383702e+01                0         #dt_spray
   3.9154496e+00              552    2.8920856e-06    7.7282589e-01    2.0820802e-02    2.3440513e-02    2.6693336e-02    1.1119873e+01    2.8659032e+01                0         #dt_spray
   3.9324600e+00              553    2.8350681e-06    7.7213417e-01    2.0197641e-02    2.2742128e-02    2.5894411e-02    1.0900143e+01    2.3219461e+01                0         #dt_spray
   3.9491986e+00              554    2.7897696e-06    7.7270772e-01    1.9667970e-02    2.2148867e-02    2.5215346e-02    1.0725412e+01    2.6936140e+01                0         #dt_spray
   3.9656616e+00              555    2.7438198e-06    7.6985371e-01    1.9145200e-02    2.1563193e-02    2.4545129e-02    1.0548279e+01    2.8314148e+01                0         #dt_spray
   3.9818160e+00              556    2.6923972e-06    7.7618137e-01    1.8596921e-02    2.0948608e-02    2.3842206e-02    1.0350050e+01    3.1401018e+01                0         #dt_spray
   3.9976819e+00              557    2.6443231e-06    7.7116225e-01    1.8082197e-02    2.0371657e-02    2.3182304e-02    1.0164782e+01    3.8905663e+01                0         #dt_spray
   4.0132479e+00              558    2.5943381e-06    7.5752982e-01    1.7561254e-02    1.9787594e-02    2.2514428e-02    9.9721013e+00    3.9993573e+01                0         #dt_spray
   4.0285420e+00              559    2.5490080e-06    7.6386439e-01    1.7079405e-02    1.9247432e-02    2.1896673e-02    9.7975805e+00    4.1839516e+01                0         #dt_spray
   4.0435842e+00              560    2.5070460e-06    7.7464389e-01    1.6627468e-02    1.8740865e-02    2.1317266e-02    9.6359574e+00    4.3597555e+01                0         #dt_spray
   4.0583967e+00              561    2.4687442e-06    7.8669380e-01    1.6203690e-02    1.8265995e-02    2.0773961e-02    9.4882553e+00    3.7204061e+01                0         #dt_spray
   4.0729499e+00              562    2.4255277e-06    7.8194117e-01    1.5758699e-02    1.7766985e-02    2.0203460e-02    9.3220836e+00    3.9330563e+01                0         #dt_spray
   4.0873195e+00              563    2.3949442e-06    7.6676392e-01    1.5406657e-02    1.7372609e-02    1.9752124e-02    9.2043240e+00    4.0222987e+01                0         #dt_spray
   4.1014886e+00              564    2.3615180e-06    7.6444115e-01    1.5041536e-02    1.6963437e-02    1.9284021e-02    9.0753191e+00    4.1173010e+01                0         #dt_spray
   4.1154562e+00              565    2.3279328e-06    7.6755686e-01    1.4678513e-02    1.6556594e-02    1.8818606e-02    8.9456065e+00    4.8477015e+01                0         #dt_spray
   4.1291932e+00              566    2.2894862e-06    7.6482617e-01    1.4293556e-02    1.6124853e-02    1.8325072e-02    8.7972658e+00    5.1560741e+01                0         #dt_spray
   4.1427480e+00              567    2.2591464e-06    7.6454622e-01    1.3958061e-02    1.5748943e-02    1.7894950e-02    8.6800400e+00    5.1316980e+01                0         #dt_spray
   4.1561431e+00              568    2.2325169e-06    7.8043868e-01    1.3645759e-02    1.5399181e-02    1.7494563e-02    8.5771679e+00    5.6559473e+01                0         #dt_spray
   4.1693621e+00              569    2.2031548e-06    7.7596483e-01    1.3321731e-02    1.5036064e-02    1.7079142e-02    8.4640340e+00    5.0804151e+01                0         #dt_spray
   4.1823939e+00              570    2.1719675e-06    7.7435611e-01    1.2994681e-02    1.4669400e-02    1.6659847e-02    8.3438614e+00    4.6742405e+01                0         #dt_spray
   4.1952778e+00              571    2.1473283e-06    7.7619135e-01    1.2711424e-02    1.4352107e-02    1.6296697e-02    8.2487314e+00    4.8416002e+01                0         #dt_spray
   4.2080202e+00              572    2.1237310e-06    7.8166610e-01    1.2436214e-02    1.4043864e-02    1.5943865e-02    8.1576453e+00    4.8878764e+01                0         #dt_spray
   4.2206071e+00              573    2.0978118e-06    7.7614491e-01    1.2151392e-02    1.3724648e-02    1.5578708e-02    8.0580642e+00    4.9004538e+01                0         #dt_spray
   4.2330457e+00              574    2.0731009e-06    7.8468111e-01    1.1883392e-02    1.3424245e-02    1.5235118e-02    7.9631177e+00    5.8804587e+01                0         #dt_spray
   4.2453315e+00              575    2.0476250e-06    7.8288111e-01    1.1624004e-02    1.3133358e-02    1.4902569e-02    7.8649563e+00    5.7198454e+01                0         #dt_spray
   4.2574836e+00              576    2.0253622e-06    7.7119890e-01    1.1386510e-02    1.2867172e-02    1.4598090e-02    7.7788975e+00    5.4565622e+01                0         #dt_spray
   4.2695017e+00              577    2.0030137e-06    7.8021712e-01    1.1152578e-02    1.2604907e-02    1.4298177e-02    7.6927552e+00    6.0757330e+01                0         #dt_spray
   4.2814042e+00              578    1.9837529e-06    7.7517864e-01    1.0939120e-02    1.2365694e-02    1.4024513e-02    7.6186984e+00    5.5170028e+01                0         #dt_spray
   4.2931845e+00              579    1.9633830e-06    7.7593843e-01    1.0722725e-02    1.2123113e-02    1.3747083e-02    7.5401772e+00    4.9308167e+01                0         #dt_spray
   4.3048409e+00              580    1.9427294e-06    7.8096009e-01    1.0507976e-02    1.1882325e-02    1.3471765e-02    7.4606700e+00    5.1244022e+01                0         #dt_spray
   4.3163735e+00              581    1.9221053e-06    7.8312827e-01    1.0296972e-02    1.1645700e-02    1.3201246e-02    7.3812702e+00    5.0636907e+01                0         #dt_spray
   4.3278007e+00              582    1.9045249e-06    7.9689173e-01    1.0101797e-02    1.1426988e-02    1.2951021e-02    7.3135756e+00    4.7062188e+01                0         #dt_spray
   4.3391002e+00              583    1.8832580e-06    7.7658500e-01    9.8884741e-03    1.1187692e-02    1.2677531e-02    7.2319147e+00    5.6099936e+01                0         #dt_spray
   4.3503084e+00              584    1.8680356e-06    7.7667842e-01    9.7094636e-03    1.0987111e-02    1.2448030e-02    7.1738942e+00    5.9471603e+01                0         #dt_spray
   4.3613976e+00              585    1.8481857e-06    7.8544258e-01    9.5060758e-03    1.0758960e-02    1.2187277e-02    7.0979418e+00    5.2048095e+01                0         #dt_spray
   4.3724029e+00              586    1.8342187e-06    7.8064292e-01    9.3290810e-03    1.0560812e-02    1.1960360e-02    7.0440968e+00    5.9778737e+01                0         #dt_spray
   4.3833201e+00              587    1.8195361e-06    7.7102728e-01    9.1458374e-03    1.0355626e-02    1.1725433e-02    6.9876221e+00    5.6210480e+01                0         #dt_spray
   4.3941278e+00              588    1.8012876e-06    7.6135233e-01    8.9468964e-03    1.0132535e-02    1.1470380e-02    6.9183503e+00    5.0960598e+01                0         #dt_spray
   4.4048646e+00              589    1.7894562e-06    7.7883444e-01    8.7836502e-03    9.9497625e-03    1.1261090e-02    6.8739537e+00    5.2408908e+01                0         #dt_spray
   4.4154986e+00              590    1.7723366e-06    7.8923055e-01    1.4600788e-02    1.6379932e-02    1.8718959e-02    6.8086574e+00    4.7282483e+01                0         #dt_spray
   4.4260524e+00              591    1.7589672e-06    7.9927144e-01    1.4456040e-02    1.6217869e-02    1.8533385e-02    6.7575342e+00    3.3235108e+01                0         #dt_spray
   4.4364925e+00              592    1.7400283e-06    7.8629346e-01    8.2571564e-03    9.3594025e-03    1.0586098e-02    6.6848900e+00    2.8953831e+01                0         #dt_spray
   4.4468748e+00              593    1.7303741e-06    7.9391562e-01    8.1261135e-03    9.2127622e-03    1.0418094e-02    6.6478716e+00    2.8948631e+01                0         #dt_spray
   4.4571540e+00              594    1.7131991e-06    8.0492018e-01    7.9654504e-03    9.0324567e-03    1.0212116e-02    6.5816307e+00    2.3689160e+01                0         #dt_spray
   4.4673743e+00              595    1.7033938e-06    8.0064257e-01    7.8432443e-03    8.8957196e-03    1.0055441e-02    6.5431979e+00    2.7477366e+01                0         #dt_spray
   4.4774987e+00              596    1.6873857e-06    7.8819759e-01    7.6973779e-03    8.7320163e-03    9.8684332e-03    6.4811036e+00    2.7954321e+01                0         #dt_spray
   4.4875625e+00              597    1.6773137e-06    7.8367618e-01    7.5829714e-03    8.6039195e-03    9.7217582e-03    6.4417395e+00    2.2723160e+01                0         #dt_spray
   4.4975436e+00              598    1.6635082e-06    7.7358630e-01    7.4560372e-03    8.4615322e-03    9.5590221e-03    6.3878035e+00    2.7057659e+01                0         #dt_spray
   4.5075019e+00              599    1.6597167e-06    7.7816205e-01    7.3831436e-03    8.3802984e-03    9.4655687e-03    6.3720856e+00    2.5289548e+01                0         #dt_spray
   4.5174363e+00              600    1.6557323e-06    7.8639735e-01    7.3100816e-03    8.2988165e-03    9.3718995e-03    6.3558634e+00    2.3929370e+01                0         #dt_spray
   4.5273711e+00              601    1.6558050e-06    7.8275670e-01    7.2584238e-03    8.2336060e-03    9.3056715e-03    6.3553993e+00    2.7013065e+01                0         #dt_spray
   4.5373014e+00              602    1.6550396e-06    7.7734012e-01    7.2550334e-03    8.1608482e-03    9.3013249e-03    6.3516249e+00    2.8562306e+01                0         #dt_spray
   4.5472196e+00              603    1.6530332e-06    7.7881467e-01    7.2461010e-03    8.1223388e-03    9.2898731e-03    6.3431011e+00    2.6172539e+01                0         #dt_spray
   4.5571412e+00              604    1.6536056e-06    7.7815996e-01    7.2483092e-03    8.1248246e-03    9.2927041e-03    6.3449856e+00    3.1224489e+01                0         #dt_spray
   4.5670692e+00              605    1.6546633e-06    7.7372380e-01    7.2523762e-03    8.1293950e-03    9.2979182e-03    6.3488341e+00    3.0644401e+01                0         #dt_spray
   4.5769934e+00              606    1.6540345e-06    7.9006793e-01    7.2485352e-03    8.1251050e-03    9.2929939e-03    6.3460897e+00    2.7515730e+01                0         #dt_spray
   4.5869147e+00              607    1.6535549e-06    8.0866139e-01    7.2444680e-03    8.1205682e-03    9.2877795e-03    6.3440687e+00    3.0231045e+01                0         #dt_spray
   4.5968574e+00              608    1.6571100e-06    8.0488220e-01    7.2567759e-03    8.1343964e-03    9.3035588e-03    6.3577057e+00    2.5142191e+01                0         #dt_spray
   4.6067928e+00              609    1.6559093e-06    7.8837286e-01    7.2468006e-03    8.1232577e-03    9.2907700e-03    6.3532885e+00    2.6071227e+01                0         #dt_spray
   4.6167269e+00              610    1.6556815e-06    7.7966960e-01    7.2399524e-03    8.1156344e-03    9.2819903e-03    6.3524798e+00    2.8736711e+01                0         #dt_spray
   4.6266544e+00              611    1.6545826e-06    7.8778350e-01    7.2289083e-03    8.1033144e-03    9.2678312e-03    6.3484450e+00    2.2520183e+01                0         #dt_spray
   4.6365861e+00              612    1.6552763e-06    7.9332404e-01    7.2259674e-03    8.1000806e-03    9.2640608e-03    6.3512888e+00    3.0983912e+01                0         #dt_spray
   4.6465160e+00              613    1.6549863e-06    7.9999709e-01    7.2193366e-03    8.0927097e-03    9.2555598e-03    6.3504093e+00    2.7725113e+01                0         #dt_spray
   4.6564634e+00              614    1.6579004e-06    7.9833652e-01    7.2275918e-03    8.1020209e-03    9.2661433e-03    6.3619206e+00    2.6857227e+01                0         #dt_spray
   4.6664099e+00              615    1.6577584e-06    8.0310736e-01    7.2237955e-03    8.0978137e-03    9.2612763e-03    6.3618288e+00    2.8768937e+01                0         #dt_spray
   4.6763530e+00              616    1.6571809e-06    7.9709319e-01    7.2196614e-03    8.0932156e-03    9.2559761e-03    6.3600447e+00    2.5365889e+01                0         #dt_spray
   4.6862939e+00              617    1.6568082e-06    8.0569906e-01    7.2178992e-03    8.0912642e-03    9.2537169e-03    6.3590610e+00    2.6402385e+01                0         #dt_spray
   4.6962458e+00              618    1.6586543e-06    8.0388492e-01    7.2267499e-03    8.1011970e-03    9.2650640e-03    6.3665690e+00    2.8238714e+01                0         #dt_spray
   4.7061803e+00              619    1.6557557e-06    8.1246419e-01    7.2152735e-03    8.0883345e-03    9.2503507e-03    6.3556123e+00    2.5784399e+01                0         #dt_spray
   4.7161142e+00              620    1.6556467e-06    8.0170683e-01    7.2159272e-03    8.0890641e-03    9.2511887e-03    6.3553673e+00    3.0256814e+01                0         #dt_spray
   4.7260470e+00              621    1.6554597e-06    7.7901714e-01    7.2161194e-03    8.0892727e-03    9.2514351e-03    6.3549896e+00    2.8578286e+01                0         #dt_spray
   4.7359623e+00              622    1.6525478e-06    7.8312443e-01    7.2043482e-03    8.0760681e-03    9.2363438e-03    6.3439259e+00    3.2286121e+01                0         #dt_spray
   4.7458737e+00              623    1.6519091e-06    7.9356588e-01    7.2025658e-03    8.0740596e-03    9.2340588e-03    6.3413697e+00    3.5948074e+01                0         #dt_spray
   4.7557986e+00              624    1.6541556e-06    7.9971556e-01    7.2136191e-03    8.0864385e-03    9.2482296e-03    6.3498952e+00    3.0421186e+01                0         #dt_spray
   4.7657232e+00              625    1.6540869e-06    7.9073664e-01    1.2763412e-02    1.4330182e-02    1.6363348e-02    6.3496830e+00    2.0540200e+01                0         #dt_spray
   4.7756353e+00              626    1.6520271e-06    7.9215438e-01    1.4005985e-02    1.5708546e-02    1.7956391e-02    6.3419022e+00    2.2994472e+01                0         #dt_spray
   4.7855723e+00              627    1.6561619e-06    8.0011384e-01    1.4040338e-02    1.5747079e-02    1.8000433e-02    6.3575729e+00    2.2066080e+01                0         #dt_spray
   4.7955194e+00              628    1.6578462e-06    7.8752824e-01    1.4056929e-02    1.5765676e-02    1.8021704e-02    6.3636772e+00    2.2039540e+01                0         #dt_spray
   4.8054512e+00              629    1.6553101e-06    7.9587016e-01    1.4037521e-02    1.5743896e-02    1.7996822e-02    6.3536798e+00    2.2373405e+01                0         #dt_spray
   4.8153824e+00              630    1.6551930e-06    7.8796269e-01    1.4038451e-02    1.5744929e-02    1.7998015e-02    6.3528422e+00    2.2938427e+01                0         #dt_spray
   4.8253088e+00              631    1.6543963e-06    7.9207088e-01    1.4034242e-02    1.5740202e-02    1.7992618e-02    6.3494246e+00    2.3864487e+01                0         #dt_spray
   4.8352284e+00              632    1.6532687e-06    7.9390238e-01    1.4018110e-02    1.5722087e-02    1.7971936e-02    6.3446318e+00    2.4637414e+01                0         #dt_spray
   4.8451428e+00              633    1.6524104e-06    7.7605494e-01    1.4015198e-02    1.5718821e-02    1.7968202e-02    6.3410018e+00    2.6885701e+01                0         #dt_spray
   4.8550804e+00              634    1.6562638e-06    7.8270744e-01    1.4052627e-02    1.5760802e-02    1.8016188e-02    6.3553640e+00    2.8625384e+01                0         #dt_spray
   4.8650236e+00              635    1.6572025e-06    7.7699238e-01    1.4064914e-02    1.5774585e-02    1.8031941e-02    6.3585737e+00    3.0973931e+01                0         #dt_spray
   4.8749585e+00              636    1.6558160e-06    7.7707701e-01    1.4056668e-02    1.5765342e-02    1.8021370e-02    6.3529197e+00    3.3185906e+01                0         #dt_spray
   4.8849057e+00              637    1.6578598e-06    7.8313269e-01    1.4077047e-02    1.5788189e-02    1.8047496e-02    6.3603163e+00    3.4654873e+01                0         #dt_spray
   4.8948422e+00              638    1.6560818e-06    7.8966718e-01    1.4064080e-02    1.5773631e-02    1.8030871e-02    6.3527236e+00    3.8447850e+01                0         #dt_spray
   4.9047609e+00              639    1.6531156e-06    8.0424629e-01    1.4039841e-02    1.5746429e-02    1.7999797e-02    6.3407452e+00    3.9123672e+01                0         #dt_spray
   4.9146851e+00              640    1.6540354e-06    7.9109625e-01    1.4048242e-02    1.5755834e-02    1.8010567e-02    6.3439754e+00    4.3561679e+01                0         #dt_spray
   4.9246228e+00              641    1.6562868e-06    7.9228328e-01    1.4068648e-02    1.5778707e-02    1.8036728e-02    6.3523154e+00    5.0984585e+01                0         #dt_spray
   4.9345552e+00              642    1.6553912e-06    7.9924813e-01    1.3023877e-02    1.4619710e-02    1.6697278e-02    6.3484295e+00    4.6251362e+01                0         #dt_spray
   4.9445006e+00              643    1.6575679e-06    8.2394888e-01    1.3057472e-02    1.4657253e-02    1.6740349e-02    6.3564289e+00    3.0039835e+01                0         #dt_spray
   4.9544434e+00              644    1.6571306e-06    7.9298777e-01    1.3070415e-02    1.4671610e-02    1.6756942e-02    6.3545697e+00    3.2789090e+01                0         #dt_spray
   4.9643744e+00              645    1.6551689e-06    7.9297146e-01    1.3071105e-02    1.4672209e-02    1.6757827e-02    6.3470101e+00    3.1744380e+01                0         #dt_spray
   4.9742961e+00              646    1.6536171e-06    7.9298350e-01    1.3076973e-02    1.4678452e-02    1.6765351e-02    6.3408236e+00    3.2302094e+01                0         #dt_spray
   4.9842157e+00              647    1.6532767e-06    7.9402051e-01    1.3093995e-02    1.4697327e-02    1.6787173e-02    6.3391784e+00    3.3279173e+01                0         #dt_spray
   4.9941452e+00              648    1.6549112e-06    8.1530726e-01    1.3126112e-02    1.4733144e-02    1.6828349e-02    6.3451694e+00    3.5133360e+01                0         #dt_spray
   5.0040779e+00              649    1.6554539e-06    8.1945628e-01    1.3148838e-02    1.4758422e-02    1.6857485e-02    6.3472858e+00    3.7994532e+01                0         #dt_spray
   5.0140164e+00              650    1.6564074e-06    7.9556751e-01    1.3174062e-02    1.4786505e-02    1.6889823e-02    6.3510547e+00    3.9146796e+01                0         #dt_spray
   5.0239458e+00              651    1.6549062e-06    7.7220069e-01    1.3179016e-02    1.4791840e-02    1.6896174e-02    6.3453309e+00    4.2837087e+01                0         #dt_spray
   5.0338746e+00              652    1.6547954e-06    7.6932803e-01    1.3194626e-02    1.4809140e-02    1.6916187e-02    6.3451819e+00    4.3572915e+01                0         #dt_spray
   5.0438140e+00              653    1.6565788e-06    7.8109653e-01    1.3225374e-02    1.4843436e-02    1.6955608e-02    6.3521421e+00    4.5703704e+01                0         #dt_spray
   5.0537460e+00              654    1.6553203e-06    7.8421170e-01    1.3232024e-02    1.4850688e-02    1.6964133e-02    6.3475106e+00    4.5001465e+01                0         #dt_spray
   5.0636827e+00              655    1.6561206e-06    7.8393881e-01    1.3255099e-02    1.4876377e-02    1.6993716e-02    6.3508375e+00    4.4865762e+01                0         #dt_spray
   5.0736139e+00              656    1.6552055e-06    7.8326960e-01    1.3264186e-02    1.4886370e-02    1.7005367e-02    6.3476752e+00    3.5811528e+01                0         #dt_spray
   5.0835333e+00              657    1.6532232e-06    7.8417510e-01    1.3264447e-02    1.4886461e-02    1.7005701e-02    6.3402429e+00    3.7762582e+01                0         #dt_spray
   5.0934555e+00              658    1.6537020e-06    7.7631756e-01    1.3284320e-02    1.4908566e-02    1.7031179e-02    6.3424466e+00    3.7220794e+01                0         #dt_spray
   5.1033912e+00              659    1.6559494e-06    7.7826289e-01    1.3317974e-02    1.4946144e-02    1.7074326e-02    6.3516083e+00    3.7735734e+01                0         #dt_spray
   5.1133130e+00              660    1.6536415e-06    7.6863395e-01    1.3314611e-02    1.4942179e-02    1.7070014e-02    6.3431696e+00    3.8635816e+01                0         #dt_spray
   5.1232394e+00              661    1.6543893e-06    7.7233074e-01    1.3335414e-02    1.4965336e-02    1.7096684e-02    6.3461343e+00    3.9090899e+01                0         #dt_spray
   5.1331700e+00              662    1.6551103e-06    7.8816506e-01    1.3355505e-02    1.4987695e-02    1.7122442e-02    6.3487596e+00    3.8828958e+01                0         #dt_spray
   5.1430930e+00              663    1.6538289e-06    7.7920903e-01    1.3358828e-02    1.4991240e-02    1.7126702e-02    6.3439664e+00    3.9671630e+01                0         #dt_spray
   5.1530252e+00              664    1.6553721e-06    7.6907925e-01    1.3384492e-02    1.5019861e-02    1.7159605e-02    6.3502385e+00    3.8284014e+01                0         #dt_spray
   5.1629608e+00              665    1.6559364e-06    8.4855846e-01    1.3401759e-02    1.5039065e-02    1.7181742e-02    6.3527429e+00    3.9430740e+01                0         #dt_spray
   5.1728856e+00              666    1.6541287e-06    8.1512063e-01    1.3399372e-02    1.5036221e-02    1.7178682e-02    6.3457623e+00    4.4285880e+01                0         #dt_spray
   5.1828036e+00              667    1.6530052e-06    8.2060314e-01    1.3402389e-02    1.5039448e-02    1.7182549e-02    6.3412996e+00    4.2655163e+01                0         #dt_spray
   5.1927325e+00              668    1.6548075e-06    7.8036736e-01    1.3429370e-02    1.5069571e-02    1.7217141e-02    6.3483133e+00    4.2421924e+01                0         #dt_spray
   5.2026684e+00              669    1.6559782e-06    7.7874127e-01    1.3451555e-02    1.5094315e-02    1.7245583e-02    6.3528076e+00    3.8867541e+01                0         #dt_spray
   5.2125994e+00              670    1.6551735e-06    8.0714623e-01    1.3457761e-02    1.5101131e-02    1.7253540e-02    6.3496024e+00    3.7255359e+01                0         #dt_spray
   5.2225279e+00              671    1.6547530e-06    7.7849740e-01    1.3466848e-02    1.5111180e-02    1.7265189e-02    6.3477603e+00    3.4148369e+01                0         #dt_spray
   5.2324555e+00              672    1.6546007e-06    7.7839057e-01    1.3477666e-02    1.5123175e-02    1.7279059e-02    6.3470498e+00    3.1631428e+01                0         #dt_spray
   5.2423888e+00              673    1.6555408e-06    8.8834918e-01    1.3496884e-02    1.5144599e-02    1.7303697e-02    6.3506853e+00    3.2347007e+01                0         #dt_spray
   5.2523198e+00              674    1.6551652e-06    7.8187377e-01    1.3504934e-02    1.5153492e-02    1.7314018e-02    6.3491103e+00    2.7190593e+01                0         #dt_spray
   5.2622492e+00              675    1.6549064e-06    7.8537360e-01    1.3513726e-02    1.5163220e-02    1.7325290e-02    6.3479911e+00    2.2510147e+01                0         #dt_spray
   5.2721817e+00              676    1.6554115e-06    7.7322120e-01    1.3528767e-02    1.5179960e-02    1.7344572e-02    6.3497329e+00    2.0853148e+01                0         #dt_spray
   5.2821103e+00              677    1.6547804e-06    7.7889927e-01    1.3534480e-02    1.5186238e-02    1.7351897e-02    6.3470770e+00    1.9821770e+01                0         #dt_spray
   5.2920350e+00              678    1.6541109e-06    7.7736636e-01    1.3539719e-02    1.5191984e-02    1.7358614e-02    6.3443843e+00    1.9251443e+01                0         #dt_spray
   5.3019647e+00              679    1.6549512e-06    8.1031099e-01    1.3557374e-02    1.5211662e-02    1.7381249e-02    6.3476910e+00    1.8812181e+01                0         #dt_spray
   5.3119026e+00              680    1.6563130e-06    8.9684898e-01    1.3579523e-02    1.5236384e-02    1.7409645e-02    6.3527539e+00    1.7463377e+01                0         #dt_spray
   5.3218297e+00              681    1.6545150e-06    7.7809872e-01    1.3575927e-02    1.5232220e-02    1.7405035e-02    6.3457960e+00    1.7868196e+01                0         #dt_spray
   5.3317507e+00              682    1.6535062e-06    7.8444996e-01    1.3578655e-02    1.5235153e-02    1.7408533e-02    6.3420194e+00    1.7878196e+01                0         #dt_spray
   5.3416792e+00              683    1.6547518e-06    8.0157573e-01    1.3599482e-02    1.5258393e-02    1.7435234e-02    6.3467563e+00    1.7372786e+01                0         #dt_spray
   5.3516086e+00              684    1.6549003e-06    7.8063192e-01    1.3610655e-02    1.5270801e-02    1.7449558e-02    6.3472441e+00    1.7559840e+01                0         #dt_spray
   5.3615548e+00              685    1.6576951e-06    7.8881612e-01    1.3643877e-02    1.5307949e-02    1.7492150e-02    6.3578481e+00    1.7709890e+01                0         #dt_spray
   5.3714844e+00              686    1.6549272e-06    7.7215997e-01    1.3631311e-02    1.5293727e-02    1.7476039e-02    6.3473451e+00    1.7932966e+01                0         #dt_spray
   5.3814006e+00              687    1.6526965e-06    7.6300724e-01    1.3622875e-02    1.5284139e-02    1.7465225e-02    6.3389426e+00    1.8252506e+01                0         #dt_spray
   5.3913281e+00              688    1.6545963e-06    9.2326668e-01    1.3644163e-02    1.5307852e-02    1.7492517e-02    6.3462885e+00    1.8028382e+01                0         #dt_spray
   5.4012545e+00              689    1.6544010e-06    7.8553330e-01    1.3650399e-02    1.5314721e-02    1.7500511e-02    6.3456181e+00    1.8606318e+01                0         #dt_spray
   5.4111851e+00              690    1.6550942e-06    7.8645993e-01    1.3664449e-02    1.5330359e-02    1.7518524e-02    6.3483339e+00    1.8434688e+01                0         #dt_spray
   5.4211090e+00              691    1.6539770e-06    7.7611542e-01    1.3663760e-02    1.5329465e-02    1.7517641e-02    6.3442294e+00    1.8884399e+01                0         #dt_spray
   5.4310370e+00              692    1.6546708e-06    8.3797084e-01    1.3678458e-02    1.5345836e-02    1.7536485e-02    6.3472633e+00    1.8870875e+01                0         #dt_spray
   5.4409552e+00              693    1.6530363e-06    8.9507112e-01    1.3674089e-02    1.5340821e-02    1.7530883e-02    6.3410681e+00    1.8660957e+01                0         #dt_spray
   5.4508785e+00              694    1.6538909e-06    7.8737612e-01    1.3690126e-02    1.5358702e-02    1.7551444e-02    6.3444252e+00    1.8830166e+01                0         #dt_spray
   5.4608144e+00              695    1.6559824e-06    8.8337185e-01    1.3716155e-02    1.5387790e-02    1.7584814e-02    6.3528273e+00    1.9000835e+01                0         #dt_spray
   5.4707427e+00              696    1.6547080e-06    8.3982133e-01    1.3713765e-02    1.5384993e-02    1.7581750e-02    6.3484239e+00    1.8976353e+01                0         #dt_spray
   5.4806806e+00              697    1.6563149e-06    8.3478858e-01    1.3734818e-02    1.5408497e-02    1.7608741e-02    6.3544994e+00    1.8971150e+01                0         #dt_spray
   5.4906158e+00              698    1.6558664e-06    7.9632099e-01    1.3738914e-02    1.5412980e-02    1.7613993e-02    6.3526702e+00    1.9090943e+01                0         #dt_spray
   5.5005633e+00              699    1.6579268e-06    8.7694285e-01    1.3763837e-02    1.5440829e-02    1.7645945e-02    6.3608470e+00    1.8795235e+01                0         #dt_spray
   5.5104927e+00              700    1.6548934e-06    8.8264767e-01    1.3746463e-02    1.5421229e-02    1.7623670e-02    6.3495524e+00    1.8710629e+01                0         #dt_spray
   5.5204205e+00              701    1.6546403e-06    8.0096643e-01    3.0730801e-02    3.4263282e-02    3.9398463e-02    6.3486023e+00    1.8580098e+01                0         #dt_spray
   5.5303380e+00              702    1.6529167e-06    7.9547774e-01    3.0921472e-02    3.4488781e-02    3.9642913e-02    6.3421532e+00    1.7810853e+01                0         #dt_spray
   5.5402735e+00              703    1.6559069e-06    8.3345702e-01    1.5936161e-02    1.7839553e-02    2.0430975e-02    6.3540242e+00    1.7249971e+01                0         #dt_spray
   5.5502066e+00              704    1.6555136e-06    7.9537548e-01    1.7710603e-02    1.9800848e-02    2.2705901e-02    6.3528551e+00    1.7706928e+01                0         #dt_spray
   5.5601487e+00              705    1.6570165e-06    8.0603931e-01    2.1372224e-02    2.3866609e-02    2.7400287e-02    6.3587514e+00    1.7673590e+01                0         #dt_spray
   5.5700884e+00              706    1.6566178e-06    8.5482766e-01    2.5934607e-02    2.8930883e-02    3.3249496e-02    6.3572954e+00    1.7170126e+01                0         #dt_spray
   5.5800302e+00              707    1.6569682e-06    8.5255879e-01    3.1998318e-02    3.5663457e-02    4.1023484e-02    6.3588091e+00    1.7289574e+01                0         #dt_spray
   5.5899545e+00              708    1.6540507e-06    7.9174941e-01    3.8373040e-02    4.2741400e-02    4.9196205e-02    6.3478829e+00    1.7334012e+01                0         #dt_spray
   5.5998998e+00              709    1.6575459e-06    8.0530788e-01    4.5207087e-02    5.0329794e-02    5.7957804e-02    6.3614264e+00    1.7335798e+01                0         #dt_spray
   5.6098197e+00              710    1.6533289e-06    8.6333363e-01    5.1985399e-02    5.7857042e-02    6.6647947e-02    6.3454364e+00    1.7809247e+01                0         #dt_spray
   5.6197577e+00              711    1.6563323e-06    9.6054298e-01    6.0230237e-02    6.7015668e-02    7.7218253e-02    6.3573293e+00    1.8190783e+01                0         #dt_spray
   5.6296847e+00              712    1.6544937e-06    1.0249301e+00    7.0151681e-02    7.8038859e-02    8.9938053e-02    6.3509509e+00    1.7500140e+01                0         #dt_spray
   5.6393702e+00              713    1.6142503e-06    1.0411105e+00    7.7102254e-02    8.5761058e-02    9.8849043e-02    6.1970769e+00    1.7161136e+01                0         #dt_cfl
   5.6486732e+00              714    1.5505081e-06    1.0042482e+00    8.2684618e-02    9.1963630e-02    1.0600592e-01    5.9526871e+00    1.7198743e+01                0         #dt_cfl
   5.6579369e+00              715    1.5439490e-06    9.9996930e-01    8.9989316e-02    1.0008502e-01    1.1537092e-01    5.9274131e+00    1.7095596e+01                0         #dt_cfl
   5.6672009e+00              716    1.5439964e-06    1.0106389e+00    9.7591421e-02    1.0853652e-01    1.2511721e-01    5.9278132e+00    1.7187719e+01                0         #dt_cfl
   5.6763674e+00              717    1.5277430e-06    1.0111263e+00    1.0269280e-01    1.1420599e-01    1.3165743e-01    5.8658034e+00    1.7227798e+01                0         #dt_cfl
   5.6854330e+00              718    1.5109319e-06    1.0448231e+00    1.0552400e-01    1.1734946e-01    1.3528718e-01    5.8020959e+00    1.7398410e+01                0         #dt_cfl
   5.6941096e+00              719    1.4461126e-06    1.0253011e+00    1.0280193e-01    1.1432090e-01    1.3179735e-01    6.4574349e+00    1.7301414e+01                0         #dt_cfl
   5.7025722e+00              720    1.4104273e-06    1.0228914e+00    1.0265417e-01    1.1415312e-01    1.3160791e-01    6.2736603e+00    1.7690833e+01                0         #dt_cfl
   5.7108454e+00              721    1.3788631e-06    1.0045482e+00    1.0208721e-01    1.1352177e-01    1.3088103e-01    6.1175897e+00    1.7187306e+01                0         #dt_cfl
   5.7190811e+00              722    1.3726202e-06    1.0109386e+00    1.0327648e-01    1.1484307e-01    1.3240575e-01    6.0763591e+00    1.7076523e+01                0         #dt_cfl
   5.7272277e+00              723    1.3577682e-06    1.0206644e+00    1.0319273e-01    1.1474894e-01    1.3229837e-01    5.9964172e+00    1.6910013e+01                0         #dt_cfl
   5.7352094e+00              724    1.3302788e-06    1.0060101e+00    1.0226204e-01    1.1371268e-01    1.3110517e-01    5.8588151e+00    1.6985651e+01                0         #dt_cfl
   5.7431434e+00              725    1.3223314e-06    1.0150554e+00    1.0278927e-01    1.1429758e-01    1.3178112e-01    5.8066261e+00    1.6822251e+01                0         #dt_cfl
   5.7509597e+00              726    1.3027185e-06    1.0071333e+00    1.0219942e-01    1.1364066e-01    1.3102490e-01    5.7028862e+00    1.6780331e+01                0         #dt_cfl
   5.7587206e+00              727    1.2934916e-06    1.0053504e+00    1.0328976e-01    1.1485138e-01    1.3242277e-01    5.6504827e+00    1.6524695e+01                0         #dt_cfl
   5.7664403e+00              728    1.2866076e-06    9.4070752e-01    1.0433212e-01    1.1600908e-01    1.3375913e-01    5.5974929e+00    1.6597097e+01                0         #dt_cfl
   5.7746465e+00              729    1.3677021e-06    1.0243663e+00    1.1180657e-01    1.2431943e-01    1.4334176e-01    5.9343771e+00    1.6920988e+01                0         #dt_cfl
   5.7826575e+00              730    1.3351689e-06    1.0218095e+00    1.1018883e-01    1.2251990e-01    1.4126773e-01    5.7778758e+00    1.7213533e+01                0         #dt_cfl
   5.7904975e+00              731    1.3066710e-06    1.0084635e+00    1.0868808e-01    1.2085082e-01    1.3934369e-01    5.6392887e+00    1.6963714e+01                0         #dt_cfl
   5.7982718e+00              732    1.2957048e-06    9.9313331e-01    1.0833098e-01    1.2045353e-01    1.3888588e-01    5.5727164e+00    1.7002046e+01                0         #dt_cfl
   5.8060997e+00              733    1.3046636e-06    9.8961672e-01    1.0948002e-01    1.2173101e-01    1.4035901e-01    5.5946944e+00    1.7252704e+01                0         #dt_cfl
   5.8140099e+00              734    1.3183524e-06    1.0159942e+00    1.1222214e-01    1.2477917e-01    1.4387454e-01    5.6417629e+00    1.7309013e+01                0         #dt_cfl
   5.8217954e+00              735    1.2975983e-06    9.8858859e-01    1.1067047e-01    1.2305398e-01    1.4188521e-01    5.5284070e+00    1.7014097e+01                0         #dt_cfl
   5.8296709e+00              736    1.3125767e-06    9.6268954e-01    5.2847258e-02    5.8777293e-02    6.7752895e-02    5.5758656e+00    1.6934160e+01                0         #dt_cfl
   5.8378516e+00              737    1.3634475e-06    8.7847266e-01    8.1933395e-02    9.1110555e-02    1.0504281e-01    5.7743416e+00    1.7149001e+01                0         #dt_cfl
   5.8471640e+00              738    1.5520660e-06    1.0052561e+00    7.0424796e-02    7.8322167e-02    9.0288200e-02    6.5619099e+00    1.7633874e+01                0         #dt_cfl
   5.8564277e+00              739    1.5439508e-06    1.0310202e+00    7.3789154e-02    8.2084128e-02    9.4601479e-02    6.5204097e+00    1.7794230e+01                0         #dt_cfl
   5.8654127e+00              740    1.4974981e-06    1.0359105e+00    6.0943150e-02    6.7785137e-02    7.8132244e-02    6.3203322e+00    1.7954358e+01                0         #dt_cfl
   5.8740862e+00              741    1.4455864e-06    1.0304504e+00    5.9293343e-02    6.5950864e-02    7.6017106e-02    5.5618652e+00    1.7827037e+01                0         #dt_cfl
   5.8825034e+00              742    1.4028684e-06    1.0211744e+00    5.7856872e-02    6.4353957e-02    7.4175477e-02    5.3975818e+00    1.8071759e+01                0         #dt_cfl
   5.8907461e+00              743    1.3737794e-06    1.0099955e+00    5.6909843e-02    6.3301004e-02    7.2961338e-02    5.2857055e+00    1.7953202e+01                0         #dt_cfl
   5.8989072e+00              744    1.3601837e-06    9.1700952e-01    5.6409043e-02    6.2745124e-02    7.2319286e-02    5.2333592e+00    1.8241543e+01                0         #dt_cfl
   5.9078069e+00              745    1.4832820e-06    1.0239715e+00    8.0510745e-02    8.9563273e-02    1.0321890e-01    5.7072266e+00    1.8549662e+01                0         #dt_cfl
   5.9164982e+00              746    1.4485578e-06    1.0207735e+00    7.2820243e-02    8.0984142e-02    9.3359286e-02    5.5738702e+00    1.7997483e+01                0         #dt_cfl
   5.9250127e+00              747    1.4190786e-06    9.6889457e-01    7.5616141e-02    8.4098320e-02    9.6943771e-02    5.4605214e+00    1.7965547e+01                0         #dt_cfl
   5.9338005e+00              748    1.4646367e-06    1.0056384e+00    6.1579948e-02    6.8497304e-02    7.8948652e-02    5.6358023e+00    1.7640702e+01                0         #dt_cfl
   5.9425391e+00              749    1.4564248e-06    1.0094754e+00    6.1892042e-02    6.8844337e-02    7.9348772e-02    5.6041486e+00    1.7354933e+01                0         #dt_cfl
   5.9511956e+00              750    1.4427541e-06    9.5349253e-01    6.1984713e-02    6.8947112e-02    7.9467581e-02    5.5552641e+00    1.7057667e+01                0         #dt_cfl
   5.9602743e+00              751    1.5131258e-06    1.0349489e+00    6.5567008e-02    7.2931808e-02    8.4060267e-02    5.9042346e+00    1.7362007e+01                0         #dt_cfl
   5.9690465e+00              752    1.4620295e-06    9.6484142e-01    6.4290544e-02    7.1510742e-02    8.2423775e-02    5.8383755e+00    1.6778963e+01                0         #dt_cfl
   5.9781384e+00              753    1.5153055e-06    1.0496172e+00    6.7206551e-02    7.4754704e-02    8.6162245e-02    7.8382955e+00    1.6992814e+01                0         #dt_cfl
   5.9868004e+00              754    1.4436744e-06    1.0212932e+00    6.4286311e-02    7.1507012e-02    8.2418347e-02    7.4393597e+00    1.6850616e+01                0         #dt_cfl
   5.9952819e+00              755    1.4135749e-06    1.0143251e+00    6.3464279e-02    7.0592509e-02    8.1364461e-02    7.2363514e+00    1.6711051e+01                0         #dt_cfl
   6.0036435e+00              756    1.3936113e-06    1.0057976e+00    6.3186646e-02    7.0284100e-02    8.1008521e-02    7.0857079e+00    1.6837873e+01                0         #dt_cfl
   6.0119570e+00              757    1.3855782e-06    9.5079711e-01    6.3221249e-02    7.0323306e-02    8.1052883e-02    7.0007178e+00    1.6685444e+01                0         #dt_cfl
   6.0207007e+00              758    1.4572806e-06    1.0381864e+00    6.6978967e-02    7.4503440e-02    8.5870470e-02    7.3174153e+00    1.6889753e+01                0         #dt_cfl
   6.0291227e+00              759    1.4036792e-06    1.0177099e+00    6.4942642e-02    7.2240785e-02    8.3259797e-02    7.0196178e+00    1.6859661e+01                0         #dt_cfl
   6.0373983e+00              760    1.3792529e-06    1.0050492e+00    6.3929778e-02    7.1112831e-02    8.1961254e-02    6.8612110e+00    1.6857608e+01                0         #dt_cfl
   6.0456322e+00              761    1.3723238e-06    1.0084094e+00    6.4090281e-02    7.1290693e-02    8.2167027e-02    6.8001896e+00    1.6937778e+01                0         #dt_cfl
   6.0537975e+00              762    1.3608796e-06    9.9889285e-01    6.3851885e-02    7.1026077e-02    8.1861391e-02    6.6527910e+00    1.6704534e+01                0         #dt_cfl
   6.0619718e+00              763    1.3623879e-06    9.4219592e-01    6.2215204e-02    6.9240715e-02    7.9763082e-02    6.6524666e+00    1.6530750e+01                0         #dt_cfl
   6.0706476e+00              764    1.4459710e-06    1.0263987e+00    6.6361730e-02    7.3855534e-02    8.5079141e-02    7.0737325e+00    1.6537425e+01                0         #dt_cfl
   6.0791003e+00              765    1.4087810e-06    9.5571776e-01    6.4980757e-02    7.2316592e-02    8.3308663e-02    8.4014509e+00    1.6982509e+01                0         #dt_cfl
   6.0879447e+00              766    1.4740555e-06    9.7292456e-01    6.7935146e-02    7.5606614e-02    8.7096341e-02    8.7104285e+00    1.6991220e+01                0         #dt_cfl
   6.0970351e+00              767    1.5150769e-06    9.6227649e-01    6.9967219e-02    7.7869701e-02    8.9701562e-02    8.8601550e+00    1.7225300e+01                0         #dt_cfl
   6.1064819e+00              768    1.5744715e-06    9.6436785e-01    7.3398392e-02    8.1661677e-02    9.4100502e-02    9.0981085e+00    1.7781454e+01                0         #dt_cfl
   6.1162778e+00              769    1.6326462e-06    1.0183028e+00    7.6961227e-02    8.5625188e-02    9.8668240e-02    9.3292314e+00    1.7885004e+01                0         #dt_cfl
   6.1258976e+00              770    1.6033012e-06    1.0086297e+00    7.6285202e-02    8.4872910e-02    9.7801541e-02    9.0039670e+00    1.8150653e+01                0         #dt_cfl
   6.1354351e+00              771    1.5895835e-06    1.0138571e+00    7.6288389e-02    8.4876647e-02    9.7805627e-02    8.8357733e+00    1.8304198e+01                0         #dt_cfl
   6.1448423e+00              772    1.5678576e-06    1.0039008e+00    7.5780079e-02    8.4311349e-02    9.7153948e-02    8.6209726e+00    1.8239737e+01                0         #dt_cfl
   6.1542129e+00              773    1.5617655e-06    9.9704255e-01    7.5904622e-02    8.4450617e-02    9.7313617e-02    8.4959705e+00    1.7965090e+01                0         #dt_cfl
   6.1636113e+00              774    1.5663981e-06    9.9575391e-01    7.6627175e-02    8.5255290e-02    9.8239968e-02    8.4287065e+00    1.8086893e+01                0         #dt_cfl
   6.1730497e+00              775    1.5730775e-06    9.9213046e-01    7.7556964e-02    8.6290193e-02    9.9432005e-02    8.2968376e+00    1.7992888e+01                0         #dt_cfl
   6.1825631e+00              776    1.5855551e-06    9.8084831e-01    7.8965455e-02    8.7857226e-02    1.0123776e-01    8.2979593e+00    1.7663551e+01                0         #dt_cfl
   6.1922621e+00              777    1.6165141e-06    9.8218565e-01    8.1262840e-02    9.0413899e-02    1.0418313e-01    8.3844403e+00    1.7778984e+01                0         #dt_cfl
   6.2021371e+00              778    1.6458335e-06    9.7013646e-01    8.3514028e-02    9.2918694e-02    1.0706927e-01    8.4581809e+00    1.7527947e+01                0         #dt_cfl
   6.2120688e+00              779    1.6552820e-06    9.6863961e-01    8.4968285e-02    9.4535344e-02    1.0893370e-01    8.4211732e+00    1.7676198e+01                0         #dt_spray
   6.2219956e+00              780    1.6544605e-06    1.0238060e+00    8.5947171e-02    9.5623860e-02    1.1018868e-01    8.3374700e+00    1.8358865e+01                0         #dt_spray
   6.2316915e+00              781    1.6159903e-06    1.0332928e+00    7.8174191e-02    8.7018588e-02    1.0022332e-01    8.0851733e+00    1.8681768e+01                0         #dt_cfl
   6.2410751e+00              782    1.5639229e-06    1.0027493e+00    6.4573130e-02    7.1826437e-02    8.2786063e-02    7.7815311e+00    1.8944164e+01                0         #dt_cfl
   6.2504329e+00              783    1.5596350e-06    1.0052848e+00    6.5261812e-02    7.2555311e-02    8.3668990e-02    7.7145664e+00    1.9233362e+01                0         #dt_cfl
   6.2597415e+00              784    1.5514359e-06    1.0004087e+00    6.5441316e-02    7.2754277e-02    8.3899123e-02    7.8988267e+00    1.9601038e+01                0         #dt_cfl
   6.2690463e+00              785    1.5508021e-06    1.0124158e+00    6.6233004e-02    7.3634114e-02    8.4914107e-02    7.9093829e+00    1.9296373e+01                0         #dt_cfl
   6.2782370e+00              786    1.5317838e-06    9.9721693e-01    6.5248106e-02    7.2539095e-02    8.3651417e-02    7.9504266e+00    1.9045965e+01                0         #dt_cfl
   6.2874534e+00              787    1.5360588e-06    1.0156788e+00    6.6402162e-02    7.3821185e-02    8.5130976e-02    8.0962619e+00    1.9332411e+01                0         #dt_cfl
   6.2965275e+00              788    1.5123469e-06    1.0152280e+00    6.6600110e-02    7.4040593e-02    8.5384757e-02    8.0690187e+00    1.9553738e+01                0         #dt_cfl
   6.3054654e+00              789    1.4896624e-06    1.0210512e+00    6.6766131e-02    7.4224177e-02    8.5597604e-02    9.2919626e+00    1.9651679e+01                0         #dt_cfl
   6.3142191e+00              790    1.4589498e-06    1.0209879e+00    6.5961745e-02    7.3329139e-02    8.4566340e-02    8.9293815e+00    1.9358253e+01                0         #dt_cfl
   6.3227929e+00              791    1.4289589e-06    1.0129040e+00    6.5709057e-02    7.3047649e-02    8.4242381e-02    8.5895071e+00    1.9444093e+01                0         #dt_cfl
   6.3312574e+00              792    1.4107545e-06    1.0050960e+00    6.4468307e-02    7.1668308e-02    8.2651676e-02    8.3412499e+00    1.9434040e+01                0         #dt_cfl
   6.3396790e+00              793    1.4036018e-06    1.0135076e+00    6.5363693e-02    7.2663068e-02    8.3799607e-02    8.1718621e+00    1.9701123e+01                0         #dt_cfl
   6.3479884e+00              794    1.3848951e-06    9.4441296e-01    6.3834134e-02    7.0963291e-02    8.1838633e-02    7.9858544e+00    1.9477758e+01                0         #dt_cfl
   6.3567868e+00              795    1.4664084e-06    1.0335011e+00    6.8626705e-02    7.6290574e-02    8.7982955e-02    8.3573373e+00    1.9132588e+01                0         #dt_cfl
   6.3653001e+00              796    1.4188745e-06    1.0084712e+00    6.6628039e-02    7.4068540e-02    8.5420563e-02    8.0970556e+00    1.8661401e+01                0         #dt_cfl
   6.3737418e+00              797    1.4069559e-06    9.9909165e-01    6.5947974e-02    7.3312932e-02    8.4548685e-02    8.1471859e+00    1.8027990e+01                0         #dt_cfl
   6.3821912e+00              798    1.4082350e-06    1.0016109e+00    6.6708913e-02    7.4158788e-02    8.5524248e-02    8.2455630e+00    1.8272449e+01                0         #dt_cfl
   6.3906270e+00              799    1.4059701e-06    9.8625913e-01    6.5782101e-02    7.3129237e-02    8.4336027e-02    8.2623365e+00    1.8340745e+01                0         #dt_cfl
   6.3991804e+00              800    1.4255585e-06    9.8698298e-01    6.6845329e-02    7.4311659e-02    8.5699139e-02    8.2925026e+00    1.8377095e+01                0         #dt_cfl
   6.4078466e+00              801    1.4443598e-06    9.8001628e-01    6.7854315e-02    7.5490188e-02    8.6992712e-02    8.2704379e+00    1.9151966e+01                0         #dt_cfl
   6.4166894e+00              802    1.4738120e-06    9.8458909e-01    7.0088058e-02    7.7974710e-02    8.9856484e-02    8.3836071e+00    1.7898602e+01                0         #dt_cfl
   6.4256707e+00              803    1.4968803e-06    9.7595054e-01    7.2103474e-02    8.0216120e-02    9.2440352e-02    8.4907603e+00    1.7805831e+01                0         #dt_cfl
   6.4348733e+00              804    1.5337666e-06    9.8551695e-01    7.4776457e-02    8.3188773e-02    9.5867252e-02    8.6666471e+00    1.8183892e+01                0         #dt_cfl
   6.4442112e+00              805    1.5563066e-06    9.8201447e-01    7.6668317e-02    8.5292875e-02    9.8292714e-02    8.7596409e+00    1.8542368e+01                0         #dt_cfl
   6.4537200e+00              806    1.5848103e-06    9.8435625e-01    7.8954090e-02    8.7835310e-02    1.0122319e-01    8.8649002e+00    1.8458123e+01                0         #dt_cfl
   6.4633800e+00              807    1.6099967e-06    9.8094436e-01    8.0988760e-02    9.0098695e-02    1.0383174e-01    9.1315691e+00    1.9607339e+01                0         #dt_cfl
   6.4732276e+00              808    1.6412722e-06    9.3826504e-01    8.3489786e-02    9.2880817e-02    1.0703819e-01    9.4277805e+00    1.8821916e+01                0         #dt_cfl
   6.4831905e+00              809    1.6604765e-06    9.6833238e-01    8.5317762e-02    9.4914324e-02    1.0938175e-01    9.6458952e+00    1.9141680e+01                0         #dt_spray
   6.4931789e+00              810    1.6647283e-06    9.9726497e-01    8.6203895e-02    9.5900511e-02    1.1051781e-01    9.8495503e+00    1.8940561e+01                0         #dt_spray
   6.5031446e+00              811    1.6609515e-06    1.0008278e+00    8.6752475e-02    9.6511134e-02    1.1122112e-01    9.9888114e+00    1.8657397e+01                0         #dt_spray
   6.5131020e+00              812    1.6595776e-06    9.4726718e-01    8.7275038e-02    9.7092425e-02    1.1189107e-01    1.0063382e+01    1.8561950e+01                0         #dt_cfl
   6.5230579e+00              813    1.6593182e-06    9.5459067e-01    8.7772561e-02    9.7647004e-02    1.1252892e-01    9.9397615e+00    1.8599670e+01                0         #dt_spray
   6.5330052e+00              814    1.6578725e-06    9.6348652e-01    8.8121017e-02    9.8035708e-02    1.1297566e-01    9.7560140e+00    1.8461572e+01                0         #dt_spray
   6.5429479e+00              815    1.6571133e-06    9.7245245e-01    8.8466040e-02    9.8420632e-02    1.1341800e-01    9.5633750e+00    1.8592535e+01                0         #dt_spray
   6.5529032e+00              816    1.6592207e-06    9.9117222e-01    8.8979047e-02    9.8991672e-02    1.1407570e-01    9.3954434e+00    1.8571841e+01                0         #dt_spray
   6.5628328e+00              817    1.6549403e-06    1.0191048e+00    8.9096738e-02    9.9117256e-02    1.1422659e-01    1.0054914e+01    1.9039805e+01                0         #dt_spray
   6.5725763e+00              818    1.6239156e-06    1.0252511e+00    8.8102399e-02    9.8011296e-02    1.1295179e-01    1.0407570e+01    1.9236009e+01                0         #dt_cfl
   6.5820798e+00              819    1.5839198e-06    1.0278262e+00    8.6915534e-02    9.6691560e-02    1.1143017e-01    9.9893477e+00    1.9113321e+01                0         #dt_cfl
   6.5913261e+00              820    1.5410385e-06    1.0169688e+00    8.5580537e-02    9.5205430e-02    1.0971864e-01    9.6002905e+00    1.9875573e+01                0         #dt_cfl
   6.6004180e+00              821    1.5153253e-06    1.0058557e+00    8.2907180e-02    9.2237718e-02    1.0629126e-01    9.2468688e+00    2.0298854e+01                0         #dt_cfl
   6.6094570e+00              822    1.5065037e-06    1.0045506e+00    8.2582794e-02    9.1878248e-02    1.0587538e-01    9.0247029e+00    1.9793802e+01                0         #dt_cfl
   6.6184551e+00              823    1.4996793e-06    9.9483997e-01    8.2312101e-02    9.1578575e-02    1.0552833e-01    8.9763615e+00    1.8963418e+01                0         #dt_cfl
   6.6274999e+00              824    1.5074578e-06    1.0003044e+00    8.2848599e-02    9.2176831e-02    1.0621615e-01    9.0049174e+00    1.8887333e+01                0         #dt_cfl
   6.6365419e+00              825    1.5069990e-06    9.9549811e-01    8.2884577e-02    9.2218248e-02    1.0626228e-01    9.1103405e+00    1.8679713e+01                0         #dt_cfl
   6.6456247e+00              826    1.5138140e-06    9.9299060e-01    8.3303247e-02    9.2685618e-02    1.0679903e-01    8.9715477e+00    1.8459230e+01                0         #dt_cfl
   6.6547717e+00              827    1.5244999e-06    9.8668269e-01    8.3968245e-02    9.3427104e-02    1.0765160e-01    9.1401125e+00    1.8194376e+01                0         #dt_cfl
   6.6640422e+00              828    1.5450761e-06    9.8791192e-01    8.5270679e-02    9.4877858e-02    1.0932138e-01    9.2316647e+00    1.8287076e+01                0         #dt_cfl
   6.6734261e+00              829    1.5639817e-06    9.7658155e-01    8.6477096e-02    9.6221799e-02    1.1086807e-01    9.2396819e+00    1.8035123e+01                0         #dt_cfl
   6.6830350e+00              830    1.6014860e-06    9.4557465e-01    8.8831073e-02    9.8842619e-02    1.1388599e-01    9.9143033e+00    1.8377381e+01                0         #dt_cfl
   6.6929962e+00              831    1.6602003e-06    9.5561380e-01    9.2446981e-02    1.0286767e-01    1.1852177e-01    1.0002776e+01    1.8087199e+01                0         #dt_spray
   6.7029836e+00              832    1.6645669e-06    9.5019265e-01    9.3162368e-02    1.0366507e-01    1.1943893e-01    1.0483990e+01    1.8277908e+01                0         #dt_spray
   6.7129634e+00              833    1.6632985e-06    9.8205719e-01    8.6133976e-02    9.5817996e-02    1.1042817e-01    1.0490412e+01    1.8464114e+01                0         #dt_spray
   6.7229383e+00              834    1.6624921e-06    9.5776697e-01    8.7166740e-02    9.6967001e-02    1.1175223e-01    1.0373908e+01    1.8812881e+01                0         #dt_spray
   6.7329211e+00              835    1.6637840e-06    9.8202455e-01    8.8325108e-02    9.8255761e-02    1.1323732e-01    1.0245908e+01    1.8823898e+01                0         #dt_spray
   6.7429027e+00              836    1.6636098e-06    9.8987761e-01    8.9259893e-02    9.9295388e-02    1.1443576e-01    1.0517838e+01    1.8355038e+01                0         #dt_spray
   6.7528849e+00              837    1.6637062e-06    9.8001871e-01    8.9920490e-02    1.0003030e-01    1.1528268e-01    1.0249441e+01    1.8210523e+01                0         #dt_spray
   6.7628562e+00              838    1.6618728e-06    9.5835111e-01    9.0781807e-02    1.0099035e-01    1.1638693e-01    1.0572519e+01    1.8280587e+01                0         #dt_spray
   6.7728193e+00              839    1.6605212e-06    9.6124949e-01    1.0008439e-01    1.1133081e-01    1.2831332e-01    1.0355215e+01    1.8139491e+01                0         #dt_spray
   6.7827779e+00              840    1.6597593e-06    1.0486929e+00    1.0093830e-01    1.1227361e-01    1.2940808e-01    1.0099093e+01    1.7839524e+01                0         #dt_spray
   6.7922740e+00              841    1.5826934e-06    1.0694074e+00    9.6940745e-02    1.0782360e-01    1.2428301e-01    9.4154874e+00    1.7646216e+01                0         #dt_cfl
   6.8011539e+00              842    1.4799723e-06    1.0257473e+00    9.0510362e-02    1.0067022e-01    1.1603893e-01    8.6027750e+00    1.7506423e+01                0         #dt_cfl
   6.8098108e+00              843    1.4428235e-06    1.0006819e+00    8.7727954e-02    9.7575280e-02    1.1247174e-01    9.3294990e+00    1.7568667e+01                0         #dt_cfl
   6.8184618e+00              844    1.4418403e-06    9.9074930e-01    8.6936559e-02    9.6695461e-02    1.1145713e-01    9.1335607e+00    1.7273669e+01                0         #dt_cfl
   6.8271937e+00              845    1.4553029e-06    9.8620947e-01    8.6805377e-02    9.6550296e-02    1.1128894e-01    9.0228177e+00    1.7236226e+01                0         #dt_cfl
   6.8360476e+00              846    1.4756529e-06    9.8356631e-01    8.7674225e-02    9.7532196e-02    1.1240285e-01    9.5161389e+00    1.7100082e+01                0         #dt_cfl
   6.8450494e+00              847    1.5003086e-06    9.8140436e-01    9.0463127e-02    1.0063404e-01    1.1597837e-01    9.5454651e+00    1.7390807e+01                0         #dt_cfl
   6.8542218e+00              848    1.5287364e-06    9.9143956e-01    9.3632190e-02    1.0415538e-01    1.2004127e-01    9.5482328e+00    1.7593810e+01                0         #dt_cfl
   6.8634735e+00              849    1.5419360e-06    9.7741784e-01    9.6216816e-02    1.0702967e-01    1.2335489e-01    9.4399140e+00    1.7797466e+01                0         #dt_cfl
   6.8729388e+00              850    1.5775608e-06    9.7427664e-01    1.0035053e-01    1.1162695e-01    1.2865453e-01    9.4285344e+00    1.7693851e+01                0         #dt_cfl
   6.8826541e+00              851    1.6192123e-06    9.7656072e-01    9.5480664e-02    1.0619581e-01    1.2241111e-01    9.6519381e+00    1.7677929e+01                0         #dt_cfl
   6.8925934e+00              852    1.6565421e-06    1.0256495e+00    9.6356291e-02    1.0717112e-01    1.2353371e-01    1.0624793e+01    1.7482627e+01                0         #dt_spray
   6.9022840e+00              853    1.6151153e-06    1.0519592e+00    9.4632976e-02    1.0525423e-01    1.2132433e-01    1.0184058e+01    1.7525590e+01                0         #dt_cfl
   6.9114961e+00              854    1.5353403e-06    1.0168024e+00    9.0316293e-02    1.0045344e-01    1.1579012e-01    9.4991013e+00    1.7445473e+01                0         #dt_cfl
   6.9205559e+00              855    1.5099692e-06    1.0004786e+00    8.9430424e-02    9.9468606e-02    1.1465439e-01    9.1496480e+00    1.7830071e+01                0         #dt_cfl
   6.9296114e+00              856    1.5092470e-06    9.9106286e-01    8.9930109e-02    1.0002498e-01    1.1529501e-01    9.2395187e+00    1.7812725e+01                0         #dt_cfl
   6.9387485e+00              857    1.5228569e-06    9.8899855e-01    9.1354803e-02    1.0161024e-01    1.1712154e-01    9.0618390e+00    1.7875177e+01                0         #dt_cfl
   6.9479873e+00              858    1.5397969e-06    9.8606160e-01    9.2855475e-02    1.0327991e-01    1.1904548e-01    8.9737680e+00    1.8419703e+01                0         #dt_cfl
   6.9573567e+00              859    1.5615626e-06    9.8487548e-01    9.4810669e-02    1.0545509e-01    1.2155214e-01    9.2225771e+00    1.8681551e+01                0         #dt_cfl
   6.9668699e+00              860    1.5855432e-06    9.7971577e-01    9.7015016e-02    1.0790742e-01    1.2437823e-01    9.9634962e+00    1.8498041e+01                0         #dt_cfl
   6.9765802e+00              861    1.6183706e-06    9.9501347e-01    9.9965360e-02    1.1118908e-01    1.2816072e-01    1.0251136e+01    1.8445581e+01                0         #dt_cfl
   6.9863391e+00              862    1.6264811e-06    1.0260977e+00    1.0142366e-01    1.1281125e-01    1.3003034e-01    1.0397605e+01    1.8156161e+01                0         #dt_cfl
   6.9958497e+00              863    1.5851134e-06    1.0224493e+00    9.9911530e-02    1.1112775e-01    1.2809171e-01    9.9878969e+00    1.8370818e+01                0         #dt_cfl
   7.0051516e+00              864    1.5503099e-06    1.0163562e+00    9.8915705e-02    1.1002063e-01    1.2681501e-01    9.6633444e+00    1.8490419e+01                0         #dt_cfl
   7.0143038e+00              865    1.5253609e-06    1.0076359e+00    9.8681030e-02    1.0976050e-01    1.2651414e-01    9.3302203e+00    1.8259616e+01                0         #dt_cfl
   7.0233866e+00              866    1.5138016e-06    1.0016368e+00    9.9376425e-02    1.1053395e-01    1.2740567e-01    9.0681185e+00    1.7766479e+01                0         #dt_cfl
   7.0324545e+00              867    1.5113279e-06    1.0033454e+00    1.0037569e-01    1.1164554e-01    1.2868679e-01    8.8656197e+00    1.8134774e+01                0         #dt_cfl
   7.0414923e+00              868    1.5062888e-06    1.0016390e+00    1.0060597e-01    1.1190234e-01    1.2898201e-01    8.6568277e+00    1.8173045e+01                0         #dt_cfl
   7.0505152e+00              869    1.5038240e-06    9.9732283e-01    1.0095945e-01    1.1229640e-01    1.2943519e-01    8.5714657e+00    1.8030859e+01                0         #dt_cfl
   7.0595624e+00              870    1.5078608e-06    9.9727248e-01    1.0201021e-01    1.1346579e-01    1.3078232e-01    8.5411047e+00    1.7742784e+01                0         #dt_cfl
   7.0686343e+00              871    1.5119848e-06    1.0018391e+00    9.5899597e-02    1.0668970e-01    1.2294820e-01    8.4921604e+00    1.8095917e+01                0         #dt_cfl
   7.0776895e+00              872    1.5092091e-06    9.9494208e-01    9.6500225e-02    1.0735737e-01    1.2371824e-01    8.3859513e+00    1.8131383e+01                0         #dt_cfl
   7.0867908e+00              873    1.5168814e-06    9.9728813e-01    9.7694857e-02    1.0868645e-01    1.2524982e-01    9.5834874e+00    1.8435745e+01                0         #dt_cfl
   7.0959169e+00              874    1.5210062e-06    9.9445851e-01    9.8971590e-02    1.1010647e-01    1.2688665e-01    9.4829606e+00    1.8445082e+01                0         #dt_cfl
   7.1050938e+00              875    1.5294818e-06    9.9420604e-01    1.0041987e-01    1.1171750e-01    1.2874342e-01    9.4379636e+00    1.8100408e+01                0         #dt_cfl
   7.1143241e+00              876    1.5383952e-06    9.9043639e-01    1.0103697e-01    1.1236148e-01    1.2953457e-01    9.6977681e+00    1.7557077e+01                0         #dt_cfl
   7.1236436e+00              877    1.5532498e-06    9.9620488e-01    1.0245186e-01    1.1393621e-01    1.3134854e-01    9.7634453e+00    1.7886650e+01                0         #dt_cfl
   7.1329986e+00              878    1.5591671e-06    9.9049736e-01    1.0332202e-01    1.1490494e-01    1.3246412e-01    9.7901936e+00    1.7921062e+01                0         #dt_cfl
   7.1424434e+00              879    1.5741254e-06    9.8463504e-01    1.0400510e-01    1.1567709e-01    1.3333988e-01    9.8092609e+00    1.8220205e+01                0         #dt_cfl
   7.1520355e+00              880    1.5986892e-06    9.8520520e-01    1.0709795e-01    1.1910658e-01    1.3730506e-01    9.8178711e+00    1.8283935e+01                0         #dt_cfl
   7.1617717e+00              881    1.6226967e-06    9.9543452e-01    1.0979364e-01    1.2211583e-01    1.4076108e-01    9.7390801e+00    1.7673911e+01                0         #dt_cfl
   7.1715525e+00              882    1.6301390e-06    9.9863649e-01    1.1137644e-01    1.2387727e-01    1.4279031e-01    1.0468259e+01    1.7520544e+01                0         #dt_cfl
   7.1813467e+00              883    1.6323648e-06    1.0096351e+00    1.1401368e-01    1.2679891e-01    1.4617139e-01    1.0292405e+01    1.7445013e+01                0         #dt_cfl
   7.1910474e+00              884    1.6167869e-06    1.0036301e+00    1.1449793e-01    1.2733741e-01    1.4679222e-01    9.9812715e+00    1.7793753e+01                0         #dt_cfl
   7.2007131e+00              885    1.6109390e-06    1.0022792e+00    1.1543456e-01    1.2838043e-01    1.4799303e-01    9.8967965e+00    1.7992442e+01                0         #dt_cfl
   7.2103567e+00              886    1.6072758e-06    9.9802316e-01    1.1260116e-01    1.2523341e-01    1.4436047e-01    9.7406101e+00    1.7889580e+01                0         #dt_cfl
   7.2200195e+00              887    1.6104594e-06    9.9954046e-01    1.1498492e-01    1.2788385e-01    1.4741657e-01    9.6585864e+00    1.8006779e+01                0         #dt_cfl
   7.2296867e+00              888    1.6111998e-06    9.9570281e-01    1.1672331e-01    1.2981838e-01    1.4964528e-01    9.5668732e+00    1.8240443e+01                0         #dt_cfl
   7.2393956e+00              889    1.6181533e-06    9.9489605e-01    1.1787844e-01    1.3110464e-01    1.5112620e-01    9.8086287e+00    1.8244204e+01                0         #dt_cfl
   7.2491543e+00              890    1.6264546e-06    9.8795100e-01    1.1944313e-01    1.3284602e-01    1.5313222e-01    9.6018662e+00    1.7714516e+01                0         #dt_cfl
   7.2590321e+00              891    1.6462908e-06    9.9499351e-01    1.0564213e-01    1.1751160e-01    1.3543863e-01    9.5052863e+00    1.7608359e+01                0         #dt_cfl
   7.2689595e+00              892    1.6545744e-06    9.8806103e-01    1.0655481e-01    1.1852772e-01    1.3660873e-01    1.0137130e+01    1.7799552e+01                0         #dt_cfl
   7.2789308e+00              893    1.6618726e-06    9.7578451e-01    1.0743966e-01    1.1951313e-01    1.3774316e-01    1.0007842e+01    1.7827524e+01                0         #dt_spray
   7.2889033e+00              894    1.6620943e-06    9.5430968e-01    1.0810995e-01    1.2022519e-01    1.3860249e-01    9.8857498e+00    1.7549478e+01                0         #dt_spray
   7.2988633e+00              895    1.6599963e-06    9.4672752e-01    1.0900745e-01    1.2122363e-01    1.3975314e-01    9.9432906e+00    1.7050904e+01                0         #dt_spray
   7.3088461e+00              896    1.6637953e-06    9.3764398e-01    1.1052024e-01    1.2290595e-01    1.4169261e-01    9.7196668e+00    1.7459163e+01                0         #dt_spray
   7.3188161e+00              897    1.6616711e-06    9.3433440e-01    1.0956260e-01    1.2184244e-01    1.4046487e-01    9.9203515e+00    1.7512038e+01                0         #dt_spray
   7.3287611e+00              898    1.6575042e-06    9.2723550e-01    1.0883984e-01    1.2107443e-01    1.3953825e-01    1.0524280e+01    1.7064381e+01                0         #dt_spray
   7.3387120e+00              899    1.6584803e-06    9.2162865e-01    1.0932090e-01    1.2161158e-01    1.4015500e-01    1.0338277e+01    1.6986188e+01                0         #dt_spray
   7.3486717e+00              900    1.6599544e-06    9.1951472e-01    1.0978796e-01    1.2213286e-01    1.4075380e-01    1.0050003e+01    1.6949430e+01                0         #dt_spray
   7.3586545e+00              901    1.6637934e-06    9.1884700e-01    1.1060678e-01    1.2304499e-01    1.4180357e-01    1.0193850e+01    1.7863649e+01                0         #dt_spray
   7.3686355e+00              902    1.6635021e-06    9.1187549e-01    1.1104459e-01    1.2353316e-01    1.4236486e-01    1.0184579e+01    1.7334588e+01                0         #dt_spray
   7.3786198e+00              903    1.6640565e-06    9.0080763e-01    1.1161679e-01    1.2417058e-01    1.4309845e-01    1.0167060e+01    1.7627922e+01                0         #dt_spray
   7.3885902e+00              904    1.6617191e-06    8.8819649e-01    1.1252423e-01    1.2517582e-01    1.4426183e-01    1.0034115e+01    1.7448824e+01                0         #dt_spray
   7.3985565e+00              905    1.6610554e-06    8.8785483e-01    1.1275716e-01    1.2543763e-01    1.4456046e-01    9.7756029e+00    1.7562751e+01                0         #dt_spray
   7.4085233e+00              906    1.6611384e-06    8.8611601e-01    1.1344019e-01    1.2619971e-01    1.4543614e-01    1.0120847e+01    1.7984441e+01                0         #dt_spray
   7.4184856e+00              907    1.6603822e-06    8.8600375e-01    1.1408660e-01    1.2691926e-01    1.4626487e-01    1.0006396e+01    1.7881692e+01                0         #dt_spray
   7.4284666e+00              908    1.6635027e-06    8.8151772e-01    1.1538830e-01    1.2836718e-01    1.4793372e-01    1.0144229e+01    1.8157358e+01                0         #dt_spray
   7.4384350e+00              909    1.6613879e-06    8.7664789e-01    1.1631553e-01    1.2939919e-01    1.4912248e-01    9.9575394e+00    1.7788196e+01                0         #dt_spray
   7.4483837e+00              910    1.6581224e-06    8.6829512e-01    1.0476552e-01    1.1653354e-01    1.3431478e-01    9.8688381e+00    1.7694803e+01                0         #dt_spray
   7.4583038e+00              911    1.6533478e-06    8.6568290e-01    1.0417392e-01    1.1587573e-01    1.3355631e-01    9.7297648e+00    1.6754873e+01                0         #dt_spray
   7.4682559e+00              912    1.6586894e-06    8.7005156e-01    1.0523766e-01    1.1705858e-01    1.3492007e-01    9.7146846e+00    1.6449915e+01                0         #dt_spray
   7.4782321e+00              913    1.6626897e-06    8.8299061e-01    1.0627535e-01    1.1821284e-01    1.3625045e-01    9.7485962e+00    1.6845752e+01                0         #dt_spray
   7.4881911e+00              914    1.6598362e-06    8.8675861e-01    1.0742609e-01    1.1948871e-01    1.3772575e-01    9.9704613e+00    1.7520028e+01                0         #dt_spray
   7.4981454e+00              915    1.6590528e-06    8.6939689e-01    1.0808781e-01    1.2022607e-01    1.3857411e-01    1.0298723e+01    1.7506590e+01                0         #dt_spray
   7.5081237e+00              916    1.6630552e-06    8.8250212e-01    1.0951891e-01    1.2181835e-01    1.4040886e-01    1.0610063e+01    1.7213556e+01                0         #dt_spray
   7.5180891e+00              917    1.6608913e-06    8.8678038e-01    1.1073286e-01    1.2316850e-01    1.4196520e-01    1.0338686e+01    1.6960262e+01                0         #dt_spray
   7.5280730e+00              918    1.6639838e-06    8.9120051e-01    1.1243714e-01    1.2506352e-01    1.4415018e-01    1.0149903e+01    1.7243632e+01                0         #dt_spray
   7.5380608e+00              919    1.6646392e-06    8.9434649e-01    1.1417331e-01    1.2699387e-01    1.4637604e-01    1.0139438e+01    1.7383603e+01                0         #dt_spray
   7.5480431e+00              920    1.6637101e-06    8.9382988e-01    1.1564821e-01    1.2863354e-01    1.4826694e-01    1.0058788e+01    1.7388622e+01                0         #dt_spray
   7.5580069e+00              921    1.6606340e-06    8.9313411e-01    1.1723309e-01    1.3039514e-01    1.5029883e-01    1.0036749e+01    1.7286799e+01                0         #dt_spray
   7.5679656e+00              922    1.6597917e-06    8.8933777e-01    1.1859503e-01    1.3190914e-01    1.5204491e-01    1.0700359e+01    1.7240836e+01                0         #dt_spray
   7.5779215e+00              923    1.6593055e-06    8.8723603e-01    1.1957769e-01    1.3300165e-01    1.5330473e-01    1.0458676e+01    1.7479502e+01                0         #dt_spray
   7.5878817e+00              924    1.6600429e-06    8.8876597e-01    1.2127850e-01    1.3488774e-01    1.5548525e-01    1.0594247e+01    1.7966137e+01                0         #dt_spray
   7.5978678e+00              925    1.6643447e-06    8.9517253e-01    1.2208655e-01    1.3578773e-01    1.5652122e-01    1.0653498e+01    1.7169477e+01                0         #dt_spray
   7.6078445e+00              926    1.6627919e-06    8.9351783e-01    1.2358508e-01    1.3745396e-01    1.5844241e-01    1.0661372e+01    1.7093748e+01                0         #dt_spray
   7.6158259e+00              927    1.3302336e-06    7.1610402e-01    9.9045161e-02    1.1016048e-01    1.2698098e-01    8.3238009e+00    1.6677327e+01                0         #dt_piso
   7.6256762e+00              928    1.6417107e-06    8.7679166e-01    1.2291041e-01    1.3670416e-01    1.5757745e-01    1.0161133e+01    1.6935562e+01                0         #dt_spray
   7.6354884e+00              929    1.6353616e-06    8.7159161e-01    1.2329522e-01    1.3713185e-01    1.5807079e-01    1.0012541e+01    1.6978581e+01                0         #dt_spray
   7.6454295e+00              930    1.6568573e-06    8.7971530e-01    1.2646209e-01    1.4065304e-01    1.6213089e-01    1.0317985e+01    1.6931293e+01                0         #dt_spray
   7.6554101e+00              931    1.6634300e-06    8.8078400e-01    1.2745377e-01    1.4175209e-01    1.6340227e-01    1.0572389e+01    1.6857045e+01                0         #dt_spray
   7.6654072e+00              932    1.6661830e-06    8.6925348e-01    1.2756106e-01    1.4187319e-01    1.6353982e-01    1.0474878e+01    1.6440459e+01                0         #dt_spray
   7.6754014e+00              933    1.6657022e-06    8.5280566e-01    1.2837338e-01    1.4277680e-01    1.6458126e-01    1.0279634e+01    1.6775491e+01                0         #dt_spray
   7.6854003e+00              934    1.6664804e-06    8.5737165e-01    1.2924498e-01    1.4374664e-01    1.6569869e-01    1.0320775e+01    1.7074592e+01                0         #dt_spray
   7.6953753e+00              935    1.6625093e-06    8.5572153e-01    1.3008194e-01    1.4467723e-01    1.6677172e-01    1.0295459e+01    1.7211699e+01                0         #dt_spray
   7.7053482e+00              936    1.6621510e-06    8.5329955e-01    1.3187203e-01    1.4666775e-01    1.6906670e-01    1.0459509e+01    1.7727274e+01                0         #dt_spray
   7.7153328e+00              937    1.6640840e-06    8.5012376e-01    1.3381409e-01    1.4882738e-01    1.7155653e-01    1.0064290e+01    1.7989677e+01                0         #dt_spray
   7.7253232e+00              938    1.6650732e-06    8.4527910e-01    1.3126531e-01    1.4597973e-01    1.6828886e-01    1.0661973e+01    1.7793818e+01                0         #dt_spray
   7.7353095e+00              939    1.6643804e-06    8.3715383e-01    1.2920011e-01    1.4368594e-01    1.6564116e-01    1.0608369e+01    1.6849629e+01                0         #dt_spray
   7.7452936e+00              940    1.6640232e-06    8.2605394e-01    1.2748698e-01    1.4178443e-01    1.6344485e-01    1.0582730e+01    1.7185789e+01                0         #dt_spray
   7.7552698e+00              941    1.6626913e-06    8.1194376e-01    1.2635419e-01    1.4052721e-01    1.6199255e-01    1.0338766e+01    1.7367296e+01                0         #dt_spray
   7.7652447e+00              942    1.6624816e-06    7.9917194e-01    1.2470623e-01    1.3869664e-01    1.5987979e-01    1.0101928e+01    1.8101366e+01                0         #dt_spray
   7.7751981e+00              943    1.6589105e-06    7.9048837e-01    1.2394997e-01    1.3785694e-01    1.5891022e-01    9.8164485e+00    1.7854510e+01                0         #dt_spray
   7.7851799e+00              944    1.6636372e-06    7.7986162e-01    1.2394995e-01    1.3785817e-01    1.5891019e-01    9.7928303e+00    1.7392415e+01                0         #dt_spray
   7.7951436e+00              945    1.6606115e-06    8.1051414e-01    1.2397233e-01    1.3788347e-01    1.5893888e-01    9.6443180e+00    1.7589300e+01                0         #dt_spray
   7.8051352e+00              946    1.6652578e-06    7.7648711e-01    1.2455412e-01    1.3853208e-01    1.5968477e-01    9.6079386e+00    1.7606518e+01                0         #dt_spray
   7.8151342e+00              947    1.6665077e-06    7.7030520e-01    1.2600089e-01    1.4013092e-01    1.6153961e-01    1.0367413e+01    1.7256625e+01                0         #dt_spray
   7.8252921e+00              948    1.6929850e-06    8.7553169e-01    1.2929791e-01    1.4379857e-01    1.6576655e-01    1.0517501e+01    1.6812207e+01                0         #dt_spray
   7.8357353e+00              949    1.7405314e-06    8.1980938e-01    1.3449990e-01    1.4958437e-01    1.7243577e-01    1.0660282e+01    1.6802678e+01                0         #dt_spray
   7.8465339e+00              950    1.7997661e-06    8.2620247e-01    1.4168210e-01    1.5756698e-01    1.8164372e-01    1.0701974e+01    1.6686423e+01                0         #dt_spray
   7.8577199e+00              951    1.8643327e-06    8.5130750e-01    1.4674054e-01    1.6319631e-01    1.8812889e-01    1.0748829e+01    1.6193921e+01                0         #dt_spray
   7.8694543e+00              952    1.9557386e-06    9.6993753e-01    1.5579724e-01    1.7326809e-01    1.9974005e-01    1.1472851e+01    1.5968827e+01                0         #dt_spray
   7.8815525e+00              953    2.0163552e-06    1.0967845e+00    1.6234081e-01    1.8054646e-01    2.0812925e-01    1.2598802e+01    1.4908977e+01                0         #dt_cfl
   7.8925830e+00              954    1.8384242e-06    8.5400876e-01    1.5016213e-01    1.6700257e-01    1.9251556e-01    1.1126741e+01    1.5166303e+01                0         #dt_cfl
   7.9054992e+00              955    2.1526994e-06    9.7595182e-01    1.7986502e-01    2.0003522e-01    2.3059618e-01    1.3406439e+01    1.5249418e+01                0         #dt_cfl
   7.9187337e+00              956    2.2057436e-06    1.1112528e+00    1.8324951e-01    2.0380157e-01    2.3493526e-01    1.3706694e+01    1.4219310e+01                0         #dt_cfl
   7.9306432e+00              957    1.9849160e-06    9.2087201e-01    1.6645099e-01    1.8511833e-01    2.1339871e-01    1.1864170e+01    1.3830112e+01                0         #dt_cfl
   7.9435760e+00              958    2.1554744e-06    1.0268076e+00    1.8171032e-01    2.0208888e-01    2.3296194e-01    1.2448225e+01    1.3080119e+01                0         #dt_cfl
   7.9561712e+00              959    2.0991999e-06    9.8363729e-01    1.7674760e-01    1.9656939e-01    2.2659949e-01    1.2089028e+01    1.2895520e+01                0         #dt_cfl
   7.9689759e+00              960    2.1341199e-06    1.0038173e+00    1.8048187e-01    2.0071838e-01    2.3138701e-01    1.2656656e+01    1.2408805e+01                0         #dt_cfl
   7.9817319e+00              961    2.1260044e-06    1.0254866e+00    1.8321054e-01    2.0374781e-01    2.3488531e-01    1.2601168e+01    1.1247351e+01                0         #dt_cfl
   7.9941709e+00              962    2.0731664e-06    1.0430435e+00    1.7836306e-01    1.9835833e-01    2.2867059e-01    1.3074203e+01    9.7263231e+00                0         #dt_cfl
   8.0060966e+00              963    1.9876125e-06    9.2384103e-01    1.3975137e-01    1.5535218e-01    1.7916842e-01    1.2083684e+01    8.9805665e+00                0         #dt_cfl
   8.0190054e+00              964    2.1514659e-06    9.9825583e-01    1.5194829e-01    1.6891077e-01    1.9480550e-01    1.2746008e+01    9.1151893e+00                0         #dt_cfl
   8.0319368e+00              965    2.1552250e-06    1.0044777e+00    1.5281788e-01    1.6987738e-01    1.9592036e-01    1.3381636e+01    7.8701167e+00                0         #dt_cfl
   8.0448105e+00              966    2.1456175e-06    1.0018321e+00    1.5285012e-01    1.6991315e-01    1.9596169e-01    1.3163935e+01    6.9573188e+00                0         #dt_cfl
   8.0576606e+00              967    2.1416938e-06    1.0513434e+00    1.5337289e-01    1.7049408e-01    1.9663191e-01    1.3426085e+01    6.3704941e+00                0         #dt_cfl
   8.0698832e+00              968    2.0371020e-06    9.7306630e-01    1.4655483e-01    1.6291464e-01    1.8789080e-01    1.2843186e+01    5.9451725e+00                0         #dt_cfl
   8.0824442e+00              969    2.0934873e-06    9.8432965e-01    1.5143883e-01    1.6834350e-01    1.9415234e-01    1.3234529e+01    5.4372602e+00                0         #dt_cfl
   8.0952051e+00              970    2.1268153e-06    9.7164522e-01    1.5457450e-01    1.7182878e-01    1.9817243e-01    1.2653473e+01    5.2386737e+00                0         #dt_cfl
   8.1000000e+00              971    7.9915674e-07    1.0038165e+00    1.5931334e-01    1.7709635e-01    2.0424787e-01    1.3396419e+01    4.3917620e+00                0         #dt_inject
   8.1130833e+00              972    2.1805583e-06    9.9815382e-01    1.5954262e-01    1.7735073e-01    2.0454182e-01    1.2981604e+01    4.6669192e+00                0         #dt_cfl
   8.1261909e+00              973    2.1845915e-06    9.8618127e-01    1.6074318e-01    1.7868478e-01    2.0608100e-01    1.3139250e+01    4.8293056e+00                0         #dt_cfl
   8.1394821e+00              974    2.2152028e-06    1.0029645e+00    1.6387779e-01    1.8216876e-01    2.1009973e-01    1.3190217e+01    4.4667387e+00                0         #dt_cfl
   8.1527340e+00              975    2.2086553e-06    1.0041189e+00    1.6431703e-01    1.8265653e-01    2.1066286e-01    1.3157865e+01    4.3252850e+00                0         #dt_cfl
   8.1659316e+00              976    2.1995953e-06    1.0121889e+00    1.6456912e-01    1.8293647e-01    2.1098605e-01    1.2912924e+01    4.3747997e+00                0         #dt_cfl
   8.1789703e+00              977    2.1731075e-06    1.0018427e+00    1.6345133e-01    1.8169365e-01    2.0955299e-01    1.2785664e+01    4.1577001e+00                0         #dt_cfl
   8.1919849e+00              978    2.1691104e-06    1.0156518e+00    1.6404099e-01    1.8234885e-01    2.1030896e-01    1.3340316e+01    3.7065623e+00                0         #dt_cfl
   8.2047990e+00              979    2.1356832e-06    1.0116710e+00    1.6230688e-01    1.8042099e-01    2.0808574e-01    1.3472185e+01    3.7814310e+00                0         #dt_cfl
   8.2174653e+00              980    2.1110452e-06    1.0063693e+00    1.6125744e-01    1.7925431e-01    2.0674031e-01    1.2849508e+01    3.7420886e+00                0         #dt_cfl
   8.2300514e+00              981    2.0976844e-06    9.9488456e-01    1.6100492e-01    1.7897355e-01    2.0641657e-01    1.2340068e+01    3.7289045e+00                0         #dt_cfl
   8.2427022e+00              982    2.1084701e-06    9.9498814e-01    1.6261511e-01    1.8076339e-01    2.0848091e-01    1.3005187e+01    3.6441224e+00                0         #dt_cfl
   8.2554168e+00              983    2.1190907e-06    1.0129079e+00    1.6428012e-01    1.8261414e-01    2.1061554e-01    1.3446127e+01    3.4834085e+00                0         #dt_cfl
   8.2679693e+00              984    2.0920863e-06    9.9970016e-01    1.6296208e-01    1.8114978e-01    2.0892574e-01    1.2933295e+01    3.4572303e+00                0         #dt_cfl
   8.2805256e+00              985    2.0927138e-06    1.0095700e+00    1.6380728e-01    1.8208930e-01    2.1000933e-01    1.2603219e+01    3.4477241e+00                0         #dt_cfl
   8.2929628e+00              986    2.0728764e-06    9.9201057e-01    1.6303239e-01    1.8122785e-01    2.0901588e-01    1.2113171e+01    3.3474092e+00                0         #dt_cfl
   8.3055003e+00              987    2.0895709e-06    9.8724732e-01    1.6505610e-01    1.8347728e-01    2.1161038e-01    1.2214629e+01    3.4157369e+00                0         #dt_cfl
   8.3181996e+00              988    2.1165627e-06    1.0044702e+00    1.6785317e-01    1.8658629e-01    2.1519637e-01    1.2181112e+01    3.2759085e+00                0         #dt_cfl
   8.3308425e+00              989    2.1071435e-06    9.9777630e-01    1.6765300e-01    1.8636353e-01    2.1493974e-01    1.2081908e+01    3.4669375e+00                0         #dt_cfl
   8.3435135e+00              990    2.1118396e-06    9.9747176e-01    1.6845022e-01    1.8724928e-01    2.1596182e-01    1.2963470e+01    3.3063362e+00                0         #dt_cfl
   8.3562167e+00              991    2.1171923e-06    9.9731774e-01    1.6938585e-01    1.8828880e-01    2.1716135e-01    1.2528878e+01    3.1756041e+00                0         #dt_cfl
   8.3689540e+00              992    2.1228865e-06    9.8398249e-01    1.7031759e-01    1.8932396e-01    2.1835588e-01    1.2641450e+01    3.2929103e+00                0         #dt_cfl
   8.3818987e+00              993    2.1574433e-06    9.9578080e-01    1.7334703e-01    1.9269081e-01    2.2223978e-01    1.2476836e+01    3.1870320e+00                0         #dt_cfl
   8.3948982e+00              994    2.1665846e-06    1.0073319e+00    1.7438431e-01    1.9384304e-01    2.2356963e-01    1.3329827e+01    3.3239954e+00                0         #dt_cfl
   8.4078031e+00              995    2.1508150e-06    1.0013890e+00    1.7342680e-01    1.9277791e-01    2.2234205e-01    1.2992923e+01    3.2290502e+00                0         #dt_cfl
   8.4206900e+00              996    2.1478317e-06    9.9048307e-01    1.7344907e-01    1.9280187e-01    2.2237060e-01    1.2864808e+01    3.1150973e+00                0         #dt_cfl
   8.4337009e+00              997    2.1684689e-06    9.9771466e-01    1.7557998e-01    1.9516976e-01    2.2510254e-01    1.2949408e+01    3.2170179e+00                0         #dt_cfl
   8.4467415e+00              998    2.1734359e-06    9.8964384e-01    1.7647599e-01    1.9616497e-01    2.2625127e-01    1.2653701e+01    3.1423647e+00                0         #dt_cfl
   8.4599186e+00              999    2.1961799e-06    9.8823601e-01    1.7856440e-01    1.9848519e-01    2.2892872e-01    1.2691123e+01    3.2199948e+00                0         #dt_cfl
   8.4732525e+00             1000    2.2223233e-06    9.8468273e-01    1.8128444e-01    2.0150800e-01    2.3241594e-01    1.3487483e+01    3.1435890e+00                0         #dt_cfl
   8.4867939e+00             1001    2.2568928e-06    9.9247707e-01    1.8465580e-01    2.0525486e-01    2.3673820e-01    1.3973066e+01    3.8649216e+00                0         #dt_cfl
   8.5004379e+00             1002    2.2739999e-06    1.0008291e+00    1.8672357e-01    2.0755271e-01    2.3938919e-01    1.3504680e+01    3.1070631e+00                0         #dt_cfl
   8.5140705e+00             1003    2.2721162e-06    1.0038678e+00    1.8696859e-01    2.0782439e-01    2.3970332e-01    1.3149679e+01    3.0476673e+00                0         #dt_cfl
   8.5276507e+00             1004    2.2633619e-06    1.0011077e+00    1.8702128e-01    2.0788248e-01    2.3977087e-01    1.3313603e+01    3.0382531e+00                0         #dt_cfl
   8.5412159e+00             1005    2.2608574e-06    9.9821728e-01    1.8777545e-01    2.0872053e-01    2.4073776e-01    1.3789699e+01    2.9908457e+00                0         #dt_cfl
   8.5548052e+00             1006    2.2648951e-06    9.9710560e-01    1.8908109e-01    2.1017164e-01    2.4241165e-01    1.4219445e+01    3.0117953e+00                0         #dt_cfl
   8.5684341e+00             1007    2.2714697e-06    9.9777228e-01    1.9063275e-01    2.1189630e-01    2.4440096e-01    1.3913609e+01    2.9683611e+00                0         #dt_cfl
   8.5820933e+00             1008    2.2765412e-06    9.9658915e-01    1.9228416e-01    2.1373204e-01    2.4651815e-01    1.3475987e+01    3.1110044e+00                0         #dt_cfl
   8.5957993e+00             1009    2.2843327e-06    9.9344259e-01    1.9371761e-01    2.1532540e-01    2.4835591e-01    1.4410308e+01    3.0254200e+00                0         #dt_cfl
   8.6095958e+00             1010    2.2994108e-06    9.9200353e-01    1.9608531e-01    2.1795738e-01    2.5139142e-01    1.4522714e+01    3.0920851e+00                0         #dt_cfl
   8.6235034e+00             1011    2.3179462e-06    9.8999412e-01    1.9900036e-01    2.2119803e-01    2.5512867e-01    1.4244047e+01    3.2801063e+00                0         #dt_cfl
   8.6375517e+00             1012    2.3413737e-06    9.9013312e-01    2.0222431e-01    2.2478207e-01    2.5926193e-01    1.3961639e+01    3.0930235e+00                0         #dt_cfl
   8.6517399e+00             1013    2.3647060e-06    9.9012093e-01    2.0556661e-01    2.2849786e-01    2.6354694e-01    1.4363292e+01    3.1057959e+00                0         #dt_cfl
   8.6660697e+00             1014    2.3883002e-06    9.9020690e-01    2.0902967e-01    2.3234797e-01    2.6798675e-01    1.4445442e+01    3.0675981e+00                0         #dt_cfl
   8.6805412e+00             1015    2.4119204e-06    9.9009781e-01    2.1215643e-01    2.3582407e-01    2.7199543e-01    1.4236645e+01    3.1096330e+00                0         #dt_cfl
   8.6951575e+00             1016    2.4360425e-06    9.9022328e-01    2.1525247e-01    2.3926598e-01    2.7596471e-01    1.5280843e+01    2.9521286e+00                0         #dt_cfl
   8.7099181e+00             1017    2.4600942e-06    9.9052676e-01    2.1875621e-01    2.4316143e-01    2.8045668e-01    1.4574036e+01    3.0912397e+00                0         #dt_cfl
   8.7248198e+00             1018    2.4836221e-06    1.1265493e+00    2.2243153e-01    2.4724788e-01    2.8516862e-01    1.5107842e+01    3.0213683e+00                0         #dt_cfl
   8.7380476e+00             1019    2.2046279e-06    1.1054549e+00    1.9866349e-01    2.2082907e-01    2.5469678e-01    1.3772148e+01    2.9491048e+00                0         #dt_cfl
   8.7500135e+00             1020    1.9943174e-06    1.0206230e+00    1.8050170e-01    2.0064159e-01    2.3141243e-01    1.2073786e+01    2.8459666e+00                0         #dt_cfl
   8.7617376e+00             1021    1.9540196e-06    1.0000244e+00    1.7754302e-01    1.9735339e-01    2.2761926e-01    1.1691710e+01    2.8414826e+00                0         #dt_cfl
   8.7734614e+00             1022    1.9539719e-06    9.8994501e-01    1.7819401e-01    1.9807762e-01    2.2845387e-01    1.2271060e+01    2.7150407e+00                0         #dt_cfl
   8.7853043e+00             1023    1.9738186e-06    9.8738011e-01    1.8084573e-01    2.0102598e-01    2.3185349e-01    1.2470757e+01    2.8806057e+00                0         #dt_cfl
   8.7972986e+00             1024    1.9990463e-06    9.8785682e-01    1.8411297e-01    2.0465879e-01    2.3604227e-01    1.2775050e+01    2.8011341e+00                0         #dt_cfl
   8.8094403e+00             1025    2.0236195e-06    9.8647876e-01    1.8720791e-01    2.0810127e-01    2.4001014e-01    1.2546061e+01    2.9022458e+00                0         #dt_cfl
   8.8217485e+00             1026    2.0513564e-06    9.8261282e-01    1.9071530e-01    2.1200140e-01    2.4450680e-01    1.2955358e+01    2.8081660e+00                0         #dt_cfl
   8.8342744e+00             1027    2.0876548e-06    9.8274755e-01    1.9503735e-01    2.1680741e-01    2.5004789e-01    1.2747917e+01    2.8616025e+00                0         #dt_cfl
   8.8470202e+00             1028    2.1243043e-06    9.9566909e-01    1.9923033e-01    2.2146971e-01    2.5542350e-01    1.3276894e+01    2.9448817e+00                0         #dt_cfl
   8.8598215e+00             1029    2.1335445e-06    9.9253366e-01    2.0092574e-01    2.2335590e-01    2.5759710e-01    1.2880657e+01    2.8852997e+00                0         #dt_cfl
   8.8727190e+00             1030    2.1495941e-06    9.8973616e-01    2.0305903e-01    2.2572879e-01    2.6033209e-01    1.2556392e+01    2.9166338e+00                0         #dt_cfl
   8.8857504e+00             1031    2.1718859e-06    9.8473426e-01    2.0568856e-01    2.2865316e-01    2.6370329e-01    1.2785917e+01    2.8993495e+00                0         #dt_cfl
   8.8989837e+00             1032    2.2055554e-06    9.8430921e-01    2.0924384e-01    2.3260520e-01    2.6826134e-01    1.3504376e+01    2.8945465e+00                0         #dt_cfl
   8.9124280e+00             1033    2.2407140e-06    9.8451166e-01    2.1351488e-01    2.3735749e-01    2.7373703e-01    1.3462876e+01    2.9822662e+00                0         #dt_cfl
   8.9260838e+00             1034    2.2759649e-06    9.8513851e-01    2.1752671e-01    2.4181766e-01    2.7888040e-01    1.3986072e+01    2.9352829e+00                0         #dt_cfl
   8.9399456e+00             1035    2.3102994e-06    9.8416660e-01    2.2142024e-01    2.4614864e-01    2.8387210e-01    1.3913375e+01    2.8471980e+00                0         #dt_cfl
   8.9540304e+00             1036    2.3474678e-06    9.8380128e-01    2.2514450e-01    2.5029149e-01    2.8864680e-01    1.4050801e+01    2.9128885e+00                0         #dt_cfl
   8.9683471e+00             1037    2.3861199e-06    9.8413132e-01    2.2839024e-01    2.5390170e-01    2.9280800e-01    1.4902987e+01    2.9460907e+00                0         #dt_cfl
   8.9828947e+00             1038    2.4245950e-06    9.9165572e-01    2.3229710e-01    2.5824800e-01    2.9781679e-01    1.4687488e+01    3.0544062e+00                0         #dt_cfl
   8.9975646e+00             1039    2.4449967e-06    9.8671089e-01    2.3432938e-01    2.6051045e-01    3.0042228e-01    1.5300627e+01    2.8809311e+00                0         #dt_cfl
   9.0124322e+00             1040    2.4779262e-06    9.8971667e-01    2.3755577e-01    2.6410057e-01    3.0455869e-01    1.5362279e+01    3.0314083e+00                0         #dt_cfl
   9.0274542e+00             1041    2.5036723e-06    9.9064031e-01    2.3965568e-01    2.6643853e-01    3.0725087e-01    1.5323030e+01    2.9109395e+00                0         #dt_cfl
   9.0426182e+00             1042    2.5273273e-06    9.8432600e-01    2.4137268e-01    2.6835076e-01    3.0945215e-01    1.5621508e+01    3.0142105e+00                0         #dt_cfl
   9.0580236e+00             1043    2.5675714e-06    9.8453464e-01    2.4479270e-01    2.7215696e-01    3.1383680e-01    1.5477752e+01    2.9370677e+00                0         #dt_cfl
   9.0736710e+00             1044    2.6079035e-06    9.7988426e-01    2.4811508e-01    2.7585467e-01    3.1809625e-01    1.5482745e+01    2.9822450e+00                0         #dt_cfl
   9.0896397e+00             1045    2.6614404e-06    9.8396552e-01    2.5241736e-01    2.8064209e-01    3.2361200e-01    1.6713126e+01    2.9520280e+00                0         #dt_cfl
   9.1058685e+00             1046    2.7048106e-06    9.8185381e-01    2.5556121e-01    2.8414150e-01    3.2764258e-01    1.6669628e+01    2.9315290e+00                0         #dt_cfl
   9.1223973e+00             1047    2.7547997e-06    9.8599324e-01    2.5957024e-01    2.8860353e-01    3.3278236e-01    1.6484341e+01    3.6427412e+00                0         #dt_cfl
   9.1391609e+00             1048    2.7939337e-06    9.8749724e-01    2.6219067e-01    2.9152133e-01    3.3614188e-01    1.7325396e+01    3.1644969e+00                0         #dt_cfl
   9.1561368e+00             1049    2.8293078e-06    9.8750186e-01    2.6445227e-01    2.9404104e-01    3.3904137e-01    1.6694376e+01    3.2573400e+00                0         #dt_cfl
   9.1733275e+00             1050    2.8651164e-06    9.8710218e-01    2.6655664e-01    2.9638674e-01    3.4173929e-01    1.7579850e+01    3.2302115e+00                0         #dt_cfl
   9.1907428e+00             1051    2.9025530e-06    9.8446150e-01    2.6866459e-01    2.9873610e-01    3.4444179e-01    1.7313662e+01    3.6355534e+00                0         #dt_cfl
   9.2084330e+00             1052    2.9483662e-06    9.7951645e-01    2.7178890e-01    3.0221682e-01    3.4844731e-01    1.8322833e+01    3.2279909e+00                0         #dt_cfl
   9.2264931e+00             1053    3.0100222e-06    9.8011133e-01    2.7622076e-01    3.0715164e-01    3.5412918e-01    1.8866461e+01    3.0715177e+00                0         #dt_cfl
   9.2449198e+00             1054    3.0711023e-06    9.7578914e-01    2.8036636e-01    3.1176881e-01    3.5944405e-01    1.9684087e+01    3.0193412e+00                0         #dt_cfl
   9.2638036e+00             1055    3.1473012e-06    9.7582180e-01    2.8603595e-01    3.1808144e-01    3.6671275e-01    2.0017827e+01    3.1461332e+00                0         #dt_cfl
   9.2831553e+00             1056    3.2252827e-06    1.0897874e+00    2.9162842e-01    3.2431078e-01    3.7388259e-01    1.9531490e+01    3.0921817e+00                0         #dt_cfl
   9.3009126e+00             1057    2.9595521e-06    9.9776032e-01    2.6570980e-01    2.9549422e-01    3.4065359e-01    1.8727069e+01    3.2063701e+00                0         #dt_cfl
   9.3187097e+00             1058    2.9661954e-06    1.0023921e+00    2.6482658e-01    2.9452102e-01    3.3952126e-01    1.7939401e+01    3.1224785e+00                0         #dt_cfl
   9.3364644e+00             1059    2.9591168e-06    9.4844013e-01    2.6235865e-01    2.9178400e-01    3.3635724e-01    1.8098622e+01    3.1748011e+00                0         #dt_cfl
   9.3551843e+00             1060    3.1199827e-06    9.6438625e-01    2.7471068e-01    3.0553039e-01    3.5219319e-01    1.8921053e+01    2.9969478e+00                0         #dt_cfl
   9.3745955e+00             1061    3.2352003e-06    9.6685764e-01    2.8305489e-01    3.1482153e-01    3.6289088e-01    1.9831753e+01    3.0888772e+00                0         #dt_cfl
   9.3946721e+00             1062    3.3460979e-06    9.5751775e-01    2.9124678e-01    3.2394725e-01    3.7339330e-01    2.1012484e+01    3.1495667e+00                0         #dt_cfl
   9.4156395e+00             1063    3.4945544e-06    1.0691400e+00    3.0168313e-01    3.3556726e-01    3.8677324e-01    2.1448939e+01    3.2038817e+00                0         #dt_cfl
   9.4352509e+00             1064    3.2685659e-06    9.9303602e-01    2.8007838e-01    3.1154714e-01    3.5907485e-01    2.0698647e+01    3.1561036e+00                0         #dt_cfl
   9.4549998e+00             1065    3.2914877e-06    9.5435516e-01    2.8014178e-01    3.1162920e-01    3.5915613e-01    2.0658676e+01    3.1098773e+00                0         #dt_cfl
   9.4756933e+00             1066    3.4489128e-06    9.8884586e-01    2.9077735e-01    3.2337503e-01    3.7279148e-01    2.1939457e+01    3.1573265e+00                0         #dt_cfl
   9.4966202e+00             1067    3.4878164e-06    1.0976899e+00    2.9222192e-01    3.2499162e-01    3.7464349e-01    2.1186930e+01    3.2009971e+00                0         #dt_cfl
   9.5156846e+00             1068    3.1774150e-06    9.9268573e-01    2.6455148e-01    2.9422629e-01    3.3916857e-01    1.9587482e+01    3.1165104e+00                0         #dt_cfl
   9.5348896e+00             1069    3.2008268e-06    9.6391160e-01    2.6403809e-01    2.9372828e-01    3.3851037e-01    1.9756907e+01    3.1059263e+00                0         #dt_cfl
   9.5548136e+00             1070    3.3206642e-06    1.0155421e+00    2.7229589e-01    3.0293149e-01    3.4909730e-01    2.0763133e+01    3.0952175e+00                0         #dt_cfl
   9.5744327e+00             1071    3.2698440e-06    9.5696070e-01    2.6643882e-01    2.9634598e-01    3.4158822e-01    2.0280568e+01    3.0204258e+00                0         #dt_cfl
   9.5949341e+00             1072    3.4169053e-06    1.0259756e+00    2.7583598e-01    3.0685114e-01    3.5363588e-01    2.1655032e+01    3.1022789e+00                0         #dt_cfl
   9.6149165e+00             1073    3.3303961e-06    9.6092270e-01    2.6694796e-01    2.9692592e-01    3.4224097e-01    2.0692051e+01    3.4725308e+00                0         #dt_cfl
   9.6357115e+00             1074    3.4658314e-06    1.0246720e+00    2.7668465e-01    3.0776994e-01    3.5472391e-01    2.1381625e+01    3.1972160e+00                0         #dt_cfl
   9.6560057e+00             1075    3.3823813e-06    1.0234362e+00    2.6796240e-01    2.9807902e-01    3.4354154e-01    2.1180570e+01    3.2559643e+00                0         #dt_cfl
   9.6758353e+00             1076    3.3049263e-06    9.4488835e-01    2.5975933e-01    2.8896047e-01    3.3302478e-01    2.1161424e+01    3.1685827e+00                0         #dt_cfl
   9.6968214e+00             1077    3.4976897e-06    9.7960655e-01    2.7350050e-01    3.0423926e-01    3.5064167e-01    2.2002628e+01    3.0761416e+00                0         #dt_cfl
   9.7182445e+00             1078    3.5705046e-06    9.7711595e-01    2.7780658e-01    3.0904313e-01    3.5616229e-01    2.1891456e+01    3.1713955e+00                0         #dt_cfl
   9.7401692e+00             1079    3.6541258e-06    9.8237677e-01    2.8315547e-01    3.1504517e-01    3.6301984e-01    2.2584161e+01    3.1685107e+00                0         #dt_cfl
   9.7624873e+00             1080    3.7196786e-06    9.8914451e-01    2.8603676e-01    3.1822775e-01    3.6671379e-01    2.2752960e+01    3.2138152e+00                0         #dt_cfl
   9.7850503e+00             1081    3.7605006e-06    9.9249190e-01    2.8732428e-01    3.1967672e-01    3.6836446e-01    2.3832293e+01    3.1997643e+00                0         #dt_cfl
   9.8077840e+00             1082    3.7889484e-06    9.8931346e-01    2.8782563e-01    3.2025151e-01    3.6900721e-01    2.3609378e+01    3.2206945e+00                0         #dt_cfl
   9.8307632e+00             1083    3.8298765e-06    9.8514672e-01    2.8868570e-01    3.2121862e-01    3.7010988e-01    2.4371727e+01    3.1952291e+00                0         #dt_cfl
   9.8540890e+00             1084    3.8876204e-06    9.8601436e-01    2.9127786e-01    3.2412407e-01    3.7343316e-01    2.4672056e+01    3.1916540e+00                0         #dt_cfl
   9.8777455e+00             1085    3.9427625e-06    9.8723286e-01    2.9375639e-01    3.2678518e-01    3.7661076e-01    2.5245870e+01    3.3420875e+00                0         #dt_cfl
   9.9017080e+00             1086    3.9937513e-06    9.8712478e-01    2.9617785e-01    3.2949233e-01    3.7971519e-01    2.5747143e+01    3.2572644e+00                0         #dt_cfl
   9.9259831e+00             1087    4.0458424e-06    9.7583286e-01    2.9852802e-01    3.3211982e-01    3.8272823e-01    2.5627395e+01    3.2519577e+00                0         #dt_cfl
   9.9508593e+00             1088    4.1460403e-06    9.7422783e-01    3.0422613e-01    3.3842378e-01    3.9003350e-01    2.6245230e+01    3.4210918e+00                0         #dt_cfl
   9.9763937e+00             1089    4.2557195e-06    9.7191168e-01    3.1107637e-01    3.4603203e-01    3.9881585e-01    2.6428012e+01    3.4066842e+00                0         #dt_cfl
   1.0002666e+01             1090    4.3787101e-06    9.8217208e-01    3.1866241e-01    3.5451515e-01    4.0854156e-01    2.7281140e+01    3.5688345e+00                0         #dt_cfl
   1.0029415e+01             1091    4.4581903e-06    1.0116248e+00    3.2285849e-01    3.5919992e-01    4.1392114e-01    2.8340611e+01    3.5463555e+00                0         #dt_cfl
   1.0055857e+01             1092    4.4069602e-06    1.1157696e+00    3.1723537e-01    3.5291431e-01    4.0671201e-01    2.7806963e+01    3.3927019e+00                0         #dt_cfl
   1.0079555e+01             1093    3.9497043e-06    1.0859605e+00    2.8290568e-01    3.1470624e-01    3.6269959e-01    2.4910485e+01    3.3117411e+00                0         #dt_cfl
   1.0101377e+01             1094    3.6370608e-06    1.0288664e+00    2.5941556e-01    2.8858037e-01    3.3258405e-01    2.2918451e+01    3.3670905e+00                0         #dt_cfl
   1.0122588e+01             1095    3.5350175e-06    9.9791927e-01    2.5145832e-01    2.7973796e-01    3.2238246e-01    2.2155735e+01    3.6644094e+00                0         #dt_cfl
   1.0143842e+01             1096    3.5423882e-06    9.8087772e-01    2.5095606e-01    2.7918636e-01    3.2173854e-01    2.2180252e+01    3.1647329e+00                0         #dt_cfl
   1.0165511e+01             1097    3.6114473e-06    9.7057888e-01    2.5463447e-01    2.8328394e-01    3.2645445e-01    2.2811456e+01    3.2745714e+00                0         #dt_cfl
   1.0187836e+01             1098    3.7209210e-06    9.6264120e-01    2.6150064e-01    2.9093123e-01    3.3525723e-01    2.3662396e+01    3.1732702e+00                0         #dt_cfl
   1.0211028e+01             1099    3.8653249e-06    9.5813987e-01    2.7064649e-01    3.0111592e-01    3.4698268e-01    2.4858944e+01    3.4080319e+00                0         #dt_cfl
   1.0235233e+01             1100    4.0341969e-06    9.5810853e-01    2.8120283e-01    3.1287432e-01    3.6051645e-01    2.5387327e+01    3.2412355e+00                0         #dt_cfl
   1.0260497e+01             1101    4.2105845e-06    9.5868417e-01    2.9210545e-01    3.2496738e-01    3.7449416e-01    2.6940190e+01    4.1846857e+00                0         #dt_cfl
   1.0286849e+01             1102    4.3920455e-06    9.5730563e-01    3.0321205e-01    3.3733206e-01    3.8873340e-01    2.7708079e+01    3.6677680e+00                0         #dt_cfl
   1.0314377e+01             1103    4.5879240e-06    9.6939669e-01    3.1526495e-01    3.5075332e-01    4.0418584e-01    2.9476871e+01    3.6090689e+00                0         #dt_cfl
   1.0342773e+01             1104    4.7327622e-06    9.9516610e-01    3.2328094e-01    3.5968068e-01    4.1446275e-01    2.9746653e+01    3.5554130e+00                0         #dt_cfl
   1.0371308e+01             1105    4.7557510e-06    9.8019506e-01    3.2318838e-01    3.5958940e-01    4.1434407e-01    3.0553918e+01    3.6421456e+00                0         #dt_cfl
   1.0400419e+01             1106    4.8518414e-06    9.6906852e-01    3.2770654e-01    3.6462792e-01    4.2013658e-01    3.1383628e+01    3.7790473e+00                0         #dt_cfl
   1.0430459e+01             1107    5.0067063e-06    9.6251275e-01    3.3603215e-01    3.7390605e-01    4.3081045e-01    3.1583826e+01    3.8110969e+00                0         #dt_cfl
   1.0461669e+01             1108    5.2017039e-06    9.9206923e-01    3.4679219e-01    3.8589656e-01    4.4460537e-01    3.2681072e+01    3.6691687e+00                0         #dt_cfl
   1.0493129e+01             1109    5.2432872e-06    9.9152112e-01    3.4726184e-01    3.8643687e-01    4.4520749e-01    3.3184025e+01    3.8583002e+00                0         #dt_cfl
   1.0524858e+01             1110    5.2881246e-06    9.9140699e-01    3.4825918e-01    3.8756558e-01    4.4648613e-01    3.3685586e+01    3.7653067e+00                0         #dt_cfl
   1.0556861e+01             1111    5.3339593e-06    1.0416343e+00    3.4948082e-01    3.8894767e-01    4.4805233e-01    3.3797548e+01    3.7438779e+00                0         #dt_cfl
   1.0587586e+01             1112    5.1207603e-06    1.0103558e+00    3.3310784e-01    3.7074516e-01    4.2706134e-01    3.2444698e+01    3.8443427e+00                0         #dt_cfl
   1.0617996e+01             1113    5.0682743e-06    9.7890742e-01    3.2759908e-01    3.6463321e-01    4.1999882e-01    3.2098318e+01    4.1597247e+00                0         #dt_cfl
   1.0649060e+01             1114    5.1774807e-06    9.7634487e-01    3.3244668e-01    3.7005854e-01    4.2621369e-01    3.2743531e+01    3.8104546e+00                0         #dt_cfl
   1.0680878e+01             1115    5.3029220e-06    1.0630574e+00    3.3815455e-01    3.7643998e-01    4.3353147e-01    3.3677235e+01    3.8388002e+00                0         #dt_cfl
   1.0710808e+01             1116    4.9883686e-06    1.0000050e+00    3.1599730e-01    3.5172120e-01    4.0512474e-01    3.2121589e+01    3.9866126e+00                0         #dt_cfl
   1.0740738e+01             1117    4.9883438e-06    9.8001796e-01    3.1399710e-01    3.4951377e-01    4.0256038e-01    3.1808331e+01    3.7511766e+00                0         #dt_cfl
   1.0771279e+01             1118    5.0900534e-06    9.7083828e-01    3.1825587e-01    3.5427504e-01    4.0802035e-01    3.3751138e+01    3.7934926e+00                0         #dt_cfl
   1.0802736e+01             1119    5.2429468e-06    9.6599046e-01    3.2518662e-01    3.6200366e-01    4.1690593e-01    3.3721358e+01    3.7891304e+00                0         #dt_cfl
   1.0835301e+01             1120    5.4275348e-06    1.2347377e+00    3.3448653e-01    3.7238772e-01    4.2882888e-01    3.4468464e+01    3.8081644e+00                0         #dt_cfl
   1.0861676e+01             1121    4.3956986e-06    8.3083006e-01    2.6916152e-01    2.9967858e-01    3.4507887e-01    2.8099817e+01    3.7859986e+00                0         #dt_cfl
   1.0893420e+01             1122    5.2907314e-06    9.9367166e-01    3.2176726e-01    3.5827625e-01    4.1252212e-01    3.3855833e+01    3.7220123e+00                0         #dt_cfl
   1.0925367e+01             1123    5.3244261e-06    9.6135290e-01    3.2124135e-01    3.5772804e-01    4.1184789e-01    3.3750296e+01    3.9055116e+00                0         #dt_cfl
   1.0958597e+01             1124    5.5384720e-06    9.9448584e-01    3.3141482e-01    3.6909391e-01    4.2489079e-01    3.5535864e+01    3.8752155e+00                0         #dt_cfl
   1.0992012e+01             1125    5.5691814e-06    9.9135055e-01    3.3069222e-01    3.6834014e-01    4.2396439e-01    3.5649998e+01    3.8082981e+00                0         #dt_cfl
   1.1025719e+01             1126    5.6177720e-06    9.8891420e-01    3.3089619e-01    3.6861224e-01    4.2422588e-01    3.6159531e+01    3.9284382e+00                0         #dt_cfl
   1.1059804e+01             1127    5.6807477e-06    9.8362314e-01    3.3174662e-01    3.6960376e-01    4.2531618e-01    3.6298675e+01    3.9076955e+00                0         #dt_cfl
   1.1094456e+01             1128    5.7753294e-06    9.8505948e-01    3.3438723e-01    3.7258813e-01    4.2870158e-01    3.6790082e+01    3.9485548e+00                0         #dt_cfl
   1.1129633e+01             1129    5.8629246e-06    9.8549031e-01    3.3642469e-01    3.7490763e-01    4.3131371e-01    3.8210899e+01    4.1488867e+00                0         #dt_cfl
   1.1165329e+01             1130    5.9492463e-06    9.8514236e-01    3.3839090e-01    3.7715018e-01    4.3383448e-01    3.9628952e+01    3.9015608e+00                0         #dt_cfl
   1.1201562e+01             1131    6.0389712e-06    9.9207335e-01    3.4041731e-01    3.7946312e-01    4.3643245e-01    3.9067739e+01    5.1266015e+00                0         #dt_cfl
   1.1230550e+01             1132    4.8311770e-06    7.8521568e-01    2.7033907e-01    3.0138414e-01    3.4658855e-01    3.1188182e+01    5.0183392e+00                0         #dt_piso
   1.1253739e+01             1133    3.8649416e-06    6.2487474e-01    2.1482949e-01    2.3951975e-01    2.7542242e-01    2.4913792e+01    3.3517048e+00                0         #dt_piso
   1.1282726e+01             1134    4.8311770e-06    7.7926332e-01    2.6634932e-01    2.9698415e-01    3.4147349e-01    3.1096205e+01    3.3985581e+00                0         #dt_grow
   1.1318960e+01             1135    6.0389712e-06    9.6497160e-01    3.2972449e-01    3.6768284e-01    4.2272371e-01    3.9022894e+01    3.4982164e+00                0         #dt_grow
   1.1356509e+01             1136    6.2581854e-06    1.0188685e+00    3.3810579e-01    3.7708866e-01    4.3346896e-01    3.9953415e+01    3.6867371e+00                0         #dt_cfl
   1.1393363e+01             1137    6.1422899e-06    1.0481604e+00    3.2803718e-01    3.6590203e-01    4.2056049e-01    3.9134968e+01    3.8033524e+00                0         #dt_cfl
   1.1428523e+01             1138    5.8600669e-06    9.1371711e-01    3.0997331e-01    3.4579285e-01    3.9740168e-01    3.7349236e+01    4.0098228e+00                0         #dt_cfl
   1.1467004e+01             1139    6.4134367e-06    9.9075587e-01    3.3502297e-01    3.7376862e-01    4.2951663e-01    4.1362886e+01    3.5661161e+00                0         #dt_cfl
   1.1505844e+01             1140    6.4732765e-06    1.0407153e+00    3.3416422e-01    3.7284720e-01    4.2841567e-01    4.1275013e+01    3.6946597e+00                0         #dt_cfl
   1.1543164e+01             1141    6.2200266e-06    9.5403355e-01    3.1721777e-01    3.5396189e-01    4.0668945e-01    3.9665015e+01    3.5905175e+00                0         #dt_cfl
   1.1582282e+01             1142    6.5197147e-06    9.9712151e-01    3.2836480e-01    3.6642433e-01    4.2098051e-01    4.2372324e+01    3.5636532e+00                0         #dt_cfl
   1.1621513e+01             1143    6.5385359e-06    9.9119879e-01    3.2460665e-01    3.6223712e-01    4.1616237e-01    4.2678921e+01    3.9577589e+00                0         #dt_cfl
   1.1661093e+01             1144    6.5965939e-06    9.9473056e-01    3.2444232e-01    3.6209577e-01    4.1595169e-01    4.2097335e+01    3.5550952e+00                0         #dt_cfl
   1.1700882e+01             1145    6.6315384e-06    9.9820042e-01    3.2186830e-01    3.5921891e-01    4.1265166e-01    4.2359224e+01    3.6500661e+00                0         #dt_cfl
   1.1740743e+01             1146    6.6434938e-06    1.0451508e+00    3.2266445e-01    3.6004816e-01    4.1367237e-01    4.2409658e+01    3.7351668e+00                0         #dt_cfl
   1.1778882e+01             1147    6.3564928e-06    9.4759306e-01    3.1254547e-01    3.4875855e-01    4.0069932e-01    4.0589406e+01    3.7814534e+00                0         #dt_cfl
   1.1819130e+01             1148    6.7080407e-06    1.0261285e+00    3.3364119e-01    3.7230435e-01    4.2774511e-01    4.2878067e+01    3.6999590e+00                0         #dt_cfl
   1.1858354e+01             1149    6.5372329e-06    9.8337523e-01    3.2834051e-01    3.6639817e-01    4.2094937e-01    4.2006096e+01    3.6523926e+00                0         #dt_cfl
   1.1898240e+01             1150    6.6477502e-06    9.8079841e-01    3.3681546e-01    3.7586610e-01    4.3181469e-01    4.2540546e+01    3.6777704e+00                0         #dt_cfl
   1.1938907e+01             1151    6.7778967e-06    9.9317131e-01    3.4615893e-01    3.8630494e-01    4.4379350e-01    4.3638382e+01    3.7589610e+00                0         #dt_cfl
   1.1979854e+01             1152    6.8244991e-06    9.9561846e-01    3.5257707e-01    3.9341178e-01    4.5202189e-01    4.3735913e+01    3.8853450e+00                0         #dt_cfl
   1.2020982e+01             1153    6.8545325e-06    9.9237049e-01    3.5828704e-01    3.9978420e-01    4.5934237e-01    4.3826374e+01    3.6652701e+00                0         #dt_cfl
   1.2062425e+01             1154    6.9072313e-06    9.9488331e-01    3.6499285e-01    4.0726964e-01    4.6793955e-01    4.4686006e+01    3.6009510e+00                0         #dt_cfl
   1.2104082e+01             1155    6.9427552e-06    9.9193436e-01    3.7063157e-01    4.1356479e-01    4.7516868e-01    4.4424962e+01    3.7361360e+00                0         #dt_cfl
   1.2146077e+01             1156    6.9992083e-06    1.0997448e+00    3.7741399e-01    4.2113628e-01    4.8386409e-01    4.4794692e+01    3.9314227e+00                0         #dt_cfl
   1.2184263e+01             1157    6.3643929e-06    8.9628042e-01    3.4634910e-01    3.8647396e-01    4.4403731e-01    4.0732039e+01    3.4130614e+00                0         #dt_cfl
   1.2226869e+01             1158    7.1008948e-06    9.9362042e-01    3.9040207e-01    4.3563192e-01    5.0051547e-01    4.5550589e+01    3.6734385e+00                0         #dt_cfl
   1.2269747e+01             1159    7.1464864e-06    9.9607413e-01    3.9687800e-01    4.4280128e-01    5.0881795e-01    4.5916317e+01    3.6532140e+00                0         #dt_cfl
   1.2312795e+01             1160    7.1746531e-06    9.8788271e-01    4.0314197e-01    4.4978465e-01    5.1684868e-01    4.5944231e+01    3.6766982e+00                0         #dt_cfl
   1.2356371e+01             1161    7.2626568e-06    9.8947962e-01    4.1283206e-01    4.6059072e-01    5.2927187e-01    4.6642752e+01    3.7472787e+00                0         #dt_cfl
   1.2400411e+01             1162    7.3398751e-06    9.9310221e-01    4.2189310e-01    4.7069429e-01    5.4088859e-01    4.7010694e+01    3.8985667e+00                0         #dt_cfl
   1.2444756e+01             1163    7.3908557e-06    9.8717064e-01    4.2884215e-01    4.7844458e-01    5.4979762e-01    4.7545665e+01    3.5948977e+00                0         #dt_cfl
   1.2489677e+01             1164    7.4869079e-06    9.9170647e-01    4.3853435e-01    4.8925098e-01    5.6222352e-01    4.7976786e+01    3.6036255e+00                0         #dt_cfl
   1.2534974e+01             1165    7.5495201e-06    9.8830284e-01    4.4717322e-01    4.9888316e-01    5.7329900e-01    4.8568242e+01    3.5757082e+00                0         #dt_cfl
   1.2580808e+01             1166    7.6388733e-06    9.9503577e-01    4.5774993e-01    5.1067037e-01    5.8685889e-01    4.8947811e+01    3.8292725e+00                0         #dt_cfl
   1.2626869e+01             1167    7.6769836e-06    9.8782737e-01    4.6550839e-01    5.1931559e-01    5.9680562e-01    4.9172990e+01    3.9985569e+00                0         #dt_cfl
   1.2673499e+01             1168    7.7715842e-06    9.8806903e-01    4.7814817e-01    5.3350137e-01    6.1301047e-01    4.9783787e+01    3.8282232e+00                0         #dt_cfl
   1.2720331e+01             1169    7.8053365e-06    9.8068456e-01    4.8729187e-01    5.4367539e-01    6.2473316e-01    4.9979048e+01    3.6549575e+00                0         #dt_mach
   1.2767183e+01             1170    7.8086086e-06    9.7178325e-01    4.9452844e-01    5.5172150e-01    6.3401082e-01    5.0008229e+01    3.8482904e+00                0         #dt_mach
   1.2814027e+01             1171    7.8073237e-06    9.5975931e-01    5.0140384e-01    5.5936599e-01    6.4282543e-01    4.9994159e+01    3.9253201e+00                0         #dt_mach
   1.2860876e+01             1172    7.8082360e-06    9.4505467e-01    4.9648631e-01    5.5378293e-01    6.3652091e-01    5.0025334e+01    3.6455162e+00                0         #dt_mach
   1.2907702e+01             1173    7.8042817e-06    9.3226296e-01    5.0226373e-01    5.6021367e-01    6.4392785e-01    4.9996063e+01    3.6719570e+00                0         #dt_mach
   1.2954531e+01             1174    7.8048963e-06    9.2384168e-01    5.0795593e-01    5.6654991e-01    6.5122555e-01    4.9989317e+01    3.7894342e+00                0         #dt_mach
   1.3001370e+01             1175    7.8065642e-06    9.1193054e-01    5.1348713e-01    5.7270340e-01    6.5831684e-01    4.9992958e+01    3.6589015e+00                0         #dt_mach
   1.3048216e+01             1176    7.8076638e-06    8.9578170e-01    5.1900683e-01    5.7884465e-01    6.6539337e-01    5.0011655e+01    3.6098149e+00                0         #dt_mach
   1.3095051e+01             1177    7.8058442e-06    8.8098224e-01    5.2429283e-01    5.8472563e-01    6.7217029e-01    5.0002122e+01    3.4056814e+00                0         #dt_mach
   1.3141885e+01             1178    7.8055130e-06    8.6550453e-01    5.2950368e-01    5.9052316e-01    6.7885087e-01    4.9989828e+01    4.0514610e+00                0         #dt_mach
   1.3188727e+01             1179    7.8071012e-06    8.5574174e-01    5.3482576e-01    5.9644435e-01    6.8567405e-01    4.9960130e+01    3.5716760e+00                0         #dt_mach
   1.3235607e+01             1180    7.8133315e-06    8.5519038e-01    5.4050780e-01    6.0276656e-01    6.9295872e-01    4.9966041e+01    3.7485685e+00                0         #dt_mach
   1.3282519e+01             1181    7.8186418e-06    8.4611343e-01    5.4615914e-01    6.0905305e-01    7.0020403e-01    4.9765393e+01    3.7004642e+00                0         #dt_mach
   1.3329652e+01             1182    7.8555009e-06    8.0631137e-01    5.3549008e-01    5.9718238e-01    6.8652574e-01    5.0003506e+01    3.9928212e+00                0         #dt_mach
   1.3376782e+01             1183    7.8549501e-06    8.0544327e-01    5.4142865e-01    6.0378883e-01    6.9413930e-01    4.9962609e+01    3.7004924e+00                0         #dt_mach
   1.3423947e+01             1184    7.8608285e-06    8.0023115e-01    5.4796942e-01    6.1106563e-01    7.0252490e-01    4.9872065e+01    3.6274819e+00                0         #dt_mach
   1.3471233e+01             1185    7.8809937e-06    7.9897325e-01    5.5549692e-01    6.1944224e-01    7.1217554e-01    4.9910982e+01    3.4103968e+00                0         #dt_mach
   1.3518603e+01             1186    7.8950497e-06    7.9278930e-01    5.6277466e-01    6.2753944e-01    7.2150597e-01    4.9963434e+01    3.4500923e+00                0         #dt_mach
   1.3566008e+01             1187    7.9008277e-06    7.9334239e-01    5.6959251e-01    6.3512308e-01    7.3024681e-01    4.9998743e+01    3.3765395e+00                0         #dt_mach
   1.3613414e+01             1188    7.9010264e-06    7.8307508e-01    5.7596207e-01    6.4220687e-01    7.3841291e-01    4.9663415e+01    3.4957075e+00                0         #dt_mach
   1.3661141e+01             1189    7.9545742e-06    7.8302496e-01    5.8630942e-01    6.5372525e-01    7.5167874e-01    4.9871601e+01    3.8992867e+00                0         #dt_mach
   1.3708992e+01             1190    7.9750540e-06    7.8283793e-01    5.9433618e-01    6.6265591e-01    7.6196947e-01    4.9824182e+01    3.4516852e+00                0         #dt_mach
   1.3757011e+01             1191    8.0031960e-06    8.1389491e-01    6.0296528e-01    6.7225749e-01    7.7303240e-01    4.9867488e+01    3.5453916e+00                0         #dt_mach
   1.3805158e+01             1192    8.0244629e-06    7.7138647e-01    6.1116705e-01    6.8138261e-01    7.8354750e-01    5.0012467e+01    3.6527593e+00                0         #dt_mach
   1.3853293e+01             1193    8.0224626e-06    7.6832112e-01    6.1768822e-01    6.8863291e-01    7.9190797e-01    4.9736294e+01    3.6090322e+00                0         #dt_mach
   1.3901683e+01             1194    8.0649984e-06    7.6779965e-01    6.2782709e-01    6.9991583e-01    8.0490653e-01    5.1230930e+01    3.6486282e+00                0         #dt_mach
   1.3948910e+01             1195    7.8712200e-06    7.4939133e-01    6.1929477e-01    6.9038437e-01    7.9396765e-01    4.9073760e+01    3.3679862e+00                0         #dt_mach
   1.3997029e+01             1196    8.0197849e-06    7.6393953e-01    6.3790633e-01    7.1111212e-01    8.1782863e-01    5.0289551e+01    3.3506477e+00                0         #dt_mach
   1.4044870e+01             1197    7.9736095e-06    7.5615827e-01    6.4117247e-01    7.1473277e-01    8.2201599e-01    5.0321993e+01    3.6099961e+00                0         #dt_mach
   1.4092406e+01             1198    7.9225892e-06    7.4768792e-01    6.4403851e-01    7.1790741e-01    8.2569040e-01    4.8498677e+01    3.5274084e+00                0         #dt_mach
   1.4141413e+01             1199    8.1678405e-06    7.6732717e-01    6.7144439e-01    7.4843524e-01    8.6082614e-01    5.1029199e+01    3.7209804e+00                0         #dt_mach
   1.4189431e+01             1200    8.0031048e-06    7.4631161e-01    6.6508698e-01    7.4132809e-01    8.5267561e-01    4.8701959e+01    3.4422565e+00                0         #dt_mach
   1.4238730e+01             1201    8.2164096e-06    7.5897552e-01    6.9050953e-01    7.6964290e-01    8.8526863e-01    4.9810084e+01    3.9919841e+00                0         #dt_mach
   1.4288216e+01             1202    8.2477372e-06    7.5205527e-01    6.6454964e-01    7.4082758e-01    8.5198672e-01    5.0127921e+01    3.4162879e+00                0         #dt_mach
   1.4337576e+01             1203    8.2266899e-06    7.4114588e-01    6.7130160e-01    7.4832885e-01    8.6064308e-01    4.9450826e+01    3.5140631e+00                0         #dt_mach
   1.4387485e+01             1204    8.3180511e-06    7.4493865e-01    6.8722565e-01    7.6605437e-01    8.8105853e-01    5.0942237e+01    3.3793342e+00                0         #dt_mach
   1.4436470e+01             1205    8.1641990e-06    7.2528541e-01    6.8271198e-01    7.6099820e-01    8.7527177e-01    5.1071746e+01    3.5147038e+00                0         #dt_mach
   1.4484427e+01             1206    7.9928723e-06    7.0576724e-01    6.7633614e-01    7.5386751e-01    8.6709762e-01    4.9519379e+01    3.4110124e+00                0         #dt_mach
   1.4532850e+01             1207    8.0704489e-06    7.0340817e-01    6.9106535e-01    7.7026131e-01    8.8598122e-01    5.0026034e+01    3.4321823e+00                0         #dt_mach
   1.4581247e+01             1208    8.0662489e-06    6.9038740e-01    6.9888604e-01    7.7895368e-01    8.9600774e-01    4.9584492e+01    3.3709917e+00                0         #dt_mach
   1.4630050e+01             1209    8.1338424e-06    6.8338445e-01    7.1308172e-01    7.9475122e-01    9.1420733e-01    4.9760434e+01    3.9036691e+00                0         #dt_mach
   1.4679088e+01             1210    8.1730019e-06    6.7606858e-01    7.2497284e-01    8.0797997e-01    9.2945235e-01    4.9992627e+01    3.3644388e+00                0         #dt_mach
   1.4728134e+01             1211    8.1742072e-06    6.5350982e-01    7.3357615e-01    8.1754443e-01    9.4048225e-01    4.9585989e+01    3.4609146e+00                0         #dt_mach
   1.4777588e+01             1212    8.2424567e-06    6.5220907e-01    7.4842058e-01    8.3406400e-01    9.5951356e-01    4.9823305e+01    3.3746622e+00                0         #dt_mach
   1.4827219e+01             1213    8.2716880e-06    6.6581715e-01    7.5991875e-01    8.4685375e-01    9.7425481e-01    5.0876114e+01    3.3908520e+00                0         #dt_mach
   1.4875994e+01             1214    8.1292450e-06    6.5188522e-01    7.5543880e-01    8.4183796e-01    9.6851129e-01    4.9953741e+01    3.3359754e+00                0         #dt_mach
   1.4924815e+01             1215    8.1367731e-06    6.4964461e-01    7.6479723e-01    8.5224363e-01    9.8050927e-01    4.9491719e+01    3.5929766e+00                0         #dt_mach
   1.4974137e+01             1216    8.2203380e-06    6.5479825e-01    7.8154748e-01    8.7088577e-01    1.0019839e+00    5.0835293e+01    3.2869723e+00                0         #dt_mach
   1.5022648e+01             1217    8.0852667e-06    6.2959470e-01    7.7729559e-01    8.6612531e-01    9.9653281e-01    4.9625929e+01    3.5563643e+00                0         #dt_mach
   1.5071526e+01             1218    8.1462120e-06    6.2538493e-01    7.9198861e-01    8.8247476e-01    1.0153700e+00    4.9575608e+01    3.3454769e+00                0         #dt_mach
   1.5120821e+01             1219    8.2159476e-06    6.4004628e-01    8.0777118e-01    9.0003762e-01    1.0356041e+00    4.9909897e+01    4.6922154e+00                0         #dt_mach
   1.5160258e+01             1220    6.5727580e-06    5.4440703e-01    6.5187513e-01    7.2631991e-01    8.3573735e-01    3.9889502e+01    3.6468287e+00                0         #dt_piso
   1.5209553e+01             1221    8.2159476e-06    6.4401457e-01    8.2408987e-01    9.1817922e-01    1.0565255e+00    4.9721873e+01    5.2554808e+00                0         #dt_grow
   1.5248990e+01             1222    6.5727580e-06    5.0645010e-01    6.2038952e-01    6.9137721e-01    7.9537118e-01    4.0156247e+01    3.5916400e+00                0         #dt_piso
   1.5298094e+01             1223    8.1839795e-06    6.3293712e-01    7.8288452e-01    8.7243611e-01    1.0036981e+00    4.9295542e+01    3.9854949e+00                0         #dt_mach
   1.5347900e+01             1224    8.3009327e-06    6.2125248e-01    8.0421827e-01    8.9618069e-01    1.0310491e+00    5.0513809e+01    5.1689863e+00                0         #dt_mach
   1.5387744e+01             1225    6.6407461e-06    4.9140344e-01    6.4985487e-01    7.2414725e-01    8.3314727e-01    4.0829999e+01    3.8681369e+00                0         #dt_piso
   1.5436537e+01             1226    8.1321900e-06    6.2863914e-01    8.0571065e-01    8.9779391e-01    1.0329624e+00    4.9439189e+01    4.0359693e+00                0         #dt_mach
   1.5485884e+01             1227    8.2244370e-06    6.0607578e-01    8.2476020e-01    9.1899349e-01    1.0573849e+00    4.9930737e+01    4.9661651e+00                0         #dt_mach
   1.5525361e+01             1228    6.5795496e-06    4.9889997e-01    6.6603001e-01    7.4211036e-01    8.5388462e-01    4.0658314e+01    4.0829065e+00                0         #dt_piso
   1.5549635e+01             1229    4.0456360e-06    2.9524794e-01    4.1182530e-01    4.5886124e-01    5.2798115e-01    2.5238315e+01    5.4616826e+00                1         #dt_mach, max_iteration_pstar
   1.5579977e+01             1230    5.0570450e-06    3.7172653e-01    5.1856035e-01    5.7777694e-01    6.6482096e-01    3.0483756e+01    2.6896868e+00                0         #dt_grow
   1.5617905e+01             1231    6.3213062e-06    4.7856688e-01    6.5407957e-01    7.2875586e-01    8.3856356e-01    3.8265949e+01    3.4419489e+00                0         #dt_grow
   1.5665315e+01             1232    7.9016328e-06    5.7544446e-01    8.2679105e-01    9.2116293e-01    1.0599885e+00    4.9092044e+01    3.3024452e+00                0         #dt_grow
   1.5713601e+01             1233    8.0477733e-06    5.8140489e-01    8.5129617e-01    9.4844193e-01    1.0914054e+00    4.8831197e+01    3.3301623e+00                0         #dt_mach
   1.5763044e+01             1234    8.2404015e-06    5.9740452e-01    8.8136960e-01    9.8192334e-01    1.1299610e+00    5.0493551e+01    3.3076472e+00                0         #dt_mach
   1.5812003e+01             1235    8.1598554e-06    5.9761458e-01    8.8208009e-01    9.8269123e-01    1.1308719e+00    4.9392145e+01    3.4318080e+00                0         #dt_mach
   1.5861565e+01             1236    8.2602764e-06    6.0615335e-01    9.0248345e-01    1.0053981e+00    1.1570301e+00    4.9953727e+01    3.3550634e+00                0         #dt_mach
   1.5911172e+01             1237    8.2679280e-06    6.0908335e-01    9.1284760e-01    1.0169215e+00    1.1703174e+00    4.9817641e+01    3.4651284e+00                0         #dt_mach
   1.5960961e+01             1238    8.2981931e-06    6.1286711e-01    9.2572064e-01    1.0312400e+00    1.1868213e+00    4.9882760e+01    3.3165631e+00                0         #dt_mach
   1.6010868e+01             1239    8.3176965e-06    6.1444304e-01    9.3734048e-01    1.0441626e+00    1.2017186e+00    5.1237219e+01    3.6673374e+00                0         #dt_mach
   1.6059569e+01             1240    8.1168500e-06    5.9800463e-01    9.2360241e-01    1.0288385e+00    1.1841056e+00    4.8616102e+01    3.5259597e+00                0         #dt_mach
   1.6109656e+01             1241    8.3479029e-06    6.1519056e-01    9.5931045e-01    1.0685937e+00    1.2298852e+00    4.9873511e+01    3.3847940e+00                0         #dt_mach
   1.6159870e+01             1242    8.3690748e-06    6.1470323e-01    9.6631974e-01    1.0763948e+00    1.2388715e+00    5.4050772e+01    3.7426140e+00                0         #dt_mach
   1.6206322e+01             1243    7.7418643e-06    5.6560515e-01    8.9905541e-01    1.0014593e+00    1.1526351e+00    4.6708810e+01    3.4287710e+00                0         #dt_mach
   1.6256046e+01             1244    8.2873705e-06    6.0535663e-01    9.7155362e-01    1.0821962e+00    1.2455816e+00    5.0226069e+01    3.2874892e+00                0         #dt_mach
   1.6305546e+01             1245    8.2500689e-06    6.0540038e-01    9.7687963e-01    1.0881066e+00    1.2524098e+00    5.0607656e+01    3.3470118e+00                0         #dt_mach
   1.6354452e+01             1246    8.1510087e-06    5.9826011e-01    9.7431127e-01    1.0852257e+00    1.2491170e+00    4.9666178e+01    3.3152707e+00                0         #dt_mach
   1.6403687e+01             1247    8.2057941e-06    6.0338780e-01    9.8994033e-01    1.1026145e+00    1.2691543e+00    5.0425542e+01    3.4219549e+00                0         #dt_mach
   1.6452506e+01             1248    8.1365453e-06    5.9905676e-01    9.9038344e-01    1.1030897e+00    1.2697224e+00    4.9339110e+01    3.2829170e+00                0         #dt_mach
   1.6501980e+01             1249    8.2455332e-06    6.0686439e-01    1.0125287e+00    1.1277370e+00    1.2981137e+00    4.9935758e+01    3.3618593e+00                0         #dt_mach
   1.6551516e+01             1250    8.2561410e-06    6.0610027e-01    1.0226078e+00    1.1389456e+00    1.3110356e+00    5.0805466e+01    3.3704295e+00                0         #dt_mach
   1.6600268e+01             1251    8.1252488e-06    5.9389088e-01    1.0147529e+00    1.1301809e+00    1.3009652e+00    4.9084900e+01    3.3765695e+00                0         #dt_mach
   1.6649928e+01             1252    8.2767296e-06    6.0266734e-01    9.8112957e-01    1.0929330e+00    1.2578584e+00    4.9907164e+01    3.7174010e+00                0         #dt_mach
   1.6699681e+01             1253    8.2921259e-06    6.0160569e-01    9.9197988e-01    1.1049984e+00    1.2717691e+00    5.0096278e+01    3.3828797e+00                0         #dt_mach
   1.6749338e+01             1254    8.2761896e-06    5.9781337e-01    9.9887933e-01    1.1126629e+00    1.2806145e+00    4.9730791e+01    3.3664598e+00                0         #dt_mach
   1.6799264e+01             1255    8.3209913e-06    5.9690497e-01    1.0130424e+00    1.1284195e+00    1.2987723e+00    5.0970121e+01    3.2611475e+00                0         #dt_mach
   1.6848240e+01             1256    8.1626167e-06    5.8206068e-01    1.0019410e+00    1.1160365e+00    1.2845398e+00    4.8862139e+01    3.3913541e+00                0         #dt_mach
   1.6898356e+01             1257    8.3527009e-06    5.9319762e-01    1.0337160e+00    1.1514122e+00    1.3252769e+00    4.9981168e+01    3.3477862e+00                0         #dt_mach
   1.6948491e+01             1258    8.3558480e-06    5.9208974e-01    1.0422345e+00    1.1608826e+00    1.3361980e+00    4.9863461e+01    3.6157694e+00                0         #dt_mach
   1.6998763e+01             1259    8.3787284e-06    5.9295951e-01    1.0532319e+00    1.1731150e+00    1.3502973e+00    5.0145863e+01    3.2754681e+00                0         #dt_mach
   1.7048890e+01             1260    8.3543565e-06    5.9063085e-01    1.0580050e+00    1.1784153e+00    1.3564167e+00    5.0689936e+01    3.4317932e+00                0         #dt_mach
   1.7098334e+01             1261    8.2406462e-06    5.8102928e-01    1.0510991e+00    1.1707082e+00    1.3475629e+00    4.9342484e+01    3.3518717e+00                0         #dt_mach
   1.7148436e+01             1262    8.3504574e-06    5.8692253e-01    1.0726582e+00    1.1947055e+00    1.3752029e+00    5.0154912e+01    3.9660203e+00                0         #dt_mach
   1.7198384e+01             1263    8.3246656e-06    5.8393428e-01    1.0767315e+00    1.1992275e+00    1.3804249e+00    5.0162218e+01    3.3610849e+00                0         #dt_mach
   1.7248171e+01             1264    8.2977447e-06    5.8022554e-01    1.0803329e+00    1.2032246e+00    1.3850421e+00    5.0104364e+01    3.4026558e+00                0         #dt_mach
   1.7297853e+01             1265    8.2804612e-06    5.7632230e-01    1.0850276e+00    1.2084404e+00    1.3910610e+00    5.0023117e+01    3.3661847e+00                0         #dt_mach
   1.7347513e+01             1266    8.2766345e-06    5.7369474e-01    1.0912072e+00    1.2153107e+00    1.3989835e+00    5.0083384e+01    3.4016485e+00                0         #dt_mach
   1.7397090e+01             1267    8.2628546e-06    5.6817649e-01    1.0958346e+00    1.2204531e+00    1.4049162e+00    4.9928435e+01    3.3576407e+00                0         #dt_mach
   1.7446739e+01             1268    8.2746982e-06    5.6625380e-01    1.1037602e+00    1.2292688e+00    1.4150772e+00    5.0046302e+01    3.5333016e+00                0         #dt_mach
   1.7496341e+01             1269    8.2670426e-06    5.6254218e-01    1.1088667e+00    1.2349450e+00    1.4216240e+00    4.9961046e+01    3.5477359e+00                0         #dt_mach
   1.7545982e+01             1270    8.2734884e-06    5.5855698e-01    1.1363457e+00    1.2654155e+00    1.4568534e+00    4.9946562e+01    3.4354265e+00                0         #dt_mach
   1.7595676e+01             1271    8.2823403e-06    5.5510959e-01    1.1398082e+00    1.2692695e+00    1.4612925e+00    4.9951741e+01    3.3472555e+00                0         #dt_mach
   1.7645418e+01             1272    8.2903420e-06    5.5147797e-01    1.1300781e+00    1.2585384e+00    1.4488181e+00    4.9949844e+01    3.7593923e+00                0         #dt_mach
   1.7695210e+01             1273    8.2986665e-06    5.4607917e-01    1.1373917e+00    1.2666776e+00    1.4581944e+00    5.0607203e+01    3.3434482e+00                0         #dt_mach
   1.7744404e+01             1274    8.1990962e-06    5.3373175e-01    1.1296115e+00    1.2580040e+00    1.4482199e+00    4.9939472e+01    3.3522947e+00                0         #dt_mach
   1.7793659e+01             1275    8.2090337e-06    5.2819967e-01    1.1367812e+00    1.2659800e+00    1.4574118e+00    4.9255037e+01    3.2850745e+00                0         #dt_mach
   1.7843658e+01             1276    8.3331922e-06    5.3022339e-01    1.1598133e+00    1.2916218e+00    1.4869401e+00    5.0410128e+01    3.3897941e+00                0         #dt_mach
   1.7893250e+01             1277    8.2653949e-06    5.1878545e-01    1.1559492e+00    1.2873109e+00    1.4819861e+00    4.9468601e+01    3.3101246e+00                0         #dt_mach
   1.7943375e+01             1278    8.3541829e-06    5.1876974e-01    1.1740648e+00    1.3074776e+00    1.5052113e+00    4.9920129e+01    3.4545181e+00                0         #dt_mach
   1.7993581e+01             1279    8.3675495e-06    5.1356911e-01    1.1815346e+00    1.3157888e+00    1.5147879e+00    5.0154540e+01    3.3461771e+00                0         #dt_mach
   1.8043631e+01             1280    8.3417667e-06    5.0688657e-01    1.1834517e+00    1.3179167e+00    1.5172458e+00    5.0626094e+01    3.4246542e+00                0         #dt_mach
   1.8093063e+01             1281    8.2386039e-06    4.9398227e-01    1.1741201e+00    1.3075180e+00    1.5052821e+00    4.9508188e+01    3.3212087e+00                0         #dt_mach
   1.8142985e+01             1282    8.3204457e-06    4.9334930e-01    1.1911207e+00    1.3264437e+00    1.5270779e+00    4.9597705e+01    3.7411752e+00                0         #dt_mach
   1.8193313e+01             1283    8.3879341e-06    4.9177552e-01    1.2062335e+00    1.3432668e+00    1.5464532e+00    5.0804602e+01    3.3584228e+00                0         #dt_mach
   1.8242844e+01             1284    8.2550928e-06    5.1304683e-01    1.1923275e+00    1.3277751e+00    1.5286250e+00    4.9225221e+01    3.1739008e+00                0         #dt_mach
   1.8293154e+01             1285    8.3850236e-06    4.8205769e-01    1.2163560e+00    1.3545274e+00    1.5594308e+00    5.0899628e+01    3.1121426e+00                0         #dt_mach
   1.8342575e+01             1286    8.2368222e-06    4.7761201e-01    1.1997277e+00    1.3360046e+00    1.5381125e+00    4.9320103e+01    3.4108143e+00                0         #dt_mach
   1.8392677e+01             1287    8.3503700e-06    4.6711533e-01    1.2214402e+00    1.3601776e+00    1.5659490e+00    5.0095741e+01    3.3648224e+00                0         #dt_mach
   1.8442683e+01             1288    8.3344110e-06    4.7368437e-01    1.2241397e+00    1.3631784e+00    1.5694099e+00    5.0113913e+01    3.4673002e+00                0         #dt_mach
   1.8492576e+01             1289    8.3154662e-06    4.9416773e-01    1.2263436e+00    1.3656273e+00    1.5722354e+00    5.0010861e+01    3.3148148e+00                0         #dt_mach
   1.8542458e+01             1290    8.3136604e-06    4.8830909e-01    1.2311070e+00    1.3709263e+00    1.5783423e+00    5.0086340e+01    3.4206359e+00                0         #dt_mach
   1.8592254e+01             1291    8.2993291e-06    4.6969455e-01    1.2339183e+00    1.3740519e+00    1.5819465e+00    5.0004229e+01    3.3911386e+00                0         #dt_mach
   1.8642046e+01             1292    8.2986273e-06    4.7427049e-01    1.2387127e+00    1.3793860e+00    1.5880932e+00    5.0513326e+01    3.7700322e+00                0         #dt_mach
   1.8691332e+01             1293    8.2142951e-06    4.4222110e-01    1.2276546e+00    1.3670744e+00    1.5739162e+00    4.9545048e+01    3.3526325e+00                0         #dt_mach
   1.8741070e+01             1294    8.2897236e-06    4.4648035e-01    1.2436683e+00    1.3849032e+00    1.5944466e+00    4.9972396e+01    3.3451452e+00                0         #dt_mach
   1.8790836e+01             1295    8.2943026e-06    4.7488465e-01    1.2493181e+00    1.3911901e+00    1.6016899e+00    5.0005978e+01    3.2893271e+00                0         #dt_mach
   1.8840596e+01             1296    8.2933112e-06    4.7110164e-01    1.2540990e+00    1.3965093e+00    1.6078192e+00    4.9982391e+01    3.4076455e+00                0         #dt_mach
   1.8890373e+01             1297    8.2962329e-06    4.6814585e-01    1.3346057e+00    1.4859714e+00    1.7110329e+00    5.0028998e+01    3.3293006e+00                0         #dt_mach
   1.8940122e+01             1298    8.2914241e-06    4.7865633e-01    1.3387259e+00    1.4905531e+00    1.7163152e+00    4.9954679e+01    3.2428911e+00                0         #dt_mach
   1.8989915e+01             1299    8.2989465e-06    4.5928194e-01    1.3448214e+00    1.4973386e+00    1.7241301e+00    4.9995419e+01    3.3210447e+00                0         #dt_mach
   1.9039714e+01             1300    8.2997070e-06    4.8833762e-01    1.3496952e+00    1.5027649e+00    1.7303785e+00    4.9980372e+01    3.4240856e+00                0         #dt_mach
   1.9089531e+01             1301    8.3029664e-06    4.8029906e-01    1.3543432e+00    1.5079401e+00    1.7363375e+00    4.9962410e+01    5.7282162e+00                0         #dt_mach
   1.9129386e+01             1302    6.6423731e-06    3.8316662e-01    1.0861403e+00    1.2093206e+00    1.3924876e+00    3.9960027e+01    4.4813578e+00                0         #dt_piso
   1.9179203e+01             1303    8.3029664e-06    4.4985567e-01    1.3584445e+00    1.5125128e+00    1.7415955e+00    4.9885736e+01    4.9312923e+00                0         #dt_grow
   1.9199131e+01             1304    3.3211865e-06    1.8234329e-01    5.4379807e-01    6.0547354e-01    6.9717702e-01    1.9989163e+01    5.8941548e+00                1         #dt_piso, max_iteration_pstar
   1.9224039e+01             1305    4.1514832e-06    2.2838100e-01    6.8065862e-01    7.5785684e-01    8.7263926e-01    2.4968603e+01    2.4572406e+00                0         #dt_grow
   1.9255176e+01             1306    5.1893540e-06    2.8263581e-01    8.5242783e-01    9.4910838e-01    1.0928562e+00    3.1202570e+01    2.7139776e+00                0         #dt_grow
   1.9294096e+01             1307    6.4866925e-06    3.8379510e-01    1.0680953e+00    1.1892377e+00    1.3693530e+00    3.8940918e+01    3.0726593e+00                0         #dt_grow
   1.9342746e+01             1308    8.1083656e-06    4.7362167e-01    1.3391179e+00    1.4910018e+00    1.7168178e+00    4.8606463e+01    3.2750387e+00                0         #dt_grow
   1.9392791e+01             1309    8.3408307e-06    4.9539801e-01    1.3810296e+00    1.5376702e+00    1.7705508e+00    5.0095017e+01    3.2630353e+00                0         #dt_mach
   1.9442741e+01             1310    8.3250103e-06    4.6169604e-01    1.3813385e+00    1.5380170e+00    1.7709468e+00    4.9840050e+01    5.0880806e+00                0         #dt_mach
   1.9482701e+01             1311    6.6600083e-06    3.5468208e-01    1.1069814e+00    1.2325434e+00    1.4192070e+00    3.9893711e+01    3.4594839e+00                0         #dt_piso
   1.9532651e+01             1312    8.3250103e-06    4.4288262e-01    1.3869644e+00    1.5442881e+00    1.7781595e+00    4.9889785e+01    4.3234391e+00                0         #dt_grow
   1.9582711e+01             1313    8.3434017e-06    4.7584485e-01    1.3885759e+00    1.5460934e+00    1.7802255e+00    5.0018149e+01    5.0350785e+00                0         #dt_mach
   1.9622760e+01             1314    6.6747214e-06    3.7458531e-01    1.1124406e+00    1.2386377e+00    1.4262059e+00    4.0021704e+01    4.1713057e+00                0         #dt_piso
   1.9672793e+01             1315    8.3388771e-06    4.6121133e-01    1.3932867e+00    1.5513487e+00    1.7862650e+00    5.0010138e+01    4.3838120e+00                0         #dt_mach
   1.9722816e+01             1316    8.3371867e-06    4.5605821e-01    1.3959624e+00    1.5543337e+00    1.7896953e+00    5.0014890e+01    4.8140471e+00                0         #dt_mach
   1.9762835e+01             1317    6.6697494e-06    3.6457653e-01    1.1185699e+00    1.2454749e+00    1.4340640e+00    4.0022771e+01    3.9061558e+00                0         #dt_piso
   1.9812829e+01             1318    8.3324434e-06    4.9730923e-01    1.4003212e+00    1.5591982e+00    1.7952836e+00    5.0000612e+01    4.7362666e+00                0         #dt_mach
   1.9852825e+01             1319    6.6659547e-06    3.7540009e-01    1.1217312e+00    1.2490045e+00    1.4381169e+00    4.0006718e+01    4.1851108e+00                0         #dt_piso
   1.9902811e+01             1320    8.3310442e-06    4.6348599e-01    1.4046339e+00    1.5640140e+00    1.8008127e+00    4.9997550e+01    4.2230067e+00                0         #dt_mach
   1.9952800e+01             1321    8.3314524e-06    4.5932067e-01    1.4066023e+00    1.5662137e+00    1.8033362e+00    5.0006729e+01    5.8842003e+00                0         #dt_mach
   1.9992791e+01             1322    6.6651620e-06    3.6518818e-01    1.1266340e+00    1.2544823e+00    1.4444026e+00    4.0001586e+01    3.5421758e+00                0         #dt_piso
   2.0042778e+01             1323    8.3311220e-06    4.5373123e-01    1.4086184e+00    1.5684778e+00    1.8059210e+00    5.0064200e+01    4.8024611e+00                0         #dt_mach
   2.0082767e+01             1324    6.6648976e-06    3.7543878e-01    1.1291398e+00    1.2572865e+00    1.4476151e+00    4.0001346e+01    3.6138082e+00                0         #dt_piso
   2.0132752e+01             1325    8.3308417e-06    4.7831169e-01    1.4149883e+00    1.5755831e+00    1.8140876e+00    4.9992390e+01    5.4634278e+00                0         #dt_mach
   2.0172740e+01             1326    6.6646734e-06    3.8630710e-01    1.1337966e+00    1.2624829e+00    1.4535853e+00    3.9986513e+01    3.5277953e+00                0         #dt_piso
   2.0222725e+01             1327    8.3308417e-06    4.4605351e-01    1.4199242e+00    1.5810961e+00    1.8204157e+00    4.9972508e+01    4.6393197e+00                0         #dt_grow
   2.0272738e+01             1328    8.3354248e-06    4.4632480e-01    1.4226933e+00    1.5841901e+00    1.8239658e+00    4.9992909e+01    4.8788249e+00                0         #dt_mach
   2.0312748e+01             1329    6.6683399e-06    3.3952684e-01    1.1390759e+00    1.2683855e+00    1.4603538e+00    3.9998244e+01    3.9341619e+00                0         #dt_piso
   2.0362760e+01             1330    8.3354248e-06    4.6163333e-01    1.4257923e+00    1.5876628e+00    1.8279388e+00    4.9993262e+01    4.2332115e+00                0         #dt_grow
   2.0412780e+01             1331    8.3365482e-06    4.5284632e-01    1.4269871e+00    1.5890074e+00    1.8294707e+00    4.9997555e+01    4.6709688e+00                0         #dt_mach
   2.0462801e+01             1332    8.3369560e-06    4.4880594e-01    1.4280807e+00    1.5902397e+00    1.8308728e+00    4.9990954e+01    4.6348526e+00                0         #dt_mach
   2.0512832e+01             1333    8.3384645e-06    4.5137096e-01    1.4251442e+00    1.5869915e+00    1.8271080e+00    4.9995986e+01    5.0335841e+00                0         #dt_mach
   2.0552857e+01             1334    6.6707716e-06    3.5644340e-01    1.1412151e+00    1.2708267e+00    1.4630963e+00    3.9990293e+01    3.9039514e+00                0         #dt_piso
   2.0602888e+01             1335    8.3384645e-06    4.8216566e-01    1.4288511e+00    1.5911453e+00    1.8318604e+00    4.9969540e+01    4.1746767e+00                0         #dt_grow
   2.0642912e+01             1336    6.6707716e-06    3.7148543e-01    1.1442596e+00    1.2742050e+00    1.4669995e+00    4.0114275e+01    5.1007771e+00                0         #dt_piso
   2.0674932e+01             1337    5.3366173e-06    2.9243347e-01    9.1603536e-01    1.0200685e+00    1.1744043e+00    3.1976970e+01    3.1683390e+00                0         #dt_piso
   2.0714957e+01             1338    6.6707716e-06    3.6323820e-01    1.1461979e+00    1.2763795e+00    1.4694844e+00    3.9960545e+01    2.9915392e+00                0         #dt_grow
   2.0764987e+01             1339    8.3384645e-06    4.5196502e-01    1.4342831e+00    1.5972006e+00    1.8388245e+00    4.9940672e+01    3.3808055e+00                0         #dt_grow
   2.0815078e+01             1340    8.3483703e-06    4.4968088e-01    1.4372381e+00    1.6005089e+00    1.8426130e+00    4.9980713e+01    3.1008215e+00                0         #dt_mach
   2.0865187e+01             1341    8.3515918e-06    4.4687080e-01    1.4384288e+00    1.6018523e+00    1.8441395e+00    4.9989160e+01    3.4836590e+00                0         #dt_mach
   2.0915308e+01             1342    8.3534028e-06    4.4743359e-01    1.4375799e+00    1.6009812e+00    1.8430512e+00    4.9978325e+01    3.1581922e+00                0         #dt_mach
   2.0965450e+01             1343    8.3570255e-06    4.5204253e-01    1.4344870e+00    1.5975666e+00    1.8390859e+00    4.9991075e+01    3.2801099e+00                0         #dt_mach
   2.1015601e+01             1344    8.3585175e-06    4.4630027e-01    1.4368999e+00    1.6002214e+00    1.8421793e+00    4.9980592e+01    3.1324871e+00                0         #dt_mach
   2.1065771e+01             1345    8.3617632e-06    4.1697240e-01    1.4402168e+00    1.6039310e+00    1.8464319e+00    5.0036897e+01    3.0151012e+00                0         #dt_mach
   2.1115905e+01             1346    8.3555973e-06    4.5850246e-01    1.4406649e+00    1.6044474e+00    1.8470063e+00    4.9995419e+01    3.6535950e+00                0         #dt_mach
   2.1166043e+01             1347    8.3563629e-06    4.5103698e-01    1.4438756e+00    1.6078110e+00    1.8511225e+00    5.0003201e+01    3.0367358e+00                0         #dt_mach
   2.1216178e+01             1348    8.3558280e-06    4.4616486e-01    1.4486536e+00    1.6131293e+00    1.8572482e+00    4.9991673e+01    3.0925570e+00                0         #dt_mach
   2.1266321e+01             1349    8.3572198e-06    4.5182576e-01    1.4537923e+00    1.6188492e+00    1.8638363e+00    4.9983942e+01    3.0743675e+00                0         #dt_mach
   2.1316481e+01             1350    8.3599047e-06    4.4584375e-01    1.4591472e+00    1.6248095e+00    1.8707015e+00    4.9959631e+01    3.3628707e+00                0         #dt_mach
   2.1366681e+01             1351    8.3666598e-06    4.6009613e-01    1.4652998e+00    1.6316583e+00    1.8785895e+00    4.9983382e+01    3.3104312e+00                0         #dt_mach
   2.1416897e+01             1352    8.3694415e-06    4.5613928e-01    1.4707312e+00    1.6377041e+00    1.8855528e+00    4.9996150e+01    3.4179246e+00                0         #dt_mach
   2.1467118e+01             1353    8.3700860e-06    4.5129466e-01    1.4759692e+00    1.6435352e+00    1.8922682e+00    4.9959593e+01    3.0527997e+00                0         #dt_mach
   2.1517379e+01             1354    8.3768558e-06    4.4819709e-01    1.4816563e+00    1.6498659e+00    1.8995594e+00    5.0015435e+01    5.6489611e+00                0         #dt_mach
   2.1557588e+01             1355    6.7014846e-06    3.5625426e-01    1.1884510e+00    1.3233723e+00    1.5236551e+00    4.0040246e+01    4.5444436e+00                0         #dt_piso
   2.1573672e+01             1356    2.6805939e-06    1.4512798e-01    4.7585457e-01    5.2987673e-01    6.1006997e-01    1.6028494e+01    4.8882315e+00                1         #dt_piso, max_iteration_pstar
   2.1593776e+01             1357    3.3507423e-06    1.7618539e-01    5.9557277e-01    6.6318592e-01    7.6355484e-01    2.0017763e+01    2.5838423e+00                0         #dt_grow
   2.1618907e+01             1358    4.1884279e-06    2.2644646e-01    7.4571359e-01    8.3037129e-01    9.5604307e-01    2.5034432e+01    3.0967541e+00                0         #dt_grow
   2.1650320e+01             1359    5.2355349e-06    2.7231420e-01    9.3408168e-01    1.0401236e+00    1.1975406e+00    3.1277913e+01    2.9601333e+00                0         #dt_grow
   2.1689586e+01             1360    6.5444186e-06    3.4614754e-01    1.1705784e+00    1.3034681e+00    1.5007415e+00    3.9102108e+01    4.2735186e+00                0         #dt_grow
   2.1738669e+01             1361    8.1805232e-06    4.2972214e-01    1.4679349e+00    1.6345817e+00    1.8819678e+00    4.8862873e+01    4.5489314e+00                0         #dt_grow
   2.1788895e+01             1362    8.3708988e-06    4.1031361e-01    1.5066063e+00    1.6776430e+00    1.9315466e+00    5.0000114e+01    4.8794091e+00                0         #dt_mach
   2.1808985e+01             1363    3.3483595e-06    1.6090743e-01    6.0325679e-01    6.7174104e-01    7.7340614e-01    2.0028325e+01    4.8899391e+00                1         #dt_piso, max_iteration_pstar
   2.1834098e+01             1364    4.1854494e-06    2.2934120e-01    7.5520906e-01    8.4094344e-01    9.6821674e-01    2.5021109e+01    2.6802683e+00                0         #dt_grow
   2.1865489e+01             1365    5.2318117e-06    2.7091914e-01    9.4578856e-01    1.0531584e+00    1.2125494e+00    3.1262229e+01    2.5239151e+00                0         #dt_grow
   2.1904727e+01             1366    6.5397647e-06    3.3686659e-01    1.1851736e+00    1.3197195e+00    1.5194533e+00    3.9045514e+01    2.9492059e+00                0         #dt_grow
   2.1953775e+01             1367    8.1747058e-06    4.1731633e-01    1.4860612e+00    1.6547660e+00    1.9052067e+00    4.8753574e+01    3.0256231e+00                0         #dt_grow
   2.2004078e+01             1368    8.3836990e-06    4.3904875e-01    1.5283620e+00    1.7018698e+00    1.9594385e+00    4.9928082e+01    3.3135812e+00                0         #dt_mach
   2.2054452e+01             1369    8.3957752e-06    4.8175708e-01    1.5350308e+00    1.7092968e+00    1.9679882e+00    4.9998265e+01    3.0061884e+00                0         #dt_mach
   2.2104829e+01             1370    8.3960666e-06    4.5046232e-01    1.5394042e+00    1.7141680e+00    1.9735952e+00    4.9965444e+01    3.1341007e+00                0         #dt_mach
   2.2155240e+01             1371    8.4018732e-06    4.4399477e-01    1.5446260e+00    1.7199839e+00    1.9802897e+00    4.9997129e+01    3.6091528e+00                0         #dt_mach
   2.2205654e+01             1372    8.4023557e-06    4.3860049e-01    1.5489559e+00    1.7248069e+00    1.9858410e+00    4.9991453e+01    3.3810027e+00                0         #dt_mach
   2.2230865e+01             1373    4.2018961e-06    2.1808856e-01    7.7540147e-01    8.6343193e-01    9.9410444e-01    2.5010234e+01    9.6175244e+00                1         #dt_mach, 2*max_piso reached
   2.2262380e+01             1374    5.2523701e-06    2.6995474e-01    9.7092773e-01    1.0811565e+00    1.2447791e+00    3.1241415e+01    4.2176170e+00                0         #dt_grow
   2.2287591e+01             1375    4.2018961e-06    2.2646887e-01    7.7780660e-01    8.6611081e-01    9.9718795e-01    2.4994200e+01    3.2728033e+00                0         #dt_piso
   2.2319105e+01             1376    5.2523701e-06    2.8473785e-01    9.7389196e-01    1.0844585e+00    1.2485794e+00    3.1234089e+01    3.9689658e+00                0         #dt_grow
   2.2358498e+01             1377    6.5654626e-06    3.3243909e-01    1.2198819e+00    1.3583771e+00    1.5639511e+00    3.9038408e+01    5.5113084e+00                0         #dt_grow
   2.2390012e+01             1378    5.2523701e-06    2.7419406e-01    9.7745767e-01    1.0884310e+00    1.2531509e+00    3.1229621e+01    4.8223729e+00                0         #dt_piso
   2.2415224e+01             1379    4.2018961e-06    2.1101466e-01    7.8296172e-01    8.7185398e-01    1.0037971e+00    2.4979209e+01    3.3755183e+00                0         #dt_piso
   2.2446738e+01             1380    5.2523701e-06    2.6823369e-01    9.8025661e-01    1.0915495e+00    1.2567392e+00    3.1236157e+01    3.9089465e+00                0         #dt_grow
   2.2486131e+01             1381    6.5654626e-06    3.2679874e-01    1.2277486e+00    1.3671423e+00    1.5740367e+00    3.9028620e+01    4.4619491e+00                0         #dt_grow
   2.2517645e+01             1382    5.2523701e-06    2.4607887e-01    9.8366893e-01    1.0953519e+00    1.2611140e+00    3.4596600e+01    4.6457233e+00                0         #dt_piso
   2.2542856e+01             1383    4.2018961e-06    2.2078701e-01    7.8788169e-01    8.7733633e-01    1.0101047e+00    2.7667571e+01    2.6433640e+00                0         #dt_piso
   2.2574370e+01             1384    5.2523701e-06    2.7908787e-01    9.8626640e-01    1.0982469e+00    1.2644441e+00    3.4576446e+01    2.7229614e+00                0         #dt_grow
   2.2613763e+01             1385    6.5654626e-06    3.2720287e-01    1.2352332e+00    1.3754838e+00    1.5836324e+00    4.3211580e+01    2.9348617e+00                0         #dt_grow
   2.2659344e+01             1386    7.5968788e-06    3.9639461e-01    1.4324725e+00    1.5951217e+00    1.8365033e+00    4.9989005e+01    3.2654583e+00                0         #dt_mach
   2.2704936e+01             1387    7.5985498e-06    3.8906374e-01    1.4356233e+00    1.5986337e+00    1.8405427e+00    4.9996258e+01    3.2127268e+00                0         #dt_mach
   2.2750530e+01             1388    7.5991184e-06    4.2016044e-01    1.4386694e+00    1.6020294e+00    1.8444480e+00    4.9992827e+01    3.1928709e+00                0         #dt_mach
   2.2796132e+01             1389    7.6002087e-06    4.0168645e-01    1.4417394e+00    1.6054517e+00    1.8483838e+00    4.9991777e+01    3.2367566e+00                0         #dt_mach
   2.2841740e+01             1390    7.6014588e-06    3.9343199e-01    1.4448771e+00    1.6089499e+00    1.8524066e+00    4.9990316e+01    3.0651870e+00                0         #dt_mach
   2.2887358e+01             1391    7.6029313e-06    3.8847708e-01    1.4479535e+00    1.6123798e+00    1.8563507e+00    4.9990545e+01    2.9680662e+00                0         #dt_mach
   2.2932984e+01             1392    7.6043692e-06    3.8396596e-01    1.4509251e+00    1.6156931e+00    1.8601604e+00    4.5118963e+01    3.2777221e+00                0         #dt_mach
   2.2983546e+01             1393    8.4270213e-06    4.4008112e-01    1.6110506e+00    1.7940078e+00    2.0654495e+00    4.9975069e+01    5.2632637e+00                0         #dt_mach
   2.3023996e+01             1394    6.7416170e-06    3.5238588e-01    1.2909526e+00    1.4375617e+00    1.6550674e+00    3.9989867e+01    3.4480188e+00                0         #dt_piso
   2.3074558e+01             1395    8.4270213e-06    4.3401493e-01    1.6170624e+00    1.8007132e+00    2.0731569e+00    4.9939012e+01    5.0857725e+00                0         #dt_grow
   2.3115008e+01             1396    6.7416170e-06    3.4915594e-01    1.2956905e+00    1.4428470e+00    1.6611417e+00    3.9969367e+01    3.8959961e+00                0         #dt_piso
   2.3165570e+01             1397    8.4270213e-06    4.0209022e-01    1.6229347e+00    1.8072643e+00    2.0806855e+00    4.9921612e+01    4.5898347e+00                0         #dt_grow
   2.3216212e+01             1398    8.4402536e-06    3.9862927e-01    1.6284324e+00    1.8133932e+00    2.0877339e+00    4.9992132e+01    5.1447194e+00                0         #dt_mach
   2.3256725e+01             1399    6.7522029e-06    3.2909110e-01    1.3046631e+00    1.4528536e+00    1.6726450e+00    3.9989392e+01    5.0776422e+00                0         #dt_piso
   2.3289135e+01             1400    5.4017623e-06    2.6424395e-01    1.0449755e+00    1.1636720e+00    1.3397122e+00    3.1992453e+01    4.9751852e+00                0         #dt_piso
   2.3315064e+01             1401    4.3214098e-06    2.1669054e-01    8.3678629e-01    9.3183680e-01    1.0728029e+00    2.5602033e+01    3.9175425e+00                0         #dt_piso
   2.3347474e+01             1402    5.4017623e-06    2.6712611e-01    1.0472306e+00    1.1661884e+00    1.3426033e+00    3.1986134e+01    3.9825661e+00                0         #dt_grow
   2.3387988e+01             1403    6.7522029e-06    3.3498890e-01    1.3111065e+00    1.4600436e+00    1.6809057e+00    3.9978936e+01    2.8376114e+00                0         #dt_grow
   2.3438629e+01             1404    8.4402536e-06    4.4932095e-01    1.6421569e+00    1.8287089e+00    2.1053294e+00    4.9951479e+01    2.9917936e+00                0         #dt_grow
   2.3489320e+01             1405    8.4484520e-06    4.3515395e-01    1.6464441e+00    1.8334913e+00    2.1108258e+00    4.9979790e+01    3.1650374e+00                0         #dt_mach
   2.3540031e+01             1406    8.4518682e-06    4.2109083e-01    1.6499710e+00    1.8374269e+00    2.1153475e+00    5.0000331e+01    3.2456729e+00                0         #dt_mach
   2.3590742e+01             1407    8.4518123e-06    4.1601675e-01    1.6529051e+00    1.8407029e+00    2.1191092e+00    4.9984955e+01    2.9723132e+00                0         #dt_mach
   2.3641468e+01             1408    8.4543561e-06    4.1079366e-01    1.6562245e+00    1.8444078e+00    2.1233648e+00    5.0001513e+01    3.4221065e+00                0         #dt_mach
   2.3692193e+01             1409    8.4541003e-06    4.3359310e-01    1.6588037e+00    1.8472879e+00    2.1266715e+00    4.9997540e+01    3.2150750e+00                0         #dt_mach
   2.3742920e+01             1410    8.4545162e-06    4.3105223e-01    1.6616562e+00    1.8504729e+00    2.1303285e+00    4.9989878e+01    3.2811561e+00                0         #dt_mach
   2.3793657e+01             1411    8.4562280e-06    4.2097540e-01    1.6647359e+00    1.8539111e+00    2.1342768e+00    4.9989428e+01    3.2152138e+00                0         #dt_mach
   2.3844405e+01             1412    8.4580164e-06    4.1590878e-01    1.6678060e+00    1.8573387e+00    2.1382128e+00    5.0246453e+01    3.3629482e+00                0         #dt_mach
   2.3894904e+01             1413    8.4165309e-06    4.0895080e-01    1.6622365e+00    1.8511450e+00    2.1310724e+00    4.9977159e+01    3.1881163e+00                0         #dt_mach
   2.3945427e+01             1414    8.4203775e-06    4.0486410e-01    1.6656116e+00    1.8549126e+00    2.1353995e+00    4.9984791e+01    3.2321751e+00                0         #dt_mach
   2.3995964e+01             1415    8.4229396e-06    4.0429377e-01    1.6687058e+00    1.8583675e+00    2.1393665e+00    4.9984163e+01    3.1692300e+00                0         #dt_mach
   2.4046518e+01             1416    8.4256083e-06    4.1064252e-01    1.6718924e+00    1.8619251e+00    2.1434518e+00    4.9985336e+01    3.1625905e+00                0         #dt_mach
   2.4097086e+01             1417    8.4280801e-06    4.4243377e-01    1.6749252e+00    1.8653122e+00    2.1473400e+00    4.9987065e+01    3.0086274e+00                0         #dt_mach
   2.4147668e+01             1418    8.4302610e-06    4.1971684e-01    1.6777148e+00    1.8684282e+00    2.1509164e+00    4.9987242e+01    3.5758326e+00                0         #dt_mach
   2.4198263e+01             1419    8.4324127e-06    4.1489559e-01    1.6807035e+00    1.8717650e+00    2.1547480e+00    4.9987017e+01    3.1982834e+00                0         #dt_mach
   2.4248870e+01             1420    8.4346028e-06    4.1028110e-01    1.6836059e+00    1.8750071e+00    2.1584692e+00    4.9986442e+01    3.2913234e+00                0         #dt_mach
   2.4299491e+01             1421    8.4368905e-06    4.0543060e-01    1.6865529e+00    1.8782985e+00    2.1622473e+00    4.9989010e+01    3.2167804e+00                0         #dt_mach
   2.4350124e+01             1422    8.4387454e-06    4.2027562e-01    1.6829594e+00    1.8743623e+00    2.1576403e+00    5.0139936e+01    3.3180745e+00                0         #dt_mach
   2.4400615e+01             1423    8.4151937e-06    4.1214802e-01    1.6828565e+00    1.8742307e+00    2.1575083e+00    4.9973812e+01    3.2432759e+00                0         #dt_mach
   2.4451133e+01             1424    8.4196035e-06    4.1094474e-01    1.6874837e+00    1.8793817e+00    2.1634407e+00    4.9977966e+01    3.2024624e+00                0         #dt_mach
   2.4501673e+01             1425    8.4233155e-06    4.0390507e-01    1.6916633e+00    1.8840392e+00    2.1687991e+00    4.9979148e+01    3.2657230e+00                0         #dt_mach
   2.4552234e+01             1426    8.4268298e-06    3.9427626e-01    1.6953762e+00    1.8881800e+00    2.1735593e+00    4.9982422e+01    3.1893528e+00                0         #dt_mach
   2.4602812e+01             1427    8.4297935e-06    3.8604757e-01    1.6987845e+00    1.8919831e+00    2.1779289e+00    4.9984476e+01    3.2843654e+00                0         #dt_mach
   2.4653407e+01             1428    8.4324116e-06    3.9129845e-01    1.7019604e+00    1.8955285e+00    2.1820005e+00    4.9986220e+01    3.5511820e+00                0         #dt_mach
   2.4704015e+01             1429    8.4347362e-06    3.9447951e-01    1.7049728e+00    1.8988923e+00    2.1858626e+00    4.9986671e+01    3.2609968e+00                0         #dt_mach
   2.4754637e+01             1430    8.4369854e-06    4.2927849e-01    1.7078878e+00    1.9021471e+00    2.1895997e+00    4.9986382e+01    3.2348442e+00                0         #dt_mach
   2.4805273e+01             1431    8.4392840e-06    4.0248963e-01    1.7107755e+00    1.9053724e+00    2.1933020e+00    4.9986743e+01    3.3584409e+00                0         #dt_mach
   2.4855922e+01             1432    8.4415221e-06    3.9823060e-01    1.7059184e+00    1.9000386e+00    2.1870749e+00    4.9985996e+01    3.3275402e+00                0         #dt_mach
   2.4906585e+01             1433    8.4438871e-06    3.9385727e-01    1.7115163e+00    1.9062515e+00    2.1942516e+00    4.9985089e+01    3.3074846e+00                0         #dt_mach
   2.4957264e+01             1434    8.4464060e-06    4.0255346e-01    1.7158998e+00    1.9111304e+00    2.1998716e+00    4.9986591e+01    3.2473223e+00                0         #dt_mach
   2.4982610e+01             1435    4.2243359e-06    2.0525909e-01    8.5868431e-01    9.5638290e-01    1.1008773e+00    2.4999128e+01    9.8164337e+00                1         #dt_mach, 2*max_piso reached
   2.5014292e+01             1436    5.2804199e-06    2.4322598e-01    1.0747285e+00    1.1970087e+00    1.3778571e+00    3.1244102e+01    4.6138661e+00                0         #dt_grow
   2.5039638e+01             1437    4.2243359e-06    2.0117801e-01    8.6047830e-01    9.5838280e-01    1.1031773e+00    2.4992069e+01    4.0468290e+00                0         #dt_piso
   2.5059915e+01             1438    3.3794687e-06    1.5645451e-01    6.8887196e-01    7.6725198e-01    8.8316918e-01    1.9991586e+01    3.0176766e+00                0         #dt_piso
   2.5085261e+01             1439    4.2243359e-06    2.0003199e-01    8.6170297e-01    9.5974959e-01    1.1047474e+00    2.4986168e+01    3.8481150e+00                0         #dt_grow
   2.5116944e+01             1440    5.2804199e-06    2.4371131e-01    1.0782032e+00    1.2008866e+00    1.3823118e+00    3.1226797e+01    4.5981545e+00                0         #dt_grow
   2.5142290e+01             1441    4.2243359e-06    1.9818999e-01    8.6310339e-01    9.6131384e-01    1.1065428e+00    2.4978257e+01    3.3382740e+00                0         #dt_piso
   2.5173972e+01             1442    5.2804199e-06    2.5130306e-01    1.0746222e+00    1.1969496e+00    1.3777207e+00    3.1217321e+01    4.3767083e+00                0         #dt_grow
   2.5199318e+01             1443    4.2243359e-06    2.0563343e-01    8.6122503e-01    9.5925047e-01    1.1041347e+00    2.4970140e+01    2.6527662e+00                0         #dt_piso
   2.5231001e+01             1444    5.2804199e-06    2.4250003e-01    1.0783882e+00    1.2011258e+00    1.3825489e+00    3.1207030e+01    2.8445535e+00                0         #dt_grow
   2.5270604e+01             1445    6.6005248e-06    3.1021969e-01    1.3506877e+00    1.5044151e+00    1.7316509e+00    3.8997886e+01    2.9116364e+00                0         #dt_grow
   2.5320108e+01             1446    8.2506560e-06    3.8019209e-01    1.6919848e+00    1.8845591e+00    2.1692113e+00    4.8729140e+01    3.3153765e+00                0         #dt_grow
   2.5370903e+01             1447    8.4658338e-06    4.2981387e-01    1.7391524e+00    1.9371007e+00    2.2296826e+00    4.9983667e+01    3.2197123e+00                0         #dt_mach
   2.5421714e+01             1448    8.4686001e-06    4.0972046e-01    1.7422884e+00    1.9406021e+00    2.2337031e+00    4.9984347e+01    3.3470416e+00                0         #dt_mach
   2.5472542e+01             1449    8.4712520e-06    4.0507655e-01    1.7451975e+00    1.9438512e+00    2.2374327e+00    4.9984205e+01    3.3117602e+00                0         #dt_mach
   2.5523386e+01             1450    8.4739289e-06    3.8815139e-01    1.7482885e+00    1.9473029e+00    2.2413955e+00    4.9983335e+01    3.4143832e+00                0         #dt_mach
   2.5574246e+01             1451    8.4767542e-06    3.8349550e-01    1.7510462e+00    1.9503845e+00    2.2449311e+00    4.9985448e+01    3.3102949e+00                0         #dt_mach
   2.5625121e+01             1452    8.4792220e-06    3.8785077e-01    1.7440604e+00    1.9426430e+00    2.2359748e+00    4.9984835e+01    3.7246938e+00                0         #dt_mach
   2.5676012e+01             1453    8.4817946e-06    4.0727143e-01    1.7500236e+00    1.9493057e+00    2.2436200e+00    4.9983680e+01    3.3434675e+00                0         #dt_mach
   2.5726920e+01             1454    8.4845639e-06    3.9372135e-01    1.7544715e+00    1.9542557e+00    2.2493224e+00    4.9983608e+01    3.4416757e+00                0         #dt_mach
   2.5777844e+01             1455    8.4873464e-06    4.0692895e-01    1.7582958e+00    1.9585183e+00    2.2542254e+00    4.9981613e+01    3.1115661e+00                0         #dt_mach
   2.5828786e+01             1456    8.4904688e-06    3.9723065e-01    1.7615872e+00    1.9621903e+00    2.2584452e+00    4.9984805e+01    3.4047077e+00                0         #dt_mach
   2.5879745e+01             1457    8.4930499e-06    3.7058892e-01    1.7645163e+00    1.9654602e+00    2.2622004e+00    4.9983498e+01    3.3424573e+00                0         #dt_mach
   2.5930720e+01             1458    8.4958538e-06    4.0006654e-01    1.7675821e+00    1.9688840e+00    2.2661309e+00    4.9982260e+01    3.1752400e+00                0         #dt_mach
   2.5981713e+01             1459    8.4988693e-06    4.0309336e-01    1.7703508e+00    1.9719772e+00    2.2696805e+00    4.9983295e+01    3.1520612e+00                0         #dt_mach
   2.6032723e+01             1460    8.5017097e-06    4.0322630e-01    1.7729234e+00    1.9748513e+00    2.2729787e+00    4.9984075e+01    3.4249744e+00                0         #dt_mach
   2.6083750e+01             1461    8.5044183e-06    4.0409373e-01    1.7755450e+00    1.9777810e+00    2.2763397e+00    4.9983517e+01    3.3636580e+00                0         #dt_mach
   2.6134793e+01             1462    8.5072229e-06    3.7600629e-01    1.7697366e+00    1.9713526e+00    2.2688931e+00    5.0156529e+01    3.7903769e+00                0         #dt_mach
   2.6185677e+01             1463    8.4806735e-06    3.8112038e-01    1.7688033e+00    1.9703325e+00    2.2676966e+00    4.9968092e+01    3.3545806e+00                0         #dt_mach
   2.6236594e+01             1464    8.4860889e-06    3.8752298e-01    1.7740707e+00    1.9761933e+00    2.2744496e+00    4.9975639e+01    3.4360871e+00                0         #dt_mach
   2.6287535e+01             1465    8.4902256e-06    4.0758422e-01    1.7782318e+00    1.9808303e+00    2.2797843e+00    4.9979816e+01    3.1387670e+00                0         #dt_mach
   2.6338497e+01             1466    8.4936543e-06    3.9368359e-01    1.7816768e+00    1.9846741e+00    2.2842011e+00    4.9982188e+01    3.2049332e+00                0         #dt_mach
   2.6389477e+01             1467    8.4966811e-06    3.9174624e-01    1.7844585e+00    1.9877793e+00    2.2877673e+00    4.9984205e+01    3.4125919e+00                0         #dt_mach
   2.6440473e+01             1468    8.4993661e-06    3.9040380e-01    1.7871843e+00    1.9908237e+00    2.2912619e+00    4.9983375e+01    3.4705427e+00                0         #dt_mach
   2.6491486e+01             1469    8.5021930e-06    4.0800660e-01    1.7900277e+00    1.9939995e+00    2.2949073e+00    4.9982702e+01    3.3931496e+00                0         #dt_mach
   2.6542517e+01             1470    8.5051354e-06    3.9139900e-01    1.7927651e+00    1.9970579e+00    2.2984168e+00    4.9983644e+01    3.4474766e+00                0         #dt_mach
   2.6593565e+01             1471    8.5079184e-06    4.1077175e-01    1.7953008e+00    1.9998932e+00    2.3016676e+00    4.9982333e+01    3.1296375e+00                0         #dt_mach
   2.6644630e+01             1472    8.5109256e-06    3.9508906e-01    1.7898320e+00    1.9938422e+00    2.2946564e+00    4.9985106e+01    3.8137131e+00                0         #dt_mach
   2.6695711e+01             1473    8.5134617e-06    4.0068385e-01    1.7932877e+00    1.9977191e+00    2.2990868e+00    4.9983383e+01    3.4123893e+00                0         #dt_mach
   2.6746809e+01             1474    8.5162920e-06    3.9778917e-01    1.7975198e+00    2.0024253e+00    2.3045125e+00    4.9986801e+01    6.9356024e+00                0         #dt_mach
   2.6787687e+01             1475    6.8130336e-06    3.0089224e-01    1.4399696e+00    1.6041168e+00    1.8461149e+00    3.9978706e+01    6.0307128e+00                0         #dt_piso
   2.6820390e+01             1476    5.4504269e-06    2.5651561e-01    1.1530580e+00    1.2845007e+00    1.4782795e+00    3.1976301e+01    4.2949214e+00                0         #dt_piso
   2.6861268e+01             1477    6.8130336e-06    3.2335909e-01    1.4428002e+00    1.6072759e+00    1.8497439e+00    3.9960323e+01    5.4060531e+00                0         #dt_grow
   2.6893970e+01             1478    5.4504269e-06    2.5257529e-01    1.1550873e+00    1.2867676e+00    1.4808812e+00    3.1960866e+01    4.0625372e+00                0         #dt_piso
   2.6920132e+01             1479    4.3603415e-06    2.0038508e-01    9.2446182e-01    1.0298533e+00    1.1852075e+00    2.5564566e+01    4.2018409e+00                0         #dt_piso
   2.6952835e+01             1480    5.4504269e-06    2.4561902e-01    1.1564024e+00    1.2882395e+00    1.4825672e+00    3.1948754e+01    4.6511259e+00                0         #dt_grow
   2.6978997e+01             1481    4.3603415e-06    2.0727944e-01    9.2548453e-01    1.0309984e+00    1.1865186e+00    2.5554160e+01    4.0745540e+00                0         #dt_piso
   2.7011700e+01             1482    5.4504269e-06    2.5446334e-01    1.1532015e+00    1.2846970e+00    1.4784635e+00    3.1935512e+01    4.4056492e+00                0         #dt_grow
   2.7052578e+01             1483    6.8130336e-06    3.0845199e-01    1.4423581e+00    1.6068550e+00    1.8491771e+00    3.9907155e+01    3.0476422e+00                0         #dt_grow
   2.7103676e+01             1484    8.5162920e-06    3.8762612e-01    1.8077021e+00    2.0138566e+00    2.3175667e+00    4.9864953e+01    3.4731956e+00                0         #dt_grow
   2.7154912e+01             1485    8.5393563e-06    3.8378310e-01    1.8157075e+00    2.0227765e+00    2.3278302e+00    4.9981873e+01    3.5130696e+00                0         #dt_mach
   2.7206166e+01             1486    8.5424533e-06    3.8506589e-01    1.8185528e+00    2.0259511e+00    2.3314779e+00    4.9984772e+01    3.4814703e+00                0         #dt_mach
   2.7257437e+01             1487    8.5450557e-06    3.8404909e-01    1.8211319e+00    2.0288317e+00    2.3347845e+00    4.9993494e+01    3.4119854e+00                0         #dt_mach
   2.7308714e+01             1488    8.5461678e-06    3.7674548e-01    1.8232439e+00    2.0311932e+00    2.3374922e+00    4.9980500e+01    3.5046277e+00                0         #dt_mach
   2.7360011e+01             1489    8.5495021e-06    4.0964348e-01    1.8257267e+00    2.0339689e+00    2.3406752e+00    4.9990097e+01    3.4226561e+00                0         #dt_mach
   2.7411318e+01             1490    8.5511957e-06    4.0142113e-01    1.8277562e+00    2.0362399e+00    2.3432771e+00    4.9992859e+01    3.5320618e+00                0         #dt_mach
   2.7462632e+01             1491    8.5524171e-06    3.8716534e-01    1.8297904e+00    2.0385172e+00    2.3458851e+00    4.9979767e+01    3.2403629e+00                0         #dt_mach
   2.7513968e+01             1492    8.5558793e-06    3.8347635e-01    1.8254356e+00    2.0337054e+00    2.3403020e+00    5.0005526e+01    3.5808206e+00                0         #dt_mach
   2.7565297e+01             1493    8.5549338e-06    4.0493814e-01    1.8258293e+00    2.0341822e+00    2.3408068e+00    4.9989401e+01    3.1682186e+00                0         #dt_mach
   2.7616638e+01             1494    8.5567477e-06    4.0668623e-01    1.8305735e+00    2.0394578e+00    2.3468891e+00    4.9990128e+01    3.6114807e+00                0         #dt_mach
   2.7667988e+01             1495    8.5584374e-06    4.2605098e-01    1.8336375e+00    2.0428720e+00    2.3508173e+00    4.9997352e+01    3.4014678e+00                0         #dt_mach
   2.7719342e+01             1496    8.5588907e-06    4.0328757e-01    1.8361982e+00    2.0457295e+00    2.3541003e+00    4.9981597e+01    3.4829423e+00                0         #dt_mach
   2.7770714e+01             1497    8.5620420e-06    3.9605266e-01    1.8390420e+00    2.0489057e+00    2.3577462e+00    4.9987768e+01    3.1353350e+00                0         #dt_mach
   2.7822099e+01             1498    8.5641371e-06    3.9700881e-01    1.8410832e+00    2.0511894e+00    2.3603630e+00    4.9992088e+01    3.2649524e+00                0         #dt_mach
   2.7873492e+01             1499    8.5654926e-06    3.9713265e-01    1.8426597e+00    2.0529555e+00    2.3623842e+00    4.9986442e+01    3.5508032e+00                0         #dt_mach
   2.7924899e+01             1500    8.5678159e-06    3.9982720e-01    1.8446392e+00    2.0551717e+00    2.3649221e+00    4.9978890e+01    3.6474519e+00                0         #dt_mach
   2.7976327e+01             1501    8.5714348e-06    4.2992550e-01    1.8466890e+00    2.0574670e+00    2.3675500e+00    4.9986331e+01    3.9062290e+00                0         #dt_mach
   2.8027770e+01             1502    8.5737788e-06    4.0212382e-01    1.8435467e+00    2.0540050e+00    2.3635215e+00    5.0070955e+01    3.1867733e+00                0         #dt_mach
   2.8079140e+01             1503    8.5616291e-06    3.9896842e-01    1.8391697e+00    2.0491766e+00    2.3579099e+00    4.9963678e+01    3.0279799e+00                0         #dt_mach
   2.8130547e+01             1504    8.5678531e-06    4.0206396e-01    1.8451300e+00    2.0558035e+00    2.3655513e+00    4.9974831e+01    3.4618974e+00                0         #dt_mach
   2.8181980e+01             1505    8.5721681e-06    3.7907730e-01    1.8487860e+00    2.0598794e+00    2.3702384e+00    4.9979829e+01    3.1911085e+00                0         #dt_mach
   2.8233434e+01             1506    8.5756278e-06    3.9648254e-01    1.8517753e+00    2.0632170e+00    2.3740709e+00    5.0679512e+01    3.0395005e+00                0         #dt_mach
   2.8284198e+01             1507    8.4606456e-06    4.0145283e-01    1.8285120e+00    2.0373069e+00    2.3442462e+00    5.5158458e+01    2.9871633e+00                0         #dt_mach
   2.8330214e+01             1508    7.6694001e-06    3.7056355e-01    1.6584118e+00    1.8477910e+00    2.1261690e+00    4.4683763e+01    3.0071373e+00                0         #dt_mach
   2.8381705e+01             1509    8.5818645e-06    4.0238365e-01    1.8573870e+00    2.0694986e+00    2.3812653e+00    4.9987969e+01    3.1689451e+00                0         #dt_mach
   2.8433209e+01             1510    8.5839299e-06    4.0886865e-01    1.8591783e+00    2.0715076e+00    2.3835620e+00    4.9999984e+01    3.0044832e+00                0         #dt_mach
   2.8484712e+01             1511    8.5839327e-06    3.9986853e-01    1.8605600e+00    2.0730593e+00    2.3853334e+00    4.9985416e+01    2.9374886e+00                0         #dt_mach
   2.8536231e+01             1512    8.5864372e-06    3.7241633e-01    1.8573207e+00    2.0694917e+00    2.3811804e+00    4.9980655e+01    3.0481100e+00                0         #dt_mach
   2.8587769e+01             1513    8.5897606e-06    4.1795559e-01    1.8557750e+00    2.0678183e+00    2.3791987e+00    4.9991666e+01    3.1982915e+00                0         #dt_mach
   2.8639317e+01             1514    8.5911926e-06    4.1167200e-01    1.8614281e+00    2.0741021e+00    2.3864462e+00    4.9989117e+01    3.3176444e+00                0         #dt_mach
   2.8690875e+01             1515    8.5930629e-06    4.0854767e-01    1.8644072e+00    2.0774216e+00    2.3902657e+00    4.9982482e+01    3.1641712e+00                0         #dt_mach
   2.8742451e+01             1516    8.5960747e-06    3.9073407e-01    1.8672274e+00    2.0805701e+00    2.3938813e+00    4.9986263e+01    2.9970133e+00                0         #dt_mach
   2.8794042e+01             1517    8.5984370e-06    4.0664499e-01    1.8693157e+00    2.0829057e+00    2.3965586e+00    4.9990844e+01    2.9350142e+00                0         #dt_mach
   2.8845642e+01             1518    8.6000118e-06    4.1145654e-01    1.8709461e+00    2.0847329e+00    2.3986488e+00    4.9991605e+01    3.0123479e+00                0         #dt_mach
   2.8897251e+01             1519    8.6014561e-06    4.1063896e-01    1.8724380e+00    2.0864073e+00    2.4005616e+00    4.9982973e+01    2.9049356e+00                0         #dt_mach
   2.8948877e+01             1520    8.6043863e-06    3.9586040e-01    1.8741493e+00    2.0883265e+00    2.4027555e+00    4.9990851e+01    3.0037296e+00                0         #dt_mach
   2.9000513e+01             1521    8.6059611e-06    4.1187523e-01    1.8754876e+00    2.0898306e+00    2.4044713e+00    4.9999764e+01    2.8368573e+00                0         #dt_mach
   2.9052149e+01             1522    8.6060016e-06    3.8996014e-01    1.8721992e+00    2.0862109e+00    2.4002554e+00    5.0094635e+01    2.7680707e+00                0         #dt_mach
   2.9103687e+01             1523    8.5897439e-06    4.3051108e-01    1.8660532e+00    2.0793984e+00    2.3923759e+00    4.9962930e+01    2.7680328e+00                0         #dt_mach
   2.9155264e+01             1524    8.5961169e-06    4.0091528e-01    1.8715525e+00    2.0855279e+00    2.3994263e+00    4.9974910e+01    3.0335290e+00                0         #dt_mach
   2.9206867e+01             1525    8.6004327e-06    3.9267582e-01    1.8753110e+00    2.0897157e+00    2.4042449e+00    4.9980231e+01    2.7582002e+00                0         #dt_mach
   2.9258490e+01             1526    8.6038346e-06    3.9738139e-01    1.8781912e+00    2.0929304e+00    2.4079374e+00    4.9983306e+01    2.6625371e+00                0         #dt_mach
   2.9310130e+01             1527    8.6067082e-06    4.1430301e-01    1.8801374e+00    2.0951070e+00    2.4104326e+00    4.9984964e+01    2.9565637e+00                0         #dt_mach
   2.9361786e+01             1528    8.6092972e-06    4.2998446e-01    1.8822311e+00    2.0974519e+00    2.4131168e+00    4.9984874e+01    2.7072339e+00                0         #dt_mach
   2.9413457e+01             1529    8.6119024e-06    3.9898032e-01    1.8839002e+00    2.0993240e+00    2.4152567e+00    4.9987593e+01    2.8051612e+00                0         #dt_mach
   2.9465141e+01             1530    8.6140399e-06    3.8712413e-01    1.8853170e+00    2.1009159e+00    2.4170731e+00    4.9952206e+01    2.7562296e+00                0         #dt_mach
   2.9516875e+01             1531    8.6222817e-06    3.9761515e-01    1.8878055e+00    2.1037033e+00    2.4202635e+00    5.0000495e+01    2.7515497e+00                0         #dt_mach
   2.9568608e+01             1532    8.6221964e-06    4.0399911e-01    1.8849873e+00    2.1006080e+00    2.4166504e+00    4.9987366e+01    2.7138095e+00                0         #dt_mach
   2.9620355e+01             1533    8.6243756e-06    4.2246310e-01    1.8816923e+00    2.0969815e+00    2.4124260e+00    4.9985058e+01    3.0945961e+00                0         #dt_mach
   2.9672116e+01             1534    8.6269537e-06    3.9869344e-01    1.8856907e+00    2.1014443e+00    2.4175522e+00    4.9984487e+01    2.6161489e+00                0         #dt_mach
   2.9723894e+01             1535    8.6296311e-06    4.1797296e-01    1.8890066e+00    2.1051410e+00    2.4218034e+00    4.9982468e+01    2.7125156e+00                0         #dt_mach
   2.9775690e+01             1536    8.6326581e-06    4.0093998e-01    1.8914476e+00    2.1078684e+00    2.4249328e+00    4.9985484e+01    2.6130722e+00                0         #dt_mach
   2.9827501e+01             1537    8.6351652e-06    4.1419859e-01    1.8941351e+00    2.1111157e+00    2.4283783e+00    4.9985287e+01    2.7428689e+00                0         #dt_mach
   2.9879327e+01             1538    8.6377069e-06    4.2183143e-01    1.8985719e+00    2.1160532e+00    2.4340666e+00    4.9990001e+01    2.4586346e+00                0         #dt_mach
   2.9931164e+01             1539    8.6394346e-06    4.0417263e-01    1.9023906e+00    2.1202866e+00    2.4389623e+00    4.9984954e+01    2.4816599e+00                0         #dt_mach
   2.9983016e+01             1540    8.6420351e-06    4.2340054e-01    1.9064095e+00    2.1247511e+00    2.4441147e+00    4.9982938e+01    2.4288242e+00                0         #dt_mach
   3.0034886e+01             1541    8.6449852e-06    4.0928323e-01    1.9101498e+00    2.1289053e+00    2.4489100e+00    4.9998556e+01    3.2875390e+00                0         #dt_mach
   3.0086757e+01             1542    8.6452349e-06    4.1005638e-01    1.9142463e+00    2.1334577e+00    2.4541619e+00    4.9980117e+01    2.5010567e+00                0         #dt_mach
   3.0138649e+01             1543    8.6486742e-06    4.0397129e-01    1.9181735e+00    2.1378246e+00    2.4591968e+00    4.9997853e+01    2.6603529e+00                0         #dt_mach
   3.0190544e+01             1544    8.6490456e-06    3.9423555e-01    1.9217317e+00    2.1417976e+00    2.4637586e+00    4.9985842e+01    2.5620213e+00                0         #dt_mach
   3.0242453e+01             1545    8.6514954e-06    4.0864000e-01    1.9255707e+00    2.1460711e+00    2.4686803e+00    4.9996731e+01    2.6713214e+00                0         #dt_mach
   3.0294365e+01             1546    8.6520611e-06    3.9577410e-01    1.9295053e+00    2.1504499e+00    2.4737247e+00    4.9989724e+01    2.6120248e+00                0         #dt_mach
   3.0346288e+01             1547    8.6538397e-06    3.9742181e-01    1.9332607e+00    2.1546296e+00    2.4785394e+00    4.9991835e+01    2.7532675e+00                0         #dt_mach
   3.0398220e+01             1548    8.6552531e-06    4.1214364e-01    1.9368262e+00    2.1585916e+00    2.4831105e+00    4.9990935e+01    2.6146851e+00                0         #dt_mach
   3.0450161e+01             1549    8.6568225e-06    4.2136587e-01    1.9406084e+00    2.1627889e+00    2.4879595e+00    5.2241686e+01    2.6707222e+00                0         #dt_mach
   3.0499873e+01             1550    8.2853590e-06    3.7745868e-01    1.8604458e+00    2.0734390e+00    2.3851869e+00    5.5453094e+01    2.4166355e+00                0         #dt_mach
   3.0544696e+01             1551    7.4706013e-06    3.3631248e-01    1.6800483e+00    1.8723795e+00    2.1539081e+00    4.3127868e+01    2.4536390e+00                0         #dt_mach
   3.0596662e+01             1552    8.6609907e-06    4.0523439e-01    1.9518275e+00    2.1752637e+00    2.5023429e+00    4.9988077e+01    2.6440504e+00                0         #dt_mach
   3.0648641e+01             1553    8.6630565e-06    3.9505717e-01    1.9552605e+00    2.1790837e+00    2.5067443e+00    4.9998293e+01    2.6487322e+00                0         #dt_mach
   3.0700621e+01             1554    8.6633523e-06    4.1109960e-01    1.9585114e+00    2.1826990e+00    2.5109120e+00    4.9983991e+01    2.6905181e+00                0         #dt_mach
   3.0752617e+01             1555    8.6661269e-06    3.9159061e-01    1.9625018e+00    2.1871397e+00    2.5160280e+00    4.9987207e+01    2.6354539e+00                0         #dt_mach
   3.0804628e+01             1556    8.6683447e-06    3.9980051e-01    1.9658552e+00    2.1908733e+00    2.5203272e+00    4.9989854e+01    2.6822374e+00                0         #dt_mach
   3.0856648e+01             1557    8.6701041e-06    3.9185826e-01    1.9695851e+00    2.1950258e+00    2.5251091e+00    4.9984503e+01    2.5932403e+00                0         #dt_mach
   3.0908685e+01             1558    8.6727922e-06    4.0199681e-01    1.9733643e+00    2.1992343e+00    2.5299542e+00    4.9977544e+01    2.4128344e+00                0         #dt_mach
   3.0960745e+01             1559    8.6766891e-06    4.1680177e-01    1.9771906e+00    2.2034995e+00    2.5348598e+00    4.9998097e+01    2.6679966e+00                0         #dt_mach
   3.1012807e+01             1560    8.6770193e-06    4.1899756e-01    1.9808580e+00    2.2075826e+00    2.5395615e+00    4.9995151e+01    2.4851482e+00                0         #dt_mach
   3.1064874e+01             1561    8.6778609e-06    4.0185516e-01    1.9842885e+00    2.2114025e+00    2.5439597e+00    4.9982540e+01    2.7477751e+00                0         #dt_mach
   3.1116960e+01             1562    8.6808923e-06    4.4750877e-01    1.9877756e+00    2.2152856e+00    2.5484302e+00    5.3462655e+01    2.7208307e+00                0         #dt_mach
   3.1165672e+01             1563    8.1186506e-06    3.7933332e-01    1.8616321e+00    2.0747015e+00    2.3867078e+00    4.6830852e+01    2.3485391e+00                0         #dt_mach
   3.1217680e+01             1564    8.6680577e-06    4.3161639e-01    1.9905904e+00    2.2184176e+00    2.5520390e+00    4.9975838e+01    2.6788716e+00                0         #dt_mach
   3.1269713e+01             1565    8.6722485e-06    4.0167860e-01    1.9946208e+00    2.2229049e+00    2.5572061e+00    4.9979954e+01    2.5598550e+00                0         #dt_mach
   3.1321768e+01             1566    8.6757267e-06    4.1842203e-01    1.9984515e+00    2.2271562e+00    2.5621173e+00    4.9980892e+01    2.6351871e+00                0         #dt_mach
   3.1373842e+01             1567    8.6790435e-06    3.9978789e-01    2.0025954e+00    2.2317641e+00    2.5674300e+00    4.9983520e+01    2.5409911e+00                0         #dt_mach
   3.1425933e+01             1568    8.6819051e-06    4.0479269e-01    2.0062909e+00    2.2358757e+00    2.5721679e+00    4.9984014e+01    2.6799588e+00                0         #dt_mach
   3.1478042e+01             1569    8.6846818e-06    4.2944124e-01    2.0100745e+00    2.2400865e+00    2.5770186e+00    4.9983913e+01    2.5889816e+00                0         #dt_mach
   3.1530166e+01             1570    8.6874770e-06    4.2540654e-01    2.0136278e+00    2.2440431e+00    2.5815741e+00    4.9984595e+01    2.6131785e+00                0         #dt_mach
   3.1582307e+01             1571    8.6901544e-06    4.0726104e-01    2.0175033e+00    2.2483593e+00    2.5865426e+00    4.9988411e+01    2.5336933e+00                0         #dt_mach
   3.1634460e+01             1572    8.6921690e-06    4.0733032e-01    2.0207448e+00    2.2519703e+00    2.5906984e+00    4.9988191e+01    2.7060080e+00                0         #dt_mach
   3.1686626e+01             1573    8.6942224e-06    4.1639219e-01    2.0234531e+00    2.2549992e+00    2.5941707e+00    4.9988885e+01    2.5230622e+00                0         #dt_mach
   3.1738803e+01             1574    8.6961555e-06    4.2814557e-01    2.0264868e+00    2.2583747e+00    2.5980601e+00    4.9990503e+01    2.5529208e+00                0         #dt_mach
   3.1790989e+01             1575    8.6978076e-06    3.9819379e-01    2.0301264e+00    2.2624254e+00    2.6027261e+00    4.9993284e+01    2.4966488e+00                0         #dt_mach
   3.1843183e+01             1576    8.6989760e-06    4.0888845e-01    2.0336121e+00    2.2663077e+00    2.6071950e+00    4.9990324e+01    2.3885212e+00                0         #dt_mach
   3.1895387e+01             1577    8.7006597e-06    3.9358632e-01    2.0374464e+00    2.2705818e+00    2.6121108e+00    4.9992254e+01    2.4948184e+00                0         #dt_mach
   3.1947599e+01             1578    8.7020079e-06    4.0555045e-01    2.0409663e+00    2.2745023e+00    2.6166234e+00    4.9984830e+01    2.5587702e+00                0         #dt_mach
   3.1999827e+01             1579    8.7046488e-06    4.1665113e-01    2.0445945e+00    2.2785437e+00    2.6212750e+00    4.9990809e+01    2.7457170e+00                0         #dt_mach
   3.2052065e+01             1580    8.7062491e-06    4.3061810e-01    2.0480033e+00    2.2823433e+00    2.6256452e+00    4.9991595e+01    2.9215128e+00                0         #dt_mach
   3.2104311e+01             1581    8.7077128e-06    3.9933056e-01    2.0510948e+00    2.2857859e+00    2.6296087e+00    4.9997477e+01    2.6051619e+00                0         #dt_mach
   3.2156560e+01             1582    8.7081522e-06    4.1539232e-01    2.0540532e+00    2.2890695e+00    2.6334016e+00    4.9952726e+01    2.5775917e+00                0         #dt_mach
   3.2208858e+01             1583    8.7163934e-06    3.9848596e-01    2.0589835e+00    2.2945648e+00    2.6397225e+00    4.9994583e+01    2.5777335e+00                0         #dt_mach
   3.2261162e+01             1584    8.7173379e-06    4.0994453e-01    2.0619858e+00    2.2979040e+00    2.6435715e+00    4.9991202e+01    2.7555087e+00                0         #dt_mach
   3.2313476e+01             1585    8.7188721e-06    3.9921734e-01    2.0655010e+00    2.3018161e+00    2.6480782e+00    4.9988983e+01    2.5686076e+00                0         #dt_mach
   3.2365800e+01             1586    8.7207936e-06    4.2213309e-01    2.0688007e+00    2.3054876e+00    2.6523086e+00    4.9989766e+01    2.4793837e+00                0         #dt_mach
   3.2418136e+01             1587    8.7225789e-06    4.1145095e-01    2.0725461e+00    2.3096835e+00    2.6571104e+00    4.9983696e+01    2.3805592e+00                0         #dt_mach
   3.2470488e+01             1588    8.7254241e-06    4.2539291e-01    2.0755608e+00    2.3130424e+00    2.6609754e+00    4.9987308e+01    2.5085759e+00                0         #dt_mach
   3.2522854e+01             1589    8.7276396e-06    4.2529677e-01    2.0789004e+00    2.3167660e+00    2.6652569e+00    4.9990679e+01    2.5855639e+00                0         #dt_mach
   3.2575230e+01             1590    8.7292668e-06    3.9324754e-01    2.0823774e+00    2.3206415e+00    2.6697146e+00    4.9990554e+01    2.5360439e+00                0         #dt_mach
   3.2627615e+01             1591    8.7309163e-06    4.0668895e-01    2.0857113e+00    2.3243568e+00    2.6739888e+00    4.9990609e+01    2.5920587e+00                0         #dt_mach
   3.2680011e+01             1592    8.7325566e-06    4.2947189e-01    2.0886815e+00    2.3276656e+00    2.6777968e+00    4.9992398e+01    2.5709474e+00                0         #dt_mach
   3.2732414e+01             1593    8.7338846e-06    4.2596283e-01    2.0909343e+00    2.3301786e+00    2.6806851e+00    4.9990716e+01    2.5525615e+00                0         #dt_mach
   3.2784827e+01             1594    8.7355066e-06    3.8797140e-01    2.0938304e+00    2.3333982e+00    2.6843980e+00    4.9955607e+01    2.5171452e+00                0         #dt_mach
   3.2837287e+01             1595    8.7432694e-06    4.0132556e-01    2.0984581e+00    2.3385513e+00    2.6903309e+00    4.9998378e+01    2.5711534e+00                0         #dt_mach
   3.2889748e+01             1596    8.7435531e-06    4.1942833e-01    2.1018463e+00    2.3423219e+00    2.6946748e+00    4.9991994e+01    2.4792895e+00                0         #dt_mach
   3.2942218e+01             1597    8.7449533e-06    4.2817595e-01    2.1053027e+00    2.3461698e+00    2.6991061e+00    4.9991539e+01    2.5723357e+00                0         #dt_mach
   3.2994696e+01             1598    8.7464334e-06    4.2731992e-01    2.1086129e+00    2.3498548e+00    2.7033499e+00    4.9988067e+01    2.4804873e+00                0         #dt_mach
   3.3047187e+01             1599    8.7485213e-06    4.1349876e-01    2.1116534e+00    2.3532588e+00    2.7072479e+00    4.9984467e+01    3.0409040e+00                0         #dt_mach
   3.3099695e+01             1600    8.7512399e-06    4.2344473e-01    2.1148500e+00    2.3568259e+00    2.7113462e+00    4.9985521e+01    2.7757406e+00                0         #dt_mach
   3.3152217e+01             1601    8.7537749e-06    4.1898990e-01    2.1180073e+00    2.3603494e+00    2.7153939e+00    4.9991329e+01    3.1414094e+00                0         #dt_mach
   3.3204749e+01             1602    8.7552932e-06    4.3406893e-01    2.1064523e+00    2.3479670e+00    2.7005799e+00    5.0230820e+01    2.7466221e+00                0         #dt_mach
   3.3257040e+01             1603    8.7150610e-06    4.2522963e-01    2.1012934e+00    2.3422060e+00    2.6939659e+00    4.9964678e+01    2.6110065e+00                0         #dt_mach
   3.3309367e+01             1604    8.7212220e-06    4.1064468e-01    2.1060295e+00    2.3474848e+00    2.7000378e+00    4.9979090e+01    2.6264925e+00                0         #dt_mach
   3.3361716e+01             1605    8.7248708e-06    4.0980674e-01    2.1101399e+00    2.3520466e+00    2.7053076e+00    4.9981019e+01    2.5897639e+00                0         #dt_mach
   3.3414085e+01             1606    8.7281842e-06    4.1723562e-01    2.1134571e+00    2.3557365e+00    2.7095604e+00    4.9985107e+01    2.6138194e+00                0         #dt_mach
   3.3466470e+01             1607    8.7307847e-06    4.3586376e-01    2.1169736e+00    2.3596505e+00    2.7140687e+00    4.9986332e+01    2.6395328e+00                0         #dt_mach
   3.3518869e+01             1608    8.7331721e-06    4.2860852e-01    2.1204776e+00    2.3635558e+00    2.7185610e+00    4.9985802e+01    2.6352458e+00                0         #dt_mach
   3.3571283e+01             1609    8.7356528e-06    4.0836154e-01    2.1240964e+00    2.3675873e+00    2.7232005e+00    4.9992036e+01    2.6042392e+00                0         #dt_mach
   3.3623705e+01             1610    8.7370444e-06    4.0816097e-01    2.1275003e+00    2.3713832e+00    2.7275645e+00    4.9991957e+01    2.6902568e+00                0         #dt_mach
   3.3676136e+01             1611    8.7384501e-06    4.2501626e-01    2.1306466e+00    2.3748887e+00    2.7315982e+00    4.9991538e+01    2.5680146e+00                0         #dt_mach
   3.3728575e+01             1612    8.7399292e-06    4.2021643e-01    2.1339620e+00    2.3785853e+00    2.7358487e+00    4.9994247e+01    2.7062898e+00                0         #dt_mach
   3.3781021e+01             1613    8.7409350e-06    4.2885693e-01    2.1364910e+00    2.3814064e+00    2.7390910e+00    4.9993876e+01    2.5253670e+00                0         #dt_mach
   3.3833473e+01             1614    8.7420057e-06    4.1299534e-01    2.1392449e+00    2.3844745e+00    2.7426216e+00    4.9992364e+01    2.6308389e+00                0         #dt_mach
   3.3885933e+01             1615    8.7433410e-06    4.1831639e-01    2.1427027e+00    2.3883350e+00    2.7470547e+00    4.9993625e+01    2.5299602e+00                0         #dt_mach
   3.3938400e+01             1616    8.7444559e-06    4.3118879e-01    2.1460361e+00    2.3920638e+00    2.7513284e+00    4.9991472e+01    2.6525104e+00                0         #dt_mach
   3.3990875e+01             1617    8.7459476e-06    4.3612568e-01    2.1488823e+00    2.3952378e+00    2.7549773e+00    4.9990879e+01    2.7535751e+00                0         #dt_mach
   3.4043361e+01             1618    8.7475434e-06    4.2365169e-01    2.1516710e+00    2.3983480e+00    2.7585526e+00    4.9992549e+01    2.9938326e+00                0         #dt_mach
   3.4095854e+01             1619    8.7488472e-06    4.1335434e-01    2.1543141e+00    2.4012951e+00    2.7619412e+00    4.9996149e+01    2.8513854e+00                0         #dt_mach
   3.4148351e+01             1620    8.7495210e-06    4.1801519e-01    2.1570309e+00    2.4043242e+00    2.7654242e+00    4.9994771e+01    2.8329377e+00                0         #dt_mach
   3.4200854e+01             1621    8.7504362e-06    4.1776865e-01    2.1602545e+00    2.4079124e+00    2.7695570e+00    4.9957569e+01    2.8752966e+00                0         #dt_mach
   3.4253401e+01             1622    8.7578684e-06    4.1167821e-01    2.1645284e+00    2.4126796e+00    2.7750364e+00    4.9995093e+01    2.8369536e+00                0         #dt_mach
   3.4305953e+01             1623    8.7587280e-06    4.2017554e-01    2.1660063e+00    2.4143490e+00    2.7769311e+00    4.9993860e+01    2.5584347e+00                0         #dt_mach
   3.4358512e+01             1624    8.7598036e-06    4.1996728e-01    2.1684426e+00    2.4170622e+00    2.7800546e+00    4.9995946e+01    2.7670753e+00                0         #dt_mach
   3.4411075e+01             1625    8.7605140e-06    4.0984892e-01    2.1716658e+00    2.4206646e+00    2.7841869e+00    4.9994014e+01    2.5868497e+00                0         #dt_mach
   3.4463644e+01             1626    8.7615629e-06    4.3579137e-01    2.1746679e+00    2.4239912e+00    2.7880358e+00    4.9986922e+01    2.7094011e+00                0         #dt_mach
   3.4516228e+01             1627    8.7638551e-06    4.3162840e-01    2.1779649e+00    2.4276649e+00    2.7922627e+00    4.9986659e+01    2.8125217e+00                0         #dt_mach
   3.4568825e+01             1628    8.7661941e-06    4.2243461e-01    2.1820441e+00    2.4322024e+00    2.7974925e+00    4.9983096e+01    2.7150044e+00                0         #dt_mach
   3.4621440e+01             1629    8.7691588e-06    4.1776109e-01    2.1853298e+00    2.4358762e+00    2.8017048e+00    4.9973477e+01    2.8688066e+00                0         #dt_mach
   3.4674083e+01             1630    8.7738130e-06    4.3058198e-01    2.1893777e+00    2.4403814e+00    2.8068945e+00    5.0783696e+01    2.7799230e+00                0         #dt_mach
   3.4725913e+01             1631    8.6384153e-06    4.1819913e-01    2.1576489e+00    2.4050199e+00    2.7662165e+00    5.1403753e+01    2.8048327e+00                0         #dt_mach
   3.4776328e+01             1632    8.4025142e-06    3.9622680e-01    2.1009389e+00    2.3418075e+00    2.6935114e+00    4.7864981e+01    2.7842143e+00                0         #dt_mach
   3.4828992e+01             1633    8.7773085e-06    4.1866714e-01    2.1961498e+00    2.4479639e+00    2.8155767e+00    4.9996807e+01    2.7775846e+00                0         #dt_mach
   3.4881659e+01             1634    8.7778691e-06    4.2184611e-01    2.1988289e+00    2.4509368e+00    2.8190114e+00    4.9987532e+01    2.7412267e+00                0         #dt_mach
   3.4934340e+01             1635    8.7800585e-06    4.1386234e-01    2.2025110e+00    2.4550551e+00    2.8237320e+00    4.9978117e+01    2.7722757e+00                0         #dt_mach
   3.4987043e+01             1636    8.7839028e-06    4.3699793e-01    2.2060648e+00    2.4590013e+00    2.8282882e+00    4.9999739e+01    2.4948971e+00                0         #dt_mach
   3.5039747e+01             1637    8.7839487e-06    4.2881045e-01    2.2090301e+00    2.4623745e+00    2.8320899e+00    4.9972419e+01    3.1045139e+00                0         #dt_mach
   3.5092479e+01             1638    8.7887967e-06    4.1636737e-01    2.2121091e+00    2.4657952e+00    2.8360373e+00    4.9997461e+01    2.7092147e+00                0         #dt_mach
   3.5145215e+01             1639    8.7892431e-06    4.4796012e-01    2.2146777e+00    2.4686643e+00    2.8393304e+00    4.9993637e+01    2.8135529e+00                0         #dt_mach
   3.5197957e+01             1640    8.7903617e-06    4.2512466e-01    2.2175040e+00    2.4718035e+00    2.8429538e+00    4.9993483e+01    2.7309906e+00                0         #dt_mach
   3.5250706e+01             1641    8.7915077e-06    4.1491489e-01    2.2203907e+00    2.4750302e+00    2.8466547e+00    4.9978092e+01    2.8285418e+00                0         #dt_mach
   3.5303478e+01             1642    8.7953615e-06    4.2189801e-01    2.1978217e+00    2.4502398e+00    2.8177201e+00    5.0238264e+01    2.6263349e+00                0         #dt_mach
   3.5356000e+01             1643    8.7536479e-06    4.2874321e-01    2.1914426e+00    2.4431177e+00    2.8095418e+00    4.9980284e+01    2.6689999e+00                0         #dt_mach
   3.5408543e+01             1644    8.7571010e-06    4.1742860e-01    2.1953863e+00    2.4475173e+00    2.8145978e+00    4.9975519e+01    2.7692945e+00                0         #dt_mach
   3.5461111e+01             1645    8.7613907e-06    4.3663516e-01    2.1988039e+00    2.4513381e+00    2.8189793e+00    4.9986457e+01    2.4537573e+00                0         #dt_mach
   3.5513694e+01             1646    8.7637644e-06    4.2690029e-01    2.2023622e+00    2.4553140e+00    2.8235413e+00    4.9988537e+01    2.3761640e+00                0         #dt_mach
   3.5566288e+01             1647    8.7657740e-06    4.3173069e-01    2.2047239e+00    2.4579589e+00    2.8265691e+00    4.9981488e+01    2.7268269e+00                0         #dt_mach
   3.5618902e+01             1648    8.7690206e-06    4.4263577e-01    2.2081097e+00    2.4617334e+00    2.8309099e+00    4.9986521e+01    2.7274096e+00                0         #dt_mach
   3.5671531e+01             1649    8.7713851e-06    4.1871026e-01    2.2108357e+00    2.4647829e+00    2.8344047e+00    4.9991671e+01    2.7324660e+00                0         #dt_mach
   3.5724168e+01             1650    8.7728465e-06    4.3750015e-01    2.2136529e+00    2.4678917e+00    2.8380165e+00    4.9980669e+01    2.7808089e+00                0         #dt_mach
   3.5776825e+01             1651    8.7762397e-06    4.1553799e-01    2.2177627e+00    2.4724692e+00    2.8432855e+00    4.9992739e+01    2.3100550e+00                0         #dt_mach
   3.5829490e+01             1652    8.7775144e-06    4.3203857e-01    2.2205036e+00    2.4755251e+00    2.8467995e+00    4.9997502e+01    2.8216984e+00                0         #dt_mach
   3.5882158e+01             1653    8.7779529e-06    4.1440216e-01    2.2224784e+00    2.4777540e+00    2.8493313e+00    4.9995139e+01    2.6808105e+00                0         #dt_mach
   3.5934831e+01             1654    8.7788064e-06    4.2419966e-01    2.2248638e+00    2.4804022e+00    2.8523895e+00    5.0001265e+01    2.7447870e+00                0         #dt_mach
   3.5987502e+01             1655    8.7785843e-06    4.2983177e-01    2.2274897e+00    2.4833358e+00    2.8557561e+00    4.9987995e+01    2.4493678e+00                0         #dt_mach
   3.6040187e+01             1656    8.7806925e-06    5.7409196e-01    2.2309465e+00    2.4871860e+00    2.8601878e+00    5.2939497e+01    2.8884778e+00                0         #dt_mach
   3.6089945e+01             1657    8.2931394e-06    4.0784568e-01    2.1089625e+00    2.3512054e+00    2.7037981e+00    4.7222486e+01    2.6712925e+00                0         #dt_mach
   3.6142631e+01             1658    8.7809222e-06    4.3565763e-01    2.2352307e+00    2.4919761e+00    2.8656804e+00    4.9982674e+01    2.7338083e+00                0         #dt_mach
   3.6195335e+01             1659    8.7839659e-06    4.3536908e-01    2.2392676e+00    2.4964834e+00    2.8708559e+00    4.9995489e+01    2.4909210e+00                0         #dt_mach
   3.6248043e+01             1660    8.7847586e-06    4.3089447e-01    2.2413821e+00    2.4988489e+00    2.8735668e+00    4.9997127e+01    2.5234780e+00                0         #dt_mach
   3.6300755e+01             1661    8.7852633e-06    4.4059866e-01    2.2439280e+00    2.5017123e+00    2.8768308e+00    4.9984206e+01    2.5877521e+00                0         #dt_mach
   3.6353483e+01             1662    8.7880393e-06    4.3205091e-01    2.2075075e+00    2.4615691e+00    2.8301378e+00    4.9971757e+01    2.7337074e+00                0         #dt_mach
   3.6406241e+01             1663    8.7930061e-06    4.4365477e-01    2.2118520e+00    2.4664317e+00    2.8357076e+00    4.9996338e+01    2.7631102e+00                0         #dt_mach
   3.6459003e+01             1664    8.7936502e-06    4.2800292e-01    2.2153904e+00    2.4703663e+00    2.8402441e+00    4.9982870e+01    2.6845818e+00                0         #dt_mach
   3.6511783e+01             1665    8.7966639e-06    4.4499848e-01    2.2191032e+00    2.4745143e+00    2.8450041e+00    5.0543287e+01    2.7454309e+00                0         #dt_mach
   3.6563996e+01             1666    8.7021091e-06    4.5032873e-01    2.1984261e+00    2.4514502e+00    2.8184950e+00    5.1785856e+01    2.4984982e+00                0         #dt_mach
   3.6614408e+01             1667    8.4020135e-06    3.9779382e-01    2.1244400e+00    2.3689552e+00    2.7236410e+00    5.1292025e+01    2.7303760e+00                0         #dt_mach
   3.6663550e+01             1668    8.1903702e-06    3.9154270e-01    2.0730881e+00    2.3116863e+00    2.6578052e+00    4.6522491e+01    2.6434045e+00                0         #dt_mach
   3.6716366e+01             1669    8.8025921e-06    4.3396672e-01    2.2307859e+00    2.4875393e+00    2.8599819e+00    4.9995675e+01    2.7599516e+00                0         #dt_mach
   3.6769186e+01             1670    8.8033535e-06    4.5070535e-01    2.2329445e+00    2.4899554e+00    2.8627494e+00    4.9994571e+01    2.6606123e+00                0         #dt_mach
   3.6822012e+01             1671    8.8043094e-06    4.4387346e-01    2.2359690e+00    2.4933277e+00    2.8666269e+00    4.9987502e+01    2.7724991e+00                0         #dt_mach
   3.6874851e+01             1672    8.8065107e-06    4.3769179e-01    2.2390659e+00    2.4967826e+00    2.8705973e+00    4.9994740e+01    2.6971202e+00                0         #dt_mach
   3.6927695e+01             1673    8.8074372e-06    4.2279449e-01    2.2400147e+00    2.4978853e+00    2.8718137e+00    4.9989445e+01    2.7716806e+00                0         #dt_mach
   3.6980551e+01             1674    8.8092969e-06    4.4855799e-01    2.2442261e+00    2.5025771e+00    2.8772130e+00    4.9990392e+01    2.2332649e+00                0         #dt_mach
   3.7033417e+01             1675    8.8109901e-06    4.6844186e-01    2.2471775e+00    2.5058793e+00    2.8809968e+00    4.9995472e+01    2.7513409e+00                0         #dt_mach
   3.7086288e+01             1676    8.8117881e-06    4.3465755e-01    2.2495562e+00    2.5085293e+00    2.8840464e+00    4.9992916e+01    2.9980912e+00                0         #dt_mach
   3.7139166e+01             1677    8.8130367e-06    4.4312998e-01    2.2521803e+00    2.5114572e+00    2.8874106e+00    4.9975886e+01    2.7709312e+00                0         #dt_mach
   3.7192070e+01             1678    8.8172892e-06    4.3445599e-01    2.2560005e+00    2.5157175e+00    2.8923083e+00    4.9999547e+01    2.7097573e+00                0         #dt_mach
   3.7244974e+01             1679    8.8173690e-06    4.4477359e-01    2.2586030e+00    2.5186328e+00    2.8956449e+00    4.9989263e+01    2.7362540e+00                0         #dt_mach
   3.7297889e+01             1680    8.8192629e-06    4.3785678e-01    2.2610334e+00    2.5213549e+00    2.8987607e+00    5.0007214e+01    2.6772571e+00                0         #dt_mach
   3.7350797e+01             1681    8.8179906e-06    4.6100465e-01    2.2634346e+00    2.5240492e+00    2.9018393e+00    4.9983155e+01    2.7724621e+00                0         #dt_mach
   3.7403723e+01             1682    8.8209625e-06    4.3040131e-01    2.2103298e+00    2.4654255e+00    2.8337562e+00    5.0012816e+01    2.7376037e+00                0         #dt_mach
   3.7456635e+01             1683    8.8187020e-06    4.5750979e-01    2.2144818e+00    2.4700498e+00    2.8390793e+00    5.1179064e+01    2.6713922e+00                0         #dt_mach
   3.7508329e+01             1684    8.6155366e-06    4.2304143e-01    2.1661543e+00    2.4161446e+00    2.7771209e+00    5.1530131e+01    2.6967559e+00                0         #dt_mach
   3.7558487e+01             1685    8.3597077e-06    4.0948649e-01    2.1046270e+00    2.3475230e+00    2.6982397e+00    4.7357067e+01    2.6683075e+00                0         #dt_mach
   3.7611444e+01             1686    8.8262515e-06    4.2540812e-01    2.2243660e+00    2.4810829e+00    2.8517513e+00    4.9993643e+01    2.7514601e+00                0         #dt_mach
   3.7664409e+01             1687    8.8273738e-06    4.4446126e-01    2.2268606e+00    2.4838775e+00    2.8549495e+00    4.9992164e+01    2.6387002e+00                0         #dt_mach
   3.7717381e+01             1688    8.8287574e-06    4.4675521e-01    2.2299416e+00    2.4873058e+00    2.8588995e+00    4.9985700e+01    2.7497666e+00                0         #dt_mach
   3.7770369e+01             1689    8.8312831e-06    4.3731201e-01    2.2324334e+00    2.4900805e+00    2.8620941e+00    4.9992426e+01    2.6707363e+00                0         #dt_mach
   3.7823365e+01             1690    8.8326211e-06    4.3343556e-01    2.2354245e+00    2.4934105e+00    2.8659289e+00    4.9995944e+01    2.7466829e+00                0         #dt_mach
   3.7876365e+01             1691    8.8333377e-06    4.4501932e-01    2.2384628e+00    2.4968008e+00    2.8698241e+00    4.9997240e+01    2.6922829e+00                0         #dt_mach
   3.7929368e+01             1692    8.8338254e-06    4.5714326e-01    2.2404525e+00    2.4990370e+00    2.8723751e+00    5.0027466e+01    2.7592347e+00                0         #dt_mach
   3.7982341e+01             1693    8.8289755e-06    4.4766437e-01    2.2415672e+00    2.5002860e+00    2.8738041e+00    4.9997866e+01    2.4771929e+00                0         #dt_mach
   3.8035318e+01             1694    8.8293524e-06    4.3680377e-01    2.2433868e+00    2.5023315e+00    2.8761370e+00    5.0005014e+01    2.8295465e+00                0         #dt_mach
   3.8088288e+01             1695    8.8284671e-06    4.2560603e-01    2.2455052e+00    2.5046948e+00    2.8788529e+00    5.0005729e+01    2.6881485e+00                0         #dt_mach
   3.8141253e+01             1696    8.8274557e-06    4.5629456e-01    2.2476941e+00    2.5071346e+00    2.8816591e+00    5.0001617e+01    2.7621150e+00                0         #dt_mach
   3.8194216e+01             1697    8.8271701e-06    4.4520150e-01    2.2499876e+00    2.5097001e+00    2.8845994e+00    4.9999537e+01    2.6541009e+00                0         #dt_mach
   3.8247180e+01             1698    8.8272518e-06    4.2791550e-01    2.2520718e+00    2.5120407e+00    2.8872716e+00    5.0003036e+01    2.8103290e+00                0         #dt_mach
   3.8300140e+01             1699    8.8267158e-06    4.3272627e-01    2.2544059e+00    2.5146472e+00    2.8902639e+00    4.9997930e+01    2.7604299e+00                0         #dt_mach
   3.8353102e+01             1700    8.8270813e-06    4.5290350e-01    2.2570073e+00    2.5175756e+00    2.8935990e+00    5.0932468e+01    2.6895843e+00                0         #dt_mach
   3.8405095e+01             1701    8.6654757e-06    4.2150354e-01    2.2166721e+00    2.4725773e+00    2.8418873e+00    5.1561035e+01    3.6319547e+00                0         #dt_mach
   3.8455514e+01             1702    8.4031243e-06    4.4005419e-01    2.1515609e+00    2.3999686e+00    2.7584114e+00    5.1311062e+01    2.7792640e+00                0         #dt_mach
   3.8504644e+01             1703    8.1884140e-06    3.9552025e-01    2.0963636e+00    2.3384055e+00    2.6876457e+00    4.6314966e+01    2.3539734e+00                0         #dt_mach
   3.8557684e+01             1704    8.8399223e-06    4.4606770e-01    2.2659084e+00    2.5275481e+00    2.9050108e+00    4.9986064e+01    2.7137234e+00                0         #dt_mach
   3.8610738e+01             1705    8.8423868e-06    4.4173936e-01    2.2690589e+00    2.5310407e+00    2.9090498e+00    4.9990558e+01    2.7678978e+00                0         #dt_mach
   3.8663803e+01             1706    8.8440570e-06    4.4558738e-01    2.2719480e+00    2.5342747e+00    2.9127539e+00    4.9999116e+01    2.7332258e+00                0         #dt_mach
   3.8716868e+01             1707    8.8442132e-06    4.3102391e-01    2.2741063e+00    2.5366841e+00    2.9155209e+00    4.9977885e+01    2.7771530e+00                0         #dt_mach
   3.8769957e+01             1708    8.8481267e-06    4.3200312e-01    2.2775660e+00    2.5405574e+00    2.9199563e+00    4.9997459e+01    2.7766623e+00                0         #dt_mach
   3.8823048e+01             1709    8.8485764e-06    4.8676010e-01    2.2799360e+00    2.5431995e+00    2.9229949e+00    4.9981579e+01    2.8369536e+00                0         #dt_mach
   3.8876159e+01             1710    8.8518376e-06    4.3666193e-01    2.2826964e+00    2.5462927e+00    2.9265339e+00    4.9998995e+01    2.7679765e+00                0         #dt_mach
   3.8929271e+01             1711    8.8520156e-06    4.3836149e-01    2.2851409e+00    2.5490138e+00    2.9296678e+00    4.9980925e+01    2.4894788e+00                0         #dt_mach
   3.8982404e+01             1712    8.8553938e-06    4.5061379e-01    2.1971124e+00    2.4504888e+00    2.8168108e+00    4.9507099e+01    2.8023076e+00                0         #dt_mach
   3.9036065e+01             1713    8.9435597e-06    4.5691531e-01    2.2224821e+00    2.4787711e+00    2.8493360e+00    4.9973116e+01    3.1613057e+00                0         #dt_mach
   3.9089755e+01             1714    8.9483710e-06    4.5319419e-01    2.2266218e+00    2.4833800e+00    2.8546433e+00    4.9973330e+01    2.7388768e+00                0         #dt_mach
   3.9143474e+01             1715    8.9531466e-06    4.4477349e-01    2.2313646e+00    2.4886582e+00    2.8607239e+00    4.9973614e+01    2.7579746e+00                0         #dt_mach
   3.9197221e+01             1716    8.9578739e-06    4.5676087e-01    2.2362037e+00    2.4940420e+00    2.8669278e+00    5.0016780e+01    2.5375679e+00                0         #dt_mach
   3.9250951e+01             1717    8.9548687e-06    4.6841600e-01    2.2388447e+00    2.4969795e+00    2.8703137e+00    5.2010479e+01    2.8040776e+00                0         #dt_mach
   3.9302603e+01             1718    8.6087158e-06    4.2332140e-01    2.1551377e+00    2.4036217e+00    2.7629970e+00    5.1414771e+01    2.4213920e+00                0         #dt_mach
   3.9352834e+01             1719    8.3718314e-06    4.0093625e-01    2.0984376e+00    2.3403758e+00    2.6903046e+00    4.6660350e+01    2.3261778e+00                0         #dt_mach
   3.9406660e+01             1720    8.9710336e-06    4.4592295e-01    2.2519018e+00    2.5115437e+00    2.8870536e+00    4.9986062e+01    2.8541336e+00                0         #dt_mach
   3.9460501e+01             1721    8.9735351e-06    4.6974636e-01    2.2564941e+00    2.5166676e+00    2.8929412e+00    4.9979624e+01    2.5907905e+00                0         #dt_mach
   3.9514364e+01             1722    8.9771935e-06    4.8140907e-01    2.2602712e+00    2.5208781e+00    2.8977836e+00    4.9983450e+01    2.8662457e+00                0         #dt_mach
   3.9568245e+01             1723    8.9801658e-06    4.7883747e-01    2.2647068e+00    2.5258183e+00    2.9034703e+00    4.9958012e+01    2.7579477e+00                0         #dt_mach
   3.9622172e+01             1724    8.9877134e-06    4.5717588e-01    2.2697531e+00    2.5314459e+00    2.9099398e+00    4.9987351e+01    2.7957134e+00                0         #dt_mach
   3.9676112e+01             1725    8.9899876e-06    4.7630779e-01    2.2733465e+00    2.5354272e+00    2.9145468e+00    4.9986425e+01    2.7546825e+00                0         #dt_mach
   3.9730066e+01             1726    8.9924291e-06    4.4081940e-01    2.2773944e+00    2.5399277e+00    2.9197364e+00    4.9985314e+01    2.8307185e+00                0         #dt_mach
   3.9784037e+01             1727    8.9950711e-06    4.3792229e-01    2.2814315e+00    2.5444222e+00    2.9249121e+00    5.0004939e+01    2.5254924e+00                0         #dt_mach
   3.9838002e+01             1728    8.9941826e-06    4.5480380e-01    2.2836452e+00    2.5468902e+00    2.9277503e+00    5.0002804e+01    2.8757660e+00                0         #dt_mach
   3.9891964e+01             1729    8.9936782e-06    4.4488111e-01    2.2866232e+00    2.5502098e+00    2.9315682e+00    5.0027082e+01    2.7683344e+00                0         #dt_mach
   3.9945897e+01             1730    8.9888095e-06    4.5758979e-01    2.2889272e+00    2.5527738e+00    2.9345220e+00    5.0035902e+01    2.6544929e+00                0         #dt_mach
   3.9999791e+01             1731    8.9823598e-06    4.8404294e-01    2.2901430e+00    2.5541385e+00    2.9360807e+00    5.0024882e+01    2.7577131e+00                0         #dt_mach
   4.0053658e+01             1732    8.9778920e-06    4.5874133e-01    2.2438379e+00    2.5030867e+00    2.8767152e+00    5.0038027e+01    3.4019477e+00                0         #dt_mach
   4.0107485e+01             1733    8.9710691e-06    4.7705666e-01    2.2438548e+00    2.5031095e+00    2.8767370e+00    5.1563456e+01    3.3374393e+00                0         #dt_mach
   4.0159679e+01             1734    8.6990573e-06    4.3181210e-01    2.1780161e+00    2.4296694e+00    2.7923283e+00    5.1595799e+01    2.3002360e+00                0         #dt_mach
   4.0210259e+01             1735    8.4300054e-06    4.2491149e-01    2.1132751e+00    2.3574438e+00    2.7093271e+00    4.7067212e+01    2.5677576e+00                0         #dt_mach
   4.0263991e+01             1736    8.9552844e-06    4.5974320e-01    2.2479135e+00    2.5076374e+00    2.8819404e+00    5.0049666e+01    2.5701916e+00                0         #dt_mach
   4.0317669e+01             1737    8.9463978e-06    4.4600240e-01    2.2493569e+00    2.5092454e+00    2.8837909e+00    5.0051654e+01    2.6243544e+00                0         #dt_mach
   4.0371292e+01             1738    8.9371650e-06    4.5810575e-01    2.2509124e+00    2.5109720e+00    2.8857851e+00    4.9995100e+01    2.5576382e+00                0         #dt_mach
   4.0424920e+01             1739    8.9380410e-06    4.4355864e-01    2.2538920e+00    2.5142815e+00    2.8896051e+00    5.0058387e+01    2.6841598e+00                0         #dt_mach
   4.0478486e+01             1740    8.9276159e-06    4.4299952e-01    2.2552801e+00    2.5158245e+00    2.8913847e+00    4.9981999e+01    2.4014983e+00                0         #dt_mach
   4.0532071e+01             1741    8.9308312e-06    4.4562128e-01    2.2596078e+00    2.5206490e+00    2.8969331e+00    5.0067553e+01    2.2546010e+00                0         #dt_mach
   4.0585584e+01             1742    8.9187813e-06    4.8143224e-01    2.2593509e+00    2.5203571e+00    2.8966038e+00    4.9992574e+01    2.4001586e+00                0         #dt_mach
   4.0639104e+01             1743    8.9201061e-06    4.4514449e-01    2.2629397e+00    2.5243521e+00    2.9012048e+00    5.0064234e+01    2.3566177e+00                0         #dt_mach
   4.0692556e+01             1744    8.9086613e-06    4.5867177e-01    2.2634072e+00    2.5248636e+00    2.9018040e+00    5.0033874e+01    2.2658281e+00                0         #dt_mach
   4.0745972e+01             1745    8.9026299e-06    4.4193176e-01    2.2652577e+00    2.5269158e+00    2.9041765e+00    5.0026648e+01    2.5449579e+00                0         #dt_mach
   4.0799359e+01             1746    8.8978876e-06    4.6219571e-01    2.2669505e+00    2.5288124e+00    2.9063468e+00    5.0019991e+01    2.4833336e+00                0         #dt_mach
   4.0852725e+01             1747    8.8943315e-06    4.8800955e-01    2.2694030e+00    2.5315376e+00    2.9094911e+00    5.0019790e+01    2.3883460e+00                0         #dt_mach
   4.0906070e+01             1748    8.8908125e-06    4.6174919e-01    2.2714617e+00    2.5338312e+00    2.9121303e+00    5.0022927e+01    2.5985982e+00                0         #dt_mach
   4.0959391e+01             1749    8.8867376e-06    4.7698116e-01    2.2732879e+00    2.5358606e+00    2.9144717e+00    5.1573444e+01    2.5372839e+00                0         #dt_mach
   4.1011084e+01             1750    8.6156140e-06    4.3199678e-01    2.2067312e+00    2.4616197e+00    2.8291426e+00    5.1471652e+01    2.4121788e+00                0         #dt_mach
   4.1061300e+01             1751    8.3692807e-06    4.2534252e-01    2.1465116e+00    2.3944391e+00    2.7519379e+00    4.7138672e+01    2.5534773e+00                0         #dt_mach
   4.1114564e+01             1752    8.8772979e-06    4.5763970e-01    2.2791851e+00    2.5424341e+00    2.9220322e+00    5.0015980e+01    2.7736831e+00                0         #dt_mach
   4.1167811e+01             1753    8.8744616e-06    4.4753934e-01    2.2813062e+00    2.5447891e+00    2.9247515e+00    5.0015562e+01    2.3030117e+00                0         #dt_mach
   4.1221041e+01             1754    8.8717004e-06    4.5942792e-01    2.2827984e+00    2.5464636e+00    2.9266646e+00    5.0017918e+01    2.5429466e+00                0         #dt_mach
   4.1274252e+01             1755    8.8685223e-06    4.9127521e-01    2.2848933e+00    2.5487897e+00    2.9293504e+00    5.0007866e+01    2.3046501e+00                0         #dt_mach
   4.1327455e+01             1756    8.8671273e-06    4.5190488e-01    2.2873935e+00    2.5515817e+00    2.9325558e+00    5.0019611e+01    2.5463667e+00                0         #dt_mach
   4.1380637e+01             1757    8.8636508e-06    4.7744473e-01    2.2894203e+00    2.5538222e+00    2.9351542e+00    5.0019434e+01    2.5155156e+00                0         #dt_mach
   4.1433798e+01             1758    8.8602069e-06    4.4150009e-01    2.2908914e+00    2.5554757e+00    2.9370403e+00    5.0009212e+01    2.5853341e+00                0         #dt_mach
   4.1486949e+01             1759    8.8585748e-06    4.3631517e-01    2.2936663e+00    2.5585550e+00    2.9405979e+00    5.0004566e+01    2.3198845e+00                0         #dt_mach
   4.1540096e+01             1760    8.8577659e-06    4.5256309e-01    2.2961007e+00    2.5612681e+00    2.9437188e+00    5.0013864e+01    2.6113689e+00                0         #dt_mach
   4.1593228e+01             1761    8.8553105e-06    4.6696592e-01    2.2978437e+00    2.5632076e+00    2.9459535e+00    5.0017574e+01    2.7032797e+00                0         #dt_mach
   4.1646341e+01             1762    8.8521991e-06    4.5442976e-01    2.2996899e+00    2.5653189e+00    2.9483204e+00    5.0011221e+01    2.8696315e+00                0         #dt_mach
   4.1699442e+01             1763    8.8502130e-06    4.7292379e-01    2.3013395e+00    2.5671600e+00    2.9504352e+00    5.0013309e+01    2.6876132e+00                0         #dt_mach
   4.1752529e+01             1764    8.8478579e-06    4.9717736e-01    2.3038699e+00    2.5699920e+00    2.9536794e+00    5.0008107e+01    2.5650997e+00                0         #dt_mach
   4.1805608e+01             1765    8.8464235e-06    4.5440735e-01    2.3062275e+00    2.5726152e+00    2.9567019e+00    5.1108801e+01    2.6264560e+00                0         #dt_mach
   4.1857535e+01             1766    8.6545012e-06    4.3542974e-01    2.2586981e+00    2.5196065e+00    2.8957668e+00    5.1433324e+01    2.5456722e+00                0         #dt_mach
   4.1908015e+01             1767    8.4133209e-06    4.1185385e-01    2.1987728e+00    2.4527459e+00    2.8189395e+00    4.7585808e+01    2.5791707e+00                0         #dt_mach
   4.1961056e+01             1768    8.8401576e-06    4.4358492e-01    2.3122852e+00    2.5793532e+00    2.9644683e+00    5.0013666e+01    2.7439675e+00                0         #dt_mach
   4.2014082e+01             1769    8.8377421e-06    4.5401010e-01    2.3137228e+00    2.5809385e+00    2.9663113e+00    5.0015929e+01    2.7862611e+00                0         #dt_mach
   4.2067092e+01             1770    8.8349274e-06    4.6757940e-01    2.3156154e+00    2.5830621e+00    2.9687376e+00    5.0011243e+01    2.9243011e+00                0         #dt_mach
   4.2120089e+01             1771    8.8329413e-06    4.6404102e-01    2.3180162e+00    2.5857221e+00    2.9718157e+00    5.0009724e+01    2.6184311e+00                0         #dt_mach
   4.2173077e+01             1772    8.8312238e-06    6.1942515e-01    2.2662504e+00    2.5286319e+00    2.9054492e+00    5.0006498e+01    2.5700498e+00                0         #dt_mach
   4.2226057e+01             1773    8.8300762e-06    5.1174937e-01    2.2678495e+00    2.5304265e+00    2.9074994e+00    5.0011265e+01    2.5476129e+00                0         #dt_mach
   4.2279026e+01             1774    8.8280872e-06    4.6851767e-01    2.2687567e+00    2.5314613e+00    2.9086624e+00    5.0003557e+01    2.5041025e+00                0         #dt_mach
   4.2331990e+01             1775    8.8274592e-06    4.5857828e-01    2.2716929e+00    2.5347300e+00    2.9124268e+00    5.0010427e+01    2.5831497e+00                0         #dt_mach
   4.2384944e+01             1776    8.8256188e-06    4.5112814e-01    2.2742786e+00    2.5376212e+00    2.9157417e+00    5.0007843e+01    2.4720798e+00                0         #dt_mach
   4.2437890e+01             1777    8.8242347e-06    4.5778778e-01    2.2759725e+00    2.5394920e+00    2.9179135e+00    5.0010646e+01    2.5692761e+00                0         #dt_mach
   4.2490824e+01             1778    8.8223562e-06    4.9374821e-01    2.2781128e+00    2.5419050e+00    2.9206575e+00    5.0014121e+01    2.7346804e+00                0         #dt_mach
   4.2543743e+01             1779    8.8198653e-06    4.5821111e-01    2.2808081e+00    2.5448797e+00    2.9241129e+00    5.0003974e+01    2.6156960e+00                0         #dt_mach
   4.2596658e+01             1780    8.8191645e-06    4.4333124e-01    2.2844032e+00    2.5489078e+00    2.9287220e+00    5.0010688e+01    2.4975648e+00                0         #dt_mach
   4.2649562e+01             1781    8.8172797e-06    4.8027533e-01    2.2865677e+00    2.5512836e+00    2.9314970e+00    5.1171989e+01    2.5738618e+00                0         #dt_mach
   4.2701254e+01             1782    8.6153381e-06    4.4386415e-01    2.1658442e+00    2.4173653e+00    2.7767233e+00    4.8879765e+01    2.6202514e+00                0         #dt_mach
   4.2754130e+01             1783    8.8127859e-06    4.5830580e-01    2.2174572e+00    2.4749265e+00    2.8428938e+00    4.9999306e+01    2.4777658e+00                0         #dt_mach
   4.2807008e+01             1784    8.8129082e-06    4.7307585e-01    2.2200598e+00    2.4778451e+00    2.8462306e+00    5.0002630e+01    2.5800052e+00                0         #dt_mach
   4.2859882e+01             1785    8.8124448e-06    4.5392470e-01    2.2227263e+00    2.4807990e+00    2.8496491e+00    5.0008838e+01    2.4792559e+00                0         #dt_mach
   4.2912748e+01             1786    8.8108873e-06    4.5051410e-01    2.2256724e+00    2.4840936e+00    2.8534261e+00    5.0007425e+01    2.5411947e+00                0         #dt_mach
   4.2965605e+01             1787    8.8095791e-06    5.5781345e-01    2.2286795e+00    2.4874328e+00    2.8572814e+00    5.0002999e+01    2.4490175e+00                0         #dt_mach
   4.3018460e+01             1788    8.8090507e-06    4.6555235e-01    2.2317468e+00    2.4908786e+00    2.8612138e+00    5.0001092e+01    2.5649807e+00                0         #dt_mach
   4.3071313e+01             1789    8.8088583e-06    4.6706002e-01    2.2347432e+00    2.4942022e+00    2.8650554e+00    4.9999745e+01    2.8481939e+00                0         #dt_mach
   4.3124166e+01             1790    8.8089033e-06    4.5159468e-01    2.2380123e+00    2.4978514e+00    2.8692466e+00    5.0009012e+01    2.5433605e+00                0         #dt_mach
   4.3177010e+01             1791    8.8073159e-06    4.6368848e-01    2.2410359e+00    2.5012237e+00    2.8731229e+00    5.0002406e+01    2.4310529e+00                0         #dt_mach
   4.3229851e+01             1792    8.8068921e-06    4.6407162e-01    2.2447995e+00    2.5054236e+00    2.8779481e+00    5.0009404e+01    2.5654128e+00                0         #dt_mach
   4.3282683e+01             1793    8.8052361e-06    4.5146223e-01    2.2393779e+00    2.4994405e+00    2.8709973e+00    5.0001320e+01    2.4151223e+00                0         #dt_mach
   4.3335513e+01             1794    8.8050036e-06    4.5716915e-01    2.2433040e+00    2.5038021e+00    2.8760308e+00    5.0000074e+01    2.5367577e+00                0         #dt_mach
   4.3388343e+01             1795    8.8049907e-06    4.5641946e-01    2.2485103e+00    2.5096235e+00    2.8827055e+00    5.0002145e+01    2.4111440e+00                0         #dt_mach
   4.3441170e+01             1796    8.8046130e-06    4.5683089e-01    2.2525262e+00    2.5140852e+00    2.8878541e+00    4.9996197e+01    2.5227833e+00                0         #dt_mach
   4.3494002e+01             1797    8.8052828e-06    4.6002959e-01    2.2563821e+00    2.5183879e+00    2.8927976e+00    5.1152114e+01    2.4446516e+00                0         #dt_mach
   4.3545644e+01             1798    8.6069588e-06    4.4230393e-01    2.2088082e+00    2.4652642e+00    2.8318054e+00    4.8882099e+01    2.4905958e+00                0         #dt_mach
   4.3598467e+01             1799    8.8037941e-06    4.6040054e-01    2.2631569e+00    2.5259355e+00    2.9014832e+00    5.0002984e+01    2.4715002e+00                0         #dt_mach
   4.3651286e+01             1800    8.8032687e-06    4.7182852e-01    2.2663300e+00    2.5294566e+00    2.9055512e+00    5.0001346e+01    2.5310442e+00                0         #dt_mach
   4.3704104e+01             1801    8.8030316e-06    4.5026762e-01    2.2703465e+00    2.5339545e+00    2.9107007e+00    4.9996325e+01    2.7658722e+00                0         #dt_mach
   4.3756927e+01             1802    8.8036786e-06    4.8083368e-01    2.2730072e+00    2.5369409e+00    2.9141118e+00    5.0007374e+01    2.2928569e+00                0         #dt_mach
   4.3809741e+01             1803    8.8023805e-06    4.6550407e-01    2.2678576e+00    2.5312202e+00    2.9075097e+00    5.0001643e+01    2.2778318e+00                0         #dt_mach
   4.3862553e+01             1804    8.8020913e-06    5.2010708e-01    2.2727220e+00    2.5366251e+00    2.9137461e+00    4.9999628e+01    2.2284522e+00                0         #dt_mach
   4.3915366e+01             1805    8.8021567e-06    4.5266890e-01    2.2782531e+00    2.5427551e+00    2.9208373e+00    5.0006557e+01    2.2470129e+00                0         #dt_mach
   4.3968172e+01             1806    8.8010025e-06    4.4990109e-01    2.2832073e+00    2.5482758e+00    2.9271889e+00    4.9995547e+01    2.2833235e+00                0         #dt_mach
   4.4020983e+01             1807    8.8017865e-06    4.6231785e-01    2.2879514e+00    2.5535510e+00    2.9332710e+00    4.9994633e+01    2.3859100e+00                0         #dt_mach
   4.4073799e+01             1808    8.8027313e-06    4.7425975e-01    2.2923605e+00    2.5584791e+00    2.9389237e+00    4.9995201e+01    2.5401280e+00                0         #dt_mach
   4.4126621e+01             1809    8.8035763e-06    4.6266511e-01    2.2965586e+00    2.5631505e+00    2.9443059e+00    4.9994838e+01    2.3287969e+00                0         #dt_mach
   4.4179448e+01             1810    8.8044852e-06    4.6417443e-01    2.3005940e+00    2.5676673e+00    2.9494795e+00    5.0015840e+01    2.2230334e+00                0         #dt_mach
   4.4232258e+01             1811    8.8016968e-06    4.7602040e-01    2.3033789e+00    2.5707638e+00    2.9530498e+00    4.9983990e+01    2.3328402e+00                0         #dt_mach
   4.4285085e+01             1812    8.8045161e-06    4.7318921e-01    1.9941256e+00    2.2263157e+00    2.5565713e+00    5.0360147e+01    2.2798190e+00                0         #dt_mach
   4.4337534e+01             1813    8.7415513e-06    4.5317125e-01    1.9843098e+00    2.2153473e+00    2.5439869e+00    4.9639752e+01    2.2866702e+00                0         #dt_mach
   4.4390364e+01             1814    8.8049910e-06    4.6409992e-01    2.0037755e+00    2.2370788e+00    2.5689429e+00    4.9984789e+01    2.1952369e+00                0         #dt_mach
   4.4443210e+01             1815    8.8076704e-06    4.6121258e-01    2.0093446e+00    2.2432971e+00    2.5760828e+00    5.0003372e+01    2.3150742e+00                0         #dt_mach
   4.4496053e+01             1816    8.8070765e-06    4.6099463e-01    2.0138237e+00    2.2482862e+00    2.5818252e+00    4.9993564e+01    2.2120833e+00                0         #dt_mach
   4.4548902e+01             1817    8.8082103e-06    4.6200783e-01    2.0189869e+00    2.2540497e+00    2.5884447e+00    4.9995204e+01    2.3046122e+00                0         #dt_mach
   4.4601756e+01             1818    8.8090552e-06    4.8254436e-01    2.0241526e+00    2.2598135e+00    2.5950675e+00    5.0003987e+01    2.2919457e+00                0         #dt_mach
   4.4654607e+01             1819    8.8083528e-06    4.7929316e-01    2.0288177e+00    2.2650135e+00    2.6010483e+00    5.0002604e+01    2.2554026e+00                0         #dt_mach
   4.4707454e+01             1820    8.8078941e-06    4.6040742e-01    2.0332831e+00    2.2699966e+00    2.6067732e+00    5.0006747e+01    2.3137274e+00                0         #dt_mach
   4.4760294e+01             1821    8.8067058e-06    4.6776206e-01    2.0374464e+00    2.2746449e+00    2.6121107e+00    5.0000680e+01    2.2372115e+00                0         #dt_mach
   4.4813134e+01             1822    8.8065860e-06    4.8159213e-01    2.0420349e+00    2.2797645e+00    2.6179935e+00    4.9996091e+01    2.3171883e+00                0         #dt_mach
   4.4865977e+01             1823    8.8072745e-06    4.7389147e-01    2.0466643e+00    2.2849297e+00    2.6239286e+00    4.9997937e+01    2.2098696e+00                0         #dt_mach
   4.4918823e+01             1824    8.8076379e-06    4.8468174e-01    2.0513233e+00    2.2901306e+00    2.6299016e+00    4.9996684e+01    2.2646356e+00                0         #dt_mach
   4.4971672e+01             1825    8.8082220e-06    4.6120380e-01    2.0560153e+00    2.2953662e+00    2.6359171e+00    4.9995576e+01    2.1987925e+00                0         #dt_mach
   4.5024526e+01             1826    8.8090015e-06    5.0210232e-01    2.0607094e+00    2.3006037e+00    2.6419352e+00    4.9996222e+01    2.2701709e+00                0         #dt_mach
   4.5077384e+01             1827    8.8096672e-06    4.7631068e-01    2.0654576e+00    2.3059030e+00    2.6480226e+00    5.0036328e+01    2.5726581e+00                0         #dt_mach
   4.5130204e+01             1828    8.8032710e-06    5.1054124e-01    2.0686011e+00    2.3094123e+00    2.6520527e+00    4.9950772e+01    2.2539337e+00                0         #dt_mach
   4.5183076e+01             1829    8.8119470e-06    4.7347961e-01    2.0750889e+00    2.3166500e+00    2.6603704e+00    5.0000159e+01    2.1930563e+00                0         #dt_mach
   4.5235947e+01             1830    8.8119189e-06    4.7627265e-01    2.0794839e+00    2.3215544e+00    2.6660050e+00    4.9999274e+01    2.2866986e+00                0         #dt_mach
   4.5288820e+01             1831    8.8120469e-06    5.3553445e-01    2.0841223e+00    2.3267300e+00    2.6719517e+00    5.0008102e+01    2.2001822e+00                0         #dt_mach
   4.5341683e+01             1832    8.8106193e-06    4.7211162e-01    2.0888682e+00    2.3320245e+00    2.6780361e+00    4.9998958e+01    2.3636954e+00                0         #dt_mach
   4.5394548e+01             1833    8.8108029e-06    4.5349050e-01    2.0931193e+00    2.3367700e+00    2.6834863e+00    5.0006130e+01    2.1846330e+00                0         #dt_mach
   4.5447406e+01             1834    8.8097228e-06    4.8583450e-01    2.0972418e+00    2.3413735e+00    2.6887715e+00    4.9997014e+01    2.2804983e+00                0         #dt_mach
   4.5500268e+01             1835    8.8102490e-06    4.6423006e-01    2.1016633e+00    2.3463055e+00    2.6944402e+00    4.9995999e+01    2.2412465e+00                0         #dt_mach
   4.5553134e+01             1836    8.8109540e-06    4.6906697e-01    2.1061784e+00    2.3513461e+00    2.7002287e+00    5.0001339e+01    2.2094741e+00                0         #dt_mach
   4.5605998e+01             1837    8.8107180e-06    4.8108813e-01    2.1104034e+00    2.3560612e+00    2.7056454e+00    4.9989855e+01    2.2381208e+00                0         #dt_mach
   4.5658873e+01             1838    8.8125060e-06    4.7458338e-01    2.1151589e+00    2.3613671e+00    2.7117422e+00    4.9994878e+01    2.2030733e+00                0         #dt_mach
   4.5711753e+01             1839    8.8134088e-06    5.0435471e-01    2.1201974e+00    2.3669878e+00    2.7182018e+00    5.0011251e+01    2.2635000e+00                0         #dt_mach
   4.5764622e+01             1840    8.8114261e-06    4.6093356e-01    2.1244220e+00    2.3716989e+00    2.7236180e+00    4.9997493e+01    2.2504079e+00                0         #dt_mach
   4.5817493e+01             1841    8.8118680e-06    5.3286073e-01    2.1286039e+00    2.3763671e+00    2.7289794e+00    4.9980600e+01    2.2929232e+00                0         #dt_mach
   4.5870385e+01             1842    8.8152882e-06    4.6323018e-01    2.1335472e+00    2.3818852e+00    2.7353169e+00    5.1026298e+01    2.2425380e+00                0         #dt_mach
   4.5922213e+01             1843    8.6379852e-06    4.5579437e-01    2.0844245e+00    2.3270444e+00    2.6723391e+00    4.9913481e+01    2.2317154e+00                0         #dt_mach
   4.5974131e+01             1844    8.6529581e-06    4.6288412e-01    2.0951044e+00    2.3389636e+00    2.6860313e+00    4.9943405e+01    2.2047186e+00                0         #dt_mach
   4.6026107e+01             1845    8.6627635e-06    4.5906498e-01    2.1041752e+00    2.3490881e+00    2.6976605e+00    4.9956824e+01    2.2602758e+00                0         #dt_mach
   4.6078129e+01             1846    8.6702505e-06    4.5950930e-01    2.1116281e+00    2.3574061e+00    2.7072155e+00    4.9964132e+01    2.4867582e+00                0         #dt_mach
   4.6130188e+01             1847    8.6764747e-06    4.6029871e-01    2.1180358e+00    2.3645593e+00    2.7154305e+00    4.9968252e+01    2.2762594e+00                0         #dt_mach
   4.6182279e+01             1848    8.6819875e-06    4.6482986e-01    2.1238941e+00    2.3710977e+00    2.7229412e+00    4.9970572e+01    2.2014453e+00                0         #dt_mach
   4.6234402e+01             1849    8.6871005e-06    4.7592942e-01    2.1300428e+00    2.3779592e+00    2.7308241e+00    4.9971808e+01    2.2291040e+00                0         #dt_mach
   4.6286554e+01             1850    8.6920015e-06    4.5280979e-01    2.1353594e+00    2.3838939e+00    2.7376402e+00    4.9972395e+01    2.2708454e+00                0         #dt_mach
   4.6338735e+01             1851    8.6968029e-06    4.6422648e-01    2.1404591e+00    2.3895831e+00    2.7441783e+00    4.9972893e+01    2.2664232e+00                0         #dt_mach
   4.6390944e+01             1852    8.7015204e-06    4.7178007e-01    2.0347170e+00    2.2714325e+00    2.6086116e+00    5.8117968e+01    2.1845272e+00                0         #dt_mach
   4.6435860e+01             1853    7.4860846e-06    4.1550511e-01    1.7512270e+00    1.9549510e+00    2.2451629e+00    4.9984969e+01    2.2298295e+00                0         #dt_mach
   4.6480791e+01             1854    7.4883357e-06    4.1570036e-01    1.7540940e+00    1.9581613e+00    2.2488385e+00    4.9984514e+01    2.1311824e+00                0         #dt_mach
   4.6525734e+01             1855    7.4906558e-06    4.2949945e-01    1.7571009e+00    1.9615053e+00    2.2526934e+00    4.9993077e+01    2.1805065e+00                0         #dt_mach
   4.6570685e+01             1856    7.4916930e-06    3.8691797e-01    1.7605005e+00    1.9653067e+00    2.2570519e+00    4.9981703e+01    2.1509340e+00                0         #dt_mach
   4.6615651e+01             1857    7.4944355e-06    4.0277362e-01    1.7645864e+00    1.9698704e+00    2.2622902e+00    4.9982959e+01    2.2144561e+00                0         #dt_mach
   4.6660633e+01             1858    7.4969907e-06    3.9669925e-01    1.7680980e+00    1.9737764e+00    2.2667923e+00    4.9986502e+01    2.1802754e+00                0         #dt_mach
   4.6705627e+01             1859    7.4990151e-06    3.9028681e-01    1.7725024e+00    1.9787033e+00    2.2724390e+00    4.9982352e+01    2.0544944e+00                0         #dt_mach
   4.6750637e+01             1860    7.5016628e-06    4.0758025e-01    1.7761046e+00    1.9827113e+00    2.2770572e+00    4.9986483e+01    1.9781902e+00                0         #dt_mach
   4.6795659e+01             1861    7.5036914e-06    4.0351594e-01    1.7805430e+00    1.9876763e+00    2.2827474e+00    4.9987865e+01    2.0346625e+00                0         #dt_mach
   4.6840692e+01             1862    7.5055130e-06    3.9491951e-01    1.7838608e+00    1.9913673e+00    2.2870010e+00    4.9997488e+01    2.2189612e+00                0         #dt_mach
   4.6885728e+01             1863    7.5058902e-06    3.8693326e-01    1.7783646e+00    1.9852311e+00    2.2799546e+00    4.9995145e+01    1.9848249e+00                0         #dt_mach
   4.6930768e+01             1864    7.5066190e-06    4.0464217e-01    1.7839757e+00    1.9914788e+00    2.2871484e+00    4.9996560e+01    2.0356715e+00                0         #dt_mach
   4.6975810e+01             1865    7.5071355e-06    3.9736489e-01    1.7901693e+00    1.9983998e+00    2.2950888e+00    4.9989891e+01    2.1591828e+00                0         #dt_mach
   4.7020862e+01             1866    7.5086536e-06    4.5444160e-01    1.7956723e+00    2.0045499e+00    2.3021439e+00    4.9986449e+01    2.2403440e+00                0         #dt_mach
   4.7065926e+01             1867    7.5106892e-06    4.0730531e-01    1.8001378e+00    2.0095324e+00    2.3078689e+00    4.9986419e+01    2.4433410e+00                0         #dt_mach
   4.7111003e+01             1868    7.5127298e-06    4.0472796e-01    1.8047658e+00    2.0147037e+00    2.3138023e+00    4.9986607e+01    2.2030752e+00                0         #dt_mach
   4.7156091e+01             1869    7.5147427e-06    3.9735517e-01    1.8086192e+00    2.0190025e+00    2.3187425e+00    4.9987432e+01    2.1798291e+00                0         #dt_mach
   4.7201191e+01             1870    7.5166320e-06    3.9478141e-01    1.8127435e+00    2.0236091e+00    2.3240301e+00    4.9987045e+01    2.2122025e+00                0         #dt_mach
   4.7246302e+01             1871    7.5185801e-06    4.0782293e-01    1.8163635e+00    2.0276469e+00    2.3286712e+00    4.9987022e+01    2.2044127e+00                0         #dt_mach
   4.7291426e+01             1872    7.5205321e-06    4.0876714e-01    1.7158384e+00    1.9152662e+00    2.1997929e+00    5.0418934e+01    2.1907034e+00                0         #dt_mach
   4.7336174e+01             1873    7.4580436e-06    3.9485466e-01    1.7029886e+00    1.9009253e+00    2.1833188e+00    4.9983773e+01    2.1897459e+00                0         #dt_mach
   4.7380937e+01             1874    7.4604648e-06    3.9510482e-01    1.7059700e+00    1.9042533e+00    2.1871410e+00    4.9981744e+01    2.0178888e+00                0         #dt_mach
   4.7425716e+01             1875    7.4631898e-06    4.0778919e-01    1.7095559e+00    1.9082555e+00    2.1917383e+00    4.9989090e+01    2.0673478e+00                0         #dt_mach
   4.7470505e+01             1876    7.4648186e-06    3.9764422e-01    1.7131922e+00    1.9123136e+00    2.1964003e+00    4.9986442e+01    2.0093968e+00                0         #dt_mach
   4.7515306e+01             1877    7.4668433e-06    3.9894527e-01    1.7167575e+00    1.9162938e+00    2.2009712e+00    4.9994812e+01    2.0506573e+00                0         #dt_mach
   4.7560112e+01             1878    7.4676181e-06    4.1701951e-01    1.7205591e+00    1.9205365e+00    2.2058450e+00    4.9989778e+01    1.9496469e+00                0         #dt_mach
   4.7604926e+01             1879    7.4691451e-06    3.9976119e-01    1.7244732e+00    1.9249048e+00    2.2108630e+00    4.9988433e+01    2.0787756e+00                0         #dt_mach
   4.7649752e+01             1880    7.4708733e-06    4.0740562e-01    1.7284804e+00    1.9293789e+00    2.2160005e+00    4.9984325e+01    1.9636579e+00                0         #dt_mach
   4.7694591e+01             1881    7.4732162e-06    4.0279621e-01    1.7325150e+00    1.9338826e+00    2.2211731e+00    4.9998991e+01    2.2549348e+00                0         #dt_mach
   4.7739431e+01             1882    7.4733671e-06    5.5328532e-01    1.7360787e+00    1.9378607e+00    2.2257420e+00    4.9987939e+01    2.2769907e+00                0         #dt_mach
   4.7784282e+01             1883    7.4751703e-06    4.6811954e-01    1.7399713e+00    1.9422058e+00    2.2307324e+00    4.9988694e+01    2.1304188e+00                0         #dt_mach
   4.7829143e+01             1884    7.4768609e-06    4.0037684e-01    1.7438677e+00    1.9465560e+00    2.2357279e+00    4.9987733e+01    2.2455332e+00                0         #dt_mach
   4.7874016e+01             1885    7.4786957e-06    3.9194555e-01    1.7477486e+00    1.9508871e+00    2.2407033e+00    4.9991621e+01    2.1690693e+00                0         #dt_mach
   4.7918895e+01             1886    7.4799492e-06    4.0672391e-01    1.7515426e+00    1.9551224e+00    2.2455675e+00    4.9989152e+01    2.2204957e+00                0         #dt_mach
   4.7963785e+01             1887    7.4815723e-06    4.0843251e-01    1.7550681e+00    1.9590591e+00    2.2500873e+00    4.9989809e+01    2.2034383e+00                0         #dt_mach
   4.8008683e+01             1888    7.4830976e-06    4.0734749e-01    1.7590190e+00    1.9634698e+00    2.2551525e+00    4.9993370e+01    2.2350721e+00                0         #dt_mach
   4.8053588e+01             1889    7.4840899e-06    3.9961119e-01    1.7625145e+00    1.9673722e+00    2.2596340e+00    4.9992152e+01    2.3245316e+00                0         #dt_mach
   4.8098499e+01             1890    7.4852648e-06    4.0598718e-01    1.7660815e+00    1.9713543e+00    2.2642070e+00    4.9992428e+01    2.0334766e+00                0         #dt_mach
   4.8143418e+01             1891    7.4863986e-06    4.0636420e-01    1.7696823e+00    1.9753745e+00    2.2688234e+00    4.9983983e+01    2.0584390e+00                0         #dt_mach
   4.8188351e+01             1892    7.4887975e-06    4.1625106e-01    1.7735551e+00    1.9796976e+00    2.2737886e+00    4.9991820e+01    2.2643297e+00                0         #dt_mach
   4.8233291e+01             1893    7.4900229e-06    4.0672041e-01    1.7771514e+00    1.9837127e+00    2.2783992e+00    4.9992585e+01    2.2327111e+00                0         #dt_mach
   4.8278237e+01             1894    7.4911338e-06    4.1010778e-01    1.7804053e+00    1.9873475e+00    2.2825709e+00    4.9991686e+01    2.1552548e+00                0         #dt_mach
   4.8323192e+01             1895    7.4923796e-06    4.2167820e-01    1.7843518e+00    1.9917520e+00    2.2876306e+00    4.9992321e+01    2.2607374e+00                0         #dt_mach
   4.8368153e+01             1896    7.4935305e-06    4.0205886e-01    1.7881127e+00    1.9959496e+00    2.2924522e+00    4.9987456e+01    2.1657712e+00                0         #dt_mach
   4.8413125e+01             1897    7.4954109e-06    4.0875768e-01    1.7919253e+00    2.0002052e+00    2.2973402e+00    4.9984169e+01    2.2922096e+00                0         #dt_mach
   4.8458112e+01             1898    7.4977848e-06    4.0537307e-01    1.7958574e+00    2.0045944e+00    2.3023813e+00    4.9992043e+01    2.2219613e+00                0         #dt_mach
   4.8503106e+01             1899    7.4989782e-06    5.5461608e-01    1.7994795e+00    2.0086377e+00    2.3070250e+00    4.9989540e+01    2.2559278e+00                0         #dt_mach
   4.8548109e+01             1900    7.5005474e-06    4.6726070e-01    1.8032000e+00    2.0127916e+00    2.3117949e+00    4.9991877e+01    2.2412076e+00                0         #dt_mach
   4.8593120e+01             1901    7.5017661e-06    1.2078075e+00    1.8067607e+00    2.0167660e+00    2.3163598e+00    1.1406179e+02    3.8421688e+00                0         #dt_mach
   4.8612851e+01             1902    3.2884659e-06    1.7894482e-01    7.9255630e-01    8.8467832e-01    1.0160978e+00    2.2066891e+01    2.2874632e+00                0         #dt_mach
   4.8637514e+01             1903    4.1105824e-06    2.1089552e-01    9.8663571e-01    1.1013170e+00    1.2649176e+00    2.7575631e+01    1.8398809e+00                0         #dt_grow
   4.8668344e+01             1904    5.1382280e-06    2.7883192e-01    1.2352248e+00    1.3787961e+00    1.5836215e+00    3.4460680e+01    1.9421573e+00                0         #dt_grow
   4.8706880e+01             1905    6.4227851e-06    3.4931453e-01    1.5484356e+00    1.7284100e+00    1.9851739e+00    4.3050058e+01    2.0669923e+00                0         #dt_grow
   4.8751638e+01             1906    7.4596706e-06    4.0241740e-01    1.8039062e+00    2.0135747e+00    2.3127002e+00    4.9993802e+01    2.0677347e+00                0         #dt_mach
   4.8796402e+01             1907    7.4605955e-06    4.1043705e-01    1.8086477e+00    2.0188687e+00    2.3187792e+00    4.9997778e+01    2.2287824e+00                0         #dt_mach
   4.8841167e+01             1908    7.4609270e-06    4.0334837e-01    1.8127933e+00    2.0234979e+00    2.3240940e+00    4.9994314e+01    2.1229875e+00                0         #dt_mach
   4.8885938e+01             1909    7.4617756e-06    4.0599986e-01    1.8166783e+00    2.0278360e+00    2.3290747e+00    5.0006481e+01    3.2286975e+00                0         #dt_mach
   4.8930703e+01             1910    7.4608085e-06    4.0849529e-01    1.8200263e+00    2.0315747e+00    2.3333671e+00    4.9985905e+01    3.6031435e+00                0         #dt_mach
   4.8975480e+01             1911    7.4629123e-06    4.0383747e-01    1.8238538e+00    2.0358471e+00    2.3382741e+00    4.9993162e+01    3.3606000e+00                0         #dt_mach
   4.9020264e+01             1912    7.4639332e-06    4.0993483e-01    1.7334065e+00    1.9347444e+00    2.2223160e+00    4.9995504e+01    3.4098880e+00                0         #dt_mach
   4.9065052e+01             1913    7.4646045e-06    4.1014741e-01    1.7335567e+00    1.9349166e+00    2.2225086e+00    4.9981152e+01    3.6739593e+00                0         #dt_mach
   4.9109856e+01             1914    7.4674193e-06    4.0824122e-01    1.7357749e+00    1.9373927e+00    2.2253524e+00    4.9992126e+01    3.4436300e+00                0         #dt_mach
   4.9154668e+01             1915    7.4685955e-06    4.0583236e-01    1.7385551e+00    1.9404951e+00    2.2289168e+00    4.9985435e+01    3.6930220e+00                0         #dt_mach
   4.9190517e+01             1916    5.9748764e-06    3.2263254e-01    1.3927068e+00    1.5544747e+00    1.7855216e+00    3.9990940e+01    2.2089047e+00                0         #dt_piso
   4.9235329e+01             1917    7.4685955e-06    4.0288915e-01    1.7440880e+00    1.9466690e+00    2.2360102e+00    4.9977977e+01    3.6514351e+00                0         #dt_grow
   4.9271178e+01             1918    5.9748764e-06    3.3910275e-01    1.3974390e+00    1.5597556e+00    1.7915885e+00    3.9974535e+01    3.2475023e+00                0         #dt_piso
   4.9315989e+01             1919    7.4685955e-06    4.0764494e-01    1.7502255e+00    1.9535189e+00    2.2438788e+00    4.9960555e+01    3.7005386e+00                0         #dt_grow
   4.9351839e+01             1920    5.9748764e-06    3.3496209e-01    1.4022641e+00    1.5651419e+00    1.7977744e+00    3.9969047e+01    3.0249677e+00                0         #dt_piso
   4.9396650e+01             1921    7.4685955e-06    4.1942747e-01    1.7563746e+00    1.9603835e+00    2.2517623e+00    4.9943491e+01    3.1537189e+00                0         #dt_grow
   4.9441512e+01             1922    7.4770458e-06    4.0988731e-01    1.7615620e+00    1.9661750e+00    2.2584128e+00    4.9989500e+01    3.1227760e+00                0         #dt_mach
   4.9477402e+01             1923    5.9816367e-06    3.2869303e-01    1.4115533e+00    1.5755116e+00    1.8096837e+00    3.9983492e+01    3.3602378e+00                0         #dt_piso
   4.9522265e+01             1924    7.4770458e-06    4.2121836e-01    1.7678740e+00    1.9732210e+00    2.2665051e+00    4.9966059e+01    3.7476766e+00                0         #dt_grow
   4.9558154e+01             1925    5.9816367e-06    3.2358551e-01    1.4163117e+00    1.5808249e+00    1.8157843e+00    3.9969951e+01    2.8690269e+00                0         #dt_piso
   4.9603017e+01             1926    7.4770458e-06    4.0495580e-01    1.7737315e+00    1.9797610e+00    2.2740147e+00    4.9955746e+01    3.8514984e+00                0         #dt_grow
   4.9638906e+01             1927    5.9816367e-06    3.2311631e-01    1.4209598e+00    1.5860140e+00    1.8217433e+00    3.9966595e+01    3.3242891e+00                0         #dt_piso
   4.9683769e+01             1928    7.4770458e-06    4.1054900e-01    1.7795312e+00    1.9862361e+00    2.2814502e+00    4.9939188e+01    3.6401513e+00                0         #dt_grow
   4.9719659e+01             1929    5.9816367e-06    3.2392356e-01    1.4255943e+00    1.5911884e+00    1.8276850e+00    3.9949354e+01    2.6306190e+00                0         #dt_piso
   4.9764521e+01             1930    7.4770458e-06    3.9079613e-01    1.7853300e+00    1.9927102e+00    2.2888847e+00    4.9933598e+01    3.7084894e+00                0         #dt_grow
   4.9800411e+01             1931    5.9816367e-06    3.3066123e-01    1.4302271e+00    1.5963603e+00    1.8336245e+00    3.9937882e+01    2.8421671e+00                0         #dt_piso
   4.9845273e+01             1932    7.4770458e-06    4.2044584e-01    1.7908558e+00    1.9988806e+00    2.2959689e+00    4.9905959e+01    3.1330776e+00                0         #dt_grow
   4.9890220e+01             1933    7.4911353e-06    4.1514119e-01    1.7976375e+00    2.0064495e+00    2.3046634e+00    4.9988482e+01    3.2795804e+00                0         #dt_mach
   4.9935177e+01             1934    7.4928613e-06    3.9483014e-01    1.8014046e+00    2.0106540e+00    2.3094931e+00    5.0001822e+01    3.9180276e+00                0         #dt_mach
   4.9971143e+01             1935    5.9942890e-06    3.2716215e-01    1.4432752e+00    1.6109248e+00    1.8503528e+00    4.0002290e+01    3.2666545e+00                0         #dt_piso
   5.0016097e+01             1936    7.4924324e-06    4.0983594e-01    1.4706437e+00    1.6490693e+00    1.8854406e+00    4.9847993e+01    3.7841148e+00                0         #dt_mach
   5.0052061e+01             1937    5.9939459e-06    3.2442073e-01    1.2055897e+00    1.3516014e+00    1.5456279e+00    3.9913952e+01    1.0817575e+00                0         #dt_piso
   5.0097016e+01             1938    7.4924324e-06    4.1822260e-01    1.5350681e+00    1.7207177e+00    1.9680360e+00    4.9900691e+01    8.5046482e-01                0         #dt_grow
   5.0142060e+01             1939    7.5073433e-06    4.1969041e-01    1.5548409e+00    1.7427341e+00    1.9933858e+00    5.0002133e+01    8.9486837e-01                0         #dt_mach
   5.0187102e+01             1940    7.5070232e-06    4.1644564e-01    1.5647734e+00    1.7538007e+00    2.0061197e+00    5.0000659e+01    9.5156026e-01                0         #dt_mach
   5.0232143e+01             1941    7.5069242e-06    4.2907887e-01    1.5712574e+00    1.7610143e+00    2.0144326e+00    4.9998123e+01    9.0022445e-01                0         #dt_mach
   5.0277186e+01             1942    7.5072061e-06    1.9704081e-01    3.8999545e-01    4.3521401e-01    4.9999416e-01    1.8822683e+01    8.7525868e-01                0         #dt_mach
   5.0333491e+01             1943    9.3840076e-06    2.4912715e-01    4.8844400e-01    5.4507769e-01    6.2621026e-01    2.3510604e+01    3.9771914e-01                0         #dt_grow
   5.0403871e+01             1944    1.1730009e-05    3.2763947e-01    6.1173773e-01    6.8266792e-01    7.8427915e-01    2.9365196e+01    4.0341425e-01                0         #dt_grow
   5.0491846e+01             1945    1.4662512e-05    3.9746886e-01    7.6618359e-01    8.5502401e-01    9.8228665e-01    3.6675961e+01    4.2436361e-01                0         #dt_grow
   5.0562226e+01             1946    1.1730009e-05    3.0770939e-01    6.1399142e-01    6.8518638e-01    7.8716849e-01    2.9323414e+01    3.6740303e-01                0         #dt_piso
   5.0650201e+01             1947    1.4662512e-05    3.9064067e-01    7.6938567e-01    8.5859956e-01    9.8639188e-01    3.6629204e+01    4.6855807e-01                0         #dt_grow
   5.0720581e+01             1948    1.1730009e-05    2.8338340e-01    6.1672717e-01    6.8824079e-01    7.9067586e-01    2.9288218e+01    3.9657640e-01                0         #dt_piso
   5.0808556e+01             1949    1.4662512e-05    3.9873161e-01    7.7325762e-01    8.6292095e-01    9.9135592e-01    3.6587689e+01    4.5177245e-01                0         #dt_grow
   5.0918525e+01             1950    1.8328140e-05    4.8796662e-01    9.7033073e-01    1.0828462e+00    1.2440138e+00    4.5700318e+01    5.4076481e-01                0         #dt_grow
   5.1006500e+01             1951    1.4662512e-05    3.9523898e-01    7.7911177e-01    8.6945338e-01    9.9886125e-01    3.6538091e+01    4.2396355e-01                0         #dt_piso
   5.1116469e+01             1952    1.8328140e-05    4.8452812e-01    9.7798059e-01    1.0913811e+00    1.2538213e+00    4.5995065e+01    6.3269830e-01                0         #dt_grow
   5.1204444e+01             1953    1.4662512e-05    2.0055325e-01    2.3449029e-01    2.6213032e-01    3.0062857e-01    2.1943812e+01    5.0271058e-01                0         #dt_piso
   5.1274824e+01             1954    1.1730009e-05    1.3876979e-01    1.8287386e-01    2.0446311e-01    2.3445366e-01    1.7548533e+01    2.3092079e-01                0         #dt_piso
   5.1362799e+01             1955    1.4662512e-05    1.7473690e-01    2.2244830e-01    2.4875510e-01    2.8519012e-01    2.1926865e+01    2.2453904e-01                0         #dt_grow
   5.1472768e+01             1956    1.8328140e-05    2.5830065e-01    2.7025993e-01    3.0227823e-01    3.4648709e-01    2.7396904e+01    2.3558927e-01                0         #dt_grow
   5.1610229e+01             1957    2.2910175e-05    2.9191857e-01    3.2806879e-01    3.6702708e-01    4.2060101e-01    3.4237317e+01    2.4045753e-01                0         #dt_grow
   5.1782055e+01             1958    2.8637718e-05    3.8249335e-01    4.0881191e-01    4.5613796e-01    5.2411783e-01    4.2779482e+01    4.0201855e-01                0         #dt_grow
   5.1919516e+01             1959    2.2910175e-05    3.0594331e-01    3.2843712e-01    3.6645770e-01    4.2107324e-01    3.4210207e+01    3.3881831e-01                0         #dt_piso
   5.2029485e+01             1960    1.8328140e-05    2.4381458e-01    2.6360405e-01    2.9411911e-01    3.3795391e-01    2.7359727e+01    2.4032521e-01                0         #dt_piso
   5.2166946e+01             1961    2.2910175e-05    3.0718919e-01    3.3088084e-01    3.6918345e-01    4.2420621e-01    3.4180105e+01    2.6646113e-01                0         #dt_grow
   5.2338772e+01             1962    2.8637718e-05    3.9103146e-01    4.1588751e-01    4.6402957e-01    5.3318912e-01    4.2692188e+01    2.4810958e-01                0         #dt_grow
   5.2540011e+01             1963    3.3539765e-05    4.4725354e-01    4.8978215e-01    5.4648467e-01    6.2792583e-01    4.9962937e+01    2.8125787e-01                0         #dt_mach
   5.2741399e+01             1964    3.3564645e-05    2.0863772e-01    4.2342200e-01    4.7425220e-01    5.4284872e-01    4.9969495e+01    2.7461433e-01                0         #dt_mach
   5.2942910e+01             1965    3.3585135e-05    1.9696981e-01    4.1915787e-01    4.6953024e-01    5.3738189e-01    4.9967509e+01    2.1765351e-01                0         #dt_mach
   5.3144551e+01             1966    3.3606974e-05    2.0589386e-01    4.1572911e-01    4.6573911e-01    5.3298604e-01    4.9962286e+01    2.4262309e-01                0         #dt_mach
   5.3346345e+01             1967    3.3632342e-05    2.2820311e-01    4.1345586e-01    4.6324094e-01    5.3007161e-01    4.9983881e+01    2.1949267e-01                0         #dt_mach
   5.3548205e+01             1968    3.3643188e-05    2.0563629e-01    4.1117929e-01    4.6072509e-01    5.2715294e-01    4.9952942e+01    2.2537684e-01                0         #dt_mach
   5.3750254e+01             1969    3.3674881e-05    2.0980251e-01    4.0968652e-01    4.5908321e-01    5.2523913e-01    4.9958325e+01    2.1650434e-01                0         #dt_mach
   5.3952472e+01             1970    3.3702973e-05    1.7383266e-01    4.0840351e-01    4.5767481e-01    5.2359424e-01    4.9962431e+01    2.1534085e-01                0         #dt_mach
   5.4154842e+01             1971    3.3728315e-05    1.9673034e-01    4.0729580e-01    4.5646114e-01    5.2217410e-01    4.9962148e+01    2.6266003e-01                0         #dt_mach
   5.4357365e+01             1972    3.3753869e-05    1.7455292e-01    4.0637318e-01    4.5545324e-01    5.2099126e-01    4.9961792e+01    2.1204853e-01                0         #dt_mach
   5.4560043e+01             1973    3.3779682e-05    2.4051086e-01    4.0550824e-01    4.5450929e-01    5.1988235e-01    4.9961043e+01    2.1406913e-01                0         #dt_mach
   5.4762879e+01             1974    3.3806022e-05    2.1167296e-01    4.0467489e-01    4.5360027e-01    5.1881396e-01    4.9960380e+01    2.1680570e-01                0         #dt_mach
   5.4965876e+01             1975    3.3832831e-05    2.0686418e-01    4.0378084e-01    4.5262358e-01    5.1766774e-01    4.9959620e+01    2.3588896e-01                0         #dt_mach
   5.5169037e+01             1976    3.3860176e-05    1.8682529e-01    4.0296815e-01    4.5173707e-01    5.1662583e-01    4.9958966e+01    2.4794817e-01                0         #dt_mach
   5.5372365e+01             1977    3.3887987e-05    2.1829821e-01    4.0212292e-01    4.5081409e-01    5.1554220e-01    4.9957878e+01    2.5179386e-01                0         #dt_mach
   5.5575864e+01             1978    3.3916560e-05    2.1613433e-01    4.0124230e-01    4.4985157e-01    5.1441321e-01    4.9957801e+01    2.1728969e-01                0         #dt_mach
   5.5779536e+01             1979    3.3945209e-05    2.0449124e-01    4.0042972e-01    4.4896426e-01    5.1337144e-01    4.9956510e+01    2.1885180e-01                0         #dt_mach
   5.5983384e+01             1980    3.3974761e-05    2.1471245e-01    3.9965861e-01    4.4812276e-01    5.1238283e-01    4.9955420e+01    2.1557689e-01                0         #dt_mach
   5.6187415e+01             1981    3.4005080e-05    2.3189655e-01    3.9884083e-01    4.4723481e-01    5.1133440e-01    4.9954823e+01    2.3878121e-01                0         #dt_mach
   5.6391630e+01             1982    3.4035832e-05    2.0888742e-01    3.9805645e-01    4.4637936e-01    5.1032878e-01    4.9953564e+01    2.1036863e-01                0         #dt_mach
   5.6596034e+01             1983    3.4067471e-05    2.1264996e-01    3.9724968e-01    4.4549788e-01    5.0929446e-01    4.9952333e+01    2.1934199e-01                0         #dt_mach
   5.6800634e+01             1984    3.4099980e-05    1.7669035e-01    3.9642149e-01    4.4459216e-01    5.0823268e-01    4.9951905e+01    2.2764540e-01                0         #dt_mach
   5.7005431e+01             1985    3.4132812e-05    1.9691614e-01    3.9556699e-01    4.4365691e-01    5.0713717e-01    4.9950836e+01    2.1721649e-01                0         #dt_mach
   5.7210430e+01             1986    3.4166407e-05    1.7334984e-01    3.9473290e-01    4.4274408e-01    5.0606782e-01    4.9950356e+01    2.4911213e-01                0         #dt_mach
   5.7415632e+01             1987    3.4200364e-05    2.3904169e-01    3.9397569e-01    4.4192014e-01    5.0509704e-01    4.9958459e+01    2.1911812e-01                0         #dt_mach
   5.7621005e+01             1988    3.4228802e-05    2.3587784e-01    3.9298817e-01    4.4083398e-01    5.0383099e-01    4.9945793e+01    2.2362566e-01                0         #dt_mach
   5.7826600e+01             1989    3.4265951e-05    2.0320385e-01    3.9206551e-01    4.3982169e-01    5.0264809e-01    4.9947409e+01    2.1908927e-01                0         #dt_mach
   5.8032413e+01             1990    3.4302030e-05    1.8271719e-01    3.9113535e-01    4.3880099e-01    5.0145558e-01    4.9947461e+01    2.2327805e-01                0         #dt_mach
   5.8238441e+01             1991    3.4338112e-05    2.1805571e-01    3.9024002e-01    4.3781897e-01    5.0030771e-01    4.9947162e+01    2.4549007e-01                0         #dt_mach
   5.8444688e+01             1992    3.4374438e-05    2.1332060e-01    3.8929860e-01    4.3678542e-01    4.9910077e-01    4.9947214e+01    2.1546984e-01                0         #dt_mach
   5.8651152e+01             1993    3.4410765e-05    2.3601467e-01    3.8839781e-01    4.3579738e-01    4.9794591e-01    4.9948043e+01    2.1671486e-01                0         #dt_mach
   5.8857832e+01             1994    3.4446560e-05    2.0360602e-01    3.8755653e-01    4.3487489e-01    4.9686735e-01    4.9946647e+01    2.1272111e-01                0         #dt_mach
   5.9064732e+01             1995    3.4483356e-05    2.1463779e-01    3.8671132e-01    4.3394939e-01    4.9578375e-01    4.9947594e+01    2.5232267e-01                0         #dt_mach
   5.9271849e+01             1996    3.4519537e-05    1.9453459e-01    3.8590452e-01    4.3306672e-01    4.9474938e-01    4.9946840e+01    2.1425366e-01                0         #dt_mach
   5.9479187e+01             1997    3.4556277e-05    2.0227797e-01    3.8508162e-01    4.3216577e-01    4.9369439e-01    4.9946335e+01    2.1531105e-01                0         #dt_mach
   5.9686747e+01             1998    3.4593406e-05    2.1582011e-01    3.8423615e-01    4.3123972e-01    4.9261045e-01    4.9946223e+01    2.1417379e-01                0         #dt_mach
   5.9894531e+01             1999    3.4630652e-05    1.9349385e-01    3.8340904e-01    4.3033393e-01    4.9155005e-01    4.9945389e+01    2.1238160e-01                0         #dt_mach
   6.0102542e+01             2000    3.4668518e-05    1.6201161e-01    3.8259048e-01    4.2943749e-01    4.9050062e-01    4.9945338e+01    2.5230050e-01                0         #dt_mach
   6.0310781e+01             2001    3.4706461e-05    2.3064449e-01    3.8173619e-01    4.2850079e-01    4.8940537e-01    4.9944839e+01    2.5473475e-01                0         #dt_mach
   6.0519250e+01             2002    3.4744792e-05    2.2402601e-01    3.8088941e-01    4.2757239e-01    4.8831976e-01    4.9943881e+01    1.8571591e-01                0         #dt_mach
   6.0727953e+01             2003    3.4783833e-05    2.0248886e-01    3.7998518e-01    4.2658008e-01    4.8716048e-01    4.9943274e+01    1.8467355e-01                0         #dt_mach
   6.0936893e+01             2004    3.4823340e-05    2.2893625e-01    3.7915494e-01    4.2567007e-01    4.8609607e-01    4.9943005e+01    1.8819189e-01                0         #dt_mach
   6.1146071e+01             2005    3.4863081e-05    2.3310528e-01    3.7826862e-01    4.2468672e-01    4.8495977e-01    4.9942291e+01    2.1548176e-01                0         #dt_mach
   6.1355492e+01             2006    3.4903366e-05    2.1064139e-01    3.7741211e-01    4.2375748e-01    4.8386168e-01    4.9942966e+01    1.8694258e-01                0         #dt_mach
   6.1565151e+01             2007    3.4943225e-05    2.1786115e-01    3.7663565e-01    4.2290675e-01    4.8286621e-01    4.9942436e+01    1.8713427e-01                0         #dt_mach
   6.1775052e+01             2008    3.4983501e-05    2.2612045e-01    3.7585202e-01    4.2204792e-01    4.8186157e-01    4.9942518e+01    1.7738414e-01                0         #dt_mach
   6.1985194e+01             2009    3.5023765e-05    2.0275092e-01    3.7508298e-01    4.2120544e-01    4.8087561e-01    4.9942784e+01    1.8228078e-01                0         #dt_mach
   6.2195578e+01             2010    3.5063890e-05    2.1271871e-01    3.7436267e-01    4.2041696e-01    4.7995214e-01    4.9941906e+01    2.0478725e-01                0         #dt_mach
   6.2406206e+01             2011    3.5104678e-05    2.2437529e-01    3.7356246e-01    4.1953857e-01    4.7892623e-01    4.9940223e+01    2.0187259e-01                0         #dt_mach
   6.2617086e+01             2012    3.5146697e-05    1.9957973e-01    3.7270330e-01    4.1859129e-01    4.7782474e-01    4.9931118e+01    1.8739915e-01                0         #dt_mach
   6.2828257e+01             2013    3.5195183e-05    1.6616085e-01    3.7209582e-01    4.1792921e-01    4.7704593e-01    4.9942785e+01    1.8475151e-01                0         #dt_mach
   6.3039670e+01             2014    3.5235503e-05    2.3396556e-01    3.7143413e-01    4.1720644e-01    4.7619761e-01    4.9945200e+01    2.1246457e-01                0         #dt_mach
   6.3251315e+01             2015    3.5274164e-05    2.2614804e-01    3.7070041e-01    4.1640146e-01    4.7525693e-01    4.9939950e+01    1.7976141e-01                0         #dt_mach
   6.3463215e+01             2016    3.5316579e-05    2.0299858e-01    3.6996094e-01    4.1559119e-01    4.7430890e-01    4.9941456e+01    1.8148446e-01                0         #dt_mach
   6.3675363e+01             2017    3.5357979e-05    2.3998972e-01    3.6923927e-01    4.1480063e-01    4.7338367e-01    4.9941032e+01    1.9415212e-01                0         #dt_mach
   6.3887761e+01             2018    3.5399728e-05    2.3271607e-01    3.6851433e-01    4.1400755e-01    4.7245427e-01    4.9941696e+01    1.9249630e-01                0         #dt_mach
   6.4100407e+01             2019    3.5441055e-05    2.5072382e-01    3.6777315e-01    4.1319648e-01    4.7150403e-01    4.9940835e+01    2.5277591e-01                0         #dt_mach
   6.4313305e+01             2020    3.5483042e-05    2.1401575e-01    3.6719419e-01    4.1256815e-01    4.7076179e-01    4.9947038e+01    1.9990921e-01                0         #dt_mach
   6.4526429e+01             2021    3.5520666e-05    2.4697547e-01    3.6656129e-01    4.1187860e-01    4.6995037e-01    4.9945189e+01    1.9677162e-01                0         #dt_mach
   6.4739787e+01             2022    3.5559648e-05    2.4724287e-01    3.6594935e-01    4.1121188e-01    4.6916583e-01    4.9943098e+01    1.9429040e-01                0         #dt_mach
   6.4953388e+01             2023    3.5600162e-05    2.0552930e-01    3.6529901e-01    4.1050147e-01    4.6833207e-01    4.9940842e+01    1.9595838e-01                0         #dt_mach
   6.5167242e+01             2024    3.5642333e-05    2.2712250e-01    3.6471475e-01    4.0986615e-01    4.6758301e-01    4.9944812e+01    2.3588967e-01                0         #dt_mach
   6.5381333e+01             2025    3.5681717e-05    1.9061904e-01    3.6414607e-01    4.0924917e-01    4.6685394e-01    4.9948202e+01    1.9628906e-01                0         #dt_mach
   6.5595645e+01             2026    3.5718720e-05    2.5214347e-01    3.6350054e-01    4.0854383e-01    4.6602633e-01    4.9941654e+01    1.9165516e-01                0         #dt_mach
   6.5810208e+01             2027    3.5760450e-05    2.4775574e-01    3.6287107e-01    4.0785596e-01    4.6521932e-01    4.9940087e+01    1.9772601e-01                0         #dt_mach
   6.6025028e+01             2028    3.5803352e-05    2.3076917e-01    3.6222978e-01    4.0715509e-01    4.6439716e-01    4.9939053e+01    2.0558715e-01                0         #dt_mach
   6.6240110e+01             2029    3.5847047e-05    1.9454340e-01    3.6161991e-01    4.0649021e-01    4.6361527e-01    4.9942030e+01    2.4595118e-01                0         #dt_mach
   6.6455442e+01             2030    3.5888656e-05    2.4721191e-01    3.6101838e-01    4.0583453e-01    4.6284408e-01    4.9942536e+01    2.0715261e-01                0         #dt_mach
   6.6671022e+01             2031    3.5929950e-05    2.1333879e-01    3.6039846e-01    4.0515783e-01    4.6204931e-01    4.9942190e+01    1.9206166e-01                0         #dt_mach
   6.6886851e+01             2032    3.5971541e-05    2.4392603e-01    3.5987486e-01    4.0458873e-01    4.6137803e-01    4.9942520e+01    1.9079328e-01                0         #dt_mach
   6.7102929e+01             2033    3.6012941e-05    2.4854545e-01    3.5934625e-01    4.0401405e-01    4.6070032e-01    4.9944080e+01    2.2407889e-01                0         #dt_mach
   6.7319248e+01             2034    3.6053263e-05    2.2097196e-01    3.5883512e-01    4.0345872e-01    4.6004503e-01    4.9943395e+01    1.9161773e-01                0         #dt_mach
   6.7535813e+01             2035    3.6094125e-05    2.1980762e-01    3.5835362e-01    4.0293648e-01    4.5942772e-01    4.9942371e+01    1.9348502e-01                0         #dt_mach
   6.7752628e+01             2036    3.6135774e-05    2.4014417e-01    3.5786421e-01    4.0240548e-01    4.5880026e-01    4.9943705e+01    1.9952035e-01                0         #dt_mach
   6.7969687e+01             2037    3.6176505e-05    2.1080257e-01    3.5736460e-01    4.0186289e-01    4.5815975e-01    4.9943435e+01    1.9517779e-01                0         #dt_mach
   6.8186991e+01             2038    3.6217478e-05    1.7365713e-01    3.5687284e-01    4.0132900e-01    4.5752929e-01    4.9943488e+01    2.2782683e-01                0         #dt_mach
   6.8404542e+01             2039    3.6258459e-05    2.3929042e-01    3.5640239e-01    4.0081893e-01    4.5692614e-01    4.9943977e+01    2.0279384e-01                0         #dt_mach
   6.8622337e+01             2040    3.6299131e-05    2.2999824e-01    3.5589262e-01    4.0026440e-01    4.5627259e-01    4.9942299e+01    1.9886756e-01                0         #dt_mach
   6.8840383e+01             2041    3.6341069e-05    2.0307116e-01    3.5538288e-01    3.9971049e-01    4.5561907e-01    4.9943447e+01    1.9692969e-01                0         #dt_mach
   6.9058677e+01             2042    3.6382220e-05    2.6538965e-01    3.5488621e-01    3.9917150e-01    4.5498232e-01    4.9944498e+01    2.2965837e-01                0         #dt_mach
   6.9277213e+01             2043    3.6422650e-05    2.3065721e-01    3.5440774e-01    3.9865258e-01    4.5436890e-01    4.9944896e+01    1.9426322e-01                0         #dt_mach
   6.9495990e+01             2044    3.6462836e-05    2.6234803e-01    3.5574645e-01    3.9813386e-01    4.5608519e-01    4.9945264e+01    2.0073366e-01                0         #dt_mach
   6.9715006e+01             2045    3.6502796e-05    2.0847995e-01    3.5526528e-01    3.9766944e-01    4.5546831e-01    4.9944683e+01    1.9675541e-01                0         #dt_mach
   6.9934266e+01             2046    3.6543225e-05    2.3507116e-01    3.5535160e-01    3.9720977e-01    4.5557897e-01    4.9944434e+01    2.0039487e-01                0         #dt_mach
   7.0153769e+01             2047    3.6583881e-05    2.3281003e-01    3.5614298e-01    3.9726486e-01    4.5659356e-01    4.9944660e+01    2.4402666e-01                0         #dt_mach
   7.0373516e+01             2048    3.6624417e-05    2.5491459e-01    3.5715007e-01    3.9839011e-01    4.5788470e-01    4.9944516e+01    1.9983959e-01                0         #dt_mach
   7.0593506e+01             2049    3.6665103e-05    2.1226306e-01    3.5815199e-01    3.9950955e-01    4.5916921e-01    4.9944498e+01    2.0581579e-01                0         #dt_mach
   7.0813741e+01             2050    3.6705848e-05    1.8024490e-01    3.5915910e-01    4.0063476e-01    4.6046039e-01    4.9945604e+01    2.0366240e-01                0         #dt_mach
   7.1034216e+01             2051    3.6745825e-05    2.4767752e-01    3.6017800e-01    4.0177304e-01    4.6176666e-01    4.9944042e+01    2.0216656e-01                0         #dt_mach
   7.1254938e+01             2052    3.6786995e-05    2.3781903e-01    3.6123224e-01    4.0295072e-01    4.6311826e-01    4.9945511e+01    2.3767853e-01                0         #dt_mach
   7.1475901e+01             2053    3.6827128e-05    2.1099261e-01    3.6222663e-01    4.0406189e-01    4.6439311e-01    4.9945570e+01    2.0976233e-01                0         #dt_mach
   7.1697104e+01             2054    3.6867262e-05    2.7117382e-01    3.6702177e-01    4.0940793e-01    4.7054073e-01    4.9945331e+01    2.0315003e-01                0         #dt_mach
   7.1918550e+01             2055    3.6907616e-05    2.3623636e-01    3.6648795e-01    4.0881802e-01    4.6985635e-01    4.9944041e+01    2.0431638e-01                0         #dt_mach
   7.2140244e+01             2056    3.6948968e-05    2.6617393e-01    3.6654266e-01    4.0888265e-01    4.6992648e-01    4.9945771e+01    2.4281645e-01                0         #dt_mach
   7.2362179e+01             2057    3.6989086e-05    2.1105625e-01    3.6729197e-01    4.0971821e-01    4.7088715e-01    4.9945264e+01    2.0523739e-01                0         #dt_mach
   7.2584356e+01             2058    3.7029623e-05    2.3757941e-01    3.6831268e-01    4.1085870e-01    4.7219574e-01    4.9944487e+01    2.0579672e-01                0         #dt_mach
   7.2806781e+01             2059    3.7070781e-05    2.3431034e-01    3.6932802e-01    4.1199318e-01    4.7349746e-01    4.9945045e+01    2.0594978e-01                0         #dt_mach
   7.3029450e+01             2060    3.7111570e-05    2.5550686e-01    3.7035534e-01    4.1314096e-01    4.7481454e-01    4.9946173e+01    2.1843147e-01                0         #dt_mach
   7.3252360e+01             2061    3.7151565e-05    2.2166877e-01    3.7139539e-01    4.1430288e-01    4.7614793e-01    4.9945646e+01    2.5281334e-01                0         #dt_mach
   7.3475512e+01             2062    3.7191996e-05    1.8086173e-01    3.7246132e-01    4.1549363e-01    4.7751452e-01    4.9945429e+01    2.1296120e-01                0         #dt_mach
   7.3698908e+01             2063    3.7232632e-05    2.4538060e-01    3.7354717e-01    4.1670657e-01    4.7890663e-01    4.9945584e+01    2.3102593e-01                0         #dt_mach
   7.3922547e+01             2064    3.7273197e-05    2.3454715e-01    3.7839355e-01    4.2211012e-01    4.8511993e-01    4.9946384e+01    2.1738267e-01                0         #dt_mach
   7.4146426e+01             2065    3.7313209e-05    2.1188989e-01    3.7787842e-01    4.2154097e-01    4.8445951e-01    4.9946246e+01    2.6780224e-01                0         #dt_mach
   7.4370546e+01             2066    3.7353366e-05    2.6582258e-01    3.7794391e-01    4.2161760e-01    4.8454348e-01    4.9945836e+01    2.1873832e-01                0         #dt_mach
   7.4594909e+01             2067    3.7393874e-05    2.3096088e-01    3.7858677e-01    4.2233483e-01    4.8536766e-01    4.9946025e+01    2.1156812e-01                0         #dt_mach
   7.4819515e+01             2068    3.7434284e-05    2.5770019e-01    3.7961876e-01    4.2348797e-01    4.8669072e-01    4.9946926e+01    2.1264601e-01                0         #dt_mach
   7.5044359e+01             2069    3.7474062e-05    2.5951639e-01    3.8063579e-01    4.2462440e-01    4.8799460e-01    4.9946115e+01    2.5376654e-01                0         #dt_mach
   7.5269446e+01             2070    3.7514492e-05    2.2977922e-01    3.8167401e-01    4.2578440e-01    4.8932566e-01    4.9946704e+01    2.1774220e-01                0         #dt_mach
   7.5494774e+01             2071    3.7554522e-05    2.4027184e-01    3.8272827e-01    4.2696223e-01    4.9067727e-01    4.9947177e+01    2.1311426e-01                0         #dt_mach
   7.5720339e+01             2072    3.7594239e-05    2.4495080e-01    3.8379940e-01    4.2815884e-01    4.9205051e-01    4.9947183e+01    2.2395945e-01                0         #dt_mach
   7.5946143e+01             2073    3.7633993e-05    2.1340252e-01    3.8489256e-01    4.2938000e-01    4.9345200e-01    4.9946908e+01    2.2179842e-01                0         #dt_mach
   7.6172187e+01             2074    3.7673997e-05    2.7296036e-01    3.8974444e-01    4.3479014e-01    4.9967236e-01    4.9947454e+01    2.6090550e-01                0         #dt_mach
   7.6398469e+01             2075    3.7713631e-05    2.6557584e-01    3.8932121e-01    4.3432312e-01    4.9912976e-01    4.9947987e+01    2.1916294e-01                0         #dt_mach
   7.6624986e+01             2076    3.7752904e-05    2.4575868e-01    3.8939412e-01    4.3440803e-01    4.9922323e-01    4.9947491e+01    2.2818327e-01                0         #dt_mach
   7.6851742e+01             2077    3.7792593e-05    2.7509884e-01    3.8999294e-01    4.3507627e-01    4.9999095e-01    4.9946164e+01    2.1617579e-01                0         #dt_mach
   7.7078742e+01             2078    3.7833329e-05    2.5163097e-01    3.9095402e-01    4.3615071e-01    5.0122310e-01    4.9947612e+01    2.7680445e-01                0         #dt_mach
   7.7305980e+01             2079    3.7873011e-05    2.4446850e-01    3.9190424e-01    4.3721294e-01    5.0244134e-01    4.9948056e+01    2.2211814e-01                0         #dt_mach
   7.7533454e+01             2080    3.7912397e-05    2.4058092e-01    3.9295290e-01    4.3838454e-01    5.0378577e-01    4.9946686e+01    2.2202563e-01                0         #dt_mach
   7.7761171e+01             2081    3.7952866e-05    2.7709514e-01    3.9404024e-01    4.3959928e-01    5.0517980e-01    4.9948325e+01    2.2401142e-01                0         #dt_mach
   7.7989124e+01             2082    3.7992131e-05    2.7081724e-01    3.9514051e-01    4.4082842e-01    5.0659039e-01    4.9948428e+01    2.2129560e-01                0         #dt_mach
   7.8217312e+01             2083    3.8031358e-05    2.2413805e-01    3.9625342e-01    4.4207167e-01    5.0801721e-01    4.9948941e+01    2.7283430e-01                0         #dt_mach
   7.8445734e+01             2084    3.8070235e-05    2.4315146e-01    4.0110348e-01    4.4748032e-01    5.1423524e-01    4.9949425e+01    2.3733902e-01                0         #dt_mach
   7.8674386e+01             2085    3.8108782e-05    2.0001908e-01    4.0069563e-01    4.4703036e-01    5.1371234e-01    4.9949456e+01    2.2899771e-01                0         #dt_mach
   7.8903270e+01             2086    3.8147345e-05    2.7323552e-01    4.0086473e-01    4.4722217e-01    5.1392914e-01    4.9949601e+01    2.3805356e-01                0         #dt_mach
   7.9132385e+01             2087    3.8185836e-05    2.6192503e-01    4.0149571e-01    4.4792604e-01    5.1473809e-01    4.9949811e+01    2.7419877e-01                0         #dt_mach
   7.9361731e+01             2088    3.8224204e-05    2.3032588e-01    4.0242763e-01    4.4896807e-01    5.1593287e-01    4.9949841e+01    2.3277545e-01                0         #dt_mach
   7.9591306e+01             2089    3.8262588e-05    2.6983417e-01    4.0337059e-01    4.5002230e-01    5.1714178e-01    4.9948525e+01    2.2819543e-01                0         #dt_mach
   7.9821118e+01             2090    3.8302020e-05    2.5520277e-01    4.0435423e-01    4.5112179e-01    5.1840286e-01    4.9949609e+01    2.3650312e-01                0         #dt_mach
   8.0051162e+01             2091    3.8340661e-05    2.8401394e-01    4.0536181e-01    4.5224791e-01    5.1969463e-01    4.9950155e+01    2.6650167e-01                0         #dt_mach
   8.0281436e+01             2092    3.8378921e-05    2.2187536e-01    4.0648288e-01    4.5350024e-01    5.2113190e-01    4.9950448e+01    2.3956966e-01                0         #dt_mach
   8.0511938e+01             2093    3.8416994e-05    2.5021866e-01    4.0761472e-01    4.5476461e-01    5.2258298e-01    4.9950732e+01    2.3371053e-01                0         #dt_mach
   8.0742667e+01             2094    3.8454886e-05    2.4478736e-01    4.1244977e-01    4.6015706e-01    5.2878175e-01    4.9950866e+01    2.4435234e-01                0         #dt_mach
   8.0973623e+01             2095    3.8492711e-05    2.6642473e-01    4.1206744e-01    4.5973545e-01    5.2829159e-01    4.9951059e+01    2.4432182e-01                0         #dt_mach
   8.1204806e+01             2096    3.8530425e-05    2.2921397e-01    4.1226471e-01    4.5995860e-01    5.2854450e-01    4.9949583e+01    2.7833176e-01                0         #dt_mach
   8.1436222e+01             2097    3.8569317e-05    1.8588223e-01    4.1289851e-01    4.6066560e-01    5.2935707e-01    4.9949407e+01    2.3482227e-01                0         #dt_mach
   8.1667872e+01             2098    3.8608383e-05    2.8440718e-01    4.1393001e-01    4.6181842e-01    5.3067950e-01    4.9949322e+01    2.4073601e-01                0         #dt_mach
   8.1899757e+01             2099    3.8647554e-05    2.3604987e-01    4.1496932e-01    4.6297987e-01    5.3201195e-01    4.9949235e+01    2.4197078e-01                0         #dt_mach
   8.2131878e+01             2100    3.8686833e-05    2.1547610e-01    4.1595592e-01    4.6408280e-01    5.3327682e-01    4.9949547e+01    2.7945828e-01                0         #dt_mach
   8.2364234e+01             2101    3.8725909e-05    2.6354529e-01    4.1696149e-01    4.6520673e-01    5.3456601e-01    4.9954503e+01    2.7786541e-01                0         #dt_mach
   8.2596801e+01             2102    3.8761180e-05    2.2924788e-01    4.1797096e-01    4.6633498e-01    5.3586020e-01    4.9952648e+01    1.9707251e-01                0         #dt_mach
   8.2829589e+01             2103    3.8797923e-05    2.5251496e-01    4.1910435e-01    4.6760105e-01    5.3731327e-01    4.9953138e+01    1.9705486e-01                0         #dt_mach
   8.3062594e+01             2104    3.8834320e-05    2.5279613e-01    4.2389464e-01    4.7294432e-01    5.4345466e-01    4.9953418e+01    2.3070431e-01                0         #dt_mach
   8.3295818e+01             2105    3.8870534e-05    2.2466795e-01    4.2352859e-01    4.7254068e-01    5.4298537e-01    4.9953509e+01    1.9508886e-01                0         #dt_mach
   8.3529258e+01             2106    3.8906709e-05    2.3394085e-01    4.2374537e-01    4.7278549e-01    5.4326330e-01    4.9953630e+01    2.3000503e-01                0         #dt_mach
   8.3762915e+01             2107    3.8942825e-05    2.5416330e-01    4.2444386e-01    4.7356499e-01    5.4415880e-01    4.9945453e+01    2.0320630e-01                0         #dt_mach
   8.3996827e+01             2108    3.8985355e-05    2.0741792e-01    4.2545469e-01    4.7469447e-01    5.4545472e-01    4.9961303e+01    1.9383478e-01                0         #dt_mach
   8.4230920e+01             2109    3.9015551e-05    2.6045363e-01    4.2649961e-01    4.7586250e-01    5.4679437e-01    4.9946029e+01    2.1725130e-01                0         #dt_mach
   8.4465267e+01             2110    3.9057710e-05    2.7034298e-01    4.2753004e-01    4.7701370e-01    5.4811544e-01    4.9961469e+01    1.9158745e-01                0         #dt_mach
   8.4699794e+01             2111    3.9087833e-05    2.3350069e-01    4.2854566e-01    4.7814925e-01    5.4941751e-01    4.9946251e+01    1.8722796e-01                0         #dt_mach
   8.4934573e+01             2112    3.9129896e-05    2.7847702e-01    4.2955610e-01    4.7927836e-01    5.5071295e-01    4.9961467e+01    2.1070099e-01                0         #dt_mach
   8.5169533e+01             2113    3.9160076e-05    2.6226367e-01    4.3063492e-01    4.8048428e-01    5.5209606e-01    4.9946489e+01    2.2199678e-01                0         #dt_mach
   8.5404746e+01             2114    3.9202031e-05    2.8194991e-01    4.3527905e-01    4.8566514e-01    5.5805006e-01    4.9961762e+01    2.0033908e-01                0         #dt_mach
   8.5640138e+01             2115    3.9232034e-05    2.2556710e-01    4.3497227e-01    4.8532781e-01    5.5765676e-01    4.9946703e+01    1.9165826e-01                0         #dt_mach
   8.5875781e+01             2116    3.9273898e-05    2.5599222e-01    4.3519544e-01    4.8557930e-01    5.5794288e-01    4.9961906e+01    1.9483113e-01                0         #dt_mach
   8.6111604e+01             2117    3.9303842e-05    2.5111353e-01    4.3586754e-01    4.8632910e-01    5.5880454e-01    4.9946943e+01    2.1970391e-01                0         #dt_mach
   8.6347678e+01             2118    3.9345593e-05    2.7377461e-01    4.3698450e-01    4.8757730e-01    5.6023654e-01    4.9953829e+01    1.9209123e-01                0         #dt_mach
   8.6583969e+01             2119    3.9381959e-05    2.3462048e-01    4.3793596e-01    4.8864044e-01    5.6145635e-01    4.9962586e+01    1.9669175e-01                0         #dt_mach
   8.6820438e+01             2120    3.9411450e-05    1.8946129e-01    4.3901615e-01    4.8984755e-01    5.6284121e-01    4.9946042e+01    1.9896984e-01                0         #dt_mach
   8.7057162e+01             2121    3.9454027e-05    2.5266765e-01    4.4019591e-01    4.9116540e-01    5.6435373e-01    4.9953611e+01    2.1760345e-01                0         #dt_mach
   8.7294106e+01             2122    3.9490666e-05    2.3980471e-01    4.4132835e-01    4.9243039e-01    5.6580558e-01    4.9954915e+01    2.0922804e-01                0         #dt_mach
   8.7531264e+01             2123    3.9526307e-05    2.2003110e-01    4.4238333e-01    4.9360931e-01    5.6715812e-01    4.9955390e+01    1.8940663e-01                0         #dt_mach
   8.7768634e+01             2124    3.9561604e-05    2.6676720e-01    4.4346081e-01    4.9481329e-01    5.6853951e-01    4.9955665e+01    2.0113730e-01                0         #dt_mach
   8.8006214e+01             2125    3.9596714e-05    2.3288901e-01    4.4794515e-01    4.9981786e-01    5.7428866e-01    4.9954396e+01    1.9004011e-01                0         #dt_mach
   8.8244011e+01             2126    3.9632863e-05    2.5650353e-01    4.4776497e-01    4.9962079e-01    5.7405765e-01    4.9955404e+01    2.1084189e-01                0         #dt_mach
   8.8482021e+01             2127    3.9668244e-05    2.5758854e-01    4.4808083e-01    4.9997541e-01    5.7446260e-01    4.9955972e+01    1.8556857e-01                0         #dt_mach
   8.8720240e+01             2128    3.9703205e-05    2.2864484e-01    4.4876202e-01    5.0073433e-01    5.7533592e-01    4.9956316e+01    1.8631697e-01                0         #dt_mach
   8.8958668e+01             2129    3.9737923e-05    2.3885077e-01    4.4980625e-01    5.0190125e-01    5.7667468e-01    4.9956347e+01    1.9108343e-01                0         #dt_mach
   8.9197303e+01             2130    3.9772647e-05    2.6004553e-01    4.5085837e-01    5.0307687e-01    5.7802356e-01    4.9956725e+01    2.1804571e-01                0         #dt_mach
   8.9436146e+01             2131    3.9807100e-05    2.1194387e-01    4.5193337e-01    5.0427795e-01    5.7940176e-01    4.9956836e+01    1.9334936e-01                0         #dt_mach
   8.9675195e+01             2132    3.9841494e-05    2.6512460e-01    4.5302596e-01    5.0549859e-01    5.8080251e-01    4.9955368e+01    1.8757081e-01                0         #dt_mach
   8.9914458e+01             2133    3.9877090e-05    2.7675069e-01    4.5415460e-01    5.0675944e-01    5.8224949e-01    4.9956459e+01    1.8762088e-01                0         #dt_mach
   9.0153929e+01             2134    3.9911846e-05    2.3946248e-01    4.5520989e-01    5.0793881e-01    5.8360242e-01    4.9957018e+01    2.1869016e-01                0         #dt_mach
[truncated: 23,002 more chars]
