# Supplementary material for: Research on combustion and emissions of heavy duty diesel engines under low-speed and low-load conditions in low temperature environments
Source: PLoS One. 2025 Feb 21;20(2):e0318933. doi: 10.1371/journal.pone.0318933 (PMC11844864; doi:10.1371/journal.pone.0318933)
Supplement: S1 File — (ZIP) [file pone.0318933.s001.zip › 1000rpm_30%/3-tigaojinqiwendu/Tin322K/turbulence.out]

# CONVERGE Release Build 2.3.20/  Jan 30, 2017        Run Date:Thu Aug 31 10:12:01 2023
# column       1                2                3                4                5                6                7                8                9               10               11               12               13               14               15               16               17 
#          Crank              TKE       TKE_StdDev              EPS       EPS_StdDev            OMEGA     OMEGA_StdDev    Turb_Kin_Visc  Kin_Visc_StdDev      Lengthscale    Length_StdDev           UPrime    UPrime_StdDev       Visc_Ratio  Visc_Rat_StdDev    Turb_Dyn_Visc  Dyn_Visc_StdDev
#          (DEG)        (m^2/s^2)        (m^2/s^2)        (m^2/s^3)        (m^2/s^3)            (1/s)            (1/s)          (m^2/s)          (m^2/s)              (m)              (m)            (m/s)            (m/s)           (none)           (none)        (N*s/m^2)        (N*s/m^2)
#
  -1.4600000e+02    1.0800000e+01    7.2871322e-16    3.4945124e+03    3.0015815e+03    3.5951774e+03    3.0880468e+03    3.8322043e-03    1.1654104e-03    2.1567696e-03    6.5773786e-04    2.6832816e+00    3.5527117e-15    3.5581346e+02    1.0851043e+02    6.9579339e-03    2.1159750e-03
  -1.4587230e+02    1.0731104e+01    6.1697356e-02    3.4483887e+03    2.8907169e+03    3.5880316e+03    3.0507423e+03    3.8047806e-03    1.1606516e-03    2.1462795e-03    6.5495049e-04    2.6746981e+00    7.7125538e-03    3.5337570e+02    1.0812041e+02    6.9114420e-03    2.1084867e-03
  -1.4579372e+02    1.0688489e+01    9.9098134e-02    3.4174578e+03    2.8206546e+03    3.5806135e+03    3.0246620e+03    3.7897758e-03    1.1580716e-03    2.1409090e-03    6.5344251e-04    2.6693641e+00    1.2436121e-02    3.5205213e+02    1.0791578e+02    6.8862936e-03    2.1045985e-03
  -1.4567094e+02    1.0622460e+01    1.5537268e-01    3.3779297e+03    2.7250246e+03    3.5770049e+03    2.9945474e+03    3.7654154e-03    1.1589659e-03    2.1319816e-03    6.5391781e-04    2.6610628e+00    1.9615717e-02    3.4989807e+02    1.0805450e+02    6.8453159e-03    2.1074741e-03
  -1.4558567e+02    1.0576981e+01    1.9313756e-01    3.3456693e+03    2.6545376e+03    3.5687159e+03    2.9676298e+03    3.7510714e-03    1.1578696e-03    2.1272306e-03    6.5328474e-04    2.6553194e+00    2.4484394e-02    3.4864125e+02    1.0799049e+02    6.8215165e-03    2.1063461e-03
  -1.4547909e+02    1.0520798e+01    2.3868733e-01    3.3062128e+03    2.5697849e+03    3.5582210e+03    2.9348326e+03    3.7341833e-03    1.1571342e-03    2.1218575e-03    6.5287446e-04    2.6481957e+00    3.0413558e-02    3.4716683e+02    1.0796928e+02    6.7936473e-03    2.1060876e-03
  -1.4534587e+02    1.0451583e+01    2.9304890e-01    3.2663723e+03    2.4807364e+03    3.5536444e+03    2.9065085e+03    3.7121821e-03    1.1602990e-03    2.1145815e-03    6.5474817e-04    2.6393768e+00    3.7575484e-02    3.4523996e+02    1.0832274e+02    6.7571654e-03    2.1131866e-03
  -1.4517933e+02    1.0366381e+01    3.5761146e-01    3.2081004e+03    2.3610675e+03    3.5369126e+03    2.8584864e+03    3.6888857e-03    1.1604358e-03    2.1078313e-03    6.5492026e-04    2.6284569e+00    4.6208222e-02    3.4322206e+02    1.0840789e+02    6.7191743e-03    2.1151066e-03
  -1.4497117e+02    1.0262171e+01    4.3245497e-01    3.1402106e+03    2.2251770e+03    3.5178524e+03    2.8037700e+03    3.6613489e-03    1.1618522e-03    2.1002170e-03    6.5594554e-04    2.6150079e+00    5.6404694e-02    3.4084544e+02    1.0862883e+02    6.6745110e-03    2.1197509e-03
  -1.4471096e+02    1.0135290e+01    5.1826563e-01    3.0604602e+03    2.0716201e+03    3.4948700e+03    2.7405957e+03    3.6292846e-03    1.1642197e-03    2.0919078e-03    6.5769009e-04    2.5984968e+00    6.8368306e-02    3.3809181e+02    1.0895851e+02    6.6228938e-03    2.1266153e-03
  -1.4438570e+02    9.9816650e+00    6.1512107e-01    2.9659239e+03    1.8980966e+03    3.4652995e+03    2.6655892e+03    3.5924694e-03    1.1668877e-03    2.0831752e-03    6.5984466e-04    2.5783088e+00    8.2261926e-02    3.3495125e+02    1.0934107e+02    6.5642241e-03    2.1346422e-03
  -1.4397912e+02    9.7969370e+00    7.2190985e-01    2.8550798e+03    1.7057510e+03    3.4273564e+03    2.5768872e+03    3.5504420e-03    1.1695317e-03    2.0742364e-03    6.6233422e-04    2.5537544e+00    9.8132428e-02    3.3139519e+02    1.0975347e+02    6.4980718e-03    2.1434372e-03
  -1.4347090e+02    9.5765691e+00    8.3488179e-01    2.7558329e+03    1.5585271e+03    3.4153317e+03    2.5325435e+03    3.4964792e-03    1.1833586e-03    2.0614972e-03    6.7234912e-04    2.5240835e+00    1.1567949e-01    3.2681195e+02    1.1125156e+02    6.4126160e-03    2.1737525e-03
  -1.4287090e+02    9.3274073e+00    9.5187088e-01    2.6167724e+03    1.3453840e+03    3.3617848e+03    2.4216023e+03    3.4427823e-03    1.1861948e-03    2.0518571e-03    6.7605311e-04    2.4900027e+00    1.3475238e-01    3.2233269e+02    1.1176039e+02    6.3298973e-03    2.1849821e-03
  -1.4227090e+02    9.0913318e+00    1.0494983e+00    2.4920202e+03    1.1697412e+03    3.3108743e+03    2.3200493e+03    3.3931379e-03    1.1889419e-03    2.0439172e-03    6.8004487e-04    2.4572143e+00    1.5161074e-01    3.1822623e+02    1.1225987e+02    6.2543995e-03    2.1960994e-03
  -1.4167090e+02    8.8668400e+00    1.1323029e+00    2.3741449e+03    1.0125506e+03    3.2558719e+03    2.2182306e+03    3.3474632e-03    1.1888684e-03    2.0377694e-03    6.8247726e-04    2.4255756e+00    1.6676246e-01    3.1448760e+02    1.1249432e+02    6.1860529e-03    2.2020859e-03
  -1.4107090e+02    8.6533383e+00    1.2014302e+00    2.2731613e+03    8.9750069e+02    3.2136906e+03    2.1473102e+03    3.3031628e-03    1.1904697e-03    2.0317148e-03    6.8641948e-04    2.3950813e+00    1.8021617e-01    3.1087437e+02    1.1288528e+02    6.1201130e-03    2.2112212e-03
  -1.4047090e+02    8.4490025e+00    1.2611586e+00    2.1722104e+03    7.7755893e+02    3.1607143e+03    2.0568954e+03    3.2621791e-03    1.1884334e-03    2.0272533e-03    6.8798587e-04    2.3655009e+00    1.9254614e-01    3.0756946e+02    1.1293559e+02    6.0601917e-03    2.2137135e-03
  -1.3987090e+02    8.2541110e+00    1.3109900e+00    2.0793770e+03    6.7556472e+02    3.1098603e+03    1.9744027e+03    3.2231891e-03    1.1855212e-03    2.0234726e-03    6.8916948e-04    2.3369428e+00    2.0356544e-01    3.0444934e+02    1.1290335e+02    6.0038671e-03    2.2146306e-03
  -1.3927090e+02    8.0679398e+00    1.3521637e+00    1.9950439e+03    5.9183237e+02    3.0635268e+03    1.9032377e+03    3.1855721e-03    1.1825815e-03    2.0199755e-03    6.9055835e-04    2.3093503e+00    2.1337266e-01    3.0145518e+02    1.1286765e+02    5.9499792e-03    2.2155187e-03
  -1.3867090e+02    7.8896802e+00    1.3864219e+00    1.9169009e+03    5.1994484e+02    3.0193534e+03    1.8382922e+03    3.1492925e-03    1.1791778e-03    2.0167974e-03    6.9178082e-04    2.2826336e+00    2.2219547e-01    2.9858562e+02    1.1278847e+02    5.8985226e-03    2.2155949e-03
  -1.3807090e+02    7.7187673e+00    1.4146981e+00    1.8428646e+03    4.5416778e+02    2.9741720e+03    1.7722629e+03    3.1145537e-03    1.1747268e-03    2.0141541e-03    6.9232070e-04    2.2567424e+00    2.3012785e-01    2.9585975e+02    1.1261137e+02    5.8498804e-03    2.2137760e-03
  -1.3747090e+02    7.5548079e+00    1.4370836e+00    1.7831497e+03    4.2721842e+02    2.9499712e+03    1.7506935e+03    3.0785415e-03    1.1744688e-03    2.0098448e-03    6.9640947e-04    2.2316642e+00    2.3709428e-01    2.9301190e+02    1.1283052e+02    5.7987968e-03    2.2198497e-03
  -1.3687090e+02    7.3964148e+00    1.4570050e+00    1.7184597e+03    3.7475649e+02    2.9097884e+03    1.6945101e+03    3.0451288e-03    1.1702003e-03    2.0070436e-03    6.9728400e-04    2.2071549e+00    2.4374291e-01    2.9040811e+02    1.1267237e+02    5.7525255e-03    2.2184946e-03
  -1.3627090e+02    7.2441048e+00    1.4727996e+00    1.6599194e+03    3.3676824e+02    2.8756898e+03    1.6517685e+03    3.0121654e-03    1.1666579e-03    2.0039845e-03    6.9889829e-04    2.1833585e+00    2.4969729e-01    2.8784545e+02    1.1258369e+02    5.7070468e-03    2.2185564e-03
  -1.3567090e+02    7.0974285e+00    1.4853617e+00    1.6033409e+03    2.9938870e+02    2.8395121e+03    1.6058225e+03    2.9804362e-03    1.1619716e-03    2.0013662e-03    6.9964641e-04    2.1602164e+00    2.5511607e-01    2.8539848e+02    1.1238785e+02    5.6638484e-03    2.2165275e-03
  -1.3507090e+02    6.9559209e+00    1.4952105e+00    1.5505891e+03    2.6702805e+02    2.8063024e+03    1.5649127e+03    2.9492344e-03    1.1575330e-03    1.9986148e-03    7.0069476e-04    2.1376736e+00    2.6006188e-01    2.8300039e+02    1.1221629e+02    5.6216045e-03    2.2150177e-03
  -1.3447090e+02    6.8194196e+00    1.5026203e+00    1.4987510e+03    2.3161558e+02    2.7691439e+03    1.5156472e+03    2.9193306e-03    1.1517146e-03    1.9964359e-03    7.0057766e-04    2.1157214e+00    2.6458024e-01    2.8072448e+02    1.1191500e+02    5.5817818e-03    2.2109545e-03
  -1.3387090e+02    6.6878787e+00    1.5072735e+00    1.4515050e+03    2.0699477e+02    2.7374765e+03    1.4786139e+03    2.8897221e-03    1.1465183e-03    1.9939456e-03    7.0112405e-04    2.0943877e+00    2.6856249e-01    2.7847572e+02    1.1167331e+02    5.5424865e-03    2.2081105e-03
  -1.3327090e+02    6.5608438e+00    1.5099915e+00    1.4052194e+03    1.7817010e+02    2.7029497e+03    1.4347769e+03    2.8612052e-03    1.1402489e-03    1.9918930e-03    7.0074254e-04    2.0736005e+00    2.7217093e-01    2.7633003e+02    1.1133027e+02    5.5052389e-03    2.2032705e-03
  -1.3267090e+02    6.4382232e+00    1.5106483e+00    1.3619351e+03    1.5675328e+02    2.6705972e+03    1.3959265e+03    2.8332317e-03    1.1340097e-03    1.9898130e-03    7.0042288e-04    2.0533704e+00    2.7535187e-01    2.7423551e+02    1.1099100e+02    5.4690041e-03    2.1985281e-03
  -1.3207090e+02    6.3197150e+00    1.5094837e+00    1.3260143e+03    1.5944498e+02    2.6542353e+03    1.3922331e+03    2.8041211e-03    1.1308351e-03    1.9861335e-03    7.0312624e-04    2.0336643e+00    2.7812340e-01    2.7203201e+02    1.1094522e+02    5.4305721e-03    2.1996961e-03
  -1.3147090e+02    6.2046056e+00    1.5078419e+00    1.2883575e+03    1.4668984e+02    2.6289590e+03    1.3661209e+03    2.7762611e-03    1.1258331e-03    1.9831848e-03    7.0398166e-04    2.0143391e+00    2.8078765e-01    2.6994705e+02    1.1072715e+02    5.3945116e-03    2.1974428e-03
  -1.3087090e+02    6.0931427e+00    1.5050981e+00    1.2518362e+03    1.3543459e+02    2.6024123e+03    1.3380021e+03    2.7491619e-03    1.1201686e-03    1.9804770e-03    7.0421017e-04    1.9954671e+00    2.8320671e-01    2.6793407e+02    1.1044693e+02    5.3598898e-03    2.1939712e-03
  -1.3027090e+02    5.9849915e+00    1.5016256e+00    1.2165681e+03    1.2106673e+02    2.5758092e+03    1.3078716e+03    2.7225833e-03    1.1142947e-03    1.9777868e-03    7.0424619e-04    1.9769949e+00    2.8545644e-01    2.6597062e+02    1.1014727e+02    5.3262567e-03    2.1901397e-03
  -1.2967090e+02    5.8802376e+00    1.4971241e+00    1.1820701e+03    1.0525168e+02    2.5470855e+03    1.2728065e+03    2.6968324e-03    1.1076323e-03    1.9754332e-03    7.0349793e-04    1.9589599e+00    2.8746193e-01    2.6408629e+02    1.0977288e+02    5.2942134e-03    2.1848298e-03
  -1.2907090e+02    5.7788247e+00    1.4914470e+00    1.1505888e+03    9.9056978e+01    2.5236955e+03    1.2499335e+03    2.6711133e-03    1.1016975e-03    1.9726222e-03    7.0355149e-04    1.9413740e+00    2.8916558e-01    2.6220445e+02    1.0946921e+02    5.2622176e-03    2.1809706e-03
  -1.2847090e+02    5.6804463e+00    1.4850869e+00    1.1189728e+03    8.5707709e+01    2.4959159e+03    1.2160176e+03    2.6463462e-03    1.0946253e-03    1.9703226e-03    7.0240048e-04    1.9241792e+00    2.9068675e-01    2.6041389e+02    1.0905687e+02    5.2320644e-03    2.1749408e-03
  -1.2787090e+02    5.5851164e+00    1.4778090e+00    1.0893448e+03    7.9013319e+01    2.4705173e+03    1.1877419e+03    2.6218897e-03    1.0877201e-03    1.9678852e-03    7.0143202e-04    1.9073994e+00    2.9195623e-01    2.5865281e+02    1.0866138e+02    5.2025088e-03    2.1692707e-03
  -1.2727090e+02    5.4926197e+00    1.4697796e+00    1.0646874e+03    8.9587073e+01    2.4592155e+03    1.1914072e+03    2.5963603e-03    1.0834697e-03    1.9638576e-03    7.0338511e-04    1.8910050e+00    2.9299552e-01    2.5678672e+02    1.0852303e+02    5.1708231e-03    2.1688318e-03
  -1.2667090e+02    5.4024778e+00    1.4618703e+00    1.0385633e+03    8.7728671e+01    2.4395807e+03    1.1734462e+03    2.5718488e-03    1.0776655e-03    1.9605315e-03    7.0350029e-04    1.8748866e+00    2.9402719e-01    2.5501913e+02    1.0823694e+02    5.1411440e-03    2.1654308e-03
  -1.2607090e+02    5.3149753e+00    1.4534732e+00    1.0141756e+03    8.9934710e+01    2.4228466e+03    1.1622160e+03    2.5474638e-03    1.0722340e-03    1.9568928e-03    7.0401746e-04    1.8591269e+00    2.9489658e-01    2.5326413e+02    1.0798941e+02    5.1117297e-03    2.1628488e-03
  -1.2547090e+02    5.2295835e+00    1.4451940e+00    9.8852614e+02    8.1395688e+01    2.3987480e+03    1.1319133e+03    2.5241199e-03    1.0652819e-03    1.9540046e-03    7.0277131e-04    1.8436127e+00    2.9577203e-01    2.5160859e+02    1.0759367e+02    5.0843272e-03    2.1572734e-03
  -1.2487090e+02    5.1467495e+00    1.4363193e+00    9.6480276e+02    7.9495160e+01    2.3782738e+03    1.1105476e+03    2.5009384e-03    1.0587567e-03    1.9508373e-03    7.0201960e-04    1.8284637e+00    2.9645732e-01    2.4996894e+02    1.0724029e+02    5.0572545e-03    2.1525820e-03
  -1.2427090e+02    5.0661993e+00    1.4270069e+00    9.4162173e+02    7.5335983e+01    2.3569889e+03    1.0864780e+03    2.4782200e-03    1.0517945e-03    1.9477751e-03    7.0079959e-04    1.8136328e+00    2.9698883e-01    2.4837433e+02    1.0684489e+02    5.0311070e-03    2.1470612e-03
  -1.2367090e+02    4.9879496e+00    1.4173100e+00    9.1941953e+02    7.3890000e+01    2.3360632e+03    1.0633103e+03    2.4559136e-03    1.0447268e-03    1.9447531e-03    6.9940617e-04    1.7991298e+00    2.9737472e-01    2.4681985e+02    1.0644019e+02    5.0057862e-03    2.1413696e-03
  -1.2307090e+02    4.9118489e+00    1.4072313e+00    9.0091728e+02    8.1454944e+01    2.3277040e+03    1.0692695e+03    2.4326265e-03    1.0399534e-03    1.9401996e-03    7.0076009e-04    1.7849362e+00    2.9760499e-01    2.4516848e+02    1.0626164e+02    4.9784926e-03    2.1403296e-03
  -1.2247090e+02    4.8375235e+00    1.3974009e+00    8.8121274e+02    8.1926149e+01    2.3118001e+03    1.0553209e+03    2.4102223e-03    1.0338459e-03    1.9363233e-03    7.0036656e-04    1.7709600e+00    2.9785302e-01    2.4360312e+02    1.0595398e+02    4.9529692e-03    2.1366740e-03
  -1.2187090e+02    4.7651836e+00    1.3873047e+00    8.6272143e+02    8.4132774e+01    2.2983274e+03    1.0470750e+03    2.3878901e-03    1.0280232e-03    1.9321429e-03    7.0030848e-04    1.7572697e+00    2.9798029e-01    2.4204413e+02    1.0567584e+02    4.9275857e-03    2.1336505e-03
  -1.2127090e+02    4.6944600e+00    1.3775436e+00    8.4325331e+02    8.0581644e+01    2.2784795e+03    1.0219642e+03    2.3664378e-03    1.0209779e-03    1.9286389e-03    6.9866664e-04    1.7437708e+00    2.9816655e-01    2.4057186e+02    1.0527741e+02    4.9039885e-03    2.1281858e-03
  -1.2067611e+02    4.6262589e+00    1.3674985e+00    8.2555034e+02    8.1089574e+01    2.2629394e+03    1.0073209e+03    2.3451382e-03    1.0145245e-03    1.9247397e-03    6.9771591e-04    1.7306782e+00    2.9820391e-01    2.3910871e+02    1.0493572e+02    4.8805266e-03    2.1238835e-03
  -1.2008717e+02    4.5604332e+00    1.3574081e+00    8.0797524e+02    7.9430191e+01    2.2449126e+03    9.8565010e+02    2.3246053e-03    1.0074906e-03    1.9211850e-03    6.9594232e-04    1.7179617e+00    2.9815526e-01    2.3771505e+02    1.0453414e+02    4.8584347e-03    2.1183389e-03
  -1.1950389e+02    4.4969121e+00    1.3471164e+00    7.9370015e+02    8.4708545e+01    2.2389012e+03    9.9256020e+02    2.3032979e-03    1.0026575e-03    1.9161543e-03    6.9686672e-04    1.7056257e+00    2.9796380e-01    2.3623667e+02    1.0435045e+02    4.8345472e-03    2.1172808e-03
  -1.1892610e+02    4.4353139e+00    1.3372278e+00    7.7804460e+02    8.3368318e+01    2.2243569e+03    9.7664146e+02    2.2831717e-03    9.9630710e-04    1.9120489e-03    6.9569590e-04    1.6935694e+00    2.9782299e-01    2.3486969e+02    1.0401363e+02    4.8129082e-03    2.1130655e-03
  -1.1835364e+02    4.3757130e+00    1.3273894e+00    7.6365632e+02    8.5194344e+01    2.2129160e+03    9.6896423e+02    2.2632115e-03    9.9041043e-04    1.9076461e-03    6.9500836e-04    1.6818325e+00    2.9762633e-01    2.3351273e+02    1.0371999e+02    4.7914239e-03    2.1097427e-03
  -1.1778632e+02    4.3178382e+00    1.3178401e+00    7.4952225e+02    8.4870462e+01    2.2006773e+03    9.5722598e+02    2.2436307e-03    9.8440317e-04    1.9032484e-03    6.9406687e-04    1.6703530e+00    2.9745548e-01    2.3218735e+02    1.0341348e+02    4.7705482e-03    2.1061539e-03
  -1.1722396e+02    4.2618230e+00    1.3083172e+00    7.3550225e+02    8.4306544e+01    2.1862925e+03    9.4010060e+02    2.2247059e-03    9.7793322e-04    1.8991796e-03    6.9239723e-04    1.6591779e+00    2.9722749e-01    2.3092187e+02    1.0305879e+02    4.7508699e-03    2.1015625e-03
  -1.1666646e+02    4.2076023e+00    1.2987103e+00    7.2234382e+02    8.4142369e+01    2.1739103e+03    9.2742222e+02    2.2060298e-03    9.7168792e-04    1.8949329e-03    6.9098628e-04    1.6483062e+00    2.9690871e-01    2.2967543e+02    1.0272453e+02    4.7315419e-03    2.0973927e-03
  -1.1611365e+02    4.1550560e+00    1.2891177e+00    7.0925322e+02    8.3417452e+01    2.1594187e+03    9.0912158e+02    2.1879565e-03    9.6497338e-04    1.8910013e-03    6.8885288e-04    1.6377135e+00    2.9653318e-01    2.2848474e+02    1.0234136e+02    4.7133379e-03    2.0922057e-03
  -1.1556538e+02    4.1041111e+00    1.2794564e+00    6.9870925e+02    8.5956957e+01    2.1561486e+03    9.1786195e+02    2.1691296e-03    9.6024887e-04    1.8856467e-03    6.8936937e-04    1.6273961e+00    2.9606749e-01    2.2721015e+02    1.0215764e+02    4.6933378e-03    2.0911651e-03
  -1.1502155e+02    4.0545240e+00    1.2701147e+00    6.8755570e+02    8.6783056e+01    2.1476218e+03    9.1211485e+02    2.1509909e-03    9.5472042e-04    1.8808087e-03    6.8858622e-04    1.6172864e+00    2.9563596e-01    2.2600030e+02    1.0189188e+02    4.6746572e-03    2.0884188e-03
  -1.1448200e+02    4.0063514e+00    1.2607938e+00    6.7650220e+02    8.6723321e+01    2.1377930e+03    9.0270723e+02    2.1332932e-03    9.4886726e-04    1.8761406e-03    6.8729910e-04    1.6074158e+00    2.9515329e-01    2.2482928e+02    1.0159147e+02    4.6567492e-03    2.0849496e-03
  -1.1394661e+02    3.9593618e+00    1.2519256e+00    6.6553151e+02    8.6213360e+01    2.1268904e+03    8.8990687e+02    2.1160115e-03    9.4287951e-04    1.8716193e-03    6.8568405e-04    1.5977137e+00    2.9476353e-01    2.2369530e+02    1.0127479e+02    4.6395730e-03    2.0811392e-03
  -1.1341530e+02    3.9137294e+00    1.2430310e+00    6.5503141e+02    8.6224050e+01    2.1164638e+03    8.7825537e+02    2.0990216e-03    9.3689487e-04    1.8670901e-03    6.8399856e-04    1.5882486e+00    2.9431156e-01    2.2258566e+02    1.0095661e+02    4.6228718e-03    2.0772933e-03
  -1.1288790e+02    3.8693781e+00    1.2341490e+00    6.4464377e+02    8.5383219e+01    2.1050913e+03    8.6354813e+02    2.0824683e-03    9.3064869e-04    1.8627331e-03    6.8190855e-04    1.5790064e+00    2.9380988e-01    2.2151576e+02    1.0060936e+02    4.6069695e-03    2.0728364e-03
  -1.1236435e+02    3.8262708e+00    1.2252581e+00    6.3469403e+02    8.5279401e+01    2.0940869e+03    8.4994708e+02    2.0662069e-03    9.2439665e-04    1.8583992e-03    6.7972292e-04    1.5699839e+00    2.9325353e-01    2.2047070e+02    1.0025971e+02    4.5915584e-03    2.0683230e-03
  -1.1184453e+02    3.7843238e+00    1.2163894e+00    6.2667683e+02    8.6535032e+01    2.0928921e+03    8.5980753e+02    2.0492456e-03    9.1986023e-04    1.8527393e-03    6.7996220e-04    1.5611662e+00    2.9264743e-01    2.1934720e+02    1.0008549e+02    4.5744608e-03    2.0674997e-03
  -1.1132833e+02    3.7433515e+00    1.2078227e+00    6.1786212e+02    8.6728148e+01    2.0854462e+03    8.5314555e+02    2.0330288e-03    9.1434958e-04    1.8477892e-03    6.7860332e-04    1.5524999e+00    2.9208163e-01    2.1829646e+02    9.9810178e+01    4.5588656e-03    2.0645458e-03
  -1.1081566e+02    3.7034979e+00    1.1992226e+00    6.0965699e+02    8.7058462e+01    2.0799902e+03    8.5086695e+02    2.0168697e-03    9.0913093e-04    1.8425703e-03    6.7761763e-04    1.5440379e+00    2.9145449e-01    2.1724710e+02    9.9565130e+01    4.5432770e-03    2.0622383e-03
  -1.1030642e+02    3.6644309e+00    1.1910949e+00    6.0088987e+02    8.6561728e+01    2.0701050e+03    8.3700533e+02    2.0013341e-03    9.0322734e-04    1.8379104e-03    6.7547374e-04    1.5356773e+00    2.9094506e-01    2.1625713e+02    9.9245815e+01    4.5289046e-03    2.0583576e-03
  -1.0980052e+02    3.6264030e+00    1.1829187e+00    5.9272524e+02    8.6477672e+01    2.0623048e+03    8.2829086e+02    1.9858938e-03    8.9758854e-04    1.8330391e-03    6.7368756e-04    1.5275095e+00    2.9037353e-01    2.1527225e+02    9.8952311e+01    4.5146148e-03    2.0550201e-03
  -1.0929789e+02    3.5893361e+00    1.1747815e+00    5.8450036e+02    8.5916846e+01    2.0527680e+03    8.1472943e+02    1.9708832e-03    8.9159843e-04    1.8284348e-03    6.7132465e-04    1.5195144e+00    2.8977021e-01    2.1432794e+02    9.8620296e+01    4.5011607e-03    2.0508667e-03
  -1.0879844e+02    3.5532064e+00    1.1666199e+00    5.7818426e+02    8.7258216e+01    2.0534363e+03    8.2638112e+02    1.9550626e-03    8.8736425e-04    1.8224078e-03    6.7151282e-04    1.5116948e+00    2.8910756e-01    2.1329259e+02    9.8472545e+01    4.4857546e-03    2.0506245e-03
  -1.0830207e+02    3.5178327e+00    1.1587267e+00    5.7104690e+02    8.7189335e+01    2.0480316e+03    8.2147141e+02    1.9399361e-03    8.8218709e-04    1.8170818e-03    6.7014552e-04    1.5039930e+00    2.8849060e-01    2.1232638e+02    9.8224694e+01    4.4717964e-03    2.0482675e-03
  -1.0780872e+02    3.4833129e+00    1.1508408e+00    5.6402926e+02    8.7234974e+01    2.0420751e+03    8.1543301e+02    1.9251157e-03    8.7685604e-04    1.8118865e-03    6.6848982e-04    1.4964500e+00    2.8782985e-01    2.1138665e+02    9.7958399e+01    4.4583704e-03    2.0455094e-03
  -1.0731831e+02    3.4493850e+00    1.1433754e+00    5.5700798e+02    8.6531226e+01    2.0356249e+03    8.0690753e+02    1.9104950e-03    8.7151309e-04    1.8067046e-03    6.6672059e-04    1.4889799e+00    2.8727819e-01    2.1046431e+02    9.7688617e+01    4.4452917e-03    2.0426861e-03
  -1.0683077e+02    3.4162962e+00    1.1359256e+00    5.5004859e+02    8.6274212e+01    2.0279783e+03    7.9586608e+02    1.8962330e-03    8.6591417e-04    1.8017490e-03    6.6448035e-04    1.4816671e+00    2.8669386e-01    2.0957631e+02    9.7391270e+01    4.4329333e-03    2.0392799e-03
  -1.0634601e+02    3.3840011e+00    1.1284499e+00    5.4348182e+02    8.6127331e+01    2.0217292e+03    7.8821242e+02    1.8820794e-03    8.6048147e-04    1.7966565e-03    6.6246688e-04    1.4745067e+00    2.8606079e-01    2.0869503e+02    9.7109818e+01    4.4206951e-03    2.0362124e-03
  -1.0586398e+02    3.3524447e+00    1.1210060e+00    5.3682165e+02    8.5753639e+01    2.0136779e+03    7.7576617e+02    1.8683030e-03    8.5470884e-04    1.7918398e-03    6.5986648e-04    1.4674838e+00    2.8540220e-01    2.0784964e+02    9.6789793e+01    4.4092047e-03    2.0323144e-03
  -1.0538460e+02    3.3216108e+00    1.1135636e+00    5.3166559e+02    8.6164190e+01    2.0147773e+03    7.8567474e+02    1.8538359e-03    8.5045279e-04    1.7857378e-03    6.5961080e-04    1.4605996e+00    2.8470309e-01    2.0692498e+02    9.6631488e+01    4.3959959e-03    2.0318888e-03
  -1.0490780e+02    3.2913615e+00    1.1063192e+00    5.2603270e+02    8.6317159e+01    2.0115177e+03    7.8396026e+02    1.8398594e-03    8.4558008e-04    1.7801431e-03    6.5821997e-04    1.4538117e+00    2.8402884e-01    2.0604865e+02    9.6406109e+01    4.3838087e-03    2.0300247e-03
  -1.0443354e+02    3.2618030e+00    1.0990871e+00    5.2067415e+02    8.6425350e+01    2.0090834e+03    7.8377525e+02    1.8259647e-03    8.4083200e-04    1.7744125e-03    6.5697193e-04    1.4471560e+00    2.8332795e-01    2.0517657e+02    9.6193423e+01    4.3716957e-03    2.0284381e-03
  -1.0396174e+02    3.2326455e+00    1.0922992e+00    5.1461288e+02    8.5766746e+01    2.0015017e+03    7.7015974e+02    1.8126819e-03    8.3530704e-04    1.7693675e-03    6.5436749e-04    1.4405382e+00    2.8274846e-01    2.0436746e+02    9.5894579e+01    4.3609123e-03    2.0249984e-03
  -1.0349235e+02    3.2041728e+00    1.0854522e+00    5.0906343e+02    8.5683193e+01    1.9961574e+03    7.6260007e+02    1.7994138e-03    8.3006712e-04    1.7640924e-03    6.5218821e-04    1.4340590e+00    2.8211717e-01    2.0355582e+02    9.5625482e+01    4.3500595e-03    2.0221993e-03
  -1.0302529e+02    3.1763224e+00    1.0786131e+00    5.0347192e+02    8.5192192e+01    1.9897867e+03    7.5198564e+02    1.7864549e-03    8.2460793e-04    1.7590071e-03    6.4964081e-04    1.4277011e+00    2.8145643e-01    2.0277412e+02    9.5330644e+01    4.3398388e-03    2.0188461e-03
  -1.0256053e+02    3.1490760e+00    1.0717591e+00    4.9923491e+02    8.5614703e+01    1.9918417e+03    7.6213507e+02    1.7728182e-03    8.2054215e-04    1.7526917e-03    6.4927519e-04    1.4214645e+00    2.8075398e-01    2.0191300e+02    9.5188096e+01    4.3278905e-03    2.0187906e-03
  -1.0209800e+02    3.1223160e+00    1.0650800e+00    4.9418286e+02    8.5270976e+01    1.9874664e+03    7.5531987e+02    1.7598856e-03    8.1548420e-04    1.7472188e-03    6.4720083e-04    1.4153083e+00    2.8008283e-01    2.0112548e+02    9.4935353e+01    4.3175234e-03    2.0163540e-03
  -1.0163764e+02    3.0960472e+00    1.0584679e+00    4.8964253e+02    8.5557800e+01    1.9857683e+03    7.5582590e+02    1.7468436e-03    8.1083048e-04    1.7413932e-03    6.4571064e-04    1.4092443e+00    2.7939551e-01    2.0032163e+02    9.4725856e+01    4.3067893e-03    2.0148620e-03
  -1.0117943e+02    3.0701441e+00    1.0522179e+00    4.8479923e+02    8.4998011e+01    1.9818323e+03    7.4910019e+02    1.7341079e-03    8.0592144e-04    1.7358073e-03    6.4370941e-04    1.4032196e+00    2.7881431e-01    1.9954805e+02    9.4486464e+01    4.2966976e-03    2.0127301e-03
  -1.0072328e+02    3.0447847e+00    1.0459559e+00    4.7989618e+02    8.4744844e+01    1.9762892e+03    7.3896368e+02    1.7217000e-03    8.0070302e-04    1.7305111e-03    6.4114077e-04    1.3973042e+00    2.7820391e-01    1.9880673e+02    9.4211044e+01    4.2872987e-03    2.0098093e-03
  -1.0026915e+02    3.0199574e+00    1.0396448e+00    4.7534798e+02    8.4665525e+01    1.9724465e+03    7.3320516e+02    1.7093102e-03    7.9569286e-04    1.7250257e-03    6.3889880e-04    1.3915000e+00    2.7754757e-01    1.9806330e+02    9.3957532e+01    4.2778445e-03    2.0073690e-03
  -9.9817011e+01    2.9956668e+00    1.0333805e+00    4.7079554e+02    8.4533523e+01    1.9677238e+03    7.2505125e+02    1.6971930e-03    7.9054161e-04    1.7197131e-03    6.3635768e-04    1.3858029e+00    2.7687797e-01    1.9734690e+02    9.3687039e+01    4.2689714e-03    2.0045609e-03
  -9.9366792e+01    2.9718551e+00    1.0271132e+00    4.6734205e+02    8.4585329e+01    1.9707344e+03    7.3528393e+02    1.6844674e-03    7.8662856e-04    1.7132454e-03    6.3586381e-04    1.3802048e+00    2.7617296e-01    1.9655781e+02    9.3554896e+01    4.2585029e-03    2.0047883e-03
  -9.8918464e+01    2.9483994e+00    1.0209689e+00    4.6333819e+02    8.4427530e+01    1.9687817e+03    7.3255785e+02    1.6722251e-03    7.8198560e-04    1.7073932e-03    6.3402814e-04    1.3746666e+00    2.7548379e-01    1.9581932e+02    9.3339903e+01    4.2491366e-03    2.0032116e-03
  -9.8471966e+01    2.9254098e+00    1.0148137e+00    4.5932509e+02    8.4462346e+01    1.9658235e+03    7.2786732e+02    1.6602230e-03    7.7712174e-04    1.7017292e-03    6.3178782e-04    1.3692237e+00    2.7477184e-01    1.9510381e+02    9.3098793e+01    4.2402678e-03    2.0010648e-03
  -9.8027267e+01    2.9026341e+00    1.0090509e+00    4.5537941e+02    8.4206254e+01    1.9634922e+03    7.2361719e+02    1.6482415e-03    7.7246674e-04    1.6959189e-03    6.2979089e-04    1.3637883e+00    2.7417282e-01    1.9438711e+02    9.2879079e+01    4.2313566e-03    1.9993960e-03
  -9.7584316e+01    2.8803103e+00    1.0032789e+00    4.5144262e+02    8.4102343e+01    1.9602501e+03    7.1741504e+02    1.6364739e-03    7.6763059e-04    1.6902652e-03    6.2743441e-04    1.3584469e+00    2.7354877e-01    1.9369191e+02    9.2638812e+01    4.2229162e-03    1.9972772e-03
  -9.7143069e+01    2.8584432e+00    9.9752117e-01    4.4742819e+02    8.3724042e+01    1.9559220e+03    7.0815116e+02    1.6250013e-03    7.6258803e-04    1.6848339e-03    6.2471555e-04    1.3532004e+00    2.7290551e-01    1.9302703e+02    9.2373419e+01    4.2151344e-03    1.9946095e-03
  -9.6703497e+01    2.8369964e+00    9.9174527e-01    4.4356189e+02    8.3619680e+01    1.9518192e+03    6.9989782e+02    1.6136626e-03    7.5754577e-04    1.6794331e-03    6.2194913e-04    1.3480431e+00    2.7223301e-01    1.9237331e+02    9.2106094e+01    4.2075926e-03    1.9918944e-03
  -9.6265535e+01    2.8159401e+00    9.8597968e-01    4.4069059e+02    8.3523800e+01    1.9553078e+03    7.0958760e+02    1.6017219e-03    7.5368300e-04    1.6728798e-03    6.2121048e-04    1.3429672e+00    2.7153747e-01    1.9164699e+02    9.1973683e+01    4.1984474e-03    1.9921797e-03
  -9.5829177e+01    2.7951596e+00    9.8031476e-01    4.3736027e+02    8.3453115e+01    1.9543394e+03    7.0796167e+02    1.5902052e-03    7.4918466e-04    1.6668986e-03    6.1924844e-04    1.3379388e+00    2.7084962e-01    1.9096563e+02    9.1767370e+01    4.1902958e-03    1.9908367e-03
  -9.5394356e+01    2.7747958e+00    9.7463284e-01    4.3427597e+02    8.3446900e+01    1.9546054e+03    7.0897401e+02    1.5786815e-03    7.4486272e-04    1.6607249e-03    6.1756376e-04    1.3329991e+00    2.7014310e-01    1.9027944e+02    9.1580813e+01    4.1820366e-03    1.9899379e-03
  -9.4961038e+01    2.7545439e+00    9.6934049e-01    4.3061289e+02    8.3139948e+01    1.9503363e+03    6.9844280e+02    1.5676352e-03    7.3992136e-04    1.6551856e-03    6.1468281e-04    1.3280448e+00    2.6955457e-01    1.8964568e+02    9.1320257e+01    4.1749364e-03    1.9874044e-03
  -9.4529204e+01    2.7347003e+00    9.6398072e-01    4.2737779e+02    8.3144616e+01    1.9486273e+03    6.9466538e+02    1.5564998e-03    7.3531656e-04    1.6493310e-03    6.1237026e-04    1.3231833e+00    2.6892285e-01    1.8899787e+02    9.1097868e+01    4.1675252e-03    1.9857253e-03
  -9.4098795e+01    2.7152340e+00    9.5863869e-01    4.2395429e+02    8.2903869e+01    1.9449452e+03    6.8559291e+02    1.5457024e-03    7.3039249e-04    1.6438118e-03    6.0947424e-04    1.3184017e+00    2.6827748e-01    1.8838664e+02    9.0836514e+01    4.1609272e-03    1.9831835e-03
  -9.3669779e+01    2.6961168e+00    9.5327456e-01    4.2156364e+02    8.2960951e+01    1.9491340e+03    6.9547345e+02    1.5342608e-03    7.2668558e-04    1.6370939e-03    6.0868203e-04    1.3136976e+00    2.6760002e-01    1.8769530e+02    9.0717783e+01    4.1525447e-03    1.9838351e-03
  -9.3242139e+01    2.6772596e+00    9.4803736e-01    4.1840685e+02    8.2654899e+01    1.9466869e+03    6.8840263e+02    1.5234973e-03    7.2199927e-04    1.6313218e-03    6.0608951e-04    1.3090362e+00    2.6695304e-01    1.8708105e+02    9.0482214e+01    4.1458837e-03    1.9818853e-03
  -9.2815820e+01    2.6586570e+00    9.4281540e-01    4.1571801e+02    8.2781998e+01    1.9473976e+03    6.8994882e+02    1.5125221e-03    7.1775913e-04    1.6251049e-03    6.0422866e-04    1.3044275e+00    2.6628370e-01    1.8643796e+02    9.0298247e+01    4.1385784e-03    1.9811014e-03
  -9.2390790e+01    2.6401890e+00    9.3790552e-01    4.1273279e+02    8.2388756e+01    1.9459667e+03    6.8459566e+02    1.5017768e-03    7.1328809e-04    1.6191165e-03    6.0188416e-04    1.2998158e+00    2.6571559e-01    1.8581954e+02    9.0085504e+01    4.1318223e-03    1.9796839e-03
  -9.1967022e+01    2.6220574e+00    9.3296710e-01    4.0972148e+02    8.2344704e+01    1.9433575e+03    6.7714437e+02    1.4912591e-03    7.0859374e-04    1.6133610e-03    5.9909511e-04    1.2952792e+00    2.6512256e-01    1.8522504e+02    8.9845517e+01    4.1256058e-03    1.9776544e-03
  -9.1544487e+01    2.6042517e+00    9.2797693e-01    4.0689931e+02    8.2244981e+01    1.9418520e+03    6.7228707e+02    1.4807597e-03    7.0401048e-04    1.6074753e-03    5.9651147e-04    1.2908179e+00    2.6449377e-01    1.8462934e+02    8.9617381e+01    4.1193666e-03    1.9759001e-03
  -9.1123141e+01    2.5867804e+00    9.2300118e-01    4.0404642e+02    8.2262056e+01    1.9393929e+03    6.6528573e+02    1.4704915e-03    6.9928014e-04    1.6017934e-03    5.9360969e-04    1.2864298e+00    2.6385325e-01    1.8405859e+02    8.9370165e+01    4.1136927e-03    1.9737239e-03
  -9.0702955e+01    2.5695938e+00    9.1801867e-01    4.0205850e+02    8.2188045e+01    1.9442109e+03    6.7504148e+02    1.4596322e-03    6.9564707e-04    1.5949713e-03    5.9268655e-04    1.2821052e+00    2.6318949e-01    1.8341263e+02    8.9254549e+01    4.1063251e-03    1.9745379e-03
  -9.0283896e+01    2.5526133e+00    9.1311155e-01    3.9961440e+02    8.2062853e+01    1.9445240e+03    6.7352784e+02    1.4492123e-03    6.9139596e-04    1.5887764e-03    5.9052997e-04    1.2778185e+00    2.6253013e-01    1.8281672e+02    8.9063394e+01    4.1000948e-03    1.9736544e-03
  -8.9865945e+01    2.5359230e+00    9.0816432e-01    3.9727874e+02    8.2125340e+01    1.9450679e+03    6.7269268e+02    1.4388385e-03    6.8712596e-04    1.5825432e-03    5.8833451e-04    1.2735972e+00    2.6185011e-01    1.8222267e+02    8.8868964e+01    4.0939155e-03    1.9727084e-03
  -8.9449062e+01    2.5192421e+00    9.0360227e-01    3.9468973e+02    8.2012806e+01    1.9437993e+03    6.6685348e+02    1.4286595e-03    6.8268978e-04    1.5765346e-03    5.8571464e-04    1.2693392e+00    2.6129064e-01    1.8164989e+02    8.8652305e+01    4.0882192e-03    1.9712778e-03
  -8.9033215e+01    2.5028630e+00    8.9897962e-01    3.9220882e+02    8.1990172e+01    1.9427736e+03    6.6189217e+02    1.4185681e-03    6.7824577e-04    1.5705337e-03    5.8306124e-04    1.2651533e+00    2.6069592e-01    1.8108464e+02    8.8433557e+01    4.0827025e-03    1.9698105e-03
  -8.8618375e+01    2.4867793e+00    8.9435449e-01    3.8963840e+02    8.1822669e+01    1.9406684e+03    6.5398712e+02    1.4087174e-03    6.7361180e-04    1.5647515e-03    5.8006164e-04    1.2610345e+00    2.6008640e-01    1.8054641e+02    8.8189575e+01    4.0778049e-03    1.9677814e-03
  -8.8204513e+01    2.4709650e+00    8.8970713e-01    3.8717233e+02    8.1857690e+01    1.9387839e+03    6.4706428e+02    1.3989554e-03    6.6897654e-04    1.5589888e-03    5.7702920e-04    1.2569777e+00    2.5945547e-01    1.8001616e+02    8.7943933e+01    4.0730999e-03    1.9657232e-03
  -8.7791601e+01    2.4553844e+00    8.8506121e-01    3.8549926e+02    8.1736250e+01    1.9439643e+03    6.5631067e+02    1.3886226e-03    6.6538394e-04    1.5521122e-03    5.7592233e-04    1.2529732e+00    2.5880680e-01    1.7941132e+02    8.7826367e+01    4.0666946e-03    1.9666101e-03
  -8.7616208e+01    2.4488417e+00    8.8313105e-01    3.8465604e+02    8.1774225e+01    1.9445198e+03    6.5629577e+02    1.3843655e-03    6.6366762e-04    1.5494015e-03    5.7500546e-04    1.2512877e+00    2.5853492e-01    1.7916980e+02    8.7752351e+01    4.0643169e-03    1.9664240e-03
  -8.7396966e+01    2.4407185e+00    8.8064842e-01    3.8361133e+02    8.1714565e+01    1.9453583e+03    6.5616806e+02    1.3790281e-03    6.6148407e-04    1.5459637e-03    5.7385743e-04    1.2491968e+00    2.5817267e-01    1.7886639e+02    8.7655468e+01    4.0613263e-03    1.9661078e-03
  -8.7122914e+01    2.4306258e+00    8.7761384e-01    3.8225674e+02    8.1858709e+01    1.9457019e+03    6.5474978e+02    1.3724485e-03    6.5864241e-04    1.5417919e-03    5.7219353e-04    1.2465891e+00    2.5774591e-01    1.7849876e+02    8.7521516e+01    4.0578755e-03    1.9654429e-03
  -8.6780350e+01    2.4178994e+00    8.7407982e-01    3.8048507e+02    8.1634636e+01    1.9463094e+03    6.5229231e+02    1.3641955e-03    6.5518128e-04    1.5364866e-03    5.7024744e-04    1.2432749e+00    2.5729440e-01    1.7803536e+02    8.7365031e+01    4.0534906e-03    1.9648956e-03
  -8.6370577e+01    2.4028667e+00    8.6978247e-01    3.7823807e+02    8.1621013e+01    1.9451811e+03    6.4582158e+02    1.3545809e-03    6.5072423e-04    1.5304933e-03    5.6731273e-04    1.2393558e+00    2.5672619e-01    1.7751165e+02    8.7137397e+01    4.0489805e-03    1.9633258e-03
  -8.5961561e+01    2.3880979e+00    8.6543657e-01    3.7614399e+02    8.1674185e+01    1.9449379e+03    6.4166139e+02    1.3450166e-03    6.4637339e-04    1.5244342e-03    5.6455852e-04    1.2355014e+00    2.5612810e-01    1.7699043e+02    8.6920307e+01    4.0445268e-03    1.9620001e-03
  -8.5553342e+01    2.3735397e+00    8.6106872e-01    3.7392312e+02    8.1685350e+01    1.9431348e+03    6.3354005e+02    1.3356637e-03    6.4175933e-04    1.5186247e-03    5.6130967e-04    1.2316949e+00    2.5551414e-01    1.7649399e+02    8.6667822e+01    4.0406556e-03    1.9598771e-03
  -8.5145894e+01    2.3592116e+00    8.5668411e-01    3.7254614e+02    8.1569222e+01    1.9490272e+03    6.4305981e+02    1.3257000e-03    6.3826546e-04    1.5116149e-03    5.6015870e-04    1.2279442e+00    2.5487406e-01    1.7591659e+02    8.6556937e+01    4.0349128e-03    1.9610589e-03
  -8.4739189e+01    2.3450067e+00    8.5232859e-01    3.7083939e+02    8.1523252e+01    1.9512906e+03    6.4399252e+02    1.3160581e-03    6.3428026e-04    1.5051120e-03    5.5797595e-04    1.2242167e+00    2.5422677e-01    1.7537895e+02    8.6381596e+01    4.0300626e-03    1.9607866e-03
  -8.4333202e+01    2.3310533e+00    8.4796367e-01    3.6913890e+02    8.1496801e+01    1.9531976e+03    6.4337697e+02    1.3065154e-03    6.3021879e-04    1.4986461e-03    5.5565983e-04    1.2205471e+00    2.5357514e-01    1.7485221e+02    8.6194945e+01    4.0254516e-03    1.9602849e-03
  -8.3927907e+01    2.3170254e+00    8.4396409e-01    3.6708596e+02    8.1493819e+01    1.9521870e+03    6.3594338e+02    1.2972515e-03    6.2583562e-04    1.4926076e-03    5.5259571e-04    1.2168215e+00    2.5303948e-01    1.7436061e+02    8.5964499e+01    4.0216385e-03    1.9587958e-03
  -8.3523277e+01    2.3032478e+00    8.3988736e-01    3.6521614e+02    8.1529610e+01    1.9523128e+03    6.3141228e+02    1.2879859e-03    6.2156308e-04    1.4864430e-03    5.4974386e-04    1.2131607e+00    2.5246725e-01    1.7387046e+02    8.5747803e+01    4.0177703e-03    1.9576266e-03
  -8.3119287e+01    2.2897065e+00    8.3580089e-01    3.6325532e+02    8.1489815e+01    1.9513334e+03    6.2392789e+02    1.2789380e-03    6.1710438e-04    1.4804987e-03    5.4654601e-04    1.2095564e+00    2.5188174e-01    1.7342712e+02    8.5522412e+01    4.0145257e-03    1.9558680e-03
  -8.2715911e+01    2.2763729e+00    8.3167939e-01    3.6204422e+02    8.1474674e+01    1.9570840e+03    6.3183744e+02    1.2693349e-03    6.1360225e-04    1.4734789e-03    5.4515552e-04    1.2060038e+00    2.5127032e-01    1.7291506e+02    8.5429780e+01    4.0095170e-03    1.9570427e-03
  -8.2313124e+01    2.2631810e+00    8.2760058e-01    3.6042316e+02    8.1497860e+01    1.9585364e+03    6.2956283e+02    1.2601547e-03    6.0950733e-04    1.4671109e-03    5.4256225e-04    1.2024786e+00    2.5066433e-01    1.7245584e+02    8.5258404e+01    4.0057643e-03    1.9563925e-03
  -8.1910901e+01    2.2500882e+00    8.2351505e-01    3.5900799e+02    8.1498532e+01    1.9616765e+03    6.3163542e+02    1.2508538e-03    6.0563601e-04    1.4604788e-03    5.4034655e-04    1.1989748e+00    2.5003645e-01    1.7197738e+02    8.5115633e+01    4.0015833e-03    1.9564299e-03
  -8.1509217e+01    2.2369644e+00    8.1975239e-01    3.5728950e+02    8.1240727e+01    1.9626305e+03    6.2687221e+02    1.2417444e-03    6.0155300e-04    1.4540904e-03    5.3765612e-04    1.1954285e+00    2.4952002e-01    1.7152206e+02    8.4943081e+01    3.9979614e-03    1.9557911e-03
  -8.1108046e+01    2.2240548e+00    8.1595808e-01    3.5549909e+02    8.1314756e+01    1.9621090e+03    6.1953050e+02    1.2328612e-03    5.9721595e-04    1.4479992e-03    5.3445515e-04    1.1919347e+00    2.4898744e-01    1.7109400e+02    8.4735542e+01    3.9950056e-03    1.9543409e-03
  -8.0707365e+01    2.2113589e+00    8.1207028e-01    3.5391705e+02    8.1370297e+01    1.9630860e+03    6.1594146e+02    1.2239302e-03    5.9303412e-04    1.4417193e-03    5.3156098e-04    1.1884992e+00    2.4841287e-01    1.7065641e+02    8.4547611e+01    3.9918523e-03    1.9533643e-03
  -8.0307148e+01    2.1988734e+00    8.0819124e-01    3.5220726e+02    8.1443471e+01    1.9625445e+03    6.0847927e+02    1.2152449e-03    5.8862721e-04    1.4357239e-03    5.2822596e-04    1.1851137e+00    2.4783282e-01    1.7024976e+02    8.4327687e+01    3.9894517e-03    1.9516471e-03
  -7.9907371e+01    2.1865449e+00    8.0426701e-01    3.5134058e+02    8.1540814e+01    1.9698517e+03    6.1906130e+02    1.2058773e-03    5.8530106e-04    1.4284552e-03    5.2696765e-04    1.1817688e+00    2.4722259e-01    1.6974660e+02    8.4253843e+01    3.9848007e-03    1.9534009e-03
  -7.9508010e+01    2.1743098e+00    8.0037027e-01    3.5002002e+02    8.1500554e+01    1.9725446e+03    6.1827657e+02    1.1969268e-03    5.8136108e-04    1.4218558e-03    5.2445024e-04    1.1784405e+00    2.4661280e-01    1.6929746e+02    8.4095929e+01    3.9814516e-03    1.9531848e-03
  -7.9109040e+01    2.1623007e+00    7.9641487e-01    3.4870819e+02    8.1650509e+01    1.9747039e+03    6.1656790e+02    1.1881121e-03    5.7729352e-04    1.4153854e-03    5.2169423e-04    1.1751723e+00    2.4597535e-01    1.6886440e+02    8.3919747e+01    3.9785016e-03    1.9525460e-03
  -7.8710437e+01    2.1501415e+00    7.9284520e-01    3.4720528e+02    8.1491277e+01    1.9760719e+03    6.1168484e+02    1.1793549e-03    5.7323684e-04    1.4089566e-03    5.1885151e-04    1.1718258e+00    2.4546265e-01    1.6843741e+02    8.3743330e+01    3.9757176e-03    1.9519267e-03
  -7.8312177e+01    2.1381838e+00    7.8919389e-01    3.4568633e+02    8.1504478e+01    1.9765096e+03    6.0547324e+02    1.1707657e-03    5.6900498e-04    1.4027384e-03    5.1564723e-04    1.1685338e+00    2.4491775e-01    1.6803077e+02    8.3541822e+01    3.9734504e-03    1.9507233e-03
  -7.7914235e+01    2.1264257e+00    7.8552035e-01    3.4431221e+02    8.1638444e+01    1.9779367e+03    6.0177050e+02    1.1621897e-03    5.6488083e-04    1.3964229e-03    5.1264621e-04    1.1652928e+00    2.4435605e-01    1.6762282e+02    8.3353506e+01    3.9711800e-03    1.9498457e-03
  -7.7516588e+01    2.1148366e+00    7.8183247e-01    3.4281474e+02    8.1790809e+01    1.9778034e+03    5.9427449e+02    1.1538251e-03    5.6051317e-04    1.3903789e-03    5.0916816e-04    1.1620930e+00    2.4378463e-01    1.6724268e+02    8.3130100e+01    3.9696097e-03    1.9481494e-03
  -7.7119212e+01    2.1033894e+00    7.7811772e-01    3.4205967e+02    8.1752542e+01    1.9851512e+03    6.0317896e+02    1.1448434e-03    5.5715935e-04    1.3831239e-03    5.0769600e-04    1.1589297e+00    2.4319024e-01    1.6677203e+02    8.3047663e+01    3.9659035e-03    1.9498488e-03
  -7.6877416e+01    2.0964675e+00    7.7584580e-01    3.4138606e+02    8.1644121e+01    1.9871646e+03    6.0284537e+02    1.1395719e-03    5.5481060e-04    1.3790526e-03    5.0611297e-04    1.1570162e+00    2.4281391e-01    1.6651130e+02    8.2953469e+01    3.9642676e-03    1.9498234e-03
  -7.6575170e+01    2.0879492e+00    7.7297794e-01    3.4069167e+02    8.1827014e+01    1.9906549e+03    6.0497635e+02    1.1329362e-03    5.5195398e-04    1.3738291e-03    5.0432355e-04    1.1546598e+00    2.4233636e-01    1.6617846e+02    8.2847970e+01    3.9620923e-03    1.9501139e-03
  -7.6197363e+01    2.0770671e+00    7.6977270e-01    3.3947351e+02    8.1693985e+01    1.9928986e+03    6.0118421e+02    1.1247867e-03    5.4821210e-04    1.3675350e-03    5.0166884e-04    1.1516124e+00    2.4186832e-01    1.6578259e+02    8.2691377e+01    3.9598911e-03    1.9499252e-03
  -7.5800717e+01    2.0657960e+00    7.6635259e-01    3.3808812e+02    8.1854244e+01    1.9934687e+03    5.9412722e+02    1.1164685e-03    5.4399611e-04    1.3612843e-03    4.9830029e-04    1.1484533e+00    2.4135547e-01    1.6539792e+02    8.2484268e+01    3.9583541e-03    1.9487052e-03
  -7.5404234e+01    2.0547049e+00    7.6282295e-01    3.3689581e+02    8.1959222e+01    1.9955227e+03    5.9070101e+02    1.1080970e-03    5.3992763e-04    1.3548470e-03    4.9523699e-04    1.1453466e+00    2.4079968e-01    1.6500266e+02    8.2296795e+01    3.9565933e-03    1.9479638e-03
  -7.5007895e+01    2.0437853e+00    7.5930038e-01    3.3557245e+02    8.2108520e+01    1.9960275e+03    5.8340846e+02    1.0999598e-03    5.3563703e-04    1.3487008e-03    4.9173303e-04    1.1422821e+00    2.4023978e-01    1.6463926e+02    8.2075484e+01    3.9556376e-03    1.9464229e-03
  -7.4611674e+01    2.0330073e+00    7.5571858e-01    3.3506336e+02    8.2159530e+01    2.0045720e+03    5.9395145e+02    1.0911380e-03    5.3241427e-04    1.3412444e-03    4.9033883e-04    1.1392579e+00    2.3964477e-01    1.6417280e+02    8.2008707e+01    3.9522293e-03    1.9486495e-03
  -7.4215549e+01    2.0222868e+00    7.5214086e-01    3.3410096e+02    8.2117442e+01    2.0083116e+03    5.9311241e+02    1.0827332e-03    5.2855553e-04    1.3344994e-03    4.8762486e-04    1.1362428e+00    2.3904726e-01    1.6376485e+02    8.1849194e+01    3.9502800e-03    1.9486562e-03
  -7.3819493e+01    2.0117586e+00    7.4850916e-01    3.3315829e+02    8.2361483e+01    2.0115955e+03    5.9164229e+02    1.0744456e-03    5.2458131e-04    1.3278754e-03    4.8469605e-04    1.1332812e+00    2.3842436e-01    1.6337058e+02    8.1670851e+01    3.9486957e-03    1.9482231e-03
  -7.3423484e+01    2.0010228e+00    7.4525443e-01    3.3200381e+02    8.2295440e+01    2.0140054e+03    5.8671515e+02    1.0662050e-03    5.2061521e-04    1.3212971e-03    4.8167248e-04    1.1302242e+00    2.3792507e-01    1.6298187e+02    8.1491840e+01    3.9472821e-03    1.9478047e-03
  -7.3027497e+01    1.9904651e+00    7.4190873e-01    3.3083825e+02    8.2379946e+01    2.0155232e+03    5.8065165e+02    1.0581166e-03    5.1647575e-04    1.3149235e-03    4.7829346e-04    1.1272181e+00    2.3739423e-01    1.6261368e+02    8.1286722e+01    3.9464182e-03    1.9467718e-03
  -7.2631508e+01    1.9800738e+00    7.3853316e-01    3.2980642e+02    8.2580231e+01    2.0180238e+03    5.7704172e+02    1.0500350e-03    5.1243766e-04    1.3084564e-03    4.7511609e-04    1.1242571e+00    2.3684417e-01    1.6224327e+02    8.1094656e+01    3.9455345e-03    1.9460704e-03
  -7.2235491e+01    1.9698215e+00    7.3513555e-01    3.2865232e+02    8.2810130e+01    2.0189688e+03    5.6973863e+02    1.0421563e-03    5.0816650e-04    1.3022653e-03    4.7147462e-04    1.1213315e+00    2.3628374e-01    1.6190180e+02    8.0866354e+01    3.9453992e-03    1.9444927e-03
  -7.1839423e+01    1.9596859e+00    7.3170278e-01    3.2821900e+02    8.2784550e+01    2.0275530e+03    5.7851151e+02    1.0336383e-03    5.0488043e-04    1.2948128e-03    4.6983983e-04    1.1184374e+00    2.3570110e-01    1.6146128e+02    8.0785908e+01    3.9428821e-03    1.9465814e-03
  -7.1443279e+01    1.9495745e+00    7.2819352e-01    3.2747990e+02    8.2633523e+01    2.0326486e+03    5.7963951e+02    1.0254163e-03    5.0114338e-04    1.2878934e-03    4.6721369e-04    1.1155519e+00    2.3507519e-01    1.6106197e+02    8.0636409e+01    3.9414191e-03    1.9469946e-03
  -7.1047033e+01    1.9396590e+00    7.2473475e-01    3.2685113e+02    8.2896967e+01    2.0382140e+03    5.8138921e+02    1.0171980e-03    4.9744120e-04    1.2808863e-03    4.6466522e-04    1.1127120e+00    2.3447372e-01    1.6066032e+02    8.0491577e+01    3.9399497e-03    1.9475499e-03
  -7.0650661e+01    1.9295220e+00    7.2159925e-01    3.2567858e+02    8.3045754e+01    2.0390846e+03    5.7232734e+02    1.0093662e-03    4.9322747e-04    1.2745804e-03    4.6096177e-04    1.1097759e+00    2.3397765e-01    1.6031651e+02    8.0266305e+01    3.9399490e-03    1.9461490e-03
  -7.0254137e+01    1.9195695e+00    7.1833090e-01    3.2475387e+02    8.3134980e+01    2.0419843e+03    5.6820747e+02    1.0014420e-03    4.8921133e-04    1.2680184e-03    4.5768289e-04    1.1068971e+00    2.3343499e-01    1.5995587e+02    8.0070037e+01    3.9395856e-03    1.9454869e-03
  -6.9857437e+01    1.9097678e+00    7.1505412e-01    3.2373207e+02    8.3282715e+01    2.0436826e+03    5.6111452e+02    9.9371269e-04    4.8501332e-04    1.2616965e-03    4.5405123e-04    1.1040579e+00    2.3288338e-01    1.5962364e+02    7.9843585e+01    3.9399758e-03    1.9440993e-03
  -6.9460533e+01    1.9000767e+00    7.1172861e-01    3.2338828e+02    8.3348545e+01    2.0523619e+03    5.6865973e+02    9.8538229e-04    4.8169122e-04    1.2542071e-03    4.5220928e-04    1.1012498e+00    2.3230752e-01    1.5919455e+02    7.9753074e+01    3.9380078e-03    1.9461179e-03
  -6.9063401e+01    1.8904511e+00    7.0840513e-01    3.2265759e+02    8.3490762e+01    2.0566352e+03    5.6658324e+02    9.7746103e-04    4.7779963e-04    1.2474235e-03    4.4915857e-04    1.0984549e+00    2.3172737e-01    1.5882728e+02    7.9573000e+01    3.9376282e-03    1.9459305e-03
  -6.8666014e+01    1.8808461e+00    7.0496765e-01    3.2209418e+02    8.3291361e+01    2.0627180e+03    5.6872039e+02    9.6940458e-04    4.7411486e-04    1.2403636e-03    4.4649663e-04    1.0956706e+00    2.3109180e-01    1.5843597e+02    7.9424493e+01    3.9367029e-03    1.9465623e-03
  -6.8268346e+01    1.8710993e+00    7.0193986e-01    3.2120624e+02    8.3246481e+01    2.0662619e+03    5.6359936e+02    9.6154274e-04    4.7021511e-04    1.2336104e-03    4.4331277e-04    1.0928048e+00    2.3060173e-01    1.5807385e+02    7.9239942e+01    3.9365551e-03    1.9463299e-03
  -6.7870371e+01    1.8615008e+00    6.9885990e-01    3.2026485e+02    8.3503993e+01    2.0684658e+03    5.5656287e+02    9.5387012e-04    4.6609262e-04    1.2271448e-03    4.3967051e-04    1.0899805e+00    2.3009354e-01    1.5773952e+02    7.9018254e+01    3.9371631e-03    1.9451895e-03
  -6.7472061e+01    1.8520548e+00    6.9566622e-01    3.1951030e+02    8.3706046e+01    2.0722076e+03    5.5311863e+02    9.4613033e-04    4.6210525e-04    1.2204803e-03    4.3632888e-04    1.0872041e+00    2.2954378e-01    1.5739166e+02    7.8816614e+01    3.9374949e-03    1.9445755e-03
  -6.7073389e+01    1.8427448e+00    6.9246225e-01    3.1862899e+02    8.3952815e+01    2.0744201e+03    5.4595761e+02    9.3860802e-04    4.5790679e-04    1.2141064e-03    4.3256360e-04    1.0844639e+00    2.2898581e-01    1.5707752e+02    7.8578733e+01    3.9387340e-03    1.9430760e-03
  -6.6674328e+01    1.8335394e+00    6.8920204e-01    3.1853773e+02    8.4072727e+01    2.0849131e+03    5.5625572e+02    9.3037931e-04    4.5472939e-04    1.2063666e-03    4.3088810e-04    1.0817550e+00    2.2839809e-01    1.5664512e+02    7.8506480e+01    3.9370489e-03    1.9457890e-03
  -6.6274850e+01    1.8243656e+00    6.8592185e-01    3.1791943e+02    8.4054799e+01    2.0897571e+03    5.5367580e+02    9.2265362e-04    4.5084807e-04    1.1995090e-03    4.2772477e-04    1.0790507e+00    2.2780125e-01    1.5629323e+02    7.8319068e+01    3.9374565e-03    1.9456221e-03
  -6.5874927e+01    1.8153644e+00    6.8251936e-01    3.1746210e+02    8.4268477e+01    2.0955265e+03    5.5381952e+02    9.1490764e-04    4.4699941e-04    1.1925573e-03    4.2466033e-04    1.0764031e+00    2.2715493e-01    1.5593514e+02    7.8135368e+01    3.9377730e-03    1.9455786e-03
  -6.5474530e+01    1.8060604e+00    6.7951552e-01    3.1669019e+02    8.4230890e+01    2.0995556e+03    5.4833651e+02    9.0725174e-04    4.4307002e-04    1.1857652e-03    4.2131219e-04    1.0736262e+00    2.2664309e-01    1.5559069e+02    7.7935998e+01    3.9384941e-03    1.9451785e-03
  -6.5073630e+01    1.7969173e+00    6.7641657e-01    3.1591535e+02    8.4350499e+01    2.1027861e+03    5.4215603e+02    8.9974907e-04    4.3899231e-04    1.1791880e-03    4.1765294e-04    1.0708986e+00    2.2609958e-01    1.5526956e+02    7.7710347e+01    3.9398800e-03    1.9441354e-03
  -6.4672199e+01    1.7879084e+00    6.7326791e-01    3.1527832e+02    8.4580117e+01    2.1070933e+03    5.3843975e+02    8.9221797e-04    4.3499957e-04    1.1724822e-03    4.1418968e-04    1.0682102e+00    2.2553451e-01    1.5494127e+02    7.7496817e+01    3.9411556e-03    1.9434291e-03
  -6.4270205e+01    1.7789965e+00    6.7008101e-01    3.1452372e+02    8.4886510e+01    2.1098424e+03    5.3119154e+02    8.8486755e-04    4.3077343e-04    1.1660489e-03    4.1026322e-04    1.0655481e+00    2.2495539e-01    1.5464182e+02    7.7241612e+01    3.9432434e-03    1.9416846e-03
  -6.3867619e+01    1.7701770e+00    6.6685867e-01    3.1448004e+02    8.4905651e+01    2.1205795e+03    5.3973997e+02    8.7686087e-04    4.2751397e-04    1.1582958e-03    4.0835936e-04    1.0629125e+00    2.2435480e-01    1.5422844e+02    7.7149868e+01    3.9424699e-03    1.9441709e-03
  -6.3464411e+01    1.7613544e+00    6.6348049e-01    3.1411937e+02    8.4689560e+01    2.1276874e+03    5.4064770e+02    8.6915742e-04    4.2378933e-04    1.1511144e-03    4.0543365e-04    1.0602836e+00    2.2368503e-01    1.5386406e+02    7.6978483e+01    3.9430333e-03    1.9446442e-03
  -6.3060549e+01    1.7526952e+00    6.6016962e-01    3.1375501e+02    8.4863418e+01    2.1341888e+03    5.3970659e+02    8.6155282e-04    4.1995038e-04    1.1440283e-03    4.0230122e-04    1.0576926e+00    2.2304653e-01    1.5351432e+02    7.6786134e+01    3.9440533e-03    1.9446200e-03
  -6.2656001e+01    1.7437470e+00    6.5715389e-01    3.1302917e+02    8.4997972e+01    2.1377432e+03    5.3262281e+02    8.5415992e-04    4.1585951e-04    1.1373754e-03    3.9850239e-04    1.0549826e+00    2.2250790e-01    1.5319988e+02    7.6547350e+01    3.9460544e-03    1.9434347e-03
  -6.2250735e+01    1.7349650e+00    6.5406606e-01    3.1246004e+02    8.5217044e+01    2.1425045e+03    5.2826523e+02    8.4674629e-04    4.1186369e-04    1.1305926e-03    3.9492656e-04    1.0523235e+00    2.2194255e-01    1.5287963e+02    7.6322931e+01    3.9479882e-03    1.9426520e-03
  -6.1844719e+01    1.7263008e+00    6.5093124e-01    3.1179407e+02    8.5455697e+01    2.1460250e+03    5.2092343e+02    8.3950851e-04    4.0767606e-04    1.1240496e-03    3.9098371e-04    1.0496985e+00    2.2136001e-01    1.5258888e+02    7.6062130e+01    3.9507707e-03    1.9409562e-03
  -6.1437919e+01    1.7177348e+00    6.4774660e-01    3.1121918e+02    8.5801326e+01    2.1501006e+03    5.1520286e+02    8.3227743e-04    4.0351403e-04    1.1174650e-03    3.8709830e-04    1.0471018e+00    2.2075837e-01    1.5229790e+02    7.5804077e+01    3.9536315e-03    1.9393510e-03
  -6.1030301e+01    1.7092138e+00    6.4452358e-01    3.1128673e+02    8.5769799e+01    2.1617584e+03    5.2361315e+02    8.2440647e-04    4.0024504e-04    1.1095974e-03    3.8510529e-04    1.0445173e+00    2.2013528e-01    1.5188989e+02    7.5703127e+01    3.9535183e-03    1.9418991e-03
  -6.0826066e+01    1.7049780e+00    6.4274663e-01    3.1127898e+02    8.5411352e+01    2.1670234e+03    5.2652476e+02    8.2051356e-04    3.9854002e-04    1.1057456e-03    3.8390385e-04    1.0432463e+00    2.1974810e-01    1.5169191e+02    7.5639338e+01    3.9536287e-03    1.9428166e-03
  -6.0570772e+01    1.6997927e+00    6.4068470e-01    3.1114702e+02    8.5606185e+01    2.1714679e+03    5.2619898e+02    8.1585246e-04    3.9612675e-04    1.1012859e-03    3.8182882e-04    1.0416749e+00    2.1933661e-01    1.5148127e+02    7.5510133e+01    3.9547814e-03    1.9427054e-03
  -6.0251654e+01    1.6930206e+00    6.3840588e-01    3.1082479e+02    8.5632931e+01    2.1768440e+03    5.2390209e+02    8.0998659e-04    3.9319388e-04    1.0956493e-03    3.7933350e-04    1.0395924e+00    2.1892458e-01    1.5120952e+02    7.5362583e+01    3.9560419e-03    1.9429770e-03
  -5.9852757e+01    1.6846163e+00    6.3549423e-01    3.1018543e+02    8.5917859e+01    2.1804620e+03    5.1570804e+02    8.0298177e-04    3.8911105e-04    1.0891876e-03    3.7536515e-04    1.0370066e+00    2.1839170e-01    1.5092582e+02    7.5099244e+01    3.9591633e-03    1.9412721e-03
  -5.9441619e+01    1.6760978e+00    6.3234127e-01    3.0979689e+02    8.6167732e+01    2.1866765e+03    5.1289524e+02    7.9563153e-04    3.8514404e-04    1.0822094e-03    3.7180289e-04    1.0343920e+00    2.1778841e-01    1.5060303e+02    7.4866084e+01    3.9616397e-03    1.9405206e-03
  -5.9029500e+01    1.6676880e+00    6.2916848e-01    3.0923881e+02    8.6477780e+01    2.1908930e+03    5.0545089e+02    7.8853008e-04    3.8092364e-04    1.0755989e-03    3.6772300e-04    1.0318073e+00    2.1717670e-01    1.5032561e+02    7.4583224e+01    3.9653983e-03    1.9384798e-03
  -5.8616349e+01    1.6593618e+00    6.2589774e-01    3.0946493e+02    8.6519335e+01    2.2038071e+03    5.1461471e+02    7.8068606e-04    3.7768163e-04    1.0675339e-03    3.6571242e-04    1.0292525e+00    2.1651917e-01    1.4990710e+02    7.4480938e+01    3.9655190e-03    1.9412916e-03
  -5.8202128e+01    1.6510431e+00    6.2260520e-01    3.0901464e+02    8.6615111e+01    2.2091974e+03    5.0812368e+02    7.7351092e-04    3.7353780e-04    1.0606910e-03    3.6179624e-04    1.0266945e+00    2.1585602e-01    1.4961281e+02    7.4207510e+01    3.9690288e-03    1.9396291e-03
  -5.7786795e+01    1.6426887e+00    6.1912841e-01    3.0888370e+02    8.6371788e+01    2.2182457e+03    5.0977459e+02    7.6604101e-04    3.6977047e-04    1.0532967e-03    3.5866083e-04    1.0241345e+00    2.1511487e-01    1.4926068e+02    7.4002115e+01    3.9710928e-03    1.9398404e-03
  -5.7370302e+01    1.6341575e+00    6.1610047e-01    3.0841890e+02    8.6493507e+01    2.2243956e+03    5.0380348e+02    7.5878016e-04    3.6577118e-04    1.0462685e-03    3.5494621e-04    1.0214749e+00    2.1453976e-01    1.4894771e+02    7.3749339e+01    3.9742932e-03    1.9388518e-03
  -5.6952613e+01    1.6257421e+00    6.1300634e-01    3.0795582e+02    8.6897851e+01    2.2297620e+03    4.9742549e+02    7.5164699e-04    3.6162053e-04    1.0394434e-03    3.5092161e-04    1.0188504e+00    2.1394371e-01    1.4865816e+02    7.3464987e+01    3.9782153e-03    1.9370562e-03
  -5.6533686e+01    1.6174419e+00    6.0977582e-01    3.0760768e+02    8.7145347e+01    2.2362061e+03    4.9297042e+02    7.4448446e-04    3.5752838e-04    1.0324896e-03    3.4706676e-04    1.0162662e+00    2.1330178e-01    1.4836213e+02    7.3187730e+01    3.9820560e-03    1.9355197e-03
  -5.6113479e+01    1.6092356e+00    6.0651630e-01    3.0723066e+02    8.7558656e+01    2.2419219e+03    4.8734545e+02    7.3744893e-04    3.5332640e-04    1.0257114e-03    3.4297617e-04    1.0137087e+00    2.1264602e-01    1.4809163e+02    7.2884150e+01    3.9866503e-03    1.9333600e-03
  -5.5691946e+01    1.6010806e+00    6.0318107e-01    3.0755041e+02    8.7584254e+01    2.2558856e+03    4.9611370e+02    7.2971535e-04    3.5002729e-04    1.0175352e-03    3.4082975e-04    1.0111683e+00    2.1195717e-01    1.4768544e+02    7.2754239e+01    3.9875843e-03    1.9359889e-03
  -5.5269035e+01    1.5929251e+00    5.9957670e-01    3.0738951e+02    8.7252701e+01    2.2645346e+03    4.9401955e+02    7.2245738e-04    3.4608083e-04    1.0102422e-03    3.3729629e-04    1.0086440e+00    2.1115719e-01    1.4738082e+02    7.2497939e+01    3.9911343e-03    1.9351887e-03
  -5.4844693e+01    1.5848958e+00    5.9608001e-01    3.0726795e+02    8.7627189e+01    2.2725140e+03    4.9174520e+02    7.1529288e-04    3.4198735e-04    1.0031009e-03    3.3347451e-04    1.0061451e+00    2.1040268e-01    1.4712052e+02    7.2237838e+01    3.9952691e-03    1.9335642e-03
  -5.4418882e+01    1.5765091e+00    5.9291958e-01    3.0697927e+02    8.7870204e+01    2.2802967e+03    4.8744070e+02    7.0807801e-04    3.3799555e-04    9.9588626e-04    3.2974763e-04    1.0034958e+00    2.0976704e-01    1.4684865e+02    7.1993707e+01    3.9991936e-03    1.9324040e-03
  -5.4078233e+01    1.5699381e+00    5.9022779e-01    3.0664770e+02    8.7782197e+01    2.2851809e+03    4.8109806e+02    7.0250039e-04    3.3462718e-04    9.9039621e-04    3.2639485e-04    1.0014288e+00    2.0920274e-01    1.4666718e+02    7.1759052e+01    4.0033662e-03    1.9304060e-03
  -5.3652421e+01    1.5618091e+00    5.8691077e-01    3.0641153e+02    8.8062594e+01    2.2927167e+03    4.7706281e+02    6.9547120e-04    3.3053561e-04    9.8337804e-04    3.2246874e-04    9.9886355e-01    2.0851309e-01    1.4642372e+02    7.1486207e+01    4.0082426e-03    1.9285159e-03
  -5.3311773e+01    1.5554214e+00    5.8424457e-01    3.0616589e+02    8.8354459e+01    2.2977841e+03    4.7177349e+02    6.8999718e-04    3.2715401e-04    9.7796839e-04    3.1907759e-04    9.9684645e-01    2.0795380e-01    1.4625620e+02    7.1240802e+01    4.0129377e-03    1.9262580e-03
  -5.2885961e+01    1.5474444e+00    5.8079068e-01    3.0659317e+02    8.8344033e+01    2.3127911e+03    4.8040242e+02    6.8240540e-04    3.2382465e-04    9.6974724e-04    3.1679398e-04    9.9433161e-01    2.0720586e-01    1.4588509e+02    7.1117946e+01    4.0144531e-03    1.9285455e-03
  -5.2545312e+01    1.5411211e+00    5.7804042e-01    3.0636110e+02    8.8393274e+01    2.3183369e+03    4.7432515e+02    6.7694942e-04    3.2048300e-04    9.6426087e-04    3.1347048e-04    9.9233505e-01    2.0660401e-01    1.4571317e+02    7.0873549e+01    4.0191523e-03    1.9263483e-03
  -5.2119501e+01    1.5331451e+00    5.7439666e-01    3.0644610e+02    8.8304920e+01    2.3294787e+03    4.7608433e+02    6.6977324e-04    3.1668821e-04    9.5676725e-04    3.1015265e-04    9.8982698e-01    2.0576504e-01    1.4541648e+02    7.0644845e+01    4.0228875e-03    1.9257733e-03
  -5.1778852e+01    1.5266415e+00    5.7185820e-01    3.0629772e+02    8.8418695e+01    2.3366229e+03    4.7245297e+02    6.6416640e-04    3.1357751e-04    9.5098599e-04    3.0721921e-04    9.8774386e-01    2.0523908e-01    1.4520274e+02    7.0439853e+01    4.0265624e-03    1.9247017e-03
  -5.1353041e+01    1.5185772e+00    5.6863339e-01    3.0592411e+02    8.8810409e+01    2.3428883e+03    4.6416822e+02    6.5744931e-04    3.0934391e-04    9.4428085e-04    3.0284558e-04    9.8515757e-01    2.0457121e-01    1.4499457e+02    7.0107075e+01    4.0329169e-03    1.9212895e-03
  -5.1012392e+01    1.5122661e+00    5.6594291e-01    3.0584384e+02    8.9035207e+01    2.3499731e+03    4.6156768e+02    6.5197506e-04    3.0615508e-04    9.3865142e-04    2.9976803e-04    9.8313982e-01    2.0399381e-01    1.4480052e+02    6.9877211e+01    4.0372763e-03    1.9195445e-03
  -5.0586581e+01    1.5044343e+00    5.6254703e-01    3.0555900e+02    8.9330369e+01    2.3568163e+03    4.5413796e+02    6.4537539e-04    3.0193013e-04    9.3199750e-04    2.9543661e-04    9.8063273e-01    2.0326243e-01    1.4460754e+02    6.9533838e+01    4.0442371e-03    1.9158564e-03
  -5.0245932e+01    1.4982523e+00    5.5979135e-01    3.0539645e+02    8.9655721e+01    2.3626512e+03    4.4927072e+02    6.4012219e-04    2.9857713e-04    9.2667538e-04    2.9201227e-04    9.7865431e-01    2.0265887e-01    1.4445333e+02    6.9257258e+01    4.0498635e-03    1.9128304e-03
  -4.9820121e+01    1.4905454e+00    5.5626179e-01    3.0593674e+02    8.9642626e+01    2.3789790e+03    4.5824441e+02    6.3280616e-04    2.9530931e-04    9.1852346e-04    2.8974324e-04    9.7618952e-01    2.0186859e-01    1.4408913e+02    6.9113700e+01    4.0521969e-03    1.9148080e-03
  -4.9479472e+01    1.4844199e+00    5.5321851e-01    3.0606764e+02    8.9427715e+01    2.3885758e+03    4.5858638e+02    6.2728939e-04    2.9231309e-04    9.1260685e-04    2.8706762e-04    9.7424812e-01    2.0113152e-01    1.4386561e+02    6.8908844e+01    4.0560090e-03    1.9138312e-03
  -4.9053661e+01    1.4768721e+00    5.4953207e-01    3.0615851e+02    8.9764499e+01    2.3987385e+03    4.5690168e+02    6.2059440e-04    2.8830992e-04    9.0556556e-04    2.8320380e-04    9.7184010e-01    2.0027045e-01    1.4362686e+02    6.8591886e+01    4.0620540e-03    1.9109595e-03
  -4.8713012e+01    1.4705540e+00    5.4688990e-01    3.0596575e+02    8.9848789e+01    2.4054841e+03    4.5092947e+02    6.1532359e-04    2.8511066e-04    9.0007696e-04    2.7998478e-04    9.6978937e-01    1.9969461e-01    1.4344983e+02    6.8330395e+01    4.0673194e-03    1.9084173e-03
  -4.8287201e+01    1.4627602e+00    5.4351037e-01    3.0572737e+02    9.0165803e+01    2.4132267e+03    4.4402875e+02    6.0888006e-04    2.8099724e-04    8.9344878e-04    2.7572589e-04    9.6725900e-01    1.9895598e-01    1.4325722e+02    6.7973381e+01    4.0748569e-03    1.9044377e-03
  -4.7946552e+01    1.4566321e+00    5.4073982e-01    3.0566379e+02    9.0402515e+01    2.4205952e+03    4.4059359e+02    6.0369268e-04    2.7781060e-04    8.8801710e-04    2.7254001e-04    9.6527260e-01    1.9833519e-01    1.4308928e+02    6.7703492e+01    4.0805387e-03    1.9016675e-03
  -4.7520741e+01    1.4490420e+00    5.3722784e-01    3.0546144e+02    9.0716863e+01    2.4283362e+03    4.3343617e+02    5.9740210e-04    2.7364744e-04    8.8152538e-04    2.6819374e-04    9.6281029e-01    1.9754584e-01    1.4292132e+02    6.7320510e+01    4.0889738e-03    1.8969513e-03
  -4.7180092e+01    1.4430354e+00    5.3436510e-01    3.0543950e+02    9.1011285e+01    2.4357965e+03    4.3042969e+02    5.9231052e-04    2.7043636e-04    8.7618016e-04    2.6495315e-04    9.6086310e-01    1.9689008e-01    1.4276643e+02    6.7033211e+01    4.0951946e-03    1.8936939e-03
  -4.6754280e+01    1.4355311e+00    5.3074100e-01    3.0602635e+02    9.1015119e+01    2.4528096e+03    4.3829878e+02    5.8531480e-04    2.6717660e-04    8.6822028e-04    2.6255306e-04    9.5842827e-01    1.9605092e-01    1.4241726e+02    6.6849719e+01    4.0986264e-03    1.8947508e-03
  -4.6413632e+01    1.4295553e+00    5.2761620e-01    3.0621099e+02    9.0889023e+01    2.4631180e+03    4.3845816e+02    5.8003636e-04    2.6420342e-04    8.6243420e-04    2.5982278e-04    9.5650749e-01    1.9526978e-01    1.4220558e+02    6.6608913e+01    4.1033687e-03    1.8928660e-03
  -4.5987820e+01    1.4221951e+00    5.2372239e-01    3.0638677e+02    9.1132530e+01    2.4745057e+03    4.3709057e+02    5.7361563e-04    2.6025921e-04    8.5550952e-04    2.5596563e-04    9.5413487e-01    1.9431090e-01    1.4197879e+02    6.6250006e+01    4.1105207e-03    1.8888937e-03
  -4.5647171e+01    1.4160364e+00    5.2097288e-01    3.0624406e+02    9.1244025e+01    2.4819188e+03    4.3113826e+02    5.6859905e-04    2.5710258e-04    8.5017531e-04    2.5271791e-04    9.5210839e-01    1.9368496e-01    1.4182063e+02    6.5952486e+01    4.1169536e-03    1.8853809e-03
  -4.5221360e+01    1.4084008e+00    5.1746823e-01    3.0602750e+02    9.1594781e+01    2.4901550e+03    4.2366610e+02    5.6248347e-04    2.5301065e-04    8.4377742e-04    2.4836042e-04    9.4959338e-01    1.9288919e-01    1.4165594e+02    6.5539462e+01    4.1261119e-03    1.8798497e-03
  -4.4880711e+01    1.4024003e+00    5.1459019e-01    3.0606308e+02    9.1856101e+01    2.4988171e+03    4.2139824e+02    5.5748318e-04    2.4992211e-04    8.3839113e-04    2.4527248e-04    9.4762092e-01    1.9221897e-01    1.4149008e+02    6.5244658e+01    4.1324990e-03    1.8764175e-03
  -4.4454900e+01    1.3949457e+00    5.1094801e-01    3.0592273e+02    9.2176761e+01    2.5076008e+03    4.1468370e+02    5.5147031e-04    2.4584419e-04    8.3204402e-04    2.4095310e-04    9.4516746e-01    1.9136953e-01    1.4133844e+02    6.4817514e+01    4.1422493e-03    1.8704567e-03
  -4.4114251e+01    1.3890516e+00    5.0797885e-01    3.0588269e+02    9.2489892e+01    2.5151541e+03    4.1058630e+02    5.4667079e-04    2.4262193e-04    8.2694195e-04    2.3757216e-04    9.4322922e-01    1.9066470e-01    1.4121297e+02    6.4475098e+01    4.1499942e-03    1.8656234e-03
  -4.3688440e+01    1.3816831e+00    5.0418911e-01    3.0667772e+02    9.2488774e+01    2.5348154e+03    4.2080603e+02    5.3981876e-04    2.3954902e-04    8.1888128e-04    2.3542882e-04    9.4080648e-01    1.8975054e-01    1.4083077e+02    6.4285560e+01    4.1531819e-03    1.8666652e-03
  -4.3347791e+01    1.3758261e+00    5.0109530e-01    3.0663591e+02    9.2548296e+01    2.5428480e+03    4.1533007e+02    5.3504225e-04    2.3635341e-04    8.1372048e-04    2.3208116e-04    9.3888387e-01    1.8898264e-01    1.4069947e+02    6.3937780e+01    4.1609301e-03    1.8617011e-03
  -4.2921980e+01    1.3683988e+00    4.9699768e-01    3.0693316e+02    9.2558169e+01    2.5569623e+03    4.1691896e+02    5.2873927e-04    2.3267393e-04    8.0667995e-04    2.2861939e-04    9.3645774e-01    1.8791697e-01    1.4044093e+02    6.3578491e+01    4.1679698e-03    1.8577540e-03
  -4.2581331e+01    1.3623405e+00    4.9407622e-01    3.0694400e+02    9.2658710e+01    2.5663135e+03    4.1352422e+02    5.2385417e-04    2.2966276e-04    8.0130892e-04    2.2556937e-04    9.3443705e-01    1.8722812e-01    1.4026878e+02    6.3263964e+01    4.1746767e-03    1.8537692e-03
  -4.2155520e+01    1.3547592e+00    4.9041233e-01    3.0672152e+02    9.2981431e+01    2.5751901e+03    4.0572101e+02    5.1804486e-04    2.2563391e-04    7.9513179e-04    2.2117809e-04    9.3190252e-01    1.8636120e-01    1.4012511e+02    6.2791780e+01    4.1853397e-03    1.8464662e-03
  -4.1814871e+01    1.3488267e+00    4.8740804e-01    3.0663035e+02    9.3184395e+01    2.5830704e+03    4.0039386e+02    5.1341468e-04    2.2247210e-04    7.9013731e-04    2.1779998e-04    9.2992280e-01    1.8563773e-01    1.4000923e+02    6.2420004e+01    4.1938926e-03    1.8407569e-03
  -4.1389060e+01    1.3414483e+00    4.8359006e-01    3.0658330e+02    9.3476669e+01    2.5935534e+03    3.9560141e+02    5.0763876e-04    2.1855517e-04    7.8387489e-04    2.1366314e-04    9.2745921e-01    1.8471131e-01    1.3986098e+02    6.1956347e+01    4.2046396e-03    1.8336835e-03
  -4.1048411e+01    1.3356184e+00    4.8048408e-01    3.0655830e+02    9.3762079e+01    2.6018527e+03    3.9164954e+02    5.0308163e-04    2.1540401e-04    7.7893368e-04    2.1030671e-04    9.2551376e-01    1.8394708e-01    1.3975350e+02    6.1568815e+01    4.2136277e-03    1.8275038e-03
  -4.0622600e+01    1.3283181e+00    4.7653962e-01    3.0648278e+02    9.4072536e+01    2.6119661e+03    3.8603345e+02    4.9745174e-04    2.1142847e-04    7.7284276e-04    2.0603829e-04    9.2307461e-01    1.8297184e-01    1.3963185e+02    6.1063578e+01    4.2253853e-03    1.8192136e-03
  -4.0281951e+01    1.3225009e+00    4.7332268e-01    3.0730440e+02    9.4013088e+01    2.6304298e+03    3.9640932e+02    4.9208467e-04    2.0915820e-04    7.6628167e-04    2.0460295e-04    9.2113320e-01    1.8215630e-01    1.3928836e+02    6.0901986e+01    4.2273290e-03    1.8199177e-03
  -3.9856140e+01    1.3152254e+00    4.6896303e-01    3.0747416e+02    9.3892573e+01    2.6440540e+03    3.9412544e+02    4.8625135e-04    2.0541892e-04    7.5970188e-04    2.0087057e-04    9.1873210e-01    1.8096479e-01    1.3909579e+02    6.0439559e+01    4.2370270e-03    1.8130384e-03
  -3.9515491e+01    1.3095365e+00    4.6553474e-01    3.0768785e+02    9.4089355e+01    2.6549634e+03    3.9361905e+02    4.8164647e-04    2.0240543e-04    7.5451590e-04    1.9782292e-04    9.1684690e-01    1.8004480e-01    1.3895501e+02    6.0049000e+01    4.2451072e-03    1.8068872e-03
  -3.9089679e+01    1.3020227e+00    4.6171081e-01    3.0762100e+02    9.4350417e+01    2.6664977e+03    3.8864596e+02    4.7599847e-04    1.9862204e-04    7.4827299e-04    1.9380020e-04    9.1429402e-01    1.7911332e-01    1.3882520e+02    5.9564724e+01    4.2561383e-03    1.7988884e-03
  -3.8749030e+01    1.2960713e+00    4.5860114e-01    3.0751972e+02    9.4653048e+01    2.6749000e+03    3.8408280e+02    4.7161078e-04    1.9552449e-04    7.4348584e-04    1.9041077e-04    9.1227200e-01    1.7834600e-01    1.3875866e+02    5.9152137e+01    4.2659041e-03    1.7913274e-03
  -3.8323219e+01    1.2886883e+00    4.5462146e-01    3.0736766e+02    9.4887750e+01    2.6853684e+03    3.7778464e+02    4.6620848e-04    1.9164555e-04    7.3757782e-04    1.8616407e-04    9.0976427e-01    1.7735419e-01    1.3869424e+02    5.8626967e+01    4.2788760e-03    1.7816396e-03
  -3.7982570e+01    1.2828647e+00    4.5138085e-01    3.0735969e+02    9.5113975e+01    2.6947142e+03    3.7513784e+02    4.6187575e-04    1.8862718e-04    7.3278530e-04    1.8292967e-04    9.0778883e-01    1.7652922e-01    1.3863029e+02    5.8215660e+01    4.2889325e-03    1.7740700e-03
  -3.7556759e+01    1.2756075e+00    4.4729966e-01    3.0729690e+02    9.5410064e+01    2.7059832e+03    3.7079137e+02    4.5655508e-04    1.8482026e-04    7.2691030e-04    1.7881322e-04    9.0532216e-01    1.7549013e-01    1.3857415e+02    5.7684998e+01    4.3024122e-03    1.7641369e-03
  -3.7216110e+01    1.2698428e+00    4.4397592e-01    3.0727389e+02    9.5630894e+01    2.7152628e+03    3.6770061e+02    4.5232661e-04    1.8180008e-04    7.2222110e-04    1.7555319e-04    9.0336391e-01    1.7462961e-01    1.3852852e+02    5.7251350e+01    4.3132443e-03    1.7558196e-03
  -3.6790299e+01    1.2626089e+00    4.3972912e-01    3.0810967e+02    9.5586437e+01    2.7372659e+03    3.7710342e+02    4.4618086e-04    1.7884661e-04    7.1468648e-04    1.7330668e-04    9.0090715e-01    1.7350959e-01    1.3820150e+02    5.6954821e+01    4.3185454e-03    1.7531139e-03
  -3.6449650e+01    1.2568546e+00    4.3622763e-01    3.0799844e+02    9.5609499e+01    2.7461732e+03    3.7158586e+02    4.4206277e-04    1.7577758e-04    7.1011304e-04    1.6991699e-04    8.9895973e-01    1.7255272e-01    1.3817412e+02    5.6485847e+01    4.3301317e-03    1.7436445e-03
  -3.6023839e+01    1.2495790e+00    4.3158005e-01    3.0806366e+02    9.5492535e+01    2.7601848e+03    3.6909567e+02    4.3671687e-04    1.7212979e-04    7.0401053e-04    1.6614956e-04    8.9651577e-01    1.7120790e-01    1.3807074e+02    5.5949847e+01    4.3426604e-03    1.7334243e-03
  -3.5683190e+01    1.2439172e+00    4.2801436e-01    3.0827820e+02    9.5681298e+01    2.7722168e+03    3.6994899e+02    4.3243810e-04    1.6927429e-04    6.9907984e-04    1.6323950e-04    8.9459562e-01    1.7022586e-01    1.3797718e+02    5.5523869e+01    4.3523985e-03    1.7252432e-03
  -3.5257379e+01    1.2364757e+00    4.2393172e-01    3.0811167e+02    9.5932792e+01    2.7838922e+03    3.6546319e+02    4.2731785e-04    1.6560194e-04    6.9337381e-04    1.5918682e-04    8.9201819e-01    1.6917649e-01    1.3792651e+02    5.4950174e+01    4.3668175e-03    1.7137382e-03
  -3.4916730e+01    1.2306130e+00    4.2061230e-01    3.0790153e+02    9.6133482e+01    2.7922629e+03    3.6056590e+02    4.2338018e-04    1.6260686e-04    6.8903924e-04    1.5579308e-04    8.8998863e-01    1.6831202e-01    1.3792768e+02    5.4454461e+01    4.3797374e-03    1.7032597e-03
  -3.4490919e+01    1.2232953e+00    4.1633388e-01    3.0786158e+02    9.6289707e+01    2.8053837e+03    3.5862695e+02    4.1829287e-04    1.5904513e-04    6.8327238e-04    1.5198176e-04    8.8745688e-01    1.6718400e-01    1.3786721e+02    5.3882285e+01    4.3941319e-03    1.6916904e-03
  -3.4150270e+01    1.2175129e+00    4.1290143e-01    3.0775684e+02    9.6454702e+01    2.8148820e+03    3.5599655e+02    4.1436712e-04    1.5613401e-04    6.7888199e-04    1.4874723e-04    8.8545517e-01    1.6626613e-01    1.3785825e+02    5.3389629e+01    4.4069601e-03    1.6812235e-03
  -3.3724459e+01    1.2102865e+00    4.0858570e-01    3.0750977e+02    9.6644537e+01    2.8258194e+03    3.5114876e+02    4.0960478e-04    1.5246210e-04    6.7360046e-04    1.4460575e-04    8.8294753e-01    1.6511011e-01    1.3788758e+02    5.2749549e+01    4.4244892e-03    1.6673663e-03
  -3.3383810e+01    1.2045388e+00    4.0508267e-01    3.0743925e+02    9.6798989e+01    2.8359355e+03    3.4947327e+02    4.0572592e-04    1.4962319e-04    6.6921272e-04    1.4150052e-04    8.8095256e-01    1.6415983e-01    1.3787927e+02    5.2253055e+01    4.4375809e-03    1.6566801e-03
  -3.2957999e+01    1.1973041e+00    4.0064462e-01    3.0823982e+02    9.6775692e+01    2.8591290e+03    3.5925138e+02    4.0000489e-04    1.4680884e-04    6.6205560e-04    1.3929044e-04    8.7843808e-01    1.6293944e-01    1.3756243e+02    5.1873868e+01    4.4442413e-03    1.6510453e-03
  -3.2617350e+01    1.1915955e+00    3.9697216e-01    3.0804441e+02    9.6744903e+01    2.8684597e+03    3.5469225e+02    3.9628788e-04    1.4391369e-04    6.5786685e-04    1.3601572e-04    8.7646425e-01    1.6188716e-01    1.3759150e+02    5.1333659e+01    4.4587387e-03    1.6388568e-03
  -3.2191538e+01    1.1843546e+00    3.9213900e-01    3.0800919e+02    9.6655280e+01    2.8830399e+03    3.5332547e+02    3.9143639e-04    1.4046707e-04    6.5224489e-04    1.3237471e-04    8.7397617e-01    1.6042259e-01    1.3754597e+02    5.0702944e+01    4.4744261e-03    1.6250523e-03
  -3.1850889e+01    1.1787125e+00    3.8834064e-01    3.0813238e+02    9.6770936e+01    2.8955631e+03    3.5468949e+02    3.8754743e-04    1.3774302e-04    6.4769144e-04    1.2953275e-04    8.7202615e-01    1.5930707e-01    1.3749760e+02    5.0194146e+01    4.4866420e-03    1.6137504e-03
  -3.1425078e+01    1.1713092e+00    3.8401192e-01    3.0773716e+02    9.6889347e+01    2.9065646e+03    3.5046903e+02    3.8302603e-04    1.3422725e-04    6.4265932e-04    1.2546842e-04    8.6940613e-01    1.5813216e-01    1.3754828e+02    4.9503197e+01    4.5057120e-03    1.5978050e-03
  -3.1084429e+01    1.1654500e+00    3.8051683e-01    3.0750839e+02    9.7020935e+01    2.9162415e+03    3.4859736e+02    3.7939835e-04    1.3148772e-04    6.3856430e-04    1.2236964e-04    8.6733122e-01    1.5717252e-01    1.3757613e+02    4.8957619e+01    4.5206356e-03    1.5851652e-03
  -3.0871524e+01    1.1618570e+00    3.7834186e-01    3.0732622e+02    9.7049339e+01    2.9218802e+03    3.4639119e+02    3.7720896e-04    1.2978139e-04    6.3609993e-04    1.2039944e-04    8.6605862e-01    1.5656885e-01    1.3761835e+02    4.8609994e+01    4.5307843e-03    1.5769633e-03
  -3.0605392e+01    1.1573811e+00    3.7550052e-01    3.0713641e+02    9.6979681e+01    2.9294908e+03    3.4442133e+02    3.7445678e-04    1.2767854e-04    6.3296992e-04    1.1801965e-04    8.6447914e-01    1.5576646e-01    1.3766238e+02    4.8182010e+01    4.5432887e-03    1.5669500e-03
  -3.0272727e+01    1.1517500e+00    3.7199642e-01    3.0696214e+02    9.7056247e+01    2.9394882e+03    3.4444028e+02    3.7098470e-04    1.2505695e-04    6.2902389e-04    1.1506861e-04    8.6248372e-01    1.5477459e-01    1.3769960e+02    4.7641873e+01    4.5584715e-03    1.5542661e-03
  -2.9856896e+01    1.1446877e+00    3.6764577e-01    3.0658101e+02    9.7107034e+01    2.9507704e+03    3.4198601e+02    3.6679974e-04    1.2179081e-04    6.2430965e-04    1.1132581e-04    8.5996904e-01    1.5355256e-01    1.3779452e+02    4.6952022e+01    4.5791943e-03    1.5378281e-03
  -2.9524231e+01    1.1390696e+00    3.6411646e-01    3.0640203e+02    9.7232179e+01    2.9610339e+03    3.4257733e+02    3.6339511e-04    1.1924440e-04    6.2041092e-04    1.0850580e-04    8.5796844e-01    1.5254472e-01    1.3783964e+02    4.6404586e+01    4.5948307e-03    1.5246836e-03
  -2.9108399e+01    1.1320126e+00    3.5963365e-01    3.0706916e+02    9.7151815e+01    2.9843686e+03    3.5156610e+02    3.5826355e-04    1.1664781e-04    6.1386461e-04    1.0636110e-04    8.5545102e-01    1.5125679e-01    1.3755250e+02    4.5936071e+01    4.6030751e-03    1.5153405e-03
  -2.8775734e+01    1.1264188e+00    3.5594767e-01    3.0685569e+02    9.7154615e+01    2.9947087e+03    3.5098676e+02    3.5492889e-04    1.1408607e-04    6.1002305e-04    1.0347032e-04    8.5346454e-01    1.5014703e-01    1.3760589e+02    4.5353033e+01    4.6191030e-03    1.5009516e-03
  -2.8359903e+01    1.1194404e+00    3.5128061e-01    3.0636349e+02    9.6993082e+01    3.0057680e+03    3.4754677e+02    3.5099054e-04    1.1086224e-04    6.0557222e-04    9.9716439e-05    8.5098548e-01    1.4871885e-01    1.3775588e+02    4.4596201e+01    4.6420072e-03    1.4820807e-03
  -2.8027238e+01    1.1138185e+00    3.4726278e-01    3.0621405e+02    9.6871435e+01    3.0176827e+03    3.4815738e+02    3.4762803e-04    1.0839180e-04    6.0160594e-04    9.7096717e-05    8.4901563e-01    1.4737075e-01    1.3779143e+02    4.4011510e+01    4.6572614e-03    1.4675421e-03
  -2.7611407e+01    1.1068704e+00    3.4247863e-01    3.0593208e+02    9.6799919e+01    3.0310980e+03    3.4877620e+02    3.4359102e-04    1.0528380e-04    5.9691983e-04    9.3648069e-05    8.4654110e-01    1.4588284e-01    1.3791570e+02    4.3279970e+01    4.6784112e-03    1.4486222e-03
  -2.7278742e+01    1.1011339e+00    3.3902472e-01    3.0550259e+02    9.6908425e+01    3.0397732e+03    3.4971495e+02    3.4049917e-04    1.0280637e-04    5.9347184e-04    9.0719741e-05    8.4444742e-01    1.4490626e-01    1.3806069e+02    4.2675370e+01    4.6969195e-03    1.4326456e-03
  -2.6862911e+01    1.0938631e+00    3.3466550e-01    3.0482914e+02    9.6824943e+01    3.0502736e+03    3.4876863e+02    3.3669788e-04    9.9803673e-05    5.8922250e-04    8.7163327e-05    8.4178849e-01    1.4364605e-01    1.3825931e+02    4.1943581e+01    4.7208231e-03    1.4134320e-03
  -2.6530246e+01    1.0881512e+00    3.3119737e-01    3.0426518e+02    9.6742385e+01    3.0583042e+03    3.4781069e+02    3.3375783e-04    9.7437705e-05    5.8594403e-04    8.4335373e-05    8.3969516e-01    1.4264002e-01    1.3845065e+02    4.1351184e+01    4.7411255e-03    1.3976666e-03
  -2.6114415e+01    1.0810038e+00    3.2678436e-01    3.0361131e+02    9.6576291e+01    3.0692855e+03    3.4781646e+02    3.3005699e-04    9.4564980e-05    5.8175989e-04    8.0989523e-05    8.3707446e-01    1.4133487e-01    1.3866932e+02    4.0629837e+01    4.7660109e-03    1.3785817e-03
  -2.5781750e+01    1.0753295e+00    3.2326527e-01    3.0310086e+02    9.6452864e+01    3.0782609e+03    3.4824632e+02    3.2713049e-04    9.2319739e-05    5.7843201e-04    7.8394425e-05    8.3498924e-01    1.4028302e-01    1.3884920e+02    4.0053721e+01    4.7861508e-03    1.3631790e-03
  -2.5365918e+01    1.0682351e+00    3.1887694e-01    3.0238063e+02    9.6369851e+01    3.0883877e+03    3.5018413e+02    3.2359638e-04    8.9460528e-05    5.7451048e-04    7.4987540e-05    8.3237352e-01    1.3896419e-01    1.3911625e+02    3.9295666e+01    4.8129857e-03    1.3425795e-03
  -2.5033253e+01    1.0625936e+00    3.1537354e-01    3.0179957e+02    9.6262045e+01    3.0967580e+03    3.5113701e+02    3.2079744e-04    8.7258196e-05    5.7136066e-04    7.2407349e-05    8.3028803e-01    1.3790415e-01    1.3933287e+02    3.8703146e+01    4.8346296e-03    1.3264071e-03
  -2.4617422e+01    1.0555135e+00    3.1101230e-01    3.0104089e+02    9.6090673e+01    3.1072333e+03    3.5277029e+02    3.1733422e-04    8.4568824e-05    5.6746084e-04    6.9270605e-05    8.2766042e-01    1.3657919e-01    1.3960886e+02    3.7974673e+01    4.8620570e-03    1.3065555e-03
  -2.4284757e+01    1.0498571e+00    3.0746885e-01    3.0147577e+02    9.6085300e+01    3.1269529e+03    3.6176028e+02    3.1361911e-04    8.2696606e-05    5.6259027e-04    6.7725864e-05    8.2555819e-01    1.3549310e-01    1.3940079e+02    3.7507253e+01    4.8691486e-03    1.2943377e-03
  -2.3868926e+01    1.0428607e+00    3.0300785e-01    3.0078658e+02    9.5930225e+01    3.1382481e+03    3.6431243e+02    3.1018227e-04    7.9999272e-05    5.5866803e-04    6.4575691e-05    8.2296029e-01    1.3407772e-01    1.3965810e+02    3.6734714e+01    4.8961609e-03    1.2726893e-03
  -2.3536261e+01    1.0373608e+00    2.9935818e-01    3.0003962e+02    9.5661674e+01    3.1453913e+03    3.6411780e+02    3.0766485e-04    7.7860195e-05    5.5587804e-04    6.1981073e-05    8.2092550e-01    1.3287293e-01    1.3995851e+02    3.6100555e+01    4.9211450e-03    1.2546334e-03
  -2.3120430e+01    1.0303720e+00    2.9455143e-01    2.9925497e+02    9.5401108e+01    3.1565178e+03    3.6610336e+02    3.0435764e-04    7.5178778e-05    5.5210677e-04    5.8929866e-05    8.1836124e-01    1.3114701e-01    1.4024723e+02    3.5284070e+01    4.9495725e-03    1.2312223e-03
  -2.2787765e+01    1.0249064e+00    2.9082937e-01    2.9847019e+02    9.5037311e+01    3.1636832e+03    3.6622120e+02    3.0191888e-04    7.3132229e-05    5.4939538e-04    5.6488700e-05    8.1633405e-01    1.2988331e-01    1.4056456e+02    3.4652733e+01    4.9753888e-03    1.2130200e-03
  -2.2521633e+01    1.0205271e+00    2.8795535e-01    2.9815536e+02    9.4948395e+01    3.1725475e+03    3.7001167e+02    2.9971377e-04    7.1553466e-05    5.4677039e-04    5.4813631e-05    8.1469221e-01    1.2894958e-01    1.4069377e+02    3.4165637e+01    4.9917006e-03    1.1989872e-03
  -2.2188968e+01    1.0148796e+00    2.8466516e-01    2.9713676e+02    9.4908533e+01    3.1766784e+03    3.7315958e+02    2.9746343e-04    6.9429878e-05    5.4450984e-04    5.1987043e-05    8.1253505e-01    1.2795790e-01    1.4108642e+02    3.3474394e+01    5.0203639e-03    1.1785229e-03
  -2.1773137e+01    1.0076806e+00    2.8048829e-01    2.9591968e+02    9.4491092e+01    3.1843410e+03    3.7507457e+02    2.9447813e-04    6.7101927e-05    5.4127469e-04    4.9113113e-05    8.0977923e-01    1.2666758e-01    1.4148454e+02    3.2748720e+01    5.0530869e-03    1.1577027e-03
  -2.1440472e+01    1.0020224e+00    2.7719209e-01    2.9502515e+02    9.4209950e+01    3.1911301e+03    3.7763285e+02    2.9209437e-04    6.5305363e-05    5.3864652e-04    4.6976903e-05    8.0760747e-01    1.2563875e-01    1.4179299e+02    3.2173303e+01    5.0789692e-03    1.1409941e-03
  -2.1024640e+01    9.9491529e-01    2.7314848e-01    2.9378937e+02    9.3798904e+01    3.1987222e+03    3.8051867e+02    2.8921185e-04    6.3143573e-05    5.3551657e-04    4.4385313e-05    8.0486562e-01    1.2437119e-01    1.4221227e+02    3.1475907e+01    5.1126832e-03    1.1207621e-03
  -2.0691975e+01    9.8928919e-01    2.6991617e-01    2.9276513e+02    9.3436298e+01    3.2044603e+03    3.8248873e+02    2.8697532e-04    6.1464192e-05    5.3309573e-04    4.2365264e-05    8.0269157e-01    1.2333845e-01    1.4257205e+02    3.0926481e+01    5.1406024e-03    1.1047585e-03
  -2.0425843e+01    9.8481500e-01    2.6735763e-01    2.9200727e+02    9.3175339e+01    3.2097036e+03    3.8462250e+02    2.8515311e-04    6.0143034e-05    5.3108032e-04    4.0822844e-05    8.0095802e-01    1.2251363e-01    1.4283707e+02    3.0490042e+01    5.1621575e-03    1.0919883e-03
  -2.0093179e+01    9.7922439e-01    2.6421467e-01    2.9087203e+02    9.2929465e+01    3.2136814e+03    3.8867622e+02    2.8308804e-04    5.8393861e-05    5.2899959e-04    3.8586208e-05    7.9878269e-01    1.2150091e-01    1.4326692e+02    2.9884656e+01    5.1927593e-03    1.0738498e-03
  -1.9885263e+01    9.7574448e-01    2.6227055e-01    4.0907863e+02    2.8408816e+02    4.8409483e+03    3.4721839e+03    2.4980001e-04    1.0238716e-04    4.5893411e-04    1.6075580e-04    7.9742463e-01    1.2087296e-01    1.2698139e+02    5.2479924e+01    4.6169229e-03    1.8928858e-03
  -1.9739068e+01    9.7109970e-01    2.6137248e-01    4.0843998e+02    2.7121218e+02    4.8817057e+03    3.4015045e+03    2.4517766e-04    1.0239077e-04    4.5037318e-04    1.5991221e-04    7.9552335e-01    1.2059187e-01    1.2516837e+02    5.2703029e+01    4.5574214e-03    1.9035105e-03
  -1.9657849e+01    9.6851023e-01    2.6095879e-01    4.0820438e+02    2.6553316e+02    4.9023451e+03    3.3726773e+03    2.4318095e-04    1.0257469e-04    4.4684167e-04    1.6013808e-04    7.9445502e-01    1.2047702e-01    1.2444743e+02    5.2920921e+01    4.5346389e-03    1.9128357e-03
  -1.9592874e+01    9.6643303e-01    2.6065674e-01    4.0730043e+02    2.5996425e+02    4.9111177e+03    3.3399353e+03    2.4180146e-04    1.0262728e-04    4.4443330e-04    1.6018106e-04    7.9359488e-01    1.2039869e-01    1.2398052e+02    5.3046600e+01    4.5203514e-03    1.9185493e-03
  -1.9446679e+01    9.6173460e-01    2.6007387e-01    4.0545378e+02    2.4923633e+02    4.9303100e+03    3.2787425e+03    2.3899994e-04    1.0269628e-04    4.3966565e-04    1.6026937e-04    7.9163818e-01    1.2027215e-01    1.2307750e+02    5.3305469e+01    4.4934726e-03    1.9305590e-03
  -1.9394699e+01    9.6006646e-01    2.5989179e-01    4.0491890e+02    2.4596431e+02    4.9380038e+03    3.2609777e+03    2.3806441e-04    1.0272192e-04    4.3809902e-04    1.6032982e-04    7.9094024e-01    1.2024080e-01    1.2278549e+02    5.3398386e+01    4.4849495e-03    1.9348663e-03
  -1.9248504e+01    9.5534802e-01    2.5945236e-01    4.0326194e+02    2.3660375e+02    4.9594195e+03    3.2143897e+03    2.3556002e-04    1.0275010e-04    4.3393732e-04    1.6046684e-04    7.8895633e-01    1.2019396e-01    1.2202384e+02    5.3637893e+01    4.4630820e-03    1.9462134e-03
  -1.9183528e+01    9.5324869e-01    2.5928887e-01    4.0216406e+02    2.3240201e+02    4.9630926e+03    3.1880991e+03    2.3454596e-04    1.0267146e-04    4.3229805e-04    1.6033239e-04    7.8806930e-01    1.2019115e-01    1.2173439e+02    5.3697038e+01    4.4551184e-03    1.9495461e-03
  -1.9066573e+01    9.4947397e-01    2.5903031e-01    4.0057921e+02    2.2606407e+02    4.9740546e+03    3.1516427e+03    2.3275335e-04    1.0256572e-04    4.2941798e-04    1.6020774e-04    7.8646852e-01    1.2020777e-01    1.2122610e+02    5.3822500e+01    4.4412106e-03    1.9562415e-03
  -1.8985353e+01    9.4685026e-01    2.5887527e-01    3.9928620e+02    2.2145444e+02    4.9791969e+03    3.1238372e+03    2.3156627e-04    1.0244895e-04    4.2753643e-04    1.6004476e-04    7.8535162e-01    1.2023452e-01    1.2090057e+02    5.3886964e+01    4.4325222e-03    1.9600732e-03
  -1.8883829e+01    9.4357987e-01    2.5870813e-01    3.9780844e+02    2.1644756e+02    4.9859772e+03    3.0938265e+03    2.3011841e-04    1.0228611e-04    4.2527099e-04    1.5981212e-04    7.8395467e-01    1.2028436e-01    1.2050981e+02    5.3960854e+01    4.4222301e-03    1.9646499e-03
  -1.8756924e+01    9.3949463e-01    2.5851770e-01    3.9579254e+02    2.1005737e+02    4.9920728e+03    3.0540927e+03    2.2837456e-04    1.0203790e-04    4.2257613e-04    1.5945037e-04    7.8220381e-01    1.2036179e-01    1.2005200e+02    5.4029999e+01    4.4104055e-03    1.9695181e-03
  -1.8655400e+01    9.3623728e-01    2.5834140e-01    4.0232939e+02    2.2021883e+02    5.1076665e+03    3.1980727e+03    2.2612329e-04    1.0310149e-04    4.1861649e-04    1.6214442e-04    7.8080567e-01    1.2041883e-01    1.1923055e+02    5.4754089e+01    4.3841779e-03    1.9977124e-03
  -1.8528495e+01    9.3205955e-01    2.5823748e-01    4.0007592e+02    2.1330852e+02    5.1118091e+03    3.1525559e+03    2.2431450e-04    1.0282806e-04    4.1579548e-04    1.6171842e-04    7.7899962e-01    1.2055137e-01    1.1873097e+02    5.4815345e+01    4.3705358e-03    2.0021225e-03
  -1.8373095e+01    9.2696960e-01    2.5813498e-01    3.9735270e+02    2.0556952e+02    5.1159305e+03    3.1007875e+03    2.2223350e-04    1.0247719e-04    4.1261833e-04    1.6119957e-04    7.7678992e-01    1.2073586e-01    1.1818192e+02    5.4878936e+01    4.3560491e-03    2.0071046e-03
  -1.8225223e+01    9.2212349e-01    2.5806801e-01    3.9478377e+02    1.9889892e+02    5.1184475e+03    3.0545524e+03    2.2033604e-04    1.0210257e-04    4.0978048e-04    1.6063264e-04    7.7467624e-01    1.2093685e-01    1.1769622e+02    5.4917933e+01    4.3435634e-03    2.0110858e-03
  -1.8106925e+01    9.1826368e-01    2.5799773e-01    3.9324619e+02    1.9460677e+02    5.1287316e+03    3.0300691e+03    2.1880367e-04    1.0189181e-04    4.0745144e-04    1.6042773e-04    7.7298821e-01    1.2109921e-01    1.1729323e+02    5.4993550e+01    4.3329975e-03    2.0158721e-03
  -1.7959291e+01    9.1346746e-01    2.5796615e-01    3.9097070e+02    1.8910423e+02    5.1341374e+03    2.9935465e+03    2.1699050e-04    1.0152431e-04    4.0477302e-04    1.5991562e-04    7.7088042e-01    1.2133295e-01    1.1683780e+02    5.5032765e+01    4.3215204e-03    2.0198578e-03
  -1.7841185e+01    9.0965597e-01    2.5792009e-01    3.8895928e+02    1.8428981e+02    5.1353435e+03    2.9590382e+03    2.1559671e-04    1.0120117e-04    4.0274369e-04    1.5945201e-04    7.6920155e-01    1.2151664e-01    1.1649825e+02    5.5045143e+01    4.3132039e-03    2.0223324e-03
  -1.7693795e+01    9.0491012e-01    2.5787922e-01    3.8655349e+02    1.7880566e+02    5.1378357e+03    2.9205927e+03    2.1388234e-04    1.0078373e-04    4.0026385e-04    1.5885869e-04    7.6710418e-01    1.2175630e-01    1.1608316e+02    5.5054611e+01    4.3031150e-03    2.0252291e-03
  -1.7575883e+01    9.0115563e-01    2.5787132e-01    3.8471279e+02    1.7452418e+02    5.1405493e+03    2.8911478e+03    2.1253431e-04    1.0045692e-04    3.9831987e-04    1.5841115e-04    7.6543896e-01    1.2195747e-01    1.1575802e+02    5.5063002e+01    4.2952522e-03    2.0275528e-03
  -1.7454482e+01    8.9737619e-01    2.5815978e-01    3.8284302e+02    1.7106031e+02    5.1412217e+03    2.8598779e+03    2.1117925e-04    1.0008108e-04    3.9638805e-04    1.5786913e-04    7.6374692e-01    1.2223520e-01    1.1543708e+02    5.5049789e+01    4.2876427e-03    2.0291520e-03
  -1.7347546e+01    8.9416749e-01    2.5916834e-01    3.8154400e+02    1.7327408e+02    5.1430397e+03    2.8353014e+03    2.0999126e-04    9.9748525e-05    3.9469651e-04    1.5741365e-04    7.6228669e-01    1.2259962e-01    1.1515320e+02    5.5034863e+01    4.2808668e-03    2.0304303e-03
  -1.7253433e+01    8.9145439e-01    2.6127196e-01    3.8106757e+02    2.0334519e+02    5.1465016e+03    2.8216065e+03    2.0894393e-04    9.9458986e-05    3.9320752e-04    1.5703821e-04    7.6102472e-01    1.2306223e-01    1.1489907e+02    5.5021796e+01    4.2747233e-03    2.0315568e-03
  -1.7161683e+01    8.8885857e-01    2.6404298e-01    3.8131673e+02    2.8693715e+02    5.1494889e+03    2.8214843e+03    2.0793755e-04    9.9157543e-05    3.9179732e-04    1.5662617e-04    7.5980338e-01    1.2357674e-01    1.1465666e+02    5.4997846e+01    4.2689170e-03    2.0322460e-03
  -1.7067498e+01    8.8618442e-01    2.6659326e-01    3.8199145e+02    3.9017427e+02    5.1543252e+03    2.8377749e+03    2.0690676e-04    9.8854278e-05    3.9035094e-04    1.5622480e-04    7.5854931e-01    1.2406673e-01    1.1440672e+02    5.4976939e+01    4.2629019e-03    2.0330968e-03
  -1.6899734e+01    8.8133709e-01    2.6938942e-01    3.8801537e+02    4.8860766e+02    5.2480177e+03    3.0010077e+03    2.0449145e-04    9.9117571e-05    3.8648960e-04    1.5749088e-04    7.5630303e-01    1.2475487e-01    1.1363199e+02    5.5389466e+01    4.2399308e-03    2.0512368e-03
  -1.6794897e+01    8.7824166e-01    2.7040829e-01    3.8761521e+02    5.0901331e+02    5.2515534e+03    3.0005410e+03    2.0331410e-04    9.8772808e-05    3.8481136e-04    1.5702500e-04    7.5487529e-01    1.2513088e-01    1.1332898e+02    5.5365208e+01    4.2322517e-03    2.0521663e-03
  -1.6683578e+01    8.7493540e-01    2.7108290e-01    3.8690728e+02    5.1414645e+02    5.2555208e+03    2.9954808e+03    2.0208957e-04    9.8412501e-05    3.8307812e-04    1.5654875e-04    7.5335542e-01    1.2548260e-01    1.1301738e+02    5.5340197e+01    4.2244367e-03    2.0531592e-03
  -1.6564927e+01    8.7140008e-01    2.7152239e-01    3.8577865e+02    5.0872750e+02    5.2572648e+03    2.9804287e+03    2.0082280e-04    9.8007167e-05    3.8131183e-04    1.5599168e-04    7.5173248e-01    1.2582394e-01    1.1270286e+02    5.5300715e+01    4.2167346e-03    2.0537497e-03
  -1.6463546e+01    8.6837197e-01    2.7170722e-01    3.8476111e+02    4.9933779e+02    5.2590650e+03    2.9664354e+03    1.9975895e-04    9.7667927e-05    3.7984202e-04    1.5553594e-04    7.5034452e-01    1.2608626e-01    1.1243906e+02    5.5264832e+01    4.2102924e-03    2.0541231e-03
  -1.6336819e+01    8.6457298e-01    2.7182515e-01    3.8378650e+02    4.8414350e+02    5.2693425e+03    2.9582388e+03    1.9838954e-04    9.7318452e-05    3.7789254e-04    1.5516721e-04    7.4860136e-01    1.2640408e-01    1.1208215e+02    5.5261924e+01    4.2012068e-03    2.0561427e-03
  -1.6235438e+01    8.6153752e-01    2.7190601e-01    3.8262348e+02    4.7287770e+02    5.2709154e+03    2.9412175e+03    1.9735126e-04    9.6981039e-05    3.7646724e-04    1.5471403e-04    7.4720570e-01    1.2665695e-01    1.1182603e+02    5.5226567e+01    4.1950073e-03    2.0565465e-03
  -1.6154333e+01    8.5911752e-01    2.7194108e-01    3.8160497e+02    4.6341451e+02    5.2717125e+03    2.9248215e+03    1.9653394e-04    9.6708202e-05    3.7534797e-04    1.5435075e-04    7.4609263e-01    1.2684954e-01    1.1162636e+02    5.5195763e+01    4.1902239e-03    2.0567741e-03
  -1.6052952e+01    8.5609569e-01    2.7191754e-01    3.8030163e+02    4.5037281e+02    5.2727382e+03    2.9043809e+03    1.9551977e-04    9.6359928e-05    3.7396462e-04    1.5388626e-04    7.4470195e-01    1.2708058e-01    1.1137829e+02    5.5152752e+01    4.1842899e-03    2.0568894e-03
  -1.5971847e+01    8.5368245e-01    2.7188536e-01    3.7916365e+02    4.4027815e+02    5.2723845e+03    2.8849829e+03    1.9472443e-04    9.6074010e-05    3.7288875e-04    1.5349750e-04    7.4359073e-01    1.2725747e-01    1.1118695e+02    5.5113353e+01    4.1797906e-03    2.0567919e-03
  -1.5855056e+01    8.5021619e-01    2.7182410e-01    3.7756721e+02    4.2680876e+02    5.2726973e+03    2.8578905e+03    1.9358267e-04    9.5667484e-05    3.7134448e-04    1.5295747e-04    7.4199339e-01    1.2750138e-01    1.1091005e+02    5.5058567e+01    4.1732344e-03    2.0567162e-03
  -1.5790172e+01    8.4829471e-01    2.7177882e-01    3.7672370e+02    4.1946520e+02    5.2737072e+03    2.8445284e+03    1.9295090e-04    9.5448806e-05    3.7048803e-04    1.5267577e-04    7.4110698e-01    1.2763328e-01    1.1075606e+02    5.5031962e+01    4.1695795e-03    2.0568146e-03
  -1.5607686e+01    8.4288680e-01    2.7156942e-01    3.7425831e+02    3.9940894e+02    5.2752398e+03    2.8060548e+03    1.9119835e-04    9.4817318e-05    3.6812985e-04    1.5184968e-04    7.3860935e-01    1.2798736e-01    1.1033050e+02    5.4946081e+01    4.1595447e-03    2.0566758e-03
  -1.5480959e+01    8.3912138e-01    2.7133430e-01    3.7244068e+02    3.8550081e+02    5.2748896e+03    2.7777354e+03    1.9000250e-04    9.4362900e-05    3.6653830e-04    1.5124118e-04    7.3686914e-01    1.2821126e-01    1.1004189e+02    5.4876682e+01    4.1528112e-03    2.0562221e-03
  -1.5379578e+01    8.3611116e-01    2.7112962e-01    3.7095294e+02    3.7540610e+02    5.2742265e+03    2.7542682e+03    1.8906106e-04    9.4004580e-05    3.6529137e-04    1.5076517e-04    7.3547680e-01    1.2837959e-01    1.0981601e+02    5.4821207e+01    4.1475799e-03    2.0558371e-03
  -1.5252851e+01    8.3233885e-01    2.7079668e-01    3.6909461e+02    3.6245177e+02    5.2733797e+03    2.7266071e+03    1.8789641e-04    9.3554705e-05    3.6376163e-04    1.5016371e-04    7.3373126e-01    1.2857296e-01    1.0953608e+02    5.4749274e+01    4.1411081e-03    2.0552485e-03
  -1.5094443e+01    8.2762305e-01    2.7034158e-01    3.6675886e+02    3.4838929e+02    5.2720312e+03    2.6931273e+03    1.8646046e-04    9.2989018e-05    3.6188602e-04    1.4941056e-04    7.3154700e-01    1.2879317e-01    1.0919103e+02    5.4654177e+01    4.1331595e-03    2.0542988e-03
  -1.4998697e+01    8.2478932e-01    2.7002681e-01    3.7030035e+02    3.4371551e+02    5.3547079e+03    2.8003201e+03    1.8501993e-04    9.3383835e-05    3.5941765e-04    1.5083233e-04    7.3023630e-01    1.2889721e-01    1.0864176e+02    5.5035850e+01    4.1155255e-03    2.0702000e-03
  -1.4879014e+01    8.2124750e-01    2.6969691e-01    3.6848606e+02    3.3477643e+02    5.3524712e+03    2.7704398e+03    1.8390625e-04    9.2938067e-05    3.5792942e-04    1.5023087e-04    7.2858922e-01    1.2905845e-01    1.0835535e+02    5.4953149e+01    4.1084786e-03    2.0690698e-03
  -1.4783268e+01    8.1841710e-01    2.6945599e-01    3.6706562e+02    3.2820073e+02    5.3508516e+03    2.7481331e+03    1.8303515e-04    9.2601661e-05    3.5677589e-04    1.4977762e-04    7.2726988e-01    1.2918947e-01    1.0813454e+02    5.4896800e+01    4.1031281e-03    2.0685178e-03
  -1.4663585e+01    8.1487842e-01    2.6913789e-01    3.6536782e+02    3.2031440e+02    5.3503502e+03    2.7236655e+03    1.8195377e-04    9.2193650e-05    3.5534383e-04    1.4924910e-04    7.2561793e-01    1.2934799e-01    1.0785875e+02    5.4832394e+01    4.0964274e-03    2.0680454e-03
  -1.4513982e+01    8.1045287e-01    2.6871714e-01    3.6316975e+02    3.1073120e+02    5.3479013e+03    2.6921132e+03    1.8063289e-04    9.1669228e-05    3.5362359e-04    1.4855140e-04    7.2354822e-01    1.2953719e-01    1.0752637e+02    5.4740792e+01    4.0884834e-03    2.0670272e-03
  -1.4394299e+01    8.0692631e-01    2.6835891e-01    3.6174566e+02    3.0339388e+02    5.3527164e+03    2.6760545e+03    1.7954641e-04    9.1312248e-05    3.5215188e-04    1.4816282e-04    7.2189628e-01    1.2967895e-01    1.0723867e+02    5.4705677e+01    4.0812794e-03    2.0676632e-03
  -1.4244696e+01    8.0253892e-01    2.6792480e-01    3.5956859e+02    2.9457057e+02    5.3505311e+03    2.6463707e+03    1.7826528e-04    9.0796083e-05    3.5049523e-04    1.4748933e-04    7.1983523e-01    1.2985831e-01    1.0691778e+02    5.4614443e+01    4.0736895e-03    2.0666328e-03
  -1.4125013e+01    7.9905055e-01    2.6755656e-01    3.5776046e+02    2.8783339e+02    5.3475257e+03    2.6206622e+03    1.7726377e-04    9.0375772e-05    3.4921240e-04    1.4693109e-04    7.1819432e-01    1.2998953e-01    1.0667132e+02    5.4536676e+01    4.0679767e-03    2.0656350e-03
  -1.3975410e+01    7.9469303e-01    2.6708237e-01    3.5556566e+02    2.8004808e+02    5.3447991e+03    2.5917791e+03    1.7602585e-04    8.9860962e-05    3.4763250e-04    1.4626589e-04    7.1614138e-01    1.3014177e-01    1.0636485e+02    5.4441508e+01    4.0608499e-03    2.0644208e-03
  -1.3855727e+01    7.9121065e-01    2.6668474e-01    3.5374233e+02    2.7404193e+02    5.3411378e+03    2.5671832e+03    1.7505664e-04    8.9440654e-05    3.4641301e-04    1.4570544e-04    7.1449818e-01    1.3025403e-01    1.0612865e+02    5.4359989e+01    4.0554579e-03    2.0632526e-03
  -1.3706124e+01    7.8685831e-01    2.6616336e-01    3.5152128e+02    2.6678725e+02    5.3379887e+03    2.5393442e+03    1.7385453e-04    8.8930626e-05    3.4489882e-04    1.4505149e-04    7.1244183e-01    1.3037962e-01    1.0583253e+02    5.4262845e+01    4.0486450e-03    2.0619318e-03
  -1.3586441e+01    7.8338076e-01    2.6571781e-01    3.4970603e+02    2.6090573e+02    5.3350263e+03    2.5162785e+03    1.7290522e-04    8.8522641e-05    3.4370813e-04    1.4452499e-04    7.1079618e-01    1.3047082e-01    1.0559917e+02    5.4184963e+01    4.0433002e-03    2.0608752e-03
  -1.3436837e+01    7.7902673e-01    2.6514377e-01    3.4743239e+02    2.5405489e+02    5.3304255e+03    2.4889814e+03    1.7174252e-04    8.8010148e-05    3.4227463e-04    1.4385720e-04    7.0873207e-01    1.3057567e-01    1.0531534e+02    5.4081068e+01    4.0368723e-03    2.0592644e-03
  -1.3317155e+01    7.7555765e-01    2.6466720e-01    3.4564489e+02    2.4881156e+02    5.3272150e+03    2.4681316e+03    1.7081974e-04    8.7607834e-05    3.4113567e-04    1.4333869e-04    7.0708454e-01    1.3065177e-01    1.0508906e+02    5.4002556e+01    4.0317355e-03    2.0581561e-03
  -1.3167551e+01    7.7122114e-01    2.6407823e-01    3.4340181e+02    2.4291217e+02    5.3226988e+03    2.4427838e+03    1.6968553e-04    8.7105999e-05    3.3975164e-04    1.4269415e-04    7.0502056e-01    1.3074188e-01    1.0481125e+02    5.3900237e+01    4.0254592e-03    2.0565689e-03
  -1.3047869e+01    7.6776934e-01    2.6357334e-01    3.4156362e+02    2.3807661e+02    5.3181197e+03    2.4209704e+03    1.6879373e-04    8.6700613e-05    3.3867313e-04    1.4216264e-04    7.0337571e-01    1.3080073e-01    1.0459509e+02    5.3815718e+01    4.0206383e-03    2.0552019e-03
  -1.2898265e+01    7.6346076e-01    2.6294187e-01    3.3937847e+02    2.3243709e+02    5.3143734e+03    2.3983224e+03    1.6768306e-04    8.6213513e-05    3.3732484e-04    1.4155367e-04    7.0131788e-01    1.3087043e-01    1.0432104e+02    5.3718014e+01    4.0144233e-03    2.0537500e-03
  -1.2778583e+01    7.6002483e-01    2.6238468e-01    3.4242496e+02    2.3185771e+02    5.3994159e+03    2.5136411e+03    1.6618070e-04    8.6552838e-05    3.3475648e-04    1.4299645e-04    6.9967776e-01    1.3089786e-01    1.0371205e+02    5.4102048e+01    3.9945336e-03    2.0701796e-03
  -1.2628979e+01    7.5573709e-01    2.6174218e-01    3.4020313e+02    2.2664311e+02    5.3946813e+03    2.4864314e+03    1.6504166e-04    8.6063989e-05    3.3333085e-04    1.4236605e-04    6.9761989e-01    1.3096267e-01    1.0340744e+02    5.4001150e+01    3.9870461e-03    2.0685760e-03
  -1.2509297e+01    7.5232043e-01    2.6119839e-01    3.3841447e+02    2.2255617e+02    5.3902250e+03    2.4651721e+03    1.6415204e-04    8.5671786e-05    3.3223499e-04    1.4185371e-04    6.9597766e-01    1.3100403e-01    1.0317337e+02    5.3919201e+01    3.9813956e-03    2.0672534e-03
  -1.2359693e+01    7.4804478e-01    2.6049727e-01    3.3615699e+02    2.1760464e+02    5.3845515e+03    2.4393789e+03    1.6306206e-04    8.5188084e-05    3.3090785e-04    1.4123546e-04    6.9391897e-01    1.3104573e-01    1.0288738e+02    5.3816479e+01    3.9745518e-03    2.0655480e-03
  -1.2240010e+01    7.4462755e-01    2.5985490e-01    3.3434037e+02    2.1335649e+02    5.3798461e+03    2.4193798e+03    1.6220167e-04    8.4802044e-05    3.2986926e-04    1.4073773e-04    6.9227242e-01    1.3106207e-01    1.0266151e+02    5.3734573e+01    3.9691752e-03    2.0642004e-03
  -1.2090407e+01    7.4034333e-01    2.5902694e-01    3.3240812e+02    2.0843478e+02    5.3819946e+03    2.4056080e+03    1.6108992e-04    8.4394916e-05    3.2845333e-04    1.4032705e-04    6.9020547e-01    1.3106724e-01    1.0234821e+02    5.3676791e+01    3.9612682e-03    2.0641879e-03
  -1.1970724e+01    7.3693987e-01    2.5829943e-01    3.3051796e+02    2.0369064e+02    5.3765811e+03    2.3846454e+03    1.6025840e-04    8.4015092e-05    3.2746214e-04    1.3983895e-04    6.8856070e-01    1.3106261e-01    1.0212944e+02    5.3595033e+01    3.9561566e-03    2.0628295e-03
  -1.1821121e+01    7.3270190e-01    2.5741031e-01    3.2830750e+02    1.9842019e+02    5.3723967e+03    2.3641619e+03    1.5922471e-04    8.3564574e-05    3.2622415e-04    1.3930086e-04    6.8650812e-01    1.3105164e-01    1.0185274e+02    5.3502781e+01    3.9495864e-03    2.0614666e-03
  -1.1701438e+01    7.2931871e-01    2.5667530e-01    3.2642628e+02    1.9413661e+02    5.3666917e+03    2.3442201e+03    1.5842048e-04    8.3190672e-05    3.2528346e-04    1.3882673e-04    6.8486689e-01    1.3103362e-01    1.0164215e+02    5.3419409e+01    3.9447145e-03    2.0600208e-03
  -1.1551835e+01    7.2508219e-01    2.5573835e-01    3.2404500e+02    1.8869078e+02    5.3594046e+03    2.3198992e+03    1.5743356e-04    8.2729477e-05    3.2414234e-04    1.3825254e-04    6.8280728e-01    1.3100512e-01    1.0138370e+02    5.3314432e+01    3.9387695e-03    2.0581539e-03
  -1.1432152e+01    7.2170084e-01    2.5496379e-01    3.2213500e+02    1.8442124e+02    5.3530585e+03    2.3004697e+03    1.5665500e-04    8.2360101e-05    3.2325204e-04    1.3778300e-04    6.8116054e-01    1.3097409e-01    1.0118011e+02    5.3229238e+01    3.9341133e-03    2.0566255e-03
  -1.1282549e+01    7.1748014e-01    2.5403526e-01    3.1981931e+02    1.7963030e+02    5.3468111e+03    2.2793492e+03    1.5568949e-04    8.1919047e-05    3.2214325e-04    1.3725652e-04    6.7909960e-01    1.3093443e-01    1.0092438e+02    5.3131066e+01    3.9281865e-03    2.0549950e-03
  -1.1162866e+01    7.1410521e-01    2.5324353e-01    3.1793151e+02    1.7550766e+02    5.3413661e+03    2.2618822e+03    1.5492689e-04    8.1567140e-05    3.2127317e-04    1.3683026e-04    6.7744929e-01    1.3089155e-01    1.0072201e+02    5.3052541e+01    3.9235077e-03    2.0537016e-03
  -1.1013263e+01    7.0988730e-01    2.5222404e-01    3.1555329e+02    1.7029746e+02    5.3336889e+03    2.2409060e+03    1.5399353e-04    8.1126909e-05    3.2023160e-04    1.3629070e-04    6.7538269e-01    1.3082978e-01    1.0047553e+02    5.2949430e+01    3.9178796e-03    2.0518636e-03
  -1.0893580e+01    7.0651598e-01    2.5132695e-01    3.1362787e+02    1.6579082e+02    5.3274372e+03    2.2236717e+03    1.5325177e-04    8.0776591e-05    3.1940317e-04    1.3585789e-04    6.7372963e-01    1.3076327e-01    1.0027699e+02    5.2867467e+01    3.9133155e-03    2.0504255e-03
  -1.0743977e+01    7.0229747e-01    2.5024518e-01    3.1119015e+02    1.6055696e+02    5.3190903e+03    2.2020238e+03    1.5234413e-04    8.0346197e-05    3.1840593e-04    1.3533461e-04    6.7165497e-01    1.3068247e-01    1.0003515e+02    5.2764564e+01    3.9077996e-03    2.0485686e-03
  -1.0624294e+01    6.9893160e-01    2.4934753e-01    3.0924453e+02    1.5641748e+02    5.3121659e+03    2.1852744e+03    1.5162605e-04    8.0003408e-05    3.1762393e-04    1.3490936e-04    6.6999684e-01    1.3060871e-01    9.9842777e+01    5.2681889e+01    3.9034104e-03    2.0470770e-03
  -1.0474690e+01    6.9479241e-01    2.4843580e-01    3.0698974e+02    1.5323972e+02    5.3045940e+03    2.1666050e+03    1.5073014e-04    7.9580285e-05    3.1664028e-04    1.3440246e-04    6.6794484e-01    1.3055512e-01    9.9595908e+01    5.2580102e+01    3.8977252e-03    2.0452573e-03
  -1.0351087e+01    6.9173858e-01    2.4933442e-01    3.0594948e+02    1.6376047e+02    5.2995880e+03    2.1573948e+03    1.4998860e-04    7.9218180e-05    3.1580477e-04    1.3395126e-04    6.6636496e-01    1.3083116e-01    9.9389945e+01    5.2495877e+01    3.8930167e-03    2.0437620e-03
  -1.0280250e+01    6.9008345e-01    2.5008515e-01    3.0576415e+02    1.7466672e+02    5.3005855e+03    2.1609509e+03    1.4954215e-04    7.9031192e-05    3.1526416e-04    1.3375590e-04    6.6549423e-01    1.3104607e-01    9.9255481e+01    5.2462038e+01    3.8897210e-03    2.0434310e-03
  -1.0169222e+01    6.8818828e-01    2.5387040e-01    3.1247842e+02    2.1995369e+02    5.4108092e+03    2.3335811e+03    1.4802791e-04    7.9501420e-05    3.1235069e-04    1.3559044e-04    6.6436978e-01    1.3192795e-01    9.8502830e+01    5.2940674e+01    3.8636419e-03    2.0634671e-03
  -1.0052763e+01    6.8642827e-01    2.5767833e-01    3.1462384e+02    2.6265834e+02    5.4216000e+03    2.3670560e+03    1.4717466e-04    7.9121161e-05    3.1111939e-04    1.3511397e-04    6.6328498e-01    1.3293561e-01    9.8206650e+01    5.2860652e+01    3.8555482e-03    2.0619458e-03
  -9.9938383e+00    6.8544320e-01    2.5890884e-01    3.1530228e+02    2.7679149e+02    5.4262146e+03    2.3787282e+03    1.4674707e-04    7.8932975e-05    3.1049755e-04    1.3487193e-04    6.6271157e-01    1.3332482e-01    9.8058259e+01    5.2822264e+01    3.8515219e-03    2.0612241e-03
  -9.8984529e+00    6.8377268e-01    2.6031992e-01    3.1602546e+02    2.9453568e+02    5.4333731e+03    2.3927451e+03    1.4606209e-04    7.8642012e-05    3.0949555e-04    1.3449675e-04    6.6176391e-01    1.3385435e-01    9.7820481e+01    5.2769228e+01    3.8450946e-03    2.0603733e-03
  -9.7957921e+00    6.8169329e-01    2.6063953e-01    3.1570451e+02    2.9274374e+02    5.4365045e+03    2.3889714e+03    1.4536151e-04    7.8340053e-05    3.0851121e-04    1.3410078e-04    6.6064570e-01    1.3419929e-01    9.7582289e+01    5.2712933e+01    3.8388127e-03    2.0594332e-03
  -9.6854103e+00    6.7939501e-01    2.6086810e-01    3.1499943e+02    2.8603197e+02    5.4385201e+03    2.3764081e+03    1.4461944e-04    7.8016260e-05    3.0747457e-04    1.3367230e-04    6.5941735e-01    1.3453165e-01    9.7329282e+01    5.2654682e+01    3.8322078e-03    2.0585023e-03
  -9.5893804e+00    6.7724139e-01    2.6051537e-01    3.1387493e+02    2.7634949e+02    5.4373725e+03    2.3586246e+03    1.4400434e-04    7.7740207e-05    3.0664479e-04    1.3329051e-04    6.5829473e-01    1.3469340e-01    9.7125698e+01    5.2605482e+01    3.8270754e-03    2.0577517e-03
  -9.4817480e+00    6.7476326e-01    2.6024280e-01    3.1256278e+02    2.6582554e+02    5.4359519e+03    2.3385489e+03    1.4332767e-04    7.7443874e-05    3.0575067e-04    1.3289856e-04    6.5700325e-01    1.3486624e-01    9.6900513e+01    5.2554661e+01    3.8213913e-03    2.0570583e-03
  -9.3810907e+00    6.7228883e-01    2.5962426e-01    3.1098995e+02    2.5553352e+02    5.4319281e+03    2.3169240e+03    1.4272733e-04    7.7172883e-05    3.0500096e-04    1.3253492e-04    6.5573522e-01    1.3492172e-01    9.6707077e+01    5.2505125e+01    3.8166618e-03    2.0563222e-03
  -9.2800250e+00    6.6989874e-01    2.5938878e-01    3.1002087e+02    2.4905237e+02    5.4367372e+03    2.3088235e+03    1.4207435e-04    7.6961677e-05    3.0409137e-04    1.3235230e-04    6.5449210e-01    1.3505276e-01    9.6478569e+01    5.2500276e+01    3.8105701e-03    2.0573777e-03
  -9.1780569e+00    6.6740605e-01    2.5893481e-01    3.0853991e+02    2.4251207e+02    5.4319092e+03    2.2903726e+03    1.4149175e-04    7.6686009e-05    3.0338932e-04    1.3198543e-04    6.5320698e-01    1.3512221e-01    9.6296201e+01    5.2446323e+01    3.8062135e-03    2.0565314e-03
  -9.0843915e+00    6.6502146e-01    2.5825270e-01    3.0708605e+02    2.3658829e+02    5.4272802e+03    2.2754934e+03    1.4096786e-04    7.6439250e-05    3.0278177e-04    1.3167066e-04    6.5199225e-01    1.3510640e-01    9.6133177e+01    5.2396693e+01    3.8022927e-03    2.0557404e-03
  -8.9762750e+00    6.6196674e-01    2.5652128e-01    3.0488442e+02    2.2671756e+02    5.4199942e+03    2.2558268e+03    1.4038118e-04    7.6162224e-05    3.0215065e-04    1.3133252e-04    6.5048282e-01    1.3484529e-01    9.5951662e+01    5.2335821e+01    3.7978334e-03    2.0546388e-03
  -8.8572724e+00    6.5848273e-01    2.5434564e-01    3.0229209e+02    2.1575544e+02    5.4109306e+03    2.2335617e+03    1.3974798e-04    7.5856629e-05    3.0149857e-04    1.3097219e-04    6.4877279e-01    1.3447063e-01    9.5756845e+01    5.2263792e+01    3.7929435e-03    2.0532125e-03
  -8.7799493e+00    6.5618276e-01    2.5288694e-01    3.0060497e+02    2.0903034e+02    5.4051679e+03    2.2201963e+03    1.3933996e-04    7.5661203e-05    3.0108813e-04    1.3075496e-04    6.4764510e-01    1.3420506e-01    9.5630121e+01    5.2216393e+01    3.7896888e-03    2.0522543e-03
  -8.6407677e+00    6.5202796e-01    2.5029158e-01    2.9748826e+02    1.9754512e+02    5.3919806e+03    2.1940394e+03    1.3862878e-04    7.5291711e-05    3.0041579e-04    1.3031248e-04    6.4560358e-01    1.3372109e-01    9.5414576e+01    5.2114861e+01    3.7842449e-03    2.0498991e-03
  -8.5789092e+00    6.5018327e-01    2.4917571e-01    2.9611383e+02    1.9278478e+02    5.3859650e+03    2.1823554e+03    1.3831611e-04    7.5128469e-05    3.0012404e-04    1.3011864e-04    6.4469422e-01    1.3350984e-01    9.5319604e+01    5.2068882e+01    3.7818366e-03    2.0488129e-03
  -8.4397276e+00    6.4602379e-01    2.4679328e-01    2.9313341e+02    1.8332365e+02    5.3733691e+03    2.1599295e+03    1.3761552e-04    7.4774608e-05    2.9947866e-04    1.2971955e-04    6.4263488e-01    1.3305237e-01    9.5101961e+01    5.1968547e+01    3.7761854e-03    2.0464454e-03
  -8.3624045e+00    6.4370426e-01    2.4552452e-01    2.9148114e+02    1.7854788e+02    5.3660326e+03    2.1474996e+03    1.3723192e-04    7.4580188e-05    2.9913530e-04    1.2950427e-04    6.4148188e-01    1.3280500e-01    9.4981748e+01    5.1910935e+01    3.7730311e-03    2.0450344e-03
  -8.2232229e+00    6.3952492e-01    2.4331856e-01    2.8854826e+02    1.7048006e+02    5.3533470e+03    2.1262740e+03    1.3654302e-04    7.4238737e-05    2.9851876e-04    1.2914041e-04    6.3939694e-01    1.3236880e-01    9.4762071e+01    5.1810375e+01    3.7671788e-03    2.0426019e-03
  -8.1613644e+00    6.3766727e-01    2.4236437e-01    2.8725533e+02    1.6706712e+02    5.3476001e+03    2.1170988e+03    1.3623899e-04    7.4087995e-05    2.9825117e-04    1.2897937e-04    6.3846738e-01    1.3217762e-01    9.4664272e+01    5.1765555e+01    3.7645542e-03    2.0415126e-03
  -8.0840413e+00    6.3534539e-01    2.4121784e-01    2.8568042e+02    1.6322809e+02    5.3411915e+03    2.1068450e+03    1.3585861e-04    7.3908134e-05    2.9791159e-04    1.2880762e-04    6.3730180e-01    1.3194698e-01    9.4539242e+01    5.1713018e+01    3.7611303e-03    2.0402622e-03
  -7.9448596e+00    6.3117959e-01    2.3920100e-01    2.8282324e+02    1.5652043e+02    5.3280609e+03    2.0874427e+03    1.3518775e-04    7.3575888e-05    2.9733830e-04    1.2846337e-04    6.3520379e-01    1.3153912e-01    9.4320900e+01    5.1611921e+01    3.7552040e-03    2.0377671e-03
  -7.8482058e+00    6.2829993e-01    2.3786270e-01    2.8087507e+02    1.5238906e+02    5.3188427e+03    2.0749740e+03    1.3472997e-04    7.3347670e-05    2.9695895e-04    1.2823260e-04    6.3374765e-01    1.3126515e-01    9.4171332e+01    5.1540727e+01    3.7511270e-03    2.0359744e-03
  -7.7708826e+00    6.2600725e-01    2.3680031e-01    2.7929118e+02    1.4905429e+02    5.3105896e+03    2.0637116e+03    1.3437014e-04    7.3159649e-05    2.9667017e-04    1.2802747e-04    6.3258575e-01    1.3104745e-01    9.4055628e+01    5.1480481e+01    3.7480175e-03    2.0344220e-03
  -7.6742287e+00    6.2314999e-01    2.3552578e-01    2.7735827e+02    1.4532300e+02    5.3008157e+03    2.0509876e+03    1.3392300e-04    7.2932619e-05    2.9631283e-04    1.2779554e-04    6.3113255e-01    1.3078619e-01    9.3909394e+01    5.1408026e+01    3.7440283e-03    2.0325658e-03
  -7.5969056e+00    6.2087685e-01    2.3450991e-01    2.7583976e+02    1.4225608e+02    5.2936064e+03    2.0413578e+03    1.3356215e-04    7.2755645e-05    2.9601371e-04    1.2761972e-04    6.2997424e-01    1.3057699e-01    9.3789852e+01    5.1354365e+01    3.7407394e-03    2.0312668e-03
  -7.4577240e+00    6.1679931e-01    2.3274588e-01    2.7309494e+02    1.3732535e+02    5.2791910e+03    2.0231096e+03    1.3292949e-04    7.2432275e-05    2.9551833e-04    1.2728870e-04    6.2788875e-01    1.3021234e-01    9.3580650e+01    5.1249310e+01    3.7349855e-03    2.0285457e-03
  -7.3610701e+00    6.1397393e-01    2.3156513e-01    2.7123515e+02    1.3416657e+02    5.2700831e+03    2.0118894e+03    1.3249035e-04    7.2218839e-05    2.9516919e-04    1.2709253e-04    6.2643794e-01    1.2996714e-01    9.3432135e+01    5.1182450e+01    3.7308309e-03    2.0268832e-03
  -7.2837470e+00    6.1172072e-01    2.3062643e-01    2.6975320e+02    1.3163746e+02    5.2625477e+03    2.0030854e+03    1.3214129e-04    7.2046644e-05    2.9489672e-04    1.2692587e-04    6.2527856e-01    1.2977110e-01    9.3313954e+01    5.1128160e+01    3.7275282e-03    2.0255270e-03
  -7.1870931e+00    6.0890547e-01    2.2948877e-01    2.6785258e+02    1.2874883e+02    5.2516203e+03    1.9904179e+03    1.3172033e-04    7.1825364e-05    2.9459536e-04    1.2670042e-04    6.2382550e-01    1.2953270e-01    9.3173805e+01    5.1052922e+01    3.7236576e-03    2.0235140e-03
  -7.0131161e+00    6.0385945e-01    2.2748927e-01    2.6450213e+02    1.2374102e+02    5.2331995e+03    1.9693040e+03    1.3096256e-04    7.1444547e-05    2.9404222e-04    1.2633873e-04    6.2121099e-01    1.2911186e-01    9.2915285e+01    5.0926866e+01    3.7163912e-03    2.0202376e-03
  -6.9357930e+00    6.0162551e-01    2.2661932e-01    2.6301851e+02    1.2156786e+02    5.2249310e+03    1.9599214e+03    1.3062980e-04    7.1278395e-05    2.9380337e-04    1.2618248e-04    6.2004935e-01    1.2892817e-01    9.2800764e+01    5.0871845e+01    3.7131554e-03    2.0188131e-03
  -6.8391391e+00    5.9883008e-01    2.2555964e-01    2.6115549e+02    1.1915861e+02    5.2138970e+03    1.9481628e+03    1.3022275e-04    7.1068424e-05    2.9353039e-04    1.2598383e-04    6.1859141e-01    1.2870402e-01    9.2660484e+01    5.0798128e+01    3.7091817e-03    2.0168039e-03
  -6.7183217e+00    5.9534824e-01    2.2426295e-01    2.5892669e+02    1.1631682e+02    5.2022114e+03    1.9371527e+03    1.2970659e-04    7.0824441e-05    2.9316349e-04    1.2578862e-04    6.1676975e-01    1.2842862e-01    9.2476516e+01    5.0718447e+01    3.7038491e-03    2.0147804e-03
  -6.6216678e+00    5.9257291e-01    2.2319265e-01    2.6137006e+02    1.1770432e+02    5.2910700e+03    2.0654950e+03    1.2859292e-04    7.1321883e-05    2.9096926e-04    1.2768813e-04    6.1531923e-01    1.2818289e-01    9.1819734e+01    5.1158657e+01    3.6794077e-03    2.0331007e-03
  -6.5443447e+00    5.9037448e-01    2.2238411e-01    2.5986150e+02    1.1593029e+02    5.2812176e+03    2.0555567e+03    1.2828350e-04    7.1152290e-05    2.9078132e-04    1.2752010e-04    6.1416232e-01    1.2801418e-01    9.1712949e+01    5.1096783e+01    3.6763933e-03    2.0313717e-03
  -6.4476908e+00    5.8762450e-01    2.2139428e-01    2.5801910e+02    1.1398343e+02    5.2695298e+03    2.0450237e+03    1.2789783e-04    7.0946743e-05    2.9055073e-04    1.2733379e-04    6.1271148e-01    1.2780577e-01    9.1576593e+01    5.1020916e+01    3.6724700e-03    2.0292337e-03
  -6.3268734e+00    5.8420189e-01    2.2018227e-01    2.5571002e+02    1.1156947e+02    5.2548824e+03    2.0312925e+03    1.2742268e-04    7.0693807e-05    2.9027073e-04    1.2711357e-04    6.1089990e-01    1.2755094e-01    9.1408299e+01    5.0928438e+01    3.6676247e-03    2.0266542e-03
  -6.2302195e+00    5.8147658e-01    2.1920969e-01    2.5387833e+02    1.0957413e+02    5.2431910e+03    2.0206685e+03    1.2704340e-04    7.0492456e-05    2.9004765e-04    1.2693219e-04    6.0945427e-01    1.2734423e-01    9.1272829e+01    5.0855696e+01    3.6637082e-03    2.0246490e-03
  -6.1528964e+00    5.7930535e-01    2.1844310e-01    2.5242386e+02    1.0804777e+02    5.2339053e+03    2.0125771e+03    1.2674361e-04    7.0334509e-05    2.8987522e-04    1.2679386e-04    6.0829949e-01    1.2718215e-01    9.1165034e+01    5.0798218e+01    3.6605759e-03    2.0230554e-03
  -6.0562425e+00    5.7658755e-01    2.1749753e-01    2.5057404e+02    1.0629113e+02    5.2212131e+03    2.0014410e+03    1.2637911e-04    7.0132866e-05    2.8968910e-04    1.2661026e-04    6.0685101e-01    1.2697858e-01    9.1034510e+01    5.0720348e+01    3.6567908e-03    2.0207977e-03
  -5.9354252e+00    5.7320054e-01    2.1634439e-01    2.4834527e+02    1.0424333e+02    5.2073176e+03    1.9902348e+03    1.2591700e-04    6.9899541e-05    2.8943110e-04    1.2643821e-04    6.0503922e-01    1.2673294e-01    9.0862621e+01    5.0634908e+01    3.6516807e-03    2.0184285e-03
  -5.8387713e+00    5.7050107e-01    2.1542140e-01    2.4652720e+02    1.0250215e+02    5.1949665e+03    1.9798189e+03    1.2555523e-04    6.9705700e-05    2.8924659e-04    1.2626920e-04    6.0359159e-01    1.2653549e-01    9.0729653e+01    5.0561804e+01    3.6477652e-03    2.0163561e-03
  -5.7179539e+00    5.6713144e-01    2.1429401e-01    2.4425451e+02    1.0054853e+02    5.1792010e+03    1.9669764e+03    1.2511360e-04    6.9467963e-05    2.8904050e-04    1.2607306e-04    6.0177872e-01    1.2629330e-01    9.0566092e+01    5.0469313e+01    3.6429204e-03    2.0136766e-03
  -5.6213000e+00    5.6444813e-01    2.1339900e-01    2.4242996e+02    9.8931292e+01    5.1661222e+03    1.9561389e+03    1.2476528e-04    6.9277901e-05    2.8888659e-04    1.2590761e-04    6.0033080e-01    1.2610187e-01    9.0437017e+01    5.0395141e+01    3.6391006e-03    2.0115259e-03
  -5.5439769e+00    5.6230498e-01    2.1268221e-01    2.4103885e+02    9.7663545e+01    5.1574005e+03    1.9497952e+03    1.2447614e-04    6.9139852e-05    2.8873130e-04    1.2581479e-04    5.9917218e-01    1.2594714e-01    9.0324187e+01    5.0345299e+01    3.6356542e-03    2.0101768e-03
  -5.4473230e+00    5.5962441e-01    2.1180736e-01    2.3920919e+02    9.6209506e+01    5.1437970e+03    1.9387777e+03    1.2413780e-04    6.8953527e-05    2.8860275e-04    1.2565886e-04    5.9771896e-01    1.2575762e-01    9.0196386e+01    5.0268864e+01    3.6318209e-03    2.0078858e-03
  -5.3265056e+00    5.5627647e-01    2.1072584e-01    2.3697761e+02    9.4423898e+01    5.1282007e+03    1.9270142e+03    1.2370859e-04    6.8732964e-05    2.8842161e-04    1.2550139e-04    5.9589857e-01    1.2552242e-01    9.0029018e+01    5.0182004e+01    3.6267064e-03    2.0053669e-03
  -5.2298517e+00    5.5361413e-01    2.0986671e-01    2.3519052e+02    9.2938929e+01    5.1154100e+03    1.9170256e+03    1.2336929e-04    6.8557467e-05    2.8828317e-04    1.2536967e-04    5.9444675e-01    1.2533613e-01    8.9896377e+01    5.0113081e+01    3.6226537e-03    2.0033780e-03
  -5.1090343e+00    5.5028555e-01    2.0881093e-01    2.3315938e+02    9.1413441e+01    5.1055346e+03    1.9119447e+03    1.2291228e-04    6.8386979e-05    2.8799616e-04    1.2537179e-04    5.9262609e-01    1.2510536e-01    8.9700961e+01    5.0058904e+01    3.6163464e-03    2.0021118e-03
  -4.9595967e+00    5.4620906e-01    2.0753252e-01    2.3042944e+02    8.9431755e+01    5.0853637e+03    1.8971603e+03    1.2240856e-04    6.8124021e-05    2.8782832e-04    1.2519713e-04    5.9038668e-01    1.2483163e-01    8.9499979e+01    4.9951711e+01    3.6101265e-03    1.9989417e-03
  -4.8400466e+00    5.4296847e-01    2.0650927e-01    2.2821354e+02    8.7781739e+01    5.0677932e+03    1.8831983e+03    1.2201662e-04    6.7907202e-05    2.8772155e-04    1.2502733e-04    5.8860091e-01    1.2461120e-01    8.9344547e+01    4.9859943e+01    3.6053421e-03    1.9961616e-03
  -4.7444065e+00    5.4038744e-01    2.0569586e-01    2.2647549e+02    8.6515795e+01    5.0543395e+03    1.8731323e+03    1.2170307e-04    6.7741566e-05    2.8763206e-04    1.2491140e-04    5.8717481e-01    1.2443487e-01    8.9217087e+01    4.9790163e+01    3.6013629e-03    1.9940587e-03
  -4.6248564e+00    5.3715668e-01    2.0469431e-01    2.2435381e+02    8.5087640e+01    5.0388377e+03    1.8630986e+03    1.2130872e-04    6.7547435e-05    2.8751192e-04    1.2481282e-04    5.8538418e-01    1.2421682e-01    8.9050931e+01    4.9708941e+01    3.5960642e-03    1.9916269e-03
  -4.5292163e+00    5.3458336e-01    2.0389727e-01    2.2263058e+02    8.3903563e+01    5.0252634e+03    1.8536379e+03    1.2100156e-04    6.7386576e-05    2.8743935e-04    1.2470729e-04    5.8395401e-01    1.2404284e-01    8.8922600e+01    4.9639844e+01    3.5919957e-03    1.9895225e-03
  -4.4096662e+00    5.3136242e-01    2.0291923e-01    2.2052274e+02    8.2514757e+01    5.0098643e+03    1.8436002e+03    1.2061248e-04    6.7201657e-05    2.8732854e-04    1.2463390e-04    5.8215798e-01    1.2382933e-01    8.8753432e+01    4.9562184e+01    3.5865047e-03    1.9871946e-03
  -4.2606911e+00    5.2736765e-01    2.0171521e-01    2.1785456e+02    8.0821079e+01    4.9888027e+03    1.8295724e+03    1.2014807e-04    6.6964303e-05    2.8724498e-04    1.2451217e-04    5.7992208e-01    1.2356706e-01    8.8553459e+01    4.9458885e+01    3.5800502e-03    1.9840290e-03
  -4.1415110e+00    5.2418521e-01    2.0074856e-01    2.1570525e+02    7.9327955e+01    4.9713259e+03    1.8166185e+03    1.1978021e-04    6.6775447e-05    2.8718420e-04    1.2440491e-04    5.7813531e-01    1.2335468e-01    8.8393480e+01    4.9376037e+01    3.5748709e-03    1.9814860e-03
  -4.0461670e+00    5.2164656e-01    1.9997985e-01    2.1399751e+02    7.8191850e+01    4.9572969e+03    1.8067256e+03    1.1949022e-04    6.6627782e-05    2.8714632e-04    1.2432613e-04    5.7670592e-01    1.2318547e-01    8.8265373e+01    4.9309569e+01    3.5706875e-03    1.9794125e-03
  -3.9269869e+00    5.1847606e-01    1.9904134e-01    2.1189387e+02    7.6899482e+01    4.9404853e+03    1.7959615e+03    1.1913061e-04    6.6453305e-05    2.8710364e-04    1.2426477e-04    5.7491435e-01    1.2298047e-01    8.8102418e+01    4.9230660e+01    3.5652875e-03    1.9769437e-03
  -3.7796949e+00    5.1456794e-01    1.9788607e-01    2.0926834e+02    7.5198570e+01    4.9189134e+03    1.7811862e+03    1.1869510e-04    6.6237931e-05    2.8707070e-04    1.2418131e-04    5.7269845e-01    1.2272645e-01    8.7904160e+01    4.9132884e+01    3.5587169e-03    1.9738942e-03
  -3.6618613e+00    5.1145263e-01    1.9696702e-01    2.0714873e+02    7.3832041e+01    4.9004715e+03    1.7678199e+03    1.1835572e-04    6.6061446e-05    2.8707137e-04    1.2409341e-04    5.7092570e-01    1.2252457e-01    8.7748670e+01    4.9049291e+01    3.5535501e-03    1.9712201e-03
  -3.5145693e+00    5.0757264e-01    1.9584854e-01    2.0457118e+02    7.2410357e+01    4.8786038e+03    1.7544043e+03    1.1793594e-04    6.5855709e-05    2.8708260e-04    1.2403894e-04    5.6870860e-01    1.2227954e-01    8.7549933e+01    4.8950799e+01    3.5468226e-03    1.9680424e-03
  -3.3656560e+00    5.0367514e-01    1.9471217e-01    2.0194954e+02    7.0725572e+01    4.8560762e+03    1.7392728e+03    1.1751793e-04    6.5651540e-05    2.8709873e-04    1.2397489e-04    5.6647329e-01    1.2203049e-01    8.7351488e+01    4.8855160e+01    3.5401218e-03    1.9650274e-03
  -3.2465253e+00    5.0057084e-01    1.9380986e-01    1.9988066e+02    6.9483400e+01    4.8379539e+03    1.7274059e+03    1.1718682e-04    6.5493117e-05    2.8712269e-04    1.2393509e-04    5.6468654e-01    1.2183184e-01    8.7189891e+01    4.8777981e+01    3.5345915e-03    1.9625340e-03
  -3.0976957e+00    4.9670029e-01    1.9269261e-01    1.9729587e+02    6.7979480e+01    4.8151740e+03    1.7130963e+03    1.1678376e-04    6.5298961e-05    2.8717810e-04    1.2390159e-04    5.6245048e-01    1.2158530e-01    8.6990391e+01    4.8681018e+01    3.5277171e-03    1.9593643e-03
  -2.9786320e+00    4.9361768e-01    1.9180220e-01    1.9523358e+02    6.6713802e+01    4.7967807e+03    1.7008850e+03    1.1646348e-04    6.5146173e-05    2.8722530e-04    1.2387560e-04    5.6066336e-01    1.2138801e-01    8.6829117e+01    4.8604337e+01    3.5221247e-03    1.9568575e-03
  -2.8357288e+00    4.8993004e-01    1.9075644e-01    1.9276320e+02    6.5353184e+01    4.7740706e+03    1.6864541e+03    1.1609296e-04    6.4965106e-05    2.8732211e-04    1.2385601e-04    5.5851634e-01    1.2115906e-01    8.6639190e+01    4.8509233e+01    3.5154741e-03    1.9536619e-03
  -2.7001320e+00    4.8645870e-01    1.8976261e-01    1.9044068e+02    6.3970249e+01    4.7527228e+03    1.6726214e+03    1.1574358e-04    6.4798129e-05    2.8741114e-04    1.2384115e-04    5.5648828e-01    1.2094046e-01    8.6458255e+01    4.8422737e+01    3.5091269e-03    1.9507969e-03
  -2.5916545e+00    4.8369663e-01    1.8897025e-01    1.8861423e+02    6.2908099e+01    4.7360105e+03    1.6622281e+03    1.1546497e-04    6.4671551e-05    2.8748229e-04    1.2384723e-04    5.5486960e-01    1.2076485e-01    8.6310096e+01    4.8356038e+01    3.5038753e-03    1.9485727e-03
  -2.4560577e+00    4.8024877e-01    1.8799245e-01    1.8632571e+02    6.1678170e+01    4.7145816e+03    1.6493385e+03    1.1512849e-04    6.4513552e-05    2.8760568e-04    1.2386353e-04    5.5284142e-01    1.2054961e-01    8.6128048e+01    4.8269021e+01    3.4973652e-03    1.9455964e-03
  -2.3072467e+00    4.7649501e-01    1.8692932e-01    1.8386716e+02    6.0398091e+01    4.6916892e+03    1.6363848e+03    1.1476083e-04    6.4347847e-05    2.8774124e-04    1.2390466e-04    5.5062502e-01    1.2031386e-01    8.5925171e+01    4.8178516e+01    3.4900545e-03    1.9425171e-03
  -2.1584537e+00    4.7276916e-01    1.8586850e-01    1.8142928e+02    5.9042516e+01    4.6690999e+03    1.6235791e+03    1.1439864e-04    6.4190875e-05    2.8788049e-04    1.2396371e-04    5.4841624e-01    1.2007943e-01    8.5721833e+01    4.8092618e+01    3.4826926e-03    1.9396154e-03
  -2.0096456e+00    4.6906490e-01    1.8481694e-01    1.7895757e+02    5.7758812e+01    4.6442236e+03    1.6083457e+03    1.1405823e-04    6.4023960e-05    2.8808763e-04    1.2398483e-04    5.4621093e-01    1.1984803e-01    8.5528846e+01    4.7994302e+01    3.4756760e-03    1.9361619e-03
  -1.8608827e+00    4.6538664e-01    1.8377122e-01    1.7649878e+02    5.6490635e+01    4.6189790e+03    1.5927636e+03    1.1372770e-04    6.3859505e-05    2.8831882e-04    1.2401040e-04    5.4401234e-01    1.1961744e-01    8.5337814e+01    4.7895145e+01    3.4686809e-03    1.9326462e-03
  -1.7121596e+00    4.6173825e-01    1.8272675e-01    1.7413348e+02    5.5296845e+01    4.5958501e+03    1.5804784e+03    1.1338973e-04    6.3714645e-05    2.8851903e-04    1.2409851e-04    5.4182366e-01    1.1938435e-01    8.5135540e+01    4.7808010e+01    3.4611897e-03    1.9295815e-03
  -1.5634298e+00    4.5811475e-01    1.8168598e-01    1.7175083e+02    5.4084314e+01    4.5714809e+03    1.5665775e+03    1.1306832e-04    6.3566661e-05    2.8876400e-04    1.2417174e-04    5.3964155e-01    1.1915047e-01    8.4940228e+01    4.7714989e+01    3.4539187e-03    1.9262484e-03
  -1.4146805e+00    4.5451972e-01    1.8064947e-01    1.6939407e+02    5.2917651e+01    4.5469967e+03    1.5528577e+03    1.1275498e-04    6.3422820e-05    2.8902835e-04    1.2425509e-04    5.3746814e-01    1.1891658e-01    8.4745658e+01    4.7621786e+01    3.4466236e-03    1.9228747e-03
  -1.2659059e+00    4.5095169e-01    1.7961393e-01    1.6710330e+02    5.1838929e+01    4.5236725e+03    1.5415205e+03    1.1244102e-04    6.3291391e-05    2.8928619e-04    1.2437827e-04    5.3530319e-01    1.1868004e-01    8.4544791e+01    4.7534995e+01    3.4390217e-03    1.9197256e-03
  -1.1171207e+00    4.4741180e-01    1.7858431e-01    1.6481128e+02    5.0782358e+01    4.4993579e+03    1.5289349e+03    1.1214047e-04    6.3157741e-05    2.8958127e-04    1.2448985e-04    5.3314671e-01    1.1844460e-01    8.4349018e+01    4.7443438e+01    3.4315702e-03    1.9163565e-03
  -9.6834078e-01    4.4390031e-01    1.7756083e-01    1.6253832e+02    4.9739611e+01    4.4748938e+03    1.5162850e+03    1.1184888e-04    6.3027749e-05    2.8989732e-04    1.2461180e-04    5.3099883e-01    1.1821074e-01    8.4154645e+01    4.7351660e+01    3.4241183e-03    1.9129464e-03
  -8.1955251e-01    4.4042000e-01    1.7654234e-01    1.6028656e+02    4.8709089e+01    4.4502733e+03    1.5033713e+03    1.1156572e-04    6.2901139e-05    2.9023251e-04    1.2474300e-04    5.2886165e-01    1.1797747e-01    8.3961571e+01    4.7259602e+01    3.4166668e-03    1.9094965e-03
  -6.7074533e-01    4.3697084e-01    1.7552540e-01    1.5806457e+02    4.7716448e+01    4.4256919e+03    1.4907754e+03    1.1129006e-04    6.2778883e-05    2.9058499e-04    1.2488746e-04    5.2673573e-01    1.1774279e-01    8.3768794e+01    4.7167802e+01    3.4091731e-03    1.9060256e-03
  -5.2190941e-01    4.3356033e-01    1.7451124e-01    1.5590195e+02    4.6775656e+01    4.4020846e+03    1.4798758e+03    1.1101646e-04    6.2667565e-05    2.9093421e-04    1.2506720e-04    5.2462591e-01    1.1750690e-01    8.3572279e+01    4.7081526e+01    3.4014804e-03    1.9027457e-03
  -3.7307403e-01    4.3018151e-01    1.7350102e-01    1.5374783e+02    4.5857124e+01    4.3777756e+03    1.4682313e+03    1.1075574e-04    6.2556285e-05    2.9131827e-04    1.2524248e-04    5.2252773e-01    1.1727080e-01    8.3380358e+01    4.6992136e+01    3.3939176e-03    1.8993113e-03
  -2.2423344e-01    4.2683062e-01    1.7248429e-01    1.5163951e+02    4.4981666e+01    4.3540983e+03    1.4577230e+03    1.1049645e-04    6.2451705e-05    2.9170307e-04    1.2544326e-04    5.2044030e-01    1.1702839e-01    8.3184235e+01    4.6904901e+01    3.3861353e-03    1.8959322e-03
  -7.5396292e-02    4.2351400e-01    1.7146709e-01    1.4956649e+02    4.4133888e+01    4.3307327e+03    1.4478905e+03    1.1024364e-04    6.2352700e-05    2.9210035e-04    1.2566359e-04    5.1836706e-01    1.1678294e-01    8.2987776e+01    4.6818950e+01    3.3782888e-03    1.8925737e-03
   7.3423213e-02    4.2023246e-01    1.7044942e-01    1.4751621e+02    4.3316860e+01    4.3070947e+03    1.4379480e+03    1.1000076e-04    6.2255171e-05    2.9252310e-04    1.2588733e-04    5.1630870e-01    1.1653453e-01    8.2793759e+01    4.6731086e+01    3.3704873e-03    1.8891082e-03
   2.2221889e-01    4.1699271e-01    1.6943583e-01    1.4545906e+02    4.2511108e+01    4.2816883e+03    1.4250080e+03    1.0977584e-04    6.2152195e-05    2.9299899e-04    1.2607925e-04    5.1426923e-01    1.1628541e-01    8.2608780e+01    4.6635701e+01    3.3629920e-03    1.8853174e-03
   3.7101928e-01    4.1378763e-01    1.6842163e-01    1.4348419e+02    4.1756857e+01    4.2587628e+03    1.4163070e+03    1.0954634e-04    6.2067720e-05    2.9344429e-04    1.2634631e-04    5.1224477e-01    1.1603325e-01    8.2414612e+01    4.6552090e+01    3.3550851e-03    1.8819622e-03
   5.1982154e-01    4.1061879e-01    1.6740544e-01    1.4154236e+02    4.1036990e+01    4.2358694e+03    1.4080902e+03    1.0932425e-04    6.1986573e-05    2.9390832e-04    1.2662221e-04    5.1023677e-01    1.1577697e-01    8.2221274e+01    4.6468008e+01    3.3471594e-03    1.8785607e-03
   6.6860041e-01    4.0748675e-01    1.6638698e-01    1.3963727e+02    4.0348778e+01    4.2132802e+03    1.4005466e+03    1.0910840e-04    6.1910567e-05    2.9438464e-04    1.2691621e-04    5.0824582e-01    1.1551631e-01    8.2027579e+01    4.6384964e+01    3.3391689e-03    1.8751711e-03
   8.1730832e-01    4.0438767e-01    1.6536182e-01    1.3776592e+02    3.9687692e+01    4.1909253e+03    1.3934758e+03    1.0889745e-04    6.1837547e-05    2.9487183e-04    1.2722385e-04    5.0627019e-01    1.1524875e-01    8.1832847e+01    4.6301414e+01    3.3310870e-03    1.8717323e-03
   9.6605973e-01    4.0133053e-01    1.6433695e-01    1.3593211e+02    3.9057197e+01    4.1688729e+03    1.3870769e+03    1.0869425e-04    6.1770609e-05    2.9537350e-04    1.2755105e-04    5.0431504e-01    1.1497840e-01    8.1638917e+01    4.6219489e+01    3.3229872e-03    1.8683319e-03
   1.1148081e+00    3.9831152e-01    1.6331056e-01    1.3413566e+02    3.8458961e+01    4.1471534e+03    1.3813625e+03    1.0849690e-04    6.1708752e-05    2.9588624e-04    1.2789621e-04    5.0237845e-01    1.1470357e-01    8.1444834e+01    4.6138814e+01    3.3148327e-03    1.8649513e-03
   1.2635602e+00    3.9532987e-01    1.6228036e-01    1.3237405e+02    3.7888277e+01    4.1257093e+03    1.3762163e+03    1.0830598e-04    6.1651628e-05    2.9641197e-04    1.2825891e-04    5.0046034e-01    1.1442332e-01    8.1250586e+01    4.6058778e+01    3.3066207e-03    1.8615671e-03
   1.4123250e+00    3.9238710e-01    1.6124712e-01    1.3065307e+02    3.7340237e+01    4.1048215e+03    1.3718872e+03    1.0811944e-04    6.1601085e-05    2.9694238e-04    1.2864671e-04    4.9856188e-01    1.1413785e-01    8.1054987e+01    4.5980940e+01    3.2983086e-03    1.8582428e-03
   1.5611015e+00    3.8948286e-01    1.6021033e-01    1.2895968e+02    3.6818611e+01    4.0838785e+03    1.3676526e+03    1.0794162e-04    6.1552823e-05    2.9749421e-04    1.2904246e-04    4.9668312e-01    1.1384690e-01    8.0861117e+01    4.5901909e+01    3.2900143e-03    1.8548424e-03
   1.7098926e+00    3.8661802e-01    1.5917054e-01    1.2730257e+02    3.6327019e+01    4.0632644e+03    1.3640666e+03    1.0776988e-04    6.1509274e-05    2.9805753e-04    1.2945579e-04    4.9482480e-01    1.1355073e-01    8.0667317e+01    4.5823544e+01    3.2816767e-03    1.8514402e-03
   1.8587062e+00    3.8379091e-01    1.5812820e-01    1.2567992e+02    3.5864726e+01    4.0429530e+03    1.3610965e+03    1.0760436e-04    6.1470254e-05    2.9863333e-04    1.2988668e-04    4.9298595e-01    1.1324957e-01    8.0473302e+01    4.5745890e+01    3.2732822e-03    1.8480404e-03
   2.0075425e+00    3.8100296e-01    1.5708373e-01    1.2409022e+02    3.5427698e+01    4.0228703e+03    1.3585096e+03    1.0744520e-04    6.1435034e-05    2.9922190e-04    1.3033214e-04    4.9116772e-01    1.1294356e-01    8.0279763e+01    4.5668401e+01    3.2648622e-03    1.8446212e-03
   2.1453030e+00    3.7846300e-01    1.5611781e-01    1.2265299e+02    3.5067725e+01    4.0045840e+03    1.3569716e+03    1.0730732e-04    6.1407741e-05    2.9978751e-04    1.3076788e-04    4.8950696e-01    1.1265700e-01    8.0102625e+01    4.5598136e+01    3.2570861e-03    1.8414693e-03
   2.2830902e+00    3.7595798e-01    1.5515056e-01    1.2124798e+02    3.4723242e+01    3.9866954e+03    1.3559871e+03    1.0717222e-04    6.1383581e-05    3.0035445e-04    1.3121477e-04    4.8786494e-01    1.1236747e-01    7.9924941e+01    4.5528964e+01    3.2492623e-03    1.8383571e-03
   2.4209008e+00    3.7348400e-01    1.5418249e-01    1.1986906e+02    3.4403378e+01    3.9689686e+03    1.3552625e+03    1.0704192e-04    6.1362080e-05    3.0093155e-04    1.3167250e-04    4.8623914e-01    1.1207511e-01    7.9747126e+01    4.5459710e+01    3.2413972e-03    1.8352237e-03
   2.5587359e+00    3.7104295e-01    1.5321090e-01    1.1851743e+02    3.4099261e+01    3.9514932e+03    1.3549461e+03    1.0691744e-04    6.1346341e-05    3.0151941e-04    1.3214743e-04    4.8463154e-01    1.1177762e-01    7.9569565e+01    4.5391296e+01    3.2335049e-03    1.8320981e-03
   2.6966053e+00    3.6863639e-01    1.5223763e-01    1.1720280e+02    3.3824832e+01    3.9346250e+03    1.3555228e+03    1.0679570e-04    6.1336835e-05    3.0210802e-04    1.3264721e-04    4.8304324e-01    1.1147566e-01    7.9390077e+01    4.5324926e+01    3.2255015e-03    1.8290292e-03
   2.8345098e+00    3.6626195e-01    1.5126621e-01    1.1591079e+02    3.3585839e+01    3.9177115e+03    1.3561860e+03    1.0668047e-04    6.1327016e-05    3.0271445e-04    1.3315026e-04    4.8147233e-01    1.1117118e-01    7.9211727e+01    4.5257014e+01    3.2174989e-03    1.8258775e-03
   3.0378977e+00    3.6281330e-01    1.4985789e-01    1.1405653e+02    3.3289886e+01    3.8934375e+03    1.3579865e+03    1.0651358e-04    6.1316517e-05    3.0360952e-04    1.3391386e-04    4.7918076e-01    1.1073091e-01    7.8946423e+01    4.5161087e+01    3.2055492e-03    1.8213938e-03
   3.1758506e+00    3.6052200e-01    1.4888388e-01    1.1283392e+02    3.3102126e+01    3.8772842e+03    1.3598712e+03    1.0641143e-04    6.1319830e-05    3.0423789e-04    1.3445878e-04    4.7765661e-01    1.1041813e-01    7.8768980e+01    4.5096227e+01    3.1975051e-03    1.8183161e-03
   3.3071438e+00    3.5845299e-01    1.4812438e-01    1.1178455e+02    3.3484643e+01    3.8632499e+03    1.3629768e+03    1.0630832e-04    6.1321747e-05    3.0479742e-04    1.3498660e-04    4.7626537e-01    1.1018146e-01    7.8591903e+01    4.5031339e+01    3.1894839e-03    1.8152331e-03
   3.4227041e+00    3.5739918e-01    1.5503064e-01    1.1404084e+02    2.1580270e+02    3.8614570e+03    1.4913539e+03    1.0617953e-04    6.1306893e-05    3.0516759e-04    1.3547904e-04    4.7529721e-01    1.1116963e-01    7.8406758e+01    4.4965281e+01    3.1812050e-03    1.8121762e-03
   3.5239545e+00    3.5748988e-01    1.8324819e-01    1.4192128e+02    1.6698546e+03    3.9155862e+03    3.3956089e+03    1.0599336e-04    6.1314700e-05    3.0531199e-04    1.3601493e-04    4.7468628e-01    1.1401546e-01    7.8187280e+01    4.4919413e+01    3.1716186e-03    1.8099939e-03
   3.6067644e+00    3.5773127e-01    2.0844780e-01    1.9060678e+02    3.5181584e+03    4.0126064e+03    6.1565551e+03    1.0582613e-04    6.1341780e-05    3.0538641e-04    1.3651602e-04    4.7423714e-01    1.1656178e-01    7.7994241e+01    4.4892683e+01    3.1631811e-03    1.8086207e-03
   3.7021704e+00    3.5820919e-01    2.3437194e-01    2.5921164e+02    5.4006991e+03    4.1614372e+03    9.1714016e+03    1.0561751e-04    6.1380890e-05    3.0540908e-04    1.3714326e-04    4.7381594e-01    1.1960178e-01    7.7757375e+01    4.4863241e+01    3.1528265e-03    1.8070795e-03
   3.8059080e+00    3.5935378e-01    2.6648282e-01    3.5551015e+02    7.5263630e+03    4.3633491e+03    1.2230813e+04    1.0536333e-04    6.1423031e-05    3.0533916e-04    1.3785765e-04    4.7355803e-01    1.2374158e-01    7.7477269e+01    4.4826730e+01    3.1406054e-03    1.8052351e-03
   3.9154496e+00    3.6173104e-01    3.1104597e-01    5.0006120e+02    1.0306834e+04    4.6344767e+03    1.5597407e+04    1.0505347e-04    6.1447141e-05    3.0511939e-04    1.3861183e-04    4.7361789e-01    1.2976948e-01    7.7150250e+01    4.4770785e+01    3.1263733e-03    1.8025842e-03
   4.0132479e+00    3.6529051e-01    3.6341930e-01    6.7809464e+02    1.3118558e+04    4.9307644e+03    1.8694420e+04    1.0472063e-04    6.1448684e-05    3.0475602e-04    1.3932071e-04    4.7403926e-01    1.3716335e-01    7.6821843e+01    4.4714211e+01    3.1120739e-03    1.7998072e-03
   4.1014886e+00    3.7010877e-01    4.2753188e-01    9.1263532e+02    1.6760391e+04    5.2552651e+03    2.1921698e+04    1.0439542e-04    6.1448332e-05    3.0434954e-04    1.4000941e-04    4.7475925e-01    1.4609188e-01    7.6521515e+01    4.4682102e+01    3.0987759e-03    1.7978304e-03
   4.2080202e+00    3.7845836e-01    5.2875933e-01    1.3045220e+03    2.2014593e+04    5.7256115e+03    2.6090101e+04    1.0402278e-04    6.1480408e-05    3.0389737e-04    1.4095076e-04    4.7609848e-01    1.6011188e-01    7.6199376e+01    4.4676105e+01    3.0839132e-03    1.7968027e-03
   4.3048409e+00    3.8984885e-01    6.5644595e-01    1.8245096e+03    2.8741066e+04    6.2401359e+03    3.0227583e+04    1.0370696e-04    6.1528385e-05    3.0343233e-04    1.4186354e-04    4.7806158e-01    1.7707727e-01    7.5953161e+01    4.4673206e+01    3.0720041e-03    1.7963817e-03
   4.4048646e+00    4.0808789e-01    8.3176670e-01    2.5813989e+03    3.7561846e+04    6.8717127e+03    3.4768550e+04    1.0328064e-04    6.1487714e-05    3.0224624e-04    1.4244552e-04    4.8163652e-01    2.0021204e-01    7.5669178e+01    4.4650517e+01    3.0588233e-03    1.7952819e-03
   4.5075019e+00    4.3213628e-01    1.0772495e+00    3.6730819e+03    5.0074918e+04    7.5496804e+03    3.9221048e+04    1.0295064e-04    6.1516011e-05    3.0153080e-04    1.4326694e-04    4.8542544e-01    2.2902620e-01    7.5435993e+01    4.4639193e+01    3.0473594e-03    1.7943488e-03
   4.6067928e+00    4.6821539e-01    1.4073922e+00    5.2109878e+03    6.7520454e+04    8.2982725e+03    4.3481229e+04    1.0241762e-04    6.1315017e-05    2.9968462e-04    1.4343898e-04    4.9154845e-01    2.6556301e-01    7.5090984e+01    4.4566686e+01    3.0313860e-03    1.7900612e-03
   4.7061803e+00    5.1774020e-01    1.8262384e+00    7.1344228e+03    8.7599721e+04    9.1130456e+03    4.6735639e+04    1.0148430e-04    6.0815543e-05    2.9651810e-04    1.4320139e-04    4.9987123e-01    3.0868898e-01    7.4454403e+01    4.4314106e+01    3.0042291e-03    1.7779776e-03
   4.8054512e+00    5.7565027e-01    2.3138711e+00    9.2697449e+03    1.0794695e+05    1.0018002e+04    4.9487600e+04    1.0054114e-04    6.0440699e-05    2.9353397e-04    1.4352113e-04    5.0851131e-01    3.5381223e-01    7.3746080e+01    4.4058330e+01    2.9745811e-03    1.7658437e-03
   4.9047609e+00    6.4516408e-01    2.8977682e+00    1.1779409e+04    1.3239946e+05    1.0776734e+04    5.1385305e+04    9.9658188e-05    6.0073523e-05    2.9052342e-04    1.4370223e-04    5.1777771e-01    4.0251164e-01    7.3066608e+01    4.3841964e+01    2.9463773e-03    1.7549073e-03
   5.0040779e+00    7.3067120e-01    3.5988631e+00    1.4716352e+04    1.5844823e+05    1.1674303e+04    5.3461779e+04    9.8693102e-05    5.9714790e-05    2.8700572e-04    1.4382841e-04    5.2852259e-01    4.5582673e-01    7.2339394e+01    4.3688483e+01    2.9164810e-03    1.7457571e-03
   5.1033912e+00    8.3780254e-01    4.4902900e+00    1.8510313e+04    1.9472019e+05    1.2529086e+04    5.5215431e+04    9.7786983e-05    5.9513603e-05    2.8337973e-04    1.4422953e-04    5.4058255e-01    5.1604799e-01    7.1662292e+01    4.3711396e+01    2.8886534e-03    1.7423127e-03
   5.2026684e+00    9.7009848e-01    5.5646944e+00    2.3105595e+04    2.3655583e+05    1.3512290e+04    5.7301940e+04    9.6893634e-05    5.9551517e-05    2.7943915e-04    1.4492708e-04    5.5417619e-01    5.8277017e-01    7.1011266e+01    4.4016145e+01    2.8622380e-03    1.7487840e-03
   5.3019647e+00    1.1406735e+00    6.9437203e+00    2.9355408e+04    2.9270707e+05    1.4738666e+04    5.9763549e+04    9.5766364e-05    5.9829370e-05    2.7454979e-04    1.4589538e-04    5.6984848e-01    6.6009219e-01    7.0223196e+01    4.4650821e+01    2.8308267e-03    1.7666227e-03
   5.4012545e+00    1.3678849e+00    8.7416246e+00    3.8098990e+04    3.6840432e+05    1.6259241e+04    6.2638694e+04    9.4439354e-05    6.0334681e-05    2.6866174e-04    1.4685190e-04    5.8880453e-01    7.5181946e-01    6.9313978e+01    4.5556161e+01    2.7952204e-03    1.7944199e-03
   5.5005633e+00    1.6691518e+00    1.1022776e+01    4.9848380e+04    4.6658410e+05    1.7509066e+04    6.5038116e+04    9.3515693e-05    6.1029344e-05    2.6305648e-04    1.4706183e-04    6.1207035e-01    8.5914943e-01    6.8751620e+01    4.6837948e+01    2.7740808e-03    1.8350046e-03
   5.6098197e+00    2.2115479e+00    1.5016561e+01    6.9848182e+04    6.2943862e+05    1.8412614e+04    6.6101154e+04    9.3332937e-05    6.3305654e-05    2.5712305e-04    1.4643195e-04    6.4809388e-01    1.0268104e+00    6.8906740e+01    5.1280360e+01    2.7817129e-03    1.9815615e-03
   5.7025722e+00    3.1330545e+00    2.3759231e+01    1.0864094e+05    1.2363351e+06    1.8695855e+04    6.6640382e+04    9.4692940e-05    7.1137202e-05    2.5198260e-04    1.4470835e-04    6.9616504e-01    1.2665138e+00    7.0144420e+01    6.0491609e+01    2.8353260e-03    2.3351066e-03
   5.8060997e+00    4.2981757e+00    3.2108413e+01    1.5299500e+05    1.8344254e+06    1.9394619e+04    6.7921839e+04    9.7142636e-05    8.4325115e-05    2.4656685e-04    1.4313908e-04    7.5669436e-01    1.5142206e+00    7.1689821e+01    6.8465675e+01    2.9084919e-03    2.7176457e-03
   5.9078069e+00    5.2629949e+00    3.6629969e+01    1.8470478e+05    1.9526909e+06    2.0465470e+04    6.8909289e+04    9.8767388e-05    9.2048690e-05    2.4086662e-04    1.4213882e-04    8.1228635e-01    1.6878549e+00    7.2168084e+01    6.9646211e+01    2.9415942e-03    2.8208877e-03
   6.0036435e+00    6.1090011e+00    4.1053637e+01    2.1408968e+05    2.1469257e+06    2.1557152e+04    6.9861883e+04    9.9772479e-05    9.8505760e-05    2.3491410e-04    1.4129643e-04    8.6035147e-01    1.8255034e+00    7.2154975e+01    7.1191871e+01    2.9534760e-03    2.9053944e-03
   6.1064819e+00    6.9924079e+00    4.5353463e+01    2.4282639e+05    2.2214499e+06    2.2727811e+04    7.0859745e+04    1.0063949e-04    1.0654771e-04    2.2822827e-04    1.4042721e-04    9.0880827e-01    1.9584874e+00    7.1894546e+01    7.4843412e+01    2.9577143e-03    3.0683226e-03
   6.2021371e+00    7.8994658e+00    5.0326173e+01    2.7464721e+05    2.3773185e+06    2.3676492e+04    7.1718009e+04    1.0133086e-04    1.1630708e-04    2.2150538e-04    1.3897777e-04    9.5204563e-01    2.0880421e+00    7.1560759e+01    8.0266701e+01    2.9590965e-03    3.3098608e-03
   6.3054654e+00    9.0207137e+00    5.6970493e+01    3.1583277e+05    2.7190021e+06    2.4585829e+04    7.2941078e+04    1.0253895e-04    1.3015263e-04    2.1505255e-04    1.3718726e-04    9.9790396e-01    2.2400886e+00    7.1541948e+01    8.8132332e+01    2.9760700e-03    3.6695235e-03
   6.4078466e+00    1.0203100e+01    6.3565526e+01    3.5628279e+05    3.0461093e+06    2.5505747e+04    7.3878932e+04    1.0407563e-04    1.4646155e-04    2.0844347e-04    1.3472153e-04    1.0454245e+00    2.3893837e+00    7.1784448e+01    9.7237651e+01    3.0044613e-03    4.0847784e-03
   6.5031446e+00    1.1228711e+01    6.8417794e+01    3.8518291e+05    3.1828210e+06    2.6133088e+04    7.4161977e+04    1.0599407e-04    1.6272554e-04    2.0303608e-04    1.3195980e-04    1.0870057e+00    2.5108218e+00    7.2297032e+01    1.0571105e+02    3.0430057e-03    4.4794057e-03
   6.6004180e+00    1.2159314e+01    7.2291021e+01    4.0314444e+05    3.1827414e+06    2.6484862e+04    7.4103368e+04    1.0893736e-04    1.8065461e-04    2.0015418e-04    1.3057723e-04    1.1241139e+00    2.6158320e+00    7.3337515e+01    1.1473957e+02    3.1024849e-03    4.9018977e-03
   6.7029836e+00    1.3031481e+01    7.5612558e+01    4.1382707e+05    3.1627457e+06    2.6656629e+04    7.3158359e+04    1.1274745e-04    2.0063951e-04    1.9882817e-04    1.3032652e-04    1.1599196e+00    2.7096569e+00    7.4705153e+01    1.2398197e+02    3.1767393e-03    5.3467079e-03
   6.8011539e+00    1.3890513e+01    7.9131724e+01    4.2919906e+05    3.2304962e+06    2.6871715e+04    7.2853224e+04    1.1645662e-04    2.1963049e-04    1.9790315e-04    1.3008276e-04    1.1933389e+00    2.7993364e+00    7.5932349e+01    1.3169873e+02    3.2463437e-03    5.7427066e-03
   6.9022840e+00    1.4865969e+01    8.3329956e+01    4.5280783e+05    3.3259939e+06    2.7242744e+04    7.3382037e+04    1.2025359e-04    2.3962896e-04    1.9666617e-04    1.2954527e-04    1.2286564e+00    2.8984564e+00    7.7060593e+01    1.3907012e+02    3.3133753e-03    6.1296796e-03
   7.0051516e+00    1.5920099e+01    8.7937345e+01    4.7913462e+05    3.4450403e+06    2.7724471e+04    7.4114418e+04    1.2420880e-04    2.6126132e-04    1.9500243e-04    1.2862946e-04    1.2660366e+00    3.0017580e+00    7.8295417e+01    1.4750992e+02    3.3844910e-03    6.5493916e-03
   7.1050938e+00    1.6892075e+01    9.1956033e+01    4.9751768e+05    3.5164469e+06    2.8046212e+04    7.4046369e+04    1.2837902e-04    2.8379761e-04    1.9335887e-04    1.2730224e-04    1.3012285e+00    3.0932488e+00    7.9580121e+01    1.5570068e+02    3.4594051e-03    6.9629490e-03
   7.2007131e+00    1.7745023e+01    9.5227576e+01    5.1071501e+05    3.5604710e+06    2.8304262e+04    7.3797297e+04    1.3253492e-04    3.0536626e-04    1.9214838e-04    1.2622614e-04    1.3332219e+00    3.1705733e+00    8.0782696e+01    1.6331895e+02    3.5329957e-03    7.3641909e-03
   7.3088461e+00    1.8638201e+01    9.8301058e+01    5.2049249e+05    3.5425994e+06    2.8628917e+04    7.3599680e+04    1.3744254e-04    3.2944949e-04    1.9123750e-04    1.2554102e-04    1.3689052e+00    3.2483174e+00    8.2245457e+01    1.7236887e+02    3.6217080e-03    7.8400974e-03
   7.4085233e+00    1.9485558e+01    1.0147726e+02    5.3274790e+05    3.5761799e+06    2.8955059e+04    7.3574339e+04    1.4210813e-04    3.5250677e-04    1.9035694e-04    1.2499704e-04    1.4020893e+00    3.3203189e+00    8.3496574e+01    1.8010196e+02    3.7013694e-03    8.2675718e-03
   7.5081237e+00    2.0407494e+01    1.0510111e+02    5.5164013e+05    3.6581113e+06    2.9412918e+04    7.4132056e+04    1.4687558e-04    3.7642421e-04    1.8922494e-04    1.2415793e-04    1.4375422e+00    3.3968321e+00    8.4740209e+01    1.8697468e+02    3.7813303e-03    8.6686961e-03
   7.6078445e+00    2.1330937e+01    1.0888882e+02    5.7025120e+05    3.7674993e+06    2.9838527e+04    7.4411119e+04    1.5182272e-04    4.0101866e-04    1.8786518e-04    1.2307229e-04    1.4734258e+00    3.4712593e+00    8.5968830e+01    1.9335327e+02    3.8616699e-03    9.0519540e-03
   7.7053482e+00    2.2142847e+01    1.1196694e+02    5.8159950e+05    3.8239304e+06    3.0188187e+04    7.4354001e+04    1.5676461e-04    4.2435505e-04    1.8662702e-04    1.2200379e-04    1.5073110e+00    3.5341069e+00    8.7183225e+01    1.9928694e+02    3.9410749e-03    9.4089839e-03
   7.8051352e+00    2.2859582e+01    1.1424969e+02    5.8543384e+05    3.7568572e+06    3.0498132e+04    7.4105987e+04    1.6178039e-04    4.4630646e-04    1.8570728e-04    1.2122441e-04    1.5403705e+00    3.5870573e+00    8.8426737e+01    2.0495690e+02    4.0224560e-03    9.7542044e-03
   7.9054992e+00    2.3519522e+01    1.1635865e+02    5.8672789e+05    3.7311374e+06    3.0587033e+04    7.2532834e+04    1.6685982e-04    4.6765875e-04    1.8513003e-04    1.2073018e-04    1.5715455e+00    3.6345462e+00    8.9576550e+01    2.0990433e+02    4.1020613e-03    1.0080778e-02
   8.0060966e+00    2.4133379e+01    1.1828945e+02    5.8883910e+05    3.7260863e+06    3.0531780e+04    7.0550400e+04    1.7174365e-04    4.8777192e-04    1.8458577e-04    1.2019677e-04    1.6007748e+00    3.6778308e+00    9.0670083e+01    2.1382180e+02    4.1789814e-03    1.0363848e-02
   8.1130833e+00    2.4675982e+01    1.2033223e+02    5.8556714e+05    3.6776142e+06    3.0290607e+04    6.8328349e+04    1.7677952e-04    5.0848072e-04    1.8391157e-04    1.1925217e-04    1.6267139e+00    3.7154349e+00    9.1533693e+01    2.1685392e+02    4.2512951e-03    1.0626530e-02
   8.2047990e+00    2.4961070e+01    1.2187474e+02    5.7434022e+05    3.6277645e+06    2.9885569e+04    6.6191903e+04    1.8092609e-04    5.2547163e-04    1.8341338e-04    1.1827144e-04    1.6414900e+00    3.7344643e+00    9.1587470e+01    2.1700815e+02    4.2920602e-03    1.0793714e-02
   8.3055003e+00    2.4976952e+01    1.2220675e+02    5.4945364e+05    3.4996909e+06    2.9411629e+04    6.4059039e+04    1.8532544e-04    5.4426507e-04    1.8301912e-04    1.1732542e-04    1.6511082e+00    3.7316408e+00    9.1262603e+01    2.1548081e+02    4.3213342e-03    1.0923151e-02
   8.4078031e+00    2.4657975e+01    1.2074532e+02    5.1452182e+05    3.3184828e+06    2.8929717e+04    6.2175772e+04    1.8957072e-04    5.6324759e-04    1.8284286e-04    1.1651302e-04    1.6548753e+00    3.7013562e+00    9.0625452e+01    2.1199713e+02    4.3381632e-03    1.0987673e-02
   8.5004379e+00    2.4118792e+01    1.1792917e+02    4.7940151e+05    3.1481190e+06    2.8512041e+04    6.0742998e+04    1.9325116e-04    5.8121021e-04    1.8270955e-04    1.1585391e-04    1.6542017e+00    3.6527813e+00    8.9952219e+01    2.0769686e+02    4.3481443e-03    1.1004309e-02
   8.6095958e+00    2.3128065e+01    1.1228661e+02    4.3598658e+05    2.9825967e+06    2.8059880e+04    5.9398292e+04    1.9719178e-04    6.0256737e-04    1.8242196e-04    1.1506636e-04    1.6481007e+00    3.5640530e+00    8.8947965e+01    2.0056330e+02    4.3492963e-03    1.0949273e-02
   8.7099181e+00    2.1909155e+01    1.0489302e+02    3.9570545e+05    2.8194817e+06    2.7700681e+04    5.8332756e+04    1.9981901e-04    6.1748278e-04    1.8206639e-04    1.1447376e-04    1.6379550e+00    3.4529997e+00    8.7587790e+01    1.8967922e+02    4.3282045e-03    1.0722390e-02
   8.8094403e+00    2.0513032e+01    9.6104156e+01    3.5383861e+05    2.5541723e+06    2.7356311e+04    5.7040818e+04    2.0112084e-04    6.2269436e-04    1.8175946e-04    1.1408238e-04    1.6246370e+00    3.3220339e+00    8.5929959e+01    1.7500741e+02    4.2869143e-03    1.0298520e-02
   8.9124280e+00    1.8996092e+01    8.6344376e+01    3.0921900e+05    2.1866421e+06    2.6989342e+04    5.5342073e+04    2.0146678e-04    6.1893330e-04    1.8152199e-04    1.1382727e-04    1.6090246e+00    3.1741300e+00    8.4260053e+01    1.5919777e+02    4.2374105e-03    9.7599274e-03
   9.0124322e+00    1.7565258e+01    7.7124216e+01    2.6775765e+05    1.8301385e+06    2.6616467e+04    5.3383715e+04    2.0132206e-04    6.1021335e-04    1.8128117e-04    1.1363404e-04    1.5930124e+00    3.0286109e+00    8.2845909e+01    1.4579043e+02    4.1916848e-03    9.2430665e-03
   9.1058685e+00    1.6318551e+01    6.9164092e+01    2.3240324e+05    1.5330497e+06    2.6229963e+04    5.1395715e+04    2.0112454e-04    6.0027749e-04    1.8107532e-04    1.1348583e-04    1.5777092e+00    2.8965268e+00    8.1758509e+01    1.3539935e+02    4.1559996e-03    8.8126815e-03
   9.2084330e+00    1.5073391e+01    6.1335838e+01    1.9807973e+05    1.2456810e+06    2.5783073e+04    4.9096612e+04    2.0085485e-04    5.8858995e-04    1.8071523e-04    1.1310775e-04    1.5610520e+00    2.7589933e+00    8.0743253e+01    1.2585935e+02    4.1230656e-03    8.3993520e-03
   9.3009126e+00    1.4070348e+01    5.5137353e+01    1.7163289e+05    1.0368260e+06    2.5355612e+04    4.7018128e+04    2.0070230e-04    5.7839362e-04    1.8034430e-04    1.1259450e-04    1.5465151e+00    2.6435814e+00    8.0004415e+01    1.1893040e+02    4.1009223e-03    8.0892664e-03
   9.4156395e+00    1.2989860e+01    4.8575302e+01    1.4400823e+05    8.2667694e+05    2.4776972e+04    4.4368359e+04    2.0074465e-04    5.6601843e-04    1.8006294e-04    1.1197470e-04    1.5297618e+00    2.5139084e+00    7.9347205e+01    1.1203957e+02    4.0845942e-03    7.7685981e-03
   9.5156846e+00    1.2191455e+01    4.3802774e+01    1.2485325e+05    6.8934179e+05    2.4300866e+04    4.2258463e+04    2.0097612e-04    5.5590635e-04    1.7992032e-04    1.1154627e-04    1.5170509e+00    2.4137508e+00    7.8936585e+01    1.0726315e+02    4.0781458e-03    7.5383981e-03
   9.6149165e+00    1.1507512e+01    3.9777220e+01    1.0897179e+05    5.7715135e+05    2.3839159e+04    4.0224282e+04    2.0136276e-04    5.4609217e-04    1.7978689e-04    1.1106007e-04    1.5061363e+00    2.3244845e+00    7.8675414e+01    1.0345629e+02    4.0777220e-03    7.3422126e-03
   9.7182445e+00    1.0893394e+01    3.6209378e+01    9.5657324e+04    4.9155335e+05    2.3404652e+04    3.8318069e+04    2.0190280e-04    5.3636219e-04    1.7957255e-04    1.1050773e-04    1.4966799e+00    2.2410292e+00    7.8506400e+01    1.0027902e+02    4.0814445e-03    7.1657720e-03
   9.8077840e+00    1.0433658e+01    3.3548576e+01    8.5950155e+04    4.2761507e+05    2.3049554e+04    3.6732172e+04    2.0251740e-04    5.2811563e-04    1.7940478e-04    1.1000147e-04    1.4901385e+00    2.1760650e+00    7.8462492e+01    9.8059750e+01    4.0890257e-03    7.0316444e-03
   9.9017080e+00    1.0017135e+01    3.1136376e+01    7.7482298e+04    3.7332810e+05    2.2708707e+04    3.5208633e+04    2.0327743e-04    5.1954575e-04    1.7928157e-04    1.0949755e-04    1.4848787e+00    2.1150000e+00    7.8511226e+01    9.6184757e+01    4.1009301e-03    6.9075287e-03
   1.0002666e+01    9.6349948e+00    2.8914003e+01    7.0050877e+04    3.2740082e+05    2.2382224e+04    3.3745355e+04    2.0418137e-04    5.1048924e-04    1.7919250e-04    1.0901175e-04    1.4808040e+00    2.0568299e+00    7.8639806e+01    9.4608943e+01    4.1168204e-03    6.7911559e-03
   1.0101377e+01    9.3140698e+00    2.7035681e+01    6.4028138e+04    2.9102790e+05    2.2084383e+04    3.2424581e+04    2.0511943e-04    5.0178629e-04    1.7910201e-04    1.0851360e-04    1.4779333e+00    2.0062635e+00    7.8799842e+01    9.3364314e+01    4.1343090e-03    6.6895216e-03
   1.0211028e+01    9.0035471e+00    2.5224161e+01    5.8401172e+04    2.5744163e+05    2.1750530e+04    3.1076160e+04    2.0621508e-04    4.9199163e-04    1.7911611e-04    1.0785908e-04    1.4751883e+00    1.9560635e+00    7.9048741e+01    9.2340604e+01    4.1559525e-03    6.5883966e-03
   1.0314377e+01    8.7519033e+00    2.3751341e+01    5.3894667e+04    2.3035637e+05    2.1434328e+04    2.9857451e+04    2.0733350e-04    4.8316587e-04    1.7920459e-04    1.0724235e-04    1.4730309e+00    1.9143621e+00    7.9323318e+01    9.1747741e+01    4.1785455e-03    6.5116802e-03
   1.0400419e+01    8.5700428e+00    2.2675242e+01    5.0703525e+04    2.1124648e+05    2.1182004e+04    2.8937152e+04    2.0832529e-04    4.7622388e-04    1.7932618e-04    1.0672178e-04    1.4716671e+00    1.8834962e+00    7.9575179e+01    9.1459741e+01    4.1989971e-03    6.4596505e-03
   1.0524858e+01    8.3431015e+00    2.1319256e+01    4.6776600e+04    1.8715219e+05    2.0834400e+04    2.7722034e+04    2.0981861e-04    4.6649504e-04    1.7956727e-04    1.0594428e-04    1.4703090e+00    1.8439792e+00    7.9977254e+01    9.1317113e+01    4.2304846e-03    6.3986442e-03
   1.0617996e+01    8.1970724e+00    2.0437965e+01    4.4236078e+04    1.7226715e+05    2.0567603e+04    2.6831492e+04    2.1104234e-04    4.5955740e-04    1.7978046e-04    1.0528857e-04    1.4698447e+00    1.8177656e+00    8.0314551e+01    9.1362928e+01    4.2561220e-03    6.3611839e-03
   1.0710808e+01    8.0689283e+00    1.9659290e+01    4.2075344e+04    1.5945267e+05    2.0337614e+04    2.6077547e+04    2.1225503e-04    4.5280479e-04    1.8001817e-04    1.0468267e-04    1.4698267e+00    1.7941279e+00    8.0661980e+01    9.1520609e+01    4.2815047e-03    6.3285928e-03
   1.0802736e+01    7.9580962e+00    1.8977758e+01    4.0217390e+04    1.4840696e+05    2.0131141e+04    2.5417952e+04    2.1349738e-04    4.4631191e-04    1.8030932e-04    1.0412180e-04    1.4703074e+00    1.7730182e+00    8.1032527e+01    9.1755191e+01    4.3072731e-03    6.3002784e-03
   1.0925367e+01    7.8318368e+00    1.8189024e+01    3.7968830e+04    1.3520568e+05    1.9852795e+04    2.4473780e+04    2.1526260e-04    4.3800298e-04    1.8077041e-04    1.0341618e-04    1.4716803e+00    1.7479650e+00    8.1563715e+01    9.2146783e+01    4.3429288e-03    6.2664391e-03
   1.1025719e+01    7.7444422e+00    1.7632182e+01    3.6422876e+04    1.2628158e+05    1.9655148e+04    2.3813962e+04    2.1673318e-04    4.3163035e-04    1.8117654e-04    1.0290451e-04    1.4733223e+00    1.7298216e+00    8.2004326e+01    9.2523574e+01    4.3719021e-03    6.2432039e-03
   1.1129633e+01    7.6656716e+00    1.7123898e+01    3.5001175e+04    1.1793378e+05    1.9460095e+04    2.3179236e+04    2.1830458e-04    4.2546994e-04    1.8162872e-04    1.0237960e-04    1.4752790e+00    1.7128921e+00    8.2467215e+01    9.2939676e+01    4.4020429e-03    6.2223261e-03
   1.1201562e+01    7.6168767e+00    1.6808810e+01    3.4111191e+04    1.1276571e+05    1.9331066e+04    2.2764181e+04    2.1940526e-04    4.2147069e-04    1.8195060e-04    1.0204234e-04    1.4766519e+00    1.7021800e+00    8.2783607e+01    9.3253740e+01    4.4226779e-03    6.2100890e-03
   1.1318960e+01    7.5471727e+00    1.6352400e+01    3.2782197e+04    1.0465797e+05    1.9111536e+04    2.2111669e+04    2.2126071e-04    4.1526126e-04    1.8254826e-04    1.0143935e-04    1.4789437e+00    1.6864679e+00    8.3311385e+01    9.3729969e+01    4.4568592e-03    6.1908226e-03
   1.1428523e+01    7.4929585e+00    1.5990597e+01    3.1713708e+04    9.8068840e+04    1.8921433e+04    2.1566273e+04    2.2303094e-04    4.1012770e-04    1.8317294e-04    1.0099669e-04    1.4811852e+00    1.6737372e+00    8.3802710e+01    9.4225583e+01    4.4890742e-03    6.1793464e-03
   1.1505844e+01    7.4593023e+00    1.5765980e+01    3.1035219e+04    9.4058207e+04    1.8792963e+04    2.1204562e+04    2.2429894e-04    4.0683482e-04    1.8362807e-04    1.0070819e-04    1.4827810e+00    1.6656016e+00    8.4146125e+01    9.4576067e+01    4.5115358e-03    6.1726578e-03
   1.1621513e+01    7.4158707e+00    1.5472708e+01    3.0109780e+04    8.8690297e+04    1.8601168e+04    2.0675449e+04    2.2623690e-04    4.0230103e-04    1.8434269e-04    1.0027962e-04    1.4852673e+00    1.6546586e+00    8.4658151e+01    9.5065891e+01    4.5452495e-03    6.1633781e-03
   1.1700882e+01    7.3900590e+00    1.5297131e+01    2.9537477e+04    8.5537412e+04    1.8477188e+04    2.0327929e+04    2.2758957e-04    3.9951913e-04    1.8485214e-04    1.0004757e-04    1.4870304e+00    1.6478612e+00    8.5001916e+01    9.5380355e+01    4.5679047e-03    6.1570078e-03
   1.1819130e+01    7.3579136e+00    1.5070857e+01    2.8806758e+04    8.2019782e+04    1.8305311e+04    1.9881633e+04    2.2963630e-04    3.9574733e-04    1.8564944e-04    9.9756830e-05    1.4898424e+00    1.6387939e+00    8.5506624e+01    9.5787621e+01    4.6010288e-03    6.1458886e-03
   1.1938907e+01    7.3316366e+00    1.4876731e+01    2.8177145e+04    7.9087530e+04    1.8148744e+04    1.9503374e+04    2.3174174e-04    3.9235858e-04    1.8651100e-04    9.9554314e-05    1.4928930e+00    1.6306527e+00    8.6009548e+01    9.6123294e+01    4.6337232e-03    6.1325127e-03
   1.2020982e+01    7.3156324e+00    1.4758396e+01    2.7788684e+04    7.7403034e+04    1.8047647e+04    1.9276595e+04    2.3319208e-04    3.9027603e-04    1.8713149e-04    9.9443454e-05    1.4950062e+00    1.6254367e+00    8.6347027e+01    9.6307323e+01    4.6554960e-03    6.1219924e-03
   1.2104082e+01    7.3005644e+00    1.4648819e+01    2.7424321e+04    7.5854640e+04    1.7956222e+04    1.9074828e+04    2.3464688e-04    3.8835294e-04    1.8775089e-04    9.9385353e-05    1.4971111e+00    1.6204016e+00    8.6671592e+01    9.6466344e+01    4.6766197e-03    6.1106977e-03
   1.2226869e+01    7.2794182e+00    1.4502290e+01    2.6900300e+04    7.3744054e+04    1.7817798e+04    1.8760211e+04    2.3682151e-04    3.8590126e-04    1.8868956e-04    9.9371941e-05    1.5000264e+00    1.6133401e+00    8.7135017e+01    9.6659408e+01    4.7069534e-03    6.0934623e-03
   1.2312795e+01    7.2650236e+00    1.4408635e+01    2.6549238e+04    7.2412883e+04    1.7717254e+04    1.8549156e+04    2.3836431e-04    3.8445861e-04    1.8938724e-04    9.9392010e-05    1.5018986e+00    1.6086173e+00    8.7454323e+01    9.6772604e+01    4.7279070e-03    6.0813449e-03
   1.2400411e+01    7.2505209e+00    1.4318763e+01    2.6181736e+04    7.0977285e+04    1.7608727e+04    1.8312289e+04    2.3995516e-04    3.8319505e-04    1.9012212e-04    9.9414573e-05    1.5036665e+00    1.6039538e+00    8.7771724e+01    9.6853529e+01    4.7489196e-03    6.0685886e-03
   1.2534974e+01    7.2271271e+00    1.4187275e+01    2.5618065e+04    6.8851067e+04    1.7444491e+04    1.7972711e+04    2.4244463e-04    3.8172581e-04    1.9128514e-04    9.9536913e-05    1.5060539e+00    1.5968364e+00    8.8246738e+01    9.6951469e+01    4.7808138e-03    6.0500695e-03
   1.2626869e+01    7.2121907e+00    1.4104729e+01    2.5245989e+04    6.7377695e+04    1.7332392e+04    1.7767894e+04    2.4420202e-04    3.8105736e-04    1.9213351e-04    9.9644557e-05    1.5076598e+00    1.5921963e+00    8.8571943e+01    9.6989063e+01    4.8028071e-03    6.0380509e-03
   1.2720331e+01    7.1971949e+00    1.4025933e+01    2.4871860e+04    6.5935513e+04    1.7218549e+04    1.7567319e+04    2.4603400e-04    3.8070311e-04    1.9302561e-04    9.9798936e-05    1.5091913e+00    1.5875993e+00    8.8897652e+01    9.7007858e+01    4.8250615e-03    6.0266487e-03
   1.2814027e+01    7.1823858e+00    1.3951426e+01    2.4498193e+04    6.4477474e+04    1.7109042e+04    1.7377310e+04    2.4791173e-04    3.8065307e-04    1.9394280e-04    1.0000468e-04    1.5106476e+00    1.5830985e+00    8.9221579e+01    9.7011528e+01    4.8472912e-03    6.0161767e-03
   1.2907702e+01    7.1669633e+00    1.3877258e+01    2.4103637e+04    6.2847436e+04    1.6996697e+04    1.7162793e+04    2.4984040e-04    3.8089752e-04    1.9488428e-04    1.0025058e-04    1.5119993e+00    1.5785543e+00    8.9540952e+01    9.6994914e+01    4.8693506e-03    6.0061210e-03
   1.3001370e+01    7.1512968e+00    1.3805494e+01    2.3703783e+04    6.1348408e+04    1.6879284e+04    1.6945624e+04    2.5186789e-04    3.8148461e-04    1.9591341e-04    1.0053873e-04    1.5132706e+00    1.5740214e+00    8.9880397e+01    9.6962971e+01    4.8924209e-03    5.9972682e-03
   1.3141885e+01    7.1284059e+00    1.3704655e+01    2.3110609e+04    5.9203726e+04    1.6707347e+04    1.6630786e+04    2.5501709e-04    3.8295707e-04    1.9749147e-04    1.0106927e-04    1.5150433e+00    1.5674548e+00    9.0383217e+01    9.6914590e+01    4.9270746e-03    5.9867972e-03
   1.3235607e+01    7.1135118e+00    1.3641381e+01    2.2726687e+04    5.7832290e+04    1.6596159e+04    1.6450232e+04    2.5718520e-04    3.8431778e-04    1.9858200e-04    1.0147235e-04    1.5161276e+00    1.5632333e+00    9.0719211e+01    9.6878524e+01    4.9504530e-03    5.9819293e-03
   1.3329652e+01    7.0989431e+00    1.3580217e+01    2.2346155e+04    5.6493866e+04    1.6484655e+04    1.6272431e+04    2.5940143e-04    3.8592882e-04    1.9969334e-04    1.0190232e-04    1.5171467e+00    1.5591327e+00    9.1052306e+01    9.6833339e+01    4.9739493e-03    5.9785223e-03
   1.3423947e+01    7.0828608e+00    1.3515949e+01    2.1948267e+04    5.5096792e+04    1.6368643e+04    1.6071477e+04    2.6168296e-04    3.8783855e-04    2.0083530e-04    1.0239979e-04    1.5179677e+00    1.5548894e+00    9.1386467e+01    9.6791211e+01    4.9977678e-03    5.9770334e-03
   1.3518603e+01    7.0672761e+00    1.3455505e+01    2.1558723e+04    5.3765026e+04    1.6250652e+04    1.5870379e+04    2.6402486e-04    3.9000950e-04    2.0200433e-04    1.0294058e-04    1.5187110e+00    1.5508173e+00    9.1720679e+01    9.6752959e+01    5.0218325e-03    5.9772926e-03
   1.3613414e+01    7.0524655e+00    1.3398680e+01    2.1170061e+04    5.2438392e+04    1.6128747e+04    1.5653137e+04    2.6643616e-04    3.9243895e-04    2.0320296e-04    1.0351566e-04    1.5194213e+00    1.5469333e+00    9.2058157e+01    9.6718879e+01    5.0463673e-03    5.9793582e-03
   1.3708992e+01    7.0382008e+00    1.3344199e+01    2.0788311e+04    5.1156107e+04    1.6008483e+04    1.5445570e+04    2.6892511e-04    3.9514298e-04    2.0442673e-04    1.0414738e-04    1.5201113e+00    1.5431771e+00    9.2396821e+01    9.6689217e+01    5.0713332e-03    5.9834298e-03
   1.3805158e+01    7.0246976e+00    1.3290672e+01    2.0413571e+04    4.9863166e+04    1.5884780e+04    1.5248440e+04    2.7149880e-04    3.9809236e-04    2.0569710e-04    1.0479078e-04    1.5208729e+00    1.5395055e+00    9.2741699e+01    9.6655550e+01    5.0969123e-03    5.9888628e-03
   1.3901683e+01    7.0106189e+00    1.3235475e+01    2.0036125e+04    4.8568298e+04    1.5761816e+04    1.5049720e+04    2.7414388e-04    4.0131415e-04    2.0699435e-04    1.0550677e-04    1.5215476e+00    1.5357860e+00    9.3088273e+01    9.6631456e+01    5.1228299e-03    5.9963020e-03
   1.4044870e+01    6.9909203e+00    1.3158532e+01    1.9487653e+04    4.6621168e+04    1.5582669e+04    1.4752772e+04    2.7817324e-04    4.0651304e-04    2.0896169e-04    1.0666012e-04    1.5225176e+00    1.5305403e+00    9.3604674e+01    9.6614047e+01    5.1617656e-03    6.0107941e-03
   1.4141413e+01    6.9780684e+00    1.3108186e+01    1.9118738e+04    4.5340568e+04    1.5462723e+04    1.4539799e+04    2.8097275e-04    4.1031179e-04    2.1030624e-04    1.0751902e-04    1.5231356e+00    1.5271227e+00    9.3952538e+01    9.6616683e+01    5.1883529e-03    6.0230351e-03
   1.4238730e+01    6.9655188e+00    1.3058749e+01    1.8754174e+04    4.4096190e+04    1.5343779e+04    1.4330470e+04    2.8385749e-04    4.1435982e-04    2.1168201e-04    1.0843707e-04    1.5237286e+00    1.5237882e+00    9.4304773e+01    9.6636176e+01    5.2155187e-03    6.0375815e-03
   1.4337576e+01    6.9525653e+00    1.3007290e+01    1.8390521e+04    4.2890093e+04    1.5219244e+04    1.4125899e+04    2.8685216e-04    4.1865372e-04    2.1312002e-04    1.0938592e-04    1.5242678e+00    1.5204115e+00    9.4667364e+01    9.6659917e+01    5.2436399e-03    6.0541477e-03
   1.4436470e+01    6.9393076e+00    1.2954942e+01    1.8040719e+04    4.1749037e+04    1.5105964e+04    1.3957297e+04    2.8988592e-04    4.2317643e-04    2.1455648e-04    1.1043178e-04    1.5247227e+00    1.5170451e+00    9.5023271e+01    9.6709594e+01    5.2716775e-03    6.0733054e-03
   1.4532850e+01    6.9264196e+00    1.2904631e+01    1.7701577e+04    4.0662390e+04    1.4990160e+04    1.3767674e+04    2.9289573e-04    4.2774710e-04    2.1598252e-04    1.1148894e-04    1.5250923e+00    1.5138384e+00    9.5370419e+01    9.6763965e+01    5.2993111e-03    6.0935879e-03
   1.4630050e+01    6.9134429e+00    1.2854116e+01    1.7366336e+04    3.9593572e+04    1.4874607e+04    1.3578610e+04    2.9597536e-04    4.3251441e-04    2.1743938e-04    1.1260413e-04    1.5254078e+00    1.5106597e+00    9.5719261e+01    9.6835175e+01    5.3272680e-03    6.1156695e-03
   1.4728134e+01    6.9004311e+00    1.2803282e+01    1.7029985e+04    3.8530838e+04    1.4756143e+04    1.3374358e+04    2.9914091e-04    4.3748965e-04    2.1892868e-04    1.1378414e-04    1.5256759e+00    1.5075146e+00    9.6072438e+01    9.6923285e+01    5.3557817e-03    6.1398225e-03
   1.4827219e+01    6.8871100e+00    1.2749895e+01    1.6694561e+04    3.7495114e+04    1.4628479e+04    1.3165726e+04    3.0240953e-04    4.4263389e-04    2.2048054e-04    1.1498441e-04    1.5259350e+00    1.5043035e+00    9.6433851e+01    9.7013239e+01    5.3850687e-03    6.1651425e-03
   1.4924815e+01    6.8739074e+00    1.2696650e+01    1.6378840e+04    3.6518105e+04    1.4512083e+04    1.2996319e+04    3.0566080e-04    4.4785395e-04    2.2202191e-04    1.1623759e-04    1.5261667e+00    1.5011396e+00    9.6786608e+01    9.7118116e+01    5.4138878e-03    6.1918356e-03
   1.5022648e+01    6.8606602e+00    1.2643532e+01    1.6073565e+04    3.5584416e+04    1.4401362e+04    1.2845009e+04    3.0895324e-04    4.5322660e-04    2.2357685e-04    1.1755724e-04    1.5263458e+00    1.4980127e+00    9.7133356e+01    9.7233311e+01    5.4426557e-03    6.2200893e-03
   1.5120821e+01    6.8473137e+00    1.2590347e+01    1.5763941e+04    3.4604856e+04    1.4289912e+04    1.2658778e+04    3.1230806e-04    4.5875737e-04    2.2515241e-04    1.1894592e-04    1.5264744e+00    1.4949086e+00    9.7479241e+01    9.7365373e+01    5.4716296e-03    6.2500146e-03
   1.5209553e+01    6.8354851e+00    1.2542889e+01    1.5487779e+04    3.3750358e+04    1.4185122e+04    1.2486318e+04    3.1540043e-04    4.6384299e-04    2.2663703e-04    1.2020336e-04    1.5265667e+00    1.4921743e+00    9.7803596e+01    9.7482834e+01    5.4984713e-03    6.2776979e-03
   1.5347900e+01    6.8168411e+00    1.2468181e+01    1.5073686e+04    3.2502942e+04    1.4019852e+04    1.2255538e+04    3.2031231e-04    4.7193558e-04    2.2904184e-04    1.2218112e-04    1.5266326e+00    1.4879361e+00    9.8324834e+01    9.7678230e+01    5.5411700e-03    6.3225527e-03
   1.5436537e+01    6.8048464e+00    1.2420423e+01    1.4823270e+04    3.1771198e+04    1.3926222e+04    1.2142287e+04    3.2348012e-04    4.7723605e-04    2.3056232e-04    1.2354813e-04    1.5266217e+00    1.4852577e+00    9.8645629e+01    9.7824337e+01    5.5680945e-03    6.3528732e-03
   1.5525361e+01    6.7930125e+00    1.2374147e+01    1.4574507e+04    3.1056820e+04    1.3828978e+04    1.2000558e+04    3.2668291e-04    4.8259297e-04    2.3209712e-04    1.2494887e-04    1.5265790e+00    1.4826435e+00    9.8960128e+01    9.7977743e+01    5.5953013e-03    6.3844448e-03
   1.5617905e+01    6.7805071e+00    1.2325187e+01    1.4318693e+04    3.0333519e+04    1.3725796e+04    1.1848431e+04    3.3006256e-04    4.8826374e-04    2.3371861e-04    1.2644302e-04    1.5264613e+00    1.4799506e+00    9.9292071e+01    9.8136794e+01    5.6235500e-03    6.4171883e-03
   1.5713601e+01    6.7669565e+00    1.2272364e+01    1.4057624e+04    2.9594338e+04    1.3618509e+04    1.1693205e+04    3.3359745e-04    4.9423837e-04    2.3543843e-04    1.2804611e-04    1.5262627e+00    1.4771008e+00    9.9648236e+01    9.8326608e+01    5.6529328e-03    6.4524571e-03
   1.5812003e+01    6.7529331e+00    1.2218034e+01    1.3795972e+04    2.8865537e+04    1.3510781e+04    1.1542629e+04    3.3726689e-04    5.0043935e-04    2.3721334e-04    1.2974599e-04    1.5260504e+00    1.4741525e+00    1.0000313e+02    9.8530917e+01    5.6832278e-03    6.4899183e-03
   1.5911172e+01    6.7387151e+00    1.2163087e+01    1.3540729e+04    2.8166806e+04    1.3402353e+04    1.1403288e+04    3.4100613e-04    5.0676526e-04    2.3902697e-04    1.3149699e-04    1.5258099e+00    1.4711835e+00    1.0036158e+02    9.8744843e+01    5.7139104e-03    6.5283799e-03
   1.6010868e+01    6.7242395e+00    1.2107741e+01    1.3291933e+04    2.7497839e+04    1.3295554e+04    1.1273378e+04    3.4479399e-04    5.1317592e-04    2.4087177e-04    1.3330103e-04    1.5255116e+00    1.4682100e+00    1.0072126e+02    9.8967644e+01    5.7447637e-03    6.5675770e-03
   1.6109656e+01    6.7096963e+00    1.2052665e+01    1.3046328e+04    2.6826460e+04    1.3189450e+04    1.1122781e+04    3.4858222e-04    5.1958017e-04    2.4271306e-04    1.3514351e-04    1.5251716e+00    1.4652585e+00    1.0107475e+02    9.9195965e+01    5.7753224e-03    6.6069737e-03
   1.6206322e+01    6.6953716e+00    1.1998516e+01    1.2803754e+04    2.6180503e+04    1.3076995e+04    1.0938553e+04    3.5234212e-04    5.2585506e-04    2.4455646e-04    1.3695710e-04    1.5248163e+00    1.4623667e+00    1.0142291e+02    9.9415860e+01    5.8056346e-03    6.6455770e-03
   1.6305546e+01    6.6803648e+00    1.1942078e+01    1.2569025e+04    2.5557667e+04    1.2975709e+04    1.0808446e+04    3.5621477e-04    5.3237672e-04    2.4644689e-04    1.3890794e-04    1.5243969e+00    1.4593802e+00    1.0177795e+02    9.9657542e+01    5.8362764e-03    6.6857331e-03
   1.6403687e+01    6.6655049e+00    1.1886774e+01    1.2345693e+04    2.4977598e+04    1.2881288e+04    1.0695148e+04    3.6006205e-04    5.3885110e-04    2.4831934e-04    1.4089523e-04    1.5239518e+00    1.4564480e+00    1.0212077e+02    9.9906469e+01    5.8663828e-03    6.7260212e-03
   1.6501980e+01    6.6503082e+00    1.1831021e+01    1.2126007e+04    2.4413728e+04    1.2785685e+04    1.0573503e+04    3.6394110e-04    5.4536779e-04    2.5021850e-04    1.4292422e-04    1.5234413e+00    1.4535011e+00    1.0246469e+02    1.0016027e+02    5.8965316e-03    6.7665973e-03
   1.6600268e+01    6.6348922e+00    1.1775277e+01    1.1910898e+04    2.3869726e+04    1.2691790e+04    1.0447450e+04    3.6783625e-04    5.5189943e-04    2.5212400e-04    1.4500416e-04    1.5228721e+00    1.4505592e+00    1.0280012e+02    1.0042205e+02    5.9264140e-03    6.8074852e-03
   1.6749338e+01    6.6110361e+00    1.1689233e+01    1.1590491e+04    2.3065400e+04    1.2543629e+04    1.0243083e+04    3.7379267e-04    5.6180299e-04    2.5506441e-04    1.4820054e-04    1.5219435e+00    1.4460448e+00    1.0331366e+02    1.0081829e+02    5.9717979e-03    6.8690945e-03
   1.6848240e+01    6.5950896e+00    1.1631877e+01    1.1387490e+04    2.2559969e+04    1.2447616e+04    1.0131445e+04    3.7777185e-04    5.6838388e-04    2.5705133e-04    1.5036013e-04    1.5213083e+00    1.4430341e+00    1.0365499e+02    1.0108307e+02    6.0019052e-03    6.9099416e-03
   1.6948491e+01    6.5787232e+00    1.1573549e+01    1.1187888e+04    2.2068704e+04    1.2353686e+04    1.0027386e+04    3.8181778e-04    5.7505894e-04    2.5907599e-04    1.5259629e-04    1.5206201e+00    1.4399757e+00    1.0399913e+02    1.0135721e+02    6.0322189e-03    6.9513108e-03
   1.7048890e+01    6.5620597e+00    1.1514824e+01    1.0989642e+04    2.1578882e+04    1.2260003e+04    9.9070487e+03    3.8589263e-04    5.8175453e-04    2.6113191e-04    1.5487040e-04    1.5198868e+00    1.4368892e+00    1.0434192e+02    1.0163305e+02    6.0625243e-03    6.9926534e-03
   1.7148436e+01    6.5454341e+00    1.1456469e+01    1.0796200e+04    2.1111645e+04    1.2155237e+04    9.7818560e+03    3.8998373e-04    5.8835817e-04    2.6328055e-04    1.5705599e-04    1.5191346e+00    1.4338245e+00    1.0470368e+02    1.0188636e+02    6.0934183e-03    7.0326225e-03
   1.7248171e+01    6.5284127e+00    1.1397384e+01    1.0608699e+04    2.0656955e+04    1.2063329e+04    9.6818365e+03    3.9407966e-04    5.9499701e-04    2.6540388e-04    1.5934683e-04    1.5183380e+00    1.4307078e+00    1.0505211e+02    1.0215252e+02    6.1237039e-03    7.0729409e-03
   1.7347513e+01    6.5113059e+00    1.1338555e+01    1.0428865e+04    2.0224694e+04    1.1978049e+04    9.6058618e+03    3.9816959e-04    6.0162426e-04    2.6752778e-04    1.6167890e-04    1.5175098e+00    1.4275974e+00    1.0539515e+02    1.0242393e+02    6.1535889e-03    7.1131986e-03
   1.7446739e+01    6.4938554e+00    1.1279604e+01    1.0250200e+04    1.9799344e+04    1.1889564e+04    9.5066833e+03    4.0227168e-04    6.0822285e-04    2.6966902e-04    1.6404111e-04    1.5166167e+00    1.4244686e+00    1.0573718e+02    1.0269362e+02    6.1833109e-03    7.1529437e-03
   1.7545982e+01    6.4762509e+00    1.1220714e+01    1.0074443e+04    1.9382110e+04    1.1802705e+04    9.4015612e+03    4.0638785e-04    6.1482954e-04    2.7181869e-04    1.6645006e-04    1.5156867e+00    1.4213355e+00    1.0607580e+02    1.0296870e+02    6.2128298e-03    7.1926628e-03
   1.7645418e+01    6.4586640e+00    1.1161729e+01    9.8959923e+03    1.8967761e+04    1.1699133e+04    9.2452843e+03    4.1056161e-04    6.2140794e-04    2.7403287e-04    1.6883316e-04    1.5147661e+00    1.4181888e+00    1.0642664e+02    1.0322698e+02    6.2429546e-03    7.2313868e-03
   1.7744404e+01    6.4410301e+00    1.1102711e+01    9.7283967e+03    1.8571324e+04    1.1610067e+04    9.1472997e+03    4.1470743e-04    6.2797033e-04    2.7623199e-04    1.7126951e-04    1.5138414e+00    1.4150281e+00    1.0676658e+02    1.0349556e+02    6.2723353e-03    7.2701033e-03
   1.7843658e+01    6.4231736e+00    1.1043413e+01    9.5651647e+03    1.8189445e+04    1.1524192e+04    9.0617664e+03    4.1887435e-04    6.3453180e-04    2.7844946e-04    1.7374842e-04    1.5128772e+00    1.4118493e+00    1.0710578e+02    1.0376364e+02    6.3015803e-03    7.3085049e-03
   1.7943375e+01    6.4050928e+00    1.0983836e+01    9.4032530e+03    1.7811672e+04    1.1437961e+04    8.9662926e+03    4.2307694e-04    6.4110822e-04    2.8069969e-04    1.7626310e-04    1.5118818e+00    1.4086430e+00    1.0744659e+02    1.0403164e+02    6.3309107e-03    7.3467646e-03
   1.8043631e+01    6.3868158e+00    1.0924084e+01    9.2437181e+03    1.7442178e+04    1.1352371e+04    8.8717043e+03    4.2732154e-04    6.4772258e-04    2.8298073e-04    1.7882323e-04    1.5108545e+00    1.4054166e+00    1.0778839e+02    1.0430252e+02    6.3603514e-03    7.3851193e-03
   1.8142985e+01    6.3685826e+00    1.0864798e+01    9.0864817e+03    1.7084417e+04    1.1259496e+04    8.7572478e+03    4.3155699e-04    6.5424376e-04    2.8528808e-04    1.8134619e-04    1.5098139e+00    1.4022068e+00    1.0813499e+02    1.0455903e+02    6.3897727e-03    7.4222575e-03
   1.8242844e+01    6.3498897e+00    1.0804514e+01    8.9370539e+03    1.6738808e+04    1.1184931e+04    8.6988480e+03    4.3578757e-04    6.6079824e-04    2.8756965e-04    1.8397769e-04    1.5087287e+00    1.3989273e+00    1.0846567e+02    1.0482804e+02    6.4183474e-03    7.4595669e-03
   1.8342575e+01    6.3309304e+00    1.0744257e+01    8.7883175e+03    1.6396612e+04    1.1104556e+04    8.6185617e+03    4.4003175e-04    6.6731797e-04    2.8989207e-04    1.8660613e-04    1.5075909e+00    1.3956324e+00    1.0880096e+02    1.0509097e+02    6.4469723e-03    7.4962497e-03
   1.8442683e+01    6.3117256e+00    1.0683737e+01    8.6415069e+03    1.6058658e+04    1.1027471e+04    8.5359426e+03    4.4429712e-04    6.7387838e-04    2.9221944e-04    1.8929646e-04    1.5064188e+00    1.3923073e+00    1.0913049e+02    1.0536276e+02    6.4753066e-03    7.5331233e-03
   1.8542458e+01    6.2925478e+00    1.0623365e+01    8.4984366e+03    1.5729611e+04    1.0949734e+04    8.4583249e+03    4.4857364e-04    6.8043327e-04    2.9456585e-04    1.9200267e-04    1.5052540e+00    1.3889716e+00    1.0946027e+02    1.0563456e+02    6.5035721e-03    7.5697754e-03
   1.8642046e+01    6.2733271e+00    1.0562960e+01    8.3545448e+03    1.5406263e+04    1.0855659e+04    8.3388669e+03    4.5288338e-04    6.8693067e-04    2.9697658e-04    1.9465441e-04    1.5040892e+00    1.3856167e+00    1.0980274e+02    1.0588623e+02    6.5323195e-03    7.6052243e-03
   1.8741070e+01    6.2539387e+00    1.0502459e+01    8.2176549e+03    1.5093387e+04    1.0778612e+04    8.2620173e+03    4.5714537e-04    6.9340199e-04    2.9934547e-04    1.9737574e-04    1.5028983e+00    1.3822406e+00    1.1012829e+02    1.0614949e+02    6.5600356e-03    7.6406655e-03
   1.8840596e+01    6.2342818e+00    1.0441577e+01    8.0828383e+03    1.4786514e+04    1.0699641e+04    8.1895858e+03    4.6144908e-04    6.9988851e-04    3.0179357e-04    2.0009020e-04    1.5016734e+00    1.3788274e+00    1.1046577e+02    1.0640671e+02    6.5881298e-03    7.6756880e-03
   1.8940122e+01    6.2144874e+00    1.0380712e+01    7.9515108e+03    1.4487572e+04    1.0625490e+04    8.1315131e+03    4.6574764e-04    7.0634196e-04    3.0424799e-04    2.0283139e-04    1.5004251e+00    1.3753967e+00    1.1079855e+02    1.0666194e+02    6.6158316e-03    7.7101564e-03
   1.9039714e+01    6.1945392e+00    1.0319851e+01    7.8237578e+03    1.4195748e+04    1.0555678e+04    8.0885935e+03    4.7004939e-04    7.1280332e-04    3.0671371e-04    2.0560523e-04    1.4991475e+00    1.3719510e+00    1.1112887e+02    1.0692045e+02    6.6432575e-03    7.7445306e-03
   1.9129386e+01    6.1764622e+00    1.0265174e+01    7.7075241e+03    1.3935951e+04    1.0479644e+04    8.0112943e+03    4.7394949e-04    7.1856097e-04    3.0899430e-04    2.0805746e-04    1.4979746e+00    1.3688366e+00    1.1143299e+02    1.0713213e+02    6.6684277e-03    7.7746198e-03
   1.9224039e+01    6.1571887e+00    1.0207319e+01    7.5877196e+03    1.3664764e+04    1.0410499e+04    7.9419356e+03    4.7804490e-04    7.2463238e-04    3.1135989e-04    2.1072610e-04    1.4967083e+00    1.3655243e+00    1.1173353e+02    1.0736087e+02    6.6941094e-03    7.8062641e-03
   1.9342746e+01    6.1326329e+00    1.0133596e+01    7.4402410e+03    1.3329194e+04    1.0324197e+04    7.8665649e+03    4.8321262e-04    7.3233260e-04    3.1436358e-04    2.1412072e-04    1.4950822e+00    1.3613049e+00    1.1213847e+02    1.0767760e+02    6.7260847e-03    7.8455283e-03
   1.9442741e+01    6.1119935e+00    1.0072317e+01    7.3176889e+03    1.3050422e+04    1.0247264e+04    7.7975206e+03    4.8758263e-04    7.3879041e-04    3.1693364e-04    2.1696991e-04    1.4937172e+00    1.3577449e+00    1.1247479e+02    1.0793823e+02    6.7532381e-03    7.8788256e-03
   1.9532651e+01    6.0933090e+00    1.0016971e+01    7.2073149e+03    1.2804829e+04    1.0169954e+04    7.7125271e+03    4.9153805e-04    7.4455511e-04    3.1928009e-04    2.1951431e-04    1.4924810e+00    1.3545134e+00    1.1278132e+02    1.0815425e+02    6.7778417e-03    7.9076820e-03
   1.9622760e+01    6.0744397e+00    9.9614631e+00    7.1000069e+03    1.2563154e+04    1.0102392e+04    7.6465887e+03    4.9548493e-04    7.5032806e-04    3.2161595e-04    2.2211788e-04    1.4912227e+00    1.3512517e+00    1.1307402e+02    1.0837683e+02    6.8019841e-03    7.9368355e-03
   1.9722816e+01    6.0533384e+00    9.8995576e+00    6.9851890e+03    1.2303536e+04    1.0034228e+04    7.6035485e+03    4.9985627e-04    7.5672775e-04    3.2421317e-04    2.2503573e-04    1.4898064e+00    1.3476037e+00    1.1340491e+02    1.0863426e+02    6.8282959e-03    7.9686469e-03
   1.9812829e+01    6.0343574e+00    9.8443459e+00    6.8831848e+03    1.2074369e+04    9.9740541e+03    7.5603959e+03    5.0379839e-04    7.6247939e-04    3.2655421e-04    2.2768820e-04    1.4885196e+00    1.3443267e+00    1.1369657e+02    1.0886282e+02    6.8518631e-03    7.9971793e-03
   1.9902811e+01    6.0152011e+00    9.7891457e+00    6.7825425e+03    1.1848553e+04    9.9152074e+03    7.5158143e+03    5.0774288e-04    7.6823604e-04    3.2890465e-04    2.3036395e-04    1.4872045e+00    1.3410282e+00    1.1398640e+02    1.0909369e+02    6.8751674e-03    8.0254617e-03
   2.0042778e+01    5.9851970e+00    9.7034222e+00    6.6244166e+03    1.1500674e+04    9.8076182e+03    7.3841427e+03    5.1390123e-04    7.7710799e-04    3.3262266e-04    2.3448842e-04    1.4851214e+00    1.3358689e+00    1.1444514e+02    1.0942956e+02    6.9115688e-03    8.0679452e-03
   2.0132752e+01    5.9657940e+00    9.6481092e+00    6.5269535e+03    1.1283209e+04    9.7463288e+03    7.3250957e+03    5.1785742e-04    7.8284253e-04    3.3500685e-04    2.3720257e-04    1.4837793e+00    1.3325146e+00    1.1473178e+02    1.0965727e+02    6.9344395e-03    8.0954231e-03
   2.0222725e+01    5.9463488e+00    9.5929313e+00    6.4313930e+03    1.1070159e+04    9.6837209e+03    7.2698675e+03    5.2182001e-04    7.8857155e-04    3.3741787e-04    2.3991637e-04    1.4824304e+00    1.3291473e+00    1.1501872e+02    1.0988313e+02    6.9572020e-03    8.1226142e-03
   2.0312748e+01    5.9268877e+00    9.5381153e+00    6.3382084e+03    1.0863614e+04    9.6255370e+03    7.2243397e+03    5.2577779e-04    7.9428970e-04    3.3982139e-04    2.4266609e-04    1.4810706e+00    1.3257784e+00    1.1529539e+02    1.1010789e+02    6.9796681e-03    8.1497973e-03
   2.0412780e+01    5.9050526e+00    9.4769349e+00    6.2363796e+03    1.0638862e+04    9.5586788e+03    7.1773297e+03    5.3018603e-04    8.0063179e-04    3.4256468e-04    2.4568653e-04    1.4795278e+00    1.3220057e+00    1.1562185e+02    1.1035720e+02    7.0046946e-03    8.1791447e-03
   2.0512832e+01    5.8831378e+00    9.4156199e+00    6.1344624e+03    1.0418260e+04    9.4777350e+03    7.1052022e+03    5.3460643e-04    8.0686024e-04    3.4539807e-04    2.4860833e-04    1.4779899e+00    1.3181949e+00    1.1595736e+02    1.1056393e+02    7.0301222e-03    8.2067178e-03
   2.0602888e+01    5.8633118e+00    9.3606758e+00    6.0468282e+03    1.0224748e+04    9.4229968e+03    7.0779824e+03    5.3855852e-04    8.1252327e-04    3.4787907e-04    2.5136078e-04    1.4765775e+00    1.3147598e+00    1.1623822e+02    1.1077823e+02    7.0519832e-03    8.2323882e-03
   2.0714957e+01    5.8385506e+00    9.2928206e+00    5.9388226e+03    9.9882951e+03    9.3545220e+03    7.0285619e+03    5.4346991e-04    8.1953590e-04    3.5096949e-04    2.5481480e-04    1.4747794e+00    1.3104934e+00    1.1657670e+02    1.1103732e+02    7.0787638e-03    8.2637667e-03
   2.0815078e+01    5.8162048e+00    9.2322806e+00    5.8435246e+03    9.7804157e+03    9.2940221e+03    6.9848575e+03    5.4785812e-04    8.2582900e-04    3.5374335e-04    2.5792371e-04    1.4731297e+00    1.3066593e+00    1.1688872e+02    1.1128572e+02    7.1023465e-03    8.2916131e-03
   2.0915308e+01    5.7938432e+00    9.1718629e+00    5.7463435e+03    9.5735678e+03    9.2169110e+03    6.8886229e+03    5.5227641e-04    8.3207462e-04    3.5657356e-04    2.6098896e-04    1.4714904e+00    1.3027963e+00    1.1720204e+02    1.1150791e+02    7.1262322e-03    8.3185452e-03
   2.1015601e+01    5.7713297e+00    9.1113015e+00    5.6540291e+03    9.3739707e+03    9.1517600e+03    6.8403555e+03    5.5667929e-04    8.3833014e-04    3.5939965e-04    2.6411183e-04    1.4698360e+00    1.2988977e+00    1.1750672e+02    1.1174037e+02    7.1495109e-03    8.3454629e-03
   2.1115905e+01    5.7487453e+00    9.0509858e+00    5.5632619e+03    9.1788260e+03    9.0885614e+03    6.7907608e+03    5.6107646e-04    8.4456242e-04    3.6223005e-04    2.6726045e-04    1.4681608e+00    1.2949906e+00    1.1780791e+02    1.1197405e+02    7.1724480e-03    8.3719662e-03
   2.1216178e+01    5.7260606e+00    8.9908534e+00    5.4744566e+03    8.9894657e+03    9.0282546e+03    6.7468069e+03    5.6546018e-04    8.5075330e-04    3.6506259e-04    2.7043153e-04    1.4664639e+00    1.2910684e+00    1.1810295e+02    1.1220653e+02    7.1949435e-03    8.3979408e-03
   2.1316481e+01    5.7033458e+00    8.9310211e+00    5.3889882e+03    8.8061727e+03    8.9755807e+03    6.7297076e+03    5.6982894e-04    8.5695222e-04    3.6788675e-04    2.7364366e-04    1.4647497e+00    1.2871437e+00    1.1839046e+02    1.1244595e+02    7.2169124e-03    8.4239066e-03
   2.1416897e+01    5.6805442e+00    8.8713190e+00    5.3004309e+03    8.6226359e+03    8.9026025e+03    6.6434720e+03    5.7423026e-04    8.6310168e-04    3.7078736e-04    2.7678624e-04    1.4630197e+00    1.2832003e+00    1.1869133e+02    1.1265879e+02    7.2393313e-03    8.4486160e-03
   2.1517379e+01    5.6575909e+00    8.8117281e+00    5.2156887e+03    8.4438604e+03    8.8449081e+03    6.5955070e+03    5.7860047e-04    8.6924902e-04    3.7365260e-04    2.8001186e-04    1.4612585e+00    1.2792384e+00    1.1897817e+02    1.1288914e+02    7.2609618e-03    8.4736046e-03
   2.1618907e+01    5.6345616e+00    8.7521546e+00    5.1311939e+03    8.2679550e+03    8.7831145e+03    6.5311610e+03    5.8301352e-04    8.7539765e-04    3.7655545e-04    2.8328035e-04    1.4594864e+00    1.2752545e+00    1.1925019e+02    1.1309910e+02    7.2824951e-03    8.4980210e-03
   2.1738669e+01    5.6072787e+00    8.6816982e+00    5.0349938e+03    8.0678838e+03    8.7138538e+03    6.4833327e+03    5.8822036e-04    8.8269044e-04    3.8000501e-04    2.8716345e-04    1.4573848e+00    1.2705177e+00    1.1959880e+02    1.1338245e+02    7.3075107e-03    8.5264368e-03
   2.1808985e+01    5.5913647e+00    8.6407497e+00    4.9779635e+03    7.9525332e+03    8.6598376e+03    6.4241680e+03    5.9128709e-04    8.8688285e-04    3.8210518e-04    2.8934983e-04    1.4561650e+00    1.2677382e+00    1.1980346e+02    1.1350658e+02    7.3226468e-03    8.5420317e-03
   2.1904727e+01    5.5695096e+00    8.5847518e+00    4.9039426e+03    7.7987154e+03    8.6064418e+03    6.3941694e+03    5.9544036e-04    8.9264470e-04    3.8492249e-04    2.9244004e-04    1.4544699e+00    1.2639319e+00    1.2007145e+02    1.1370650e+02    7.3422094e-03    8.5634820e-03
   2.2004078e+01    5.5467823e+00    8.5270621e+00    4.8296801e+03    7.6439832e+03    8.5561491e+03    6.3832570e+03    5.9973179e-04    8.9863343e-04    3.8784186e-04    2.9567414e-04    1.4526919e+00    1.2599766e+00    1.2035124e+02    1.1392994e+02    7.3620660e-03    8.5858432e-03
   2.2104829e+01    5.5237038e+00    8.4690714e+00    4.7561885e+03    7.4912536e+03    8.5091559e+03    6.3811293e+03    6.0406786e-04    9.0469547e-04    3.9079520e-04    2.9898579e-04    1.4508656e+00    1.2559690e+00    1.2062091e+02    1.1415227e+02    7.3816949e-03    8.6083725e-03
   2.2205654e+01    5.5005118e+00    8.4112157e+00    4.6798835e+03    7.3389203e+03    8.4420655e+03    6.3088734e+03    6.0843148e-04    9.1069825e-04    3.9382061e-04    3.0223480e-04    1.4490133e+00    1.2519458e+00    1.2090242e+02    1.1434744e+02    7.4017281e-03    8.6295398e-03
   2.2319105e+01    5.4745123e+00    8.3466918e+00    4.5972285e+03    7.1711724e+03    8.3810355e+03    6.2563446e+03    6.1330460e-04    9.1742629e-04    3.9717309e-04    3.0598418e-04    1.4469181e+00    1.2474385e+00    1.2118970e+02    1.1456958e+02    7.4232526e-03    8.6532895e-03
   2.2415224e+01    5.4525863e+00    8.2924940e+00    4.5294299e+03    7.0347702e+03    8.3278408e+03    6.2238730e+03    6.1742703e-04    9.2309595e-04    4.0003925e-04    3.0914564e-04    1.4451477e+00    1.2436260e+00    1.2144250e+02    1.1476539e+02    7.4413623e-03    8.6730183e-03
   2.2517645e+01    5.4292740e+00    8.2350197e+00    4.4564695e+03    6.8904342e+03    8.2624097e+03    6.1540975e+03    6.2182158e-04    9.2908574e-04    4.0312822e-04    3.1247884e-04    1.4432626e+00    1.2395601e+00    1.2171816e+02    1.1496003e+02    7.4606275e-03    8.6930509e-03
   2.2613763e+01    5.4073807e+00    8.1812264e+00    4.3913122e+03    6.7598679e+03    8.2144851e+03    6.1268587e+03    6.2591715e-04    9.3468869e-04    4.0599303e-04    3.1567974e-04    1.4414840e+00    1.2357363e+00    1.2196174e+02    1.1515294e+02    7.4779032e-03    8.7117799e-03
   2.2704936e+01    5.3865883e+00    8.1304996e+00    4.3314017e+03    6.6397998e+03    8.1721765e+03    6.1175986e+03    6.2979370e-04    9.4001175e-04    4.0871694e-04    3.1873430e-04    1.4397842e+00    1.2321041e+00    1.2219361e+02    1.1534210e+02    7.4940200e-03    8.7294389e-03
   2.2841740e+01    5.3553682e+00    8.0549998e+00    4.2430571e+03    6.4637650e+03    8.1110560e+03    6.1068778e+03    6.3560793e-04    9.4797085e-04    4.1282165e-04    3.2334916e-04    1.4372072e+00    1.2266544e+00    1.2253378e+02    1.1561879e+02    7.5178772e-03    8.7554658e-03
   2.2932984e+01    5.3345344e+00    8.0048451e+00    4.1823683e+03    6.3455000e+03    8.0567241e+03    6.0384799e+03    6.3948497e-04    9.5322601e-04    4.1559042e-04    3.2639143e-04    1.4354776e+00    1.2230128e+00    1.2276146e+02    1.1577930e+02    7.5336459e-03    8.7716013e-03
   2.3023996e+01    5.3138087e+00    7.9551862e+00    4.1256870e+03    6.2337932e+03    8.0156391e+03    6.0207474e+03    6.4331913e-04    9.5845589e-04    4.1832142e-04    3.2948415e-04    1.4337534e+00    1.2193812e+00    1.2297618e+02    1.1595576e+02    7.5487196e-03    8.7879788e-03
   2.3115008e+01    5.2931311e+00    7.9058335e+00    4.0693773e+03    6.1244595e+03    7.9695666e+03    5.9922621e+03    6.4716133e-04    9.6366652e-04    4.2108429e-04    3.3256429e-04    1.4320271e+00    1.2157518e+00    1.2319533e+02    1.1612782e+02    7.5638006e-03    8.8038696e-03
   2.3216212e+01    5.2701949e+00    7.8513406e+00    4.0083180e+03    6.0054227e+03    7.9234135e+03    5.9707422e+03    6.5141596e-04    9.6944733e-04    4.2416012e-04    3.3600821e-04    1.4301002e+00    1.2117247e+00    1.2343669e+02    1.1632473e+02    7.5801342e-03    8.8212609e-03
   2.3315064e+01    5.2479070e+00    7.7988257e+00    3.9506593e+03    5.8946121e+03    7.8798824e+03    5.9620875e+03    6.5556563e-04    9.7506562e-04    4.2719241e-04    3.3937037e-04    1.4282031e+00    1.2078247e+00    1.2365944e+02    1.1649839e+02    7.5958139e-03    8.8377423e-03
   2.3438629e+01    5.2199879e+00    7.7330434e+00    3.8775865e+03    5.7554294e+03    7.8113400e+03    5.9100981e+03    6.6074853e-04    9.8200334e-04    4.3105289e-04    3.4350131e-04    1.4258354e+00    1.2029071e+00    1.2396273e+02    1.1670461e+02    7.6153755e-03    8.8566460e-03
   2.3540031e+01    5.1970947e+00    7.6797326e+00    3.8197937e+03    5.6442131e+03    7.7673147e+03    5.8904717e+03    6.6497092e-04    9.8769869e-04    4.3417738e-04    3.4697016e-04    1.4238611e+00    1.1988951e+00    1.2419390e+02    1.1688629e+02    7.6306954e-03    8.8724680e-03
   2.3641468e+01    5.1741745e+00    7.6267594e+00    3.7637226e+03    5.5357217e+03    7.7279877e+03    5.8853321e+03    6.6917692e-04    9.9338084e-04    4.3729540e-04    3.5047674e-04    1.4218660e+00    1.1948836e+00    1.2441531e+02    1.1706836e+02    7.6454650e-03    8.8880063e-03
   2.3742920e+01    5.1513591e+00    7.5741531e+00    3.7077338e+03    5.4294969e+03    7.6800103e+03    5.8569909e+03    6.7338990e-04    9.9903156e-04    4.4045828e-04    3.5396057e-04    1.4198779e+00    1.1908762e+00    1.2464159e+02    1.1724231e+02    7.6602810e-03    8.9028612e-03
   2.3844405e+01    5.1286270e+00    7.5218350e+00    3.6487551e+03    5.3229524e+03    7.6103597e+03    5.7464155e+03    6.7762112e-04    1.0045874e-03    4.4368651e-04    3.5736300e-04    1.4178956e+00    1.1868684e+00    1.2488149e+02    1.1738587e+02    7.6755328e-03    8.9163102e-03
   2.3945427e+01    5.1060746e+00    7.4701305e+00    3.5951932e+03    5.2223561e+03    7.5649833e+03    5.7207527e+03    6.8178082e-04    1.0101220e-03    4.4683947e-04    3.6084429e-04    1.4159191e+00    1.1828875e+00    1.2509890e+02    1.1755104e+02    7.6896252e-03    8.9301670e-03
   2.4046518e+01    5.0835806e+00    7.4188446e+00    3.5434818e+03    5.1251689e+03    7.5250007e+03    5.7164520e+03    6.8592303e-04    1.0156371e-03    4.4998864e-04    3.6435237e-04    1.4139344e+00    1.1789161e+00    1.2531111e+02    1.1771675e+02    7.7032721e-03    8.9437000e-03
   2.4147668e+01    5.0611136e+00    7.3679062e+00    3.4929397e+03    5.0302696e+03    7.4893186e+03    5.7193643e+03    6.9004833e-04    1.0211352e-03    4.5312909e-04    3.6789353e-04    1.4119352e+00    1.1749531e+00    1.2551601e+02    1.1788432e+02    7.7164516e-03    8.9569264e-03
   2.4248870e+01    5.0386765e+00    7.3173961e+00    3.4427246e+03    4.9364632e+03    7.4517991e+03    5.7091089e+03    6.9416647e-04    1.0266043e-03    4.5628376e-04    3.7144085e-04    1.4099198e+00    1.1710011e+00    1.2572079e+02    1.1804827e+02    7.7293984e-03    8.9696746e-03
   2.4350124e+01    5.0163136e+00    7.2671157e+00    3.3899814e+03    4.8431300e+03    7.3893297e+03    5.6141693e+03    6.9830523e-04    1.0319949e-03    4.5951800e-04    3.7489795e-04    1.4079138e+00    1.1670423e+00    1.2593931e+02    1.1817969e+02    7.7427193e-03    8.9808753e-03
   2.4400615e+01    5.0052017e+00    7.2421725e+00    3.3656025e+03    4.7985740e+03    7.3680476e+03    5.6018392e+03    7.0034889e-04    1.0346881e-03    4.6110217e-04    3.7666571e-04    1.4069166e+00    1.1650694e+00    1.2603918e+02    1.1825524e+02    7.7489252e-03    8.9866978e-03
   2.4501673e+01    4.9830060e+00    7.1925570e+00    3.3178998e+03    4.7119803e+03    7.3276499e+03    5.5864408e+03    7.0442902e-04    1.0400667e-03    4.6427606e-04    3.8021857e-04    1.4049137e+00    1.1611294e+00    1.2623572e+02    1.1840609e+02    7.7610549e-03    8.9980868e-03
   2.4602812e+01    4.9608543e+00    7.1433163e+00    3.2710812e+03    4.6267651e+03    7.2866745e+03    5.5719377e+03    7.0850409e-04    1.0454182e-03    4.6750557e-04    3.8374459e-04    1.4028971e+00    1.1572018e+00    1.2643472e+02    1.1854943e+02    7.7730537e-03    9.0089028e-03
   2.4704015e+01    4.9387881e+00    7.0945178e+00    3.2253961e+03    4.5437993e+03    7.2493491e+03    5.5710387e+03    7.1256546e-04    1.0507473e-03    4.7073585e-04    3.8728666e-04    1.4008736e+00    1.1532903e+00    1.2663008e+02    1.1869124e+02    7.7847189e-03    9.0193573e-03
   2.4805273e+01    4.9168016e+00    7.0461937e+00    3.1804385e+03    4.4627687e+03    7.2132367e+03    5.5677922e+03    7.1661155e-04    1.0560485e-03    4.7396476e-04    3.9084434e-04    1.3988398e+00    1.1493976e+00    1.2682145e+02    1.1883189e+02    7.7960534e-03    9.0294617e-03
   2.4906585e+01    4.8948678e+00    6.9980112e+00    3.1335359e+03    4.3811412e+03    7.1565722e+03    5.4911277e+03    7.2065042e-04    1.0612599e-03    4.7725427e-04    3.9431652e-04    1.3968149e+00    1.1454926e+00    1.2701920e+02    1.1894244e+02    7.8074290e-03    9.0381855e-03
   2.5014292e+01    4.8716831e+00    6.9474170e+00    3.0871268e+03    4.2982805e+03    7.1148268e+03    5.4716822e+03    7.2490986e-04    1.0668035e-03    4.8069892e-04    3.9810259e-04    1.3946481e+00    1.1413787e+00    1.2720633e+02    1.1907145e+02    7.8186591e-03    9.0476545e-03
   2.5116944e+01    4.8497186e+00    6.8997098e+00    3.0433134e+03    4.2210139e+03    7.0733739e+03    5.4486909e+03    7.2896173e-04    1.0720444e-03    4.8399513e-04    4.0170730e-04    1.3925803e+00    1.1374822e+00    1.2738539e+02    1.1919014e+02    7.8290722e-03    9.0559420e-03
   2.5231001e+01    4.8255043e+00    6.8471443e+00    2.9941403e+03    4.1370255e+03    7.0128787e+03    5.3820852e+03    7.3346332e-04    1.0777501e-03    4.8772983e-04    4.0561796e-04    1.3903045e+00    1.1331621e+00    1.2760015e+02    1.1930099e+02    7.8409690e-03    9.0638938e-03
   2.5320108e+01    4.8066485e+00    6.8063615e+00    2.9579116e+03    4.0736860e+03    6.9804886e+03    5.3757305e+03    7.3696336e-04    1.0822427e-03    4.9060584e-04    4.0875571e-04    1.3885304e+00    1.1297856e+00    1.2776293e+02    1.1941273e+02    7.8497582e-03    9.0707407e-03
   2.5421714e+01    4.7852319e+00    6.7603031e+00    2.9177108e+03    4.0033834e+03    6.9483306e+03    5.3760325e+03    7.4092881e-04    1.0873518e-03    4.9386201e-04    4.1236870e-04    1.3865023e+00    1.1259512e+00    1.2793608e+02    1.1953725e+02    7.8592339e-03    9.0782991e-03
   2.5523386e+01    4.7638629e+00    6.7145753e+00    2.8780704e+03    3.9338611e+03    6.9161840e+03    5.3706736e+03    7.4488555e-04    1.0924492e-03    4.9712956e-04    4.1599842e-04    1.3844639e+00    1.1221267e+00    1.2810444e+02    1.1965712e+02    7.8684030e-03    9.0854566e-03
   2.5625121e+01    4.7425946e+00    6.6691010e+00    2.8370258e+03    3.8650468e+03    6.8642091e+03    5.3035095e+03    7.4884548e-04    1.0974596e-03    5.0046473e-04    4.1954051e-04    1.3824338e+00    1.1183052e+00    1.2828073e+02    1.1974724e+02    7.8777239e-03    9.0912047e-03
   2.5726920e+01    4.7214198e+00    6.6239762e+00    2.7983881e+03    3.7993563e+03    6.8266999e+03    5.2825822e+03    7.5277281e-04    1.1024666e-03    5.0375380e-04    4.2315851e-04    1.3804046e+00    1.1144938e+00    1.2844385e+02    1.1985181e+02    7.8863774e-03    9.0971921e-03
   2.5828786e+01    4.7003305e+00    6.5792590e+00    2.7609187e+03    3.7352616e+03    6.7921836e+03    5.2746755e+03    7.5668344e-04    1.1074460e-03    5.0706409e-04    4.2677179e-04    1.3783668e+00    1.1107018e+00    1.2860419e+02    1.1995332e+02    7.8947270e-03    9.1027973e-03
   2.5930720e+01    4.6793533e+00    6.5350043e+00    2.7245265e+03    3.6732759e+03    6.7602690e+03    5.2798023e+03    7.6058164e-04    1.1123993e-03    5.1039572e-04    4.3037920e-04    1.3763251e+00    1.1069319e+00    1.2876251e+02    1.2005114e+02    7.9028391e-03    9.1080438e-03
   2.6032723e+01    4.6584603e+00    6.4911462e+00    2.6889162e+03    3.6128025e+03    6.7306026e+03    5.2891080e+03    7.6446213e-04    1.1173357e-03    5.1372631e-04    4.3400286e-04    1.3742760e+00    1.1031798e+00    1.2891672e+02    1.2014725e+02    7.9105963e-03    9.1129486e-03
   2.6134793e+01    4.6376412e+00    6.4475481e+00    2.6513218e+03    3.5513917e+03    6.6801272e+03    5.2265406e+03    7.6835362e-04    1.1221934e-03    5.1713773e-04    4.3753429e-04    1.3722284e+00    1.0994316e+00    1.2908307e+02    1.2021647e+02    7.9186599e-03    9.1165788e-03
   2.6236594e+01    4.6169662e+00    6.4044518e+00    2.6159381e+03    3.4921406e+03    6.6440950e+03    5.2045655e+03    7.7219823e-04    1.1270337e-03    5.2048104e-04    4.4113963e-04    1.3701864e+00    1.0957038e+00    1.2923374e+02    1.2030115e+02    7.9259713e-03    9.1205048e-03
   2.6338497e+01    4.5963848e+00    6.3616988e+00    2.5813866e+03    3.4347290e+03    6.6092554e+03    5.1901208e+03    7.7603149e-04    1.1318540e-03    5.2382626e-04    4.4476061e-04    1.3681446e+00    1.0919876e+00    1.2937893e+02    1.2038440e+02    7.9329295e-03    9.1241340e-03
   2.6440473e+01    4.5759019e+00    6.3193331e+00    2.5476537e+03    3.3786316e+03    6.5772127e+03    5.1841187e+03    7.7985110e-04    1.1366623e-03    5.2717389e-04    4.4839703e-04    1.3660996e+00    1.0882891e+00    1.2952031e+02    1.2046583e+02    7.9395599e-03    9.1273925e-03
   2.6542517e+01    4.5555411e+00    6.2774036e+00    2.5143352e+03    3.3234307e+03    6.5463876e+03    5.1775391e+03    7.8366704e-04    1.1414591e-03    5.3052432e-04    4.5205021e-04    1.3640565e+00    1.0846093e+00    1.2965935e+02    1.2054673e+02    7.9459975e-03    9.1304837e-03
   2.6644630e+01    4.5352824e+00    6.2357331e+00    2.4796250e+03    3.2684956e+03    6.4964406e+03    5.1132108e+03    7.8747713e-04    1.1461541e-03    5.3393817e-04    4.5560161e-04    1.3620223e+00    1.0809334e+00    1.2980635e+02    1.2059648e+02    7.9525686e-03    9.1321401e-03
   2.6746809e+01    4.5150899e+00    6.1943833e+00    2.4471645e+03    3.2150546e+03    6.4647601e+03    5.0967248e+03    7.9124959e-04    1.1508651e-03    5.3729411e-04    4.5924946e-04    1.3599839e+00    1.0772668e+00    1.2993789e+02    1.2066523e+02    7.9583523e-03    9.1341331e-03
   2.6820390e+01    4.5006751e+00    6.1650362e+00    2.4239092e+03    3.1772306e+03    6.4402839e+03    5.0768087e+03    7.9396270e-04    1.1542405e-03    5.3971201e-04    4.6187712e-04    1.3585174e+00    1.0746537e+00    1.3002757e+02    1.2070825e+02    7.9623988e-03    9.1354001e-03
   2.6920132e+01    4.4812530e+00    6.1255515e+00    2.3928673e+03    3.1275415e+03    6.4047113e+03    5.0495663e+03    7.9763150e-04    1.1587723e-03    5.4301129e-04    4.6541464e-04    1.3565355e+00    1.0711272e+00    1.3015272e+02    1.2076159e+02    7.9677906e-03    9.1365563e-03
   2.7011700e+01    4.4635552e+00    6.0895674e+00    2.3638952e+03    3.0825180e+03    6.3589227e+03    4.9967352e+03    8.0101264e-04    1.1628766e-03    5.4613759e-04    4.6855647e-04    1.3547297e+00    1.0679003e+00    1.3028214e+02    1.2078937e+02    7.9731129e-03    9.1366211e-03
   2.7103676e+01    4.4458389e+00    6.0536803e+00    2.3370637e+03    3.0399667e+03    6.3296426e+03    4.9929213e+03    8.0436162e-04    1.1669844e-03    5.4921950e-04    4.7178221e-04    1.3529191e+00    1.0646608e+00    1.3040128e+02    1.2083882e+02    7.9777299e-03    9.1371439e-03
   2.7206166e+01    4.4261702e+00    6.0139721e+00    2.3076028e+03    2.9927125e+03    6.2989291e+03    4.9940406e+03    8.0808535e-04    1.1715500e-03    5.5265687e-04    4.7539467e-04    1.3509000e+00    1.0610604e+00    1.3052894e+02    1.2088772e+02    7.9826379e-03    9.1373707e-03
   2.7308714e+01    4.4065857e+00    5.9745858e+00    2.2785625e+03    2.9461310e+03    6.2693101e+03    4.9910089e+03    8.1179631e-04    1.1761064e-03    5.5609300e-04    4.7902887e-04    1.3488778e+00    1.0574746e+00    1.3065075e+02    1.2093378e+02    7.9872233e-03    9.1372817e-03
   2.7411318e+01    4.3871183e+00    5.9356215e+00    2.2501693e+03    2.9004246e+03    6.2421033e+03    4.9894950e+03    8.1548548e-04    1.1806498e-03    5.5951210e-04    4.8268836e-04    1.3468541e+00    1.0539116e+00    1.3076502e+02    1.2097952e+02    7.9913925e-03    9.1370125e-03
   2.7513968e+01    4.3677860e+00    5.8969816e+00    2.2203957e+03    2.8545554e+03    6.1976630e+03    4.9330874e+03    8.1917793e-04    1.1851084e-03    5.6299059e-04    4.8625959e-04    1.3448414e+00    1.0503614e+00    1.3088737e+02    1.2100219e+02    7.9957839e-03    9.1356874e-03
   2.7616638e+01    4.3485355e+00    5.8586829e+00    2.1926218e+03    2.8107992e+03    6.1664492e+03    4.9249300e+03    8.2283916e-04    1.1895586e-03    5.6643634e-04    4.8988757e-04    1.3428239e+00    1.0468274e+00    1.3100030e+02    1.2103696e+02    7.9996548e-03    9.1345753e-03
   2.7719342e+01    4.3294076e+00    5.8207910e+00    2.1653707e+03    2.7680003e+03    6.1374754e+03    4.9208344e+03    8.2648963e-04    1.1940023e-03    5.6987963e-04    4.9353273e-04    1.3408071e+00    1.0433159e+00    1.3110975e+02    1.2107174e+02    8.0032793e-03    9.1332713e-03
   2.7822099e+01    4.3103854e+00    5.7833051e+00    2.1387725e+03    2.7262214e+03    6.1114022e+03    4.9245567e+03    8.3012014e-04    1.1984107e-03    5.7331405e-04    4.9719013e-04    1.3387881e+00    1.0398252e+00    1.3121490e+02    1.2110592e+02    8.0066160e-03    9.1317800e-03
   2.7924899e+01    4.2914606e+00    5.7461204e+00    2.1122806e+03    2.6849353e+03    6.0839289e+03    4.9176721e+03    8.3374124e-04    1.2027947e-03    5.7675744e-04    5.0084985e-04    1.3367701e+00    1.0363491e+00    1.3131898e+02    1.2113601e+02    8.0097551e-03    9.1298123e-03
   2.8027770e+01    4.2726467e+00    5.7091480e+00    2.0842366e+03    2.6430023e+03    6.0387272e+03    4.8455732e+03    8.3736465e-04    1.2070970e-03    5.8024726e-04    5.0444005e-04    1.3347700e+00    1.0328699e+00    1.3143038e+02    1.2114604e+02    8.0130781e-03    9.1269210e-03
   2.8130547e+01    4.2539473e+00    5.6725511e+00    2.0583751e+03    2.6033972e+03    6.0084409e+03    4.8272814e+03    8.4094992e-04    1.2113939e-03    5.8369420e-04    5.0808993e-04    1.3327714e+00    1.0294102e+00    1.3152839e+02    1.2116747e+02    8.0157634e-03    9.1242159e-03
   2.8233434e+01    4.2353353e+00    5.6362343e+00    2.0330159e+03    2.5647377e+03    5.9767495e+03    4.8108002e+03    8.4453776e-04    1.2156694e-03    5.8720800e-04    5.1170052e-04    1.3307733e+00    1.0259626e+00    1.3163143e+02    1.2118054e+02    8.0184758e-03    9.1210101e-03
   2.8330214e+01    4.2179454e+00    5.6024188e+00    2.0099671e+03    2.5298546e+03    5.9508094e+03    4.8104601e+03    8.4789664e-04    1.2196752e-03    5.9050522e-04    5.1511282e-04    1.3288951e+00    1.0227421e+00    1.3172288e+02    1.2119143e+02    8.0207293e-03    9.1178140e-03
   2.8433209e+01    4.1995463e+00    5.5668051e+00    1.9858120e+03    2.4926672e+03    5.9257875e+03    4.8123311e+03    8.5145494e-04    1.2239171e-03    5.9400172e-04    5.1876307e-04    1.3268978e+00    1.0193331e+00    1.3181790e+02    1.2120730e+02    8.0228784e-03    9.1143667e-03
   2.8536231e+01    4.1812702e+00    5.5314758e+00    1.9611141e+03    2.4563267e+03    5.8893011e+03    4.7781500e+03    8.5500297e-04    1.2280977e-03    5.9754374e-04    5.2234152e-04    1.3249094e+00    1.0159372e+00    1.3191616e+02    1.2120203e+02    8.0250402e-03    9.1100252e-03
   2.8639317e+01    4.1630666e+00    5.4964789e+00    1.9372201e+03    2.4202841e+03    5.8592519e+03    4.7605938e+03    8.5853476e-04    1.2322816e-03    6.0105834e-04    5.2597608e-04    1.3229150e+00    1.0125580e+00    1.3200640e+02    1.2120727e+02    8.0268063e-03    9.1058566e-03
   2.8742451e+01    4.1449733e+00    5.4618464e+00    1.9139785e+03    2.3854138e+03    5.8313492e+03    4.7540400e+03    8.6204648e-04    1.2364206e-03    6.0457354e-04    5.2960720e-04    1.3209209e+00    1.0091994e+00    1.3209364e+02    1.2120984e+02    8.0283320e-03    9.1013683e-03
   2.8845642e+01    4.1269899e+00    5.4275487e+00    1.8911548e+03    2.3509849e+03    5.8061019e+03    4.7519120e+03    8.6554385e-04    1.2405404e-03    6.0808106e-04    5.3325501e-04    1.3189283e+00    1.0058602e+00    1.3217569e+02    1.2121166e+02    8.0295748e-03    9.0966923e-03
   2.8948877e+01    4.1091085e+00    5.3935591e+00    1.8690337e+03    2.3177994e+03    5.7835342e+03    4.7583828e+03    8.6902414e-04    1.2446462e-03    6.1158283e-04    5.3692118e-04    1.3169360e+00    1.0025394e+00    1.3225372e+02    1.2121293e+02    8.0305370e-03    9.0918341e-03
   2.9000513e+01    4.1002071e+00    5.3767049e+00    1.8578773e+03    2.3010287e+03    5.7714240e+03    4.7555010e+03    8.7076196e-04    1.2466898e-03    6.1333632e-04    5.3875393e-04    1.3159398e+00    1.0008865e+00    1.3229239e+02    1.2121216e+02    8.0309669e-03    9.0892737e-03
   2.9103687e+01    4.0824876e+00    5.3430453e+00    1.8344483e+03    2.2668343e+03    5.7354542e+03    4.7028244e+03    8.7422290e-04    1.2506823e-03    6.1686232e-04    5.4235764e-04    1.3139653e+00    9.9757381e-01    1.3237196e+02    1.2119202e+02    8.0318570e-03    9.0832535e-03
   2.9206867e+01    4.0648767e+00    5.3097996e+00    1.8127407e+03    2.2354793e+03    5.7072026e+03    4.6893924e+03    8.7767245e-04    1.2546954e-03    6.2038844e-04    5.4599788e-04    1.3119876e+00    9.9428686e-01    1.3244784e+02    1.2118188e+02    8.0324769e-03    9.0775003e-03
   2.9310130e+01    4.0473758e+00    5.2768750e+00    1.7912866e+03    2.2040214e+03    5.6801734e+03    4.6794465e+03    8.8112564e-04    1.2587073e-03    6.2394529e-04    5.4963472e-04    1.3100114e+00    9.9102001e-01    1.3252487e+02    1.2117012e+02    8.0330524e-03    9.0715782e-03
   2.9413457e+01    4.0299898e+00    5.2442798e+00    1.7703021e+03    2.1734187e+03    5.6537511e+03    4.6753948e+03    8.8457293e-04    1.2626864e-03    6.2753420e-04    5.5324952e-04    1.3080384e+00    9.8777293e-01    1.3260391e+02    1.2115368e+02    8.0336007e-03    9.0653830e-03
   2.9516875e+01    4.0127015e+00    5.2119789e+00    1.7499845e+03    2.1435940e+03    5.6319028e+03    4.6827275e+03    8.8799750e-04    1.2666453e-03    6.3110270e-04    5.5689169e-04    1.3060653e+00    9.8454441e-01    1.3267606e+02    1.2113903e+02    8.0337625e-03    9.0590303e-03
   2.9620355e+01    3.9955012e+00    5.1798118e+00    1.7287732e+03    2.1133285e+03    5.5970501e+03    4.6428898e+03    8.9139221e-04    1.2705093e-03    6.3470387e-04    5.6045024e-04    1.3041075e+00    9.8131091e-01    1.3274988e+02    1.2109978e+02    8.0337849e-03    9.0515226e-03
   2.9723894e+01    3.9783813e+00    5.1480161e+00    1.7085360e+03    2.0841559e+03    5.5698755e+03    4.6278495e+03    8.9478806e-04    1.2743951e-03    6.3829474e-04    5.6407102e-04    1.3021396e+00    9.7810355e-01    1.3281928e+02    1.2107382e+02    8.0336111e-03    9.0443906e-03
   2.9827501e+01    3.9613698e+00    5.1165368e+00    1.6886775e+03    2.0558098e+03    5.5429861e+03    4.6158645e+03    8.9817541e-04    1.2782608e-03    6.4189228e-04    5.6769488e-04    1.3001739e+00    9.7491594e-01    1.3288685e+02    1.2104670e+02    8.0332836e-03    9.0370704e-03
   2.9931164e+01    3.9444600e+00    5.0853542e+00    1.6692325e+03    2.0280908e+03    5.5180882e+03    4.6097579e+03    9.0155056e-04    1.2820963e-03    6.4548764e-04    5.7132702e-04    1.2982098e+00    9.7174656e-01    1.3295172e+02    1.2101932e+02    8.0327730e-03    9.0296261e-03
   3.0034886e+01    3.9276429e+00    5.0544106e+00    1.6503158e+03    2.0010354e+03    5.4968557e+03    4.6132297e+03    9.0491387e-04    1.2859367e-03    6.4907583e-04    5.7498944e-04    1.2962473e+00    9.6859254e-01    1.3301257e+02    1.2099311e+02    8.0319653e-03    9.0219663e-03
   3.0138649e+01    3.9109326e+00    5.0236860e+00    1.6305262e+03    1.9735616e+03    5.4633885e+03    4.5725808e+03    9.0825138e-04    1.2896649e-03    6.5269152e-04    5.7856309e-04    1.2943035e+00    9.6543609e-01    1.3307629e+02    1.2094627e+02    8.0311429e-03    9.0134061e-03
   3.0242453e+01    3.8943236e+00    4.9933671e+00    1.6118096e+03    1.9472476e+03    5.4390843e+03    4.5596563e+03    9.1157812e-04    1.2934245e-03    6.5628016e-04    5.8220432e-04    1.2923517e+00    9.6231119e-01    1.3313247e+02    1.2091281e+02    8.0299870e-03    9.0052385e-03
   3.0346288e+01    3.8778222e+00    4.9633395e+00    1.5935044e+03    1.9219822e+03    5.4143765e+03    4.5511821e+03    9.1490723e-04    1.2971716e-03    6.5988879e-04    5.8584656e-04    1.2904041e+00    9.5920387e-01    1.3318964e+02    1.2087859e+02    8.0288430e-03    8.9970119e-03
   3.0450161e+01    3.8614191e+00    4.9335601e+00    1.5754839e+03    1.8971448e+03    5.3886980e+03    4.5436607e+03    9.1823265e-04    1.3008773e-03    6.6355916e-04    5.8943872e-04    1.2884585e+00    9.5611402e-01    1.3325143e+02    1.2083707e+02    8.0277542e-03    8.9883574e-03
   3.0544696e+01    3.8465977e+00    4.9067831e+00    1.5595617e+03    1.8755605e+03    5.3677566e+03    4.5471209e+03    9.2125663e-04    1.3042639e-03    6.6689788e-04    5.9272540e-04    1.2866871e+00    9.5332831e-01    1.3330471e+02    1.2079907e+02    8.0266220e-03    8.9804804e-03
   3.0648641e+01    3.8303678e+00    4.8773683e+00    1.5410365e+03    1.8508858e+03    5.3321025e+03    4.5010774e+03    9.2456900e-04    1.3079053e-03    6.7060493e-04    5.9627863e-04    1.2847597e+00    9.5024793e-01    1.3336909e+02    1.2074285e+02    8.0254336e-03    8.9710307e-03
   3.0700621e+01    3.8222901e+00    4.8628202e+00    1.5323953e+03    1.8391176e+03    5.3202119e+03    4.4976059e+03    9.2621820e-04    1.3097329e-03    6.7244190e-04    5.9808602e-04    1.2837926e+00    9.4872021e-01    1.3339770e+02    1.2072108e+02    8.0246869e-03    8.9664938e-03
   3.0804628e+01    3.8061947e+00    4.8338749e+00    1.5151082e+03    1.8155641e+03    5.2938370e+03    4.4824752e+03    9.2951301e-04    1.3133676e-03    6.7612931e-04    6.0169684e-04    1.2818583e+00    9.4567566e-01    1.3345437e+02    1.2067553e+02    8.0231123e-03    8.9572330e-03
   3.0908685e+01    3.7902013e+00    4.8052566e+00    1.4980808e+03    1.7926537e+03    5.2685362e+03    4.4713190e+03    9.3279439e-04    1.3169672e-03    6.7981696e-04    6.0530500e-04    1.2799247e+00    9.4265241e-01    1.3350915e+02    1.2062784e+02    8.0213758e-03    8.9477546e-03
   3.1012807e+01    3.7743074e+00    4.7769059e+00    1.4815600e+03    1.7704819e+03    5.2473130e+03    4.4707590e+03    9.3606839e-04    1.3205729e-03    6.8349352e-04    6.0894849e-04    1.2779947e+00    9.3964597e-01    1.3355858e+02    1.2058271e+02    8.0193981e-03    8.9382780e-03
   3.1116960e+01    3.7585058e+00    4.7486827e+00    1.4646273e+03    1.7480973e+03    5.2178811e+03    4.4451226e+03    9.3932222e-04    1.3241067e-03    6.8719862e-04    6.1252830e-04    1.2760788e+00    9.3663950e-01    1.3361074e+02    1.2052029e+02    8.0173685e-03    8.9279710e-03
   3.1217680e+01    3.7433065e+00    4.7217371e+00    1.4488570e+03    1.7268988e+03    5.1962660e+03    4.4359576e+03    9.4245567e-04    1.3275202e-03    6.9075797e-04    6.1603667e-04    1.2742208e+00    9.3375529e-01    1.3365633e+02    1.2047124e+02    8.0151856e-03    8.9183170e-03
   3.1321768e+01    3.7277096e+00    4.6942046e+00    1.4327691e+03    1.7055303e+03    5.1726256e+03    4.4238048e+03    9.4568617e-04    1.3310220e-03    6.9444630e-04    6.1965296e-04    1.2723050e+00    9.3079521e-01    1.3370393e+02    1.2042005e+02    8.0128875e-03    8.9082482e-03
   3.1425933e+01    3.7122206e+00    4.6669759e+00    1.4169656e+03    1.6847098e+03    5.1496120e+03    4.4137880e+03    9.4891212e-04    1.3345281e-03    6.9813525e-04    6.2328313e-04    1.2703916e+00    9.2785713e-01    1.3374853e+02    1.2036931e+02    8.0104385e-03    8.8981687e-03
   3.1530166e+01    3.6968255e+00    4.6399984e+00    1.4014521e+03    1.6646150e+03    5.1250846e+03    4.4073893e+03    9.5213758e-04    1.3379932e-03    7.0189355e-04    6.2685201e-04    1.2684799e+00    9.2493734e-01    1.3379933e+02    1.2030956e+02    8.0080964e-03    8.8876213e-03
   3.1634460e+01    3.6815234e+00    4.6131587e+00    1.3856874e+03    1.6444731e+03    5.0947680e+03    4.3812719e+03    9.5533768e-04    1.3413919e-03    7.0566538e-04    6.3037364e-04    1.2665839e+00    9.2201634e-01    1.3384922e+02    1.2023688e+02    8.0055831e-03    8.8764487e-03
   3.1738803e+01    3.6662635e+00    4.5865683e+00    1.3705329e+03    1.6243275e+03    5.0719735e+03    4.3739559e+03    9.5853378e-04    1.3448082e-03    7.0942030e-04    6.3395712e-04    1.2646780e+00    9.1911116e-01    1.3389400e+02    1.2017475e+02    8.0028526e-03    8.8655698e-03
   3.1843183e+01    3.6510872e+00    4.5602193e+00    1.3556764e+03    1.6047697e+03    5.0495129e+03    4.3669818e+03    9.6171801e-04    1.3482034e-03    7.1317283e-04    6.3755174e-04    1.2627718e+00    9.1622345e-01    1.3393571e+02    1.2011391e+02    7.9999562e-03    8.8546735e-03
   3.1947599e+01    3.6360140e+00    4.5341778e+00    1.3409965e+03    1.5854832e+03    5.0279370e+03    4.3623092e+03    9.6491503e-04    1.3516487e-03    7.1693374e-04    6.4117806e-04    1.2608666e+00    9.1335909e-01    1.3397595e+02    1.2005502e+02    7.9969923e-03    8.8438726e-03
   3.2052065e+01    3.6210359e+00    4.5083544e+00    1.3265563e+03    1.5665629e+03    5.0074082e+03    4.3596992e+03    9.6809416e-04    1.3550316e-03    7.2069309e-04    6.4479726e-04    1.2589684e+00    9.1050679e-01    1.3401538e+02    1.1999593e+02    7.9939233e-03    8.8328756e-03
   3.2104311e+01    3.6135827e+00    4.4955385e+00    1.3195459e+03    1.5572097e+03    4.9995615e+03    4.3649892e+03    9.6967141e-04    1.3567080e-03    7.2255937e-04    6.4661565e-04    1.2580203e+00    9.0908756e-01    1.3403266e+02    1.1996747e+02    7.9922642e-03    8.8273655e-03
   3.2208858e+01    3.5987247e+00    4.4699139e+00    1.3043104e+03    1.5381931e+03    4.9652426e+03    4.3144207e+03    9.7281918e-04    1.3599759e-03    7.2636010e-04    6.5013849e-04    1.2561425e+00    9.0623164e-01    1.3407660e+02    1.1988681e+02    7.9891592e-03    8.8153199e-03
   3.2313476e+01    3.5839333e+00    4.4445589e+00    1.2901138e+03    1.5196393e+03    4.9427318e+03    4.3011083e+03    9.7597559e-04    1.3632947e-03    7.3013909e-04    6.5375726e-04    1.2542556e+00    9.0340009e-01    1.3411523e+02    1.1982442e+02    7.9858837e-03    8.8039269e-03
   3.2418136e+01    3.5692353e+00    4.4194529e+00    1.2761970e+03    1.5015744e+03    4.9210615e+03    4.2910699e+03    9.7911244e-04    1.3665746e-03    7.3390856e-04    6.5737730e-04    1.2523710e+00    9.0058701e-01    1.3414976e+02    1.1976165e+02    7.9823896e-03    8.7924413e-03
   3.2522854e+01    3.5546203e+00    4.3945458e+00    1.2625934e+03    1.4839893e+03    4.8990742e+03    4.2862715e+03    9.8225538e-04    1.3698581e-03    7.3774229e-04    6.6096533e-04    1.2504873e+00    8.9779087e-01    1.3418730e+02    1.1969226e+02    7.9789023e-03    8.7806119e-03
   3.2627615e+01    3.5401199e+00    4.3699609e+00    1.2493065e+03    1.4669032e+03    4.8794794e+03    4.2901113e+03    9.8539865e-04    1.3731450e-03    7.4157542e-04    6.6456457e-04    1.2486076e+00    8.9501905e-01    1.3422463e+02    1.1962578e+02    7.9753939e-03    8.7689485e-03
   3.2732414e+01    3.5256733e+00    4.3453681e+00    1.2354036e+03    1.4492902e+03    4.8491841e+03    4.2571083e+03    9.8851134e-04    1.3763159e-03    7.4544443e-04    6.6807652e-04    1.2467446e+00    8.9223128e-01    1.3426476e+02    1.1953929e+02    7.9718600e-03    8.7563319e-03
   3.2837287e+01    3.5112984e+00    4.3211081e+00    1.2223204e+03    1.4325578e+03    4.8280587e+03    4.2516712e+03    9.9162047e-04    1.3795289e-03    7.4928242e-04    6.7166437e-04    1.2448698e+00    8.8947442e-01    1.3429742e+02    1.1946715e+02    7.9680436e-03    8.7442187e-03
   3.2942218e+01    3.4970354e+00    4.2972036e+00    1.2092771e+03    1.4157806e+03    4.8064221e+03    4.2421446e+03    9.9474121e-04    1.3827914e-03    7.5312581e-04    6.7527698e-04    1.2429950e+00    8.8674711e-01    1.3432886e+02    1.1939847e+02    7.9641866e-03    8.7323674e-03
   3.3047187e+01    3.4828577e+00    4.2734622e+00    1.1966005e+03    1.3995708e+03    4.7873000e+03    4.2412062e+03    9.9784618e-04    1.3860066e-03    7.5696553e-04    6.7889405e-04    1.2411277e+00    8.8402898e-01    1.3435897e+02    1.1932972e+02    7.9602044e-03    8.7203359e-03
   3.3152217e+01    3.4687459e+00    4.2498389e+00    1.1842000e+03    1.3834710e+03    4.7710983e+03    4.2471813e+03    1.0009383e-03    1.3891829e-03    7.6079944e-04    6.8252922e-04    1.2392642e+00    8.8131811e-01    1.3438719e+02    1.1926321e+02    7.9560856e-03    8.7081972e-03
   3.3204749e+01    3.4617242e+00    4.2379912e+00    1.1770747e+03    1.3747865e+03    4.7491636e+03    4.2036754e+03    1.0024707e-03    1.3907022e-03    7.6275633e-04    6.8425293e-04    1.2383512e+00    8.7994460e-01    1.3440669e+02    1.1921092e+02    7.9541242e-03    8.7013623e-03
   3.3309367e+01    3.4477740e+00    4.2147043e+00    1.1646396e+03    1.3586232e+03    4.7299878e+03    4.1954114e+03    1.0055390e-03    1.3938341e-03    7.6658962e-04    6.8786284e-04    1.2365061e+00    8.7725062e-01    1.3443482e+02    1.1914057e+02    7.9499499e-03    8.6890447e-03
   3.3414085e+01    3.4339053e+00    4.1916145e+00    1.1523116e+03    1.3428845e+03    4.7089385e+03    4.1832586e+03    1.0086073e-03    1.3969475e-03    7.7044023e-04    6.9146988e-04    1.2346640e+00    8.7457128e-01    1.3446335e+02    1.1906946e+02    7.9457459e-03    8.6766078e-03
   3.3518869e+01    3.4201399e+00    4.1687764e+00    1.1401923e+03    1.3274987e+03    4.6868207e+03    4.1745028e+03    1.0116862e-03    1.4000563e-03    7.7435767e-04    6.9502866e-04    1.2328252e+00    8.7191473e-01    1.3449717e+02    1.1899284e+02    7.9416900e-03    8.6640146e-03
   3.3623705e+01    3.4064849e+00    4.1462383e+00    1.1285460e+03    1.3127359e+03    4.6684670e+03    4.1792717e+03    1.0147572e-03    1.4031909e-03    7.7826054e-04    6.9861520e-04    1.2309908e+00    8.6928223e-01    1.3452744e+02    1.1891989e+02    7.9374428e-03    8.6516004e-03
   3.3728575e+01    3.3929233e+00    4.1237895e+00    1.1162992e+03    1.2976286e+03    4.6402764e+03    4.1471963e+03    1.0178034e-03    1.4062497e-03    7.8218626e-04    7.0212617e-04    1.2291751e+00    8.6664723e-01    1.3455834e+02    1.1882978e+02    7.9331325e-03    8.6384824e-03
   3.3833473e+01    3.3793885e+00    4.1014787e+00    1.1047813e+03    1.2831872e+03    4.6196264e+03    4.1398916e+03    1.0208299e-03    1.4092699e-03    7.8609384e-04    7.0568201e-04    1.2273510e+00    8.6402272e-01    1.3458532e+02    1.1875006e+02    7.9286024e-03    8.6254798e-03
   3.3938400e+01    3.3659627e+00    4.0794507e+00    1.0933608e+03    1.2687687e+03    4.5995269e+03    4.1321677e+03    1.0238699e-03    1.4123398e-03    7.9000361e-04    7.0926983e-04    1.2255298e+00    8.6142426e-01    1.3461056e+02    1.1867435e+02    7.9240483e-03    8.6127753e-03
   3.4043361e+01    3.3526256e+00    4.0576054e+00    1.0822204e+03    1.2546810e+03    4.5816543e+03    4.1310659e+03    1.0268941e-03    1.4153650e-03    7.9390831e-04    7.1285825e-04    1.2237157e+00    8.5883853e-01    1.3463508e+02    1.1859984e+02    7.9193976e-03    8.5999506e-03
   3.4148351e+01    3.3393666e+00    4.0359215e+00    1.0713236e+03    1.2407688e+03    4.5661065e+03    4.1349318e+03    1.0298997e-03    1.4183507e-03    7.9780289e-04    7.1645472e-04    1.2219060e+00    8.5626524e-01    1.3465725e+02    1.1852611e+02    7.9145853e-03    8.5869811e-03
   3.4200854e+01    3.3327846e+00    4.0252033e+00    1.0659889e+03    1.2340287e+03    4.5587428e+03    4.1380285e+03    1.0314079e-03    1.4198680e-03    7.9974992e-04    7.1826479e-04    1.2210037e+00    8.5498915e-01    1.3466764e+02    1.1849109e+02    7.9121828e-03    8.5806748e-03
   3.4305953e+01    3.3196384e+00    4.0036483e+00    1.0540584e+03    1.2196051e+03    4.5246269e+03    4.0771699e+03    1.0344013e-03    1.4227684e-03    8.0370802e-04    7.2175580e-04    1.2192174e+00    8.5240908e-01    1.3469517e+02    1.1839751e+02    7.9074785e-03    8.5669695e-03
   3.4411075e+01    3.3065646e+00    3.9823351e+00    1.0432547e+03    1.2061356e+03    4.5051123e+03    4.0655183e+03    1.0373876e-03    1.4257069e-03    8.0761920e-04    7.2534794e-04    1.2174247e+00    8.4985508e-01    1.3471525e+02    1.1832096e+02    7.9024627e-03    8.5537491e-03
   3.4516228e+01    3.2935798e+00    3.9612232e+00    1.0326844e+03    1.1930156e+03    4.4845807e+03    4.0590209e+03    1.0403839e-03    1.4286341e-03    8.1160320e-04    7.2888820e-04    1.2156350e+00    8.4732015e-01    1.3474129e+02    1.1823821e+02    7.8976096e-03    8.5403073e-03
   3.4621440e+01    3.2806993e+00    3.9403596e+00    1.0224417e+03    1.1801588e+03    4.4680654e+03    4.0633299e+03    1.0433802e-03    1.4315829e-03    8.1557111e-04    7.3246439e-04    1.2138513e+00    8.4480646e-01    1.3476440e+02    1.1816205e+02    7.8926713e-03    8.5272083e-03
   3.4725913e+01    3.2679983e+00    3.9198387e+00    1.0123541e+03    1.1674472e+03    4.4517177e+03    4.0644053e+03    1.0463461e-03    1.4344878e-03    8.1951089e-04    7.3601384e-04    1.2120839e+00    8.4232896e-01    1.3478566e+02    1.1808537e+02    7.8876791e-03    8.5141085e-03
   3.4828992e+01    3.2555411e+00    3.8996163e+00    1.0018919e+03    1.1547390e+03    4.4231771e+03    4.0263983e+03    1.0492419e-03    1.4372768e-03    8.2342574e-04    7.3943427e-04    1.2103617e+00    8.3987213e-01    1.3480687e+02    1.1799369e+02    7.8826637e-03    8.5005346e-03
   3.4934340e+01    3.2429022e+00    3.8792635e+00    9.9195251e+02    1.1425487e+03    4.4050953e+03    4.0218698e+03    1.0522117e-03    1.4401977e-03    8.2739367e-04    7.4302221e-04    1.2085953e+00    8.3739608e-01    1.3482387e+02    1.1791595e+02    7.8774088e-03    8.4873273e-03
   3.5039747e+01    3.2303115e+00    3.8589556e+00    9.8214214e+02    1.1302350e+03    4.3888435e+03    4.0208625e+03    1.0551732e-03    1.4430600e-03    8.3136676e-04    7.4661930e-04    1.2068339e+00    8.3492088e-01    1.3484079e+02    1.1783860e+02    7.8721133e-03    8.4739314e-03
   3.5145215e+01    3.2178102e+00    3.8388516e+00    9.7261260e+02    1.1182604e+03    4.3749863e+03    4.0243835e+03    1.0581168e-03    1.4459030e-03    8.3532258e-04    7.5023165e-04    1.2050777e+00    8.3246300e-01    1.3485441e+02    1.1776466e+02    7.8666357e-03    8.4605618e-03
   3.5250706e+01    3.2053980e+00    3.8189404e+00    9.6306641e+02    1.1063737e+03    4.3593121e+03    4.0209708e+03    1.0610649e-03    1.4487373e-03    8.3929200e-04    7.5384144e-04    1.2033258e+00    8.3002353e-01    1.3486908e+02    1.1769069e+02    7.8612074e-03    8.4472240e-03
   3.5303478e+01    3.1992273e+00    3.8089745e+00    9.5754894e+02    1.0999245e+03    4.3383246e+03    3.9780438e+03    1.0625254e-03    1.4500928e-03    8.4132138e-04    7.5554246e-04    1.2024665e+00    8.2878981e-01    1.3488087e+02    1.1763424e+02    7.8585809e-03    8.4398803e-03
   3.5408543e+01    3.1870049e+00    3.7894400e+00    9.4811476e+02    1.0883511e+03    4.3192641e+03    3.9676511e+03    1.0654564e-03    1.4529343e-03    8.4531101e-04    7.5910851e-04    1.2007352e+00    8.2638055e-01    1.3489521e+02    1.1755384e+02    7.8530973e-03    8.4264622e-03
   3.5513694e+01    3.1748500e+00    3.7700241e+00    9.3883295e+02    1.0769533e+03    4.3007022e+03    3.9618440e+03    1.0683803e-03    1.4557128e-03    8.4933090e-04    7.6263751e-04    1.1990083e+00    8.2398166e-01    1.3491253e+02    1.1747097e+02    7.8476956e-03    8.4129114e-03
   3.5618902e+01    3.1627694e+00    3.7507569e+00    9.2982173e+02    1.0659582e+03    4.2847426e+03    3.9625622e+03    1.0713053e-03    1.4585219e-03    8.5335021e-04    7.6620745e-04    1.1972844e+00    8.2159784e-01    1.3492713e+02    1.1739015e+02    7.8421202e-03    8.3992751e-03
   3.5724168e+01    3.1507748e+00    3.7316830e+00    9.2094345e+02    1.0550209e+03    4.2692071e+03    3.9624076e+03    1.0742099e-03    1.4612678e-03    8.5735987e-04    7.6975820e-04    1.1955654e+00    8.1923123e-01    1.3494112e+02    1.1731152e+02    7.8364974e-03    8.3856626e-03
   3.5829490e+01    3.1388634e+00    3.7127112e+00    9.1151137e+02    1.0438832e+03    4.2426326e+03    3.9267797e+03    1.0771095e-03    1.4640037e-03    8.6140437e-04    7.7325356e-04    1.1938622e+00    8.1686517e-01    1.3495621e+02    1.1721924e+02    7.8308874e-03    8.3717279e-03
   3.5934831e+01    3.1270204e+00    3.6939291e+00    9.0277421e+02    1.0333332e+03    4.2259558e+03    3.9221418e+03    1.0800026e-03    1.4667551e-03    8.6541734e-04    7.7681847e-04    1.1921585e+00    8.1451719e-01    1.3496672e+02    1.1713833e+02    7.8250767e-03    8.3580554e-03
   3.6040187e+01    3.1152539e+00    3.6752890e+00    8.9425327e+02    1.0227454e+03    4.2125027e+03    3.9245853e+03    1.0828733e-03    1.4694535e-03    8.6940779e-04    7.8038975e-04    1.1904608e+00    8.1218157e-01    1.3497407e+02    1.1706022e+02    7.8191453e-03    8.3444243e-03
   3.6142631e+01    3.1039000e+00    3.6573460e+00    8.8613909e+02    1.0128849e+03    4.1997928e+03    3.9284342e+03    1.0856747e-03    1.4721102e-03    8.7329717e-04    7.8388568e-04    1.1888155e+00    8.0992858e-01    1.3498130e+02    1.1698580e+02    7.8133748e-03    8.3312340e-03
   3.6248043e+01    3.0922983e+00    3.6390711e+00    8.7771138e+02    1.0027083e+03    4.1835765e+03    3.9205292e+03    1.0885514e-03    1.4748118e-03    8.7730709e-04    7.8746328e-04    1.1871257e+00    8.0762911e-01    1.3498989e+02    1.1690937e+02    7.8074704e-03    8.3176971e-03
   3.6300755e+01    3.0865226e+00    3.6299653e+00    8.7362879e+02    9.9795436e+02    4.1768909e+03    3.9219750e+03    1.0899844e-03    1.4761536e-03    8.7930715e-04    7.8926170e-04    1.1862835e+00    8.0648204e-01    1.3499315e+02    1.1687170e+02    7.8044540e-03    8.3108789e-03
   3.6406241e+01    3.0750218e+00    3.6117310e+00    8.6474577e+02    9.8764801e+02    4.1468867e+03    3.8812892e+03    1.0928426e-03    1.4787457e-03    8.8343102e-04    7.9267936e-04    1.1846183e+00    8.0417292e-01    1.3501038e+02    1.1677013e+02    7.7986669e-03    8.2962435e-03
   3.6511783e+01    3.0635950e+00    3.5937380e+00    8.5660004e+02    9.7772917e+02    4.1299929e+03    3.8776238e+03    1.0957014e-03    1.4813752e-03    8.8750710e-04    7.9619224e-04    1.1829490e+00    8.0189047e-01    1.3502240e+02    1.1668689e+02    7.7927484e-03    8.2823126e-03
   3.6614408e+01    3.0525598e+00    3.5764162e+00    8.4877533e+02    9.6811845e+02    4.1148737e+03    3.8739236e+03    1.0984858e-03    1.4839583e-03    8.9146471e-04    7.9963998e-04    1.1813276e+00    7.9969054e-01    1.3503199e+02    1.1660874e+02    7.7869258e-03    8.2689070e-03
   3.6716366e+01    3.0416718e+00    3.5593487e+00    8.4115799e+02    9.5884857e+02    4.0995787e+03    3.8705714e+03    1.1012430e-03    1.4865013e-03    8.9539675e-04    8.0306262e-04    1.1797225e+00    7.9751870e-01    1.3504055e+02    1.1653225e+02    7.7810822e-03    8.2555785e-03
   3.6822012e+01    3.0304758e+00    3.5418482e+00    8.3331512e+02    9.4919676e+02    4.0848406e+03    3.8691327e+03    1.1041001e-03    1.4891404e-03    8.9946666e-04    8.0662046e-04    1.1780652e+00    7.9528581e-01    1.3504865e+02    1.1645438e+02    7.7750094e-03    8.2418553e-03
   3.6927695e+01    3.0193461e+00    3.5243422e+00    8.2498806e+02    9.3923334e+02    4.0609439e+03    3.8349598e+03    1.1069237e-03    1.4916806e-03    9.0355617e-04    8.1009753e-04    1.1764292e+00    7.9303953e-01    1.3505743e+02    1.1636240e+02    7.7688418e-03    8.2274683e-03
   3.7033417e+01    3.0082950e+00    3.5070903e+00    8.1735797e+02    9.2999593e+02    4.0463249e+03    3.8309435e+03    1.1097668e-03    1.4943116e-03    9.0762222e-04    8.1367523e-04    1.1747886e+00    7.9082343e-01    1.3506222e+02    1.1628494e+02    7.7626159e-03    8.2138011e-03
   3.7139166e+01    2.9973162e+00    3.4899639e+00    8.0977969e+02    9.2082118e+02    4.0313599e+03    3.8238955e+03    1.1125969e-03    1.4968941e-03    9.1169000e-04    8.1724185e-04    1.1731535e+00    7.8862009e-01    1.3506724e+02    1.1620756e+02    7.7563358e-03    8.1999487e-03
   3.7244974e+01    2.9864285e+00    3.4730597e+00    8.0238439e+02    9.1180867e+02    4.0171167e+03    3.8225712e+03    1.1154364e-03    1.4995038e-03    9.1577996e-04    8.2080339e-04    1.1715220e+00    7.8644039e-01    1.3507289e+02    1.1613177e+02    7.7501215e-03    8.1863509e-03
   3.7350797e+01    2.9756068e+00    3.4562600e+00    7.9507472e+02    9.0295650e+02    4.0022610e+03    3.8226535e+03    1.1182745e-03    1.5020792e-03    9.1990707e-04    8.2433040e-04    1.1698958e+00    7.8427147e-01    1.3508113e+02    1.1605213e+02    7.7439627e-03    8.1725479e-03
   3.7403723e+01    2.9702252e+00    3.4478219e+00    7.9077315e+02    8.9820227e+02    3.9822431e+03    3.7819188e+03    1.1196755e-03    1.5033006e-03    9.2201124e-04    8.2599061e-04    1.1690997e+00    7.8317047e-01    1.3508947e+02    1.1599460e+02    7.7409273e-03    8.1649554e-03
   3.7508329e+01    2.9596297e+00    3.4313610e+00    7.8367144e+02    8.8975884e+02    3.9671451e+03    3.7775042e+03    1.1224572e-03    1.5058227e-03    9.2608192e-04    8.2947732e-04    1.1675087e+00    7.8103124e-01    1.3509480e+02    1.1591417e+02    7.7346622e-03    8.1511899e-03
   3.7611444e+01    2.9492518e+00    3.4152625e+00    7.7673151e+02    8.8146556e+02    3.9515076e+03    3.7706695e+03    1.1251983e-03    1.5082942e-03    9.3010034e-04    8.3291468e-04    1.1659442e+00    7.7893642e-01    1.3510045e+02    1.1583661e+02    7.7285040e-03    8.1376717e-03
   3.7717381e+01    2.9386698e+00    3.3988821e+00    7.6971527e+02    8.7291864e+02    3.9375951e+03    3.7681865e+03    1.1280073e-03    1.5108274e-03    9.3421403e-04    8.3646420e-04    1.1643429e+00    7.7680045e-01    1.3510381e+02    1.1575936e+02    7.7220947e-03    8.1238793e-03
   3.7823365e+01    2.9281618e+00    3.3826392e+00    7.6295689e+02    8.6468549e+02    3.9266269e+03    3.7756122e+03    1.1308105e-03    1.5133601e-03    9.3831621e-04    8.4003590e-04    1.1627483e+00    7.7467693e-01    1.3510529e+02    1.1568489e+02    7.7156016e-03    8.1101717e-03
   3.7929368e+01    2.9177286e+00    3.3664590e+00    7.5560211e+02    8.5602663e+02    3.9039816e+03    3.7416034e+03    1.1335963e-03    1.5158155e-03    9.4245417e-04    8.4351539e-04    1.1611711e+00    7.7255040e-01    1.3510988e+02    1.1559535e+02    7.7091586e-03    8.0958762e-03
   3.8035318e+01    2.9073548e+00    3.3504376e+00    7.4879615e+02    8.4784916e+02    3.8893065e+03    3.7331858e+03    1.1363730e-03    1.5182791e-03    9.4656041e-04    8.4705648e-04    1.1595925e+00    7.7044266e-01    1.3511047e+02    1.1551757e+02    7.7025891e-03    8.0820031e-03
   3.8141253e+01    2.8970624e+00    3.3346069e+00    7.4211799e+02    8.3969216e+02    3.8766627e+03    3.7283610e+03    1.1391628e-03    1.5208100e-03    9.5065638e-04    8.5065372e-04    1.1580168e+00    7.6835668e-01    1.3510806e+02    1.1544468e+02    7.6959414e-03    8.0683891e-03
   3.8247180e+01    2.8868458e+00    3.3189105e+00    7.3558988e+02    8.3189862e+02    3.8625491e+03    3.7297009e+03    1.1419544e-03    1.5232859e-03    9.5482404e-04    8.5416255e-04    1.1564467e+00    7.6628641e-01    1.3511261e+02    1.1536533e+02    7.6895193e-03    8.0545655e-03
   3.8300140e+01    2.8817664e+00    3.3111292e+00    7.3240243e+02    8.2804339e+02    3.8567022e+03    3.7334162e+03    1.1433496e-03    1.5245344e-03    9.5690114e-04    8.5593070e-04    1.1556631e+00    7.6525836e-01    1.3511379e+02    1.1532732e+02    7.6862780e-03    8.0477517e-03
   3.8405095e+01    2.8717431e+00    3.2957612e+00    7.2603120e+02    8.2026890e+02    3.8437745e+03    3.7330093e+03    1.1461047e-03    1.5269642e-03    9.6102244e-04    8.5941947e-04    1.1541148e+00    7.6322627e-01    1.3511688e+02    1.1525072e+02    7.6798365e-03    8.0340721e-03
   3.8504644e+01    2.8622994e+00    3.2811759e+00    7.1943546e+02    8.1243310e+02    3.8195750e+03    3.6924730e+03    1.1486775e-03    1.5291581e-03    9.6495402e-04    8.6261494e-04    1.1526679e+00    7.6128601e-01    1.3512065e+02    1.1516258e+02    7.6736662e-03    8.0204693e-03
   3.8610738e+01    2.8522931e+00    3.2658242e+00    7.1309058e+02    8.0479421e+02    3.8055066e+03    3.6875577e+03    1.1514349e-03    1.5315782e-03    9.6911034e-04    8.6613925e-04    1.1511204e+00    7.5924337e-01    1.3512014e+02    1.1508353e+02    7.6669498e-03    8.0064779e-03
   3.8716868e+01    2.8423587e+00    3.2506164e+00    7.0702862e+02    7.9738616e+02    3.7953604e+03    3.6957974e+03    1.1541753e-03    1.5339620e-03    9.7324591e-04    8.6966852e-04    1.1495794e+00    7.5721402e-01    1.3511782e+02    1.1500785e+02    7.6601577e-03    7.9925810e-03
   3.8823048e+01    2.8325012e+00    3.2355718e+00    7.0094132e+02    7.8999248e+02    3.7841101e+03    3.6970548e+03    1.1569289e-03    1.5363765e-03    9.7738854e-04    8.7321496e-04    1.1480436e+00    7.5520190e-01    1.3511545e+02    1.1493430e+02    7.6534219e-03    7.9789013e-03
   3.8929271e+01    2.8227000e+00    3.2206265e+00    6.9483044e+02    7.8247150e+02    3.7718216e+03    3.6925936e+03    1.1596732e-03    1.5387466e-03    9.8153185e-04    8.7674877e-04    1.1465116e+00    7.5320065e-01    1.3511289e+02    1.1486015e+02    7.6466869e-03    7.9651950e-03
   3.9036065e+01    2.8129097e+00    3.2055990e+00    6.8820637e+02    7.7466805e+02    3.7473368e+03    3.6511485e+03    1.1624066e-03    1.5411092e-03    9.8575404e-04    8.8020558e-04    1.1449966e+00    7.5116973e-01    1.3511217e+02    1.1476729e+02    7.6397888e-03    7.9506745e-03
   3.9143474e+01    2.8031344e+00    3.1906967e+00    6.8222053e+02    7.6745411e+02    3.7328729e+03    3.6492656e+03    1.1651717e-03    1.5434902e-03    9.9000758e-04    8.8371624e-04    1.1434660e+00    7.4916072e-01    1.3511244e+02    1.1468537e+02    7.6329941e-03    7.9365677e-03
   3.9250951e+01    2.7934215e+00    3.1759297e+00    6.7636955e+02    7.6049927e+02    3.7202849e+03    3.6510134e+03    1.1679389e-03    1.5458851e-03    9.9425425e-04    8.8725507e-04    1.1419377e+00    7.4716751e-01    1.3511091e+02    1.1460648e+02    7.6261610e-03    7.9226389e-03
   3.9302603e+01    2.7887713e+00    3.1688509e+00    6.7351571e+02    7.5698347e+02    3.7137588e+03    3.6485605e+03    1.1692638e-03    1.5470031e-03    9.9629649e-04    8.8894442e-04    1.1412048e+00    7.4621216e-01    1.3511091e+02    1.1456827e+02    7.6229036e-03    7.9158997e-03
   3.9406660e+01    2.7794333e+00    3.1546319e+00    6.6796999e+02    7.5030393e+02    3.7023908e+03    3.6504769e+03    1.1719460e-03    1.5493086e-03    1.0004161e-03    8.9240580e-04    1.1397301e+00    7.4429222e-01    1.3510851e+02    1.1449431e+02    7.6162527e-03    7.9023774e-03
   3.9514364e+01    2.7698517e+00    3.1400163e+00    6.6161423e+02    7.4280723e+02    3.6785617e+03    3.6115339e+03    1.1747139e-03    1.5516391e-03    1.0047198e-03    8.9588986e-04    1.1382214e+00    7.4230710e-01    1.3510982e+02    1.1440595e+02    7.6094987e-03    7.8880613e-03
   3.9622172e+01    2.7603377e+00    3.1256067e+00    6.5600867e+02    7.3608593e+02    3.6676668e+03    3.6148523e+03    1.1774748e-03    1.5540239e-03    1.0089632e-03    8.9947419e-04    1.1367133e+00    7.4034309e-01    1.3510484e+02    1.1433232e+02    7.6025256e-03    7.8743278e-03
   3.9730066e+01    2.7508727e+00    3.1112734e+00    6.5041572e+02    7.2917900e+02    3.6565743e+03    3.6154789e+03    1.1802382e-03    1.5563884e-03    1.0132178e-03    9.0306150e-04    1.1352096e+00    7.3838623e-01    1.3510133e+02    1.1425981e+02    7.5955950e-03    7.8605779e-03
   3.9838002e+01    2.7414634e+00    3.0970321e+00    6.4480252e+02    7.2229426e+02    3.6444269e+03    3.6105500e+03    1.1829954e-03    1.5587222e-03    1.0174729e-03    9.0664719e-04    1.1337096e+00    7.3644069e-01    1.3509725e+02    1.1418738e+02    7.5886295e-03    7.8467568e-03
   3.9945897e+01    2.7321267e+00    3.0829344e+00    6.3931124e+02    7.1552263e+02    3.6326673e+03    3.6110111e+03    1.1857660e-03    1.5610676e-03    1.0217644e-03    9.1021731e-04    1.1322145e+00    7.3451220e-01    1.3509600e+02    1.1411420e+02    7.5817852e-03    7.8329961e-03
   4.0053658e+01    2.7228709e+00    3.0687900e+00    6.3185959e+02    7.0923677e+02    3.5119905e+03    3.5593918e+03    1.1894839e-03    1.5625100e-03    1.0311421e-03    9.0895661e-04    1.1309150e+00    7.3231033e-01    1.3566212e+02    1.1344650e+02    7.5921781e-03    7.8027780e-03
   4.0107485e+01    2.7182797e+00    3.0618707e+00    6.2914333e+02    7.0591604e+02    3.5050052e+03    3.5567244e+03    1.1908466e-03    1.5636351e-03    1.0333038e-03    9.1067415e-04    1.1301764e+00    7.3136023e-01    1.3566131e+02    1.1340359e+02    7.5887004e-03    7.7956800e-03
   4.0210259e+01    2.7095325e+00    3.0486952e+00    6.2403587e+02    6.9967167e+02    3.4925127e+03    3.5539690e+03    1.1934513e-03    1.5657858e-03    1.0374249e-03    9.1398448e-04    1.1287643e+00    7.2955195e-01    1.3565852e+02    1.1332574e+02    7.5820480e-03    7.7822710e-03
   4.0317669e+01    2.7004400e+00    3.0350255e+00    6.1870498e+02    6.9306801e+02    3.4795130e+03    3.5502548e+03    1.1961793e-03    1.5680300e-03    1.0417417e-03    9.1744889e-04    1.1272917e+00    7.2767214e-01    1.3565725e+02    1.1324676e+02    7.5751769e-03    7.7683754e-03
   4.0424920e+01    2.6914215e+00    3.0215026e+00    6.1357204e+02    6.8676012e+02    3.4686019e+03    3.5549082e+03    1.1989115e-03    1.5702998e-03    1.0460532e-03    9.2093821e-04    1.1258248e+00    7.2580949e-01    1.3565549e+02    1.1317043e+02    7.5683180e-03    7.7546627e-03
   4.0532071e+01    2.6824707e+00    3.0081190e+00    6.0848379e+02    6.8056361e+02    3.4579976e+03    3.5585096e+03    1.2016378e-03    1.5725527e-03    1.0503560e-03    9.2442615e-04    1.1243621e+00    7.2396383e-01    1.3565350e+02    1.1309579e+02    7.5614804e-03    7.7410834e-03
   4.0639104e+01    2.6735708e+00    2.9946741e+00    6.0222858e+02    6.7415171e+02    3.3944682e+03    3.5033891e+03    1.2046924e-03    1.5744121e-03    1.0565860e-03    9.2602348e-04    1.1229242e+00    7.2209547e-01    1.3585148e+02    1.1279739e+02    7.5606718e-03    7.7210421e-03
   4.0745972e+01    2.6647534e+00    2.9815085e+00    5.9714808e+02    6.6802714e+02    3.3808135e+03    3.4961107e+03    1.2074024e-03    1.5766446e-03    1.0609228e-03    9.2946309e-04    1.1214773e+00    7.2027146e-01    1.3584962e+02    1.1271840e+02    7.5538007e-03    7.7073276e-03
   4.0852725e+01    2.6560097e+00    2.9684906e+00    5.9221213e+02    6.6214389e+02    3.3676623e+03    3.4962513e+03    1.2101096e-03    1.5788444e-03    1.0652801e-03    9.3285593e-04    1.1200362e+00    7.1846500e-01    1.3585087e+02    1.1263803e+02    7.5470728e-03    7.6936630e-03
   4.0906070e+01    2.6516553e+00    2.9619934e+00    5.8977501e+02    6.5924244e+02    3.3614877e+03    3.4970945e+03    1.2114670e-03    1.5799478e-03    1.0674625e-03    9.3456562e-04    1.1193185e+00    7.1756273e-01    1.3585182e+02    1.1259873e+02    7.5437212e-03    7.6868308e-03
   4.1011084e+01    2.6431264e+00    2.9493026e+00    5.8495503e+02    6.5336372e+02    3.3491778e+03    3.4945653e+03    1.2141312e-03    1.5821019e-03    1.0717495e-03    9.3792537e-04    1.1179079e+00    7.1579753e-01    1.3585239e+02    1.1252163e+02    7.5370837e-03    7.6734078e-03
   4.1114564e+01    2.6347687e+00    2.9367303e+00    5.7975249e+02    6.4711010e+02    3.3248745e+03    3.4559662e+03    1.2167410e-03    1.5841050e-03    1.0760869e-03    9.4105510e-04    1.1165379e+00    7.1404172e-01    1.3586015e+02    1.1242371e+02    7.5307457e-03    7.6593963e-03
   4.1221041e+01    2.6262242e+00    2.9239731e+00    5.7497110e+02    6.4134654e+02    3.3119420e+03    3.4507937e+03    1.2194186e-03    1.5862615e-03    1.0804209e-03    9.4447568e-04    1.1151268e+00    7.1225585e-01    1.3585765e+02    1.1234614e+02    7.5238385e-03    7.6456985e-03
   4.1327455e+01    2.6177510e+00    2.9113757e+00    5.7035498e+02    6.3569308e+02    3.3018019e+03    3.4538117e+03    1.2220871e-03    1.5884202e-03    1.0847259e-03    9.4791462e-04    1.1137206e+00    7.1048844e-01    1.3585257e+02    1.1227334e+02    7.5168993e-03    7.6322963e-03
   4.1433798e+01    2.6093443e+00    2.8989037e+00    5.6577395e+02    6.3007581e+02    3.2917169e+03    3.4554238e+03    1.2247553e-03    1.5905721e-03    1.0890259e-03    9.5135405e-04    1.1123222e+00    7.0873280e-01    1.3584821e+02    1.1220195e+02    7.5100025e-03    7.6189731e-03
   4.1540096e+01    2.6009955e+00    2.8865437e+00    5.6121055e+02    6.2452336e+02    3.2806063e+03    3.4533995e+03    1.2274282e-03    1.5927312e-03    1.0933341e-03    9.5479658e-04    1.1109278e+00    7.0699113e-01    1.3584409e+02    1.1213103e+02    7.5031438e-03    7.6057386e-03
   4.1646341e+01    2.5927013e+00    2.8741313e+00    5.5619827e+02    6.1855299e+02    3.2580498e+03    3.4156114e+03    1.2300690e-03    1.5947592e-03    1.0976983e-03    9.5808756e-04    1.1095570e+00    7.0523111e-01    1.3584531e+02    1.1204344e+02    7.4963587e-03    7.5917095e-03
   4.1752529e+01    2.5844649e+00    2.8619152e+00    5.5174425e+02    6.1312366e+02    3.2468568e+03    3.4153081e+03    1.2327190e-03    1.5968675e-03    1.1020065e-03    9.6150092e-04    1.1081822e+00    7.0349759e-01    1.3584021e+02    1.1197101e+02    7.4894445e-03    7.5784043e-03
   4.1805608e+01    2.5803647e+00    2.8558441e+00    5.4956587e+02    6.1047544e+02    3.2418656e+03    3.4170378e+03    1.2340486e-03    1.5979343e-03    1.1041670e-03    9.6321677e-04    1.1074956e+00    7.0263552e-01    1.3583762e+02    1.1193501e+02    7.4860011e-03    7.5718019e-03
   4.1908015e+01    2.5724883e+00    2.8442364e+00    5.4532482e+02    6.0543005e+02    3.2306173e+03    3.4150580e+03    1.2366365e-03    1.6000347e-03    1.1083781e-03    9.6652385e-04    1.1061675e+00    7.0098910e-01    1.3583507e+02    1.1186394e+02    7.4794667e-03    7.5591139e-03
   4.2014082e+01    2.5643868e+00    2.8322734e+00    5.4099518e+02    6.0010052e+02    3.2202213e+03    3.4153916e+03    1.2392974e-03    1.6021384e-03    1.1127296e-03    9.6992594e-04    1.1048016e+00    6.9928874e-01    1.3583311e+02    1.1179222e+02    7.4726912e-03    7.5458673e-03
   4.2120089e+01    2.5563468e+00    2.8204220e+00    5.3673806e+02    5.9483846e+02    3.2106527e+03    3.4184235e+03    1.2419568e-03    1.6042304e-03    1.1170760e-03    9.7332863e-04    1.1034411e+00    6.9760223e-01    1.3583099e+02    1.1172269e+02    7.4659722e-03    7.5328116e-03
   4.2226057e+01    2.5483626e+00    2.8085448e+00    5.3175204e+02    5.8888272e+02    3.1835619e+03    3.3642945e+03    1.2446014e-03    1.6062255e-03    1.1215454e-03    9.7652391e-04    1.1021045e+00    6.9589810e-01    1.3583714e+02    1.1162828e+02    7.4594249e-03    7.5188626e-03
   4.2331990e+01    2.5404310e+00    2.7968422e+00    5.2750107e+02    5.8378090e+02    3.1712024e+03    3.3569483e+03    1.2472503e-03    1.6083073e-03    1.1259033e-03    9.7991557e-04    1.1007619e+00    6.9422183e-01    1.3583431e+02    1.1155644e+02    7.4526655e-03    7.5057564e-03
   4.2437890e+01    2.5325538e+00    2.7852422e+00    5.2337593e+02    5.7880190e+02    3.1606522e+03    3.3564955e+03    1.2498971e-03    1.6103904e-03    1.1302521e-03    9.8332338e-04    1.0994236e+00    6.9255820e-01    1.3582996e+02    1.1148786e+02    7.4458794e-03    7.4927890e-03
   4.2543743e+01    2.5247329e+00    2.7737463e+00    5.1936475e+02    5.7391462e+02    3.1513513e+03    3.3615178e+03    1.2525433e-03    1.6124734e-03    1.1346029e-03    9.8673205e-04    1.0980906e+00    6.9090685e-01    1.3582604e+02    1.1141995e+02    7.4391213e-03    7.4798963e-03
   4.2649562e+01    2.5169617e+00    2.7623558e+00    5.1537089e+02    5.6905546e+02    3.1421373e+03    3.3652223e+03    1.2552014e-03    1.6145739e-03    1.1389631e-03    9.9015473e-04    1.0967601e+00    6.8926902e-01    1.3582292e+02    1.1135384e+02    7.4324332e-03    7.4671590e-03
   4.2701254e+01    2.5131823e+00    2.7567200e+00    5.1278425e+02    5.6614711e+02    3.1225705e+03    3.3171658e+03    1.2564793e-03    1.6155009e-03    1.1411769e-03    9.9165221e-04    1.0961259e+00    6.8844963e-01    1.3582786e+02    1.1130133e+02    7.4292925e-03    7.4601601e-03
   4.2807008e+01    2.5054886e+00    2.7454275e+00    5.0877919e+02    5.6131696e+02    3.1113047e+03    3.3121217e+03    1.2591076e-03    1.6175750e-03    1.1455118e-03    9.9506834e-04    1.0948103e+00    6.8681589e-01    1.3582058e+02    1.1123496e+02    7.4224283e-03    7.4473984e-03
   4.2912748e+01    2.4978468e+00    2.7342325e+00    5.0491935e+02    5.5654714e+02    3.1029388e+03    3.3147655e+03    1.2617291e-03    1.6196599e-03    1.1498149e-03    9.9852852e-04    1.0934993e+00    6.8519383e-01    1.3580951e+02    1.1117391e+02    7.4154566e-03    7.4348309e-03
   4.3018460e+01    2.4902569e+00    2.7231133e+00    5.0111744e+02    5.5202018e+02    3.0950058e+03    3.3206350e+03    1.2643558e-03    1.6217223e-03    1.1541396e-03    1.0019687e-03    1.0921955e+00    6.8357904e-01    1.3580143e+02    1.1111135e+02    7.4086090e-03    7.4222232e-03
   4.3124166e+01    2.4827180e+00    2.7120725e+00    4.9731823e+02    5.4724166e+02    3.0870679e+03    3.3246345e+03    1.2669836e-03    1.6237633e-03    1.1584726e-03    1.0054019e-03    1.0908982e+00    6.8197244e-01    1.3579496e+02    1.1104906e+02    7.4018318e-03    7.4096234e-03
   4.3229851e+01    2.4752302e+00    2.7010476e+00    4.9282553e+02    5.4182358e+02    3.0629759e+03    3.2719907e+03    1.2696033e-03    1.6257214e-03    1.1628855e-03    1.0086792e-03    1.0896170e+00    6.8035895e-01    1.3579509e+02    1.1096967e+02    7.3952282e-03    7.3964183e-03
   4.3335513e+01    2.4677931e+00    2.6901553e+00    4.8903048e+02    5.3719488e+02    3.0521177e+03    3.2678094e+03    1.2722202e-03    1.6277548e-03    1.1672237e-03    1.0120975e-03    1.0883360e+00    6.7876373e-01    1.3578667e+02    1.1090661e+02    7.3883958e-03    7.3838663e-03
   4.3441170e+01    2.4604029e+00    2.6793576e+00    4.8528889e+02    5.3272162e+02    3.0412373e+03    3.2648951e+03    1.2748489e-03    1.6298021e-03    1.1715824e-03    1.0155157e-03    1.0870585e+00    6.7717980e-01    1.3578049e+02    1.1084252e+02    7.3816577e-03    7.3713605e-03
   4.3545644e+01    2.4531397e+00    2.6687639e+00    4.8169157e+02    5.2833566e+02    3.0326498e+03    3.2655612e+03    1.2774432e-03    1.6318332e-03    1.1758776e-03    1.0189261e-03    1.0857980e+00    6.7562496e-01    1.3577042e+02    1.1078450e+02    7.3748942e-03    7.3591753e-03
   4.3651286e+01    2.4458420e+00    2.6581428e+00    4.7805322e+02    5.2381983e+02    3.0234714e+03    3.2658316e+03    1.2800783e-03    1.6338696e-03    1.1802755e-03    1.0223253e-03    1.0845263e+00    6.7406524e-01    1.3576600e+02    1.1072171e+02    7.3682571e-03    7.3467851e-03
   4.3704104e+01    2.4422149e+00    2.6528898e+00    4.7624827e+02    5.2159938e+02    3.0187409e+03    3.2663418e+03    1.2814051e-03    1.6349155e-03    1.1824835e-03    1.0240296e-03    1.0838912e+00    6.7329279e-01    1.3576433e+02    1.1068952e+02    7.3649784e-03    7.3406624e-03
   4.3809741e+01    2.4349941e+00    2.6423271e+00    4.7211264e+02    5.1638345e+02    2.9970504e+03    3.2234843e+03    1.2840307e-03    1.6368978e-03    1.1869844e-03    1.0272637e-03    1.0826432e+00    6.7172403e-01    1.3576602e+02    1.1061116e+02    7.3584916e-03    7.3277999e-03
   4.3915366e+01    2.4278204e+00    2.6319356e+00    4.6856270e+02    5.1203866e+02    2.9878591e+03    3.2213527e+03    1.2866603e-03    1.6389798e-03    1.1913671e-03    1.0306921e-03    1.0813867e+00    6.7018632e-01    1.3575769e+02    1.1055056e+02    7.3517587e-03    7.3156795e-03
   4.4020983e+01    2.4206941e+00    2.6216301e+00    4.6505489e+02    5.0774459e+02    2.9785102e+03    3.2205931e+03    1.2892968e-03    1.6410539e-03    1.1957708e-03    1.0341062e-03    1.0801345e+00    6.6865955e-01    1.3575196e+02    1.1048893e+02    7.3451290e-03    7.3035711e-03
   4.4126621e+01    2.4136127e+00    2.6114086e+00    4.6160379e+02    5.0354421e+02    2.9690849e+03    3.2222261e+03    1.2919390e-03    1.6431241e-03    1.2001964e-03    1.0375061e-03    1.0788856e+00    6.6714387e-01    1.3574801e+02    1.1042631e+02    7.3385706e-03    7.2914658e-03
   4.4232258e+01    2.4065755e+00    2.6012671e+00    4.5825284e+02    4.9948001e+02    2.9612520e+03    3.2281030e+03    1.2945763e-03    1.6451984e-03    1.2046031e-03    1.0409338e-03    1.0776403e+00    6.6563889e-01    1.3574172e+02    1.1036654e+02    7.3319530e-03    7.2794845e-03
   4.4337534e+01    2.3996061e+00    2.5911121e+00    4.5418759e+02    4.9449591e+02    2.9378642e+03    3.1718915e+03    1.2971535e-03    1.6471674e-03    1.2090068e-03    1.0442198e-03    1.0764242e+00    6.6411471e-01    1.3573419e+02    1.1029431e+02    7.3252032e-03    7.2669673e-03
   4.4443210e+01    2.3926539e+00    2.5810729e+00    4.5076856e+02    4.9031230e+02    2.9273128e+03    3.1658724e+03    1.2997741e-03    1.6492181e-03    1.2134123e-03    1.0476324e-03    1.0751959e+00    6.6261334e-01    1.3572679e+02    1.1023340e+02    7.3185295e-03    7.2549647e-03
   4.4548902e+01    2.3857444e+00    2.5711084e+00    4.4750773e+02    4.8628018e+02    2.9199777e+03    3.1678173e+03    1.3023809e-03    1.6512806e-03    1.2177637e-03    1.0511120e-03    1.0739714e+00    6.6112147e-01    1.3571360e+02    1.1017981e+02    7.3116800e-03    7.2432144e-03
   4.4601756e+01    2.3823054e+00    2.5661551e+00    4.4591199e+02    4.8426574e+02    2.9174091e+03    3.1710553e+03    1.3036806e-03    1.6523152e-03    1.2199227e-03    1.0528718e-03    1.0733602e+00    6.6037985e-01    1.3570478e+02    1.1015562e+02    7.3081949e-03    7.2374219e-03
   4.4707454e+01    2.3754633e+00    2.5562814e+00    4.4273400e+02    4.8030194e+02    2.9112431e+03    3.1772465e+03    1.3062913e-03    1.6543422e-03    1.2242916e-03    1.0563384e-03    1.0721455e+00    6.5889778e-01    1.3569405e+02    1.1010197e+02    7.3014581e-03    7.2256413e-03
   4.4813134e+01    2.3686675e+00    2.5463744e+00    4.3881469e+02    4.7544460e+02    2.8881851e+03    3.1239383e+03    1.3088964e-03    1.6562329e-03    1.2287765e-03    1.0595913e-03    1.0709517e+00    6.5739958e-01    1.3569467e+02    1.1002877e+02    7.2950417e-03    7.2130571e-03
   4.4918823e+01    2.3619164e+00    2.5365925e+00    4.3561923e+02    4.7152539e+02    2.8788818e+03    3.1210078e+03    1.3114906e-03    1.6582026e-03    1.2331637e-03    1.0630106e-03    1.0697555e+00    6.5592236e-01    1.3568486e+02    1.0997266e+02    7.2883263e-03    7.2011707e-03
   4.5024526e+01    2.3552043e+00    2.5268763e+00    4.3250448e+02    4.6767465e+02    2.8714368e+03    3.1216766e+03    1.3140821e-03    1.6601812e-03    1.2375249e-03    1.0664726e-03    1.0685629e+00    6.5445372e-01    1.3567172e+02    1.0992215e+02    7.2815295e-03    7.1894713e-03
   4.5130204e+01    2.3485352e+00    2.5172417e+00    4.2940241e+02    4.6390479e+02    2.8630791e+03    3.1225140e+03    1.3166948e-03    1.6621469e-03    1.2419677e-03    1.0698661e-03    1.0673730e+00    6.5299697e-01    1.3566667e+02    1.0986395e+02    7.2750065e-03    7.1775947e-03
   4.5235947e+01    2.3419016e+00    2.5076782e+00    4.2633333e+02    4.6014980e+02    2.8549210e+03    3.1246879e+03    1.3193185e-03    1.6641079e-03    1.2464524e-03    1.0732366e-03    1.0661839e+00    6.5155168e-01    1.3566471e+02    1.0980423e+02    7.2685928e-03    7.1656967e-03
   4.5341683e+01    2.3353107e+00    2.4981417e+00    4.2264070e+02    4.5549954e+02    2.8327889e+03    3.0754317e+03    1.3219357e-03    1.6660183e-03    1.2510358e-03    1.0764366e-03    1.0650095e+00    6.5009896e-01    1.3566783e+02    1.0972784e+02    7.2623252e-03    7.1533106e-03
   4.5447406e+01    2.3287656e+00    2.4886974e+00    4.1959264e+02    4.5181920e+02    2.8236422e+03    3.0726408e+03    1.3245431e-03    1.6679608e-03    1.2555078e-03    1.0798034e-03    1.0638366e+00    6.4866179e-01    1.3566331e+02    1.0966919e+02    7.2558477e-03    7.1414885e-03
   4.5500268e+01    2.3255080e+00    2.4840032e+00    4.1806204e+02    4.4996637e+02    2.8188385e+03    3.0701401e+03    1.3258512e-03    1.6689317e-03    1.2577529e-03    1.0814830e-03    1.0632513e+00    6.4794706e-01    1.3566202e+02    1.0963948e+02    7.2526551e-03    7.1355852e-03
   4.5605998e+01    2.3190231e+00    2.4746694e+00    4.1503390e+02    4.4633297e+02    2.8093870e+03    3.0655473e+03    1.3284685e-03    1.6708716e-03    1.2622423e-03    1.0848490e-03    1.0620830e+00    6.4652535e-01    1.3565931e+02    1.0958121e+02    7.2462748e-03    7.1238358e-03
   4.5711753e+01    2.3125796e+00    2.4654344e+00    4.1213722e+02    4.4286248e+02    2.8018333e+03    3.0698720e+03    1.3310842e-03    1.6728399e-03    1.2667179e-03    1.0882402e-03    1.0609158e+00    6.4511811e-01    1.3565329e+02    1.0952542e+02    7.2398162e-03    7.1122653e-03
   4.5817493e+01    2.3061784e+00    2.4562738e+00    4.0931431e+02    4.3952493e+02    2.7953208e+03    3.0763976e+03    1.3336964e-03    1.6748126e-03    1.2711784e-03    1.0916523e-03    1.0597528e+00    6.4372067e-01    1.3564624e+02    1.0947153e+02    7.2333322e-03    7.1007979e-03
   4.5922213e+01    2.2998785e+00    2.4471344e+00    4.0589989e+02    4.3567124e+02    2.7735986e+03    3.0307080e+03    1.3362733e-03    1.6766205e-03    1.2757298e-03    1.0947903e-03    1.0586261e+00    6.4231077e-01    1.3564938e+02    1.0939417e+02    7.2272073e-03    7.0885183e-03
   4.6026107e+01    2.2936637e+00    2.4382035e+00    4.0311128e+02    4.3235320e+02    2.7655982e+03    3.0303531e+03    1.3388284e-03    1.6785113e-03    1.2801250e-03    1.0981177e-03    1.0575006e+00    6.4093809e-01    1.3564387e+02    1.0934047e+02    7.2208746e-03    7.0771826e-03
   4.6130188e+01    2.2874746e+00    2.4293274e+00    4.0038556e+02    4.2908661e+02    2.7592871e+03    3.0338512e+03    1.3413830e-03    1.6804144e-03    1.2844980e-03    1.1014917e-03    1.0563760e+00    6.3957241e-01    1.3563534e+02    1.0929034e+02    7.2144524e-03    7.0659792e-03
   4.6234402e+01    2.2813143e+00    2.4205282e+00    3.9777606e+02    4.2607612e+02    2.7542953e+03    3.0434700e+03    1.3439454e-03    1.6823484e-03    1.2888786e-03    1.1048883e-03    1.0552515e+00    6.3821658e-01    1.3562484e+02    1.0924225e+02    7.2079890e-03    7.0549129e-03
   4.6338735e+01    2.2751888e+00    2.4117637e+00    3.9511509e+02    4.2292620e+02    2.7486640e+03    3.0478828e+03    1.3465109e-03    1.6842560e-03    1.2932598e-03    1.1082916e-03    1.0541333e+00    6.3686383e-01    1.3561560e+02    1.0919510e+02    7.2015814e-03    7.0438317e-03
   4.6435860e+01    2.2695207e+00    2.4036350e+00    3.9190066e+02    4.1903008e+02    2.7266859e+03    2.9895929e+03    1.3489148e-03    1.6859964e-03    1.2974591e-03    1.1112856e-03    1.0531042e+00    6.3559846e-01    1.3561489e+02    1.0913268e+02    7.1958761e-03    7.0329841e-03
   4.6525734e+01    2.2643090e+00    2.3962105e+00    3.8960063e+02    4.1631002e+02    2.7203560e+03    2.9882281e+03    1.3511235e-03    1.6876675e-03    1.3012277e-03    1.1142243e-03    1.0521486e+00    6.3444682e-01    1.3560588e+02    1.0909236e+02    7.1903369e-03    7.0235805e-03
   4.6615651e+01    2.2591202e+00    2.3888273e+00    3.8737343e+02    4.1373597e+02    2.7149936e+03    2.9919237e+03    1.3533351e-03    1.6893379e-03    1.3050056e-03    1.1171617e-03    1.0511950e+00    6.3330020e-01    1.3559637e+02    1.0905279e+02    7.1848082e-03    7.0142287e-03
   4.6705627e+01    2.2539512e+00    2.3814781e+00    3.8511781e+02    4.1114216e+02    2.7084058e+03    2.9933289e+03    1.3555674e-03    1.6909962e-03    1.3088559e-03    1.1200454e-03    1.0502422e+00    6.3215929e-01    1.3559316e+02    1.0900754e+02    7.1794976e-03    7.0047419e-03
   4.6840692e+01    2.2462354e+00    2.3704610e+00    3.8121492e+02    4.0645385e+02    2.6873579e+03    2.9517859e+03    1.3589336e-03    1.6934299e-03    1.3147635e-03    1.1242240e-03    1.0488248e+00    6.3044178e-01    1.3559740e+02    1.0892399e+02    7.1717973e-03    6.9899625e-03
   4.6930768e+01    2.2411325e+00    2.3632027e+00    3.7898534e+02    4.0393687e+02    2.6802052e+03    2.9516520e+03    1.3611693e-03    1.6950708e-03    1.3186546e-03    1.1270777e-03    1.0478821e+00    6.2931031e-01    1.3559604e+02    1.0887643e+02    7.1665518e-03    6.9804257e-03
   4.7020862e+01    2.2360548e+00    2.3559955e+00    3.7681417e+02    4.0143255e+02    2.6743300e+03    2.9518266e+03    1.3633960e-03    1.6967357e-03    1.3225060e-03    1.1299856e-03    1.0469408e+00    6.2818636e-01    1.3559057e+02    1.0883462e+02    7.1611697e-03    6.9710733e-03
   4.7111003e+01    2.2310030e+00    2.3488420e+00    3.7461818e+02    3.9890142e+02    2.6677131e+03    2.9507898e+03    1.3656311e-03    1.6983865e-03    1.3263806e-03    1.1328673e-03    1.0460013e+00    6.2706994e-01    1.3558706e+02    1.0879150e+02    7.1558864e-03    6.9617127e-03
   4.7201191e+01    2.2259748e+00    2.3417304e+00    3.7252792e+02    3.9644976e+02    2.6638240e+03    2.9574331e+03    1.3678581e-03    1.7000442e-03    1.3302202e-03    1.1357946e-03    1.0450638e+00    6.2595919e-01    1.3558095e+02    1.0875196e+02    7.1505229e-03    6.9524916e-03
   4.7336174e+01    2.2184961e+00    2.3310800e+00    3.6868751e+02    3.9189137e+02    2.6398874e+03    2.9097951e+03    1.3712138e-03    1.7024047e-03    1.3361724e-03    1.1398823e-03    1.0436794e+00    6.2428412e-01    1.3558773e+02    1.0866448e+02    7.1429937e-03    6.9377174e-03
   4.7425716e+01    2.2135674e+00    2.3240899e+00    3.6656041e+02    3.8950553e+02    2.6327572e+03    2.9067403e+03    1.3734277e-03    1.7040243e-03    1.3400267e-03    1.1427430e-03    1.0427613e+00    6.2318577e-01    1.3558396e+02    1.0862057e+02    7.1377692e-03    6.9284644e-03
   4.7515306e+01    2.2086576e+00    2.3171323e+00    3.6452901e+02    3.8722728e+02    2.6277184e+03    2.9092758e+03    1.3756317e-03    1.7056549e-03    1.3438466e-03    1.1456556e-03    1.0418441e+00    6.2209263e-01    1.3557665e+02    1.0858073e+02    7.1324130e-03    6.9193170e-03
   4.7604926e+01    2.2037711e+00    2.3102198e+00    3.6250770e+02    3.8495996e+02    2.6229669e+03    2.9139802e+03    1.3778509e-03    1.7072936e-03    1.3476907e-03    1.1485660e-03    1.0409286e+00    6.2100605e-01    1.3557064e+02    1.0854113e+02    7.1271410e-03    6.9102105e-03
   4.7739431e+01    2.1964878e+00    2.2998736e+00    3.5896770e+02    3.8087748e+02    2.6039292e+03    2.8757278e+03    1.3811866e-03    1.7096670e-03    1.3535604e-03    1.1527648e-03    1.0395706e+00    6.1936917e-01    1.3556936e+02    1.0846830e+02    7.1194827e-03    6.8960276e-03
   4.7829143e+01    2.1916729e+00    2.2930619e+00    3.5700358e+02    3.7853782e+02    2.6001644e+03    2.8755702e+03    1.3833682e-03    1.7113011e-03    1.3573068e-03    1.1557493e-03    1.0386710e+00    6.1828619e-01    1.3555462e+02    1.0843755e+02    7.1139167e-03    6.8872035e-03
   4.7918895e+01    2.1868785e+00    2.2862854e+00    3.5499199e+02    3.7624924e+02    2.5942504e+03    2.8744986e+03    1.3855807e-03    1.7129210e-03    1.3611495e-03    1.1586511e-03    1.0377718e+00    6.1721031e-01    1.3554882e+02    1.0839840e+02    7.1086659e-03    6.8781734e-03
   4.8008683e+01    2.1821043e+00    2.2795434e+00    3.5312572e+02    3.7409936e+02    2.5913709e+03    2.8823147e+03    1.3877726e-03    1.7145497e-03    1.3649374e-03    1.1616129e-03    1.0368740e+00    6.1613994e-01    1.3553643e+02    1.0836599e+02    7.1031946e-03    6.8693297e-03
   4.8143418e+01    2.1749851e+00    2.2694424e+00    3.5034954e+02    3.7109511e+02    2.5862170e+03    2.8954230e+03    1.3910875e-03    1.7169441e-03    1.3706882e-03    1.1660206e-03    1.0355375e+00    6.1453417e-01    1.3552511e+02    1.0831506e+02    7.0952648e-03    6.8559323e-03
   4.8233291e+01    2.1702675e+00    2.2626988e+00    3.4788938e+02    3.6805435e+02    2.5675054e+03    2.8496299e+03    1.3933147e-03    1.7184494e-03    1.3747253e-03    1.1686815e-03    1.0346604e+00    6.1345156e-01    1.3553150e+02    1.0825543e+02    7.0903777e-03    6.8461447e-03
   4.8323192e+01    2.1655727e+00    2.2560667e+00    3.4597024e+02    3.6592331e+02    2.5611036e+03    2.8509747e+03    1.3955380e-03    1.7200239e-03    1.3786707e-03    1.1714953e-03    1.0337749e+00    6.1239247e-01    1.3553179e+02    1.0821001e+02    7.0853250e-03    6.8369373e-03
   4.8413125e+01    2.1608967e+00    2.2494860e+00    3.4411567e+02    3.6388258e+02    2.5560632e+03    2.8568880e+03    1.3977672e-03    1.7216329e-03    1.3826030e-03    1.1743499e-03    1.0328886e+00    6.1134187e-01    1.3553063e+02    1.0816750e+02    7.0802560e-03    6.8279180e-03
   4.8503106e+01    2.1562403e+00    2.2429398e+00    3.4232023e+02    3.6186367e+02    2.5526040e+03    2.8644065e+03    1.3999855e-03    1.7232548e-03    1.3864943e-03    1.1772596e-03    1.0320038e+00    6.1029638e-01    1.3552477e+02    1.0813157e+02    7.0750446e-03    6.8191003e-03
   4.8612851e+01    2.1505943e+00    2.2349396e+00    3.3956550e+02    3.5867133e+02    2.5354233e+03    2.8253298e+03    1.4026960e-03    1.7251276e-03    1.3913481e-03    1.1806191e-03    1.0309387e+00    6.0901137e-01    1.3552700e+02    1.0807069e+02    7.0689762e-03    6.8076942e-03
   4.8706880e+01    2.1457953e+00    2.2281735e+00    3.3763536e+02    3.5651532e+02    2.5296625e+03    2.8267859e+03    1.4050107e-03    1.7267589e-03    1.3954494e-03    1.1835854e-03    1.0300270e+00    6.0792649e-01    1.3552498e+02    1.0802807e+02    7.0636649e-03    6.7982831e-03
   4.8841167e+01    2.1389771e+00    2.2185690e+00    3.3503280e+02    3.5368295e+02    2.5239327e+03    2.8373586e+03    1.4083162e-03    1.7291486e-03    1.4012652e-03    1.1879215e-03    1.0287289e+00    6.0638406e-01    1.3551607e+02    1.0797545e+02    7.0559409e-03    6.7852353e-03
   4.8930703e+01    2.1344594e+00    2.2122239e+00    3.3329908e+02    3.5180632e+02    2.5197434e+03    2.8436741e+03    1.4105321e-03    1.7307577e-03    1.4051664e-03    1.1908085e-03    1.0278656e+00    6.0536376e-01    1.3551274e+02    1.0793818e+02    7.0508656e-03    6.7764907e-03
   4.9020264e+01    2.1299642e+00    2.2058856e+00    3.3092464e+02    3.4878810e+02    2.5011280e+03    2.7964178e+03    1.4127611e-03    1.7322713e-03    1.4092071e-03    1.1934714e-03    1.0270122e+00    6.0433605e-01    1.3551997e+02    1.0788334e+02    7.0461444e-03    6.7671837e-03
   4.9109856e+01    2.1254944e+00    2.1996103e+00    3.2916649e+02    3.4688098e+02    2.4954504e+03    2.7977017e+03    1.4149672e-03    1.7338490e-03    1.4131154e-03    1.1963224e-03    1.0261580e+00    6.0332083e-01    1.3551708e+02    1.0784479e+02    7.0410985e-03    6.7584466e-03
   4.9235329e+01    2.1192659e+00    2.1908738e+00    3.2678776e+02    3.4421874e+02    2.4901608e+03    2.8060130e+03    1.4180541e-03    1.7360787e-03    1.4185495e-03    1.2003840e-03    1.0249638e+00    6.0190793e-01    1.3550889e+02    1.0779686e+02    7.0339394e-03    6.7464341e-03
   4.9315989e+01    2.1152868e+00    2.1852925e+00    3.2526616e+02    3.4255371e+02    2.4864552e+03    2.8114317e+03    1.4200486e-03    1.7375086e-03    1.4220665e-03    1.2029808e-03    1.0242006e+00    6.0100288e-01    1.3550589e+02    1.0776435e+02    7.0294296e-03    6.7386895e-03
   4.9441512e+01    2.1091298e+00    2.1766090e+00    3.2236119e+02    3.3909020e+02    2.4685311e+03    2.7698128e+03    1.4231298e-03    1.7396340e-03    1.4275965e-03    1.2068573e-03    1.0230272e+00    5.9958477e-01    1.3550489e+02    1.0769910e+02    7.0224952e-03    6.7260888e-03
   4.9522265e+01    2.1051951e+00    2.1710860e+00    3.2086505e+02    3.3748194e+02    2.4636683e+03    2.7704312e+03    1.4251108e-03    1.7410524e-03    1.4311116e-03    1.2094467e-03    1.0222722e+00    5.9868433e-01    1.3550040e+02    1.0766676e+02    7.0179236e-03    6.7183654e-03
   4.9603017e+01    2.1012775e+00    2.1655933e+00    3.1940933e+02    3.3586270e+02    2.4609398e+03    2.7749157e+03    1.4270767e-03    1.7424782e-03    1.4345628e-03    1.2121023e-03    1.0215188e+00    5.9778845e-01    1.3549045e+02    1.0764081e+02    7.0131905e-03    6.7108224e-03
   4.9719659e+01    2.0956468e+00    2.1577077e+00    3.1732761e+02    3.3353658e+02    2.4563255e+03    2.7818925e+03    1.4299332e-03    1.7445235e-03    1.4396207e-03    1.2158756e-03    1.0204325e+00    5.9650255e-01    1.3548070e+02    1.0759901e+02    7.0065252e-03    6.6998374e-03
   4.9800411e+01    2.0917676e+00    2.1522848e+00    3.1588232e+02    3.3195680e+02    2.4527650e+03    2.7874963e+03    1.4319277e-03    1.7459360e-03    1.4431794e-03    1.2184452e-03    1.0196814e+00    5.9561857e-01    1.3547900e+02    1.0756562e+02    7.0020819e-03    6.6921373e-03
   4.9935177e+01    2.0853365e+00    2.1432460e+00    3.1292041e+02    3.2826049e+02    2.4335526e+03    2.7444864e+03    1.4352579e-03    1.7482123e-03    1.4492233e-03    1.2225542e-03    1.0184448e+00    5.9413338e-01    1.3548370e+02    1.0749437e+02    6.9948971e-03    6.6787775e-03
   5.0016097e+01    2.0814975e+00    2.1277084e+00    3.2384518e+02    4.2227522e+02    2.2537062e+03    2.2414315e+03    1.4307373e-03    1.7415793e-03    1.4607077e-03    1.2083457e-03    1.0199587e+00    5.8936347e-01    1.3633150e+02    1.0595000e+02    6.9974066e-03    6.6218168e-03
   5.0142060e+01    2.0758782e+00    2.1189875e+00    3.2236471e+02    4.1815208e+02    2.2487414e+03    2.2427713e+03    1.4312123e-03    1.7408426e-03    1.4639269e-03    1.2100023e-03    1.0190721e+00    5.8771663e-01    1.3617742e+02    1.0576779e+02    6.9813451e-03    6.6019740e-03
   5.0232143e+01    2.0714511e+00    2.1124218e+00    3.2077681e+02    4.1284818e+02    2.2439636e+03    2.2392276e+03    1.4321420e-03    1.7410805e-03    1.4668259e-03    1.2118648e-03    1.0183257e+00    5.8649825e-01    1.3610190e+02    1.0566837e+02    6.9718637e-03    6.5896250e-03
   5.0333491e+01    2.0661636e+00    2.1034193e+00    3.1975746e+02    4.3582902e+02    2.1567213e+03    2.0602850e+03    1.4338375e-03    1.7400240e-03    1.4754427e-03    1.2082326e-03    1.0178329e+00    5.8434466e-01    1.3654901e+02    1.0493644e+02    6.9756742e-03    6.5583354e-03
   5.0403871e+01    2.0623792e+00    2.0982177e+00    3.1828476e+02    4.2996997e+02    2.1531535e+03    2.0545718e+03    1.4347562e-03    1.7407654e-03    1.4778875e-03    1.2102128e-03    1.0171587e+00    5.8335899e-01    1.3649072e+02    1.0489122e+02    6.9686276e-03    6.5505721e-03
   5.0562226e+01    2.0539109e+00    2.0866797e+00    3.1495002e+02    4.1763163e+02    2.1439345e+03    2.0434459e+03    1.4370012e-03    1.7423763e-03    1.4837047e-03    1.2144936e-03    1.0156260e+00    5.8118645e-01    1.3638153e+02    1.0477720e+02    6.9537803e-03    6.5327438e-03
   5.0650201e+01    2.0492352e+00    2.0803506e+00    3.1310069e+02    4.1113453e+02    2.1390576e+03    2.0376786e+03    1.4383057e-03    1.7432948e-03    1.4869783e-03    1.2168990e-03    1.0147688e+00    5.8000085e-01    1.3632433e+02    1.0471802e+02    6.9457895e-03    6.5230562e-03
   5.0720581e+01    2.0455061e+00    2.0753170e+00    3.1160630e+02    4.0610318e+02    2.1348725e+03    2.0325299e+03    1.4393856e-03    1.7440240e-03    1.4896446e-03    1.2188135e-03    1.0140796e+00    5.7906241e-01    1.3628215e+02    1.0466861e+02    6.9395800e-03    6.5152343e-03
   5.0808556e+01    2.0408640e+00    2.0690666e+00    3.0988107e+02    4.0004115e+02    2.1326256e+03    2.0298896e+03    1.4406660e-03    1.7450203e-03    1.4927379e-03    1.2214573e-03    1.0132176e+00    5.7789800e-01    1.3621276e+02    1.0462743e+02    6.9312026e-03    6.5061899e-03
   5.0918525e+01    2.0350868e+00    2.0612841e+00    3.0764417e+02    3.9283003e+02    2.1273418e+03    2.0243542e+03    1.4423852e-03    1.7461664e-03    1.4969253e-03    1.2244895e-03    1.0121416e+00    5.7644938e-01    1.3614983e+02    1.0455388e+02    6.9216601e-03    6.4941037e-03
   5.1006500e+01    2.0304860e+00    2.0551233e+00    3.0586201e+02    3.8727131e+02    2.1228277e+03    2.0201874e+03    1.4437999e-03    1.7471210e-03    1.5003108e-03    1.2269309e-03    1.0112761e+00    5.7530682e-01    1.3610006e+02    1.0449458e+02    6.9141271e-03    6.4845001e-03
   5.1116469e+01    2.0247712e+00    2.0474599e+00    3.0376146e+02    3.8071014e+02    2.1184667e+03    2.0184345e+03    1.4455574e-03    1.7483018e-03    1.5045252e-03    1.2300111e-03    1.0101984e+00    5.7388740e-01    1.3603844e+02    1.0442577e+02    6.9047309e-03    6.4726349e-03
   5.1204444e+01    2.0202219e+00    2.0327109e+00    2.9764784e+02    3.6060176e+02    1.9877609e+03    1.5251960e+03    1.4438788e-03    1.7399323e-03    1.5109410e-03    1.2213002e-03    1.0110860e+00    5.6966629e-01    1.3644940e+02    1.0351856e+02    6.9048107e-03    6.4227169e-03
   5.1362799e+01    2.0118517e+00    2.0214075e+00    2.9447987e+02    3.5271847e+02    1.9778386e+03    1.5158736e+03    1.4461023e-03    1.7408376e-03    1.5170315e-03    1.2250083e-03    1.0095930e+00    5.6741213e-01    1.3634714e+02    1.0335656e+02    6.8905944e-03    6.4032826e-03
   5.1472768e+01    2.0060408e+00    2.0134435e+00    2.9235411e+02    3.4747403e+02    1.9716416e+03    1.5110984e+03    1.4476591e-03    1.7415812e-03    1.5212392e-03    1.2277249e-03    1.0085502e+00    5.6585078e-01    1.3627678e+02    1.0325463e+02    6.8808267e-03    6.3900782e-03
   5.1610229e+01    1.9988264e+00    2.0035533e+00    2.8976738e+02    3.4121804e+02    1.9644705e+03    1.5059869e+03    1.4496161e-03    1.7425489e-03    1.5264811e-03    1.2312030e-03    1.0072445e+00    5.6392332e-01    1.3618582e+02    1.0313530e+02    6.8685508e-03    6.3738116e-03
   5.1782055e+01    1.9898886e+00    1.9913567e+00    2.8659403e+02    3.3382936e+02    1.9554763e+03    1.4998267e+03    1.4521334e-03    1.7438423e-03    1.5331092e-03    1.2356235e-03    1.0056107e+00    5.6155092e-01    1.3607646e+02    1.0298965e+02    6.8535069e-03    6.3538334e-03
   5.1919516e+01    1.9827950e+00    1.9817694e+00    2.8410301e+02    3.2811084e+02    1.9487496e+03    1.4951396e+03    1.4541688e-03    1.7449680e-03    1.5383738e-03    1.2392648e-03    1.0042951e+00    5.5969168e-01    1.3598233e+02    1.0288145e+02    6.8413681e-03    6.3382802e-03
   5.2029485e+01    1.9771555e+00    1.9741612e+00    2.8210278e+02    3.2364043e+02    1.9431267e+03    1.4901512e+03    1.4558253e-03    1.7459027e-03    1.5426047e-03    1.2422148e-03    1.0032396e+00    5.5822397e-01    1.3590798e+02    1.0279643e+02    6.8317666e-03    6.3259752e-03
   5.2166946e+01    1.9701666e+00    1.9647671e+00    2.7959338e+02    3.1822093e+02    1.9356832e+03    1.4830945e+03    1.4579185e-03    1.7470688e-03    1.5479336e-03    1.2458720e-03    1.0019229e+00    5.5641248e-01    1.3581903e+02    1.0268892e+02    6.8199890e-03    6.3106586e-03
   5.2338772e+01    1.9615104e+00    1.9531196e+00    2.7681922e+02    3.1164148e+02    1.9355266e+03    1.4826865e+03    1.4602341e-03    1.7488111e-03    1.5535036e-03    1.2515405e-03    1.0002836e+00    5.5417166e-01    1.3561834e+02    1.0265438e+02    6.8024050e-03    6.2947151e-03
   5.2540011e+01    1.9514788e+00    1.9396487e+00    2.7346247e+02    3.0451216e+02    1.9275066e+03    1.4796327e+03    1.4633110e-03    1.7505785e-03    1.5612660e-03    1.2570646e-03    9.9836569e-01    5.5159028e-01    1.3548737e+02    1.0251598e+02    6.7853088e-03    6.2730795e-03
   5.2741399e+01    1.9415718e+00    1.9185769e+00    2.4927398e+02    2.2763590e+02    1.6890131e+03    8.0399366e+02    1.4703373e-03    1.7426497e-03    1.5847666e-03    1.2408745e-03    9.9814197e-01    5.4597969e-01    1.3649526e+02    1.0059492e+02    6.8095687e-03    6.1895220e-03
   5.2942910e+01    1.9322297e+00    1.9051884e+00    2.4696360e+02    2.2440044e+02    1.6844346e+03    8.0805938e+02    1.4728168e-03    1.7445853e-03    1.5914721e-03    1.2466749e-03    9.9649410e-01    5.4327955e-01    1.3624121e+02    1.0048725e+02    6.7882873e-03    6.1707729e-03
   5.3144551e+01    1.9228360e+00    1.8917234e+00    2.4429776e+02    2.2115757e+02    1.6762317e+03    8.0838092e+02    1.4760534e-03    1.7463640e-03    1.5994769e-03    1.2520504e-03    9.9478282e-01    5.4064575e-01    1.3609573e+02    1.0032404e+02    6.7715168e-03    6.1497180e-03
   5.3346345e+01    1.9134986e+00    1.8783915e+00    2.4168031e+02    2.1807650e+02    1.6678340e+03    8.0920129e+02    1.4793723e-03    1.7482025e-03    1.6076425e-03    1.2574702e-03    9.9305745e-01    5.3805449e-01    1.3596523e+02    1.0015839e+02    6.7552731e-03    6.1286453e-03
   5.3548205e+01    1.9042480e+00    1.8652452e+00    2.3911405e+02    2.1507012e+02    1.6599785e+03    8.1039478e+02    1.4826979e-03    1.7500958e-03    1.6157745e-03    1.2630052e-03    9.9133503e-01    5.3549373e-01    1.3582778e+02    9.9994515e+01    6.7389384e-03    6.1079186e-03
   5.3750254e+01    1.8950851e+00    1.8523206e+00    2.3661525e+02    2.1216462e+02    1.6525030e+03    8.1228535e+02    1.4860156e-03    1.7520542e-03    1.6238811e-03    1.2686212e-03    9.8959684e-01    5.3299921e-01    1.3568811e+02    9.9843480e+01    6.7225856e-03    6.0876500e-03
   5.3952472e+01    1.8860037e+00    1.8395663e+00    2.3419314e+02    2.0935998e+02    1.6454996e+03    8.1501839e+02    1.4893229e-03    1.7540527e-03    1.6319628e-03    1.2743308e-03    9.8785717e-01    5.3054125e-01    1.3554186e+02    9.9695606e+01    6.7061156e-03    6.0677767e-03
   5.4154842e+01    1.8770058e+00    1.8270612e+00    2.3180141e+02    2.0663527e+02    1.6385239e+03    8.1732372e+02    1.4926233e-03    1.7560864e-03    1.6400341e-03    1.2800658e-03    9.8610871e-01    5.2813521e-01    1.3539305e+02    9.9551483e+01    6.6896255e-03    6.0481155e-03
   5.4357365e+01    1.8681018e+00    1.8147531e+00    2.2941824e+02    2.0395239e+02    1.6313762e+03    8.1879897e+02    1.4959486e-03    1.7581603e-03    1.6481306e-03    1.2858107e-03    9.8436078e-01    5.2577092e-01    1.3524304e+02    9.9405432e+01    6.6732065e-03    6.0285662e-03
   5.4560043e+01    1.8592830e+00    1.8026109e+00    2.2712543e+02    2.0137240e+02    1.6248684e+03    8.2140902e+02    1.4992291e-03    1.7602778e-03    1.6561405e-03    1.2916626e-03    9.8261394e-01    5.2344228e-01    1.3508603e+02    9.9269626e+01    6.6565552e-03    6.0094768e-03
   5.4762879e+01    1.8505568e+00    1.7905980e+00    2.2488805e+02    1.9887067e+02    1.6186237e+03    8.2415692e+02    1.5024784e-03    1.7624063e-03    1.6641029e-03    1.2975618e-03    9.8087736e-01    5.2113735e-01    1.3492431e+02    9.9137779e+01    6.6398480e-03    5.9905878e-03
   5.4965876e+01    1.8419089e+00    1.7787524e+00    2.2273694e+02    1.9643653e+02    1.6130895e+03    8.2767755e+02    1.5056130e-03    1.7644911e-03    1.6718941e-03    1.3035277e-03    9.7914065e-01    5.1886686e-01    1.3474966e+02    9.9016221e+01    6.6226316e-03    5.9719771e-03
   5.5169037e+01    1.8333445e+00    1.7671154e+00    2.2039203e+02    1.9374459e+02    1.6057300e+03    8.2589986e+02    1.5089041e-03    1.7665380e-03    1.6799152e-03    1.3093185e-03    9.7740218e-01    5.1663782e-01    1.3459286e+02    9.8879040e+01    6.6062365e-03    5.9528399e-03
   5.5372365e+01    1.8248658e+00    1.7556427e+00    2.1811526e+02    1.9119285e+02    1.5985728e+03    8.2526330e+02    1.5122114e-03    1.7686028e-03    1.6879806e-03    1.3151334e-03    9.7566954e-01    5.1443768e-01    1.3444233e+02    9.8746680e+01    6.5900817e-03    5.9339697e-03
   5.5575864e+01    1.8164794e+00    1.7442910e+00    2.1585574e+02    1.8870237e+02    1.5913489e+03    8.2437651e+02    1.5155498e-03    1.7706626e-03    1.6960790e-03    1.3209387e-03    9.7395104e-01    5.1225541e-01    1.3429429e+02    9.8614005e+01    6.5741157e-03    5.9152255e-03
   5.5779536e+01    1.8081783e+00    1.7330519e+00    2.1371508e+02    1.8626119e+02    1.5853666e+03    8.2501833e+02    1.5187797e-03    1.7728150e-03    1.7039315e-03    1.3270067e-03    9.7224324e-01    5.1009341e-01    1.3412270e+02    9.8503089e+01    6.5573567e-03    5.8973318e-03
   5.5983384e+01    1.7999552e+00    1.7219862e+00    2.1147740e+02    1.8385608e+02    1.5778462e+03    8.2347535e+02    1.5222291e-03    1.7749809e-03    1.7121666e-03    1.3328858e-03    9.7053201e-01    5.0797416e-01    1.3397957e+02    9.8374335e+01    6.5418372e-03    5.8790845e-03
   5.6187415e+01    1.7918229e+00    1.7110895e+00    2.0927538e+02    1.8156923e+02    1.5695910e+03    8.2258442e+02    1.5257668e-03    1.7771229e-03    1.7207073e-03    1.3385144e-03    9.6883034e-01    5.0588177e-01    1.3386220e+02    9.8227423e+01    6.5271452e-03    5.8603837e-03
   5.6391630e+01    1.7837696e+00    1.7002897e+00    2.0712445e+02    1.7931346e+02    1.5618282e+03    8.2225386e+02    1.5292872e-03    1.7792702e-03    1.7292057e-03    1.3442108e-03    9.6714148e-01    5.0380265e-01    1.3374472e+02    9.8089880e+01    6.5124702e-03    5.8419812e-03
   5.6596034e+01    1.7757887e+00    1.6896350e+00    2.0503602e+02    1.7713189e+02    1.5546008e+03    8.2271089e+02    1.5327911e-03    1.7814553e-03    1.7376434e-03    1.3500182e-03    9.6545210e-01    5.0175825e-01    1.3362050e+02    9.7962328e+01    6.4976624e-03    5.8240416e-03
   5.6800634e+01    1.7678906e+00    1.6791098e+00    2.0302223e+02    1.7503663e+02    1.5478825e+03    8.2409739e+02    1.5362514e-03    1.7836457e-03    1.7460161e-03    1.3558717e-03    9.6377206e-01    4.9973708e-01    1.3349193e+02    9.7840138e+01    6.4827365e-03    5.8062970e-03
   5.7005431e+01    1.7600531e+00    1.6687374e+00    2.0104328e+02    1.7297961e+02    1.5414606e+03    8.2550601e+02    1.5397049e-03    1.7859034e-03    1.7543361e-03    1.3618258e-03    9.6209045e-01    4.9774562e-01    1.3335946e+02    9.7727961e+01    6.4677175e-03    5.7889574e-03
   5.7210430e+01    1.7522996e+00    1.6585201e+00    1.9907413e+02    1.7093148e+02    1.5349577e+03    8.2623074e+02    1.5431739e-03    1.7881717e-03    1.7626665e-03    1.3677996e-03    9.6041501e-01    4.9578494e-01    1.3322549e+02    9.7615454e+01    6.4527287e-03    5.7717713e-03
   5.7415632e+01    1.7446116e+00    1.6484142e+00    1.9717971e+02    1.6896844e+02    1.5290383e+03    8.2793376e+02    1.5466018e-03    1.7904942e-03    1.7709095e-03    1.3738945e-03    9.5874454e-01    4.9384546e-01    1.3308502e+02    9.7511011e+01    6.4375293e-03    5.7549300e-03
   5.7621005e+01    1.7370026e+00    1.6384455e+00    1.9532649e+02    1.6705220e+02    1.5233665e+03    8.2967293e+02    1.5500063e-03    1.7928524e-03    1.7790941e-03    1.3800458e-03    9.5708331e-01    4.9192810e-01    1.3294145e+02    9.7413408e+01    6.4222694e-03    5.7383620e-03
   5.7826600e+01    1.7294643e+00    1.6286018e+00    1.9345110e+02    1.6504233e+02    1.5175206e+03    8.2991834e+02    1.5533681e-03    1.7950947e-03    1.7872260e-03    1.3861427e-03    9.5542809e-01    4.9003408e-01    1.3279403e+02    9.7316481e+01    6.4068929e-03    5.7216570e-03
   5.8032413e+01    1.7219878e+00    1.6188750e+00    1.9156169e+02    1.6302800e+02    1.5113753e+03    8.2921239e+02    1.5567697e-03    1.7973600e-03    1.7954002e-03    1.3922435e-03    9.5377560e-01    4.8816386e-01    1.3264980e+02    9.7220824e+01    6.3917460e-03    5.7050964e-03
   5.8238441e+01    1.7145880e+00    1.6092844e+00    1.8972504e+02    1.6110842e+02    1.5054092e+03    8.2916622e+02    1.5601601e-03    1.7996353e-03    1.8035639e-03    1.3983559e-03    9.5213230e-01    4.8631546e-01    1.3250498e+02    9.7121766e+01    6.3766252e-03    5.6886097e-03
   5.8444688e+01    1.7072722e+00    1.5997968e+00    1.8785932e+02    1.5918184e+02    1.4988989e+03    8.2765854e+02    1.5636215e-03    1.8019045e-03    1.8118310e-03    1.4044257e-03    9.5050620e-01    4.8447853e-01    1.3236488e+02    9.7016071e+01    6.3618147e-03    5.6720766e-03
   5.8651152e+01    1.7000217e+00    1.5904198e+00    1.8605463e+02    1.5726733e+02    1.4931833e+03    8.2696572e+02    1.5670189e-03    1.8042153e-03    1.8199398e-03    1.4106606e-03    9.4888751e-01    4.8265961e-01    1.3221239e+02    9.6925082e+01    6.3466282e-03    5.6560410e-03
   5.8857832e+01    1.6928463e+00    1.5811174e+00    1.8423431e+02    1.5541170e+02    1.4868014e+03    8.2555721e+02    1.5705367e-03    1.8065554e-03    1.8282605e-03    1.4168149e-03    9.4728466e-01    4.8084920e-01    1.3207653e+02    9.6829649e+01    6.3321990e-03    5.6400147e-03
   5.9064732e+01    1.6857404e+00    1.5719424e+00    1.8245128e+02    1.5366243e+02    1.4796583e+03    8.2491636e+02    1.5741277e-03    1.8088375e-03    1.8369097e-03    1.4226856e-03    9.4568709e-01    4.7906459e-01    1.3196415e+02    9.6715117e+01    6.3185061e-03    5.6235807e-03
   5.9271849e+01    1.6786976e+00    1.5629006e+00    1.8071028e+02    1.5193269e+02    1.4729967e+03    8.2474211e+02    1.5776914e-03    1.8111886e-03    1.8454724e-03    1.4286621e-03    9.4409276e-01    4.7730557e-01    1.3184445e+02    9.6605859e+01    6.3045880e-03    5.6074055e-03
   5.9479187e+01    1.6717126e+00    1.5539549e+00    1.7901666e+02    1.5025089e+02    1.4667913e+03    8.2512744e+02    1.5812349e-03    1.8135834e-03    1.8539713e-03    1.4347492e-03    9.4250292e-01    4.7556627e-01    1.3171919e+02    9.6504021e+01    6.2905392e-03    5.5915624e-03
   5.9686747e+01    1.6647883e+00    1.5451322e+00    1.7734688e+02    1.4860548e+02    1.4606707e+03    8.2545152e+02    1.5847763e-03    1.8159922e-03    1.8624639e-03    1.4408571e-03    9.4091618e-01    4.7385187e-01    1.3159330e+02    9.6404905e+01    6.2765502e-03    5.5758919e-03
   5.9894531e+01    1.6579271e+00    1.5364105e+00    1.7572415e+02    1.4701004e+02    1.4549121e+03    8.2629563e+02    1.5882928e-03    1.8184260e-03    1.8709000e-03    1.4470297e-03    9.3933698e-01    4.7215549e-01    1.3146249e+02    9.6310492e+01    6.2624468e-03    5.5604952e-03
   6.0102542e+01    1.6511271e+00    1.5277981e+00    1.7412269e+02    1.4542089e+02    1.4493114e+03    8.2698080e+02    1.5918032e-03    1.8208886e-03    1.8792990e-03    1.4532665e-03    9.3776207e-01    4.7048242e-01    1.3132704e+02    9.6218353e+01    6.2482508e-03    5.5452873e-03
   6.0310781e+01    1.6443935e+00    1.5192786e+00    1.7258386e+02    1.4389583e+02    1.4442891e+03    8.2850646e+02    1.5952660e-03    1.8233903e-03    1.8875951e-03    1.4596049e-03    9.3619955e-01    4.6882060e-01    1.3118607e+02    9.6136317e+01    6.2338526e-03    5.5303878e-03
   6.0519250e+01    1.6377231e+00    1.5108813e+00    1.7108140e+02    1.4240016e+02    1.4395964e+03    8.3018788e+02    1.5986954e-03    1.8259132e-03    1.8958132e-03    1.4660131e-03    9.3464295e-01    4.6718086e-01    1.3104077e+02    9.6062204e+01    6.2193749e-03    5.5158204e-03
   6.0727953e+01    1.6311075e+00    1.5025783e+00    1.6949292e+02    1.4077464e+02    1.4339047e+03    8.2887259e+02    1.6021477e-03    1.8282873e-03    1.9041025e-03    1.4722451e-03    9.3308994e-01    4.6556222e-01    1.3089905e+02    9.5975744e+01    6.2051095e-03    5.5007856e-03
   6.0936893e+01    1.6245453e+00    1.4943631e+00    1.6794739e+02    1.3923109e+02    1.4284098e+03    8.2823142e+02    1.6055950e-03    1.8306686e-03    1.9124001e-03    1.4784987e-03    9.3154561e-01    4.6395367e-01    1.3075930e+02    9.5889665e+01    6.1909354e-03    5.4857982e-03
   6.1146071e+01    1.6180596e+00    1.4862236e+00    1.6641951e+02    1.3771433e+02    1.4229076e+03    8.2744781e+02    1.6090602e-03    1.8330362e-03    1.9207215e-03    1.4847501e-03    9.3002124e-01    4.6234933e-01    1.3062259e+02    9.5804217e+01    6.1769383e-03    5.4709331e-03
   6.1355492e+01    1.6116307e+00    1.4781738e+00    1.6489410e+02    1.3615584e+02    1.4175881e+03    8.2612353e+02    1.6125110e-03    1.8354306e-03    1.9289630e-03    1.4910922e-03    9.2850267e-01    4.6076380e-01    1.3047922e+02    9.5726679e+01    6.1627969e-03    5.4563731e-03
   6.1565151e+01    1.6052546e+00    1.4702280e+00    1.6338411e+02    1.3466475e+02    1.4120972e+03    8.2491040e+02    1.6160416e-03    1.8379387e-03    1.9373162e-03    1.4974879e-03    9.2698828e-01    4.5919766e-01    1.3034110e+02    9.5648432e+01    6.1489650e-03    5.4420443e-03
   6.1775052e+01    1.5989444e+00    1.4623833e+00    1.6188366e+02    1.3325725e+02    1.4055640e+03    8.2376282e+02    1.6196629e-03    1.8403889e-03    1.9460381e-03    1.5035303e-03    9.2548737e-01    4.5764185e-01    1.3022986e+02    9.5548466e+01    6.1359805e-03    5.4271091e-03
   6.1985194e+01    1.5926883e+00    1.4546239e+00    1.6042310e+02    1.3187150e+02    1.3994953e+03    8.2315135e+02    1.6232556e-03    1.8428586e-03    1.9546957e-03    1.5096617e-03    9.2399535e-01    4.5609733e-01    1.3011378e+02    9.5452131e+01    6.1228810e-03    5.4123834e-03
   6.2195578e+01    1.5864848e+00    1.4469556e+00    1.5900177e+02    1.3052178e+02    1.3938666e+03    8.2310433e+02    1.6268185e-03    1.8453506e-03    1.9632735e-03    1.5158732e-03    9.2250660e-01    4.5457467e-01    1.2999271e+02    9.5365737e+01    6.1096685e-03    5.3979769e-03
   6.2406206e+01    1.5803303e+00    1.4393693e+00    1.5760282e+02    1.2920476e+02    1.3883531e+03    8.2309016e+02    1.6303727e-03    1.8478525e-03    1.9718287e-03    1.5221210e-03    9.2102087e-01    4.5307185e-01    1.2986896e+02    9.5280057e+01    6.0964170e-03    5.3837169e-03
   6.2617086e+01    1.5742299e+00    1.4318924e+00    1.5624308e+02    1.2793219e+02    1.3831665e+03    8.2355347e+02    1.6339027e-03    1.8503912e-03    1.9803336e-03    1.5284272e-03    9.1954131e-01    4.5158650e-01    1.2974167e+02    9.5198495e+01    6.0830812e-03    5.3696612e-03
   6.2828257e+01    1.5681805e+00    1.4245034e+00    1.5490243e+02    1.2666575e+02    1.3781348e+03    8.2394190e+02    1.6374208e-03    1.8529540e-03    1.9887993e-03    1.5347889e-03    9.1806727e-01    4.5011792e-01    1.2961051e+02    9.5118304e+01    6.0696800e-03    5.3557707e-03
   6.3039670e+01    1.5621826e+00    1.4171711e+00    1.5361164e+02    1.2544681e+02    1.3736198e+03    8.2510550e+02    1.6408905e-03    1.8555158e-03    1.9971682e-03    1.5412325e-03    9.1660124e-01    4.4866158e-01    1.2947398e+02    9.5046064e+01    6.0561025e-03    5.3421112e-03
   6.3251315e+01    1.5562348e+00    1.4099174e+00    1.5235217e+02    1.2425045e+02    1.3694394e+03    8.2645110e+02    1.6443298e-03    1.8581120e-03    2.0054537e-03    1.5477727e-03    9.1514194e-01    4.4721929e-01    1.2933222e+02    9.4980717e+01    6.0424158e-03    5.3287507e-03
   6.3463215e+01    1.5503277e+00    1.4027352e+00    1.5102690e+02    1.2296092e+02    1.3644213e+03    8.2537052e+02    1.6477907e-03    1.8605821e-03    2.0138100e-03    1.5541615e-03    9.1368538e-01    4.4579234e-01    1.2919345e+02    9.4905806e+01    6.0289140e-03    5.3150303e-03
   6.3675363e+01    1.5444705e+00    1.3956268e+00    1.4973829e+02    1.2173514e+02    1.3596140e+03    8.2487834e+02    1.6512373e-03    1.8630546e-03    2.0221488e-03    1.5605711e-03    9.1223865e-01    4.4437331e-01    1.2905590e+02    9.4832635e+01    6.0154775e-03    5.3014327e-03
   6.3887761e+01    1.5386806e+00    1.3885659e+00    1.4843673e+02    1.2049833e+02    1.3544472e+03    8.2347197e+02    1.6547228e-03    1.8654943e-03    2.0305574e-03    1.5669260e-03    9.1081135e-01    4.4295569e-01    1.2892256e+02    9.4755469e+01    6.0022794e-03    5.2877838e-03
   6.4100407e+01    1.5329334e+00    1.3815718e+00    1.4716487e+02    1.1924680e+02    1.3498369e+03    8.2246796e+02    1.6581633e-03    1.8679722e-03    2.0388311e-03    1.5734296e-03    9.0938831e-01    4.4155239e-01    1.2877959e+02    9.4687290e+01    5.9888206e-03    5.2744935e-03
   6.4313305e+01    1.5272441e+00    1.3746438e+00    1.4589658e+02    1.1804260e+02    1.3449402e+03    8.2120672e+02    1.6616898e-03    1.8705175e-03    2.0472353e-03    1.5799451e-03    9.0797873e-01    4.4015605e-01    1.2864581e+02    9.4620520e+01    5.9757814e-03    5.2613943e-03
   6.4526429e+01    1.5215986e+00    1.3677880e+00    1.4464469e+02    1.1691737e+02    1.3392059e+03    8.2028973e+02    1.6652888e-03    1.8730112e-03    2.0559717e-03    1.5861572e-03    9.0657442e-01    4.3877319e-01    1.2853317e+02    9.4533789e+01    5.9633863e-03    5.2477970e-03
   6.4739787e+01    1.5159990e+00    1.3610027e+00    1.4340824e+02    1.1578943e+02    1.3336879e+03    8.1939070e+02    1.6688781e-03    1.8755301e-03    2.0646643e-03    1.5924292e-03    9.0517556e-01    4.3740509e-01    1.2841739e+02    9.4449762e+01    5.9509515e-03    5.2343725e-03
   6.4953388e+01    1.5104434e+00    1.3542754e+00    1.4221482e+02    1.1470674e+02    1.3286323e+03    8.1927596e+02    1.6724330e-03    1.8780564e-03    2.0732846e-03    1.5987825e-03    9.0378232e-01    4.3605019e-01    1.2829691e+02    9.4371791e+01    5.9384077e-03    5.2211929e-03
   6.5167242e+01    1.5049279e+00    1.3476166e+00    1.4104680e+02    1.1364665e+02    1.3238561e+03    8.1943351e+02    1.6759558e-03    1.8805814e-03    2.0818429e-03    1.6051759e-03    9.0239238e-01    4.3471058e-01    1.2817269e+02    9.4297107e+01    5.9257605e-03    5.2081489e-03
   6.5381333e+01    1.4994561e+00    1.3410238e+00    1.3988439e+02    1.1258294e+02    1.3190806e+03    8.1926884e+02    1.6794887e-03    1.8831252e-03    2.0904020e-03    1.6116072e-03    9.0100770e-01    4.3338497e-01    1.2804739e+02    9.4225411e+01    5.9131694e-03    5.1952978e-03
   6.5595645e+01    1.4940301e+00    1.3345126e+00    1.3876520e+02    1.1156573e+02    1.3147568e+03    8.1985231e+02    1.6829773e-03    1.8856916e-03    2.0988673e-03    1.6181168e-03    8.9962817e-01    4.3207551e-01    1.2791631e+02    9.4157621e+01    5.9004211e-03    5.1826666e-03
   6.5810208e+01    1.4886475e+00    1.3280712e+00    1.3766971e+02    1.1056831e+02    1.3106784e+03    8.2057139e+02    1.6864424e-03    1.8882835e-03    2.1072699e-03    1.6246961e-03    8.9825489e-01    4.3077818e-01    1.2778081e+02    9.4094222e+01    5.8875797e-03    5.1702341e-03
   6.6025028e+01    1.4833047e+00    1.3216919e+00    1.3655507e+02    1.0952675e+02    1.3063313e+03    8.2016943e+02    1.6898747e-03    1.8907755e-03    2.1156439e-03    1.6311897e-03    8.9688666e-01    4.2949286e-01    1.2764365e+02    9.4027400e+01    5.8747051e-03    5.1576028e-03
   6.6240110e+01    1.4779979e+00    1.3153708e+00    1.3543989e+02    1.0850809e+02    1.3017703e+03    8.1937241e+02    1.6933270e-03    1.8932531e-03    2.1240668e-03    1.6376517e-03    8.9552344e-01    4.2821689e-01    1.2751075e+02    9.3959186e+01    5.8620178e-03    5.1449754e-03
   6.6455442e+01    1.4727473e+00    1.3091056e+00    1.3436417e+02    1.0752562e+02    1.2976252e+03    8.1923423e+02    1.6967482e-03    1.8957490e-03    2.1324100e-03    1.6441905e-03    8.9417508e-01    4.2694547e-01    1.2737408e+02    9.3893529e+01    5.8492332e-03    5.1325222e-03
   6.6671022e+01    1.4675454e+00    1.3029000e+00    1.3328263e+02    1.0651105e+02    1.2934394e+03    8.1842257e+02    1.7001702e-03    1.8982441e-03    2.1407293e-03    1.6507587e-03    8.9283707e-01    4.2568251e-01    1.2723639e+02    9.3831480e+01    5.8364626e-03    5.1201993e-03
   6.6886851e+01    1.4623800e+00    1.2967534e+00    1.3219993e+02    1.0550721e+02    1.2891372e+03    8.1735002e+02    1.7036566e-03    1.9008295e-03    2.1491202e-03    1.6573982e-03    8.9150323e-01    4.2443134e-01    1.2710179e+02    9.3773715e+01    5.8239265e-03    5.1081478e-03
   6.7102929e+01    1.4572638e+00    1.2906614e+00    1.3111755e+02    1.0456583e+02    1.2838289e+03    8.1605515e+02    1.7072265e-03    1.9033458e-03    2.1578551e-03    1.6637026e-03    8.9018152e-01    4.2318561e-01    1.2698797e+02    9.3693723e+01    5.8120671e-03    5.0955696e-03
   6.7319248e+01    1.4521871e+00    1.2845999e+00    1.3006154e+02    1.0363688e+02    1.2788466e+03    8.1523661e+02    1.7107675e-03    1.9058194e-03    2.1665524e-03    1.6700242e-03    8.8886902e-01    4.2194381e-01    1.2687384e+02    9.3617588e+01    5.8002108e-03    5.0830798e-03
   6.7535813e+01    1.4471496e+00    1.2786222e+00    1.2903581e+02    1.0273492e+02    1.2742706e+03    8.1493287e+02    1.7142809e-03    1.9083578e-03    2.1751551e-03    1.6764613e-03    8.8755869e-01    4.2072076e-01    1.2675240e+02    9.3545242e+01    5.7881634e-03    5.0708398e-03
   6.7752628e+01    1.4421473e+00    1.2727027e+00    1.2804312e+02    1.0186555e+02    1.2700553e+03    8.1524229e+02    1.7177693e-03    1.9109284e-03    2.1837073e-03    1.6829700e-03    8.8625345e-01    4.1950731e-01    1.2662896e+02    9.3477994e+01    5.7760854e-03    5.0588231e-03
   6.7969687e+01    1.4371790e+00    1.2668298e+00    1.2705677e+02    1.0100316e+02    1.2658309e+03    8.1531127e+02    1.7212526e-03    1.9134934e-03    2.1922470e-03    1.6894937e-03    8.8495047e-01    4.1830847e-01    1.2650426e+02    9.3411319e+01    5.7640187e-03    5.0469071e-03
   6.8186991e+01    1.4322457e+00    1.2610263e+00    1.2608384e+02    1.0014600e+02    1.2617557e+03    8.1539149e+02    1.7247251e-03    1.9160812e-03    2.2007516e-03    1.6960712e-03    8.8365158e-01    4.1712150e-01    1.2637726e+02    9.3347458e+01    5.7519236e-03    5.0351467e-03
   6.8404542e+01    1.4273512e+00    1.2552710e+00    1.2514526e+02    9.9316229e+01    1.2581067e+03    8.1606322e+02    1.7281531e-03    1.9186808e-03    2.2091591e-03    1.7027279e-03    8.8235971e-01    4.1594328e-01    1.2624524e+02    9.3288850e+01    5.7396922e-03    5.0235862e-03
   6.8622337e+01    1.4224906e+00    1.2495616e+00    1.2421218e+02    9.8472206e+01    1.2545620e+03    8.1646514e+02    1.7315686e-03    1.9212882e-03    2.2175196e-03    1.7094494e-03    8.8107152e-01    4.1477712e-01    1.2611022e+02    9.3234116e+01    5.7274226e-03    5.0122064e-03
   6.8840383e+01    1.4176616e+00    1.2439083e+00    1.2325801e+02    9.7610359e+01    1.2506184e+03    8.1577960e+02    1.7349612e-03    1.9237797e-03    2.2258831e-03    1.7160442e-03    8.7978670e-01    4.1362190e-01    1.2597507e+02    9.3173934e+01    5.7151907e-03    5.0005926e-03
   6.9058677e+01    1.4128674e+00    1.2383048e+00    1.2232743e+02    9.6787945e+01    1.2468485e+03    8.1547445e+02    1.7383387e-03    1.9262781e-03    2.2342171e-03    1.7226696e-03    8.7850890e-01    4.1247265e-01    1.2583970e+02    9.3114699e+01    5.7029735e-03    4.9890773e-03
   6.9277213e+01    1.4081265e+00    1.2327379e+00    1.2138987e+02    9.5960759e+01    1.2427947e+03    8.1449525e+02    1.7417454e-03    1.9287554e-03    2.2426066e-03    1.7292510e-03    8.7724694e-01    4.1132568e-01    1.2570775e+02    9.3052248e+01    5.6909405e-03    4.9775438e-03
   6.9495990e+01    1.4034187e+00    1.2272084e+00    1.2047381e+02    9.5123025e+01    1.2391983e+03    8.1384799e+02    1.7451075e-03    1.9312358e-03    2.2508840e-03    1.7359336e-03    8.7599174e-01    4.1018405e-01    1.2557006e+02    9.2996392e+01    5.6787759e-03    4.9662323e-03
   6.9715006e+01    1.3987574e+00    1.2217327e+00    1.1953304e+02    9.4330942e+01    1.2342538e+03    8.1230794e+02    1.7486331e-03    1.9337266e-03    2.2596107e-03    1.7422997e-03    8.7474818e-01    4.0904832e-01    1.2545703e+02    9.2920476e+01    5.6674836e-03    4.9545492e-03
   6.9934266e+01    1.3941292e+00    1.2163038e+00    1.1863023e+02    9.3573327e+01    1.2298085e+03    8.1168656e+02    1.7521203e-03    1.9362417e-03    2.2682534e-03    1.7487528e-03    8.7350895e-01    4.0792352e-01    1.2533910e+02    9.2848934e+01    5.6560576e-03    4.9430803e-03
   7.0153769e+01    1.3895334e+00    1.2109173e+00    1.1773840e+02    9.2813276e+01    1.2255462e+03    8.1109158e+02    1.7555901e-03    1.9387565e-03    2.2768486e-03    1.7552534e-03    8.7227376e-01    4.0680966e-01    1.2521913e+02    9.2781552e+01    5.6446141e-03    4.9317702e-03
   7.0373516e+01    1.3849683e+00    1.2055857e+00    1.1687589e+02    9.2084192e+01    1.2216348e+03    8.1109290e+02    1.7590311e-03    1.9413077e-03    2.2853782e-03    1.7618318e-03    8.7104165e-01    4.0570762e-01    1.2509503e+02    9.2716298e+01    5.6330779e-03    4.9206292e-03
   7.0593506e+01    1.3804353e+00    1.2003109e+00    1.1602001e+02    9.1362953e+01    1.2177348e+03    8.1094731e+02    1.7624638e-03    1.9438479e-03    2.2938976e-03    1.7684088e-03    8.6981353e-01    4.0461662e-01    1.2497128e+02    9.2653517e+01    5.6215927e-03    4.9095916e-03
   7.0813741e+01    1.3759311e+00    1.1950819e+00    1.1517687e+02    9.0644960e+01    1.2140130e+03    8.1087583e+02    1.7658816e-03    1.9464117e-03    2.3023698e-03    1.7750481e-03    8.6858860e-01    4.0353597e-01    1.2484435e+02    9.2593459e+01    5.6100598e-03    4.8987066e-03
   7.1034216e+01    1.3714608e+00    1.1899047e+00    1.1436327e+02    8.9953516e+01    1.2106642e+03    8.1136280e+02    1.7692637e-03    1.9489958e-03    2.3107624e-03    1.7817638e-03    8.6736955e-01    4.0246397e-01    1.2471367e+02    9.2538077e+01    5.5984347e-03    4.8880200e-03
   7.1254938e+01    1.3670202e+00    1.1847750e+00    1.1356864e+02    8.9271336e+01    1.2075929e+03    8.1206435e+02    1.7726160e-03    1.9516073e-03    2.3190748e-03    1.7885638e-03    8.6615415e-01    4.0140224e-01    1.2457889e+02    9.2487000e+01    5.5867099e-03    4.8775146e-03
   7.1475901e+01    1.3626068e+00    1.1797003e+00    1.1274147e+02    8.8545968e+01    1.2039878e+03    8.1133033e+02    1.7759534e-03    1.9541047e-03    2.3274046e-03    1.7952172e-03    8.6494070e-01    4.0035244e-01    1.2444417e+02    9.2429099e+01    5.5750341e-03    4.8667481e-03
   7.1697104e+01    1.3582231e+00    1.1746489e+00    1.1193379e+02    8.7851869e+01    1.2005468e+03    8.1094686e+02    1.7792747e-03    1.9565724e-03    2.3357172e-03    1.8018765e-03    8.6373656e-01    3.9930095e-01    1.2431092e+02    9.2371648e+01    5.5634274e-03    4.8560200e-03
   7.1918550e+01    1.3538901e+00    1.1696397e+00    1.1112235e+02    8.7154059e+01    1.1968693e+03    8.1001687e+02    1.7826175e-03    1.9590335e-03    2.3440669e-03    1.8084979e-03    8.6254702e-01    3.9825375e-01    1.2417982e+02    9.2311642e+01    5.5519499e-03    4.8452830e-03
   7.2140244e+01    1.3495843e+00    1.1646654e+00    1.1032904e+02    8.6447570e+01    1.1936186e+03    8.0939208e+02    1.7859190e-03    1.9615157e-03    2.3522974e-03    1.8152395e-03    8.6136121e-01    3.9721494e-01    1.2404255e+02    9.2258397e+01    5.5403278e-03    4.8348128e-03
   7.2362179e+01    1.3453185e+00    1.1597249e+00    1.0951433e+02    8.5781288e+01    1.1891263e+03    8.0795856e+02    1.7893748e-03    1.9639968e-03    2.3609625e-03    1.8216755e-03    8.6018692e-01    3.9617855e-01    1.2392796e+02    9.2186733e+01    5.5295054e-03    4.8240030e-03
   7.2584356e+01    1.3410812e+00    1.1548326e+00    1.0873134e+02    8.5143469e+01    1.1850845e+03    8.0733448e+02    1.7927963e-03    1.9665103e-03    2.3695502e-03    1.8281967e-03    8.5901616e-01    3.9515233e-01    1.2380942e+02    9.2118813e+01    5.5185789e-03    4.8133742e-03
   7.2806781e+01    1.3368714e+00    1.1499813e+00    1.0795837e+02    8.4505773e+01    1.1812211e+03    8.0676995e+02    1.7962005e-03    1.9690272e-03    2.3780900e-03    1.8347646e-03    8.5784847e-01    3.9413654e-01    1.2368863e+02    9.2054321e+01    5.5076290e-03    4.8028947e-03
   7.3029450e+01    1.3326880e+00    1.1451687e+00    1.0720984e+02    8.3890563e+01    1.1776770e+03    8.0673445e+02    1.7995760e-03    1.9715594e-03    2.3865689e-03    1.8413972e-03    8.5668439e-01    3.9312913e-01    1.2356540e+02    9.1993917e+01    5.4966277e-03    4.7925881e-03
   7.3252360e+01    1.3285306e+00    1.1403997e+00    1.0646673e+02    8.3281210e+01    1.1741470e+03    8.0657170e+02    1.8029451e-03    1.9740880e-03    2.3950393e-03    1.8480392e-03    8.5552344e-01    3.9213098e-01    1.2344195e+02    9.1935122e+01    5.4856701e-03    4.7823704e-03
   7.3475512e+01    1.3243989e+00    1.1356771e+00    1.0573384e+02    8.2677783e+01    1.1707466e+03    8.0645293e+02    1.8062974e-03    1.9766314e-03    2.4034667e-03    1.8547216e-03    8.5436510e-01    3.9114309e-01    1.2331636e+02    9.1877652e+01    5.4746837e-03    4.7722598e-03
   7.3698908e+01    1.3202958e+00    1.1309922e+00    1.0502616e+02    8.2095923e+01    1.1677079e+03    8.0683721e+02    1.8096127e-03    1.9791910e-03    2.4118086e-03    1.8614827e-03    8.5321143e-01    3.9016335e-01    1.2318679e+02    9.1824749e+01    5.4636096e-03    4.7623418e-03
   7.3922547e+01    1.3162185e+00    1.1263359e+00    1.0432359e+02    8.1504448e+01    1.1647791e+03    8.0707951e+02    1.8129102e-03    1.9817370e-03    2.4201039e-03    1.8682812e-03    8.5206247e-01    3.8918961e-01    1.2305510e+02    9.1773928e+01    5.4525163e-03    4.7525111e-03
   7.4146426e+01    1.3121661e+00    1.1217261e+00    1.0360800e+02    8.0902207e+01    1.1615558e+03    8.0653913e+02    1.8161752e-03    1.9841825e-03    2.4283796e-03    1.8749670e-03    8.5091596e-01    3.8822602e-01    1.2292214e+02    9.1719124e+01    5.4414114e-03    4.7425211e-03
   7.4370546e+01    1.3081429e+00    1.1171471e+00    1.0290362e+02    8.0320842e+01    1.1583706e+03    8.0610070e+02    1.8194370e-03    1.9866306e-03    2.4366524e-03    1.8816598e-03    8.4977825e-01    3.8726244e-01    1.2279106e+02    9.1664296e+01    5.4303906e-03    4.7325794e-03
   7.4594909e+01    1.3041628e+00    1.1125987e+00    1.0220278e+02    7.9725877e+01    1.1552076e+03    8.0540562e+02    1.8226961e-03    1.9890807e-03    2.4449000e-03    1.8883732e-03    8.4865338e-01    3.8630213e-01    1.2265911e+02    9.1609446e+01    5.4193965e-03    4.7227114e-03
   7.4819515e+01    1.3002066e+00    1.1080863e+00    1.0150697e+02    7.9136483e+01    1.1521115e+03    8.0472849e+02    1.8259928e-03    1.9916166e-03    2.4531682e-03    1.8951904e-03    8.4753160e-01    3.8534991e-01    1.2252701e+02    9.1559407e+01    5.4085117e-03    4.7131314e-03
   7.5044359e+01    1.2962853e+00    1.1036048e+00    1.0080207e+02    7.8579983e+01    1.1480864e+03    8.0355249e+02    1.8293663e-03    1.9940865e-03    2.4617468e-03    1.9016935e-03    8.4642023e-01    3.8439954e-01    1.2241124e+02    9.1492910e+01    5.3981490e-03    4.7031536e-03
   7.5269446e+01    1.2923887e+00    1.0991623e+00    1.0011364e+02    7.8030636e+01    1.1443241e+03    8.0275306e+02    1.8327186e-03    1.9965713e-03    2.4702765e-03    1.9082481e-03    8.4531206e-01    3.8345797e-01    1.2229326e+02    9.1428545e+01    5.3877521e-03    4.6933081e-03
   7.5494774e+01    1.2885169e+00    1.0947615e+00    9.9443754e+01    7.7495783e+01    1.1408690e+03    8.0234966e+02    1.8360419e-03    1.9990739e-03    2.4787340e-03    1.9148699e-03    8.4420687e-01    3.8252587e-01    1.2217229e+02    9.1368055e+01    5.3772945e-03    4.6836291e-03
   7.5720339e+01    1.2846662e+00    1.0903967e+00    9.8783903e+01    7.6973317e+01    1.1375202e+03    8.0205487e+02    1.8393549e-03    2.0015820e-03    2.4871721e-03    1.9215191e-03    8.4310357e-01    3.8160252e-01    1.2205090e+02    9.1309322e+01    5.3668605e-03    4.6740498e-03
   7.5946143e+01    1.2808394e+00    1.0860667e+00    9.8139965e+01    7.6464553e+01    1.1343829e+03    8.0204429e+02    1.8426446e-03    2.0040991e-03    2.4955584e-03    1.9282145e-03    8.4200333e-01    3.8068797e-01    1.2192725e+02    9.1252846e+01    5.3563926e-03    4.6646027e-03
   7.6172187e+01    1.2770350e+00    1.0817655e+00    9.7504463e+01    7.5958746e+01    1.1313587e+03    8.0206288e+02    1.8459157e-03    2.0065981e-03    2.5039105e-03    1.9349280e-03    8.4090645e-01    3.7978019e-01    1.2180268e+02    9.1197696e+01    5.3459267e-03    4.6552109e-03
   7.6398469e+01    1.2732561e+00    1.0775071e+00    9.6882436e+01    7.5461961e+01    1.1285328e+03    8.0225110e+02    1.8491636e-03    2.0091221e-03    2.5121976e-03    1.9417052e-03    8.3981310e-01    3.7888176e-01    1.2167484e+02    9.1145198e+01    5.3354048e-03    4.6459823e-03
   7.6624986e+01    1.2694992e+00    1.0732863e+00    9.6253736e+01    7.4950192e+01    1.1255773e+03    8.0190374e+02    1.8523685e-03    2.0115618e-03    2.5204363e-03    1.9484014e-03    8.3872294e-01    3.7799023e-01    1.2154508e+02    9.1090521e+01    5.3248295e-03    4.6366282e-03
   7.6851742e+01    1.2657634e+00    1.0691008e+00    9.5624135e+01    7.4449997e+01    1.1224868e+03    8.0129916e+02    1.8555788e-03    2.0139902e-03    2.5286978e-03    1.9550708e-03    8.3763667e-01    3.7710354e-01    1.2141768e+02    9.1034525e+01    5.3143634e-03    4.6272804e-03
   7.7078742e+01    1.2620692e+00    1.0649328e+00    9.5013592e+01    7.3962596e+01    1.1196253e+03    8.0100181e+02    1.8587713e-03    2.0164242e-03    2.5369065e-03    1.9617855e-03    8.3656591e-01    3.7621399e-01    1.2128948e+02    9.0980242e+01    5.3038983e-03    4.6180263e-03
   7.7305980e+01    1.2583996e+00    1.0608006e+00    9.4405462e+01    7.3463156e+01    1.1168502e+03    8.0054028e+02    1.8619499e-03    2.0188645e-03    2.5450688e-03    1.9685429e-03    8.3549876e-01    3.7533306e-01    1.2115894e+02    9.0929137e+01    5.2934147e-03    4.6089076e-03
   7.7533454e+01    1.2547499e+00    1.0567031e+00    9.3796483e+01    7.2969814e+01    1.1139728e+03    7.9992506e+02    1.8651818e-03    2.0213887e-03    2.5532976e-03    1.9753670e-03    8.3443351e-01    3.7446044e-01    1.2103086e+02    9.0880455e+01    5.2831019e-03    4.5999940e-03
   7.7761171e+01    1.2511332e+00    1.0526294e+00    9.3185526e+01    7.2505718e+01    1.1103677e+03    7.9905569e+02    1.8684703e-03    2.0238489e-03    2.5617892e-03    1.9819092e-03    8.3337882e-01    3.7358868e-01    1.2091659e+02    9.0817919e+01    5.2732169e-03    4.5907627e-03
   7.7989124e+01    1.2475365e+00    1.0485877e+00    9.2582474e+01    7.2041533e+01    1.1069290e+03    7.9829417e+02    1.8717425e-03    2.0263181e-03    2.5702370e-03    1.9884950e-03    8.3232669e-01    3.7272417e-01    1.2080088e+02    9.0757934e+01    5.2633204e-03    4.5816402e-03
   7.8217312e+01    1.2439615e+00    1.0445804e+00    9.1997679e+01    7.1592998e+01    1.1037881e+03    7.9798088e+02    1.8749871e-03    2.0288022e-03    2.5786179e-03    1.9951443e-03    8.3127725e-01    3.7186797e-01    1.2068260e+02    9.0701166e+01    5.2533755e-03    4.5726677e-03
   7.8445734e+01    1.2404048e+00    1.0405983e+00    9.1424819e+01    7.1151928e+01    1.1008495e+03    7.9789263e+02    1.8782080e-03    2.0312747e-03    2.5869517e-03    2.0018297e-03    8.3023011e-01    3.7101819e-01    1.2056277e+02    9.0646826e+01    5.2434142e-03    4.5637858e-03
   7.8674386e+01    1.2368703e+00    1.0366541e+00    9.0855088e+01    7.0709997e+01    1.0979275e+03    7.9767486e+02    1.8814180e-03    2.0337546e-03    2.5952602e-03    2.0085259e-03    8.2918590e-01    3.7017687e-01    1.2044207e+02    9.0593805e+01    5.2334672e-03    4.5549933e-03
   7.8903270e+01    1.2333560e+00    1.0327416e+00    9.0300790e+01    7.0281173e+01    1.0952306e+03    7.9778169e+02    1.8846055e-03    2.0362554e-03    2.6035123e-03    2.0152829e-03    8.2814445e-01    3.6934278e-01    1.2031943e+02    9.0543585e+01    5.2234830e-03    4.5463331e-03
   7.9132385e+01    1.2298621e+00    1.0288609e+00    8.9759266e+01    6.9860052e+01    1.0927578e+03    7.9808968e+02    1.8877664e-03    2.0387700e-03    2.6116962e-03    2.0221038e-03    8.2710564e-01    3.6851640e-01    1.2019426e+02    9.0496750e+01    5.2134562e-03    4.5378183e-03
   7.9361731e+01    1.2263857e+00    1.0250128e+00    8.9206994e+01    6.9428278e+01    1.0900411e+03    7.9774136e+02    1.8908920e-03    2.0411879e-03    2.6198560e-03    2.0288157e-03    8.2606820e-01    3.6769795e-01    1.2006815e+02    9.0446533e+01    5.2034156e-03    4.5291545e-03
   7.9591306e+01    1.2229338e+00    1.0211901e+00    8.8659816e+01    6.9005076e+01    1.0873316e+03    7.9735198e+02    1.8940141e-03    2.0436017e-03    2.6280100e-03    2.0355272e-03    8.2503832e-01    3.6688000e-01    1.1994331e+02    9.0395930e+01    5.1934448e-03    4.5205264e-03
   7.9821118e+01    1.2195170e+00    1.0173850e+00    8.8111084e+01    6.8580324e+01    1.0844501e+03    7.9661202e+02    1.8971501e-03    2.0459971e-03    2.6361985e-03    2.0421955e-03    8.2402076e-01    3.6606166e-01    1.1982091e+02    9.0343554e+01    5.1835983e-03    4.5118831e-03
   8.0051162e+01    1.2161198e+00    1.0136114e+00    8.7575536e+01    6.8152039e+01    1.0819345e+03    7.9615996e+02    1.9002486e-03    2.0484141e-03    2.6442737e-03    2.0489718e-03    8.2300570e-01    3.6525080e-01    1.1969356e+02    9.0296641e+01    5.1736403e-03    4.5034431e-03
   8.0281436e+01    1.2127516e+00    1.0098562e+00    8.7025553e+01    6.7747934e+01    1.0784723e+03    7.9507449e+02    1.9034706e-03    2.0508422e-03    2.6527068e-03    2.0555030e-03    8.2200015e-01    3.6444040e-01    1.1958292e+02    9.0237628e+01    5.1642543e-03    4.4948007e-03
   8.0511938e+01    1.2094026e+00    1.0061328e+00    8.6495290e+01    6.7359663e+01    1.0753506e+03    7.9456068e+02    1.9066615e-03    2.0532871e-03    2.6610708e-03    2.0620979e-03    8.2099712e-01    3.6363736e-01    1.1946996e+02    9.0181871e+01    5.1548171e-03    4.4863019e-03
   8.0742667e+01    1.2060712e+00    1.0024308e+00    8.5970714e+01    6.6970012e+01    1.0723624e+03    7.9409158e+02    1.9098352e-03    2.0557146e-03    2.6693959e-03    2.0687190e-03    8.1999659e-01    3.6284028e-01    1.1935623e+02    9.0128261e+01    5.1453855e-03    4.4778763e-03
   8.0973623e+01    1.2027592e+00    9.9876436e-01    8.5461494e+01    6.6591988e+01    1.0696257e+03    7.9400230e+02    1.9129804e-03    2.0581661e-03    2.6776530e-03    2.0753941e-03    8.1899853e-01    3.6205095e-01    1.1924003e+02    9.0077213e+01    5.1359051e-03    4.4695859e-03
   8.1204806e+01    1.1994639e+00    9.9512826e-01    8.4955126e+01    6.6214557e+01    1.0669041e+03    7.9383151e+02    1.9161185e-03    2.0606224e-03    2.6858945e-03    2.0820841e-03    8.1800164e-01    3.6126985e-01    1.1912359e+02    9.0027361e+01    5.1264507e-03    4.4613691e-03
   8.1436222e+01    1.1961859e+00    9.9152119e-01    8.4455135e+01    6.5840222e+01    1.0642823e+03    7.9370075e+02    1.9192408e-03    2.0630839e-03    2.6940993e-03    2.0888039e-03    8.1700697e-01    3.6049533e-01    1.1900591e+02    8.9978973e+01    5.1169997e-03    4.4532485e-03
   8.1667872e+01    1.1929260e+00    9.8794208e-01    8.3970249e+01    6.5475414e+01    1.0619414e+03    7.9392986e+02    1.9223335e-03    2.0655628e-03    2.7022279e-03    2.0955961e-03    8.1601494e-01    3.5972711e-01    1.1888562e+02    8.9934095e+01    5.1074983e-03    4.4452784e-03
   8.1899757e+01    1.1896835e+00    9.8439063e-01    8.3478422e+01    6.5097124e+01    1.0594935e+03    7.9369745e+02    1.9254262e-03    2.0680347e-03    2.7103491e-03    2.1023876e-03    8.1502555e-01    3.5896476e-01    1.1876480e+02    8.9889438e+01    5.0980400e-03    4.4373600e-03
   8.2131878e+01    1.1864565e+00    9.8086610e-01    8.2989471e+01    6.4725638e+01    1.0570356e+03    7.9335218e+02    1.9284674e-03    2.0704264e-03    2.7184076e-03    2.1091101e-03    8.1403849e-01    3.5820706e-01    1.1864162e+02    8.9842099e+01    5.0885163e-03    4.4293410e-03
   8.2364234e+01    1.1832641e+00    9.7735766e-01    8.2509163e+01    6.4367196e+01    1.0545688e+03    7.9304234e+02    1.9315122e-03    2.0727988e-03    2.7264800e-03    2.1158074e-03    8.1306408e-01    3.5744863e-01    1.1852159e+02    8.9793157e+01    5.0791197e-03    4.4213373e-03
   8.2596801e+01    1.1800944e+00    9.7386642e-01    8.2028932e+01    6.4001506e+01    1.0521069e+03    7.9251052e+02    1.9345521e-03    2.0751731e-03    2.7345283e-03    2.1225277e-03    8.1209583e-01    3.5669307e-01    1.1840024e+02    8.9745347e+01    5.0697352e-03    4.4134018e-03
   8.2829589e+01    1.1769410e+00    9.7040148e-01    8.1551468e+01    6.3639203e+01    1.0496819e+03    7.9199658e+02    1.9376291e-03    2.0776288e-03    2.7426069e-03    2.1293397e-03    8.1112989e-01    3.5594332e-01    1.1828020e+02    8.9701698e+01    5.0604700e-03    4.4056924e-03
   8.3062594e+01    1.1738145e+00    9.6694889e-01    8.1069930e+01    6.3299264e+01    1.0465578e+03    7.9116238e+02    1.9407588e-03    2.0800098e-03    2.7509385e-03    2.1358695e-03    8.1017353e-01    3.5519272e-01    1.1817238e+02    8.9645638e+01    5.0515814e-03    4.3976802e-03
   8.3295818e+01    1.1707061e+00    9.6352797e-01    8.0599368e+01    6.2961421e+01    1.0436806e+03    7.9061247e+02    1.9438616e-03    2.0824099e-03    2.7591967e-03    2.1424566e-03    8.0921925e-01    3.5445020e-01    1.1806197e+02    8.9592194e+01    5.0426435e-03    4.3897969e-03
   8.3529258e+01    1.1676127e+00    9.6013413e-01    8.0139524e+01    6.2629186e+01    1.0410322e+03    7.9032485e+02    1.9469411e-03    2.0848271e-03    2.7673926e-03    2.1491050e-03    8.0826635e-01    3.5371456e-01    1.1794961e+02    8.9541417e+01    5.0336749e-03    4.3820394e-03
   8.3762915e+01    1.1645305e+00    9.5676544e-01    7.9686212e+01    6.2304738e+01    1.0384806e+03    7.9012807e+02    1.9500145e-03    2.0872824e-03    2.7755660e-03    2.1558118e-03    8.0731355e-01    3.5298509e-01    1.1783610e+02    8.9491735e+01    5.0246814e-03    4.3743219e-03
   8.3996827e+01    1.1614705e+00    9.5343515e-01    7.9234763e+01    6.1978496e+01    1.0359340e+03    7.8983156e+02    1.9530644e-03    2.0896925e-03    2.7837047e-03    2.1624722e-03    8.0636393e-01    3.5226536e-01    1.1772282e+02    8.9443404e+01    5.0157563e-03    4.3667329e-03
   8.4230920e+01    1.1584220e+00    9.5012786e-01    7.8795785e+01    6.1661732e+01    1.0336218e+03    7.8985466e+02    1.9560982e-03    2.0921497e-03    2.7917886e-03    2.1692229e-03    8.0541489e-01    3.5155115e-01    1.1760721e+02    8.9397269e+01    5.0067733e-03    4.3592350e-03
   8.4465267e+01    1.1553934e+00    9.4685167e-01    7.8364336e+01    6.1347279e+01    1.0314491e+03    7.8997900e+02    1.9591002e-03    2.0945822e-03    2.7998085e-03    2.1759792e-03    8.0446902e-01    3.5084446e-01    1.1749050e+02    8.9353797e+01    4.9978108e-03    4.3518884e-03
   8.4699794e+01    1.1523752e+00    9.4359483e-01    7.7925635e+01    6.1027868e+01    1.0290841e+03    7.8960777e+02    1.9620762e-03    2.0969565e-03    2.8078109e-03    2.1826654e-03    8.0352374e-01    3.5014241e-01    1.1737223e+02    8.9306832e+01    4.9887991e-03    4.3443713e-03
   8.4934573e+01    1.1493761e+00    9.4036733e-01    7.7489056e+01    6.0710244e+01    1.0267136e+03    7.8918675e+02    1.9650347e-03    2.0992936e-03    2.8157911e-03    2.1893141e-03    8.0258260e-01    3.4944511e-01    1.1725517e+02    8.9260201e+01    4.9798739e-03    4.3369376e-03
   8.5169533e+01    1.1464075e+00    9.3714315e-01    7.7053732e+01    6.0395045e+01    1.0242189e+03    7.8851483e+02    1.9680162e-03    2.1016503e-03    2.8238120e-03    2.1959617e-03    8.0165470e-01    3.4874265e-01    1.1713997e+02    8.9211516e+01    4.9710239e-03    4.3294470e-03
   8.5404746e+01    1.1434588e+00    9.3394325e-01    7.6627947e+01    6.0073959e+01    1.0220199e+03    7.8808245e+02    1.9709539e-03    2.1039709e-03    2.8317265e-03    2.2026512e-03    8.0073073e-01    3.4804619e-01    1.1702209e+02    8.9167392e+01    4.9621452e-03    4.3221374e-03
   8.5640138e+01    1.1405316e+00    9.3075799e-01    7.6203632e+01    5.9763955e+01    1.0196888e+03    7.8753418e+02    1.9739535e-03    2.1063960e-03    2.8397296e-03    2.2094057e-03    7.9981398e-01    3.4735000e-01    1.1690730e+02    8.9123304e+01    4.9534143e-03    4.3149143e-03
   8.5875781e+01    1.1376228e+00    9.2760252e-01    7.5780381e+01    5.9469987e+01    1.0169297e+03    7.8696379e+02    1.9769706e-03    2.1087573e-03    2.8478945e-03    2.2159335e-03    7.9889974e-01    3.4666184e-01    1.1680092e+02    8.9071865e+01    4.9449578e-03    4.3075831e-03
   8.6111604e+01    1.1347235e+00    9.2446615e-01    7.5361739e+01    5.9177780e+01    1.0142970e+03    7.8645274e+02    1.9799844e-03    2.1111607e-03    2.8560306e-03    2.2225361e-03    7.9798578e-01    3.4597833e-01    1.1669333e+02    8.9022265e+01    4.9364701e-03    4.3003038e-03
   8.6347678e+01    1.1318381e+00    9.2135630e-01    7.4954138e+01    5.8893023e+01    1.0118789e+03    7.8625333e+02    1.9829730e-03    2.1135740e-03    2.8641091e-03    2.2291851e-03    7.9707304e-01    3.4530171e-01    1.1658444e+02    8.8974916e+01    4.9279636e-03    4.2931304e-03
   8.6583969e+01    1.1289720e+00    9.1827973e-01    7.4548342e+01    5.8607489e+01    1.0094636e+03    7.8597940e+02    1.9859398e-03    2.1159455e-03    2.8721563e-03    2.2357856e-03    7.9616302e-01    3.4463374e-01    1.1647621e+02    8.8929230e+01    4.9195303e-03    4.2860766e-03
   8.6820438e+01    1.1261133e+00    9.1521809e-01    7.4147085e+01    5.8325879e+01    1.0071394e+03    7.8574750e+02    1.9889058e-03    2.1183607e-03    2.8801855e-03    2.2424591e-03    7.9525302e-01    3.4396925e-01    1.1636711e+02    8.8884969e+01    4.9110741e-03    4.2790581e-03
   8.7057162e+01    1.1232682e+00    9.1217936e-01    7.3756842e+01    5.8049804e+01    1.0050526e+03    7.8580676e+02    1.9918449e-03    2.1207926e-03    2.8881447e-03    2.2492000e-03    7.9434472e-01    3.4331028e-01    1.1625612e+02    8.8843571e+01    4.9025777e-03    4.2721513e-03
   8.7294106e+01    1.1204402e+00    9.0917085e-01    7.3369073e+01    5.7768623e+01    1.0030387e+03    7.8580108e+02    1.9947641e-03    2.1232229e-03    2.8960512e-03    2.2559568e-03    7.9343898e-01    3.4265829e-01    1.1614403e+02    8.8804106e+01    4.8940846e-03    4.2653424e-03
   8.7531264e+01    1.1176245e+00    9.0618570e-01    7.2975329e+01    5.7484482e+01    1.0008482e+03    7.8538410e+02    1.9976441e-03    2.1255573e-03    2.9039263e-03    2.2625986e-03    7.9253494e-01    3.4201081e-01    1.1603125e+02    8.8761940e+01    4.8855827e-03    4.2584217e-03
   8.7768634e+01    1.1148299e+00    9.0321540e-01    7.2586960e+01    5.7208331e+01    9.9866038e+02    7.8498785e+02    2.0005201e-03    2.1278879e-03    2.9117972e-03    2.2692345e-03    7.9163757e-01    3.4136473e-01    1.1592001e+02    8.8719150e+01    4.8771516e-03    4.2515263e-03
   8.8006214e+01    1.1120604e+00    9.0025263e-01    7.2201944e+01    5.6928573e+01    9.9651619e+02    7.8450553e+02    2.0033888e-03    2.1301982e-03    2.9196453e-03    2.2758760e-03    7.9074983e-01    3.4071730e-01    1.1580893e+02    8.8677181e+01    4.8687606e-03    4.2446738e-03
   8.8244011e+01    1.1093040e+00    8.9731515e-01    7.1817208e+01    5.6650648e+01    9.9436966e+02    7.8397304e+02    2.0062920e-03    2.1325885e-03    2.9275226e-03    2.2825909e-03    7.8986383e-01    3.4007519e-01    1.1569863e+02    8.8638186e+01    4.8604687e-03    4.2380107e-03
   8.8482021e+01    1.1065695e+00    8.9439231e-01    7.1429942e+01    5.6388665e+01    9.9168348e+02    7.8319057e+02    2.0092365e-03    2.1349394e-03    2.9355968e-03    2.2890910e-03    7.8898475e-01    3.3943488e-01    1.1559710e+02    8.8590394e+01    4.8524524e-03    4.2311643e-03
   8.8720240e+01    1.1038480e+00    8.9149145e-01    7.1049886e+01    5.6128279e+01    9.8916062e+02    7.8261264e+02    2.0121639e-03    2.1373001e-03    2.9436295e-03    2.2956267e-03    7.8810768e-01    3.3879924e-01    1.1549466e+02    8.8544268e+01    4.8444374e-03    4.2244076e-03
   8.8958668e+01    1.1011383e+00    8.8861194e-01    7.0677707e+01    5.5871661e+01    9.8682826e+02    7.8224785e+02    2.0150708e-03    2.1396729e-03    2.9516063e-03    2.3022140e-03    7.8723149e-01    3.3816971e-01    1.1539082e+02    8.8500318e+01    4.8364072e-03    4.2177536e-03
   8.9197303e+01    1.0984401e+00    8.8575503e-01    7.0310139e+01    5.5619398e+01    9.8457039e+02    7.8195250e+02    2.0179645e-03    2.1420490e-03    2.9595560e-03    2.3088180e-03    7.8635618e-01    3.3754604e-01    1.1528657e+02    8.8457472e+01    4.8283951e-03    4.2111683e-03
   8.9436146e+01    1.0957543e+00    8.8291871e-01    6.9943839e+01    5.5366777e+01    9.8232029e+02    7.8158503e+02    2.0208499e-03    2.1444230e-03    2.9674898e-03    2.3154257e-03    7.8548234e-01    3.3692779e-01    1.1518206e+02    8.8415226e+01    4.8204157e-03    4.2046375e-03
   8.9675195e+01    1.0930804e+00    8.8010375e-01    6.9586448e+01    5.5118954e+01    9.8026126e+02    7.8146553e+02    2.0237127e-03    2.1468090e-03    2.9753667e-03    2.3220803e-03    7.8461008e-01    3.3631425e-01    1.1507603e+02    8.8374638e+01    4.8124255e-03    4.1982065e-03
   8.9914458e+01    1.0904190e+00    8.7730947e-01    6.9234746e+01    5.4873698e+01    9.7832336e+02    7.8143496e+02    2.0265568e-03    2.1492014e-03    2.9831948e-03    2.3287714e-03    7.8373929e-01    3.3570633e-01    1.1496873e+02    8.8335882e+01    4.8044306e-03    4.1918656e-03
   9.0153929e+01    1.0877699e+00    8.7453511e-01    6.8878169e+01    5.4625495e+01    9.7622827e+02    7.8102791e+02    2.0293613e-03    2.1515045e-03    2.9909885e-03    2.3353545e-03    7.8287036e-01    3.3510284e-01    1.1486022e+02    8.8294026e+01    4.7964190e-03    4.1854116e-03
   9.0393606e+01    1.0851345e+00    8.7177400e-01    6.8523230e+01    5.4378681e+01    9.7413004e+02    7.8057434e+02    2.0321602e-03    2.1537904e-03    2.9987754e-03    2.3419283e-03    7.8200548e-01    3.3450024e-01    1.1475248e+02    8.8251611e+01    4.7884649e-03    4.1789781e-03
   9.0633487e+01    1.0825281e+00    8.6902361e-01    6.8174675e+01    5.4136393e+01    9.7204818e+02    7.8013398e+02    2.0349526e-03    2.1560738e-03    3.0065476e-03    2.3484861e-03    7.8115219e-01    3.3389615e-01    1.1464554e+02    8.8208294e+01    4.7805636e-03    4.1725631e-03
   9.0873571e+01    1.0799337e+00    8.6629349e-01    6.7828001e+01    5.3888870e+01    9.7008015e+02    7.7965910e+02    2.0377293e-03    2.1583680e-03    3.0142633e-03    2.3550952e-03    7.8030052e-01    3.3329703e-01    1.1453644e+02    8.8167496e+01    4.7726446e-03    4.1662576e-03
   9.1113866e+01    1.0773599e+00    8.6357604e-01    6.7484361e+01    5.3647973e+01    9.6807361e+02    7.7917497e+02    2.0405507e-03    2.1607312e-03    3.0220400e-03    2.3617599e-03    7.7945622e-01    3.3269798e-01    1.1443037e+02    8.8128583e+01    4.7648771e-03    4.1600987e-03
   9.1354368e+01    1.0747970e+00    8.6087790e-01    6.7139012e+01    5.3419291e+01    9.6563769e+02    7.7856810e+02    2.0434001e-03    2.1630635e-03    3.0299818e-03    2.3682398e-03    7.7861284e-01    3.3210444e-01    1.1433101e+02    8.8082701e+01    4.7573244e-03    4.1538082e-03
   9.1595073e+01    1.0722450e+00    8.5820012e-01    6.6796888e+01    5.3189846e+01    9.6330263e+02    7.7800927e+02    2.0462355e-03    2.1653992e-03    3.0378856e-03    2.3747465e-03    7.7777050e-01    3.3151632e-01    1.1423078e+02    8.8038325e+01    4.7497790e-03    4.1475932e-03
   9.1835981e+01    1.0697040e+00    8.5554216e-01    6.6462357e+01    5.2964138e+01    9.6113656e+02    7.7767810e+02    2.0490509e-03    2.1677446e-03    3.0457405e-03    2.3812918e-03    7.7692936e-01    3.3093315e-01    1.1412951e+02    8.7995650e+01    4.7422329e-03    4.1414659e-03
   9.2077089e+01    1.0671730e+00    8.5290451e-01    6.6132886e+01    5.2739989e+01    9.5910198e+02    7.7745697e+02    2.0518477e-03    2.1700972e-03    3.0535469e-03    2.3878740e-03    7.7608887e-01    3.3035550e-01    1.1402708e+02    8.7954699e+01    4.7346839e-03    4.1354233e-03
   9.2318406e+01    1.0646528e+00    8.5028560e-01    6.5803146e+01    5.2516102e+01    9.5702760e+02    7.7711216e+02    2.0546401e-03    2.1724452e-03    3.0613497e-03    2.3944458e-03    7.7524963e-01    3.2978254e-01    1.1392488e+02    8.7913925e+01    4.7271801e-03    4.1294201e-03
   9.2559925e+01    1.0621439e+00    8.4768616e-01    6.5481073e+01    5.2296104e+01    9.5512869e+02    7.7697834e+02    2.0574104e-03    2.1748027e-03    3.0690954e-03    2.4010626e-03    7.7441196e-01    3.2921427e-01    1.1382127e+02    8.7875010e+01    4.7196642e-03    4.1235079e-03
   9.2801643e+01    1.0596462e+00    8.4510180e-01    6.5164587e+01    5.2077158e+01    9.5337316e+02    7.7695714e+02    2.0601599e-03    2.1771568e-03    3.0767874e-03    2.4077167e-03    7.7357634e-01    3.2864944e-01    1.1371662e+02    8.7838100e+01    4.7121464e-03    4.1176727e-03
   9.3043557e+01    1.0571600e+00    8.4253880e-01    6.4840286e+01    5.1853843e+01    9.5138241e+02    7.7644683e+02    2.0628722e-03    2.1794212e-03    3.0844519e-03    2.4142354e-03    7.7274199e-01    3.2809014e-01    1.1361116e+02    8.7797799e+01    4.7046157e-03    4.1117059e-03
   9.3285678e+01    1.0546860e+00    8.3999082e-01    6.4520579e+01    5.1632516e+01    9.4947489e+02    7.7604274e+02    2.0655739e-03    2.1816920e-03    3.0920900e-03    2.4207743e-03    7.7191152e-01    3.2753111e-01    1.1350597e+02    8.7757975e+01    4.6971190e-03    4.1057953e-03
   9.3527998e+01    1.0522379e+00    8.3745089e-01    6.4201564e+01    5.1413756e+01    9.4744457e+02    7.7543363e+02    2.0682843e-03    2.1839504e-03    3.0997532e-03    2.4272734e-03    7.7109123e-01    3.2697131e-01    1.1340272e+02    8.7716904e+01    4.6897136e-03    4.0998816e-03
   9.3770513e+01    1.0498005e+00    8.3492866e-01    6.3889162e+01    5.1192600e+01    9.4565611e+02    7.7501754e+02    2.0709685e-03    2.1862247e-03    3.1073308e-03    2.4338512e-03    7.7027243e-01    3.2641596e-01    1.1329697e+02    8.7679213e+01    4.6822664e-03    4.0940942e-03
   9.4013233e+01    1.0473822e+00    8.3241849e-01    6.3569494e+01    5.0983328e+01    9.4325164e+02    7.7419672e+02    2.0737420e-03    2.1885247e-03    3.1151726e-03    2.4402629e-03    7.6946026e-01    3.2586145e-01    1.1320109e+02    8.7635427e+01    4.6751631e-03    4.0882406e-03
   9.4256150e+01    1.0449738e+00    8.2992636e-01    6.3258207e+01    5.0777735e+01    9.4105178e+02    7.7367465e+02    2.0764938e-03    2.1908345e-03    3.1229615e-03    2.4467165e-03    7.6864924e-01    3.2531148e-01    1.1310418e+02    8.7593448e+01    4.6680530e-03    4.0824742e-03
   9.4499259e+01    1.0425757e+00    8.2745292e-01    6.2949528e+01    5.0571541e+01    9.3893500e+02    7.7318004e+02    2.0792320e-03    2.1931476e-03    3.1307132e-03    2.4531935e-03    7.6783933e-01    3.2476642e-01    1.1300661e+02    8.7552909e+01    4.6609534e-03    4.0767755e-03
   9.4742573e+01    1.0401870e+00    8.2499647e-01    6.2647257e+01    5.0368310e+01    9.3697008e+02    7.7288019e+02    2.0819506e-03    2.1954685e-03    3.1384169e-03    2.4597059e-03    7.6703050e-01    3.2422560e-01    1.1290821e+02    8.7513989e+01    4.6538541e-03    4.0711555e-03
   9.4986082e+01    1.0378076e+00    8.2255855e-01    6.2345913e+01    5.0165412e+01    9.3500625e+02    7.7252795e+02    2.0846604e-03    2.1977878e-03    3.1461044e-03    2.4662177e-03    7.6622232e-01    3.2368982e-01    1.1280967e+02    8.7475576e+01    4.6467854e-03    4.0655839e-03
   9.5229780e+01    1.0354380e+00    8.2013570e-01    6.2046975e+01    4.9962287e+01    9.3309771e+02    7.7218842e+02    2.0873570e-03    2.2000962e-03    3.1537636e-03    2.4727376e-03    7.6541566e-01    3.2315767e-01    1.1271091e+02    8.7438155e+01    4.6397408e-03    4.0600615e-03
   9.5473664e+01    1.0330797e+00    8.1773222e-01    6.1754785e+01    4.9761344e+01    9.3135936e+02    7.7203556e+02    2.0900273e-03    2.2024169e-03    3.1613532e-03    2.4792947e-03    7.6461065e-01    3.2263032e-01    1.1261038e+02    8.7402179e+01    4.6326707e-03    4.0546176e-03
   9.5717736e+01    1.0307314e+00    8.1534489e-01    6.1462166e+01    4.9557942e+01    9.2961879e+02    7.7175582e+02    2.0926904e-03    2.2047383e-03    3.1689214e-03    2.4858635e-03    7.6380732e-01    3.2210661e-01    1.1250953e+02    8.7367158e+01    4.6256291e-03    4.0492310e-03
   9.5961996e+01    1.0283923e+00    8.1297422e-01    6.1167805e+01    4.9353620e+01    9.2779826e+02    7.7128325e+02    2.0953108e-03    2.2069827e-03    3.1764412e-03    2.4923415e-03    7.6300546e-01    3.2158596e-01    1.1240759e+02    8.7329939e+01    4.6185611e-03    4.0437574e-03
   9.6206446e+01    1.0260719e+00    8.1061342e-01    6.0877469e+01    4.9154119e+01    9.2597857e+02    7.7081779e+02    2.0979276e-03    2.2092213e-03    3.1839568e-03    2.4988087e-03    7.6221055e-01    3.2106546e-01    1.1230697e+02    8.7292244e+01    4.6115602e-03    4.0383062e-03
   9.6451083e+01    1.0237697e+00    8.0826370e-01    6.0589332e+01    4.8954488e+01    9.2417592e+02    7.7028627e+02    2.1005383e-03    2.2114580e-03    3.1914512e-03    2.5052806e-03    7.6142201e-01    3.2054593e-01    1.1220624e+02    8.7254940e+01    4.6045923e-03    4.0328996e-03
   9.6695937e+01    1.0214761e+00    8.0593006e-01    6.0301352e+01    4.8755859e+01    9.2237095e+02    7.6973352e+02    2.1031851e-03    2.2137633e-03    3.1989862e-03    2.5118245e-03    7.6063441e-01    3.2003029e-01    1.1210669e+02    8.7220516e+01    4.5977282e-03    4.0276557e-03
   9.6940980e+01    1.0191998e+00    8.0360725e-01    6.0011416e+01    4.8567026e+01    9.2014545e+02    7.6897268e+02    2.1058611e-03    2.2160338e-03    3.2066768e-03    2.5181840e-03    7.5985274e-01    3.1951576e-01    1.1201333e+02    8.7179717e+01    4.5910652e-03    4.0222836e-03
   9.7186205e+01    1.0169327e+00    8.0130088e-01    5.9725834e+01    4.8378581e+01    9.1803621e+02    7.6834935e+02    2.1085216e-03    2.2183080e-03    3.2143301e-03    2.5245658e-03    7.5907221e-01    3.1900552e-01    1.1191934e+02    8.7140105e+01    4.5844116e-03    4.0169775e-03
   9.7431613e+01    1.0146746e+00    7.9901151e-01    5.9444972e+01    4.8191516e+01    9.1606553e+02    7.6786536e+02    2.1111643e-03    2.2205901e-03    3.2219346e-03    2.5309828e-03    7.5829261e-01    3.1849967e-01    1.1182448e+02    8.7102048e+01    4.5777597e-03    4.0117448e-03
   9.7677233e+01    1.0124248e+00    7.9673588e-01    5.9169295e+01    4.8006738e+01    9.1422048e+02    7.6753988e+02    2.1137886e-03    2.2228664e-03    3.2294971e-03    2.5374228e-03    7.5751394e-01    3.1799762e-01    1.1172909e+02    8.7065343e+01    4.5711150e-03    4.0065736e-03
   9.7923039e+01    1.0101843e+00    7.9447812e-01    5.8894505e+01    4.7821883e+01    9.1238161e+02    7.6716381e+02    2.1163999e-03    2.2251432e-03    3.2370334e-03    2.5438540e-03    7.5673640e-01    3.1750001e-01    1.1163341e+02    8.7028852e+01    4.5644880e-03    4.0014350e-03
   9.8169026e+01    1.0079527e+00    7.9223661e-01    5.8621741e+01    4.7637165e+01    9.1059138e+02    7.6679667e+02    2.1189994e-03    2.2274227e-03    3.2445400e-03    2.5503006e-03    7.5595985e-01    3.1700660e-01    1.1153742e+02    8.6993373e+01    4.5578820e-03    3.9963577e-03
   9.8415217e+01    1.0057303e+00    7.9001034e-01    5.8352637e+01    4.7452792e+01    9.0889881e+02    7.6650481e+02    2.1215838e-03    2.2297097e-03    3.2520053e-03    2.5567778e-03    7.5518486e-01    3.1651649e-01    1.1144086e+02    8.6959461e+01    4.5512839e-03    3.9913504e-03
   9.8661593e+01    1.0035173e+00    7.8779900e-01    5.8082992e+01    4.7265462e+01    9.0720406e+02    7.6609861e+02    2.1241602e-03    2.2319947e-03    3.2594472e-03    2.5632618e-03    7.5441148e-01    3.1602985e-01    1.1134405e+02    8.6926455e+01    4.5447090e-03    3.9863932e-03
   9.8908146e+01    1.0013127e+00    7.8560290e-01    5.7813856e+01    4.7077728e+01    9.0549241e+02    7.6561491e+02    2.1266894e-03    2.2342077e-03    3.2668275e-03    2.5696676e-03    7.5363970e-01    3.1554560e-01    1.1124592e+02    8.6891783e+01    4.5380979e-03    3.9813616e-03
   9.9154903e+01    9.9912763e-01    7.8341450e-01    5.7548328e+01    4.6894117e+01    9.0376622e+02    7.6511412e+02    2.1292156e-03    2.2364129e-03    3.2742041e-03    2.5760566e-03    7.5287540e-01    3.1506146e-01    1.1114930e+02    8.6856290e+01    4.5315519e-03    3.9763401e-03
   9.9401845e+01    9.9695716e-01    7.8123713e-01    5.7284837e+01    4.6709761e+01    9.0207141e+02    7.6458064e+02    2.1317334e-03    2.2386155e-03    3.2815563e-03    2.5824508e-03    7.5211611e-01    3.1457824e-01    1.1105240e+02    8.6821816e+01    4.5250299e-03    3.9713700e-03
   9.9648978e+01    9.9479480e-01    7.7907486e-01    5.7021057e+01    4.6526068e+01    9.0036053e+02    7.6400663e+02    2.1342864e-03    2.2408844e-03    3.2889493e-03    2.5889110e-03    7.5135768e-01    3.1409899e-01    1.1095708e+02    8.6790021e+01    4.5186120e-03    3.9665484e-03
   9.9896296e+01    9.9264776e-01    7.7692289e-01    5.6755370e+01    4.6350898e+01    8.9826202e+02    7.6323519e+02    2.1368660e-03    2.2431206e-03    3.2964872e-03    2.5951979e-03    7.5060441e-01    3.1362110e-01    1.1086759e+02    8.6752733e+01    4.5123757e-03    3.9616141e-03
   1.0014379e+02    9.9050961e-01    7.7478387e-01    5.6493384e+01    4.6176015e+01    8.9626492e+02    7.6258046e+02    2.1394305e-03    2.2453492e-03    3.3039913e-03    2.6014972e-03    7.4985261e-01    3.1314662e-01    1.1077777e+02    8.6716519e+01    4.5061553e-03    3.9567307e-03
   1.0039148e+02    9.8838016e-01    7.7266167e-01    5.6235484e+01    4.6001856e+01    8.9439381e+02    7.6204975e+02    2.1419740e-03    2.2475840e-03    3.3114399e-03    2.6078179e-03    7.4910180e-01    3.1267651e-01    1.1068701e+02    8.6681393e+01    4.4999263e-03    3.9519018e-03
   1.0063935e+02    9.8625846e-01    7.7055466e-01    5.5982026e+01    4.5828867e+01    8.9264277e+02    7.6166136e+02    2.1445008e-03    2.2498268e-03    3.3188452e-03    2.6141691e-03    7.4835176e-01    3.1221032e-01    1.1059580e+02    8.6647726e+01    4.4937055e-03    3.9471427e-03
   1.0088740e+02    9.8414462e-01    7.6846265e-01    5.5728969e+01    4.5655965e+01    8.9088310e+02    7.6121602e+02    2.1470206e-03    2.2520677e-03    3.3262386e-03    2.6205160e-03    7.4760249e-01    3.1174818e-01    1.1050493e+02    8.6614562e+01    4.4875200e-03    3.9424239e-03
   1.0113564e+02    9.8203862e-01    7.6638503e-01    5.5477517e+01    4.5483188e+01    8.8916311e+02    7.6077314e+02    2.1495298e-03    2.2543104e-03    3.3336054e-03    2.6268748e-03    7.4685412e-01    3.1128981e-01    1.1041385e+02    8.6582200e+01    4.4813549e-03    3.9377549e-03
   1.0138406e+02    9.7994099e-01    7.6432171e-01    5.5230676e+01    4.5310802e+01    8.8757907e+02    7.6047034e+02    2.1520197e-03    2.2565597e-03    3.3409195e-03    2.6332693e-03    7.4610716e-01    3.1083453e-01    1.1032203e+02    8.6551619e+01    4.4751896e-03    3.9331591e-03
   1.0163266e+02    9.7785232e-01    7.6227209e-01    5.4983364e+01    4.5136233e+01    8.8598655e+02    7.6005886e+02    2.1545013e-03    2.2588063e-03    3.3482112e-03    2.6396654e-03    7.4536186e-01    3.1038241e-01    1.1023021e+02    8.6521741e+01    4.4690501e-03    3.9286048e-03
   1.0188144e+02    9.7577171e-01    7.6023831e-01    5.4734855e+01    4.4961100e+01    8.8432205e+02    7.5949303e+02    2.1569389e-03    2.2609773e-03    3.3554510e-03    2.6459639e-03    7.4461757e-01    3.0993410e-01    1.1013748e+02    8.6489999e+01    4.4628834e-03    3.9239684e-03
   1.0213041e+02    9.7370288e-01    7.5821312e-01    5.4488232e+01    4.4786405e+01    8.8266012e+02    7.5892444e+02    2.1593708e-03    2.2631421e-03    3.3626815e-03    2.6522529e-03    7.4387763e-01    3.0948559e-01    1.1004564e+02    8.6458077e+01    4.4567644e-03    3.9193549e-03
   1.0237955e+02    9.7165283e-01    7.5619407e-01    5.4243261e+01    4.4614417e+01    8.8094380e+02    7.5826077e+02    2.1618037e-03    2.2652956e-03    3.3699200e-03    2.6585134e-03    7.4314534e-01    3.0903651e-01    1.0995528e+02    8.6425669e+01    4.4507095e-03    3.9147486e-03
   1.0262887e+02    9.6961088e-01    7.5418726e-01    5.4002625e+01    4.4440930e+01    8.7940573e+02    7.5773737e+02    2.1642135e-03    2.2674505e-03    3.3770861e-03    2.6648266e-03    7.4241441e-01    3.0859051e-01    1.0986338e+02    8.6395726e+01    4.4446340e-03    3.9102268e-03
   1.0287838e+02    9.6758401e-01    7.5219121e-01    5.3756994e+01    4.4275582e+01    8.7738617e+02    7.5689806e+02    2.1666929e-03    2.2696325e-03    3.3844636e-03    2.6709970e-03    7.4168846e-01    3.0814646e-01    1.0977883e+02    8.6361515e+01    4.4388082e-03    3.9056692e-03
   1.0312805e+02    9.6556479e-01    7.5020907e-01    5.3516443e+01    4.4111389e+01    8.7551301e+02    7.5625687e+02    2.1691556e-03    2.2718241e-03    3.3917966e-03    2.6772019e-03    7.4096347e-01    3.0770602e-01    1.0969383e+02    8.6328704e+01    4.4329874e-03    3.9011792e-03
   1.0337791e+02    9.6355329e-01    7.4824069e-01    5.3277339e+01    4.3946179e+01    8.7369672e+02    7.5562887e+02    2.1716071e-03    2.2740158e-03    3.3990995e-03    2.6834202e-03    7.4023961e-01    3.0726891e-01    1.0960873e+02    8.6296978e+01    4.4271862e-03    3.8967407e-03
   1.0362795e+02    9.6154894e-01    7.4628631e-01    5.3041959e+01    4.3781665e+01    8.7198658e+02    7.5512577e+02    2.1740428e-03    2.2762134e-03    3.4063614e-03    2.6896628e-03    7.3951646e-01    3.0683551e-01    1.0952331e+02    8.6266433e+01    4.4213943e-03    3.8923602e-03
   1.0387815e+02    9.5955219e-01    7.4434591e-01    5.2807634e+01    4.3616389e+01    8.7031267e+02    7.5460799e+02    2.1764671e-03    2.2784102e-03    3.4135943e-03    2.6959128e-03    7.3879437e-01    3.0640552e-01    1.0943783e+02    8.6236878e+01    4.4156236e-03    3.8880272e-03
   1.0412854e+02    9.5756265e-01    7.4241862e-01    5.2574157e+01    4.3451549e+01    8.6864095e+02    7.5406650e+02    2.1788826e-03    2.2806032e-03    3.4208118e-03    2.7021567e-03    7.3807311e-01    3.0597906e-01    1.0935270e+02    8.6207682e+01    4.4098830e-03    3.8837280e-03
   1.0437911e+02    9.5558107e-01    7.4050430e-01    5.2344489e+01    4.3287085e+01    8.6707937e+02    7.5364306e+02    2.1812809e-03    2.2828000e-03    3.4279838e-03    2.7084254e-03    7.3735334e-01    3.0555540e-01    1.0926717e+02    8.6179888e+01    4.4041497e-03    3.8794879e-03
   1.0462984e+02    9.5360744e-01    7.3860301e-01    5.2117679e+01    4.3122008e+01    8.6561013e+02    7.5328309e+02    2.1836627e-03    2.2850004e-03    3.4351090e-03    2.7147204e-03    7.3663491e-01    3.0513490e-01    1.0918115e+02    8.6153354e+01    4.3984219e-03    3.8753061e-03
   1.0488076e+02    9.5164148e-01    7.3671414e-01    5.1888263e+01    4.2955949e+01    8.6402521e+02    7.5269500e+02    2.1860045e-03    2.2871207e-03    3.4421938e-03    2.7209053e-03    7.3591789e-01    3.0471711e-01    1.0909450e+02    8.6124761e+01    4.3926780e-03    3.8710354e-03
   1.0513185e+02    9.4968459e-01    7.3483472e-01    5.1659215e+01    4.2789125e+01    8.6242350e+02    7.5205895e+02    2.1883399e-03    2.2892274e-03    3.4492696e-03    2.7270732e-03    7.3520359e-01    3.0430041e-01    1.0900874e+02    8.6096131e+01    4.3869781e-03    3.8667832e-03
   1.0538310e+02    9.4774783e-01    7.3296134e-01    5.1433609e+01    4.2625724e+01    8.6081043e+02    7.5140969e+02    2.1906682e-03    2.2913230e-03    3.4563332e-03    2.7332068e-03    7.3449790e-01    3.0388274e-01    1.0892407e+02    8.6066690e+01    4.3813242e-03    3.8625298e-03
   1.0563453e+02    9.4581889e-01    7.3110023e-01    5.1209167e+01    4.2461261e+01    8.5925878e+02    7.5074985e+02    2.1929846e-03    2.2934225e-03    3.4633569e-03    2.7393664e-03    7.3379349e-01    3.0346835e-01    1.0883870e+02    8.6038816e+01    4.3756763e-03    3.8583388e-03
   1.0588614e+02    9.4389696e-01    7.2925181e-01    5.0986067e+01    4.2297968e+01    8.5771018e+02    7.5011307e+02    2.1952940e-03    2.2955191e-03    3.4703703e-03    2.7455165e-03    7.3309011e-01    3.0305697e-01    1.0875367e+02    8.6011353e+01    4.3700604e-03    3.8541813e-03
   1.0613791e+02    9.4198804e-01    7.2741196e-01    5.0761108e+01    4.2140200e+01    8.5583570e+02    7.4931970e+02    2.1976633e-03    2.2976531e-03    3.4775572e-03    2.7515833e-03    7.3239106e-01    3.0264725e-01    1.0867488e+02    8.5981434e+01    4.3646577e-03    3.8500377e-03
   1.0638985e+02    9.4008632e-01    7.2558452e-01    5.0538890e+01    4.1981543e+01    8.5406431e+02    7.4861772e+02    2.2000176e-03    2.2997904e-03    3.4847017e-03    2.7576737e-03    7.3169321e-01    3.0224041e-01    1.0859568e+02    8.5952767e+01    4.3592632e-03    3.8459493e-03
   1.0664197e+02    9.3819321e-01    7.2376974e-01    5.0319331e+01    4.1822527e+01    8.5238718e+02    7.4799878e+02    2.2023565e-03    2.3019210e-03    3.4918050e-03    2.7637701e-03    7.3099732e-01    3.0183614e-01    1.0851642e+02    8.5925119e+01    4.3538877e-03    3.8419136e-03
   1.0689426e+02    9.3630623e-01    7.2196709e-01    5.0101130e+01    4.1664385e+01    8.5073523e+02    7.4738949e+02    2.2046853e-03    2.3040499e-03    3.4988888e-03    2.7698709e-03    7.3030181e-01    3.0143559e-01    1.0843735e+02    8.5898040e+01    4.3485361e-03    3.8379117e-03
   1.0714672e+02    9.3442562e-01    7.2017588e-01    4.9884986e+01    4.1505975e+01    8.4913975e+02    7.4682893e+02    2.2070017e-03    2.3061814e-03    3.5059423e-03    2.7759865e-03    7.2960709e-01    3.0103804e-01    1.0835817e+02    8.5871735e+01    4.3431996e-03    3.8339520e-03
   1.0739934e+02    9.3255210e-01    7.1839597e-01    4.9669762e+01    4.1346868e+01    8.4756626e+02    7.4625374e+02    2.2093075e-03    2.3083096e-03    3.5129719e-03    2.7821024e-03    7.2891364e-01    3.0064315e-01    1.0827914e+02    8.5846045e+01    4.3378871e-03    3.8300275e-03
   1.0765213e+02    9.3068577e-01    7.1662698e-01    4.9457838e+01    4.1187677e+01    8.4610081e+02    7.4578194e+02    2.2115957e-03    2.3104359e-03    3.5199527e-03    2.7882435e-03    7.2822143e-01    3.0025111e-01    1.0819956e+02    8.5821576e+01    4.3325765e-03    3.8261552e-03
   1.0790509e+02    9.2882766e-01    7.1487011e-01    4.9248407e+01    4.1028561e+01    8.4471349e+02    7.4535735e+02    2.2138646e-03    2.3125604e-03    3.5268831e-03    2.7943923e-03    7.2753110e-01    2.9986154e-01    1.0811955e+02    8.5797853e+01    4.3272675e-03    3.8223180e-03
   1.0815821e+02    9.2697674e-01    7.1312473e-01    4.9035332e+01    4.0868822e+01    8.4316484e+02    7.4465477e+02    2.2161009e-03    2.3146090e-03    3.5337902e-03    2.8004246e-03    7.2684210e-01    2.9947464e-01    1.0803930e+02    8.5771828e+01    4.3219559e-03    3.8183898e-03
   1.0841151e+02    9.2513440e-01    7.1138907e-01    4.8824147e+01    4.0708171e+01    8.4165579e+02    7.4399357e+02    2.2183270e-03    2.3166551e-03    3.5406736e-03    2.8064565e-03    7.2615587e-01    2.9908848e-01    1.0795960e+02    8.5746149e+01    4.3166753e-03    3.8144947e-03
   1.0866497e+02    9.2330992e-01    7.0965781e-01    4.8613560e+01    4.0550336e+01    8.4004843e+02    7.4319610e+02    2.2205573e-03    2.3186862e-03    3.5475765e-03    2.8124420e-03    7.2547738e-01    2.9870140e-01    1.0788157e+02    8.5719467e+01    4.3114630e-03    3.8105931e-03
   1.0891858e+02    9.2149287e-01    7.0793782e-01    4.8406101e+01    4.0391133e+01    8.3857765e+02    7.4250735e+02    2.2227681e-03    2.3207217e-03    3.5544178e-03    2.8184648e-03    7.2480056e-01    2.9831649e-01    1.0780261e+02    8.5694641e+01    4.3062440e-03    3.8067589e-03
   1.0917237e+02    9.1968860e-01    7.0622521e-01    4.8200554e+01    4.0235155e+01    8.3707321e+02    7.4180504e+02    2.2249765e-03    2.3227473e-03    3.5612617e-03    2.8244593e-03    7.2412840e-01    2.9793254e-01    1.0772454e+02    8.5669541e+01    4.3010716e-03    3.8029366e-03
   1.0942633e+02    9.1789016e-01    7.0452535e-01    4.7992645e+01    4.0082344e+01    8.3530014e+02    7.4098754e+02    2.2272346e-03    2.3248119e-03    3.5682529e-03    2.8303877e-03    7.2345615e-01    2.9755330e-01    1.0765157e+02    8.5642887e+01    4.2960765e-03    3.7991469e-03
   1.0968043e+02    9.1609882e-01    7.0283741e-01    4.7785850e+01    3.9928713e+01    8.3357118e+02    7.4018254e+02    2.2294809e-03    2.3268728e-03    3.5752138e-03    2.8363181e-03    7.2278515e-01    2.9717700e-01    1.0757857e+02    8.5617008e+01    4.2911003e-03    3.7953948e-03
   1.0993472e+02    9.1431377e-01    7.0116069e-01    4.7582560e+01    3.9775147e+01    8.3197296e+02    7.3951502e+02    2.2317091e-03    2.3289377e-03    3.5821227e-03    2.8422794e-03    7.2211512e-01    2.9680342e-01    1.0750507e+02    8.5592344e+01    4.2861253e-03    3.7916976e-03
   1.1018916e+02    9.1253515e-01    6.9949498e-01    4.7380245e+01    3.9621742e+01    8.3039343e+02    7.3884750e+02    2.2339254e-03    2.3309912e-03    3.5890076e-03    2.8482307e-03    7.2144586e-01    2.9643320e-01    1.0743176e+02    8.5568229e+01    4.2811746e-03    3.7880307e-03
   1.1044375e+02    9.1076370e-01    6.9784141e-01    4.7179648e+01    3.9467750e+01    8.2886061e+02    7.3821552e+02    2.2361253e-03    2.3330407e-03    3.5958542e-03    2.8541743e-03    7.2077795e-01    2.9606579e-01    1.0735824e+02    8.5544367e+01    4.2762323e-03    3.7843886e-03
   1.1069852e+02    9.0899892e-01    6.9619934e-01    4.6979833e+01    3.9313639e+01    8.2734387e+02    7.3756700e+02    2.2383158e-03    2.3350884e-03    3.6026792e-03    2.8601175e-03    7.2011107e-01    2.9570141e-01    1.0728500e+02    8.5521089e+01    4.2713157e-03    3.7807813e-03
   1.1095344e+02    9.0724096e-01    6.9456830e-01    4.6782778e+01    3.9159396e+01    8.2592191e+02    7.3700632e+02    2.2404904e-03    2.3371398e-03    3.6094579e-03    2.8660849e-03    7.1944553e-01    2.9533953e-01    1.0721133e+02    8.5498900e+01    4.2664040e-03    3.7772254e-03
   1.1120852e+02    9.0549019e-01    6.9294741e-01    4.6587712e+01    3.9004122e+01    8.2456926e+02    7.3648768e+02    2.2426498e-03    2.3391900e-03    3.6161944e-03    2.8720672e-03    7.1878162e-01    2.9497985e-01    1.0713746e+02    8.5477709e+01    4.2615046e-03    3.7737152e-03
   1.1146376e+02    9.0374647e-01    6.9133694e-01    4.6389525e+01    3.8848210e+01    8.2306728e+02    7.3571691e+02    2.2447751e-03    2.3411622e-03    3.6229040e-03    2.8779275e-03    7.1811928e-01    2.9462238e-01    1.0706335e+02    8.5454271e+01    4.2566006e-03    3.7701148e-03
   1.1171916e+02    9.0201071e-01    6.8973541e-01    4.6192912e+01    3.8691589e+01    8.2159700e+02    7.3497847e+02    2.2468898e-03    2.3431292e-03    3.6295904e-03    2.8837819e-03    7.1745950e-01    2.9426575e-01    1.0698972e+02    8.5431048e+01    4.2517258e-03    3.7665414e-03
   1.1197472e+02    9.0029142e-01    6.8813843e-01    4.5998750e+01    3.8537921e+01    8.2010460e+02    7.3421421e+02    2.2490014e-03    2.3450858e-03    3.6362736e-03    2.8896088e-03    7.1680687e-01    2.9390847e-01    1.0691725e+02    8.5407267e+01    4.2468994e-03    3.7629725e-03
   1.1223044e+02    8.9857918e-01    6.8655155e-01    4.5805525e+01    3.8383642e+01    8.1866010e+02    7.3344094e+02    2.2511001e-03    2.3470389e-03    3.6429174e-03    2.8954466e-03    7.1615566e-01    2.9355384e-01    1.0684432e+02    8.5384649e+01    4.2420819e-03    3.7594495e-03
   1.1248631e+02    8.9687336e-01    6.8497523e-01    4.5613006e+01    3.8229568e+01    8.1720680e+02    7.3267024e+02    2.2531906e-03    2.3489839e-03    3.6495498e-03    2.9012635e-03    7.1550564e-01    2.9320172e-01    1.0677180e+02    8.5362156e+01    4.2372940e-03    3.7559478e-03
   1.1274234e+02    8.9517824e-01    6.8340609e-01    4.5419504e+01    3.8080154e+01    8.1548997e+02    7.3176666e+02    2.2552943e-03    2.3508962e-03    3.6562798e-03    2.9069395e-03    7.1485898e-01    2.9285172e-01    1.0670307e+02    8.5336292e+01    4.2326229e-03    3.7523809e-03
   1.1299853e+02    8.9349044e-01    6.8184788e-01    4.5228128e+01    3.7930343e+01    8.1385256e+02    7.3093088e+02    2.2573797e-03    2.3528028e-03    3.6629633e-03    2.9126138e-03    7.1421397e-01    2.9250419e-01    1.0663400e+02    8.5311049e+01    4.2279571e-03    3.7488437e-03
   1.1325487e+02    8.9180845e-01    6.8029987e-01    4.5038260e+01    3.7780457e+01    8.1228257e+02    7.3015721e+02    2.2594902e-03    2.3547753e-03    3.6696608e-03    2.9183759e-03    7.1356978e-01    2.9215945e-01    1.0656609e+02    8.5288307e+01    4.2233620e-03    3.7454346e-03
   1.1351137e+02    8.9013268e-01    6.7876291e-01    4.4850590e+01    3.7630361e+01    8.1078385e+02    7.2945833e+02    2.2615864e-03    2.3567470e-03    3.6763212e-03    2.9241476e-03    7.1292659e-01    2.9181753e-01    1.0649812e+02    8.5266358e+01    4.2187813e-03    3.7420663e-03
   1.1376802e+02    8.8846337e-01    6.7723636e-01    4.4662881e+01    3.7479725e+01    8.0926666e+02    7.2870837e+02    2.2636748e-03    2.3587111e-03    3.6829682e-03    2.9299012e-03    7.1228459e-01    2.9147826e-01    1.0643058e+02    8.5244547e+01    4.2142307e-03    3.7387205e-03
   1.1402483e+02    8.8680038e-01    6.7572014e-01    4.4476037e+01    3.7328830e+01    8.0777430e+02    7.2795440e+02    2.2657520e-03    2.3606692e-03    3.6895887e-03    2.9356508e-03    7.1164375e-01    2.9114159e-01    1.0636318e+02    8.5223320e+01    4.2097017e-03    3.7354057e-03
   1.1428178e+02    8.8514368e-01    6.7421401e-01    4.4291786e+01    3.7177310e+01    8.0637649e+02    7.2729417e+02    2.2678120e-03    2.3626281e-03    3.6961606e-03    2.9414196e-03    7.1100406e-01    2.9080751e-01    1.0629542e+02    8.5203063e+01    4.2051778e-03    3.7321361e-03
   1.1453890e+02    8.8349381e-01    6.7271762e-01    4.4108870e+01    3.7025261e+01    8.0501843e+02    7.2664729e+02    2.2698589e-03    2.3645824e-03    3.7026990e-03    2.9471898e-03    7.1036602e-01    2.9047547e-01    1.0622762e+02    8.5183477e+01    4.2006698e-03    3.7289005e-03
   1.1479616e+02    8.8185081e-01    6.7123015e-01    4.3924521e+01    3.6872740e+01    8.0357015e+02    7.2584170e+02    2.2718673e-03    2.3664625e-03    3.7091949e-03    2.9528516e-03    7.0972978e-01    2.9014509e-01    1.0615927e+02    8.5161935e+01    4.1961460e-03    3.7255861e-03
   1.1505357e+02    8.8021445e-01    6.6975260e-01    4.3741744e+01    3.6720174e+01    8.0217495e+02    7.2507179e+02    2.2738617e-03    2.3683376e-03    3.7156533e-03    2.9585172e-03    7.0909485e-01    2.8981739e-01    1.0609084e+02    8.5141141e+01    4.1916374e-03    3.7223077e-03
   1.1531114e+02    8.7858568e-01    6.6828217e-01    4.3559489e+01    3.6567141e+01    8.0076293e+02    7.2427713e+02    2.2758492e-03    2.3702003e-03    3.7221022e-03    2.9641589e-03    7.0846256e-01    2.8949022e-01    1.0602317e+02    8.5120096e+01    4.1871648e-03    3.7190399e-03
   1.1556886e+02    8.7697269e-01    6.6681674e-01    4.3378539e+01    3.6416381e+01    7.9929939e+02    7.2340765e+02    2.2778306e-03    2.3720430e-03    3.7285458e-03    2.9697473e-03    7.0783724e-01    2.8916240e-01    1.0595659e+02    8.5098231e+01    4.1827369e-03    3.7157618e-03
   1.1582673e+02    8.7536592e-01    6.6536035e-01    4.3200104e+01    3.6264195e+01    7.9795861e+02    7.2263049e+02    2.2797944e-03    2.3738914e-03    3.7349290e-03    2.9753745e-03    7.0721344e-01    2.8883634e-01    1.0588913e+02    8.5077872e+01    4.1783027e-03    3.7125421e-03
   1.1608475e+02    8.7377007e-01    6.6391017e-01    4.3022752e+01    3.6114667e+01    7.9656438e+02    7.2181598e+02    2.2817559e-03    2.3757272e-03    3.7413187e-03    2.9809634e-03    7.0659370e-01    2.8851122e-01    1.0582265e+02    8.5057131e+01    4.1739144e-03    3.7093277e-03
   1.1634290e+02    8.7217902e-01    6.6247131e-01    4.2843769e+01    3.5967902e+01    7.9494580e+02    7.2088948e+02    2.2837256e-03    2.3775412e-03    3.7477884e-03    2.9864330e-03    7.0597360e-01    2.8819084e-01    1.0575918e+02    8.5033729e+01    4.1696190e-03    3.7060678e-03
   1.1660122e+02    8.7059427e-01    6.6104190e-01    4.2666448e+01    3.5820748e+01    7.9339403e+02    7.2001563e+02    2.2856814e-03    2.3793519e-03    3.7542202e-03    2.9919088e-03    7.0535494e-01    2.8787252e-01    1.0569563e+02    8.5011090e+01    4.1653364e-03    3.7028432e-03
   1.1685968e+02    8.6901563e-01    6.5962192e-01    4.2490783e+01    3.5673384e+01    7.9190325e+02    7.1919089e+02    2.2876239e-03    2.3811606e-03    3.7606147e-03    2.9973924e-03    7.0473746e-01    2.8755672e-01    1.0563194e+02    8.4989091e+01    4.1610658e-03    3.6996526e-03
   1.1711829e+02    8.6744278e-01    6.5821194e-01    4.2316872e+01    3.5525803e+01    7.9047061e+02    7.1842370e+02    2.2895517e-03    2.3829645e-03    3.7669725e-03    3.0028773e-03    7.0412095e-01    2.8724359e-01    1.0556822e+02    8.4967718e+01    4.1568092e-03    3.6964958e-03
   1.1737705e+02    8.6587605e-01    6.5681149e-01    4.2142913e+01    3.5377892e+01    7.8901658e+02    7.1760676e+02    2.2914712e-03    2.3847584e-03    3.7733169e-03    3.0083386e-03    7.0350569e-01    2.8693283e-01    1.0550495e+02    8.4946439e+01    4.1525822e-03    3.6933568e-03
   1.1763595e+02    8.6431555e-01    6.5542077e-01    4.1969599e+01    3.5229612e+01    7.8758082e+02    7.1677954e+02    2.2933792e-03    2.3865457e-03    3.7796328e-03    3.0137918e-03    7.0289168e-01    2.8662459e-01    1.0544179e+02    8.4925554e+01    4.1483744e-03    3.6902435e-03
   1.1789500e+02    8.6276111e-01    6.5403849e-01    4.1798492e+01    3.5081092e+01    7.8622521e+02    7.1603106e+02    2.2952706e-03    2.3883255e-03    3.7859044e-03    3.0192531e-03    7.0227894e-01    2.8631863e-01    1.0537847e+02    8.4905465e+01    4.1441759e-03    3.6871667e-03
   1.1815419e+02    8.6121371e-01    6.5266546e-01    4.1628620e+01    3.4932014e+01    7.8490706e+02    7.1529655e+02    2.2971454e-03    2.3900963e-03    3.7921344e-03    3.0247017e-03    7.0166814e-01    2.8601450e-01    1.0531496e+02    8.4885663e+01    4.1399859e-03    3.6841097e-03
   1.1841354e+02    8.5967274e-01    6.5130117e-01    4.1458630e+01    3.4782459e+01    7.8357543e+02    7.1449929e+02    2.2990127e-03    2.3918617e-03    3.7983460e-03    3.0301402e-03    7.0105890e-01    2.8571241e-01    1.0525164e+02    8.4866257e+01    4.1358200e-03    3.6810786e-03
   1.1867302e+02    8.5813811e-01    6.4994574e-01    4.1288412e+01    3.4633100e+01    7.8220651e+02    7.1363842e+02    2.3008736e-03    2.3936168e-03    3.8045484e-03    3.0355524e-03    7.0045113e-01    2.8541250e-01    1.0518884e+02    8.4846846e+01    4.1316865e-03    3.6780626e-03
   1.1893265e+02    8.5661060e-01    6.4859763e-01    4.1119409e+01    3.4482967e+01    7.8085898e+02    7.1279981e+02    2.3027240e-03    2.3953650e-03    3.8107280e-03    3.0409531e-03    6.9984582e-01    2.8511325e-01    1.0512649e+02    8.4827550e+01    4.1275790e-03    3.6750664e-03
   1.1919243e+02    8.5509702e-01    6.4725270e-01    4.0950732e+01    3.4334845e+01    7.7942225e+02    7.1184629e+02    2.3045753e-03    2.3970948e-03    3.8169221e-03    3.0462994e-03    6.9924695e-01    2.8481289e-01    1.0506555e+02    8.4807389e+01    4.1235273e-03    3.6720606e-03
   1.1945233e+02    8.5358989e-01    6.4591690e-01    4.0784250e+01    3.4186471e+01    7.7808315e+02    7.1096824e+02    2.3064088e-03    2.3988234e-03    3.8230601e-03    3.0516670e-03    6.9864954e-01    2.8451494e-01    1.0500397e+02    8.4788385e+01    4.1194739e-03    3.6691000e-03
   1.1971239e+02    8.5208845e-01    6.4458969e-01    4.0618089e+01    3.4038223e+01    7.7672297e+02    7.1007552e+02    2.3082348e-03    2.4005415e-03    3.8291889e-03    3.0570069e-03    6.9805336e-01    2.8421906e-01    1.0494283e+02    8.4769351e+01    4.1154490e-03    3.6661525e-03
   1.1997259e+02    8.5059295e-01    6.4326618e-01    4.0451491e+01    3.3894734e+01    7.7516656e+02    7.0907944e+02    2.3100774e-03    2.4022661e-03    3.8354021e-03    3.0622801e-03    6.9745873e-01    2.8392479e-01    1.0488413e+02    8.4747580e+01    4.1114899e-03    3.6631349e-03
   1.2023297e+02    8.4910831e-01    6.4196016e-01    4.0286724e+01    3.3749592e+01    7.7367441e+02    7.0815880e+02    2.3118909e-03    2.4039472e-03    3.8415503e-03    3.0674845e-03    6.9686667e-01    2.8363543e-01    1.0482578e+02    8.4726789e+01    4.1075674e-03    3.6601840e-03
   1.2049345e+02    8.4762668e-01    6.4065753e-01    4.0122727e+01    3.3605028e+01    7.7220480e+02    7.0723330e+02    2.3137017e-03    2.4056429e-03    3.8476871e-03    3.0727207e-03    6.9627528e-01    2.8334642e-01    1.0476723e+02    8.4706126e+01    4.1036443e-03    3.6572310e-03
   1.2075412e+02    8.4615494e-01    6.3937037e-01    3.9960129e+01    3.3459204e+01    7.7078214e+02    7.0635379e+02    2.3154846e-03    2.4072984e-03    3.8537620e-03    3.0778901e-03    6.9568618e-01    2.8306188e-01    1.0470893e+02    8.4686022e+01    4.0997512e-03    3.6543252e-03
   1.2101489e+02    8.4468513e-01    6.3808650e-01    3.9798605e+01    3.3314001e+01    7.6939740e+02    7.0549051e+02    2.3172651e-03    2.4089791e-03    3.8598230e-03    3.0831098e-03    6.9509709e-01    2.8277810e-01    1.0465027e+02    8.4666170e+01    4.0958523e-03    3.6514225e-03
