# Supplementary material for: Research on combustion and emissions of heavy duty diesel engines under low-speed and low-load conditions in low temperature environments
Source: PLoS One. 2025 Feb 21;20(2):e0318933. doi: 10.1371/journal.pone.0318933 (PMC11844864; doi:10.1371/journal.pone.0318933)
Supplement: S1 File — (ZIP) [file pone.0318933.s001.zip › 1000rpm_30%/3-tigaojinqiwendu/Tin342K/amr.out]

# CONVERGE Release Build 2.3.20/  Jan 30, 2017        Run Date:Thu Aug 31 20:48:15 2023
# column       1                2                3 
#          Crank    subgrid_scale    subgrid_scale 
#                     Temperature         Velocity 
#                        Region_0         Region_0 
  -2.9774655e+01    5.0000000e+00               -1 
  -2.9351642e+01    5.0000000e+00               -1 
  -2.9013232e+01    5.0000000e+00               -1 
  -2.8590219e+01    5.0000000e+00               -1 
  -2.8251809e+01    5.0000000e+00               -1 
  -2.7828796e+01    5.0000000e+00               -1 
  -2.7490386e+01    5.0000000e+00               -1 
  -2.7219658e+01    5.0000000e+00               -1 
  -2.6881247e+01    5.0000000e+00               -1 
  -2.6458234e+01    5.0000000e+00               -1 
  -2.6119824e+01    5.0000000e+00               -1 
  -2.5849096e+01    5.0000000e+00               -1 
  -2.5510686e+01    5.0000000e+00               -1 
  -2.5239957e+01    5.0000000e+00               -1 
  -2.4901547e+01    5.0000000e+00               -1 
  -2.4630819e+01    5.0000000e+00               -1 
  -2.4292409e+01    5.0000000e+00               -1 
  -2.4021680e+01    5.0000000e+00               -1 
  -2.3683270e+01    5.0000000e+00               -1 
  -2.3412542e+01    5.0000000e+00               -1 
  -2.3074132e+01    5.0000000e+00               -1 
  -2.2803403e+01    5.0000000e+00               -1 
  -2.2464993e+01    5.0000000e+00               -1 
  -2.2194265e+01    5.0000000e+00               -1 
  -2.1855855e+01    5.0000000e+00               -1 
  -2.1585127e+01    5.0000000e+00               -1 
  -2.1246716e+01    5.0000000e+00               -1 
  -2.0975988e+01    5.0000000e+00               -1 
  -2.0759405e+01    5.0000000e+00               -1 
  -2.0488677e+01    5.0000000e+00               -1 
  -2.0150267e+01    5.0000000e+00               -1 
  -1.9879539e+01    5.0000000e+00               -1 
  -1.9799479e+01    5.0000000e+00               -1 
  -1.9735431e+01    5.0000000e+00               -1 
  -1.9655371e+01    5.0000000e+00               -1 
  -1.9591322e+01    5.0000000e+00               -1 
  -1.9511262e+01    5.0000000e+00               -1 
  -1.9447214e+01    5.0000000e+00               -1 
  -1.9367154e+01    5.0000000e+00               -1 
  -1.9335130e+01    5.0000000e+00               -1 
  -1.9295100e+01    5.0000000e+00               -1 
  -1.9245063e+01    5.0000000e+00               -1 
  -1.9182516e+01    5.0000000e+00               -1 
  -1.9132478e+01    5.0000000e+00               -1 
  -1.9069931e+01    5.0000000e+00               -1 
  -1.9019894e+01    5.0000000e+00               -1 
  -1.8957347e+01    5.0000000e+00               -1 
  -1.8907309e+01    5.0000000e+00               -1 
  -1.8844762e+01    5.0000000e+00               -1 
  -1.8766579e+01    5.0000000e+00               -1 
  -1.8668849e+01    5.0000000e+00               -1 
  -1.8546687e+01    5.0000000e+00               -1 
  -1.8500000e+01    5.0000000e+00               -1 
  -1.8377838e+01    5.0000000e+00               -1 
  -1.8280108e+01    5.0000000e+00               -1 
  -1.8157946e+01    5.0000000e+00               -1 
  -1.8060217e+01    5.0000000e+00               -1 
  -1.7938055e+01    5.0000000e+00               -1 
  -1.7840325e+01    5.0000000e+00               -1 
  -1.7718163e+01    5.0000000e+00               -1 
  -1.7620434e+01    5.0000000e+00               -1 
  -1.7498272e+01    5.0000000e+00               -1 
  -1.7400542e+01    5.0000000e+00               -1 
  -1.7303330e+01    5.0000000e+00               -1 
  -1.7207403e+01    5.0000000e+00               -1 
  -1.7111501e+01    5.0000000e+00               -1 
  -1.7014184e+01    5.0000000e+00               -1 
  -1.7000000e+01    5.0000000e+00               -1 
  -1.6899511e+01    5.0000000e+00               -1 
  -1.6795747e+01    5.0000000e+00               -1 
  -1.6687142e+01    5.0000000e+00               -1 
  -1.6588095e+01    5.0000000e+00               -1 
  -1.6467915e+01    5.0000000e+00               -1 
  -1.6342176e+01    5.0000000e+00               -1 
  -1.6241584e+01    5.0000000e+00               -1 
  -1.6161110e+01    5.0000000e+00               -1 
  -1.6060519e+01    5.0000000e+00               -1 
  -1.5980045e+01    5.0000000e+00               -1 
  -1.5915666e+01    5.0000000e+00               -1 
  -1.5835193e+01    5.0000000e+00               -1 
  -1.5770814e+01    5.0000000e+00               -1 
  -1.5690341e+01    5.0000000e+00               -1 
  -1.5589749e+01    5.0000000e+00               -1 
  -1.5464009e+01    5.0000000e+00               -1 
  -1.5306834e+01    5.0000000e+00               -1 
  -1.5181094e+01    5.0000000e+00               -1 
  -1.5024116e+01    5.0000000e+00               -1 
  -1.4898532e+01    5.0000000e+00    5.0000000e+00 
  -1.4798066e+01    5.0000000e+00    5.0000000e+00 
  -1.4674317e+01    5.0000000e+00    5.0000000e+00 
  -1.4575318e+01    5.0000000e+00    5.0000000e+00 
  -1.4451725e+01    5.0000000e+00    5.0000000e+00 
  -1.4352851e+01    5.0000000e+00    5.0000000e+00 
  -1.4229259e+01    5.0000000e+00    5.0000000e+00 
  -1.4088342e+01    5.0000000e+00    5.0000000e+00 
  -1.3975608e+01    5.0000000e+00    5.0000000e+00 
  -1.3834872e+01    5.0000000e+00    5.0000000e+00 
  -1.3722283e+01    5.0000000e+00    5.0000000e+00 
  -1.3581745e+01    5.0000000e+00    5.0000000e+00 
  -1.3469314e+01    5.0000000e+00    5.0000000e+00 
  -1.3328977e+01    5.0000000e+00    5.0000000e+00 
  -1.3216707e+01    5.0000000e+00    5.0000000e+00 
  -1.3076564e+01    5.0000000e+00    5.0000000e+00 
  -1.2964449e+01    5.0000000e+00    5.0000000e+00 
  -1.2824497e+01    5.0000000e+00    5.0000000e+00 
  -1.2796507e+01    5.0000000e+00    5.0000000e+00 
  -1.2761519e+01    5.0000000e+00    5.0000000e+00 
  -1.2717785e+01    5.0000000e+00    5.0000000e+00 
  -1.2663116e+01    5.0000000e+00    5.0000000e+00 
  -1.2594781e+01    5.0000000e+00    5.0000000e+00 
  -1.2509361e+01    5.0000000e+00    5.0000000e+00 
  -1.2402587e+01    5.0000000e+00    5.0000000e+00 
  -1.2269119e+01    5.0000000e+00    5.0000000e+00 
  -1.2162345e+01    5.0000000e+00    5.0000000e+00 
  -1.2028877e+01    5.0000000e+00    5.0000000e+00 
  -1.1958493e+01    5.0000000e+00    5.0000000e+00 
  -1.1893576e+01    5.0000000e+00    5.0000000e+00 
  -1.1828555e+01    5.0000000e+00    5.0000000e+00 
  -1.1758243e+01    5.0000000e+00    5.0000000e+00 
  -1.1681681e+01    5.0000000e+00    5.0000000e+00 
  -1.1624575e+01    5.0000000e+00    5.0000000e+00 
  -1.1565297e+01    5.0000000e+00    5.0000000e+00 
  -1.1521486e+01    5.0000000e+00    5.0000000e+00 
  -1.1467703e+01    5.0000000e+00    5.0000000e+00 
  -1.1422931e+01    5.0000000e+00    5.0000000e+00 
  -1.1374157e+01    5.0000000e+00    5.0000000e+00 
  -1.1316798e+01    5.0000000e+00    5.0000000e+00 
  -1.1255913e+01    5.0000000e+00    5.0000000e+00 
  -1.1194489e+01    5.0000000e+00    5.0000000e+00 
  -1.1131629e+01    5.0000000e+00    5.0000000e+00 
  -1.1081047e+01    5.0000000e+00    5.0000000e+00 
  -1.1025513e+01    5.0000000e+00    5.0000000e+00 
  -1.0968592e+01    5.0000000e+00    5.0000000e+00 
  -1.0899376e+01    5.0000000e+00    5.0000000e+00 
  -1.0844004e+01    5.0000000e+00    5.0000000e+00 
  -1.0802163e+01    5.0000000e+00    5.0000000e+00 
  -1.0749862e+01    5.0000000e+00    5.0000000e+00 
  -1.0708307e+01    5.0000000e+00    5.0000000e+00 
  -1.0661650e+01    5.0000000e+00    5.0000000e+00 
  -1.0613042e+01    5.0000000e+00    5.0000000e+00 
  -1.0563708e+01    5.0000000e+00    5.0000000e+00 
  -1.0513552e+01    5.0000000e+00    5.0000000e+00 
  -1.0462299e+01    5.0000000e+00    5.0000000e+00 
  -1.0420114e+01    5.0000000e+00    5.0000000e+00 
  -1.0375967e+01    5.0000000e+00    5.0000000e+00 
  -1.0330144e+01    5.0000000e+00    5.0000000e+00 
  -1.0281628e+01    5.0000000e+00    5.0000000e+00 
  -1.0220983e+01    5.0000000e+00    5.0000000e+00 
  -1.0173267e+01    5.0000000e+00    5.0000000e+00 
  -1.0113622e+01    5.0000000e+00    5.0000000e+00 
  -1.0051177e+01    5.0000000e+00    5.0000000e+00 
  -9.9808389e+00    5.0000000e+00    5.0000000e+00 
  -9.9245686e+00    5.0000000e+00    5.0000000e+00 
  -9.8542307e+00    5.0000000e+00    5.0000000e+00 
  -9.7979604e+00    5.0000000e+00    5.0000000e+00 
  -9.7276226e+00    5.0000000e+00    5.0000000e+00 
  -9.6397002e+00    5.0000000e+00    5.0000000e+00 
  -9.5693623e+00    5.0000000e+00    5.0000000e+00 
  -9.4814400e+00    5.0000000e+00    5.0000000e+00 
  -9.4111021e+00    5.0000000e+00    5.0000000e+00 
  -9.3231798e+00    5.0000000e+00    5.0000000e+00 
  -9.2528419e+00    5.0000000e+00    5.0000000e+00 
  -9.1965716e+00    5.0000000e+00    5.0000000e+00 
  -9.1262337e+00    5.0000000e+00    5.0000000e+00 
  -9.0383114e+00    5.0000000e+00    5.0000000e+00 
  -8.9679735e+00    5.0000000e+00    5.0000000e+00 
  -8.8800511e+00    5.0000000e+00    5.0000000e+00 
  -8.8097133e+00    5.0000000e+00    5.0000000e+00 
  -8.7217909e+00    5.0000000e+00    5.0000000e+00 
  -8.6514530e+00    5.0000000e+00    5.0000000e+00 
  -8.5951827e+00    5.0000000e+00    5.0000000e+00 
  -8.5248449e+00    5.0000000e+00    5.0000000e+00 
  -8.4369225e+00    5.0000000e+00    5.0000000e+00 
  -8.3665846e+00    5.0000000e+00    5.0000000e+00 
  -8.2786623e+00    5.0000000e+00    5.0000000e+00 
  -8.2083244e+00    5.0000000e+00    5.0000000e+00 
  -8.1204021e+00    5.0000000e+00    5.0000000e+00 
  -8.0500642e+00    5.0000000e+00    5.0000000e+00 
  -7.9621419e+00    5.0000000e+00    5.0000000e+00 
  -7.8522389e+00    5.0000000e+00    5.0000000e+00 
  -7.7643166e+00    5.0000000e+00    5.0000000e+00 
  -7.6939787e+00    5.0000000e+00    5.0000000e+00 
  -7.6060564e+00    5.0000000e+00    5.0000000e+00 
  -7.4961534e+00    5.0000000e+00    5.0000000e+00 
  -7.4082311e+00    5.0000000e+00    5.0000000e+00 
  -7.3378932e+00    5.0000000e+00    5.0000000e+00 
  -7.2499708e+00    5.0000000e+00    5.0000000e+00 
  -7.1400679e+00    5.0000000e+00    5.0000000e+00 
  -7.0521456e+00    5.0000000e+00    5.0000000e+00 
  -6.9818077e+00    5.0000000e+00    5.0000000e+00 
  -6.8938853e+00    5.0000000e+00    5.0000000e+00 
  -6.7839824e+00    5.0000000e+00    5.0000000e+00 
  -6.6960601e+00    5.0000000e+00    5.0000000e+00 
  -6.6257222e+00    5.0000000e+00    5.0000000e+00 
  -6.5377998e+00    5.0000000e+00    5.0000000e+00 
  -6.4278969e+00    5.0000000e+00    5.0000000e+00 
  -6.3399746e+00    5.0000000e+00    5.0000000e+00 
  -6.2300716e+00    5.0000000e+00    5.0000000e+00 
  -6.1421493e+00    5.0000000e+00    5.0000000e+00 
  -6.0322464e+00    5.0000000e+00    5.0000000e+00 
  -5.9443240e+00    5.0000000e+00    5.0000000e+00 
  -5.8344211e+00    5.0000000e+00    5.0000000e+00 
  -5.6970424e+00    5.0000000e+00    5.0000000e+00 
  -5.5871395e+00    5.0000000e+00    5.0000000e+00 
  -5.4992171e+00    5.0000000e+00    5.0000000e+00 
  -5.3893142e+00    5.0000000e+00    5.0000000e+00 
  -5.2519355e+00    5.0000000e+00    5.0000000e+00 
  -5.1420326e+00    5.0000000e+00    5.0000000e+00 
  -5.0541103e+00    5.0000000e+00    5.0000000e+00 
  -4.9442073e+00    5.0000000e+00    5.0000000e+00 
  -4.8068287e+00    5.0000000e+00    5.0000000e+00 
  -4.6969257e+00    5.0000000e+00    5.0000000e+00 
  -4.5595471e+00    5.0000000e+00    5.0000000e+00 
  -4.4496441e+00    5.0000000e+00    5.0000000e+00 
  -4.3122655e+00    5.0000000e+00    5.0000000e+00 
  -4.2023625e+00    5.0000000e+00    5.0000000e+00 
  -4.0649839e+00    5.0000000e+00    5.0000000e+00 
  -3.9550809e+00    5.0000000e+00    5.0000000e+00 
  -3.8177023e+00    5.0000000e+00    5.0000000e+00 
  -3.6697370e+00    5.0000000e+00    5.0000000e+00 
  -3.5513648e+00    5.0000000e+00    5.0000000e+00 
  -3.4035011e+00    5.0000000e+00    5.0000000e+00 
  -3.2852102e+00    5.0000000e+00    5.0000000e+00 
  -3.1373658e+00    5.0000000e+00    5.0000000e+00 
  -2.9895667e+00    5.0000000e+00    5.0000000e+00 
  -2.8713274e+00    5.0000000e+00    5.0000000e+00 
  -2.7340939e+00    5.0000000e+00    5.0000000e+00 
  -2.5863637e+00    5.0000000e+00    5.0000000e+00 
  -2.4386716e+00    5.0000000e+00    5.0000000e+00 
  -2.3205179e+00    5.0000000e+00    5.0000000e+00 
  -2.1728566e+00    5.0000000e+00    5.0000000e+00 
  -2.0251572e+00    5.0000000e+00    5.0000000e+00 
  -1.8775140e+00    5.0000000e+00    5.0000000e+00 
  -1.7298696e+00    5.0000000e+00    5.0000000e+00 
  -1.5822224e+00    5.0000000e+00    5.0000000e+00 
  -1.4345764e+00    5.0000000e+00    5.0000000e+00 
  -1.2869298e+00    5.0000000e+00    5.0000000e+00 
  -1.1393007e+00    5.0000000e+00    5.0000000e+00 
  -9.9174294e-01    5.0000000e+00    5.0000000e+00 
  -8.4411526e-01    5.0000000e+00    5.0000000e+00 
  -6.9925045e-01    5.0000000e+00    5.0000000e+00 
  -5.5441444e-01    5.0000000e+00    5.0000000e+00 
  -4.0678747e-01    5.0000000e+00    5.0000000e+00 
  -2.5915667e-01    5.0000000e+00    5.0000000e+00 
  -1.1152292e-01    5.0000000e+00    5.0000000e+00 
   3.6106750e-02    5.0000000e+00    5.0000000e+00 
   1.8371073e-01    5.0000000e+00    5.0000000e+00 
   3.3135442e-01    5.0000000e+00    5.0000000e+00 
   4.7900250e-01    5.0000000e+00    5.0000000e+00 
   6.2666137e-01    5.0000000e+00    5.0000000e+00 
   7.7432629e-01    5.0000000e+00    5.0000000e+00 
   9.2200705e-01    5.0000000e+00    5.0000000e+00 
   1.0697211e+00    5.0000000e+00    5.0000000e+00 
   1.2174626e+00    5.0000000e+00    5.0000000e+00 
   1.3652352e+00    5.0000000e+00    5.0000000e+00 
   1.5130468e+00    5.0000000e+00    5.0000000e+00 
   1.6608666e+00    5.0000000e+00    5.0000000e+00 
   1.8087328e+00    5.0000000e+00    5.0000000e+00 
   1.9566143e+00    5.0000000e+00    5.0000000e+00 
   2.1044992e+00    5.0000000e+00    5.0000000e+00 
   2.2390935e+00    5.0000000e+00    5.0000000e+00 
   2.3737350e+00    5.0000000e+00    5.0000000e+00 
   2.5084017e+00    5.0000000e+00    5.0000000e+00 
   2.6430919e+00    5.0000000e+00    5.0000000e+00 
   2.7778087e+00    5.0000000e+00    5.0000000e+00 
   2.9000000e+00    5.0000000e+00    5.0000000e+00 
   3.0347674e+00    5.0000000e+00    5.0000000e+00 
   3.1695764e+00    5.0000000e+00    5.0000000e+00 
   3.3025227e+00    5.0000000e+00    5.0000000e+00 
   3.3732500e+00    5.0000000e+00    5.0000000e+00 
   3.4187708e+00    5.0000000e+00    5.0000000e+00 
   3.4559015e+00    5.0000000e+00    5.0000000e+00 
   3.4891977e+00    5.0000000e+00    5.0000000e+00 
   3.5200747e+00    5.0000000e+00    5.0000000e+00 
   3.5491484e+00    5.0000000e+00    5.0000000e+00 
   3.5767330e+00    5.0000000e+00    5.0000000e+00 
   3.6030475e+00    5.0000000e+00    5.0000000e+00 
   3.6283177e+00    5.0000000e+00    5.0000000e+00 
   3.6526390e+00    5.0000000e+00    5.0000000e+00 
   3.6760856e+00    5.0000000e+00    5.0000000e+00 
   3.6987483e+00    5.0000000e+00    5.0000000e+00 
   3.7206957e+00    5.0000000e+00    5.0000000e+00 
   3.7419725e+00    5.0000000e+00    5.0000000e+00 
   3.7626822e+00    5.0000000e+00    5.0000000e+00 
   3.7828864e+00    5.0000000e+00    5.0000000e+00 
   3.8025347e+00    5.0000000e+00    5.0000000e+00 
   3.8217888e+00    5.0000000e+00    5.0000000e+00 
   3.8406231e+00    5.0000000e+00    5.0000000e+00 
   3.8590237e+00    5.0000000e+00    5.0000000e+00 
   3.8770814e+00    5.0000000e+00    5.0000000e+00 
   3.8948079e+00    5.0000000e+00    5.0000000e+00 
   3.9121646e+00    5.0000000e+00    5.0000000e+00 
   3.9291646e+00    5.0000000e+00    5.0000000e+00 
   3.9459296e+00    5.0000000e+00    5.0000000e+00 
   3.9624278e+00    5.0000000e+00    5.0000000e+00 
   3.9785863e+00    5.0000000e+00    5.0000000e+00 
   3.9944384e+00    5.0000000e+00    5.0000000e+00 
   4.0100224e+00    5.0000000e+00    5.0000000e+00 
   4.0253240e+00    5.0000000e+00    5.0000000e+00 
   4.0403698e+00    5.0000000e+00    5.0000000e+00 
   4.0551816e+00    5.0000000e+00    5.0000000e+00 
   4.0697709e+00    5.0000000e+00    5.0000000e+00 
   4.0841201e+00    5.0000000e+00    5.0000000e+00 
   4.0982830e+00    5.0000000e+00    5.0000000e+00 
   4.1122168e+00    5.0000000e+00    5.0000000e+00 
   4.1259603e+00    5.0000000e+00    5.0000000e+00 
   4.1395241e+00    5.0000000e+00    5.0000000e+00 
   4.1529180e+00    5.0000000e+00    5.0000000e+00 
   4.1661332e+00    5.0000000e+00    5.0000000e+00 
   4.1791727e+00    5.0000000e+00    5.0000000e+00 
   4.1920594e+00    5.0000000e+00    5.0000000e+00 
   4.2047671e+00    5.0000000e+00    5.0000000e+00 
   4.2173313e+00    5.0000000e+00    5.0000000e+00 
   4.2297739e+00    5.0000000e+00    5.0000000e+00 
   4.2420671e+00    5.0000000e+00    5.0000000e+00 
   4.2542240e+00    5.0000000e+00    5.0000000e+00 
   4.2662753e+00    5.0000000e+00    5.0000000e+00 
   4.2781663e+00    5.0000000e+00    5.0000000e+00 
   4.2899158e+00    5.0000000e+00    5.0000000e+00 
   4.3015631e+00    5.0000000e+00    5.0000000e+00 
   4.3131027e+00    5.0000000e+00    5.0000000e+00 
   4.3245271e+00    5.0000000e+00    5.0000000e+00 
   4.3358243e+00    5.0000000e+00    5.0000000e+00 
   4.3470180e+00    5.0000000e+00    5.0000000e+00 
   4.3581089e+00    5.0000000e+00    5.0000000e+00 
   4.3690942e+00    5.0000000e+00    5.0000000e+00 
   4.3799880e+00    5.0000000e+00    5.0000000e+00 
   4.3907997e+00    5.0000000e+00    5.0000000e+00 
   4.4015126e+00    5.0000000e+00    5.0000000e+00 
   4.4121508e+00    5.0000000e+00    5.0000000e+00 
   4.4226839e+00    5.0000000e+00    5.0000000e+00 
   4.4331366e+00    5.0000000e+00    5.0000000e+00 
   4.4434979e+00    5.0000000e+00    5.0000000e+00 
   4.4537764e+00    5.0000000e+00    5.0000000e+00 
   4.4639716e+00    5.0000000e+00    5.0000000e+00 
   4.4741009e+00    5.0000000e+00    5.0000000e+00 
   4.4841431e+00    5.0000000e+00    5.0000000e+00 
   4.4941162e+00    5.0000000e+00    5.0000000e+00 
   4.5040301e+00    5.0000000e+00    5.0000000e+00 
   4.5139302e+00    5.0000000e+00    5.0000000e+00 
   4.5238264e+00    5.0000000e+00    5.0000000e+00 
   4.5337220e+00    5.0000000e+00    5.0000000e+00 
   4.5436163e+00    5.0000000e+00    5.0000000e+00 
   4.5535088e+00    5.0000000e+00    5.0000000e+00 
   4.5634077e+00    5.0000000e+00    5.0000000e+00 
   4.5733044e+00    5.0000000e+00    5.0000000e+00 
   4.5832098e+00    5.0000000e+00    5.0000000e+00 
   4.5931046e+00    5.0000000e+00    5.0000000e+00 
   4.6030020e+00    5.0000000e+00    5.0000000e+00 
   4.6128939e+00    5.0000000e+00    5.0000000e+00 
   4.6227891e+00    5.0000000e+00    5.0000000e+00 
   4.6326855e+00    5.0000000e+00    5.0000000e+00 
   4.6425853e+00    5.0000000e+00    5.0000000e+00 
   4.6524870e+00    5.0000000e+00    5.0000000e+00 
   4.6623898e+00    5.0000000e+00    5.0000000e+00 
   4.6722759e+00    5.0000000e+00    5.0000000e+00 
   4.6821728e+00    5.0000000e+00    5.0000000e+00 
   4.6920725e+00    5.0000000e+00    5.0000000e+00 
   4.7019627e+00    5.0000000e+00    5.0000000e+00 
   4.7118744e+00    5.0000000e+00    5.0000000e+00 
   4.7217725e+00    5.0000000e+00    5.0000000e+00 
   4.7316730e+00    5.0000000e+00    5.0000000e+00 
   4.7415776e+00    5.0000000e+00    5.0000000e+00 
   4.7515055e+00    5.0000000e+00    5.0000000e+00 
   4.7614265e+00    5.0000000e+00    5.0000000e+00 
   4.7713288e+00    5.0000000e+00    5.0000000e+00 
   4.7812416e+00    5.0000000e+00    5.0000000e+00 
   4.7911410e+00    5.0000000e+00    5.0000000e+00 
   4.8010463e+00    5.0000000e+00    5.0000000e+00 
   4.8109499e+00    5.0000000e+00    5.0000000e+00 
   4.8208445e+00    5.0000000e+00    5.0000000e+00 
   4.8307440e+00    5.0000000e+00    5.0000000e+00 
   4.8406447e+00    5.0000000e+00    5.0000000e+00 
   4.8505368e+00    5.0000000e+00    5.0000000e+00 
   4.8604317e+00    5.0000000e+00    5.0000000e+00 
   4.8703077e+00    5.0000000e+00    5.0000000e+00 
   4.8801992e+00    5.0000000e+00    5.0000000e+00 
   4.8900999e+00    5.0000000e+00    5.0000000e+00 
   4.9000163e+00    5.0000000e+00    5.0000000e+00 
   4.9099234e+00    5.0000000e+00    5.0000000e+00 
   4.9198321e+00    5.0000000e+00    5.0000000e+00 
   4.9297404e+00    5.0000000e+00    5.0000000e+00 
   4.9396442e+00    5.0000000e+00    5.0000000e+00 
   4.9495490e+00    5.0000000e+00    5.0000000e+00 
   4.9594511e+00    5.0000000e+00    5.0000000e+00 
   4.9693458e+00    5.0000000e+00    5.0000000e+00 
   4.9792410e+00    5.0000000e+00    5.0000000e+00 
   4.9891313e+00    5.0000000e+00    5.0000000e+00 
   4.9990300e+00    5.0000000e+00    5.0000000e+00 
   5.0089158e+00    5.0000000e+00    5.0000000e+00 
   5.0188161e+00    5.0000000e+00    5.0000000e+00 
   5.0287079e+00    5.0000000e+00    5.0000000e+00 
   5.0386098e+00    5.0000000e+00    5.0000000e+00 
   5.0485381e+00    5.0000000e+00    5.0000000e+00 
   5.0584372e+00    5.0000000e+00    5.0000000e+00 
   5.0683387e+00    5.0000000e+00    5.0000000e+00 
   5.0782541e+00    5.0000000e+00    5.0000000e+00 
   5.0881643e+00    5.0000000e+00    5.0000000e+00 
   5.0980565e+00    5.0000000e+00    5.0000000e+00 
   5.1079625e+00    5.0000000e+00    5.0000000e+00 
   5.1178625e+00    5.0000000e+00    5.0000000e+00 
   5.1277676e+00    5.0000000e+00    5.0000000e+00 
   5.1376595e+00    5.0000000e+00    5.0000000e+00 
   5.1475622e+00    5.0000000e+00    5.0000000e+00 
   5.1574648e+00    5.0000000e+00    5.0000000e+00 
   5.1673461e+00    5.0000000e+00    5.0000000e+00 
   5.1772377e+00    5.0000000e+00    5.0000000e+00 
   5.1871308e+00    5.0000000e+00    5.0000000e+00 
   5.1970249e+00    5.0000000e+00    5.0000000e+00 
   5.2069268e+00    5.0000000e+00    5.0000000e+00 
   5.2168333e+00    5.0000000e+00    5.0000000e+00 
   5.2267315e+00    5.0000000e+00    5.0000000e+00 
   5.2366302e+00    5.0000000e+00    5.0000000e+00 
   5.2465279e+00    5.0000000e+00    5.0000000e+00 
   5.2564166e+00    5.0000000e+00    5.0000000e+00 
   5.2663278e+00    5.0000000e+00    5.0000000e+00 
   5.2762229e+00    5.0000000e+00    5.0000000e+00 
   5.2861319e+00    5.0000000e+00    5.0000000e+00 
   5.2960469e+00    5.0000000e+00    5.0000000e+00 
   5.3059508e+00    5.0000000e+00    5.0000000e+00 
   5.3158483e+00    5.0000000e+00    5.0000000e+00 
   5.3257670e+00    5.0000000e+00    5.0000000e+00 
   5.3356722e+00    5.0000000e+00    5.0000000e+00 
   5.3455728e+00    5.0000000e+00    5.0000000e+00 
   5.3554777e+00    5.0000000e+00    5.0000000e+00 
   5.3653785e+00    5.0000000e+00    5.0000000e+00 
   5.3752817e+00    5.0000000e+00    5.0000000e+00 
   5.3851604e+00    5.0000000e+00    5.0000000e+00 
   5.3950391e+00    5.0000000e+00    5.0000000e+00 
   5.4049367e+00    5.0000000e+00    5.0000000e+00 
   5.4148481e+00    5.0000000e+00    5.0000000e+00 
   5.4247497e+00    5.0000000e+00    5.0000000e+00 
   5.4346312e+00    5.0000000e+00    5.0000000e+00 
   5.4445379e+00    5.0000000e+00    5.0000000e+00 
   5.4544311e+00    5.0000000e+00    5.0000000e+00 
   5.4643319e+00    5.0000000e+00    5.0000000e+00 
   5.4742395e+00    5.0000000e+00    5.0000000e+00 
   5.4841456e+00    5.0000000e+00    5.0000000e+00 
   5.4940490e+00    5.0000000e+00    5.0000000e+00 
   5.5039525e+00    5.0000000e+00    5.0000000e+00 
   5.5138470e+00    5.0000000e+00    5.0000000e+00 
   5.5237624e+00    5.0000000e+00    5.0000000e+00 
   5.5336678e+00    5.0000000e+00    5.0000000e+00 
   5.5435637e+00    5.0000000e+00    5.0000000e+00 
   5.5534761e+00    5.0000000e+00    5.0000000e+00 
   5.5633664e+00    5.0000000e+00    5.0000000e+00 
   5.5732439e+00    5.0000000e+00    5.0000000e+00 
   5.5831512e+00    5.0000000e+00    5.0000000e+00 
   5.5921850e+00    5.0000000e+00    5.0000000e+00 
   5.6014058e+00    5.0000000e+00    5.0000000e+00 
   5.6100266e+00    5.0000000e+00    5.0000000e+00 
   5.6190547e+00    5.0000000e+00    5.0000000e+00 
   5.6276528e+00    5.0000000e+00    5.0000000e+00 
   5.6362232e+00    5.0000000e+00    5.0000000e+00 
   5.6449136e+00    5.0000000e+00    5.0000000e+00 
   5.6536798e+00    5.0000000e+00    5.0000000e+00 
   5.6625069e+00    5.0000000e+00    5.0000000e+00 
   5.6713872e+00    5.0000000e+00    5.0000000e+00 
   5.6803200e+00    5.0000000e+00    5.0000000e+00 
   5.6892573e+00    5.0000000e+00    5.0000000e+00 
   5.6980361e+00    5.0000000e+00    5.0000000e+00 
   5.7067897e+00    5.0000000e+00    5.0000000e+00 
   5.7156046e+00    5.0000000e+00    5.0000000e+00 
   5.7241988e+00    5.0000000e+00    5.0000000e+00 
   5.7325008e+00    5.0000000e+00    5.0000000e+00 
   5.7406455e+00    5.0000000e+00    5.0000000e+00 
   5.7487514e+00    5.0000000e+00    5.0000000e+00 
   5.7569426e+00    5.0000000e+00    5.0000000e+00 
   5.7652102e+00    5.0000000e+00    5.0000000e+00 
   5.7735164e+00    5.0000000e+00    5.0000000e+00 
   5.7818142e+00    5.0000000e+00    5.0000000e+00 
   5.7901959e+00    5.0000000e+00    5.0000000e+00 
   5.7985519e+00    5.0000000e+00    5.0000000e+00 
   5.8068404e+00    5.0000000e+00    5.0000000e+00 
   5.8150408e+00    5.0000000e+00    5.0000000e+00 
   5.8231899e+00    5.0000000e+00    5.0000000e+00 
   5.8313572e+00    5.0000000e+00    5.0000000e+00 
   5.8396134e+00    5.0000000e+00    5.0000000e+00 
   5.8479824e+00    5.0000000e+00    5.0000000e+00 
   5.8564842e+00    5.0000000e+00    5.0000000e+00 
   5.8653816e+00    5.0000000e+00    5.0000000e+00 
   5.8743403e+00    5.0000000e+00    5.0000000e+00 
   5.8835509e+00    5.0000000e+00    5.0000000e+00 
   5.8929278e+00    5.0000000e+00    5.0000000e+00 
   5.9024242e+00    5.0000000e+00    5.0000000e+00 
   5.9118673e+00    5.0000000e+00    5.0000000e+00 
   5.9212976e+00    5.0000000e+00    5.0000000e+00 
   5.9307850e+00    5.0000000e+00    5.0000000e+00 
   5.9403771e+00    5.0000000e+00    5.0000000e+00 
   5.9502259e+00    5.0000000e+00    5.0000000e+00 
   5.9601442e+00    5.0000000e+00    5.0000000e+00 
   5.9700715e+00    5.0000000e+00    5.0000000e+00 
   5.9799749e+00    5.0000000e+00    5.0000000e+00 
   5.9899003e+00    5.0000000e+00    5.0000000e+00 
   5.9997693e+00    5.0000000e+00    5.0000000e+00 
   6.0096914e+00    5.0000000e+00    5.0000000e+00 
   6.0196137e+00    5.0000000e+00    5.0000000e+00 
   6.0295473e+00    5.0000000e+00    5.0000000e+00 
   6.0394651e+00    5.0000000e+00    5.0000000e+00 
   6.0493857e+00    5.0000000e+00    5.0000000e+00 
   6.0593057e+00    5.0000000e+00    5.0000000e+00 
   6.0692286e+00    5.0000000e+00    5.0000000e+00 
   6.0791172e+00    5.0000000e+00    5.0000000e+00 
   6.0890366e+00    5.0000000e+00    5.0000000e+00 
   6.0989582e+00    5.0000000e+00    5.0000000e+00 
   6.1088032e+00    5.0000000e+00    5.0000000e+00 
   6.1187152e+00    5.0000000e+00    5.0000000e+00 
   6.1286238e+00    5.0000000e+00    5.0000000e+00 
   6.1385378e+00    5.0000000e+00    5.0000000e+00 
   6.1483022e+00    5.0000000e+00    5.0000000e+00 
   6.1582088e+00    5.0000000e+00    5.0000000e+00 
   6.1681230e+00    5.0000000e+00    5.0000000e+00 
   6.1780455e+00    5.0000000e+00    5.0000000e+00 
   6.1879555e+00    5.0000000e+00    5.0000000e+00 
   6.1978721e+00    5.0000000e+00    5.0000000e+00 
   6.2077814e+00    5.0000000e+00    5.0000000e+00 
   6.2176661e+00    5.0000000e+00    5.0000000e+00 
   6.2275840e+00    5.0000000e+00    5.0000000e+00 
   6.2374995e+00    5.0000000e+00    5.0000000e+00 
   6.2474118e+00    5.0000000e+00    5.0000000e+00 
   6.2570755e+00    5.0000000e+00    5.0000000e+00 
   6.2662705e+00    5.0000000e+00    5.0000000e+00 
   6.2751362e+00    5.0000000e+00    5.0000000e+00 
   6.2838454e+00    5.0000000e+00    5.0000000e+00 
   6.2924840e+00    5.0000000e+00    5.0000000e+00 
   6.3011710e+00    5.0000000e+00    5.0000000e+00 
   6.3098862e+00    5.0000000e+00    5.0000000e+00 
   6.3185864e+00    5.0000000e+00    5.0000000e+00 
   6.3272437e+00    5.0000000e+00    5.0000000e+00 
   6.3359781e+00    5.0000000e+00    5.0000000e+00 
   6.3452530e+00    5.0000000e+00    5.0000000e+00 
   6.3541621e+00    5.0000000e+00    5.0000000e+00 
   6.3629191e+00    5.0000000e+00    5.0000000e+00 
   6.3717092e+00    5.0000000e+00    5.0000000e+00 
   6.3805417e+00    5.0000000e+00    5.0000000e+00 
   6.3895096e+00    5.0000000e+00    5.0000000e+00 
   6.3986036e+00    5.0000000e+00    5.0000000e+00 
   6.4077286e+00    5.0000000e+00    5.0000000e+00 
   6.4168357e+00    5.0000000e+00    5.0000000e+00 
   6.4263035e+00    5.0000000e+00    5.0000000e+00 
   6.4359956e+00    5.0000000e+00    5.0000000e+00 
   6.4457915e+00    5.0000000e+00    5.0000000e+00 
   6.4556554e+00    5.0000000e+00    5.0000000e+00 
   6.4652464e+00    5.0000000e+00    5.0000000e+00 
   6.4751779e+00    5.0000000e+00    5.0000000e+00 
   6.4850910e+00    5.0000000e+00    5.0000000e+00 
   6.4950392e+00    5.0000000e+00    5.0000000e+00 
   6.5049560e+00    5.0000000e+00    5.0000000e+00 
   6.5148765e+00    5.0000000e+00    5.0000000e+00 
   6.5248121e+00    5.0000000e+00    5.0000000e+00 
   6.5347315e+00    5.0000000e+00    5.0000000e+00 
   6.5446678e+00    5.0000000e+00    5.0000000e+00 
   6.5526169e+00    5.0000000e+00    5.0000000e+00 
   6.5624234e+00    5.0000000e+00    5.0000000e+00 
   6.5722259e+00    5.0000000e+00    5.0000000e+00 
   6.5821292e+00    5.0000000e+00    5.0000000e+00 
   6.5921016e+00    5.0000000e+00    5.0000000e+00 
   6.6020645e+00    5.0000000e+00    5.0000000e+00 
   6.6120106e+00    5.0000000e+00    5.0000000e+00 
   6.6219645e+00    5.0000000e+00    5.0000000e+00 
   6.6319148e+00    5.0000000e+00    5.0000000e+00 
   6.6418473e+00    5.0000000e+00    5.0000000e+00 
   6.6517744e+00    5.0000000e+00    5.0000000e+00 
   6.6617063e+00    5.0000000e+00    5.0000000e+00 
   6.6716382e+00    5.0000000e+00    5.0000000e+00 
   6.6815524e+00    5.0000000e+00    5.0000000e+00 
   6.6914705e+00    5.0000000e+00    5.0000000e+00 
   6.7013959e+00    5.0000000e+00    5.0000000e+00 
   6.7113037e+00    5.0000000e+00    5.0000000e+00 
   6.7212200e+00    5.0000000e+00    5.0000000e+00 
   6.7311303e+00    5.0000000e+00    5.0000000e+00 
   6.7410383e+00    5.0000000e+00    5.0000000e+00 
   6.7509481e+00    5.0000000e+00    5.0000000e+00 
   6.7608717e+00    5.0000000e+00    5.0000000e+00 
   6.7708052e+00    5.0000000e+00    5.0000000e+00 
   6.7807278e+00    5.0000000e+00    5.0000000e+00 
   6.7906555e+00    5.0000000e+00    5.0000000e+00 
   6.8005910e+00    5.0000000e+00    5.0000000e+00 
   6.8105126e+00    5.0000000e+00    5.0000000e+00 
   6.8204342e+00    5.0000000e+00    5.0000000e+00 
   6.8303489e+00    5.0000000e+00    5.0000000e+00 
   6.8402565e+00    5.0000000e+00    5.0000000e+00 
   6.8501809e+00    5.0000000e+00    5.0000000e+00 
   6.8601144e+00    5.0000000e+00    5.0000000e+00 
   6.8700607e+00    5.0000000e+00    5.0000000e+00 
   6.8799949e+00    5.0000000e+00    5.0000000e+00 
   6.8899352e+00    5.0000000e+00    5.0000000e+00 
   6.8998588e+00    5.0000000e+00    5.0000000e+00 
   6.9093072e+00    5.0000000e+00    5.0000000e+00 
   6.9182481e+00    5.0000000e+00    5.0000000e+00 
   6.9269680e+00    5.0000000e+00    5.0000000e+00 
   6.9356324e+00    5.0000000e+00    5.0000000e+00 
   6.9443577e+00    5.0000000e+00    5.0000000e+00 
   6.9531179e+00    5.0000000e+00    5.0000000e+00 
   6.9619350e+00    5.0000000e+00    5.0000000e+00 
   6.9708209e+00    5.0000000e+00    5.0000000e+00 
   6.9798043e+00    5.0000000e+00    5.0000000e+00 
   6.9888340e+00    5.0000000e+00    5.0000000e+00 
   6.9979458e+00    5.0000000e+00    5.0000000e+00 
   7.0071396e+00    5.0000000e+00    5.0000000e+00 
   7.0164135e+00    5.0000000e+00    5.0000000e+00 
   7.0257170e+00    5.0000000e+00    5.0000000e+00 
   7.0351156e+00    5.0000000e+00    5.0000000e+00 
   7.0445301e+00    5.0000000e+00    5.0000000e+00 
   7.0539374e+00    5.0000000e+00    5.0000000e+00 
   7.0633553e+00    5.0000000e+00    5.0000000e+00 
   7.0727477e+00    5.0000000e+00    5.0000000e+00 
   7.0821387e+00    5.0000000e+00    5.0000000e+00 
   7.0915087e+00    5.0000000e+00    5.0000000e+00 
   7.1008794e+00    5.0000000e+00    5.0000000e+00 
   7.1102229e+00    5.0000000e+00    5.0000000e+00 
   7.1195692e+00    5.0000000e+00    5.0000000e+00 
   7.1289116e+00    5.0000000e+00    5.0000000e+00 
   7.1382624e+00    5.0000000e+00    5.0000000e+00 
   7.1475903e+00    5.0000000e+00    5.0000000e+00 
   7.1570276e+00    5.0000000e+00    5.0000000e+00 
   7.1664979e+00    5.0000000e+00    5.0000000e+00 
   7.1759847e+00    5.0000000e+00    5.0000000e+00 
   7.1853975e+00    5.0000000e+00    5.0000000e+00 
   7.1947937e+00    5.0000000e+00    5.0000000e+00 
   7.2041532e+00    5.0000000e+00    5.0000000e+00 
   7.2134564e+00    5.0000000e+00    5.0000000e+00 
   7.2227268e+00    5.0000000e+00    5.0000000e+00 
   7.2320184e+00    5.0000000e+00    5.0000000e+00 
   7.2413775e+00    5.0000000e+00    5.0000000e+00 
   7.2508005e+00    5.0000000e+00    5.0000000e+00 
   7.2603445e+00    5.0000000e+00    5.0000000e+00 
   7.2700089e+00    5.0000000e+00    5.0000000e+00 
   7.2798290e+00    5.0000000e+00    5.0000000e+00 
   7.2897568e+00    5.0000000e+00    5.0000000e+00 
   7.2996965e+00    5.0000000e+00    5.0000000e+00 
   7.3096333e+00    5.0000000e+00    5.0000000e+00 
   7.3195761e+00    5.0000000e+00    5.0000000e+00 
   7.3295142e+00    5.0000000e+00    5.0000000e+00 
   7.3394325e+00    5.0000000e+00    5.0000000e+00 
   7.3493745e+00    5.0000000e+00    5.0000000e+00 
   7.3593200e+00    5.0000000e+00    5.0000000e+00 
   7.3692534e+00    5.0000000e+00    5.0000000e+00 
   7.3791740e+00    5.0000000e+00    5.0000000e+00 
   7.3891079e+00    5.0000000e+00    5.0000000e+00 
   7.3990389e+00    5.0000000e+00    5.0000000e+00 
   7.4089793e+00    5.0000000e+00    5.0000000e+00 
   7.4189085e+00    5.0000000e+00    5.0000000e+00 
   7.4288539e+00    5.0000000e+00    5.0000000e+00 
   7.4387884e+00    5.0000000e+00    5.0000000e+00 
   7.4487296e+00    5.0000000e+00    5.0000000e+00 
   7.4586709e+00    5.0000000e+00    5.0000000e+00 
   7.4686103e+00    5.0000000e+00    5.0000000e+00 
   7.4785377e+00    5.0000000e+00    5.0000000e+00 
   7.4884819e+00    5.0000000e+00    5.0000000e+00 
   7.4984226e+00    5.0000000e+00    5.0000000e+00 
   7.5083666e+00    5.0000000e+00    5.0000000e+00 
   7.5183029e+00    5.0000000e+00    5.0000000e+00 
   7.5282381e+00    5.0000000e+00    5.0000000e+00 
   7.5381906e+00    5.0000000e+00    5.0000000e+00 
   7.5481267e+00    5.0000000e+00    5.0000000e+00 
   7.5580645e+00    5.0000000e+00    5.0000000e+00 
   7.5679971e+00    5.0000000e+00    5.0000000e+00 
   7.5779158e+00    5.0000000e+00    5.0000000e+00 
   7.5878496e+00    5.0000000e+00    5.0000000e+00 
   7.5977902e+00    5.0000000e+00    5.0000000e+00 
   7.6077339e+00    5.0000000e+00    5.0000000e+00 
   7.6176752e+00    5.0000000e+00    5.0000000e+00 
   7.6276223e+00    5.0000000e+00    5.0000000e+00 
   7.6375533e+00    5.0000000e+00    5.0000000e+00 
   7.6474973e+00    5.0000000e+00    5.0000000e+00 
   7.6574219e+00    5.0000000e+00    5.0000000e+00 
   7.6673542e+00    5.0000000e+00    5.0000000e+00 
   7.6772813e+00    5.0000000e+00    5.0000000e+00 
   7.6872095e+00    5.0000000e+00    5.0000000e+00 
   7.6971501e+00    5.0000000e+00    5.0000000e+00 
   7.7070864e+00    5.0000000e+00    5.0000000e+00 
   7.7170138e+00    5.0000000e+00    5.0000000e+00 
   7.7269478e+00    5.0000000e+00    5.0000000e+00 
   7.7368979e+00    5.0000000e+00    5.0000000e+00 
   7.7468477e+00    5.0000000e+00    5.0000000e+00 
   7.7567948e+00    5.0000000e+00    5.0000000e+00 
   7.7667353e+00    5.0000000e+00    5.0000000e+00 
   7.7766709e+00    5.0000000e+00    5.0000000e+00 
   7.7866109e+00    5.0000000e+00    5.0000000e+00 
   7.7965408e+00    5.0000000e+00    5.0000000e+00 
   7.8064895e+00    5.0000000e+00    5.0000000e+00 
   7.8164674e+00    5.0000000e+00    5.0000000e+00 
   7.8266798e+00    5.0000000e+00    5.0000000e+00 
   7.8371101e+00    5.0000000e+00    5.0000000e+00 
   7.8480058e+00    5.0000000e+00    5.0000000e+00 
   7.8593073e+00    5.0000000e+00    5.0000000e+00 
   7.8710241e+00    5.0000000e+00    5.0000000e+00 
   7.8832800e+00    5.0000000e+00    5.0000000e+00 
   7.8959401e+00    5.0000000e+00    5.0000000e+00 
   7.9083295e+00    5.0000000e+00    5.0000000e+00 
   7.9192204e+00    5.0000000e+00    5.0000000e+00 
   7.9311115e+00    5.0000000e+00    5.0000000e+00 
   7.9431790e+00    5.0000000e+00    5.0000000e+00 
   7.9556969e+00    5.0000000e+00    5.0000000e+00 
   7.9684302e+00    5.0000000e+00    5.0000000e+00 
   7.9805253e+00    5.0000000e+00    5.0000000e+00 
   7.9930090e+00    5.0000000e+00    5.0000000e+00 
   8.0056277e+00    5.0000000e+00    5.0000000e+00 
   8.0176605e+00    5.0000000e+00    5.0000000e+00 
   8.0299647e+00    5.0000000e+00    5.0000000e+00 
   8.0425507e+00    5.0000000e+00    5.0000000e+00 
   8.0551138e+00    5.0000000e+00    5.0000000e+00 
   8.0676612e+00    5.0000000e+00    5.0000000e+00 
   8.0802960e+00    5.0000000e+00    5.0000000e+00 
   8.0928329e+00    5.0000000e+00    5.0000000e+00 
   8.1000000e+00    5.0000000e+00    5.0000000e+00 
   8.1126626e+00    5.0000000e+00    5.0000000e+00 
   8.1227927e+00    5.0000000e+00    5.0000000e+00 
   8.1354554e+00    5.0000000e+00    5.0000000e+00 
   8.1483617e+00    5.0000000e+00    5.0000000e+00 
   8.1612913e+00    5.0000000e+00    5.0000000e+00 
   8.1741802e+00    5.0000000e+00    5.0000000e+00 
   8.1870065e+00    5.0000000e+00    5.0000000e+00 
   8.1997694e+00    5.0000000e+00    5.0000000e+00 
   8.2125460e+00    5.0000000e+00    5.0000000e+00 
   8.2252693e+00    5.0000000e+00    5.0000000e+00 
   8.2379778e+00    5.0000000e+00    5.0000000e+00 
   8.2506921e+00    5.0000000e+00    5.0000000e+00 
   8.2636127e+00    5.0000000e+00    5.0000000e+00 
   8.2764503e+00    5.0000000e+00    5.0000000e+00 
   8.2892742e+00    5.0000000e+00    5.0000000e+00 
   8.3021516e+00    5.0000000e+00    5.0000000e+00 
   8.3151268e+00    5.0000000e+00    5.0000000e+00 
   8.3281747e+00    5.0000000e+00    5.0000000e+00 
   8.3412208e+00    5.0000000e+00    5.0000000e+00 
   8.3542952e+00    5.0000000e+00    5.0000000e+00 
   8.3674118e+00    5.0000000e+00    5.0000000e+00 
   8.3805805e+00    5.0000000e+00    5.0000000e+00 
   8.3937601e+00    5.0000000e+00    5.0000000e+00 
   8.4069530e+00    5.0000000e+00    5.0000000e+00 
   8.4200755e+00    5.0000000e+00    5.0000000e+00 
   8.4332829e+00    5.0000000e+00    5.0000000e+00 
   8.4464051e+00    5.0000000e+00    5.0000000e+00 
   8.4593125e+00    5.0000000e+00    5.0000000e+00 
   8.4721137e+00    5.0000000e+00    5.0000000e+00 
   8.4850309e+00    5.0000000e+00    5.0000000e+00 
   8.4978104e+00    5.0000000e+00    5.0000000e+00 
   8.5105518e+00    5.0000000e+00    5.0000000e+00 
   8.5232947e+00    5.0000000e+00    5.0000000e+00 
   8.5360582e+00    5.0000000e+00    5.0000000e+00 
   8.5488512e+00    5.0000000e+00    5.0000000e+00 
   8.5616930e+00    5.0000000e+00    5.0000000e+00 
   8.5745931e+00    5.0000000e+00    5.0000000e+00 
   8.5875510e+00    5.0000000e+00    5.0000000e+00 
   8.6007021e+00    5.0000000e+00    5.0000000e+00 
   8.6139267e+00    5.0000000e+00    5.0000000e+00 
   8.6272422e+00    5.0000000e+00    5.0000000e+00 
   8.6406528e+00    5.0000000e+00    5.0000000e+00 
   8.6541737e+00    5.0000000e+00    5.0000000e+00 
   8.6678888e+00    5.0000000e+00    5.0000000e+00 
   8.6817433e+00    5.0000000e+00    5.0000000e+00 
   8.6957569e+00    5.0000000e+00    5.0000000e+00 
   8.7099976e+00    5.0000000e+00    5.0000000e+00 
   8.7244753e+00    5.0000000e+00    5.0000000e+00 
   8.7384187e+00    5.0000000e+00    5.0000000e+00 
   8.7511286e+00    5.0000000e+00    5.0000000e+00 
   8.7636110e+00    5.0000000e+00    5.0000000e+00 
   8.7761260e+00    5.0000000e+00    5.0000000e+00 
   8.7887871e+00    5.0000000e+00    5.0000000e+00 
   8.8016364e+00    5.0000000e+00    5.0000000e+00 
   8.8146809e+00    5.0000000e+00    5.0000000e+00 
   8.8279405e+00    5.0000000e+00    5.0000000e+00 
   8.8407547e+00    5.0000000e+00    5.0000000e+00 
   8.8531713e+00    5.0000000e+00    5.0000000e+00 
   8.8655156e+00    5.0000000e+00    5.0000000e+00 
   8.8779962e+00    5.0000000e+00    5.0000000e+00 
   8.8907016e+00    5.0000000e+00    5.0000000e+00 
   8.9036640e+00    5.0000000e+00    5.0000000e+00 
   8.9168866e+00    5.0000000e+00    5.0000000e+00 
   8.9303430e+00    5.0000000e+00    5.0000000e+00 
   8.9440701e+00    5.0000000e+00    5.0000000e+00 
   8.9580485e+00    5.0000000e+00    5.0000000e+00 
   8.9722528e+00    5.0000000e+00    5.0000000e+00 
   8.9867158e+00    5.0000000e+00    5.0000000e+00 
   9.0014168e+00    5.0000000e+00    5.0000000e+00 
   9.0163822e+00    5.0000000e+00    5.0000000e+00 
   9.0318000e+00    5.0000000e+00    5.0000000e+00 
   9.0478609e+00    5.0000000e+00    5.0000000e+00 
   9.0643274e+00    5.0000000e+00    5.0000000e+00 
   9.0807628e+00    5.0000000e+00    5.0000000e+00 
   9.0973425e+00    5.0000000e+00    5.0000000e+00 
   9.1141468e+00    5.0000000e+00    5.0000000e+00 
   9.1311935e+00    5.0000000e+00    5.0000000e+00 
   9.1485180e+00    5.0000000e+00    5.0000000e+00 
   9.1661860e+00    5.0000000e+00    5.0000000e+00 
   9.1841927e+00    5.0000000e+00    5.0000000e+00 
   9.2025610e+00    5.0000000e+00    5.0000000e+00 
   9.2213176e+00    5.0000000e+00    5.0000000e+00 
   9.2404938e+00    5.0000000e+00    5.0000000e+00 
   9.2601119e+00    5.0000000e+00    5.0000000e+00 
   9.2802133e+00    5.0000000e+00    5.0000000e+00 
   9.2988114e+00    5.0000000e+00    5.0000000e+00 
   9.3166454e+00    5.0000000e+00    5.0000000e+00 
   9.3343662e+00    5.0000000e+00    5.0000000e+00 
   9.3530694e+00    5.0000000e+00    5.0000000e+00 
   9.3724379e+00    5.0000000e+00    5.0000000e+00 
   9.3926784e+00    5.0000000e+00    5.0000000e+00 
   9.4138819e+00    5.0000000e+00    5.0000000e+00 
   9.4336404e+00    5.0000000e+00    5.0000000e+00 
   9.4535601e+00    5.0000000e+00    5.0000000e+00 
   9.4739170e+00    5.0000000e+00    5.0000000e+00 
   9.4950901e+00    5.0000000e+00    5.0000000e+00 
   9.5165859e+00    5.0000000e+00    5.0000000e+00 
   9.5363793e+00    5.0000000e+00    5.0000000e+00 
   9.5563951e+00    5.0000000e+00    5.0000000e+00 
   9.5755429e+00    5.0000000e+00    5.0000000e+00 
   9.5956247e+00    5.0000000e+00    5.0000000e+00 
   9.6154613e+00    5.0000000e+00    5.0000000e+00 
   9.6351224e+00    5.0000000e+00    5.0000000e+00 
   9.6558170e+00    5.0000000e+00    5.0000000e+00 
   9.6765849e+00    5.0000000e+00    5.0000000e+00 
   9.6974972e+00    5.0000000e+00    5.0000000e+00 
   9.7196578e+00    5.0000000e+00    5.0000000e+00 
   9.7406281e+00    5.0000000e+00    5.0000000e+00 
   9.7620762e+00    5.0000000e+00    5.0000000e+00 
   9.7835007e+00    5.0000000e+00    5.0000000e+00 
   9.8051008e+00    5.0000000e+00    5.0000000e+00 
   9.8269805e+00    5.0000000e+00    5.0000000e+00 
   9.8492010e+00    5.0000000e+00    5.0000000e+00 
   9.8718809e+00    5.0000000e+00    5.0000000e+00 
   9.8950822e+00    5.0000000e+00    5.0000000e+00 
   9.9188649e+00    5.0000000e+00    5.0000000e+00 
   9.9433507e+00    5.0000000e+00    5.0000000e+00 
   9.9685350e+00    5.0000000e+00    5.0000000e+00 
   9.9937447e+00    5.0000000e+00    5.0000000e+00 
   1.0013913e+01    5.0000000e+00    5.0000000e+00 
   1.0039122e+01    5.0000000e+00    5.0000000e+00 
   1.0065854e+01    5.0000000e+00    5.0000000e+00 
   1.0091976e+01    5.0000000e+00    5.0000000e+00 
   1.0115947e+01    5.0000000e+00    5.0000000e+00 
   1.0139109e+01    5.0000000e+00    5.0000000e+00 
   1.0162239e+01    5.0000000e+00    5.0000000e+00 
   1.0185954e+01    5.0000000e+00    5.0000000e+00 
   1.0210429e+01    5.0000000e+00    5.0000000e+00 
   1.0235757e+01    5.0000000e+00    5.0000000e+00 
   1.0256019e+01    5.0000000e+00    5.0000000e+00 
   1.0281346e+01    5.0000000e+00    5.0000000e+00 
   1.0307969e+01    5.0000000e+00    5.0000000e+00 
   1.0329267e+01    5.0000000e+00    5.0000000e+00 
   1.0354024e+01    5.0000000e+00    5.0000000e+00 
   1.0379058e+01    5.0000000e+00    5.0000000e+00 
   1.0404597e+01    5.0000000e+00    5.0000000e+00 
   1.0430830e+01    5.0000000e+00    5.0000000e+00 
   1.0451817e+01    5.0000000e+00    5.0000000e+00 
   1.0478050e+01    5.0000000e+00    5.0000000e+00 
   1.0507755e+01    5.0000000e+00    5.0000000e+00 
   1.0537868e+01    5.0000000e+00    5.0000000e+00 
   1.0561958e+01    5.0000000e+00    5.0000000e+00 
   1.0592070e+01    5.0000000e+00    5.0000000e+00 
   1.0622546e+01    5.0000000e+00    5.0000000e+00 
   1.0646928e+01    5.0000000e+00    5.0000000e+00 
   1.0677404e+01    5.0000000e+00    5.0000000e+00 
   1.0708033e+01    5.0000000e+00    5.0000000e+00 
   1.0738759e+01    5.0000000e+00    5.0000000e+00 
   1.0769626e+01    5.0000000e+00    5.0000000e+00 
   1.0800601e+01    5.0000000e+00    5.0000000e+00 
   1.0831679e+01    5.0000000e+00    5.0000000e+00 
   1.0856297e+01    5.0000000e+00    5.0000000e+00 
   1.0887070e+01    5.0000000e+00    5.0000000e+00 
   1.0917617e+01    5.0000000e+00    5.0000000e+00 
   1.0942055e+01    5.0000000e+00    5.0000000e+00 
   1.0972601e+01    5.0000000e+00    5.0000000e+00 
   1.1004363e+01    5.0000000e+00    5.0000000e+00 
   1.1036226e+01    5.0000000e+00    5.0000000e+00 
   1.1061716e+01    5.0000000e+00    5.0000000e+00 
   1.1093580e+01    5.0000000e+00    5.0000000e+00 
   1.1127178e+01    5.0000000e+00    5.0000000e+00 
   1.1162407e+01    5.0000000e+00    5.0000000e+00 
   1.1197734e+01    5.0000000e+00    5.0000000e+00 
   1.1232729e+01    5.0000000e+00    5.0000000e+00 
   1.1260726e+01    5.0000000e+00    5.0000000e+00 
   1.1283123e+01    5.0000000e+00    5.0000000e+00 
   1.1311119e+01    5.0000000e+00    5.0000000e+00 
   1.1346115e+01    5.0000000e+00    5.0000000e+00 
   1.1381687e+01    5.0000000e+00    5.0000000e+00 
   1.1417529e+01    5.0000000e+00    5.0000000e+00 
   1.1453733e+01    5.0000000e+00    5.0000000e+00 
   1.1482697e+01    5.0000000e+00    5.0000000e+00 
   1.1518901e+01    5.0000000e+00    5.0000000e+00 
   1.1555649e+01    5.0000000e+00    5.0000000e+00 
   1.1592561e+01    5.0000000e+00    5.0000000e+00 
   1.1629601e+01    5.0000000e+00    5.0000000e+00 
   1.1659232e+01    5.0000000e+00    5.0000000e+00 
   1.1696272e+01    5.0000000e+00    5.0000000e+00 
   1.1734275e+01    5.0000000e+00    5.0000000e+00 
   1.1772496e+01    5.0000000e+00    5.0000000e+00 
   1.1808760e+01    5.0000000e+00    5.0000000e+00 
   1.1837771e+01    5.0000000e+00    5.0000000e+00 
   1.1874035e+01    5.0000000e+00    5.0000000e+00 
   1.1913013e+01    5.0000000e+00    5.0000000e+00 
   1.1944195e+01    5.0000000e+00    5.0000000e+00 
   1.1983173e+01    5.0000000e+00    5.0000000e+00 
   1.2014355e+01    5.0000000e+00    5.0000000e+00 
   1.2053332e+01    5.0000000e+00    5.0000000e+00 
   1.2092970e+01    5.0000000e+00    5.0000000e+00 
   1.2124681e+01    5.0000000e+00    5.0000000e+00 
   1.2150049e+01    5.0000000e+00    5.0000000e+00 
   1.2181760e+01    5.0000000e+00    5.0000000e+00 
   1.2221398e+01    5.0000000e+00    5.0000000e+00 
   1.2253109e+01    5.0000000e+00    5.0000000e+00 
   1.2292747e+01    5.0000000e+00    5.0000000e+00 
   1.2334588e+01    5.0000000e+00    5.0000000e+00 
   1.2376946e+01    5.0000000e+00    5.0000000e+00 
   1.2419793e+01    5.0000000e+00    5.0000000e+00 
   1.2463101e+01    5.0000000e+00    5.0000000e+00 
   1.2507202e+01    5.0000000e+00    5.0000000e+00 
   1.2551836e+01    5.0000000e+00    5.0000000e+00 
   1.2591433e+01    5.0000000e+00    5.0000000e+00 
   1.2634359e+01    5.0000000e+00    5.0000000e+00 
   1.2678363e+01    5.0000000e+00    5.0000000e+00 
   1.2722904e+01    5.0000000e+00    5.0000000e+00 
   1.2768166e+01    5.0000000e+00    5.0000000e+00 
   1.2814220e+01    5.0000000e+00    5.0000000e+00 
   1.2860828e+01    5.0000000e+00    5.0000000e+00 
   1.2907510e+01    5.0000000e+00    5.0000000e+00 
   1.2954178e+01    5.0000000e+00    5.0000000e+00 
   1.3000855e+01    5.0000000e+00    5.0000000e+00 
   1.3047530e+01    5.0000000e+00    5.0000000e+00 
   1.3094200e+01    5.0000000e+00    5.0000000e+00 
   1.3140875e+01    5.0000000e+00    5.0000000e+00 
   1.3187584e+01    5.0000000e+00    5.0000000e+00 
   1.3234321e+01    5.0000000e+00    5.0000000e+00 
   1.3281088e+01    5.0000000e+00    5.0000000e+00 
   1.3327939e+01    5.0000000e+00    5.0000000e+00 
   1.3374837e+01    5.0000000e+00    5.0000000e+00 
   1.3421774e+01    5.0000000e+00    5.0000000e+00 
   1.3468745e+01    5.0000000e+00    5.0000000e+00 
   1.3515782e+01    5.0000000e+00    5.0000000e+00 
   1.3562927e+01    5.0000000e+00    5.0000000e+00 
   1.3610124e+01    5.0000000e+00    5.0000000e+00 
   1.3657385e+01    5.0000000e+00    5.0000000e+00 
   1.3704334e+01    5.0000000e+00    5.0000000e+00 
   1.3751240e+01    5.0000000e+00    5.0000000e+00 
   1.3798109e+01    5.0000000e+00    5.0000000e+00 
   1.3844946e+01    5.0000000e+00    5.0000000e+00 
   1.3891749e+01    5.0000000e+00    5.0000000e+00 
   1.3938521e+01    5.0000000e+00    5.0000000e+00 
   1.3985263e+01    5.0000000e+00    5.0000000e+00 
   1.4031973e+01    5.0000000e+00    5.0000000e+00 
   1.4078656e+01    5.0000000e+00    5.0000000e+00 
   1.4125314e+01    5.0000000e+00    5.0000000e+00 
   1.4171921e+01    5.0000000e+00    5.0000000e+00 
   1.4218499e+01    5.0000000e+00    5.0000000e+00 
   1.4265066e+01    5.0000000e+00    5.0000000e+00 
   1.4311611e+01    5.0000000e+00    5.0000000e+00 
   1.4358131e+01    5.0000000e+00    5.0000000e+00 
   1.4404619e+01    5.0000000e+00    5.0000000e+00 
   1.4451082e+01    5.0000000e+00    5.0000000e+00 
   1.4497522e+01    5.0000000e+00    5.0000000e+00 
   1.4543944e+01    5.0000000e+00    5.0000000e+00 
   1.4590341e+01    5.0000000e+00    5.0000000e+00 
   1.4638412e+01    5.0000000e+00    5.0000000e+00 
   1.4686548e+01    5.0000000e+00    5.0000000e+00 
   1.4735577e+01    5.0000000e+00    5.0000000e+00 
   1.4784608e+01    5.0000000e+00    5.0000000e+00 
   1.4832632e+01    5.0000000e+00    5.0000000e+00 
   1.4881034e+01    5.0000000e+00    5.0000000e+00 
   1.4929579e+01    5.0000000e+00    5.0000000e+00 
   1.4978781e+01    5.0000000e+00    5.0000000e+00 
   1.5026760e+01    5.0000000e+00    5.0000000e+00 
   1.5075049e+01    5.0000000e+00    5.0000000e+00 
   1.5124072e+01    5.0000000e+00    5.0000000e+00 
   1.5173790e+01    5.0000000e+00    5.0000000e+00 
   1.5223611e+01    5.0000000e+00    5.0000000e+00 
   1.5263469e+01    5.0000000e+00    5.0000000e+00 
   1.5312897e+01    5.0000000e+00    5.0000000e+00 
   1.5352439e+01    5.0000000e+00    5.0000000e+00 
   1.5401451e+01    5.0000000e+00    5.0000000e+00 
   1.5440660e+01    5.0000000e+00    5.0000000e+00 
   1.5488835e+01    5.0000000e+00    5.0000000e+00 
   1.5527374e+01    5.0000000e+00    5.0000000e+00 
   1.5575549e+01    5.0000000e+00    5.0000000e+00 
   1.5624826e+01    5.0000000e+00    5.0000000e+00 
   1.5673320e+01    5.0000000e+00    5.0000000e+00 
   1.5722779e+01    5.0000000e+00    5.0000000e+00 
   1.5772352e+01    5.0000000e+00    5.0000000e+00 
   1.5822022e+01    5.0000000e+00    5.0000000e+00 
   1.5870989e+01    5.0000000e+00    5.0000000e+00 
   1.5920830e+01    5.0000000e+00    5.0000000e+00 
   1.5970482e+01    5.0000000e+00    5.0000000e+00 
   1.6019054e+01    5.0000000e+00    5.0000000e+00 
   1.6068153e+01    5.0000000e+00    5.0000000e+00 
   1.6117448e+01    5.0000000e+00    5.0000000e+00 
   1.6166493e+01    5.0000000e+00    5.0000000e+00 
   1.6214162e+01    5.0000000e+00    5.0000000e+00 
   1.6263228e+01    5.0000000e+00    5.0000000e+00 
   1.6312296e+01    5.0000000e+00    5.0000000e+00 
   1.6361571e+01    5.0000000e+00    5.0000000e+00 
   1.6410114e+01    5.0000000e+00    5.0000000e+00 
   1.6459192e+01    5.0000000e+00    5.0000000e+00 
   1.6508638e+01    5.0000000e+00    5.0000000e+00 
   1.6558141e+01    5.0000000e+00    5.0000000e+00 
   1.6607728e+01    5.0000000e+00    5.0000000e+00 
   1.6657224e+01    5.0000000e+00    5.0000000e+00 
   1.6706159e+01    5.0000000e+00    5.0000000e+00 
   1.6755951e+01    5.0000000e+00    5.0000000e+00 
   1.6805810e+01    5.0000000e+00    5.0000000e+00 
   1.6855445e+01    5.0000000e+00    5.0000000e+00 
   1.6904265e+01    5.0000000e+00    5.0000000e+00 
   1.6952589e+01    5.0000000e+00    5.0000000e+00 
   1.7001405e+01    5.0000000e+00    5.0000000e+00 
   1.7049631e+01    5.0000000e+00    5.0000000e+00 
   1.7098322e+01    5.0000000e+00    5.0000000e+00 
   1.7147778e+01    5.0000000e+00    5.0000000e+00 
   1.7197193e+01    5.0000000e+00    5.0000000e+00 
   1.7246503e+01    5.0000000e+00    5.0000000e+00 
   1.7295850e+01    5.0000000e+00    5.0000000e+00 
   1.7344987e+01    5.0000000e+00    5.0000000e+00 
   1.7394388e+01    5.0000000e+00    5.0000000e+00 
   1.7443708e+01    5.0000000e+00    5.0000000e+00 
   1.7492975e+01    5.0000000e+00    5.0000000e+00 
   1.7542340e+01    5.0000000e+00    5.0000000e+00 
   1.7591758e+01    5.0000000e+00    5.0000000e+00 
   1.7640122e+01    5.0000000e+00    5.0000000e+00 
   1.7689511e+01    5.0000000e+00    5.0000000e+00 
   1.7738665e+01    5.0000000e+00    5.0000000e+00 
   1.7787976e+01    5.0000000e+00    5.0000000e+00 
   1.7837577e+01    5.0000000e+00    5.0000000e+00 
   1.7886535e+01    5.0000000e+00    5.0000000e+00 
   1.7936162e+01    5.0000000e+00    5.0000000e+00 
   1.7985902e+01    5.0000000e+00    5.0000000e+00 
   1.8035136e+01    5.0000000e+00    5.0000000e+00 
   1.8084953e+01    5.0000000e+00    5.0000000e+00 
   1.8134813e+01    5.0000000e+00    5.0000000e+00 
   1.8183692e+01    5.0000000e+00    5.0000000e+00 
   1.8232840e+01    5.0000000e+00    5.0000000e+00 
   1.8282819e+01    5.0000000e+00    5.0000000e+00 
   1.8332830e+01    5.0000000e+00    5.0000000e+00 
   1.8382845e+01    5.0000000e+00    5.0000000e+00 
   1.8432513e+01    5.0000000e+00    5.0000000e+00 
   1.8482420e+01    5.0000000e+00    5.0000000e+00 
   1.8531426e+01    5.0000000e+00    5.0000000e+00 
   1.8581095e+01    5.0000000e+00    5.0000000e+00 
   1.8630885e+01    5.0000000e+00    5.0000000e+00 
   1.8680577e+01    5.0000000e+00    5.0000000e+00 
   1.8730036e+01    5.0000000e+00    5.0000000e+00 
   1.8779046e+01    5.0000000e+00    5.0000000e+00 
   1.8828711e+01    5.0000000e+00    5.0000000e+00 
   1.8878373e+01    5.0000000e+00    5.0000000e+00 
   1.8927351e+01    5.0000000e+00    5.0000000e+00 
   1.8977008e+01    5.0000000e+00    5.0000000e+00 
   1.9026592e+01    5.0000000e+00    5.0000000e+00 
   1.9076034e+01    5.0000000e+00    5.0000000e+00 
   1.9125626e+01    5.0000000e+00    5.0000000e+00 
   1.9175252e+01    5.0000000e+00    5.0000000e+00 
   1.9224831e+01    5.0000000e+00    5.0000000e+00 
   1.9274453e+01    5.0000000e+00    5.0000000e+00 
   1.9323996e+01    5.0000000e+00    5.0000000e+00 
   1.9373592e+01    5.0000000e+00    5.0000000e+00 
   1.9423174e+01    5.0000000e+00    5.0000000e+00 
   1.9472787e+01    5.0000000e+00    5.0000000e+00 
   1.9522412e+01    5.0000000e+00    5.0000000e+00 
   1.9572038e+01    5.0000000e+00    5.0000000e+00 
   1.9621627e+01    5.0000000e+00    5.0000000e+00 
   1.9671260e+01    5.0000000e+00    5.0000000e+00 
   1.9720899e+01    5.0000000e+00    5.0000000e+00 
   1.9770571e+01    5.0000000e+00    5.0000000e+00 
   1.9820191e+01    5.0000000e+00    5.0000000e+00 
   1.9869884e+01    5.0000000e+00    5.0000000e+00 
   1.9919531e+01    5.0000000e+00    5.0000000e+00 
   1.9969204e+01    5.0000000e+00    5.0000000e+00 
   2.0018900e+01    5.0000000e+00    5.0000000e+00 
   2.0068577e+01    5.0000000e+00    5.0000000e+00 
   2.0118289e+01    5.0000000e+00    5.0000000e+00 
   2.0167977e+01    5.0000000e+00    5.0000000e+00 
   2.0217714e+01    5.0000000e+00    5.0000000e+00 
   2.0267418e+01    5.0000000e+00    5.0000000e+00 
   2.0317171e+01    5.0000000e+00    5.0000000e+00 
   2.0366908e+01    5.0000000e+00    5.0000000e+00 
   2.0416716e+01    5.0000000e+00    5.0000000e+00 
   2.0466528e+01    5.0000000e+00    5.0000000e+00 
   2.0516340e+01    5.0000000e+00    5.0000000e+00 
   2.0566155e+01    5.0000000e+00    5.0000000e+00 
   2.0615962e+01    5.0000000e+00    5.0000000e+00 
   2.0665785e+01    5.0000000e+00    5.0000000e+00 
   2.0715615e+01    5.0000000e+00    5.0000000e+00 
   2.0765487e+01    5.0000000e+00    5.0000000e+00 
   2.0815347e+01    5.0000000e+00    5.0000000e+00 
   2.0865227e+01    5.0000000e+00    5.0000000e+00 
   2.0915086e+01    5.0000000e+00    5.0000000e+00 
   2.0964973e+01    5.0000000e+00    5.0000000e+00 
   2.1014836e+01    5.0000000e+00    5.0000000e+00 
   2.1064752e+01    5.0000000e+00    5.0000000e+00 
   2.1114663e+01    5.0000000e+00    5.0000000e+00 
   2.1164590e+01    5.0000000e+00    5.0000000e+00 
   2.1214520e+01    5.0000000e+00    5.0000000e+00 
   2.1264460e+01    5.0000000e+00    5.0000000e+00 
   2.1314431e+01    5.0000000e+00    5.0000000e+00 
   2.1364418e+01    5.0000000e+00    5.0000000e+00 
   2.1414451e+01    5.0000000e+00    5.0000000e+00 
   2.1464469e+01    5.0000000e+00    5.0000000e+00 
   2.1514533e+01    5.0000000e+00    5.0000000e+00 
   2.1564574e+01    5.0000000e+00    5.0000000e+00 
   2.1614664e+01    5.0000000e+00    5.0000000e+00 
   2.1664731e+01    5.0000000e+00    5.0000000e+00 
   2.1714819e+01    5.0000000e+00    5.0000000e+00 
   2.1764911e+01    5.0000000e+00    5.0000000e+00 
   2.1815019e+01    5.0000000e+00    5.0000000e+00 
   2.1865137e+01    5.0000000e+00    5.0000000e+00 
   2.1915274e+01    5.0000000e+00    5.0000000e+00 
   2.1965443e+01    5.0000000e+00    5.0000000e+00 
   2.2015614e+01    5.0000000e+00    5.0000000e+00 
   2.2065801e+01    5.0000000e+00    5.0000000e+00 
   2.2116020e+01    5.0000000e+00    5.0000000e+00 
   2.2166265e+01    5.0000000e+00    5.0000000e+00 
   2.2216497e+01    5.0000000e+00    5.0000000e+00 
   2.2266754e+01    5.0000000e+00    5.0000000e+00 
   2.2317012e+01    5.0000000e+00    5.0000000e+00 
   2.2367283e+01    5.0000000e+00    5.0000000e+00 
   2.2417578e+01    5.0000000e+00    5.0000000e+00 
   2.2467896e+01    5.0000000e+00    5.0000000e+00 
   2.2518241e+01    5.0000000e+00    5.0000000e+00 
   2.2568594e+01    5.0000000e+00    5.0000000e+00 
   2.2618955e+01    5.0000000e+00    5.0000000e+00 
   2.2669297e+01    5.0000000e+00    5.0000000e+00 
   2.2719656e+01    5.0000000e+00    5.0000000e+00 
   2.2770046e+01    5.0000000e+00    5.0000000e+00 
   2.2820442e+01    5.0000000e+00    5.0000000e+00 
   2.2870849e+01    5.0000000e+00    5.0000000e+00 
   2.2921265e+01    5.0000000e+00    5.0000000e+00 
   2.2971682e+01    5.0000000e+00    5.0000000e+00 
   2.3021769e+01    5.0000000e+00    5.0000000e+00 
   2.3061840e+01    5.0000000e+00    5.0000000e+00 
   2.3111928e+01    5.0000000e+00    5.0000000e+00 
   2.3151998e+01    5.0000000e+00    5.0000000e+00 
   2.3184054e+01    5.0000000e+00    5.0000000e+00 
   2.3209699e+01    5.0000000e+00    5.0000000e+00 
   2.3241755e+01    5.0000000e+00    5.0000000e+00 
   2.3267400e+01    5.0000000e+00    5.0000000e+00 
   2.3299457e+01    5.0000000e+00    5.0000000e+00 
   2.3325102e+01    5.0000000e+00    5.0000000e+00 
   2.3357158e+01    5.0000000e+00    5.0000000e+00 
   2.3397228e+01    5.0000000e+00    5.0000000e+00 
   2.3447316e+01    5.0000000e+00    5.0000000e+00 
   2.3497547e+01    5.0000000e+00    5.0000000e+00 
   2.3547791e+01    5.0000000e+00    5.0000000e+00 
   2.3598047e+01    5.0000000e+00    5.0000000e+00 
   2.3648316e+01    5.0000000e+00    5.0000000e+00 
   2.3673457e+01    5.0000000e+00    5.0000000e+00 
   2.3704884e+01    5.0000000e+00    5.0000000e+00 
   2.3730025e+01    5.0000000e+00    5.0000000e+00 
   2.3761452e+01    5.0000000e+00    5.0000000e+00 
   2.3800735e+01    5.0000000e+00    5.0000000e+00 
   2.3849839e+01    5.0000000e+00    5.0000000e+00 
   2.3899995e+01    5.0000000e+00    5.0000000e+00 
   2.3950167e+01    5.0000000e+00    5.0000000e+00 
   2.4000348e+01    5.0000000e+00    5.0000000e+00 
   2.4050543e+01    5.0000000e+00    5.0000000e+00 
   2.4100752e+01    5.0000000e+00    5.0000000e+00 
   2.4149254e+01    5.0000000e+00    5.0000000e+00 
   2.4174371e+01    5.0000000e+00    5.0000000e+00 
   2.4205767e+01    5.0000000e+00    5.0000000e+00 
   2.4245013e+01    5.0000000e+00    5.0000000e+00 
   2.4294069e+01    5.0000000e+00    5.0000000e+00 
   2.4344353e+01    5.0000000e+00    5.0000000e+00 
   2.4394655e+01    5.0000000e+00    5.0000000e+00 
   2.4444974e+01    5.0000000e+00    5.0000000e+00 
   2.4485229e+01    5.0000000e+00    5.0000000e+00 
   2.4517433e+01    5.0000000e+00    5.0000000e+00 
   2.4557688e+01    5.0000000e+00    5.0000000e+00 
   2.4608006e+01    5.0000000e+00    5.0000000e+00 
   2.4658394e+01    5.0000000e+00    5.0000000e+00 
   2.4708799e+01    5.0000000e+00    5.0000000e+00 
   2.4759221e+01    5.0000000e+00    5.0000000e+00 
   2.4809658e+01    5.0000000e+00    5.0000000e+00 
   2.4860110e+01    5.0000000e+00    5.0000000e+00 
   2.4910579e+01    5.0000000e+00    5.0000000e+00 
   2.4961065e+01    5.0000000e+00    5.0000000e+00 
   2.5011570e+01    5.0000000e+00    5.0000000e+00 
   2.5062092e+01    5.0000000e+00    5.0000000e+00 
   2.5112632e+01    5.0000000e+00    5.0000000e+00 
   2.5162966e+01    5.0000000e+00    5.0000000e+00 
   2.5213334e+01    5.0000000e+00    5.0000000e+00 
   2.5263723e+01    5.0000000e+00    5.0000000e+00 
   2.5314130e+01    5.0000000e+00    5.0000000e+00 
   2.5364557e+01    5.0000000e+00    5.0000000e+00 
   2.5415003e+01    5.0000000e+00    5.0000000e+00 
   2.5465467e+01    5.0000000e+00    5.0000000e+00 
   2.5515949e+01    5.0000000e+00    5.0000000e+00 
   2.5566448e+01    5.0000000e+00    5.0000000e+00 
   2.5616965e+01    5.0000000e+00    5.0000000e+00 
   2.5667496e+01    5.0000000e+00    5.0000000e+00 
   2.5718047e+01    5.0000000e+00    5.0000000e+00 
   2.5768616e+01    5.0000000e+00    5.0000000e+00 
   2.5809070e+01    5.0000000e+00    5.0000000e+00 
   2.5859639e+01    5.0000000e+00    5.0000000e+00 
   2.5900093e+01    5.0000000e+00    5.0000000e+00 
   2.5950662e+01    5.0000000e+00    5.0000000e+00 
   2.6001307e+01    5.0000000e+00    5.0000000e+00 
   2.6051970e+01    5.0000000e+00    5.0000000e+00 
   2.6102649e+01    5.0000000e+00    5.0000000e+00 
   2.6153135e+01    5.0000000e+00    5.0000000e+00 
   2.6203649e+01    5.0000000e+00    5.0000000e+00 
   2.6254187e+01    5.0000000e+00    5.0000000e+00 
   2.6304744e+01    5.0000000e+00    5.0000000e+00 
   2.6355320e+01    5.0000000e+00    5.0000000e+00 
   2.6405913e+01    5.0000000e+00    5.0000000e+00 
   2.6456524e+01    5.0000000e+00    5.0000000e+00 
   2.6507150e+01    5.0000000e+00    5.0000000e+00 
   2.6557793e+01    5.0000000e+00    5.0000000e+00 
   2.6608453e+01    5.0000000e+00    5.0000000e+00 
   2.6659129e+01    5.0000000e+00    5.0000000e+00 
   2.6709824e+01    5.0000000e+00    5.0000000e+00 
   2.6760536e+01    5.0000000e+00    5.0000000e+00 
   2.6811264e+01    5.0000000e+00    5.0000000e+00 
   2.6862010e+01    5.0000000e+00    5.0000000e+00 
   2.6912773e+01    5.0000000e+00    5.0000000e+00 
   2.6938164e+01    5.0000000e+00    5.0000000e+00 
   2.6969903e+01    5.0000000e+00    5.0000000e+00 
   2.6995294e+01    5.0000000e+00    5.0000000e+00 
   2.7027033e+01    5.0000000e+00    5.0000000e+00 
   2.7066707e+01    5.0000000e+00    5.0000000e+00 
   2.7116299e+01    5.0000000e+00    5.0000000e+00 
   2.7167147e+01    5.0000000e+00    5.0000000e+00 
   2.7218013e+01    5.0000000e+00    5.0000000e+00 
   2.7268895e+01    5.0000000e+00    5.0000000e+00 
   2.7319791e+01    5.0000000e+00    5.0000000e+00 
   2.7370702e+01    5.0000000e+00    5.0000000e+00 
   2.7421629e+01    5.0000000e+00    5.0000000e+00 
   2.7472571e+01    5.0000000e+00    5.0000000e+00 
   2.7523529e+01    5.0000000e+00    5.0000000e+00 
   2.7574286e+01    5.0000000e+00    5.0000000e+00 
   2.7625075e+01    5.0000000e+00    5.0000000e+00 
   2.7675888e+01    5.0000000e+00    5.0000000e+00 
   2.7726721e+01    5.0000000e+00    5.0000000e+00 
   2.7777571e+01    5.0000000e+00    5.0000000e+00 
   2.7828438e+01    5.0000000e+00    5.0000000e+00 
   2.7879321e+01    5.0000000e+00    5.0000000e+00 
   2.7930219e+01    5.0000000e+00    5.0000000e+00 
   2.7981135e+01    5.0000000e+00    5.0000000e+00 
   2.8032066e+01    5.0000000e+00    5.0000000e+00 
   2.8083012e+01    5.0000000e+00    5.0000000e+00 
   2.8133973e+01    5.0000000e+00    5.0000000e+00 
   2.8184950e+01    5.0000000e+00    5.0000000e+00 
   2.8235939e+01    5.0000000e+00    5.0000000e+00 
   2.8286948e+01    5.0000000e+00    5.0000000e+00 
   2.8337976e+01    5.0000000e+00    5.0000000e+00 
   2.8389021e+01    5.0000000e+00    5.0000000e+00 
   2.8440079e+01    5.0000000e+00    5.0000000e+00 
   2.8491151e+01    5.0000000e+00    5.0000000e+00 
   2.8542237e+01    5.0000000e+00    5.0000000e+00 
   2.8593120e+01    5.0000000e+00    5.0000000e+00 
   2.8644038e+01    5.0000000e+00    5.0000000e+00 
   2.8694978e+01    5.0000000e+00    5.0000000e+00 
   2.8745939e+01    5.0000000e+00    5.0000000e+00 
   2.8796915e+01    5.0000000e+00    5.0000000e+00 
   2.8847905e+01    5.0000000e+00    5.0000000e+00 
   2.8888696e+01    5.0000000e+00    5.0000000e+00 
   2.8921330e+01    5.0000000e+00    5.0000000e+00 
   2.8962122e+01    5.0000000e+00    5.0000000e+00 
   2.8994755e+01    5.0000000e+00    5.0000000e+00 
   2.9035547e+01    5.0000000e+00    5.0000000e+00 
   2.9083102e+01    5.0000000e+00    5.0000000e+00 
   2.9130708e+01    5.0000000e+00    5.0000000e+00 
   2.9178347e+01    5.0000000e+00    5.0000000e+00 
   2.9226017e+01    5.0000000e+00    5.0000000e+00 
   2.9273723e+01    5.0000000e+00    5.0000000e+00 
   2.9321465e+01    5.0000000e+00    5.0000000e+00 
   2.9369235e+01    5.0000000e+00    5.0000000e+00 
   2.9417044e+01    5.0000000e+00    5.0000000e+00 
   2.9464890e+01    5.0000000e+00    5.0000000e+00 
   2.9512773e+01    5.0000000e+00    5.0000000e+00 
   2.9560693e+01    5.0000000e+00    5.0000000e+00 
   2.9608644e+01    5.0000000e+00    5.0000000e+00 
   2.9656632e+01    5.0000000e+00    5.0000000e+00 
   2.9704652e+01    5.0000000e+00    5.0000000e+00 
   2.9752717e+01    5.0000000e+00    5.0000000e+00 
   2.9800819e+01    5.0000000e+00    5.0000000e+00 
   2.9848958e+01    5.0000000e+00    5.0000000e+00 
   2.9897123e+01    5.0000000e+00    5.0000000e+00 
   2.9945328e+01    5.0000000e+00    5.0000000e+00 
   2.9993571e+01    5.0000000e+00    5.0000000e+00 
   3.0041852e+01    5.0000000e+00    5.0000000e+00 
   3.0090164e+01    5.0000000e+00    5.0000000e+00 
   3.0138518e+01    5.0000000e+00    5.0000000e+00 
   3.0186899e+01    5.0000000e+00    5.0000000e+00 
   3.0235323e+01    5.0000000e+00    5.0000000e+00 
   3.0283787e+01    5.0000000e+00    5.0000000e+00 
   3.0332292e+01    5.0000000e+00    5.0000000e+00 
   3.0380832e+01    5.0000000e+00    5.0000000e+00 
   3.0429402e+01    5.0000000e+00    5.0000000e+00 
   3.0478013e+01    5.0000000e+00    5.0000000e+00 
   3.0526664e+01    5.0000000e+00    5.0000000e+00 
   3.0575353e+01    5.0000000e+00    5.0000000e+00 
   3.0624070e+01    5.0000000e+00    5.0000000e+00 
   3.0672825e+01    5.0000000e+00    5.0000000e+00 
   3.0721606e+01    5.0000000e+00    5.0000000e+00 
   3.0770426e+01    5.0000000e+00    5.0000000e+00 
   3.0819283e+01    5.0000000e+00    5.0000000e+00 
   3.0868179e+01    5.0000000e+00    5.0000000e+00 
   3.0917103e+01    5.0000000e+00    5.0000000e+00 
   3.0966071e+01    5.0000000e+00    5.0000000e+00 
   3.1015078e+01    5.0000000e+00    5.0000000e+00 
   3.1064114e+01    5.0000000e+00    5.0000000e+00 
   3.1113183e+01    5.0000000e+00    5.0000000e+00 
   3.1162293e+01    5.0000000e+00    5.0000000e+00 
   3.1211441e+01    5.0000000e+00    5.0000000e+00 
   3.1260617e+01    5.0000000e+00    5.0000000e+00 
   3.1309832e+01    5.0000000e+00    5.0000000e+00 
   3.1359077e+01    5.0000000e+00    5.0000000e+00 
   3.1408362e+01    5.0000000e+00    5.0000000e+00 
   3.1457673e+01    5.0000000e+00    5.0000000e+00 
   3.1507016e+01    5.0000000e+00    5.0000000e+00 
   3.1556398e+01    5.0000000e+00    5.0000000e+00 
   3.1605806e+01    5.0000000e+00    5.0000000e+00 
   3.1655252e+01    5.0000000e+00    5.0000000e+00 
   3.1704733e+01    5.0000000e+00    5.0000000e+00 
   3.1754246e+01    5.0000000e+00    5.0000000e+00 
   3.1803784e+01    5.0000000e+00    5.0000000e+00 
   3.1853349e+01    5.0000000e+00    5.0000000e+00 
   3.1902933e+01    5.0000000e+00    5.0000000e+00 
   3.1952546e+01    5.0000000e+00    5.0000000e+00 
   3.2002185e+01    5.0000000e+00    5.0000000e+00 
   3.2051852e+01    5.0000000e+00    5.0000000e+00 
   3.2101540e+01    5.0000000e+00    5.0000000e+00 
   3.2151256e+01    5.0000000e+00    5.0000000e+00 
   3.2200993e+01    5.0000000e+00    5.0000000e+00 
   3.2250755e+01    5.0000000e+00    5.0000000e+00 
   3.2300536e+01    5.0000000e+00    5.0000000e+00 
   3.2350333e+01    5.0000000e+00    5.0000000e+00 
   3.2400154e+01    5.0000000e+00    5.0000000e+00 
   3.2445743e+01    5.0000000e+00    5.0000000e+00 
   3.2491324e+01    5.0000000e+00    5.0000000e+00 
   3.2536899e+01    5.0000000e+00    5.0000000e+00 
   3.2582471e+01    5.0000000e+00    5.0000000e+00 
   3.2628042e+01    5.0000000e+00    5.0000000e+00 
   3.2673611e+01    5.0000000e+00    5.0000000e+00 
   3.2719179e+01    5.0000000e+00    5.0000000e+00 
   3.2764747e+01    5.0000000e+00    5.0000000e+00 
   3.2810317e+01    5.0000000e+00    5.0000000e+00 
   3.2855885e+01    5.0000000e+00    5.0000000e+00 
   3.2901454e+01    5.0000000e+00    5.0000000e+00 
   3.2947024e+01    5.0000000e+00    5.0000000e+00 
   3.2992594e+01    5.0000000e+00    5.0000000e+00 
   3.3038163e+01    5.0000000e+00    5.0000000e+00 
   3.3083731e+01    5.0000000e+00    5.0000000e+00 
   3.3129301e+01    5.0000000e+00    5.0000000e+00 
   3.3174869e+01    5.0000000e+00    5.0000000e+00 
   3.3220436e+01    5.0000000e+00    5.0000000e+00 
   3.3266005e+01    5.0000000e+00    5.0000000e+00 
   3.3311574e+01    5.0000000e+00    5.0000000e+00 
   3.3357144e+01    5.0000000e+00    5.0000000e+00 
   3.3402713e+01    5.0000000e+00    5.0000000e+00 
   3.3448283e+01    5.0000000e+00    5.0000000e+00 
   3.3493859e+01    5.0000000e+00    5.0000000e+00 
   3.3539435e+01    5.0000000e+00    5.0000000e+00 
   3.3585012e+01    5.0000000e+00    5.0000000e+00 
   3.3630590e+01    5.0000000e+00    5.0000000e+00 
   3.3676173e+01    5.0000000e+00    5.0000000e+00 
   3.3721752e+01    5.0000000e+00    5.0000000e+00 
   3.3767337e+01    5.0000000e+00    5.0000000e+00 
   3.3812922e+01    5.0000000e+00    5.0000000e+00 
   3.3858513e+01    5.0000000e+00    5.0000000e+00 
   3.3904106e+01    5.0000000e+00    5.0000000e+00 
   3.3949699e+01    5.0000000e+00    5.0000000e+00 
   3.3995293e+01    5.0000000e+00    5.0000000e+00 
   3.4040887e+01    5.0000000e+00    5.0000000e+00 
   3.4086480e+01    5.0000000e+00    5.0000000e+00 
   3.4132073e+01    5.0000000e+00    5.0000000e+00 
   3.4177670e+01    5.0000000e+00    5.0000000e+00 
   3.4223271e+01    5.0000000e+00    5.0000000e+00 
   3.4273424e+01    5.0000000e+00    5.0000000e+00 
   3.4323586e+01    5.0000000e+00    5.0000000e+00 
   3.4373750e+01    5.0000000e+00    5.0000000e+00 
   3.4423920e+01    5.0000000e+00    5.0000000e+00 
   3.4474099e+01    5.0000000e+00    5.0000000e+00 
   3.4524283e+01    5.0000000e+00    5.0000000e+00 
   3.4574475e+01    5.0000000e+00    5.0000000e+00 
   3.4624672e+01    5.0000000e+00    5.0000000e+00 
   3.4674873e+01    5.0000000e+00    5.0000000e+00 
   3.4725083e+01    5.0000000e+00    5.0000000e+00 
   3.4775297e+01    5.0000000e+00    5.0000000e+00 
   3.4825518e+01    5.0000000e+00    5.0000000e+00 
   3.4875747e+01    5.0000000e+00    5.0000000e+00 
   3.4925986e+01    5.0000000e+00    5.0000000e+00 
   3.4976233e+01    5.0000000e+00    5.0000000e+00 
   3.5026487e+01    5.0000000e+00    5.0000000e+00 
   3.5076755e+01    5.0000000e+00    5.0000000e+00 
   3.5127033e+01    5.0000000e+00    5.0000000e+00 
   3.5177317e+01    5.0000000e+00    5.0000000e+00 
   3.5227612e+01    5.0000000e+00    5.0000000e+00 
   3.5277918e+01    5.0000000e+00    5.0000000e+00 
   3.5328236e+01    5.0000000e+00    5.0000000e+00 
   3.5368491e+01    5.0000000e+00    5.0000000e+00 
   3.5418810e+01    5.0000000e+00    5.0000000e+00 
   3.5459065e+01    5.0000000e+00    5.0000000e+00 
   3.5491269e+01    5.0000000e+00    5.0000000e+00 
   3.5531524e+01    5.0000000e+00    5.0000000e+00 
   3.5581843e+01    5.0000000e+00    5.0000000e+00 
   3.5632239e+01    5.0000000e+00    5.0000000e+00 
   3.5672555e+01    5.0000000e+00    5.0000000e+00 
   3.5722951e+01    5.0000000e+00    5.0000000e+00 
   3.5773391e+01    5.0000000e+00    5.0000000e+00 
   3.5813743e+01    5.0000000e+00    5.0000000e+00 
   3.5864182e+01    5.0000000e+00    5.0000000e+00 
   3.5904534e+01    5.0000000e+00    5.0000000e+00 
   3.5954974e+01    5.0000000e+00    5.0000000e+00 
   3.6005493e+01    5.0000000e+00    5.0000000e+00 
   3.6045909e+01    5.0000000e+00    5.0000000e+00 
   3.6078241e+01    5.0000000e+00    5.0000000e+00 
   3.6118657e+01    5.0000000e+00    5.0000000e+00 
   3.6150989e+01    5.0000000e+00    5.0000000e+00 
   3.6191405e+01    5.0000000e+00    5.0000000e+00 
   3.6241924e+01    5.0000000e+00    5.0000000e+00 
   3.6292556e+01    5.0000000e+00    5.0000000e+00 
   3.6343210e+01    5.0000000e+00    5.0000000e+00 
   3.6393884e+01    5.0000000e+00    5.0000000e+00 
   3.6444582e+01    5.0000000e+00    5.0000000e+00 
   3.6495302e+01    5.0000000e+00    5.0000000e+00 
   3.6546048e+01    5.0000000e+00    5.0000000e+00 
   3.6596815e+01    5.0000000e+00    5.0000000e+00 
   3.6647605e+01    5.0000000e+00    5.0000000e+00 
   3.6698420e+01    5.0000000e+00    5.0000000e+00 
   3.6749259e+01    5.0000000e+00    5.0000000e+00 
   3.6800122e+01    5.0000000e+00    5.0000000e+00 
   3.6851015e+01    5.0000000e+00    5.0000000e+00 
   3.6901931e+01    5.0000000e+00    5.0000000e+00 
   3.6952873e+01    5.0000000e+00    5.0000000e+00 
   3.7003840e+01    5.0000000e+00    5.0000000e+00 
   3.7054838e+01    5.0000000e+00    5.0000000e+00 
   3.7105864e+01    5.0000000e+00    5.0000000e+00 
   3.7156917e+01    5.0000000e+00    5.0000000e+00 
   3.7207996e+01    5.0000000e+00    5.0000000e+00 
   3.7259101e+01    5.0000000e+00    5.0000000e+00 
   3.7310238e+01    5.0000000e+00    5.0000000e+00 
   3.7361405e+01    5.0000000e+00    5.0000000e+00 
   3.7412601e+01    5.0000000e+00    5.0000000e+00 
   3.7463540e+01    5.0000000e+00    5.0000000e+00 
   3.7512680e+01    5.0000000e+00    5.0000000e+00 
   3.7560545e+01    5.0000000e+00    5.0000000e+00 
   3.7611860e+01    5.0000000e+00    5.0000000e+00 
   3.7663210e+01    5.0000000e+00    5.0000000e+00 
   3.7714588e+01    5.0000000e+00    5.0000000e+00 
   3.7765999e+01    5.0000000e+00    5.0000000e+00 
   3.7817445e+01    5.0000000e+00    5.0000000e+00 
   3.7868924e+01    5.0000000e+00    5.0000000e+00 
   3.7920433e+01    5.0000000e+00    5.0000000e+00 
   3.7971978e+01    5.0000000e+00    5.0000000e+00 
   3.8023556e+01    5.0000000e+00    5.0000000e+00 
   3.8075165e+01    5.0000000e+00    5.0000000e+00 
   3.8126810e+01    5.0000000e+00    5.0000000e+00 
   3.8178486e+01    5.0000000e+00    5.0000000e+00 
   3.8230197e+01    5.0000000e+00    5.0000000e+00 
   3.8281938e+01    5.0000000e+00    5.0000000e+00 
   3.8333712e+01    5.0000000e+00    5.0000000e+00 
   3.8385521e+01    5.0000000e+00    5.0000000e+00 
   3.8437360e+01    5.0000000e+00    5.0000000e+00 
   3.8489233e+01    5.0000000e+00    5.0000000e+00 
   3.8541140e+01    5.0000000e+00    5.0000000e+00 
   3.8593078e+01    5.0000000e+00    5.0000000e+00 
   3.8645047e+01    5.0000000e+00    5.0000000e+00 
   3.8697051e+01    5.0000000e+00    5.0000000e+00 
   3.8749088e+01    5.0000000e+00    5.0000000e+00 
   3.8801155e+01    5.0000000e+00    5.0000000e+00 
   3.8853255e+01    5.0000000e+00    5.0000000e+00 
   3.8905389e+01    5.0000000e+00    5.0000000e+00 
   3.8957554e+01    5.0000000e+00    5.0000000e+00 
   3.9009750e+01    5.0000000e+00    5.0000000e+00 
   3.9061981e+01    5.0000000e+00    5.0000000e+00 
   3.9114246e+01    5.0000000e+00    5.0000000e+00 
   3.9166541e+01    5.0000000e+00    5.0000000e+00 
   3.9218771e+01    5.0000000e+00    5.0000000e+00 
   3.9271132e+01    5.0000000e+00    5.0000000e+00 
   3.9323272e+01    5.0000000e+00    5.0000000e+00 
   3.9375697e+01    5.0000000e+00    5.0000000e+00 
   3.9428155e+01    5.0000000e+00    5.0000000e+00 
   3.9480649e+01    5.0000000e+00    5.0000000e+00 
   3.9533176e+01    5.0000000e+00    5.0000000e+00 
   3.9585736e+01    5.0000000e+00    5.0000000e+00 
   3.9638140e+01    5.0000000e+00    5.0000000e+00 
   3.9690767e+01    5.0000000e+00    5.0000000e+00 
   3.9743423e+01    5.0000000e+00    5.0000000e+00 
   3.9796113e+01    5.0000000e+00    5.0000000e+00 
   3.9848837e+01    5.0000000e+00    5.0000000e+00 
   3.9901594e+01    5.0000000e+00    5.0000000e+00 
   3.9954388e+01    5.0000000e+00    5.0000000e+00 
   4.0007212e+01    5.0000000e+00    5.0000000e+00 
   4.0060039e+01    5.0000000e+00    5.0000000e+00 
   4.0112849e+01    5.0000000e+00    5.0000000e+00 
   4.0165637e+01    5.0000000e+00    5.0000000e+00 
   4.0217437e+01    5.0000000e+00    5.0000000e+00 
   4.0270176e+01    5.0000000e+00    5.0000000e+00 
   4.0322899e+01    5.0000000e+00    5.0000000e+00 
   4.0375624e+01    5.0000000e+00    5.0000000e+00 
   4.0428329e+01    5.0000000e+00    5.0000000e+00 
   4.0480999e+01    5.0000000e+00    5.0000000e+00 
   4.0533663e+01    5.0000000e+00    5.0000000e+00 
   4.0586299e+01    5.0000000e+00    5.0000000e+00 
   4.0638931e+01    5.0000000e+00    5.0000000e+00 
   4.0691533e+01    5.0000000e+00    5.0000000e+00 
   4.0744134e+01    5.0000000e+00    5.0000000e+00 
   4.0796722e+01    5.0000000e+00    5.0000000e+00 
   4.0849295e+01    5.0000000e+00    5.0000000e+00 
   4.0901858e+01    5.0000000e+00    5.0000000e+00 
   4.0954403e+01    5.0000000e+00    5.0000000e+00 
   4.1006937e+01    5.0000000e+00    5.0000000e+00 
   4.1059227e+01    5.0000000e+00    5.0000000e+00 
   4.1111732e+01    5.0000000e+00    5.0000000e+00 
   4.1164228e+01    5.0000000e+00    5.0000000e+00 
   4.1216711e+01    5.0000000e+00    5.0000000e+00 
   4.1269179e+01    5.0000000e+00    5.0000000e+00 
   4.1321646e+01    5.0000000e+00    5.0000000e+00 
   4.1374117e+01    5.0000000e+00    5.0000000e+00 
   4.1426553e+01    5.0000000e+00    5.0000000e+00 
   4.1479003e+01    5.0000000e+00    5.0000000e+00 
   4.1531446e+01    5.0000000e+00    5.0000000e+00 
   4.1583891e+01    5.0000000e+00    5.0000000e+00 
   4.1636323e+01    5.0000000e+00    5.0000000e+00 
   4.1688735e+01    5.0000000e+00    5.0000000e+00 
   4.1741127e+01    5.0000000e+00    5.0000000e+00 
   4.1793525e+01    5.0000000e+00    5.0000000e+00 
   4.1845911e+01    5.0000000e+00    5.0000000e+00 
   4.1898298e+01    5.0000000e+00    5.0000000e+00 
   4.1950673e+01    5.0000000e+00    5.0000000e+00 
   4.2003057e+01    5.0000000e+00    5.0000000e+00 
   4.2055433e+01    5.0000000e+00    5.0000000e+00 
   4.2107802e+01    5.0000000e+00    5.0000000e+00 
   4.2160162e+01    5.0000000e+00    5.0000000e+00 
   4.2212516e+01    5.0000000e+00    5.0000000e+00 
   4.2264882e+01    5.0000000e+00    5.0000000e+00 
   4.2317234e+01    5.0000000e+00    5.0000000e+00 
   4.2369591e+01    5.0000000e+00    5.0000000e+00 
   4.2421946e+01    5.0000000e+00    5.0000000e+00 
   4.2474288e+01    5.0000000e+00    5.0000000e+00 
   4.2526633e+01    5.0000000e+00    5.0000000e+00 
   4.2578983e+01    5.0000000e+00    5.0000000e+00 
   4.2631318e+01    5.0000000e+00    5.0000000e+00 
   4.2683641e+01    5.0000000e+00    5.0000000e+00 
   4.2735472e+01    5.0000000e+00    5.0000000e+00 
   4.2787782e+01    5.0000000e+00    5.0000000e+00 
   4.2840071e+01    5.0000000e+00    5.0000000e+00 
   4.2892389e+01    5.0000000e+00    5.0000000e+00 
   4.2941925e+01    5.0000000e+00    5.0000000e+00 
   4.2991518e+01    5.0000000e+00    5.0000000e+00 
   4.3041146e+01    5.0000000e+00    5.0000000e+00 
   4.3090811e+01    5.0000000e+00    5.0000000e+00 
   4.3140513e+01    5.0000000e+00    5.0000000e+00 
   4.3190244e+01    5.0000000e+00    5.0000000e+00 
   4.3240001e+01    5.0000000e+00    5.0000000e+00 
   4.3289780e+01    5.0000000e+00    5.0000000e+00 
   4.3339589e+01    5.0000000e+00    5.0000000e+00 
   4.3389419e+01    5.0000000e+00    5.0000000e+00 
   4.3439272e+01    5.0000000e+00    5.0000000e+00 
   4.3489156e+01    5.0000000e+00    5.0000000e+00 
   4.3539065e+01    5.0000000e+00    5.0000000e+00 
   4.3588996e+01    5.0000000e+00    5.0000000e+00 
   4.3638956e+01    5.0000000e+00    5.0000000e+00 
   4.3688941e+01    5.0000000e+00    5.0000000e+00 
   4.3738952e+01    5.0000000e+00    5.0000000e+00 
   4.3788984e+01    5.0000000e+00    5.0000000e+00 
   4.3839041e+01    5.0000000e+00    5.0000000e+00 
   4.3889123e+01    5.0000000e+00    5.0000000e+00 
   4.3939230e+01    5.0000000e+00    5.0000000e+00 
   4.3989362e+01    5.0000000e+00    5.0000000e+00 
   4.4039524e+01    5.0000000e+00    5.0000000e+00 
   4.4089711e+01    5.0000000e+00    5.0000000e+00 
   4.4139924e+01    5.0000000e+00    5.0000000e+00 
   4.4190158e+01    5.0000000e+00    5.0000000e+00 
   4.4240417e+01    5.0000000e+00    5.0000000e+00 
   4.4290705e+01    5.0000000e+00    5.0000000e+00 
   4.4341014e+01    5.0000000e+00    5.0000000e+00 
   4.4391349e+01    5.0000000e+00    5.0000000e+00 
   4.4436119e+01    5.0000000e+00    5.0000000e+00 
   4.4480906e+01    5.0000000e+00    5.0000000e+00 
   4.4525712e+01    5.0000000e+00    5.0000000e+00 
   4.4570538e+01    5.0000000e+00    5.0000000e+00 
   4.4615377e+01    5.0000000e+00    5.0000000e+00 
   4.4660225e+01    5.0000000e+00    5.0000000e+00 
   4.4705097e+01    5.0000000e+00    5.0000000e+00 
   4.4749985e+01    5.0000000e+00    5.0000000e+00 
   4.4794896e+01    5.0000000e+00    5.0000000e+00 
   4.4839818e+01    5.0000000e+00    5.0000000e+00 
   4.4884217e+01    5.0000000e+00    5.0000000e+00 
   4.4928636e+01    5.0000000e+00    5.0000000e+00 
   4.4973067e+01    5.0000000e+00    5.0000000e+00 
   4.5017514e+01    5.0000000e+00    5.0000000e+00 
   4.5061974e+01    5.0000000e+00    5.0000000e+00 
   4.5106451e+01    5.0000000e+00    5.0000000e+00 
   4.5150947e+01    5.0000000e+00    5.0000000e+00 
   4.5195453e+01    5.0000000e+00    5.0000000e+00 
   4.5239971e+01    5.0000000e+00    5.0000000e+00 
   4.5284505e+01    5.0000000e+00    5.0000000e+00 
   4.5329051e+01    5.0000000e+00    5.0000000e+00 
   4.5373612e+01    5.0000000e+00    5.0000000e+00 
   4.5418192e+01    5.0000000e+00    5.0000000e+00 
   4.5462785e+01    5.0000000e+00    5.0000000e+00 
   4.5507399e+01    5.0000000e+00    5.0000000e+00 
   4.5552028e+01    5.0000000e+00    5.0000000e+00 
   4.5596672e+01    5.0000000e+00    5.0000000e+00 
   4.5641329e+01    5.0000000e+00    5.0000000e+00 
   4.5686001e+01    5.0000000e+00    5.0000000e+00 
   4.5730686e+01    5.0000000e+00    5.0000000e+00 
   4.5775386e+01    5.0000000e+00    5.0000000e+00 
   4.5820102e+01    5.0000000e+00    5.0000000e+00 
   4.5864834e+01    5.0000000e+00    5.0000000e+00 
   4.5909583e+01    5.0000000e+00    5.0000000e+00 
   4.5954344e+01    5.0000000e+00    5.0000000e+00 
   4.5999124e+01    5.0000000e+00    5.0000000e+00 
   4.6043921e+01    5.0000000e+00    5.0000000e+00 
   4.6088732e+01    5.0000000e+00    5.0000000e+00 
   4.6133558e+01    5.0000000e+00    5.0000000e+00 
   4.6178401e+01    5.0000000e+00    5.0000000e+00 
   4.6222794e+01    5.0000000e+00    5.0000000e+00 
   4.6258309e+01    5.0000000e+00    5.0000000e+00 
   4.6302702e+01    5.0000000e+00    5.0000000e+00 
   4.6347135e+01    5.0000000e+00    5.0000000e+00 
   4.6391588e+01    5.0000000e+00    5.0000000e+00 
   4.6427150e+01    5.0000000e+00    5.0000000e+00 
   4.6471603e+01    5.0000000e+00    5.0000000e+00 
   4.6516091e+01    5.0000000e+00    5.0000000e+00 
   4.6551681e+01    5.0000000e+00    5.0000000e+00 
   4.6596169e+01    5.0000000e+00    5.0000000e+00 
   4.6640684e+01    5.0000000e+00    5.0000000e+00 
   4.6685213e+01    5.0000000e+00    5.0000000e+00 
   4.6720836e+01    5.0000000e+00    5.0000000e+00 
   4.6749334e+01    5.0000000e+00    5.0000000e+00 
   4.6784957e+01    5.0000000e+00    5.0000000e+00 
   4.6813456e+01    5.0000000e+00    5.0000000e+00 
   4.6849079e+01    5.0000000e+00    5.0000000e+00 
   4.6893607e+01    5.0000000e+00    5.0000000e+00 
   4.6938223e+01    5.0000000e+00    5.0000000e+00 
   4.6982850e+01    5.0000000e+00    5.0000000e+00 
   4.7027483e+01    5.0000000e+00    5.0000000e+00 
   4.7072134e+01    5.0000000e+00    5.0000000e+00 
   4.7116798e+01    5.0000000e+00    5.0000000e+00 
   4.7161476e+01    5.0000000e+00    5.0000000e+00 
   4.7206168e+01    5.0000000e+00    5.0000000e+00 
   4.7250872e+01    5.0000000e+00    5.0000000e+00 
   4.7295590e+01    5.0000000e+00    5.0000000e+00 
   4.7340324e+01    5.0000000e+00    5.0000000e+00 
   4.7385068e+01    5.0000000e+00    5.0000000e+00 
   4.7429827e+01    5.0000000e+00    5.0000000e+00 
   4.7474223e+01    5.0000000e+00    5.0000000e+00 
   4.7518643e+01    5.0000000e+00    5.0000000e+00 
   4.7563077e+01    5.0000000e+00    5.0000000e+00 
   4.7607525e+01    5.0000000e+00    5.0000000e+00 
   4.7651989e+01    5.0000000e+00    5.0000000e+00 
   4.7696469e+01    5.0000000e+00    5.0000000e+00 
   4.7740959e+01    5.0000000e+00    5.0000000e+00 
   4.7785469e+01    5.0000000e+00    5.0000000e+00 
   4.7829986e+01    5.0000000e+00    5.0000000e+00 
   4.7874508e+01    5.0000000e+00    5.0000000e+00 
   4.7919034e+01    5.0000000e+00    5.0000000e+00 
   4.7963576e+01    5.0000000e+00    5.0000000e+00 
   4.8008133e+01    5.0000000e+00    5.0000000e+00 
   4.8052705e+01    5.0000000e+00    5.0000000e+00 
   4.8097291e+01    5.0000000e+00    5.0000000e+00 
   4.8141886e+01    5.0000000e+00    5.0000000e+00 
   4.8186500e+01    5.0000000e+00    5.0000000e+00 
   4.8231124e+01    5.0000000e+00    5.0000000e+00 
   4.8275761e+01    5.0000000e+00    5.0000000e+00 
   4.8320408e+01    5.0000000e+00    5.0000000e+00 
   4.8365070e+01    5.0000000e+00    5.0000000e+00 
   4.8409745e+01    5.0000000e+00    5.0000000e+00 
   4.8454423e+01    5.0000000e+00    5.0000000e+00 
   4.8499111e+01    5.0000000e+00    5.0000000e+00 
   4.8543812e+01    5.0000000e+00    5.0000000e+00 
   4.8588519e+01    5.0000000e+00    5.0000000e+00 
   4.8633242e+01    5.0000000e+00    5.0000000e+00 
   4.8677981e+01    5.0000000e+00    5.0000000e+00 
   4.8722738e+01    5.0000000e+00    5.0000000e+00 
   4.8767506e+01    5.0000000e+00    5.0000000e+00 
   4.8811945e+01    5.0000000e+00    5.0000000e+00 
   4.8856407e+01    5.0000000e+00    5.0000000e+00 
   4.8900889e+01    5.0000000e+00    5.0000000e+00 
   4.8945388e+01    5.0000000e+00    5.0000000e+00 
   4.8989893e+01    5.0000000e+00    5.0000000e+00 
   4.9034421e+01    5.0000000e+00    5.0000000e+00 
   4.9078947e+01    5.0000000e+00    5.0000000e+00 
   4.9123489e+01    5.0000000e+00    5.0000000e+00 
   4.9168042e+01    5.0000000e+00    5.0000000e+00 
   4.9212602e+01    5.0000000e+00    5.0000000e+00 
   4.9257171e+01    5.0000000e+00    5.0000000e+00 
   4.9301751e+01    5.0000000e+00    5.0000000e+00 
   4.9346341e+01    5.0000000e+00    5.0000000e+00 
   4.9390936e+01    5.0000000e+00    5.0000000e+00 
   4.9435538e+01    5.0000000e+00    5.0000000e+00 
   4.9480159e+01    5.0000000e+00    5.0000000e+00 
   4.9524790e+01    5.0000000e+00    5.0000000e+00 
   4.9569423e+01    5.0000000e+00    5.0000000e+00 
   4.9614064e+01    5.0000000e+00    5.0000000e+00 
   4.9658712e+01    5.0000000e+00    5.0000000e+00 
   4.9703368e+01    5.0000000e+00    5.0000000e+00 
   4.9748034e+01    5.0000000e+00    5.0000000e+00 
   4.9792720e+01    5.0000000e+00    5.0000000e+00 
   4.9837421e+01    5.0000000e+00    5.0000000e+00 
   4.9882129e+01    5.0000000e+00    5.0000000e+00 
   4.9926839e+01    5.0000000e+00    5.0000000e+00 
   4.9971559e+01    5.0000000e+00    5.0000000e+00 
