# Supplementary material for: Research on combustion and emissions of heavy duty diesel engines under low-speed and low-load conditions in low temperature environments
Source: PLoS One. 2025 Feb 21;20(2):e0318933. doi: 10.1371/journal.pone.0318933 (PMC11844864; doi:10.1371/journal.pone.0318933)
Supplement: S1 File — (ZIP) [file pone.0318933.s001.zip › 1000rpm_30%/3-tigaojinqiwendu/Tin342K/apparent-HR.out]

# CONVERGE Studio v2.3.0
# column        1                2                3                4                5
#           crank         Pressure             AHRR             AIHR           Volume
#           (DEG)             (Pa)          (J/CAD)              (J)            (m^3)
    -1.458723e+02     1.685874e+05     4.420014e-01     5.644357e-02     2.087038e-03
    -1.457937e+02     1.686598e+05     4.386551e-01     9.091309e-02     2.086454e-03
    -1.456709e+02     1.687734e+05     4.351536e-01     1.443412e-01     2.085539e-03
    -1.455857e+02     1.688525e+05     4.315284e-01     1.811377e-01     2.084901e-03
    -1.454791e+02     1.689516e+05     4.280136e-01     2.267554e-01     2.084102e-03
    -1.453459e+02     1.690758e+05     4.192293e-01     2.826051e-01     2.083100e-03
    -1.451793e+02     1.692319e+05     4.223615e-01     3.529452e-01     2.081841e-03
    -1.449712e+02     1.694275e+05     3.989371e-01     4.359879e-01     2.080259e-03
    -1.447110e+02     1.696719e+05     3.555395e-01     5.285028e-01     2.078268e-03
    -1.443857e+02     1.699807e+05     3.570178e-01     6.446264e-01     2.075758e-03
    -1.439791e+02     1.703584e+05     1.866484e-01     7.205139e-01     2.072587e-03
    -1.434709e+02     1.708319e+05     1.191293e-01     7.810578e-01     2.068572e-03
    -1.428709e+02     1.713719e+05    -1.445174e-01     6.943474e-01     2.063759e-03
    -1.422709e+02     1.719714e+05     2.627294e-01     8.519850e-01     2.058865e-03
    -1.416709e+02     1.725900e+05     3.182706e-01     1.042947e+00     2.053891e-03
    -1.410709e+02     1.732219e+05     3.195510e-01     1.234678e+00     2.048837e-03
    -1.404709e+02     1.738657e+05     3.083387e-01     1.419681e+00     2.043703e-03
    -1.398709e+02     1.745521e+05     5.578190e-01     1.754373e+00     2.038488e-03
    -1.392709e+02     1.752246e+05     3.213925e-01     1.947208e+00     2.033194e-03
    -1.386709e+02     1.759070e+05     2.863858e-01     2.119040e+00     2.027820e-03
    -1.380709e+02     1.766020e+05     2.748587e-01     2.283955e+00     2.022365e-03
    -1.374709e+02     1.773121e+05     2.807062e-01     2.452379e+00     2.016830e-03
    -1.368709e+02     1.780347e+05     2.630682e-01     2.610219e+00     2.011215e-03
    -1.362709e+02     1.787715e+05     2.580370e-01     2.765042e+00     2.005521e-03
    -1.356709e+02     1.795219e+05     2.468575e-01     2.913156e+00     1.999746e-03
    -1.350709e+02     1.802877e+05     2.466353e-01     3.061137e+00     1.993891e-03
    -1.344709e+02     1.810693e+05     2.494740e-01     3.210822e+00     1.987956e-03
    -1.338709e+02     1.818634e+05     2.218601e-01     3.343938e+00     1.981941e-03
    -1.332709e+02     1.826740e+05     2.242256e-01     3.478473e+00     1.975847e-03
    -1.326709e+02     1.835011e+05     2.268162e-01     3.614563e+00     1.969672e-03
    -1.320709e+02     1.843435e+05     2.149359e-01     3.743524e+00     1.963418e-03
    -1.314709e+02     1.852030e+05     2.157262e-01     3.872960e+00     1.957085e-03
    -1.308709e+02     1.860788e+05     2.083893e-01     3.997994e+00     1.950671e-03
    -1.302709e+02     1.869715e+05     2.026465e-01     4.119582e+00     1.944178e-03
    -1.296709e+02     1.878818e+05     1.999783e-01     4.239569e+00     1.937606e-03
    -1.290709e+02     1.888092e+05     1.917817e-01     4.354638e+00     1.930955e-03
    -1.284709e+02     1.897549e+05     1.894517e-01     4.468309e+00     1.924225e-03
    -1.278709e+02     1.907187e+05     1.829777e-01     4.578095e+00     1.917415e-03
    -1.272709e+02     1.917365e+05     4.628141e-01     4.855784e+00     1.910527e-03
    -1.266709e+02     1.927450e+05     2.280839e-01     4.992634e+00     1.903560e-03
    -1.260709e+02     1.937686e+05     1.892239e-01     5.106168e+00     1.896514e-03
    -1.254709e+02     1.948118e+05     1.829068e-01     5.215912e+00     1.889391e-03
    -1.248709e+02     1.958753e+05     1.782478e-01     5.322861e+00     1.882189e-03
    -1.242709e+02     1.969593e+05     1.736947e-01     5.427078e+00     1.874909e-03
    -1.236709e+02     1.980646e+05     1.708074e-01     5.529562e+00     1.867551e-03
    -1.230709e+02     1.991917e+05     1.691787e-01     5.631070e+00     1.860116e-03
    -1.224709e+02     2.003422e+05     1.769170e-01     5.737220e+00     1.852603e-03
    -1.218709e+02     2.015145e+05     1.675519e-01     5.837751e+00     1.845014e-03
    -1.212709e+02     2.027101e+05     1.667896e-01     5.937825e+00     1.837347e-03
    -1.206761e+02     2.039226e+05     1.959713e-01     6.054386e+00     1.829672e-03
    -1.200872e+02     2.051480e+05     2.060177e-01     6.175719e+00     1.821998e-03
    -1.195039e+02     2.063871e+05     2.196020e-01     6.303808e+00     1.814326e-03
    -1.189261e+02     2.076365e+05     2.057194e-01     6.422671e+00     1.806655e-03
    -1.183536e+02     2.088976e+05     2.024867e-01     6.538586e+00     1.798987e-03
    -1.177863e+02     2.101715e+05     2.044414e-01     6.654570e+00     1.791320e-03
    -1.172240e+02     2.114582e+05     2.069884e-01     6.770972e+00     1.783654e-03
    -1.166665e+02     2.127568e+05     1.991975e-01     6.882024e+00     1.775989e-03
    -1.161137e+02     2.140682e+05     1.975587e-01     6.991237e+00     1.768326e-03
    -1.155654e+02     2.153925e+05     1.950881e-01     7.098198e+00     1.760665e-03
    -1.150216e+02     2.167308e+05     1.999490e-01     7.206936e+00     1.753004e-03
    -1.144820e+02     2.180783e+05     1.634889e-01     7.295147e+00     1.745345e-03
    -1.139466e+02     2.194425e+05     1.874057e-01     7.395482e+00     1.737687e-03
    -1.134153e+02     2.208201e+05     1.829210e-01     7.492669e+00     1.730031e-03
    -1.128879e+02     2.221747e+05    -1.262911e-01     7.426063e+00     1.722375e-03
    -1.123644e+02     2.236146e+05     4.627507e-01     7.668337e+00     1.714721e-03
    -1.118445e+02     2.250375e+05     1.978038e-01     7.771159e+00     1.707067e-03
    -1.113283e+02     2.264739e+05     1.859654e-01     7.867154e+00     1.699415e-03
    -1.108157e+02     2.278897e+05    -1.124765e-01     7.809491e+00     1.691764e-03
    -1.103064e+02     2.293883e+05     4.524471e-01     8.039895e+00     1.684114e-03
    -1.098005e+02     2.308676e+05     1.582719e-01     8.119965e+00     1.676465e-03
    -1.092979e+02     2.323636e+05     1.657959e-01     8.203299e+00     1.668817e-03
    -1.087984e+02     2.338760e+05     1.670007e-01     8.286707e+00     1.661169e-03
    -1.083021e+02     2.353711e+05    -1.175230e-01     8.228372e+00     1.653523e-03
    -1.078087e+02     2.369481e+05     4.367257e-01     8.443831e+00     1.645877e-03
    -1.073183e+02     2.385128e+05     1.866788e-01     8.535380e+00     1.638233e-03
    -1.068308e+02     2.400588e+05    -1.174995e-01     8.478095e+00     1.630589e-03
    -1.063460e+02     2.416529e+05     1.447051e-01     8.548242e+00     1.622947e-03
    -1.058640e+02     2.432660e+05     1.546839e-01     8.622804e+00     1.615305e-03
    -1.053846e+02     2.448983e+05     1.649254e-01     8.701866e+00     1.607663e-03
    -1.049078e+02     2.465464e+05     1.439163e-01     8.770485e+00     1.600023e-03
    -1.044335e+02     2.482135e+05     1.457181e-01     8.839594e+00     1.592383e-03
    -1.039617e+02     2.499006e+05     1.558835e-01     8.913139e+00     1.584745e-03
    -1.034924e+02     2.516066e+05     1.536049e-01     8.985240e+00     1.577107e-03
    -1.030253e+02     2.533311e+05     1.427302e-01     9.051904e+00     1.569469e-03
    -1.025605e+02     2.550747e+05     1.372750e-01     9.115704e+00     1.561833e-03
    -1.020980e+02     2.568424e+05     1.701302e-01     9.194394e+00     1.554197e-03
    -1.016376e+02     2.586276e+05     1.433033e-01     9.260365e+00     1.546561e-03
    -1.011794e+02     2.604343e+05     1.491696e-01     9.328716e+00     1.538927e-03
    -1.007233e+02     2.622601e+05     1.308020e-01     9.388381e+00     1.531293e-03
    -1.002691e+02     2.641080e+05     1.349527e-01     9.449667e+00     1.523660e-03
    -9.981701e+01     2.659788e+05     1.426720e-01     9.514175e+00     1.516028e-03
    -9.936679e+01     2.678728e+05     1.496573e-01     9.581554e+00     1.508396e-03
    -9.891846e+01     2.697896e+05     1.498282e-01     9.648726e+00     1.500765e-03
    -9.847197e+01     2.717277e+05     1.346756e-01     9.708858e+00     1.493134e-03
    -9.802727e+01     2.737231e+05     4.211407e-01     9.896139e+00     1.485504e-03
    -9.758432e+01     2.756750e+05    -1.537261e-01     9.828046e+00     1.477875e-03
    -9.714307e+01     2.776829e+05     1.167187e-01     9.879548e+00     1.470246e-03
    -9.670350e+01     2.797517e+05     4.232113e-01     1.006558e+01     1.462618e-03
    -9.626553e+01     2.817804e+05    -1.327977e-01     1.000742e+01     1.454990e-03
    -9.582918e+01     2.838643e+05     1.200302e-01     1.005980e+01     1.447364e-03
    -9.539436e+01     2.859770e+05     1.417121e-01     1.012141e+01     1.439737e-03
    -9.496104e+01     2.881157e+05     1.357422e-01     1.018023e+01     1.432111e-03
    -9.452920e+01     2.902801e+05     1.259688e-01     1.023463e+01     1.424486e-03
    -9.409879e+01     2.924726e+05     1.288182e-01     1.029008e+01     1.416862e-03
    -9.366978e+01     2.946936e+05     1.323608e-01     1.034686e+01     1.409237e-03
    -9.324214e+01     2.969426e+05     1.271072e-01     1.040122e+01     1.401614e-03
    -9.281582e+01     2.992200e+05     1.214610e-01     1.045300e+01     1.393991e-03
    -9.239079e+01     3.015282e+05     1.301049e-01     1.050830e+01     1.386369e-03
    -9.196702e+01     3.038664e+05     1.282451e-01     1.056264e+01     1.378747e-03
    -9.154449e+01     3.062334e+05     1.127252e-01     1.061027e+01     1.371125e-03
    -9.112314e+01     3.086330e+05     1.219143e-01     1.066164e+01     1.363504e-03
    -9.070296e+01     3.110655e+05     1.299458e-01     1.071624e+01     1.355884e-03
    -9.028390e+01     3.135308e+05     1.315517e-01     1.077137e+01     1.348264e-03
    -8.986594e+01     3.160274e+05     1.163683e-01     1.082001e+01     1.340644e-03
    -8.944906e+01     3.185587e+05     1.228674e-01     1.087123e+01     1.333026e-03
    -8.903321e+01     3.211239e+05     1.186435e-01     1.092057e+01     1.325407e-03
    -8.861838e+01     3.237226e+05     1.047918e-01     1.096404e+01     1.317789e-03
    -8.820451e+01     3.263575e+05     1.077508e-01     1.100863e+01     1.310172e-03
    -8.779160e+01     3.290692e+05     4.313404e-01     1.118674e+01     1.302555e-03
    -8.761860e+01     3.302731e+05     1.482281e+00     1.144317e+01     1.299359e-03
    -8.740235e+01     3.316979e+05     8.346204e-02     1.146122e+01     1.295360e-03
    -8.713204e+01     3.334798e+05    -1.147408e-01     1.143021e+01     1.290354e-03
    -8.679414e+01     3.357276e+05    -1.752482e-01     1.137099e+01     1.284088e-03
    -8.638434e+01     3.384741e+05    -3.371756e-01     1.123282e+01     1.276474e-03
    -8.597530e+01     3.413535e+05     4.027743e-01     1.139757e+01     1.268859e-03
    -8.556705e+01     3.441989e+05    -1.907118e-01     1.131971e+01     1.261245e-03
    -8.515958e+01     3.471224e+05     1.004455e-01     1.136064e+01     1.253631e-03
    -8.475285e+01     3.500902e+05     1.152859e-01     1.140753e+01     1.246018e-03
    -8.434684e+01     3.531008e+05     1.115061e-01     1.145280e+01     1.238405e-03
    -8.394152e+01     3.561554e+05     1.098758e-01     1.149734e+01     1.230792e-03
    -8.353687e+01     3.592546e+05     1.062178e-01     1.154032e+01     1.223180e-03
    -8.313286e+01     3.623992e+05     1.013219e-01     1.158125e+01     1.215569e-03
    -8.272947e+01     3.655906e+05     9.904208e-02     1.162121e+01     1.207958e-03
    -8.232666e+01     3.688305e+05     1.030698e-01     1.166272e+01     1.200347e-03
    -8.192442e+01     3.721654e+05     4.517169e-01     1.184442e+01     1.192737e-03
    -8.152272e+01     3.754617e+05    -2.233702e-01     1.175470e+01     1.185127e-03
    -8.112153e+01     3.788515e+05     9.924534e-02     1.179451e+01     1.177518e-03
    -8.072083e+01     3.822924e+05     8.971730e-02     1.183046e+01     1.169909e-03
    -8.032060e+01     3.857868e+05     9.052065e-02     1.186669e+01     1.162301e-03
    -7.992081e+01     3.893361e+05     9.190303e-02     1.190343e+01     1.154693e-03
    -7.952143e+01     3.929438e+05     1.114558e-01     1.194795e+01     1.147086e-03
    -7.912245e+01     3.966056e+05     8.777396e-02     1.198297e+01     1.139479e-03
    -7.872383e+01     4.003275e+05     1.016490e-01     1.202348e+01     1.131873e-03
    -7.832556e+01     4.041089e+05     9.818239e-02     1.206259e+01     1.124267e-03
    -7.792761e+01     4.080024e+05     4.667085e-01     1.224832e+01     1.116661e-03
    -7.752996e+01     4.118541e+05    -2.868179e-01     1.213426e+01     1.109056e-03
    -7.713257e+01     4.158744e+05     4.634003e-01     1.231841e+01     1.101451e-03
    -7.688014e+01     4.185148e+05     1.032846e+00     1.257912e+01     1.096619e-03
    -7.656461e+01     4.217162e+05    -2.055110e-01     1.251428e+01     1.090575e-03
    -7.617020e+01     4.257328e+05    -5.352641e-01     1.230316e+01     1.083018e-03
    -7.577356e+01     4.299801e+05     4.293785e-01     1.247347e+01     1.075415e-03
    -7.537709e+01     4.342497e+05     8.704828e-02     1.250798e+01     1.067812e-03
    -7.498076e+01     4.385933e+05     9.695569e-02     1.254641e+01     1.060210e-03
    -7.458455e+01     4.429516e+05    -3.115020e-01     1.242299e+01     1.052608e-03
    -7.418842e+01     4.475032e+05     4.893497e-01     1.261683e+01     1.045007e-03
    -7.379237e+01     4.520760e+05     9.877311e-02     1.265595e+01     1.037407e-03
    -7.339637e+01     4.567277e+05     9.117744e-02     1.269206e+01     1.029806e-03
    -7.300038e+01     4.614621e+05     9.515278e-02     1.272973e+01     1.022206e-03
    -7.260439e+01     4.662774e+05     7.495020e-02     1.275941e+01     1.014607e-03
    -7.220837e+01     4.711800e+05     8.071913e-02     1.279138e+01     1.007008e-03
    -7.181230e+01     4.761718e+05     8.666789e-02     1.282571e+01     9.994098e-04
    -7.141615e+01     4.812554e+05     9.298686e-02     1.286254e+01     9.918119e-04
    -7.101989e+01     4.864297e+05     7.825131e-02     1.289355e+01     9.842145e-04
    -7.062351e+01     4.916994e+05     7.734029e-02     1.292421e+01     9.766175e-04
    -7.022698e+01     4.970660e+05     7.082599e-02     1.295229e+01     9.690211e-04
    -6.983026e+01     5.025330e+05     6.926727e-02     1.297977e+01     9.614251e-04
    -6.943335e+01     5.081051e+05     8.092698e-02     1.301189e+01     9.538296e-04
    -6.903620e+01     5.137845e+05     8.875161e-02     1.304714e+01     9.462346e-04
    -6.863879e+01     5.195753e+05     1.033276e-01     1.308820e+01     9.386401e-04
    -6.824110e+01     5.254728e+05     7.054735e-02     1.311626e+01     9.310461e-04
    -6.784310e+01     5.314890e+05     9.386662e-02     1.315362e+01     9.234526e-04
    -6.744477e+01     5.376154e+05     4.517062e-02     1.317161e+01     9.158597e-04
    -6.704607e+01     5.438654e+05     5.885304e-02     1.319508e+01     9.082672e-04
    -6.664699e+01     5.502424e+05     7.029482e-02     1.322313e+01     9.006753e-04
    -6.624748e+01     5.567549e+05     1.108299e-01     1.326741e+01     8.930839e-04
    -6.584752e+01     5.633899e+05     5.493374e-02     1.328938e+01     8.854931e-04
    -6.544709e+01     5.701630e+05     6.669646e-02     1.331609e+01     8.779027e-04
    -6.504616e+01     5.770759e+05     6.577370e-02     1.334246e+01     8.703129e-04
    -6.464469e+01     5.841263e+05     2.873465e-02     1.335399e+01     8.627237e-04
    -6.424265e+01     5.913310e+05     6.199513e-02     1.337892e+01     8.551350e-04
    -6.384003e+01     5.986877e+05     5.754747e-02     1.340209e+01     8.475469e-04
    -6.343677e+01     6.062038e+05     6.818001e-02     1.342958e+01     8.399593e-04
    -6.303287e+01     6.139719e+05     5.477682e-01     1.365083e+01     8.323724e-04
    -6.262827e+01     6.218228e+05     8.921972e-02     1.368693e+01     8.247860e-04
    -6.222296e+01     6.298401e+05     5.672172e-02     1.370992e+01     8.172002e-04
    -6.181689e+01     6.380336e+05     4.833724e-02     1.372954e+01     8.096149e-04
    -6.141004e+01     6.464114e+05     5.179870e-02     1.375062e+01     8.020304e-04
    -6.100236e+01     6.549914e+05     1.171819e-01     1.379839e+01     7.944463e-04
    -6.079810e+01     6.595911e+05     2.479164e+00     1.430480e+01     7.906526e-04
    -6.054277e+01     6.650612e+05    -2.971466e-01     1.422893e+01     7.859164e-04
    -6.022360e+01     6.719810e+05    -4.099485e-01     1.409809e+01     7.800055e-04
    -5.982465e+01     6.807742e+05    -4.853309e-01     1.390446e+01     7.726320e-04
    -5.941344e+01     6.900695e+05    -2.727361e-01     1.379231e+01     7.650502e-04
    -5.900126e+01     6.996457e+05     1.993479e-02     1.380053e+01     7.574693e-04
    -5.858804e+01     7.094652e+05     8.824944e-02     1.383699e+01     7.498893e-04
    -5.817373e+01     7.195156e+05     5.811944e-02     1.386107e+01     7.423098e-04
    -5.775832e+01     7.298028e+05     1.831423e-02     1.386868e+01     7.347310e-04
    -5.734175e+01     7.403455e+05     2.738417e-02     1.388009e+01     7.271528e-04
    -5.692398e+01     7.511517e+05     3.124131e-02     1.389314e+01     7.195754e-04
    -5.650497e+01     7.622146e+05    -3.631634e-02     1.387792e+01     7.119987e-04
    -5.608467e+01     7.735634e+05    -1.467367e-02     1.387176e+01     7.044230e-04
    -5.566304e+01     7.852296e+05     9.522688e-02     1.391191e+01     6.968479e-04
    -5.524003e+01     7.973260e+05     6.368695e-01     1.418131e+01     6.892735e-04
    -5.490162e+01     8.071973e+05     6.142608e-01     1.438918e+01     6.832326e-04
    -5.447861e+01     8.195556e+05    -3.660152e-01     1.423435e+01     6.757060e-04
    -5.414019e+01     8.298478e+05     6.816679e-01     1.446504e+01     6.697043e-04
    -5.371718e+01     8.427009e+05    -4.652890e-01     1.426821e+01     6.622270e-04
    -5.337877e+01     8.535467e+05     1.315890e+00     1.471352e+01     6.562658e-04
    -5.295576e+01     8.668400e+05    -8.890411e-01     1.433745e+01     6.488403e-04
    -5.261735e+01     8.781364e+05     1.303375e+00     1.477852e+01     6.429211e-04
    -5.219434e+01     8.919791e+05    -9.692055e-01     1.436854e+01     6.355491e-04
    -5.185592e+01     9.037710e+05     1.404178e+00     1.484373e+01     6.296738e-04
    -5.143291e+01     9.182111e+05    -9.711326e-01     1.443293e+01     6.223576e-04
    -5.109450e+01     9.305015e+05     1.393251e+00     1.490442e+01     6.165272e-04
    -5.067149e+01     9.455402e+05    -1.082669e+00     1.444643e+01     6.092687e-04
    -5.033308e+01     9.583775e+05     1.497180e+00     1.495309e+01     6.034854e-04
    -4.991007e+01     9.740943e+05    -1.017473e+00     1.452269e+01     5.962861e-04
    -4.957166e+01     9.874762e+05     1.460732e+00     1.501702e+01     5.905514e-04
    -4.914864e+01     1.003847e+06    -1.163675e+00     1.452477e+01     5.834138e-04
    -4.881023e+01     1.017846e+06     1.625164e+00     1.507474e+01     5.777288e-04
    -4.838722e+01     1.034966e+06    -1.093750e+00     1.461207e+01     5.706547e-04
    -4.804881e+01     1.049551e+06     1.512357e+00     1.512387e+01     5.650215e-04
    -4.762580e+01     1.067407e+06    -1.206158e+00     1.461364e+01     5.580127e-04
    -4.728739e+01     1.082666e+06     1.647250e+00     1.517109e+01     5.524324e-04
    -4.686437e+01     1.101314e+06    -1.254130e+00     1.464058e+01     5.454912e-04
    -4.652596e+01     1.117296e+06     1.846388e+00     1.526541e+01     5.399656e-04
    -4.610295e+01     1.136754e+06    -1.389604e+00     1.467759e+01     5.330933e-04
    -4.576454e+01     1.153459e+06     1.892543e+00     1.531805e+01     5.276241e-04
    -4.534153e+01     1.174024e+06    -6.889366e-01     1.502662e+01     5.208231e-04
    -4.500312e+01     1.191268e+06     1.020628e+00     1.537201e+01     5.154111e-04
    -4.458011e+01     1.212731e+06    -8.359630e-01     1.501839e+01     5.086834e-04
    -4.424169e+01     1.230788e+06     1.135303e+00     1.540259e+01     5.033309e-04
    -4.381868e+01     1.253278e+06    -7.329129e-01     1.509256e+01     4.966778e-04
    -4.348027e+01     1.272173e+06     1.179872e+00     1.549184e+01     4.913859e-04
    -4.305726e+01     1.295668e+06    -8.588864e-01     1.512852e+01     4.848097e-04
    -4.271885e+01     1.315450e+06     1.240288e+00     1.554824e+01     4.795799e-04
    -4.229583e+01     1.340027e+06    -9.169477e-01     1.516036e+01     4.730821e-04
    -4.195743e+01     1.360740e+06     1.300764e+00     1.560055e+01     4.679162e-04
    -4.153441e+01     1.386444e+06    -1.008851e+00     1.517380e+01     4.614989e-04
    -4.119600e+01     1.408352e+06     2.126377e+00     1.589338e+01     4.563976e-04
    -4.077299e+01     1.435050e+06    -1.659606e+00     1.519135e+01     4.500628e-04
    -4.043458e+01     1.458014e+06     2.254545e+00     1.595431e+01     4.450282e-04
    -4.001157e+01     1.486031e+06    -1.550812e+00     1.529829e+01     4.387771e-04
    -3.967316e+01     1.510047e+06     2.171992e+00     1.603332e+01     4.338105e-04
    -3.925014e+01     1.539360e+06    -1.686035e+00     1.532010e+01     4.276453e-04
    -3.891173e+01     1.564556e+06     2.330086e+00     1.610863e+01     4.227477e-04
    -3.848872e+01     1.595270e+06    -1.726530e+00     1.537829e+01     4.166700e-04
    -3.815031e+01     1.621626e+06     2.235113e+00     1.613467e+01     4.118435e-04
    -3.772730e+01     1.653753e+06    -1.924930e+00     1.532041e+01     4.058549e-04
    -3.738889e+01     1.681465e+06     2.568239e+00     1.618953e+01     4.011001e-04
    -3.696587e+01     1.715141e+06    -1.963172e+00     1.535908e+01     3.952027e-04
    -3.662746e+01     1.744241e+06     2.786343e+00     1.630201e+01     3.905215e-04
    -3.620445e+01     1.779491e+06    -2.147426e+00     1.539362e+01     3.847162e-04
    -3.586604e+01     1.809998e+06     2.846728e+00     1.635698e+01     3.801100e-04
    -3.544303e+01     1.847337e+06    -1.276760e+00     1.581689e+01     3.743993e-04
    -3.510462e+01     1.878963e+06     1.810577e+00     1.642961e+01     3.698686e-04
    -3.468160e+01     1.918058e+06    -1.437550e+00     1.582151e+01     3.642539e-04
    -3.434319e+01     1.951211e+06     1.833746e+00     1.644206e+01     3.598009e-04
    -3.392018e+01     1.992173e+06    -1.548836e+00     1.578689e+01     3.542834e-04
    -3.358177e+01     2.026994e+06     2.033850e+00     1.647516e+01     3.499089e-04
    -3.315876e+01     2.070010e+06    -1.440718e+00     1.586572e+01     3.444907e-04
    -3.282035e+01     2.106578e+06     2.221343e+00     1.661744e+01     3.401960e-04
    -3.239733e+01     2.151605e+06    -1.656141e+00     1.591687e+01     3.348780e-04
    -3.205892e+01     2.189905e+06     2.158284e+00     1.664726e+01     3.306648e-04
    -3.163591e+01     2.237109e+06    -1.706396e+00     1.592544e+01     3.254492e-04
    -3.129750e+01     2.277305e+06     2.290891e+00     1.670070e+01     3.213176e-04
    -3.087449e+01     2.326774e+06    -1.779193e+00     1.594808e+01     3.162059e-04
    -3.053608e+01     2.368864e+06     2.222575e+00     1.670022e+01     3.121583e-04
    -3.011306e+01     2.420639e+06    -1.985634e+00     1.586027e+01     3.071512e-04
    -2.977465e+01     2.464842e+06     2.489510e+00     1.670275e+01     3.031882e-04
    -2.935164e+01     2.518994e+06    -2.230487e+00     1.575922e+01     2.982879e-04
    -2.901323e+01     2.565521e+06     3.033194e+00     1.678569e+01     2.944104e-04
    -2.859022e+01     2.622447e+06    -1.919924e+00     1.597353e+01     2.896180e-04
    -2.825181e+01     2.670987e+06     2.633881e+00     1.686487e+01     2.858279e-04
    -2.782880e+01     2.730496e+06    -2.166828e+00     1.594827e+01     2.811447e-04
    -2.749039e+01     2.781946e+06     4.086742e+00     1.733126e+01     2.774422e-04
    -2.721966e+01     2.822770e+06     9.792409e-01     1.759637e+01     2.745088e-04
    -2.688125e+01     2.873479e+06    -1.840469e+00     1.697354e+01     2.708776e-04
    -2.645823e+01     2.938646e+06    -1.241772e+00     1.644825e+01     2.663948e-04
    -2.611982e+01     2.993685e+06     2.494532e+00     1.729242e+01     2.628534e-04
    -2.584910e+01     3.038472e+06     2.386531e+00     1.793853e+01     2.600496e-04
    -2.551069e+01     3.094563e+06     4.439996e-01     1.808878e+01     2.565807e-04
    -2.523996e+01     3.139432e+06    -1.639647e+00     1.764488e+01     2.538353e-04
    -2.490155e+01     3.196853e+06    -9.379691e-01     1.732746e+01     2.504396e-04
    -2.463082e+01     3.244486e+06     1.389514e+00     1.770364e+01     2.477533e-04
    -2.429241e+01     3.303998e+06    -8.093064e-01     1.742976e+01     2.444317e-04
    -2.402168e+01     3.353131e+06     9.850083e-01     1.769643e+01     2.418045e-04
    -2.368327e+01     3.414728e+06    -7.594598e-01     1.743943e+01     2.385577e-04
    -2.341254e+01     3.465562e+06     1.025579e+00     1.771708e+01     2.359902e-04
    -2.307413e+01     3.529160e+06    -9.325076e-01     1.740151e+01     2.328187e-04
    -2.280340e+01     3.582253e+06     2.357316e+00     1.803970e+01     2.303114e-04
    -2.246499e+01     3.647462e+06    -1.892435e+00     1.739928e+01     2.272158e-04
    -2.219427e+01     3.702254e+06     2.287220e+00     1.801850e+01     2.247693e-04
    -2.185585e+01     3.769619e+06    -1.818816e+00     1.740299e+01     2.217501e-04
    -2.158513e+01     3.826170e+06     2.346006e+00     1.803812e+01     2.193649e-04
    -2.124672e+01     3.895538e+06    -2.039575e+00     1.734791e+01     2.164224e-04
    -2.097599e+01     3.954610e+06     4.116531e+00     1.846237e+01     2.140991e-04
    -2.075941e+01     4.000983e+06     5.188258e-02     1.847360e+01     2.122605e-04
    -2.048868e+01     4.057969e+06    -3.640649e+00     1.748798e+01     2.099867e-04
    -2.015027e+01     4.132061e+06    -3.821055e-01     1.735867e+01     2.071840e-04
    -1.987954e+01     4.194210e+06     3.998234e+00     1.844110e+01     2.049728e-04
    -1.979948e+01     4.212276e+06     5.708911e-01     1.848681e+01     2.043240e-04
    -1.965537e+01     4.244616e+06    -6.962434e-01     1.838648e+01     2.031633e-04
    -1.959132e+01     4.259065e+06    -7.433987e-01     1.833886e+01     2.026495e-04
    -1.944721e+01     4.291577e+06    -1.216354e+00     1.816358e+01     2.015001e-04
    -1.936715e+01     4.309918e+06     1.077475e-01     1.817220e+01     2.008648e-04
    -1.929510e+01     4.326362e+06    -8.991106e-01     1.810742e+01     2.002948e-04
    -1.918252e+01     4.352189e+06    -6.324631e-01     1.803621e+01     1.994088e-04
    -1.906993e+01     4.378124e+06    -7.169814e-01     1.795549e+01     1.985277e-04
    -1.895735e+01     4.404185e+06    -7.140053e-01     1.787511e+01     1.976514e-04
    -1.884476e+01     4.430197e+06    -1.580052e+00     1.769722e+01     1.967799e-04
    -1.876658e+01     4.448254e+06    -2.153953e+00     1.752881e+01     1.961775e-04
    -1.866885e+01     4.470912e+06    -2.101742e+00     1.732341e+01     1.954278e-04
    -1.854669e+01     4.499018e+06    -3.648977e+00     1.687764e+01     1.944961e-04
    -1.850000e+01     4.511313e+06     1.428739e+01     1.754468e+01     1.941410e-04
    -1.837784e+01     4.539074e+06    -6.055259e+00     1.680496e+01     1.932174e-04
    -1.828011e+01     4.562900e+06     2.519577e+00     1.705119e+01     1.924824e-04
    -1.815795e+01     4.591474e+06    -3.484576e+00     1.662551e+01     1.915691e-04
    -1.806022e+01     4.615568e+06     2.893474e+00     1.690829e+01     1.908425e-04
    -1.793805e+01     4.644379e+06    -3.520890e+00     1.647817e+01     1.899394e-04
    -1.784032e+01     4.668658e+06     2.818713e+00     1.675364e+01     1.892211e-04
    -1.771816e+01     4.697702e+06    -3.562601e+00     1.631843e+01     1.883283e-04
    -1.762043e+01     4.722197e+06     2.933728e+00     1.660514e+01     1.876184e-04
    -1.749827e+01     4.751455e+06    -3.651756e+00     1.615903e+01     1.867359e-04
    -1.730333e+01     4.799868e+06     4.200115e-01     1.624091e+01     1.853402e-04
    -1.720740e+01     4.823650e+06    -4.664295e-01     1.619617e+01     1.846590e-04
    -1.711150e+01     4.847433e+06    -8.532183e-01     1.611434e+01     1.839815e-04
    -1.701418e+01     4.871550e+06    -1.368653e+00     1.598115e+01     1.832976e-04
    -1.700000e+01     4.876130e+06     3.777946e+01     1.651701e+01     1.831980e-04
    -1.689951e+01     4.900116e+06    -6.687994e+00     1.584494e+01     1.824963e-04
    -1.679575e+01     4.926141e+06    -6.975262e-01     1.577256e+01     1.817759e-04
    -1.668714e+01     4.953122e+06    -2.367385e+00     1.551545e+01     1.810265e-04
    -1.658809e+01     4.978643e+06     2.001662e+00     1.571371e+01     1.803470e-04
    -1.646792e+01     5.008054e+06    -5.126583e+00     1.509760e+01     1.795279e-04
    -1.634218e+01     5.041423e+06     5.073540e+00     1.573554e+01     1.786767e-04
    -1.624158e+01     5.066896e+06    -1.670034e+00     1.556755e+01     1.780003e-04
    -1.616111e+01     5.087761e+06     1.099099e+00     1.565600e+01     1.774620e-04
    -1.606052e+01     5.113390e+06    -1.543071e+00     1.550078e+01     1.767928e-04
    -1.598005e+01     5.134032e+06    -1.013298e+00     1.541924e+01     1.762601e-04
    -1.583519e+01     5.171425e+06    -5.223260e-01     1.534358e+01     1.753081e-04
    -1.577081e+01     5.188010e+06    -1.183575e+00     1.526738e+01     1.748876e-04
    -1.569034e+01     5.208456e+06    -3.249091e+00     1.500591e+01     1.743641e-04
    -1.558975e+01     5.234046e+06    -3.306616e+00     1.467329e+01     1.737136e-04
    -1.546401e+01     5.265340e+06    -6.365540e+00     1.387289e+01     1.729063e-04
    -1.530683e+01     5.304066e+06    -8.054588e+00     1.260691e+01     1.719054e-04
    -1.518109e+01     5.339568e+06     9.525627e+00     1.380466e+01     1.711122e-04
    -1.502412e+01     5.378166e+06    -9.002105e+00     1.239153e+01     1.701306e-04
    -1.489853e+01     5.414350e+06     1.141962e+01     1.382565e+01     1.693520e-04
    -1.479807e+01     5.441763e+06     3.589043e+00     1.418623e+01     1.687339e-04
    -1.467432e+01     5.473979e+06    -2.772377e+00     1.384315e+01     1.679785e-04
    -1.457532e+01     5.500697e+06     1.573368e+00     1.399891e+01     1.673783e-04
    -1.445172e+01     5.532960e+06    -2.957168e+00     1.363343e+01     1.666346e-04
    -1.435285e+01     5.559560e+06     6.660533e-01     1.369928e+01     1.660439e-04
    -1.422926e+01     5.591428e+06    -4.961980e+00     1.308602e+01     1.653110e-04
    -1.408834e+01     5.628526e+06    -2.590640e+00     1.272096e+01     1.644827e-04
    -1.397561e+01     5.659750e+06     3.804834e+00     1.314989e+01     1.638261e-04
    -1.383487e+01     5.696334e+06    -4.534685e+00     1.251170e+01     1.630135e-04
    -1.372228e+01     5.727606e+06     3.699788e+00     1.292825e+01     1.623690e-04
    -1.358174e+01     5.764291e+06    -4.367678e+00     1.231443e+01     1.615717e-04
    -1.346931e+01     5.795700e+06     4.147804e+00     1.278077e+01     1.609397e-04
    -1.332898e+01     5.832539e+06    -3.929175e+00     1.222936e+01     1.601579e-04
    -1.321671e+01     5.864048e+06     4.407143e+00     1.272415e+01     1.595380e-04
    -1.307656e+01     5.900321e+06    -5.806407e+00     1.191042e+01     1.587717e-04
    -1.296445e+01     5.932311e+06     6.408388e+00     1.262890e+01     1.581643e-04
    -1.282450e+01     5.968536e+06    -5.928808e+00     1.179915e+01     1.574131e-04
    -1.279651e+01     5.978994e+06     4.660594e+01     1.310365e+01     1.572635e-04
    -1.266312e+01     6.015104e+06    -4.657010e-01     1.304153e+01     1.565568e-04
    -1.259478e+01     6.033517e+06    -1.249753e+00     1.295613e+01     1.561971e-04
    -1.240259e+01     6.084672e+06    -2.616765e+00     1.245320e+01     1.551963e-04
    -1.226912e+01     6.119772e+06    -3.923346e+00     1.192956e+01     1.545105e-04
    -1.216235e+01     6.149832e+06     4.447450e+00     1.240443e+01     1.539669e-04
    -1.202888e+01     6.185068e+06    -3.418066e+00     1.194823e+01     1.532937e-04
    -1.195849e+01     6.206281e+06     1.345633e+01     1.289534e+01     1.529418e-04
    -1.189358e+01     6.224432e+06     3.527009e+00     1.312430e+01     1.526185e-04
    -1.175824e+01     6.262181e+06     3.494029e+00     1.359716e+01     1.519512e-04
    -1.168168e+01     6.283975e+06     5.988681e+00     1.405567e+01     1.515766e-04
    -1.156530e+01     6.318394e+06     1.104934e+01     1.534163e+01     1.510122e-04
    -1.146770e+01     6.347790e+06     1.348474e+01     1.665766e+01     1.505430e-04
    -1.137416e+01     6.375925e+06     1.332210e+01     1.790389e+01     1.500969e-04
    -1.125591e+01     6.411340e+06     1.286763e+01     1.942541e+01     1.495383e-04
    -1.119449e+01     6.429956e+06     1.432350e+01     2.030522e+01     1.492500e-04
    -1.108105e+01     6.463820e+06     1.260298e+01     2.173493e+01     1.487224e-04
    -1.096859e+01     6.497459e+06     1.297027e+01     2.319350e+01     1.482045e-04
    -1.089938e+01     6.517975e+06     1.171244e+01     2.400419e+01     1.478878e-04
    -1.074986e+01     6.562528e+06     1.278030e+01     2.591502e+01     1.472119e-04
    -1.066165e+01     6.588926e+06     1.342054e+01     2.709887e+01     1.468170e-04
    -1.056371e+01     6.617884e+06     1.202242e+01     2.827637e+01     1.463824e-04
    -1.046230e+01     6.647889e+06     1.230416e+01     2.952413e+01     1.459365e-04
    -1.037597e+01     6.673004e+06     1.032965e+01     3.041590e+01     1.455602e-04
    -1.028163e+01     6.699792e+06     7.569638e+00     3.113002e+01     1.451525e-04
    -1.017327e+01     6.730212e+06     6.493480e+00     3.183366e+01     1.446889e-04
    -1.005118e+01     6.763730e+06     4.182684e+00     3.234432e+01     1.441723e-04
    -9.980839e+00     6.782876e+06     3.395998e+00     3.258319e+01     1.438773e-04
    -9.854231e+00     6.817078e+06     2.956342e+00     3.295749e+01     1.433518e-04
    -9.797960e+00     6.832323e+06     3.345404e+00     3.314573e+01     1.431198e-04
    -9.639700e+00     6.874105e+06     1.119437e+00     3.332290e+01     1.424762e-04
    -9.569362e+00     6.892898e+06     2.791757e+00     3.351926e+01     1.421931e-04
    -9.481440e+00     6.915987e+06     1.175312e+00     3.362260e+01     1.418422e-04
    -9.323180e+00     6.957462e+06     1.508023e+00     3.386126e+01     1.412188e-04
    -9.252842e+00     6.975906e+06     2.118388e+00     3.401026e+01     1.409452e-04
    -9.196572e+00     6.990609e+06     1.733249e+00     3.410779e+01     1.407272e-04
    -9.038311e+00     7.030962e+06    -9.977206e-02     3.409200e+01     1.401227e-04
    -8.967973e+00     7.049243e+06     2.400258e+00     3.426083e+01     1.398572e-04
    -8.880051e+00     7.071494e+06    -5.077185e-02     3.425637e+01     1.395281e-04
    -8.721791e+00     7.111461e+06     4.005886e-01     3.431976e+01     1.389440e-04
    -8.651453e+00     7.129450e+06     2.392134e+00     3.448802e+01     1.386879e-04
    -8.595183e+00     7.143630e+06     9.000892e-01     3.453867e+01     1.384839e-04
    -8.436922e+00     7.182725e+06    -2.433417e-01     3.450016e+01     1.379189e-04
    -8.366585e+00     7.200204e+06     9.341026e-01     3.456586e+01     1.376709e-04
    -8.278662e+00     7.221625e+06    -6.121850e-01     3.451204e+01     1.373637e-04
    -8.120402e+00     7.260234e+06     3.031375e-01     3.456001e+01     1.368190e-04
    -8.050064e+00     7.277511e+06     1.768500e+00     3.468440e+01     1.365804e-04
    -7.962142e+00     7.298288e+06    -1.581433e+00     3.454536e+01     1.362849e-04
    -7.852239e+00     7.324174e+06    -1.221111e+00     3.441116e+01     1.359200e-04
    -7.764317e+00     7.345607e+06     2.722052e+00     3.465049e+01     1.356316e-04
    -7.693979e+00     7.362440e+06     1.332516e+00     3.474421e+01     1.354029e-04
    -7.496153e+00     7.407662e+06    -1.887756e+00     3.437077e+01     1.347718e-04
    -7.337893e+00     7.444851e+06     2.030210e+00     3.469207e+01     1.342790e-04
    -7.249971e+00     7.464479e+06    -1.798653e+00     3.453393e+01     1.340095e-04
    -7.140068e+00     7.488883e+06    -1.533808e+00     3.436536e+01     1.336771e-04
    -7.052146e+00     7.509199e+06     2.816223e+00     3.461296e+01     1.334149e-04
    -6.981808e+00     7.524996e+06     7.714485e-01     3.466723e+01     1.332072e-04
    -6.893885e+00     7.544000e+06    -1.908967e+00     3.449939e+01     1.329506e-04
    -6.783982e+00     7.567311e+06    -2.578560e+00     3.421599e+01     1.326347e-04
    -6.696060e+00     7.587238e+06     3.837454e+00     3.455339e+01     1.323853e-04
    -6.537800e+00     7.620525e+06    -1.383713e+00     3.433441e+01     1.319453e-04
    -6.427897e+00     7.643476e+06    -9.121499e-01     3.423416e+01     1.316456e-04
    -6.339975e+00     7.662306e+06     2.084567e+00     3.441744e+01     1.314095e-04
    -6.230072e+00     7.684469e+06    -1.958837e+00     3.420216e+01     1.311188e-04
    -6.142149e+00     7.702828e+06     1.764795e+00     3.435732e+01     1.308901e-04
    -6.032246e+00     7.724239e+06    -2.806145e+00     3.404892e+01     1.306085e-04
    -5.944324e+00     7.742378e+06     2.608424e+00     3.427826e+01     1.303870e-04
    -5.834421e+00     7.762990e+06    -3.751063e+00     3.386600e+01     1.301145e-04
    -5.697042e+00     7.788809e+06    -2.474965e+00     3.352600e+01     1.297807e-04
    -5.587140e+00     7.810725e+06     3.292200e+00     3.388782e+01     1.295198e-04
    -5.499217e+00     7.827664e+06     1.542372e+00     3.402343e+01     1.293144e-04
    -5.389314e+00     7.847162e+06    -3.193883e+00     3.367241e+01     1.290626e-04
    -5.251936e+00     7.871005e+06    -3.377125e+00     3.320846e+01     1.287551e-04
    -5.142033e+00     7.891602e+06     3.134826e+00     3.355299e+01     1.285146e-04
    -5.054110e+00     7.907474e+06     1.533281e+00     3.368780e+01     1.283258e-04
    -4.944207e+00     7.925549e+06    -3.543030e+00     3.329841e+01     1.280944e-04
    -4.806829e+00     7.948423e+06    -1.513645e+00     3.309047e+01     1.278118e-04
    -4.696926e+00     7.967029e+06     9.636802e-01     3.319638e+01     1.275917e-04
    -4.559547e+00     7.988053e+06    -3.709922e+00     3.268672e+01     1.273242e-04
    -4.449644e+00     8.006400e+06     2.843927e+00     3.299927e+01     1.271156e-04
    -4.312265e+00     8.026182e+06    -4.500110e+00     3.238105e+01     1.268617e-04
    -4.202362e+00     8.044031e+06     3.890197e+00     3.280860e+01     1.266643e-04
    -4.064984e+00     8.062811e+06    -4.210352e+00     3.223019e+01     1.264254e-04
    -3.955081e+00     8.079724e+06     3.622928e+00     3.262836e+01     1.262396e-04
    -3.817702e+00     8.095089e+06    -1.075098e+01     3.115140e+01     1.260143e-04
    -3.669737e+00     8.116927e+06     4.457922e+00     3.181102e+01     1.257809e-04
    -3.551365e+00     8.131772e+06    -2.240234e+00     3.154584e+01     1.256008e-04
    -3.403501e+00     8.150334e+06    -6.764380e-01     3.144582e+01     1.253835e-04
    -3.285210e+00     8.165530e+06     2.219242e+00     3.170833e+01     1.252169e-04
    -3.137366e+00     8.179075e+06    -9.845403e+00     3.025275e+01     1.250169e-04
    -2.989567e+00     8.197592e+06     4.456270e+00     3.091138e+01     1.248256e-04
    -2.871327e+00     8.210539e+06     4.037331e-01     3.095912e+01     1.246796e-04
    -2.734094e+00     8.223033e+06    -4.849804e+00     3.029356e+01     1.245175e-04
    -2.586364e+00     8.235756e+06    -4.872916e+00     2.957368e+01     1.243514e-04
    -2.438672e+00     8.251428e+06     4.568319e+00     3.024839e+01     1.241951e-04
    -2.320518e+00     8.262567e+06     1.836193e+00     3.046534e+01     1.240763e-04
    -2.172857e+00     8.272801e+06    -5.565868e+00     2.964348e+01     1.239364e-04
    -2.025157e+00     8.283308e+06    -2.925042e+00     2.921145e+01     1.238056e-04
    -1.877514e+00     8.293578e+06    -1.519514e+00     2.898711e+01     1.236840e-04
    -1.729870e+00     8.303404e+06    -6.046659e-01     2.889783e+01     1.235717e-04
    -1.582222e+00     8.312560e+06    -3.127990e-01     2.885165e+01     1.234684e-04
    -1.434576e+00     8.320867e+06    -3.408066e-01     2.880133e+01     1.233745e-04
    -1.286930e+00     8.328334e+06    -4.924217e-01     2.872862e+01     1.232895e-04
    -1.139301e+00     8.334917e+06    -5.416990e-01     2.864865e+01     1.232142e-04
    -9.917429e-01     8.340699e+06    -6.155690e-01     2.855782e+01     1.231475e-04
    -8.441153e-01     8.345602e+06    -5.998977e-01     2.846926e+01     1.230906e-04
    -6.992504e-01     8.349746e+06    -4.457004e-01     2.840469e+01     1.230429e-04
    -5.544144e-01     8.352949e+06    -5.719591e-01     2.832185e+01     1.230051e-04
    -4.067875e-01     8.355350e+06    -8.702955e-01     2.819337e+01     1.229748e-04
    -2.591567e-01     8.356887e+06    -7.742542e-01     2.807907e+01     1.229544e-04
    -1.115229e-01     8.357640e+06    -8.018385e-01     2.796069e+01     1.229426e-04
     3.610675e-02     8.357475e+06    -8.767608e-01     2.783125e+01     1.229405e-04
     1.837107e-01     8.356519e+06    -8.738822e-01     2.770227e+01     1.229472e-04
     3.313544e-01     8.354703e+06    -8.553644e-01     2.757598e+01     1.229634e-04
     4.790025e-01     8.352071e+06    -8.688627e-01     2.744769e+01     1.229885e-04
     6.266614e-01     8.348578e+06    -9.035944e-01     2.731427e+01     1.230230e-04
     7.743263e-01     8.344247e+06    -9.336114e-01     2.717641e+01     1.230667e-04
     9.220071e-01     8.339071e+06    -9.807500e-01     2.703157e+01     1.231195e-04
     1.069721e+00     8.333035e+06    -1.030828e+00     2.687930e+01     1.231817e-04
     1.217463e+00     8.326166e+06    -1.100497e+00     2.671671e+01     1.232529e-04
     1.365235e+00     8.318453e+06    -1.083949e+00     2.655653e+01     1.233336e-04
     1.513047e+00     8.309379e+06    -2.525638e+00     2.618321e+01     1.234231e-04
     1.660867e+00     8.300317e+06    -3.580673e-01     2.613029e+01     1.235224e-04
     1.808733e+00     8.290305e+06    -8.353294e-01     2.600677e+01     1.236303e-04
     1.956614e+00     8.278632e+06    -2.818111e+00     2.559002e+01     1.237481e-04
     2.104499e+00     8.266529e+06    -2.073042e+00     2.528345e+01     1.238744e-04
     2.239094e+00     8.254832e+06    -1.860669e+00     2.503301e+01     1.239982e-04
     2.373735e+00     8.242518e+06    -1.879757e+00     2.477992e+01     1.241291e-04
     2.508402e+00     8.228860e+06    -3.828252e+00     2.426438e+01     1.242676e-04
     2.643092e+00     8.215017e+06    -2.426874e+00     2.393751e+01     1.244143e-04
     2.777809e+00     8.201518e+06     1.573517e-01     2.395870e+01     1.245682e-04
     2.900000e+00     8.186214e+06    -7.545732e+00     2.303668e+01     1.247141e-04
     3.034767e+00     8.172175e+06     2.131936e+00     2.332400e+01     1.248833e-04
     3.169576e+00     8.155705e+06    -2.973703e+00     2.292312e+01     1.250596e-04
     3.302523e+00     8.138915e+06    -2.919307e+00     2.253500e+01     1.252407e-04
     3.418771e+00     8.118572e+06    -1.937405e+01     2.028281e+01     1.254057e-04
     3.520075e+00     8.104628e+06    -4.205032e+00     1.985682e+01     1.255539e-04
     3.603048e+00     8.092690e+06    -5.522049e+00     1.939864e+01     1.256783e-04
     3.720696e+00     8.074960e+06    -6.692897e+00     1.861123e+01     1.258602e-04
     3.802535e+00     8.062173e+06    -7.779692e+00     1.797455e+01     1.259897e-04
     3.912165e+00     8.044517e+06    -8.291697e+00     1.706553e+01     1.261682e-04
     4.010022e+00     8.028199e+06    -9.297107e+00     1.615574e+01     1.263315e-04
     4.112217e+00     8.010547e+06    -1.037925e+01     1.509504e+01     1.265065e-04
     4.204767e+00     7.993883e+06    -1.210051e+01     1.397513e+01     1.266686e-04
     4.301563e+00     7.976972e+06    -9.016095e+00     1.310241e+01     1.268421e-04
     4.401513e+00     7.966517e+06     1.861504e+01     1.496297e+01     1.270254e-04
     4.504030e+00     7.951703e+06     4.713224e+00     1.544616e+01     1.272178e-04
     4.603002e+00     7.940025e+06     1.591004e+01     1.702081e+01     1.274077e-04
     4.701963e+00     7.934724e+06     4.164644e+01     2.114217e+01     1.276017e-04
     4.801046e+00     7.925924e+06     2.944142e+01     2.405933e+01     1.278000e-04
     4.900016e+00     7.916406e+06     2.782345e+01     2.681302e+01     1.280022e-04
     5.008916e+00     7.908023e+06     3.651293e+01     3.078926e+01     1.282297e-04
     5.107963e+00     7.902625e+06     4.642331e+01     3.538733e+01     1.284407e-04
     5.206927e+00     7.900637e+06     6.104067e+01     4.142818e+01     1.286556e-04
     5.305951e+00     7.904079e+06     8.373351e+01     4.971981e+01     1.288748e-04
     5.404937e+00     7.915303e+06     1.160084e+02     6.120301e+01     1.290980e-04
     5.503952e+00     7.935248e+06     1.523329e+02     7.628637e+01     1.293254e-04
     5.601406e+00     7.964810e+06     1.944785e+02     9.523895e+01     1.295532e-04
     5.706790e+00     7.999988e+06     2.089514e+02     1.172591e+02     1.298041e-04
     5.806840e+00     8.038674e+06     2.323743e+02     1.405083e+02     1.300466e-04
     5.902424e+00     8.081607e+06     2.598236e+02     1.653432e+02     1.302821e-04
     6.009691e+00     8.136249e+06     2.867655e+02     1.961037e+02     1.305511e-04
     6.108803e+00     8.193360e+06     3.166253e+02     2.274850e+02     1.308038e-04
     6.207781e+00     8.254775e+06     3.375946e+02     2.608995e+02     1.310602e-04
     6.301171e+00     8.327582e+06     4.053972e+02     2.987594e+02     1.313059e-04
     6.407729e+00     8.387776e+06     3.217790e+02     3.330474e+02     1.315908e-04
     6.504956e+00     8.411547e+06     1.937983e+02     3.518899e+02     1.318548e-04
     6.602065e+00     8.427214e+06     1.617850e+02     3.676006e+02     1.321224e-04
     6.701396e+00     8.443350e+06     1.642364e+02     3.839144e+02     1.324003e-04
     6.800591e+00     8.460275e+06     1.696381e+02     4.007417e+02     1.326819e-04
     6.909307e+00     8.480399e+06     1.778736e+02     4.200795e+02     1.329954e-04
     7.007140e+00     8.498946e+06     1.818860e+02     4.378738e+02     1.332815e-04
     7.100879e+00     8.517345e+06     1.867258e+02     4.553774e+02     1.335594e-04
     7.204153e+00     8.539416e+06     1.962749e+02     4.756475e+02     1.338699e-04
     7.309633e+00     8.564802e+06     2.100205e+02     4.978005e+02     1.341917e-04
     7.408979e+00     8.591870e+06     2.258850e+02     5.202413e+02     1.344989e-04
     7.508367e+00     8.622136e+06     2.419885e+02     5.442918e+02     1.348103e-04
     7.607734e+00     8.652577e+06     2.453449e+02     5.686711e+02     1.351258e-04
     7.707086e+00     8.679663e+06     2.333965e+02     5.918596e+02     1.354454e-04
     7.806489e+00     8.704687e+06     2.268978e+02     6.144140e+02     1.357692e-04
     7.908329e+00     8.729844e+06     2.273204e+02     6.375643e+02     1.361052e-04
     8.005628e+00     8.756054e+06     2.394609e+02     6.608634e+02     1.364303e-04
     8.112663e+00     8.785012e+06     2.426288e+02     6.868331e+02     1.367925e-04
     8.212546e+00     8.812944e+06     2.492013e+02     7.117242e+02     1.371348e-04
     8.302152e+00     8.839050e+06     2.564987e+02     7.347079e+02     1.374451e-04
     8.406953e+00     8.871146e+06     2.654314e+02     7.625255e+02     1.378126e-04
     8.510552e+00     8.904325e+06     2.740477e+02     7.909165e+02     1.381804e-04
     8.600702e+00     8.933590e+06     2.781967e+02     8.159961e+02     1.385038e-04
     8.709998e+00     8.969207e+06     2.813081e+02     8.467418e+02     1.389007e-04
     8.801636e+00     8.999004e+06     2.833372e+02     8.727064e+02     1.392371e-04
     8.903664e+00     9.028528e+06     2.698082e+02     9.002343e+02     1.396159e-04
     9.001417e+00     9.054721e+06     2.625654e+02     9.259008e+02     1.399828e-04
     9.114147e+00     9.084419e+06     2.631065e+02     9.555608e+02     1.404110e-04
     9.202561e+00     9.106902e+06     2.612094e+02     9.786554e+02     1.407503e-04
     9.316645e+00     9.135981e+06     2.640278e+02     1.008777e+03     1.411932e-04
     9.413882e+00     9.158687e+06     2.567508e+02     1.033742e+03     1.415747e-04
     9.516586e+00     9.185160e+06     2.701544e+02     1.061488e+03     1.419820e-04
     9.615461e+00     9.212144e+06     2.795268e+02     1.089127e+03     1.423782e-04
     9.719658e+00     9.238805e+06     2.743108e+02     1.117709e+03     1.428001e-04
     9.805101e+00     9.261398e+06     2.805065e+02     1.141676e+03     1.431492e-04
     9.918865e+00     9.288729e+06     2.720511e+02     1.172626e+03     1.436191e-04
     1.001391e+01     9.312573e+06     2.794830e+02     1.199190e+03     1.440156e-04
     1.011595e+01     9.332699e+06     2.571049e+02     1.225424e+03     1.444454e-04
     1.021043e+01     9.350143e+06     2.535047e+02     1.249375e+03     1.448472e-04
     1.030797e+01     9.365333e+06     2.422314e+02     1.273003e+03     1.452658e-04
     1.040460e+01     9.379923e+06     2.421713e+02     1.296403e+03     1.456844e-04
     1.050775e+01     9.391794e+06     2.275024e+02     1.319872e+03     1.461356e-04
     1.062255e+01     9.405499e+06     2.318860e+02     1.346490e+03     1.466429e-04
     1.070803e+01     9.414922e+06     2.295118e+02     1.366110e+03     1.470239e-04
     1.080060e+01     9.424256e+06     2.269451e+02     1.387118e+03     1.474399e-04
     1.091762e+01     9.434368e+06     2.223706e+02     1.413139e+03     1.479713e-04
     1.100436e+01     9.439646e+06     2.119939e+02     1.431529e+03     1.483683e-04
     1.112718e+01     9.444842e+06     2.052761e+02     1.456740e+03     1.489365e-04
     1.123273e+01     9.447345e+06     1.983279e+02     1.477674e+03     1.494294e-04
     1.131112e+01     9.450689e+06     2.090329e+02     1.494060e+03     1.497982e-04
     1.141753e+01     9.447974e+06     1.777050e+02     1.512969e+03     1.503032e-04
     1.151890e+01     9.446560e+06     1.849924e+02     1.531722e+03     1.507885e-04
     1.162960e+01     9.443695e+06     1.809069e+02     1.551749e+03     1.513234e-04
     1.173428e+01     9.439772e+06     1.768883e+02     1.570264e+03     1.518337e-04
     1.180876e+01     9.437196e+06     1.795413e+02     1.583637e+03     1.521992e-04
     1.191301e+01     9.431140e+06     1.694534e+02     1.601303e+03     1.527151e-04
     1.201436e+01     9.426832e+06     1.786887e+02     1.619412e+03     1.532208e-04
     1.212468e+01     9.418030e+06     1.617144e+02     1.637253e+03     1.537761e-04
     1.222140e+01     9.407338e+06     1.476415e+02     1.651533e+03     1.542669e-04
     1.233459e+01     9.395037e+06     1.499242e+02     1.668503e+03     1.548462e-04
     1.241979e+01     9.385205e+06     1.476487e+02     1.681083e+03     1.552855e-04
     1.250720e+01     9.374426e+06     1.446541e+02     1.693727e+03     1.557392e-04
     1.263436e+01     9.358211e+06     1.439364e+02     1.712030e+03     1.564053e-04
     1.272290e+01     9.345416e+06     1.363454e+02     1.724102e+03     1.568727e-04
     1.281422e+01     9.331450e+06     1.329716e+02     1.736245e+03     1.573581e-04
     1.290751e+01     9.316649e+06     1.309629e+02     1.748462e+03     1.578574e-04
     1.300085e+01     9.301374e+06     1.293109e+02     1.760533e+03     1.583605e-04
     1.314087e+01     9.276735e+06     1.242037e+02     1.777924e+03     1.591225e-04
     1.323432e+01     9.259562e+06     1.210334e+02     1.789234e+03     1.596351e-04
     1.332794e+01     9.241936e+06     1.194660e+02     1.800418e+03     1.601521e-04
     1.342177e+01     9.223748e+06     1.173216e+02     1.811427e+03     1.606739e-04
     1.351578e+01     9.205063e+06     1.154517e+02     1.822280e+03     1.612002e-04
     1.361012e+01     9.186017e+06     1.145194e+02     1.833084e+03     1.617319e-04
     1.370433e+01     9.166707e+06     1.135549e+02     1.843782e+03     1.622664e-04
     1.384495e+01     9.137045e+06     1.113559e+02     1.859440e+03     1.630715e-04
     1.393852e+01     9.117102e+06     1.108502e+02     1.869813e+03     1.636113e-04
     1.403197e+01     9.096749e+06     1.089380e+02     1.879994e+03     1.641539e-04
     1.412531e+01     9.076017e+06     1.071836e+02     1.889998e+03     1.646993e-04
     1.421850e+01     9.055016e+06     1.059623e+02     1.899872e+03     1.652474e-04
     1.431161e+01     9.033744e+06     1.047931e+02     1.909630e+03     1.657984e-04
     1.440462e+01     9.012211e+06     1.036211e+02     1.919268e+03     1.663523e-04
     1.454394e+01     8.979450e+06     1.023799e+02     1.933532e+03     1.671890e-04
     1.463841e+01     8.956826e+06     1.004370e+02     1.943020e+03     1.677604e-04
     1.473558e+01     8.933396e+06     9.994856e+01     1.952731e+03     1.683519e-04
     1.483263e+01     8.909881e+06     9.972005e+01     1.962410e+03     1.689465e-04
     1.492958e+01     8.886010e+06     9.792644e+01     1.971903e+03     1.695442e-04
     1.502676e+01     8.861872e+06     9.709128e+01     1.981339e+03     1.701471e-04
     1.512407e+01     8.837540e+06     9.649364e+01     1.990729e+03     1.707546e-04
     1.522361e+01     8.811866e+06     9.241672e+01     1.999928e+03     1.713798e-04
     1.531290e+01     8.789463e+06     9.655583e+01     2.008549e+03     1.719439e-04
     1.540145e+01     8.766282e+06     9.067644e+01     2.016579e+03     1.725065e-04
     1.552737e+01     8.734776e+06     9.767631e+01     2.028878e+03     1.733124e-04
     1.562483e+01     8.708266e+06     8.544496e+01     2.037205e+03     1.739401e-04
     1.572278e+01     8.682363e+06     8.993073e+01     2.046014e+03     1.745749e-04
     1.582202e+01     8.655985e+06     8.933356e+01     2.054880e+03     1.752219e-04
     1.592083e+01     8.629588e+06     8.870768e+01     2.063645e+03     1.758699e-04
     1.601905e+01     8.603182e+06     8.786570e+01     2.072275e+03     1.765179e-04
     1.611745e+01     8.576540e+06     8.685925e+01     2.080822e+03     1.771709e-04
     1.621416e+01     8.550345e+06     8.689092e+01     2.089225e+03     1.778164e-04
     1.631230e+01     8.523496e+06     8.536642e+01     2.097603e+03     1.784751e-04
     1.641011e+01     8.496610e+06     8.467424e+01     2.105885e+03     1.791356e-04
     1.650864e+01     8.469273e+06     8.316753e+01     2.114079e+03     1.798046e-04
     1.660773e+01     8.441697e+06     8.268296e+01     2.122272e+03     1.804813e-04
     1.670616e+01     8.414198e+06     8.202562e+01     2.130346e+03     1.811573e-04
     1.680581e+01     8.386207e+06     8.108628e+01     2.138427e+03     1.818456e-04
     1.690426e+01     8.358447e+06     8.038980e+01     2.146341e+03     1.825295e-04
     1.700140e+01     8.330926e+06     7.948487e+01     2.154062e+03     1.832079e-04
     1.714778e+01     8.289388e+06     7.920336e+01     2.165656e+03     1.842376e-04
     1.724650e+01     8.260667e+06     7.462002e+01     2.173023e+03     1.849366e-04
     1.734499e+01     8.232521e+06     7.755991e+01     2.180661e+03     1.856377e-04
     1.744371e+01     8.203910e+06     7.493811e+01     2.188059e+03     1.863442e-04
     1.754234e+01     8.174844e+06     7.175493e+01     2.195136e+03     1.870539e-04
     1.764012e+01     8.146223e+06     7.273843e+01     2.202249e+03     1.877613e-04
     1.773867e+01     8.117322e+06     7.213665e+01     2.209357e+03     1.884779e-04
     1.783758e+01     8.088178e+06     7.102871e+01     2.216383e+03     1.892009e-04
     1.793616e+01     8.059083e+06     7.044684e+01     2.223328e+03     1.899254e-04
     1.803514e+01     8.029726e+06     6.921862e+01     2.230179e+03     1.906566e-04
     1.813481e+01     8.000087e+06     6.843382e+01     2.237000e+03     1.913967e-04
     1.823284e+01     7.971140e+06     6.938210e+01     2.243801e+03     1.921284e-04
     1.833283e+01     7.940908e+06     6.456988e+01     2.250258e+03     1.928786e-04
     1.843251e+01     7.910971e+06     6.545255e+01     2.256782e+03     1.936303e-04
     1.853143e+01     7.881120e+06     6.411122e+01     2.263124e+03     1.943800e-04
     1.863088e+01     7.851103e+06     6.368258e+01     2.269457e+03     1.951376e-04
     1.873004e+01     7.821087e+06     6.262980e+01     2.275667e+03     1.958967e-04
     1.882871e+01     7.791508e+06     6.409206e+01     2.281992e+03     1.966559e-04
     1.892735e+01     7.761452e+06     6.042172e+01     2.287952e+03     1.974186e-04
     1.902659e+01     7.731154e+06     5.953820e+01     2.293860e+03     1.981897e-04
     1.912563e+01     7.700908e+06     5.892973e+01     2.299696e+03     1.989630e-04
     1.922483e+01     7.670257e+06     5.606558e+01     2.305258e+03     1.997414e-04
     1.932400e+01     7.639870e+06     5.715503e+01     2.310926e+03     2.005232e-04
     1.942317e+01     7.609444e+06     5.634897e+01     2.316515e+03     2.013090e-04
     1.952241e+01     7.578929e+06     5.528217e+01     2.322001e+03     2.020989e-04
     1.962163e+01     7.548404e+06     5.455955e+01     2.327414e+03     2.028924e-04
     1.972090e+01     7.518231e+06     5.641968e+01     2.333015e+03     2.036902e-04
     1.982019e+01     7.487612e+06     5.282055e+01     2.338259e+03     2.044919e-04
     1.991953e+01     7.456971e+06     5.210633e+01     2.343436e+03     2.052977e-04
     2.001890e+01     7.426353e+06     5.164394e+01     2.348567e+03     2.061075e-04
     2.011829e+01     7.395679e+06     5.061275e+01     2.353598e+03     2.069212e-04
     2.021771e+01     7.364666e+06     4.764677e+01     2.358335e+03     2.077390e-04
     2.031717e+01     7.333926e+06     4.885261e+01     2.363194e+03     2.085608e-04
     2.041672e+01     7.303231e+06     4.860294e+01     2.368032e+03     2.093871e-04
     2.051634e+01     7.272759e+06     4.957338e+01     2.372971e+03     2.102178e-04
     2.061596e+01     7.242097e+06     4.747986e+01     2.377701e+03     2.110522e-04
     2.071561e+01     7.211038e+06     4.399180e+01     2.382085e+03     2.118906e-04
     2.081535e+01     7.180337e+06     4.584949e+01     2.386657e+03     2.127335e-04
     2.091509e+01     7.149944e+06     4.722911e+01     2.391368e+03     2.135802e-04
     2.101484e+01     7.119188e+06     4.386553e+01     2.395743e+03     2.144307e-04
     2.111466e+01     7.088569e+06     4.416733e+01     2.400153e+03     2.152856e-04
     2.121452e+01     7.057899e+06     4.300849e+01     2.404447e+03     2.161445e-04
     2.131443e+01     7.027264e+06     4.251802e+01     2.408695e+03     2.170076e-04
     2.141445e+01     6.996696e+06     4.234472e+01     2.412931e+03     2.178754e-04
     2.151453e+01     6.966076e+06     4.122275e+01     2.417056e+03     2.187475e-04
     2.161466e+01     6.935545e+06     4.106016e+01     2.421168e+03     2.196238e-04
     2.171482e+01     6.904723e+06     3.808610e+01     2.424982e+03     2.205040e-04
     2.181502e+01     6.874289e+06     4.005316e+01     2.428995e+03     2.213884e-04
     2.191527e+01     6.844211e+06     4.184669e+01     2.433191e+03     2.222770e-04
     2.201561e+01     6.813806e+06     3.869872e+01     2.437074e+03     2.231701e-04
     2.211602e+01     6.783449e+06     3.822642e+01     2.440912e+03     2.240675e-04
     2.221650e+01     6.753204e+06     3.824469e+01     2.444755e+03     2.249693e-04
     2.231701e+01     6.722948e+06     3.725791e+01     2.448500e+03     2.258752e-04
     2.241758e+01     6.692802e+06     3.719290e+01     2.452240e+03     2.267853e-04
     2.251824e+01     6.662625e+06     3.617317e+01     2.455881e+03     2.277000e-04
     2.261895e+01     6.632536e+06     3.591947e+01     2.459499e+03     2.286190e-04
     2.271966e+01     6.602548e+06     3.563200e+01     2.463087e+03     2.295415e-04
     2.282044e+01     6.572562e+06     3.479060e+01     2.466593e+03     2.304686e-04
     2.292126e+01     6.542785e+06     3.540462e+01     2.470163e+03     2.313998e-04
     2.302177e+01     6.512232e+06     2.772887e+01     2.472950e+03     2.323317e-04
     2.311193e+01     6.485662e+06     3.376747e+01     2.475994e+03     2.331707e-04
     2.320970e+01     6.457133e+06     3.504408e+01     2.479421e+03     2.340841e-04
     2.332510e+01     6.423356e+06     3.327091e+01     2.483260e+03     2.351668e-04
     2.344732e+01     6.388150e+06     3.557301e+01     2.487608e+03     2.363187e-04
     2.354779e+01     6.358838e+06     3.150184e+01     2.490773e+03     2.372698e-04
     2.364832e+01     6.329637e+06     3.136582e+01     2.493926e+03     2.382249e-04
     2.370488e+01     6.312616e+06     2.214696e+01     2.495179e+03     2.387636e-04
     2.380073e+01     6.285102e+06     3.231406e+01     2.498276e+03     2.396797e-04
     2.395017e+01     6.242487e+06     3.254819e+01     2.503140e+03     2.411151e-04
     2.400035e+01     6.228080e+06     2.960308e+01     2.504625e+03     2.415983e-04
     2.410075e+01     6.199319e+06     2.950198e+01     2.507587e+03     2.425689e-04
     2.420577e+01     6.168772e+06     2.480391e+01     2.510192e+03     2.435879e-04
     2.434435e+01     6.129941e+06     3.201931e+01     2.514630e+03     2.449391e-04
     2.444497e+01     6.100509e+06     2.063686e+01     2.516706e+03     2.459243e-04
     2.451743e+01     6.080302e+06     3.056853e+01     2.518921e+03     2.466357e-04
     2.460801e+01     6.055443e+06     3.327575e+01     2.521935e+03     2.475278e-04
     2.470880e+01     6.027146e+06     2.710523e+01     2.524667e+03     2.485242e-04
     2.480966e+01     5.998668e+06     2.459216e+01     2.527147e+03     2.495249e-04
     2.491058e+01     5.970826e+06     2.872212e+01     2.530046e+03     2.505299e-04
     2.501157e+01     5.942791e+06     2.611525e+01     2.532683e+03     2.515392e-04
     2.511263e+01     5.914555e+06     2.341771e+01     2.535050e+03     2.525528e-04
     2.521333e+01     5.887011e+06     2.709148e+01     2.537778e+03     2.535665e-04
     2.531413e+01     5.859355e+06     2.517487e+01     2.540316e+03     2.545848e-04
     2.541500e+01     5.831784e+06     2.483917e+01     2.542821e+03     2.556074e-04
     2.551595e+01     5.804272e+06     2.428021e+01     2.545272e+03     2.566344e-04
     2.561697e+01     5.776894e+06     2.433015e+01     2.547730e+03     2.576657e-04
     2.571805e+01     5.749579e+06     2.378650e+01     2.550135e+03     2.587014e-04
     2.580907e+01     5.724385e+06     1.695911e+01     2.551678e+03     2.596369e-04
     2.590009e+01     5.700208e+06     2.536669e+01     2.553987e+03     2.605754e-04
     2.600131e+01     5.673694e+06     2.738373e+01     2.556759e+03     2.616225e-04
     2.610265e+01     5.646746e+06     2.276212e+01     2.559065e+03     2.626745e-04
     2.620365e+01     5.619966e+06     2.216369e+01     2.561304e+03     2.637266e-04
     2.630474e+01     5.593320e+06     2.227592e+01     2.563556e+03     2.647833e-04
     2.640591e+01     5.566790e+06     2.219156e+01     2.565801e+03     2.658444e-04
     2.650715e+01     5.540330e+06     2.167980e+01     2.567996e+03     2.669097e-04
     2.660845e+01     5.514018e+06     2.186123e+01     2.570211e+03     2.679794e-04
     2.670982e+01     5.487760e+06     2.121473e+01     2.572361e+03     2.690533e-04
     2.681126e+01     5.461637e+06     2.126993e+01     2.574519e+03     2.701316e-04
     2.691277e+01     5.435610e+06     2.099612e+01     2.576650e+03     2.712141e-04
     2.702703e+01     5.405992e+06     1.714049e+01     2.578608e+03     2.724371e-04
     2.711630e+01     5.383773e+06     2.503027e+01     2.580843e+03     2.733955e-04
     2.721801e+01     5.358120e+06     2.091178e+01     2.582970e+03     2.744910e-04
     2.731979e+01     5.332498e+06     2.005098e+01     2.585011e+03     2.755909e-04
     2.742163e+01     5.307034e+06     2.030662e+01     2.587079e+03     2.766949e-04
     2.752353e+01     5.282035e+06     2.331399e+01     2.589454e+03     2.778032e-04
     2.762507e+01     5.256744e+06     1.863421e+01     2.591346e+03     2.789112e-04
     2.772672e+01     5.231713e+06     1.990351e+01     2.593370e+03     2.800238e-04
     2.782844e+01     5.206739e+06     1.929450e+01     2.595332e+03     2.811408e-04
     2.793022e+01     5.181888e+06     1.926126e+01     2.597293e+03     2.822620e-04
     2.803207e+01     5.157125e+06     1.891017e+01     2.599219e+03     2.833875e-04
     2.813397e+01     5.132434e+06     1.840723e+01     2.601094e+03     2.845172e-04
     2.823594e+01     5.107866e+06     1.836281e+01     2.602967e+03     2.856511e-04
     2.833798e+01     5.083417e+06     1.831062e+01     2.604835e+03     2.867893e-04
     2.844008e+01     5.059078e+06     1.816233e+01     2.606690e+03     2.879318e-04
     2.854224e+01     5.034840e+06     1.792364e+01     2.608521e+03     2.890785e-04
     2.864404e+01     5.010747e+06     1.717093e+01     2.610269e+03     2.902246e-04
     2.874594e+01     4.986817e+06     1.761430e+01     2.612064e+03     2.913754e-04
     2.884791e+01     4.962126e+06     9.276860e+00     2.613009e+03     2.925304e-04
     2.892133e+01     4.945114e+06     1.812054e+01     2.614340e+03     2.933642e-04
     2.903555e+01     4.918911e+06     1.918575e+01     2.616531e+03     2.946651e-04
     2.913071e+01     4.897264e+06     1.970751e+01     2.618407e+03     2.957522e-04
     2.922602e+01     4.875216e+06     1.476284e+01     2.619814e+03     2.968440e-04
     2.932146e+01     4.853619e+06     1.845520e+01     2.621575e+03     2.979405e-04
     2.941704e+01     4.831935e+06     1.665897e+01     2.623167e+03     2.990415e-04
     2.951277e+01     4.810274e+06     1.601989e+01     2.624701e+03     3.001473e-04
     2.960864e+01     4.788497e+06     1.391730e+01     2.626035e+03     3.012578e-04
     2.970465e+01     4.767198e+06     1.792419e+01     2.627756e+03     3.023729e-04
     2.980082e+01     4.745795e+06     1.598687e+01     2.629294e+03     3.034930e-04
     2.994533e+01     4.713771e+06     1.547598e+01     2.631530e+03     3.051823e-04
     3.004185e+01     4.692509e+06     1.519612e+01     2.632997e+03     3.063143e-04
     3.013852e+01     4.671017e+06     1.187116e+01     2.634144e+03     3.074510e-04
     3.023532e+01     4.650034e+06     1.625381e+01     2.635718e+03     3.085924e-04
     3.033229e+01     4.629008e+06     1.494042e+01     2.637167e+03     3.097388e-04
     3.042940e+01     4.608038e+06     1.460150e+01     2.638584e+03     3.108900e-04
     3.052666e+01     4.587346e+06     1.661384e+01     2.640200e+03     3.120461e-04
     3.062407e+01     4.566529e+06     1.439547e+01     2.641603e+03     3.132070e-04
     3.072161e+01     4.545582e+06     1.206328e+01     2.642779e+03     3.143726e-04
     3.081928e+01     4.525108e+06     1.612148e+01     2.644354e+03     3.155430e-04
     3.091710e+01     4.504515e+06     1.393610e+01     2.645717e+03     3.167182e-04
     3.101508e+01     4.483988e+06     1.373160e+01     2.647062e+03     3.178984e-04
     3.111318e+01     4.463538e+06     1.359349e+01     2.648396e+03     3.190832e-04
     3.121144e+01     4.443172e+06     1.355982e+01     2.649728e+03     3.202730e-04
     3.130983e+01     4.422856e+06     1.314526e+01     2.651022e+03     3.214676e-04
     3.140836e+01     4.402465e+06     1.138812e+01     2.652144e+03     3.226670e-04
     3.150702e+01     4.382494e+06     1.490815e+01     2.653615e+03     3.238710e-04
     3.160581e+01     4.362427e+06     1.292292e+01     2.654891e+03     3.250799e-04
     3.170473e+01     4.342434e+06     1.275326e+01     2.656153e+03     3.262935e-04
     3.180378e+01     4.322516e+06     1.259524e+01     2.657400e+03     3.275118e-04
     3.190293e+01     4.302497e+06     1.043896e+01     2.658436e+03     3.287345e-04
     3.200218e+01     4.282912e+06     1.410931e+01     2.659836e+03     3.299616e-04
     3.210154e+01     4.263236e+06     1.210107e+01     2.661038e+03     3.311931e-04
     3.220099e+01     4.243672e+06     1.226369e+01     2.662258e+03     3.324289e-04
     3.230054e+01     4.223917e+06     9.117017e+00     2.663165e+03     3.336690e-04
     3.240015e+01     4.204805e+06     1.505749e+01     2.664665e+03     3.349132e-04
     3.253690e+01     4.178020e+06     9.216833e+00     2.665926e+03     3.366265e-04
     3.262804e+01     4.160492e+06     1.163722e+01     2.666986e+03     3.377715e-04
     3.271918e+01     4.143047e+06     1.148509e+01     2.668033e+03     3.389190e-04
     3.281032e+01     4.125692e+06     1.142300e+01     2.669074e+03     3.400691e-04
     3.290145e+01     4.108508e+06     1.236771e+01     2.670201e+03     3.412217e-04
     3.303816e+01     4.082746e+06     1.113519e+01     2.671724e+03     3.429561e-04
     3.312930e+01     4.065563e+06     9.545920e+00     2.672594e+03     3.441154e-04
     3.322044e+01     4.048680e+06     1.210652e+01     2.673697e+03     3.452771e-04
     3.331157e+01     4.031778e+06     1.074141e+01     2.674676e+03     3.464415e-04
     3.340271e+01     4.014951e+06     1.053599e+01     2.675636e+03     3.476084e-04
     3.353943e+01     3.989753e+06     9.544971e+00     2.676941e+03     3.493642e-04
     3.363059e+01     3.973233e+06     1.159838e+01     2.677998e+03     3.505379e-04
     3.372175e+01     3.956695e+06     1.025474e+01     2.678933e+03     3.517141e-04
     3.381292e+01     3.940243e+06     1.023027e+01     2.679866e+03     3.528930e-04
     3.390411e+01     3.923864e+06     1.004692e+01     2.680782e+03     3.540746e-04
     3.404089e+01     3.899438e+06     9.924251e+00     2.682139e+03     3.558523e-04
     3.413207e+01     3.883162e+06     8.571204e+00     2.682921e+03     3.570404e-04
     3.422327e+01     3.867157e+06     1.092333e+01     2.683917e+03     3.582311e-04
     3.432359e+01     3.849550e+06     9.754366e+00     2.684896e+03     3.595439e-04
     3.442392e+01     3.832160e+06     1.110861e+01     2.686010e+03     3.608599e-04
     3.452428e+01     3.814735e+06     9.545173e+00     2.686968e+03     3.621794e-04
     3.462467e+01     3.797157e+06     6.567442e+00     2.687628e+03     3.635023e-04
     3.472508e+01     3.779908e+06     9.258631e+00     2.688557e+03     3.648286e-04
     3.482552e+01     3.762741e+06     9.062990e+00     2.689468e+03     3.661581e-04
     3.492599e+01     3.745763e+06     1.015846e+01     2.690488e+03     3.674912e-04
     3.502649e+01     3.728920e+06     1.062849e+01     2.691556e+03     3.688277e-04
     3.512703e+01     3.711809e+06     6.303443e+00     2.692190e+03     3.701678e-04
     3.522761e+01     3.694997e+06     8.739418e+00     2.693069e+03     3.715114e-04
     3.532824e+01     3.678186e+06     7.628884e+00     2.693837e+03     3.728587e-04
     3.541881e+01     3.663236e+06     8.912201e+00     2.694644e+03     3.740738e-04
     3.553152e+01     3.644733e+06     8.815385e+00     2.695638e+03     3.755896e-04
     3.563224e+01     3.628286e+06     8.574899e+00     2.696501e+03     3.769471e-04
     3.572295e+01     3.613612e+06     9.317060e+00     2.697346e+03     3.781723e-04
     3.581374e+01     3.598861e+06     7.372795e+00     2.698016e+03     3.794010e-04
     3.590453e+01     3.584234e+06     7.973406e+00     2.698740e+03     3.806321e-04
     3.600549e+01     3.568067e+06     8.061326e+00     2.699554e+03     3.820040e-04
     3.611866e+01     3.550077e+06     8.251500e+00     2.700487e+03     3.835454e-04
     3.624192e+01     3.530778e+06     9.878583e+00     2.701705e+03     3.852287e-04
     3.634321e+01     3.514794e+06     6.995876e+00     2.702414e+03     3.866150e-04
     3.644458e+01     3.499031e+06     8.712576e+00     2.703297e+03     3.880055e-04
     3.654605e+01     3.483276e+06     7.810124e+00     2.704089e+03     3.894003e-04
     3.664760e+01     3.467581e+06     7.562701e+00     2.704857e+03     3.907992e-04
     3.674926e+01     3.451909e+06     6.840063e+00     2.705553e+03     3.922025e-04
     3.680012e+01     3.444329e+06     1.242782e+01     2.706185e+03     3.929055e-04
     3.690193e+01     3.428644e+06     5.207380e+00     2.706715e+03     3.943154e-04
     3.700384e+01     3.413409e+06     9.888504e+00     2.707723e+03     3.957297e-04
     3.710586e+01     3.398078e+06     7.732189e+00     2.708511e+03     3.971486e-04
     3.720800e+01     3.382587e+06     4.746933e+00     2.708996e+03     3.985719e-04
     3.731024e+01     3.367574e+06     9.827399e+00     2.710001e+03     3.999998e-04
     3.741260e+01     3.352430e+06     7.235492e+00     2.710742e+03     4.014323e-04
     3.751268e+01     3.337646e+06     6.354570e+00     2.711378e+03     4.028357e-04
     3.761186e+01     3.323205e+06     7.996155e+00     2.712171e+03     4.042293e-04
     3.771459e+01     3.308141e+06     5.502573e+00     2.712736e+03     4.056757e-04
     3.781744e+01     3.293393e+06     8.628423e+00     2.713623e+03     4.071269e-04
     3.792043e+01     3.278582e+06     6.896644e+00     2.714334e+03     4.085829e-04
     3.802356e+01     3.263670e+06     4.685362e+00     2.714817e+03     4.100438e-04
     3.812681e+01     3.249067e+06     7.747142e+00     2.715617e+03     4.115094e-04
     3.823020e+01     3.234462e+06     6.814764e+00     2.716321e+03     4.129800e-04
     3.833371e+01     3.220031e+06     8.147187e+00     2.717165e+03     4.144554e-04
     3.843736e+01     3.205561e+06     6.740250e+00     2.717863e+03     4.159356e-04
     3.854114e+01     3.191168e+06     6.838422e+00     2.718573e+03     4.174207e-04
     3.864505e+01     3.176824e+06     6.548734e+00     2.719254e+03     4.189106e-04
     3.874909e+01     3.162443e+06     5.148611e+00     2.719789e+03     4.204053e-04
     3.880116e+01     3.155333e+06     6.505589e+00     2.720128e+03     4.211541e-04
     3.890539e+01     3.141169e+06     6.629986e+00     2.720819e+03     4.226562e-04
     3.900975e+01     3.127171e+06     7.897962e+00     2.721643e+03     4.241630e-04
     3.911425e+01     3.113027e+06     5.081684e+00     2.722174e+03     4.256748e-04
     3.921877e+01     3.099062e+06     6.352780e+00     2.722838e+03     4.271899e-04
     3.932327e+01     3.085185e+06     6.334951e+00     2.723500e+03     4.287076e-04
     3.942815e+01     3.071452e+06     7.797694e+00     2.724318e+03     4.302338e-04
     3.953318e+01     3.057683e+06     6.424820e+00     2.724993e+03     4.317650e-04
     3.963814e+01     3.043981e+06     6.089558e+00     2.725632e+03     4.332984e-04
     3.974342e+01     3.030177e+06     4.160908e+00     2.726070e+03     4.348393e-04
     3.984884e+01     3.016596e+06     6.228139e+00     2.726727e+03     4.363852e-04
     3.990159e+01     3.009992e+06     1.047679e+01     2.727279e+03     4.371596e-04
     4.000721e+01     2.996348e+06     4.071801e+00     2.727709e+03     4.387129e-04
     4.011285e+01     2.982998e+06     6.921677e+00     2.728441e+03     4.402695e-04
     4.021744e+01     2.969742e+06     5.296513e+00     2.728995e+03     4.418135e-04
     4.032290e+01     2.956670e+06     8.180348e+00     2.729857e+03     4.433733e-04
     4.042833e+01     2.943385e+06     4.124530e+00     2.730292e+03     4.449355e-04
     4.053366e+01     2.930384e+06     6.733511e+00     2.731001e+03     4.464992e-04
     4.063893e+01     2.917419e+06     6.023376e+00     2.731635e+03     4.480649e-04
     4.074413e+01     2.904634e+06     7.305686e+00     2.732404e+03     4.496324e-04
     4.084929e+01     2.891730e+06     4.498763e+00     2.732877e+03     4.512022e-04
     4.090186e+01     2.885370e+06     6.103064e+00     2.733198e+03     4.519876e-04
     4.100694e+01     2.872783e+06     7.143363e+00     2.733949e+03     4.535605e-04
     4.111173e+01     2.860133e+06     4.711438e+00     2.734442e+03     4.551320e-04
     4.121671e+01     2.847623e+06     5.911347e+00     2.735063e+03     4.567091e-04
     4.132165e+01     2.835272e+06     7.001103e+00     2.735798e+03     4.582883e-04
     4.142655e+01     2.822829e+06     4.583746e+00     2.736278e+03     4.598699e-04
     4.153145e+01     2.810629e+06     6.948324e+00     2.737007e+03     4.614541e-04
     4.163632e+01     2.798310e+06     4.171734e+00     2.737445e+03     4.630408e-04
     4.174113e+01     2.786300e+06     7.383975e+00     2.738219e+03     4.646292e-04
     4.184591e+01     2.774173e+06     4.654264e+00     2.738706e+03     4.662201e-04
     4.195067e+01     2.762270e+06     6.767162e+00     2.739415e+03     4.678134e-04
     4.200306e+01     2.756312e+06     5.759389e+00     2.739717e+03     4.686109e-04
     4.210780e+01     2.744376e+06     4.720686e+00     2.740211e+03     4.702081e-04
     4.221252e+01     2.732664e+06     6.876582e+00     2.740931e+03     4.718076e-04
     4.231723e+01     2.720941e+06     5.690524e+00     2.741527e+03     4.734098e-04
     4.242195e+01     2.709209e+06     4.510842e+00     2.742000e+03     4.750147e-04
     4.252663e+01     2.697698e+06     6.678727e+00     2.742699e+03     4.766219e-04
     4.263132e+01     2.686114e+06     4.596251e+00     2.743180e+03     4.782318e-04
     4.273547e+01     2.674791e+06     6.553974e+00     2.743863e+03     4.798362e-04
     4.284007e+01     2.663428e+06     5.679928e+00     2.744457e+03     4.814501e-04
     4.294192e+01     2.652381e+06     4.953272e+00     2.744961e+03     4.830243e-04
     4.304115e+01     2.641652e+06     4.484162e+00     2.745406e+03     4.845601e-04
     4.314051e+01     2.631110e+06     6.712067e+00     2.746073e+03     4.861006e-04
     4.324000e+01     2.620491e+06     4.756901e+00     2.746546e+03     4.876454e-04
     4.333959e+01     2.609971e+06     5.544153e+00     2.747099e+03     4.891941e-04
     4.343927e+01     2.599547e+06     6.261919e+00     2.747723e+03     4.907467e-04
     4.353907e+01     2.589079e+06     4.809559e+00     2.748203e+03     4.923034e-04
     4.363896e+01     2.578748e+06     6.201170e+00     2.748822e+03     4.938640e-04
     4.373895e+01     2.568376e+06     4.782991e+00     2.749300e+03     4.954287e-04
     4.383904e+01     2.558094e+06     5.441851e+00     2.749845e+03     4.969971e-04
     4.393923e+01     2.547864e+06     5.484438e+00     2.750395e+03     4.985695e-04
     4.403952e+01     2.537722e+06     6.140103e+00     2.751010e+03     5.001460e-04
     4.413992e+01     2.527538e+06     4.724748e+00     2.751485e+03     5.017264e-04
     4.424042e+01     2.517492e+06     6.134072e+00     2.752101e+03     5.033107e-04
     4.434101e+01     2.507402e+06     4.685866e+00     2.752573e+03     5.048991e-04
     4.443612e+01     2.497957e+06     5.399401e+00     2.753086e+03     5.064028e-04
     4.452571e+01     2.489110e+06     5.449030e+00     2.753574e+03     5.078213e-04
     4.461538e+01     2.480279e+06     5.064791e+00     2.754028e+03     5.092427e-04
     4.470510e+01     2.471508e+06     5.425720e+00     2.754515e+03     5.106669e-04
     4.483982e+01     2.458439e+06     5.677704e+00     2.755280e+03     5.128093e-04
     4.492864e+01     2.449862e+06     5.382573e+00     2.755758e+03     5.142237e-04
     4.501751e+01     2.441325e+06     5.415938e+00     2.756240e+03     5.156410e-04
     4.510645e+01     2.432825e+06     5.426308e+00     2.756722e+03     5.170609e-04
     4.523997e+01     2.420136e+06     5.347009e+00     2.757436e+03     5.191963e-04
     4.532905e+01     2.411727e+06     5.392921e+00     2.757917e+03     5.206231e-04
     4.541819e+01     2.403354e+06     5.391608e+00     2.758397e+03     5.220526e-04
     4.550740e+01     2.395017e+06     5.377397e+00     2.758877e+03     5.234849e-04
     4.564133e+01     2.382573e+06     5.342838e+00     2.759592e+03     5.256390e-04
     4.573069e+01     2.374324e+06     5.362892e+00     2.760072e+03     5.270783e-04
     4.582010e+01     2.366110e+06     5.348194e+00     2.760550e+03     5.285202e-04
     4.590958e+01     2.357933e+06     5.356429e+00     2.761029e+03     5.299650e-04
     4.604392e+01     2.345729e+06     5.334805e+00     2.761746e+03     5.321377e-04
     4.613356e+01     2.337635e+06     5.285900e+00     2.762220e+03     5.335894e-04
     4.622279e+01     2.329589e+06     4.742793e+00     2.762643e+03     5.350364e-04
     4.630270e+01     2.322450e+06     5.406224e+00     2.763075e+03     5.363335e-04
     4.642715e+01     2.311385e+06     5.298087e+00     2.763734e+03     5.383568e-04
     4.651609e+01     2.303522e+06     5.243903e+00     2.764201e+03     5.398047e-04
     4.664068e+01     2.292582e+06     5.392944e+00     2.764872e+03     5.418360e-04
     4.672084e+01     2.285576e+06     5.211956e+00     2.765290e+03     5.431444e-04
     4.681346e+01     2.277527e+06     5.349244e+00     2.765786e+03     5.446581e-04
     4.693822e+01     2.266766e+06     5.603221e+00     2.766485e+03     5.467003e-04
     4.702748e+01     2.259094e+06     5.192470e+00     2.766948e+03     5.481632e-04
     4.711680e+01     2.251455e+06     5.209247e+00     2.767414e+03     5.496287e-04
     4.720617e+01     2.243847e+06     5.156397e+00     2.767874e+03     5.510967e-04
     4.734032e+01     2.232496e+06     5.169714e+00     2.768568e+03     5.533039e-04
     4.742983e+01     2.224969e+06     5.147785e+00     2.769029e+03     5.547784e-04
     4.751864e+01     2.217536e+06     5.133880e+00     2.769485e+03     5.562432e-04
     4.760753e+01     2.210135e+06     5.136351e+00     2.769941e+03     5.577107e-04
     4.774096e+01     2.199087e+06     5.093355e+00     2.770621e+03     5.599172e-04
     4.782999e+01     2.191749e+06     4.845832e+00     2.771052e+03     5.613913e-04
     4.791903e+01     2.184459e+06     5.118501e+00     2.771508e+03     5.628673e-04
     4.800813e+01     2.177210e+06     5.299232e+00     2.771980e+03     5.643458e-04
     4.814189e+01     2.166372e+06     5.022555e+00     2.772652e+03     5.665686e-04
     4.823112e+01     2.159184e+06     4.990229e+00     2.773097e+03     5.680535e-04
     4.832041e+01     2.152028e+06     5.004379e+00     2.773544e+03     5.695407e-04
     4.840975e+01     2.144904e+06     5.007172e+00     2.773991e+03     5.710304e-04
     4.854381e+01     2.134263e+06     4.829689e+00     2.774639e+03     5.732694e-04
     4.863324e+01     2.127216e+06     4.967900e+00     2.775083e+03     5.747647e-04
     4.872274e+01     2.120206e+06     5.139015e+00     2.775543e+03     5.762627e-04
     4.881195e+01     2.113244e+06     4.936475e+00     2.775983e+03     5.777575e-04
     4.890089e+01     2.106336e+06     4.957780e+00     2.776424e+03     5.792494e-04
     4.903442e+01     2.096022e+06     4.880296e+00     2.777076e+03     5.814925e-04
     4.912349e+01     2.089185e+06     4.896354e+00     2.777512e+03     5.829904e-04
     4.921260e+01     2.082369e+06     4.703969e+00     2.777931e+03     5.844907e-04
     4.930175e+01     2.075592e+06     4.897763e+00     2.778368e+03     5.859930e-04
     4.943554e+01     2.065488e+06     4.981946e+00     2.779035e+03     5.882508e-04
     4.952479e+01     2.058783e+06     4.857214e+00     2.779468e+03     5.897589e-04
     4.961406e+01     2.052106e+06     4.787419e+00     2.779895e+03     5.912688e-04
     4.970337e+01     2.045461e+06     4.831335e+00     2.780327e+03     5.927807e-04
     4.983742e+01     2.035542e+06     4.803876e+00     2.780971e+03     5.950534e-04
     4.992684e+01     2.028965e+06     4.760992e+00     2.781397e+03     5.965710e-04
     5.001630e+01     2.022408e+06     4.569439e+00     2.781805e+03     5.980909e-04
     5.010577e+01     2.016613e+06     2.021339e+01     2.783614e+03     5.996126e-04
     5.021435e+01     2.009023e+06     9.708534e+00     2.784668e+03     6.014612e-04
     5.032587e+01     2.001107e+06     6.846791e+00     2.785432e+03     6.033624e-04
     5.043726e+01     1.993215e+06     6.297163e+00     2.786133e+03     6.052636e-04
     5.054852e+01     1.985367e+06     6.069534e+00     2.786808e+03     6.071648e-04
     5.060409e+01     1.981460e+06     5.872371e+00     2.787135e+03     6.081150e-04
     5.072909e+01     1.973286e+06     1.481165e+01     2.788986e+03     6.102552e-04
     5.081590e+01     1.967322e+06     7.628011e+00     2.789648e+03     6.117429e-04
     5.092440e+01     1.959882e+06     7.206151e+00     2.790430e+03     6.136046e-04
     5.103514e+01     1.952297e+06     6.565038e+00     2.791157e+03     6.155068e-04
     5.114575e+01     1.944764e+06     6.550263e+00     2.791882e+03     6.174089e-04
     5.125623e+01     1.937273e+06     6.326849e+00     2.792581e+03     6.193111e-04
     5.134963e+01     1.930961e+06     6.073971e+00     2.793148e+03     6.209209e-04
     5.142795e+01     1.925699e+06     6.209799e+00     2.793634e+03     6.222718e-04
     5.152584e+01     1.919156e+06     6.304117e+00     2.794251e+03     6.239621e-04
     5.163588e+01     1.911818e+06     5.865578e+00     2.794897e+03     6.258641e-04
     5.177343e+01     1.903798e+06     2.173154e+01     2.797886e+03     6.282446e-04
     5.194537e+01     1.892827e+06     9.760311e+00     2.799564e+03     6.312249e-04
     5.214812e+01     1.879867e+06     8.262460e+00     2.801240e+03     6.347458e-04
     5.235100e+01     1.866891e+06     6.800531e+00     2.802619e+03     6.382760e-04
     5.255398e+01     1.854004e+06     6.371440e+00     2.803913e+03     6.418149e-04
     5.275705e+01     1.841245e+06     6.339824e+00     2.805200e+03     6.453624e-04
     5.296020e+01     1.828647e+06     6.650802e+00     2.806551e+03     6.489182e-04
     5.316345e+01     1.816127e+06     6.154774e+00     2.807802e+03     6.524824e-04
     5.336678e+01     1.803702e+06     5.811025e+00     2.808984e+03     6.560549e-04
     5.357019e+01     1.791433e+06     6.133544e+00     2.810231e+03     6.596356e-04
     5.377370e+01     1.779242e+06     5.646283e+00     2.811380e+03     6.632244e-04
     5.397732e+01     1.767175e+06     5.677376e+00     2.812536e+03     6.668219e-04
     5.418101e+01     1.755220e+06     5.568400e+00     2.813671e+03     6.704272e-04
     5.438480e+01     1.743373e+06     5.438782e+00     2.814779e+03     6.740405e-04
     5.458866e+01     1.731650e+06     5.483209e+00     2.815897e+03     6.776616e-04
     5.479261e+01     1.720007e+06     5.086657e+00     2.816934e+03     6.812905e-04
     5.499664e+01     1.708497e+06     5.253307e+00     2.818006e+03     6.849272e-04
     5.520076e+01     1.697080e+06     5.023994e+00     2.819031e+03     6.885715e-04
     5.540496e+01     1.685780e+06     5.049904e+00     2.820063e+03     6.922235e-04
     5.560924e+01     1.674567e+06     4.764509e+00     2.821036e+03     6.958830e-04
     5.581360e+01     1.663475e+06     4.856820e+00     2.822028e+03     6.995500e-04
     5.601804e+01     1.652484e+06     4.763132e+00     2.823002e+03     7.032242e-04
     5.622257e+01     1.641589e+06     4.616840e+00     2.823947e+03     7.069060e-04
     5.642718e+01     1.630796e+06     4.537522e+00     2.824875e+03     7.105950e-04
     5.663188e+01     1.620115e+06     4.603423e+00     2.825817e+03     7.142912e-04
     5.683665e+01     1.609505e+06     4.213256e+00     2.826680e+03     7.179946e-04
     5.704152e+01     1.599016e+06     4.393796e+00     2.827580e+03     7.217052e-04
     5.724648e+01     1.588615e+06     4.230231e+00     2.828447e+03     7.254229e-04
     5.745153e+01     1.578306e+06     4.114913e+00     2.829291e+03     7.291478e-04
     5.765666e+01     1.568088e+06     4.006548e+00     2.830113e+03     7.328796e-04
     5.786188e+01     1.557975e+06     4.050234e+00     2.830944e+03     7.366184e-04
     5.806719e+01     1.547941e+06     3.823337e+00     2.831729e+03     7.403640e-04
     5.827259e+01     1.538011e+06     3.900073e+00     2.832530e+03     7.441165e-04
     5.847808e+01     1.528163e+06     3.733294e+00     2.833297e+03     7.478757e-04
     5.868366e+01     1.518409e+06     3.705705e+00     2.834059e+03     7.516416e-04
     5.888933e+01     1.508736e+06     3.548775e+00     2.834789e+03     7.554143e-04
     5.909510e+01     1.499153e+06     3.508306e+00     2.835511e+03     7.591935e-04
     5.930095e+01     1.489662e+06     3.502378e+00     2.836232e+03     7.629793e-04
     5.950680e+01     1.480257e+06     3.383292e+00     2.836928e+03     7.667699e-04
     5.971275e+01     1.470941e+06     3.365121e+00     2.837621e+03     7.705669e-04
     5.991873e+01     1.461710e+06     3.282333e+00     2.838297e+03     7.743693e-04
     6.012483e+01     1.452567e+06     3.294027e+00     2.838976e+03     7.781785e-04
     6.033105e+01     1.443485e+06     2.979029e+00     2.839591e+03     7.819942e-04
     6.053738e+01     1.434508e+06     3.204669e+00     2.840252e+03     7.858166e-04
     6.074385e+01     1.425599e+06     3.024705e+00     2.840876e+03     7.896459e-04
     6.095044e+01     1.416772e+06     3.007689e+00     2.841498e+03     7.934817e-04
     6.115714e+01     1.408014e+06     2.821098e+00     2.842081e+03     7.973239e-04
     6.136396e+01     1.399348e+06     2.948160e+00     2.842691e+03     8.011726e-04
     6.157091e+01     1.390757e+06     2.875278e+00     2.843286e+03     8.050276e-04
     6.177801e+01     1.382237e+06     2.775185e+00     2.843860e+03     8.088895e-04
     6.198525e+01     1.373792e+06     2.728937e+00     2.844426e+03     8.127580e-04
     6.219263e+01     1.365422e+06     2.687043e+00     2.844983e+03     8.166331e-04
     6.240015e+01     1.357125e+06     2.644885e+00     2.845532e+03     8.205146e-04
     6.260782e+01     1.348899e+06     2.580711e+00     2.846068e+03     8.244028e-04
     6.281564e+01     1.340741e+06     2.497218e+00     2.846587e+03     8.282974e-04
     6.302360e+01     1.332659e+06     2.498474e+00     2.847106e+03     8.321984e-04
     6.323172e+01     1.324643e+06     2.419986e+00     2.847610e+03     8.361060e-04
     6.344001e+01     1.316696e+06     2.368593e+00     2.848103e+03     8.400202e-04
     6.364847e+01     1.308816e+06     2.316490e+00     2.848586e+03     8.439410e-04
     6.385710e+01     1.301010e+06     2.349504e+00     2.849077e+03     8.478684e-04
     6.406591e+01     1.293265e+06     2.239517e+00     2.849544e+03     8.518024e-04
     6.427490e+01     1.285589e+06     2.241821e+00     2.850013e+03     8.557431e-04
     6.448407e+01     1.277981e+06     2.235225e+00     2.850480e+03     8.596905e-04
     6.469343e+01     1.270427e+06     2.066004e+00     2.850913e+03     8.636446e-04
     6.490300e+01     1.262945e+06     2.133214e+00     2.851360e+03     8.676054e-04
     6.511276e+01     1.255518e+06     2.005637e+00     2.851781e+03     8.715730e-04
     6.532272e+01     1.248156e+06     1.990501e+00     2.852198e+03     8.755473e-04
     6.553289e+01     1.240862e+06     2.042339e+00     2.852628e+03     8.795283e-04
     6.574327e+01     1.233616e+06     1.853218e+00     2.853018e+03     8.835160e-04
     6.595381e+01     1.226442e+06     1.929313e+00     2.853424e+03     8.875094e-04
     6.616453e+01     1.219323e+06     1.823837e+00     2.853808e+03     8.915089e-04
     6.637550e+01     1.212263e+06     1.810998e+00     2.854190e+03     8.955157e-04
     6.658672e+01     1.205259e+06     1.753427e+00     2.854561e+03     8.995295e-04
     6.679817e+01     1.198312e+06     1.715704e+00     2.854923e+03     9.035503e-04
     6.700986e+01     1.191424e+06     1.717008e+00     2.855287e+03     9.075780e-04
     6.722179e+01     1.184600e+06     1.773414e+00     2.855663e+03     9.116124e-04
     6.743395e+01     1.177829e+06     1.721778e+00     2.856028e+03     9.156536e-04
     6.764636e+01     1.171101e+06     1.520043e+00     2.856351e+03     9.197015e-04
     6.785901e+01     1.164439e+06     1.642587e+00     2.856700e+03     9.237560e-04
     6.807190e+01     1.157825e+06     1.526139e+00     2.857025e+03     9.278170e-04
     6.828502e+01     1.151267e+06     1.534014e+00     2.857352e+03     9.318844e-04
     6.849838e+01     1.144761e+06     1.479466e+00     2.857668e+03     9.359582e-04
     6.871198e+01     1.138308e+06     1.443983e+00     2.857976e+03     9.400384e-04
     6.892582e+01     1.131910e+06     1.451778e+00     2.858286e+03     9.441247e-04
     6.913989e+01     1.125564e+06     1.422533e+00     2.858591e+03     9.482171e-04
     6.935421e+01     1.119266e+06     1.355769e+00     2.858882e+03     9.523158e-04
     6.956878e+01     1.113020e+06     1.342990e+00     2.859170e+03     9.564207e-04
     6.978359e+01     1.106826e+06     1.342231e+00     2.859458e+03     9.605316e-04
     6.999869e+01     1.100679e+06     1.274362e+00     2.859732e+03     9.646494e-04
     7.021402e+01     1.094581e+06     1.247894e+00     2.860001e+03     9.687729e-04
     7.042959e+01     1.088532e+06     1.216033e+00     2.860263e+03     9.729021e-04
     7.064540e+01     1.082537e+06     1.247807e+00     2.860532e+03     9.770369e-04
     7.086144e+01     1.076586e+06     1.171248e+00     2.860785e+03     9.811772e-04
     7.107773e+01     1.070686e+06     1.180938e+00     2.861041e+03     9.853232e-04
     7.129427e+01     1.064831e+06     1.131517e+00     2.861286e+03     9.894748e-04
     7.151102e+01     1.059028e+06     1.170068e+00     2.861539e+03     9.936314e-04
     7.172800e+01     1.053270e+06     1.109235e+00     2.861780e+03     9.977929e-04
     7.194521e+01     1.047560e+06     1.091695e+00     2.862017e+03     1.001959e-03
     7.216265e+01     1.041896e+06     1.077060e+00     2.862251e+03     1.006131e-03
     7.238032e+01     1.036277e+06     1.051456e+00     2.862480e+03     1.010307e-03
     7.259824e+01     1.030706e+06     1.058921e+00     2.862711e+03     1.014489e-03
     7.281640e+01     1.025173e+06     9.428213e-01     2.862917e+03     1.018676e-03
     7.303480e+01     1.019689e+06     9.900658e-01     2.863133e+03     1.022867e-03
     7.325343e+01     1.014246e+06     9.246570e-01     2.863335e+03     1.027063e-03
     7.347231e+01     1.008848e+06     9.235947e-01     2.863537e+03     1.031264e-03
     7.369142e+01     1.003490e+06     8.446854e-01     2.863722e+03     1.035469e-03
     7.391078e+01     9.981796e+05     9.077028e-01     2.863921e+03     1.039679e-03
     7.413037e+01     9.929084e+05     8.321280e-01     2.864104e+03     1.043893e-03
     7.435020e+01     9.876803e+05     8.246519e-01     2.864285e+03     1.048112e-03
     7.457027e+01     9.824963e+05     8.372089e-01     2.864470e+03     1.052335e-03
     7.479055e+01     9.773553e+05     8.350488e-01     2.864654e+03     1.056561e-03
     7.501107e+01     9.722523e+05     7.658416e-01     2.864823e+03     1.060792e-03
     7.523183e+01     9.671920e+05     7.762027e-01     2.864994e+03     1.065026e-03
     7.545282e+01     9.621694e+05     7.191971e-01     2.865153e+03     1.069265e-03
     7.567405e+01     9.571891e+05     7.325894e-01     2.865315e+03     1.073507e-03
     7.589550e+01     9.522481e+05     7.064792e-01     2.865471e+03     1.077753e-03
     7.611720e+01     9.473496e+05     7.351381e-01     2.865634e+03     1.082002e-03
     7.633912e+01     9.424842e+05     6.252046e-01     2.865773e+03     1.086255e-03
     7.656129e+01     9.376604e+05     6.541728e-01     2.865918e+03     1.090512e-03
     7.678369e+01     9.328781e+05     6.860288e-01     2.866071e+03     1.094772e-03
     7.700633e+01     9.281276e+05     5.711365e-01     2.866198e+03     1.099035e-03
     7.722920e+01     9.234201e+05     6.368724e-01     2.866340e+03     1.103301e-03
     7.745231e+01     9.187470e+05     5.744285e-01     2.866468e+03     1.107571e-03
     7.767566e+01     9.141109e+05     5.572969e-01     2.866593e+03     1.111843e-03
     7.789923e+01     9.095161e+05     6.088706e-01     2.866729e+03     1.116119e-03
     7.812304e+01     9.049569e+05     5.792140e-01     2.866858e+03     1.120397e-03
     7.834708e+01     9.004284e+05     4.788185e-01     2.866966e+03     1.124678e-03
     7.857135e+01     8.959425e+05     5.675164e-01     2.867093e+03     1.128961e-03
     7.879585e+01     8.914848e+05     4.364708e-01     2.867191e+03     1.133247e-03
     7.902058e+01     8.870694e+05     5.326345e-01     2.867311e+03     1.137536e-03
     7.924555e+01     8.826873e+05     4.905332e-01     2.867421e+03     1.141827e-03
     7.947074e+01     8.783385e+05     4.550088e-01     2.867524e+03     1.146120e-03
     7.969616e+01     8.740280e+05     5.014760e-01     2.867637e+03     1.150415e-03
     7.992181e+01     8.697493e+05     4.506247e-01     2.867738e+03     1.154712e-03
     8.014769e+01     8.655053e+05     4.500166e-01     2.867840e+03     1.159012e-03
     8.037379e+01     8.612965e+05     4.612634e-01     2.867944e+03     1.163313e-03
     8.060013e+01     8.571210e+05     4.521916e-01     2.868047e+03     1.167616e-03
     8.082669e+01     8.529783e+05     4.355217e-01     2.868145e+03     1.171920e-03
     8.105347e+01     8.488666e+05     3.935598e-01     2.868234e+03     1.176227e-03
     8.128048e+01     8.447901e+05     4.269605e-01     2.868331e+03     1.180534e-03
     8.150772e+01     8.407421e+05     3.555455e-01     2.868412e+03     1.184843e-03
     8.173519e+01     8.367294e+05     3.962159e-01     2.868502e+03     1.189154e-03
     8.196289e+01     8.327482e+05     3.851258e-01     2.868590e+03     1.193465e-03
     8.219080e+01     8.287951e+05     3.188721e-01     2.868663e+03     1.197778e-03
     8.241895e+01     8.248798e+05     4.166893e-01     2.868758e+03     1.202092e-03
     8.264732e+01     8.209923e+05     3.560481e-01     2.868839e+03     1.206407e-03
     8.287591e+01     8.171364e+05     3.623147e-01     2.868922e+03     1.210722e-03
     8.310473e+01     8.133097e+05     3.321008e-01     2.868998e+03     1.215038e-03
     8.333376e+01     8.095152e+05     3.567495e-01     2.869080e+03     1.219355e-03
     8.356303e+01     8.057506e+05     3.464961e-01     2.869159e+03     1.223673e-03
     8.379251e+01     8.020141e+05     3.120029e-01     2.869231e+03     1.227990e-03
     8.402221e+01     7.983079e+05     3.165897e-01     2.869303e+03     1.232309e-03
     8.425213e+01     7.946291e+05     2.803300e-01     2.869368e+03     1.236627e-03
     8.448228e+01     7.909821e+05     3.175693e-01     2.869441e+03     1.240945e-03
     8.471264e+01     7.873635e+05     3.044238e-01     2.869511e+03     1.245264e-03
     8.494322e+01     7.837733e+05     2.940092e-01     2.869579e+03     1.249582e-03
     8.517402e+01     7.802107e+05     2.760994e-01     2.869643e+03     1.253901e-03
     8.540503e+01     7.766778e+05     2.970772e-01     2.869711e+03     1.258219e-03
     8.563626e+01     7.731722e+05     2.807030e-01     2.869776e+03     1.262536e-03
     8.586771e+01     7.696956e+05     2.972136e-01     2.869845e+03     1.266854e-03
     8.609937e+01     7.662452e+05     2.726946e-01     2.869908e+03     1.271170e-03
     8.633125e+01     7.628222e+05     2.689354e-01     2.869970e+03     1.275486e-03
     8.656334e+01     7.594268e+05     2.750042e-01     2.870034e+03     1.279801e-03
     8.679564e+01     7.560565e+05     2.419324e-01     2.870090e+03     1.284115e-03
     8.702816e+01     7.527136e+05     2.502888e-01     2.870149e+03     1.288429e-03
     8.726090e+01     7.493930e+05     1.786660e-01     2.870190e+03     1.292741e-03
     8.749384e+01     7.461068e+05     3.172046e-01     2.870264e+03     1.297052e-03
     8.772699e+01     7.428427e+05     2.431250e-01     2.870321e+03     1.301362e-03
     8.796036e+01     7.396034e+05     2.259020e-01     2.870373e+03     1.305670e-03
     8.819393e+01     7.363912e+05     2.502955e-01     2.870432e+03     1.309977e-03
     8.842772e+01     7.332037e+05     2.347791e-01     2.870487e+03     1.314282e-03
     8.866171e+01     7.300410e+05     2.279796e-01     2.870540e+03     1.318586e-03
     8.889591e+01     7.269031e+05     2.224817e-01     2.870592e+03     1.322888e-03
     8.913032e+01     7.237899e+05     2.197311e-01     2.870644e+03     1.327188e-03
     8.936494e+01     7.207011e+05     2.155695e-01     2.870694e+03     1.331486e-03
     8.959976e+01     7.176365e+05     2.122455e-01     2.870744e+03     1.335782e-03
     8.983479e+01     7.145962e+05     2.088809e-01     2.870793e+03     1.340076e-03
     9.007002e+01     7.115752e+05     1.296790e-01     2.870824e+03     1.344367e-03
     9.030546e+01     7.085868e+05     2.802226e-01     2.870890e+03     1.348656e-03
     9.054110e+01     7.056177e+05     2.056899e-01     2.870938e+03     1.352943e-03
     9.077695e+01     7.026718e+05     2.014677e-01     2.870986e+03     1.357227e-03
     9.101300e+01     6.997460e+05     1.451179e-01     2.871020e+03     1.361509e-03
     9.124925e+01     6.968471e+05     2.116368e-01     2.871070e+03     1.365787e-03
     9.148570e+01     6.939720e+05     2.298288e-01     2.871124e+03     1.370063e-03
     9.172235e+01     6.911166e+05     1.769796e-01     2.871166e+03     1.374336e-03
     9.195920e+01     6.882850e+05     1.991119e-01     2.871213e+03     1.378606e-03
     9.219625e+01     6.854727e+05     1.465138e-01     2.871248e+03     1.382872e-03
     9.243350e+01     6.826864e+05     2.154869e-01     2.871299e+03     1.387136e-03
     9.267095e+01     6.799201e+05     1.805295e-01     2.871342e+03     1.391396e-03
     9.290860e+01     6.771753e+05     1.768824e-01     2.871384e+03     1.395652e-03
     9.314644e+01     6.744521e+05     1.751720e-01     2.871426e+03     1.399905e-03
     9.338448e+01     6.717492e+05     1.578757e-01     2.871463e+03     1.404154e-03
     9.362272e+01     6.690691e+05     1.844838e-01     2.871507e+03     1.408400e-03
     9.386115e+01     6.664084e+05     1.530700e-01     2.871544e+03     1.412641e-03
     9.409977e+01     6.637691e+05     1.673854e-01     2.871584e+03     1.416879e-03
     9.433859e+01     6.611504e+05     1.606008e-01     2.871622e+03     1.421113e-03
     9.457761e+01     6.585534e+05     1.849397e-01     2.871666e+03     1.425342e-03
     9.481681e+01     6.559727e+05     1.102841e-01     2.871693e+03     1.429568e-03
     9.505621e+01     6.534172e+05     2.004997e-01     2.871741e+03     1.433789e-03
     9.529580e+01     6.508789e+05     1.524144e-01     2.871777e+03     1.438005e-03
     9.553558e+01     6.483606e+05     1.495747e-01     2.871813e+03     1.442217e-03
     9.577555e+01     6.458618e+05     1.498309e-01     2.871849e+03     1.446425e-03
     9.601572e+01     6.433823e+05     1.436633e-01     2.871884e+03     1.450627e-03
     9.625607e+01     6.409221e+05     1.418199e-01     2.871918e+03     1.454825e-03
     9.649660e+01     6.384810e+05     1.416077e-01     2.871952e+03     1.459018e-03
     9.673733e+01     6.360589e+05     1.372186e-01     2.871985e+03     1.463206e-03
     9.697825e+01     6.336535e+05     9.857868e-02     2.872008e+03     1.467389e-03
     9.721934e+01     6.312686e+05     1.297761e-01     2.872040e+03     1.471567e-03
     9.746062e+01     6.289409e+05     8.420335e-01     2.872243e+03     1.475739e-03
     9.770213e+01     6.265558e+05    -5.509729e-01     2.872110e+03     1.479907e-03
     9.794378e+01     6.242624e+05     7.999587e-01     2.872303e+03     1.484069e-03
     9.818565e+01     6.219135e+05    -5.610581e-01     2.872167e+03     1.488225e-03
     9.842767e+01     6.196558e+05     7.946465e-01     2.872360e+03     1.492375e-03
     9.866992e+01     6.173434e+05    -5.525652e-01     2.872226e+03     1.496521e-03
     9.891230e+01     6.151204e+05     7.807711e-01     2.872415e+03     1.500660e-03
     9.915491e+01     6.128441e+05    -5.389179e-01     2.872284e+03     1.504793e-03
     9.939766e+01     6.106552e+05     7.673660e-01     2.872471e+03     1.508920e-03
     9.964064e+01     6.084481e+05     1.050453e-01     2.872496e+03     1.513042e-03
     9.988379e+01     6.062601e+05     1.455784e-01     2.872532e+03     1.517157e-03
     1.001271e+02     6.040854e+05     7.476220e-02     2.872550e+03     1.521266e-03
     1.003706e+02     6.019315e+05     1.490844e-01     2.872586e+03     1.525369e-03
     1.006143e+02     5.997918e+05     1.008551e-01     2.872611e+03     1.529465e-03
     1.008582e+02     5.976686e+05     9.932462e-02     2.872635e+03     1.533555e-03
     1.011023e+02     5.955616e+05     9.441169e-02     2.872658e+03     1.537638e-03
     1.013465e+02     5.934702e+05     7.836051e-02     2.872677e+03     1.541715e-03
     1.015909e+02     5.913956e+05     9.147438e-02     2.872700e+03     1.545785e-03
     1.018355e+02     5.893373e+05     9.505932e-02     2.872723e+03     1.549848e-03
     1.020803e+02     5.872948e+05     9.226061e-02     2.872745e+03     1.553904e-03
     1.023252e+02     5.852680e+05     8.960049e-02     2.872767e+03     1.557953e-03
     1.025704e+02     5.832568e+05     8.788001e-02     2.872789e+03     1.561994e-03
     1.028157e+02     5.812609e+05     8.358415e-02     2.872809e+03     1.566029e-03
     1.030611e+02     5.792806e+05     8.501669e-02     2.872830e+03     1.570056e-03
     1.033068e+02     5.773170e+05     1.118153e-01     2.872858e+03     1.574076e-03
     1.035526e+02     5.753654e+05     4.934003e-02     2.872870e+03     1.578089e-03
     1.037986e+02     5.734316e+05     1.045586e-01     2.872896e+03     1.582094e-03
     1.040447e+02     5.715116e+05     7.602366e-02     2.872914e+03     1.586091e-03
     1.042910e+02     5.696052e+05     5.701781e-02     2.872928e+03     1.590081e-03
     1.045375e+02     5.677144e+05     6.999146e-02     2.872946e+03     1.594062e-03
     1.047842e+02     5.658382e+05     7.083512e-02     2.872963e+03     1.598036e-03
     1.050311e+02     5.639763e+05     6.747076e-02     2.872980e+03     1.602002e-03
     1.052781e+02     5.621288e+05     6.636324e-02     2.872996e+03     1.605960e-03
     1.055252e+02     5.602955e+05     6.701701e-02     2.873013e+03     1.609910e-03
     1.057726e+02     5.584763e+05     6.315791e-02     2.873028e+03     1.613851e-03
     1.060201e+02     5.566711e+05     6.323871e-02     2.873044e+03     1.617784e-03
     1.062678e+02     5.548797e+05     5.880463e-02     2.873058e+03     1.621709e-03
     1.065156e+02     5.531027e+05     7.211195e-02     2.873076e+03     1.625626e-03
     1.067636e+02     5.513388e+05     5.629841e-02     2.873090e+03     1.629533e-03
     1.070118e+02     5.495882e+05     5.300352e-02     2.873103e+03     1.633433e-03
     1.072601e+02     5.478512e+05     5.259571e-02     2.873117e+03     1.637323e-03
     1.075087e+02     5.461273e+05     5.016601e-02     2.873129e+03     1.641205e-03
     1.077573e+02     5.444169e+05     4.993781e-02     2.873141e+03     1.645078e-03
     1.080062e+02     5.427196e+05     5.026809e-02     2.873154e+03     1.648942e-03
     1.082551e+02     5.410354e+05     4.529735e-02     2.873165e+03     1.652797e-03
     1.085043e+02     5.393631e+05     3.018897e-02     2.873173e+03     1.656644e-03
     1.087536e+02     5.377048e+05     4.476202e-02     2.873184e+03     1.660480e-03
     1.090031e+02     5.360595e+05     5.437485e-02     2.873197e+03     1.664308e-03
     1.092527e+02     5.344259e+05     2.939309e-02     2.873205e+03     1.668126e-03
     1.095025e+02     5.328050e+05     3.705240e-02     2.873214e+03     1.671936e-03
     1.097524e+02     5.311976e+05     5.003231e-02     2.873227e+03     1.675735e-03
     1.100026e+02     5.296016e+05     3.458651e-02     2.873235e+03     1.679525e-03
     1.102528e+02     5.280180e+05     3.293749e-02     2.873243e+03     1.683306e-03
     1.105032e+02     5.264464e+05     3.159751e-02     2.873251e+03     1.687077e-03
     1.107538e+02     5.248870e+05     2.963012e-02     2.873259e+03     1.690838e-03
     1.110046e+02     5.233395e+05     2.889185e-02     2.873266e+03     1.694589e-03
     1.112555e+02     5.218041e+05     3.003466e-02     2.873274e+03     1.698331e-03
     1.115065e+02     5.202803e+05     2.658498e-02     2.873280e+03     1.702063e-03
     1.117577e+02     5.187683e+05     2.440629e-02     2.873286e+03     1.705784e-03
     1.120091e+02     5.172678e+05     2.427353e-02     2.873292e+03     1.709496e-03
     1.122606e+02     5.157790e+05     2.214406e-02     2.873298e+03     1.713197e-03
     1.125122e+02     5.143014e+05     1.891013e-02     2.873303e+03     1.716888e-03
     1.127640e+02     5.128348e+05     7.949037e-03     2.873305e+03     1.720569e-03
     1.130160e+02     5.113805e+05     2.915358e-02     2.873312e+03     1.724239e-03
     1.132681e+02     5.099369e+05     1.605922e-02     2.873316e+03     1.727899e-03
     1.135204e+02     5.085036e+05     1.427383e-03     2.873317e+03     1.731549e-03
     1.137728e+02     5.070827e+05     2.361153e-02     2.873322e+03     1.735188e-03
     1.140253e+02     5.056715e+05    -3.285563e-04     2.873322e+03     1.738817e-03
     1.142780e+02     5.042722e+05     1.934717e-02     2.873327e+03     1.742434e-03
     1.145309e+02     5.028833e+05     9.522882e-03     2.873330e+03     1.746041e-03
     1.147839e+02     5.015050e+05     8.413359e-03     2.873332e+03     1.749638e-03
     1.150370e+02     5.001374e+05     5.415881e-03     2.873333e+03     1.753223e-03
     1.152903e+02     4.987802e+05     3.798685e-03     2.873334e+03     1.756798e-03
     1.155438e+02     4.974336e+05     4.709842e-03     2.873335e+03     1.760361e-03
     1.157973e+02     4.960972e+05     1.718479e-03     2.873336e+03     1.763914e-03
     1.160511e+02     4.947713e+05    -1.142931e-03     2.873335e+03     1.767455e-03
     1.163049e+02     4.934550e+05    -9.685416e-03     2.873333e+03     1.770985e-03
     1.165590e+02     4.921500e+05     7.531957e-03     2.873335e+03     1.774504e-03
     1.168131e+02     4.908545e+05    -3.034951e-03     2.873334e+03     1.778012e-03
     1.170674e+02     4.895690e+05    -5.468405e-03     2.873333e+03     1.781508e-03
     1.173219e+02     4.882934e+05    -6.469773e-03     2.873331e+03     1.784993e-03
     1.175764e+02     4.870276e+05    -7.537141e-03     2.873329e+03     1.788466e-03
     1.178312e+02     4.857717e+05    -1.027968e-02     2.873327e+03     1.791928e-03
     1.180860e+02     4.845248e+05    -2.156947e-02     2.873321e+03     1.795379e-03
     1.183410e+02     4.832888e+05    -1.162007e-03     2.873321e+03     1.798817e-03
     1.185962e+02     4.820618e+05    -1.094796e-02     2.873318e+03     1.802245e-03
     1.188515e+02     4.808438e+05    -2.492923e-02     2.873312e+03     1.805660e-03
     1.191069e+02     4.796361e+05    -6.332266e-03     2.873310e+03     1.809063e-03
     1.193625e+02     4.784376e+05    -1.518496e-02     2.873306e+03     1.812455e-03
     1.196182e+02     4.772481e+05    -1.881813e-02     2.873301e+03     1.815835e-03
     1.198740e+02     4.760680e+05    -1.854127e-02     2.873297e+03     1.819203e-03
     1.201300e+02     4.748969e+05    -2.186299e-02     2.873291e+03     1.822558e-03
     1.203861e+02     4.737350e+05    -2.129741e-02     2.873286e+03     1.825903e-03
     1.206424e+02     4.725826e+05    -1.411428e-02     2.873282e+03     1.829234e-03
     1.208988e+02     4.714387e+05    -2.355040e-02     2.873276e+03     1.832554e-03
