# Supplementary material for: Research on combustion and emissions of heavy duty diesel engines under low-speed and low-load conditions in low temperature environments
Source: PLoS One. 2025 Feb 21;20(2):e0318933. doi: 10.1371/journal.pone.0318933 (PMC11844864; doi:10.1371/journal.pone.0318933)
Supplement: S1 File — (ZIP) [file pone.0318933.s001.zip › 1000rpm_30%/3-tigaojinqiwendu/Tin342K/bound1-wall.out]

# CONVERGE Release Build 2.3.20/  Jan 30, 2017        Run Date:Thu Aug 31 20:48:15 2023
# column       1                2                3                4                5                6                7                8                9               10               11               12               13               14               15               16               17               18               19               20               21               22               23               24               25               26               27               28               29               30 
#          Crank      Avg_Vel_Mag              TKE              EPS            OMEGA        Turb_Visc  Near_Wall_Avg_T  Near_Wall_Max_T  Near_Wall_Min_T       Wall_Avg_T       Wall_Max_T       Wall_Min_T         Avg_Pres          Avg_HTC     HT_xfer_Rate        Wall_Area      Tot_HT_xfer     Pres_Force_X     Pres_Force_Y     Pres_Force_Z     Visc_Force_X     Visc_Force_Y     Visc_Force_Z    Pres_Torque_X    Pres_Torque_Y    Pres_Torque_Z    Visc_Torque_X    Visc_Torque_Y    Visc_Torque_Z            Yplus 
#          (DEG)            (m/s)        (m^2/s^2)        (m^2/s^3)              1/s          (m^2/s)              (K)              (K)              (K)              (K)              (K)              (K)          (N/m^2)        (W/m^2-K)            (J/s)            (m^2)              (J)              (N)              (N)              (N)              (N)              (N)              (N)            (N m)            (N m)            (N m)            (N m)            (N m)            (N m)           (none) 
#
  -1.4600000e+02    3.5080390e+00    1.0800000e+01    1.1036913e+04    0.0000000e+00    8.9301055e-04    3.4200000e+02    3.4200000e+02    3.4200000e+02    5.0000000e+02    5.0000000e+02    5.0000000e+02    1.6847000e+05    1.8865718e+02   -6.7853884e+02    2.2763775e-02    0.0000000e+00   -3.2572138e+02    5.1830711e-05   -2.1339237e+03   -1.0013783e-08   -1.6552632e-09   -1.5808495e-08    9.1009278e-06    1.4128769e+02    4.7920779e-07   -5.1751642e-10    2.7178662e-09   -5.1929521e-13    1.7839180e+02
  -1.4587230e+02    3.5606314e+00    1.0583044e+01    1.0713109e+04    0.0000000e+00    8.8341119e-04    3.4237481e+02    3.4297020e+02    3.4202812e+02    5.0000000e+02    5.0000000e+02    5.0000000e+02    1.6863780e+05    1.8717520e+02   -6.7161038e+02    2.2763775e-02   -1.4358380e-02   -3.2761253e+02    1.9373798e-04   -2.1353027e+03   -5.1688144e-02   -8.5350111e-05    2.6637543e-02    3.4327603e-05    1.4164326e+02    5.5092835e-07   -1.6499320e-05    6.5977678e-03   -7.6509868e-06    1.7643062e+02
  -1.4579372e+02    3.6051966e+00    1.0450393e+01    1.0516170e+04    0.0000000e+00    8.7753715e-04    3.4258963e+02    3.4352044e+02    3.4206115e+02    5.0000000e+02    5.0000000e+02    5.0000000e+02    1.6871462e+05    1.8623597e+02   -6.6732799e+02    2.2763775e-02   -2.3111989e-02   -3.2837025e+02    3.3578739e-04   -2.1360220e+03   -5.5714947e-02   -1.7314717e-05    2.5778259e-02    5.9707938e-05    1.4178892e+02    5.7845619e-07   -3.2624924e-06    7.3830375e-03   -1.7653739e-06    1.7521012e+02
  -1.4567094e+02    3.6700085e+00    1.0255704e+01    1.0228112e+04    0.0000000e+00    8.6895285e-04    3.4289794e+02    3.4426581e+02    3.4212451e+02    5.0000000e+02    5.0000000e+02    5.0000000e+02    1.6881415e+05    1.8483149e+02   -6.6099646e+02    2.2763775e-02   -3.6667557e-02   -3.2876873e+02    4.3598393e-04   -2.1372424e+03   -5.4977243e-02   -8.5363107e-06    8.6239245e-03    7.7774557e-05    1.4188398e+02    6.5065353e-07   -1.5928119e-06    7.8982266e-03   -1.0354155e-06    1.7340126e+02
  -1.4558567e+02    3.7017630e+00    1.0119081e+01    1.0028769e+04    0.0000000e+00    8.6277276e-04    3.4311028e+02    3.4471538e+02    3.4217583e+02    5.0000000e+02    5.0000000e+02    5.0000000e+02    1.6887007e+05    1.8382370e+02   -6.5650289e+02    2.2763775e-02   -4.5996965e-02   -3.2859961e+02    4.2421622e-04   -2.1381189e+03   -5.0329131e-02   -7.7189498e-06    5.6400491e-03    7.5859692e-05    1.4187296e+02    7.2053405e-07   -1.4653086e-06    7.1778855e-03   -9.8223791e-07    1.7211435e+02
  -1.4547909e+02    3.7198947e+00    9.9529119e+00    9.7879499e+03    0.0000000e+00    8.5520946e-04    3.4337330e+02    3.4524177e+02    3.4224539e+02    5.0000000e+02    5.0000000e+02    5.0000000e+02    1.6893590e+05    1.8258443e+02   -6.5098309e+02    2.2763775e-02   -5.7560631e-02   -3.2812742e+02    3.8513758e-04   -2.1392641e+03   -4.7131538e-02   -9.9369449e-06    4.4825049e-03    6.8845508e-05    1.4181474e+02    8.1477349e-07   -1.9175391e-06    6.6643285e-03   -1.1638855e-06    1.7053500e+02
  -1.4534587e+02    3.7150146e+00    9.7595428e+00    9.5130984e+03    0.0000000e+00    8.4607122e-04    3.4369358e+02    3.4590154e+02    3.4231854e+02    5.0000000e+02    5.0000000e+02    5.0000000e+02    1.6902634e+05    1.8113689e+02   -6.4450208e+02    2.2763775e-02   -7.1865349e-02   -3.2751264e+02    3.3369550e-04   -2.1407734e+03   -4.3960980e-02   -1.2739264e-05    3.3369971e-03    5.9926670e-05    1.4173882e+02    9.2258338e-07   -2.6856516e-06    6.1604355e-03   -1.8516841e-06    1.6868714e+02
  -1.4517933e+02    3.6951815e+00    9.5180780e+00    9.1693537e+03    0.0000000e+00    8.3489893e-04    3.4412331e+02    3.4678082e+02    3.4246900e+02    5.0000000e+02    5.0000000e+02    5.0000000e+02    1.6916463e+05    1.7932661e+02   -6.3630537e+02    2.2763775e-02   -8.9525918e-02   -3.2708260e+02    3.0021490e-04   -2.1427971e+03   -4.2777335e-02    1.1772844e-04    3.0142713e-03    5.4223834e-05    1.4170552e+02    9.9869139e-07    1.4650148e-05    6.0133051e-03    1.5180290e-06    1.6636370e+02
  -1.4497117e+02    3.6825112e+00    9.2361942e+00    8.7723380e+03    0.0000000e+00    8.2177526e-04    3.4467523e+02    3.4795048e+02    3.4264659e+02    5.0000000e+02    5.0000000e+02    5.0000000e+02    1.6937147e+05    1.7721111e+02   -6.2657055e+02    2.2763775e-02   -1.1125884e-01   -3.2712744e+02    3.0391220e-04   -2.1455057e+03   -3.8179126e-02    1.9803866e-04   -3.1287386e-03    5.3976899e-05    1.4177048e+02    1.0313042e-06    3.0086848e-05    5.6535363e-03    9.7236377e-06    1.6362694e+02
  -1.4471096e+02    3.6951956e+00    8.9106782e+00    8.3202031e+03    0.0000000e+00    8.0646742e-04    3.4535956e+02    3.4944171e+02    3.4287042e+02    5.0000000e+02    5.0000000e+02    5.0000000e+02    1.6964723e+05    1.7474291e+02   -6.1511946e+02    2.2763775e-02   -1.3791621e-01   -3.2762613e+02    2.8205796e-04   -2.1489608e+03   -3.6781507e-02    9.7429432e-05   -2.9749392e-03    5.0511824e-05    1.4193241e+02    9.6454460e-07    1.3298542e-05    5.4469780e-03    4.4100022e-06    1.6042727e+02
  -1.4438570e+02    3.7323286e+00    8.5311397e+00    7.8048759e+03    0.0000000e+00    7.8807746e-04    3.4621668e+02    3.5127161e+02    3.4315800e+02    5.0000000e+02    5.0000000e+02    5.0000000e+02    1.6999028e+05    1.7180182e+02   -6.0141135e+02    2.2763775e-02   -1.7049013e-01   -3.2842095e+02    2.6059265e-04   -2.1532401e+03   -3.5059867e-02    1.0034108e-04   -2.1380995e-03    4.6402458e-05    1.4216511e+02    7.7405430e-07    1.2799337e-05    5.1419872e-03    4.4570324e-06    1.5661770e+02
  -1.4397912e+02    3.7801863e+00    8.0996617e+00    7.2291651e+03    0.0000000e+00    7.6699696e-04    3.4725384e+02    3.5350488e+02    3.4353146e+02    5.0000000e+02    5.0000000e+02    5.0000000e+02    1.7039690e+05    1.6836404e+02   -5.8539947e+02    2.2763775e-02   -2.1009839e-01   -3.2936543e+02    2.1648668e-04   -2.1583426e+03   -3.3462892e-02    1.1761569e-04   -8.9314305e-04    4.0486451e-05    1.4243733e+02    3.9464421e-07    1.5719393e-05    4.8462206e-03    4.8804705e-06    1.5218780e+02
  -1.4347090e+02    3.8092420e+00    7.7705264e+00    6.7829577e+03    0.0000000e+00    7.5269818e-04    3.4822142e+02    3.5621293e+02    3.4403386e+02    5.0000000e+02    5.0000000e+02    5.0000000e+02    1.7089304e+05    1.6576859e+02   -5.7283114e+02    2.2763775e-02   -2.5799908e-01   -3.3039972e+02    1.9275938e-04   -2.1646112e+03   -3.3705394e-02    1.0571980e-04    7.0454842e-04    3.5317451e-05    1.4274421e+02    4.7796510e-08    1.4684373e-05    4.8263750e-03    4.8002058e-06    1.4878927e+02
  -1.4287090e+02    3.8615208e+00    7.2439435e+00    6.1073820e+03    0.0000000e+00    7.2649197e-04    3.4952484e+02    3.5930096e+02    3.4467139e+02    5.0000000e+02    5.0000000e+02    5.0000000e+02    1.7145098e+05    1.6134007e+02   -5.5275501e+02    2.2763775e-02   -3.1308003e-01   -3.3148300e+02    1.4122442e-04   -2.1716787e+03   -3.2138184e-02    6.4894901e-05    2.4476111e-03    2.7449858e-05    1.4306672e+02   -6.9383079e-08    8.0190668e-06    4.5322823e-03    2.4199948e-06    1.4323864e+02
  -1.4227090e+02    3.9034760e+00    6.8293629e+00    5.5731391e+03    0.0000000e+00    7.0770747e-04    3.5063648e+02    3.6231096e+02    3.4537597e+02    5.0000000e+02    5.0000000e+02    5.0000000e+02    1.7205472e+05    1.5779876e+02   -5.3671127e+02    2.2763775e-02   -3.6628284e-01   -3.3261787e+02    1.1626151e-04   -2.1793348e+03   -2.9395677e-02    3.1017022e-04    9.2607189e-04    1.7755107e-05    1.4350041e+02   -2.5862487e-07    4.5922196e-05    4.1602106e-03    1.7196546e-05    1.3883526e+02
  -1.4167090e+02    3.9281705e+00    6.3814417e+00    5.0349287e+03    0.0000000e+00    6.8392067e-04    3.5150343e+02    3.6523185e+02    3.4557451e+02    5.0000000e+02    5.0000000e+02    5.0000000e+02    1.7266723e+05    1.5379136e+02   -5.2006059e+02    2.2763775e-02   -4.1804990e-01   -3.3377855e+02   -3.2247579e-04   -2.1871049e+03   -2.4775423e-02    2.6462708e-04   -4.9401740e-03   -5.7908785e-05    1.4384629e+02   -2.3057089e-07    4.4967334e-05    3.7990886e-03    1.7712371e-05    1.3412501e+02
  -1.4107090e+02    3.9859108e+00    6.0447146e+00    4.6618658e+03    0.0000000e+00    6.6313865e-04    3.5256433e+02    3.6804143e+02    3.4589251e+02    5.0000000e+02    5.0000000e+02    5.0000000e+02    1.7328987e+05    1.5073245e+02   -5.0613814e+02    2.2763775e-02   -4.6828672e-01   -3.3505921e+02   -2.0455012e-04   -2.1949501e+03   -1.8721811e-02    2.3737788e-04   -7.4464034e-03   -3.4182102e-05    1.4431494e+02    2.7723804e-07    4.0499828e-05    3.0460872e-03    1.3395148e-05    1.3035187e+02
  -1.4047090e+02    4.0473295e+00    5.6946914e+00    4.2606094e+03    0.0000000e+00    6.4393952e-04    3.5365852e+02    3.7079846e+02    3.4636029e+02    5.0000000e+02    5.0000000e+02    5.0000000e+02    1.7392091e+05    1.4741244e+02   -4.9133594e+02    2.2763775e-02   -5.1718736e-01   -3.3627841e+02   -2.3580089e-05   -2.2029483e+03   -1.8131174e-02    1.5280343e-04   -7.6769569e-03   -5.1366566e-06    1.4469727e+02   -3.3200112e-07    2.7540715e-05    2.9934764e-03    7.6000259e-06    1.2632383e+02
  -1.3987090e+02    4.1098658e+00    5.3647601e+00    3.9051380e+03    0.0000000e+00    6.2344518e-04    3.5484629e+02    3.7354662e+02    3.4645794e+02    5.0000000e+02    5.0000000e+02    5.0000000e+02    1.7459653e+05    1.4418139e+02   -4.7666703e+02    2.2763775e-02   -5.6472188e-01   -3.3757357e+02    7.2131512e-05   -2.2115163e+03   -1.6690249e-02    7.6835487e-05   -7.6717897e-03    1.0461833e-05    1.4510910e+02    4.3171584e-07    1.4884608e-05    2.7794817e-03    3.5603721e-06    1.2237845e+02
  -1.3927090e+02    4.1714742e+00    5.0907254e+00    3.6095937e+03    0.0000000e+00    6.0737438e-04    3.5592441e+02    3.7427840e+02    3.4705587e+02    5.0000000e+02    5.0000000e+02    5.0000000e+02    1.7526937e+05    1.4146169e+02   -4.6425432e+02    2.2763775e-02   -6.1088022e-01   -3.3888209e+02    1.0503923e-04   -2.2200377e+03   -1.4623612e-02    5.0143557e-05   -7.5913476e-03    2.1218160e-05    1.4551465e+02    9.3783568e-07    9.4270528e-06    2.4086432e-03    1.9012883e-06    1.1906769e+02
  -1.3867090e+02    4.2385576e+00    4.8346908e+00    3.3424028e+03    0.0000000e+00    5.9164687e-04    3.5706346e+02    3.7678019e+02    3.4770549e+02    5.0000000e+02    5.0000000e+02    5.0000000e+02    1.7595662e+05    1.3884297e+02   -4.5208103e+02    2.2763775e-02   -6.5587324e-01   -3.4019413e+02    2.9159047e-04   -2.2287497e+03   -1.3514632e-02    4.7903637e-05   -7.2021282e-03    5.1422486e-05    1.4592052e+02    1.0602685e-06    8.7378624e-06    2.2183608e-03    1.9309434e-06    1.1585834e+02
  -1.3807090e+02    4.3098247e+00    4.6036917e+00    3.1048413e+03    0.0000000e+00    5.7755446e-04    3.5823353e+02    3.7925806e+02    3.4840643e+02    5.0000000e+02    5.0000000e+02    5.0000000e+02    1.7665796e+05    1.3643236e+02   -4.4061336e+02    2.2763775e-02   -6.9970719e-01   -3.4154137e+02    1.8288001e-04   -2.2376367e+03   -1.3547514e-02    5.0107506e-05   -6.5299209e-03    3.2047094e-05    1.4633202e+02    5.5397404e-07    8.8764586e-06    2.2103265e-03    2.0359307e-06    1.1287600e+02
  -1.3747090e+02    4.3622785e+00    4.5131921e+00    3.0060044e+03    0.0000000e+00    5.7378372e-04    3.5875979e+02    3.8171064e+02    3.4916434e+02    5.0000000e+02    5.0000000e+02    5.0000000e+02    1.7737284e+05    1.3568864e+02   -4.3686984e+02    2.2763775e-02   -7.4244219e-01   -3.4291679e+02    1.0604989e-04   -2.2466899e+03   -1.4642148e-02    7.8345857e-05   -5.9336061e-03    1.8472959e-05    1.4674931e+02    5.5924232e-08    1.3381003e-05    2.3586504e-03    3.1373798e-06    1.1196123e+02
  -1.3687090e+02    4.4254563e+00    4.3083395e+00    2.7985843e+03    0.0000000e+00    5.6154789e-04    3.5990246e+02    3.8394128e+02    3.4998363e+02    5.0000000e+02    5.0000000e+02    5.0000000e+02    1.7809931e+05    1.3349427e+02   -4.2636476e+02    2.2763775e-02   -7.8485209e-01   -3.4433342e+02    8.5501317e-05   -2.2558854e+03   -1.2992634e-02    1.0579851e-04   -6.3036114e-03    1.4913325e-05    1.4717880e+02   -1.1968237e-07    1.7952736e-05    2.1102675e-03    3.9100100e-06    1.0925441e+02
  -1.3627090e+02    4.4601201e+00    4.1353591e+00    2.6316876e+03    0.0000000e+00    5.5030979e-04    3.6030501e+02    3.8612889e+02    3.4996282e+02    5.0000000e+02    5.0000000e+02    5.0000000e+02    1.7883412e+05    1.3166224e+02   -4.1945683e+02    2.2763775e-02   -8.2623403e-01   -3.4574461e+02    1.3284621e-04   -2.2651976e+03   -1.1654415e-02    2.4516741e-04   -1.1934134e-02    2.5928573e-05    1.4768488e+02   -2.5273609e-07    3.5062455e-05    2.2272794e-03    1.2158372e-05    1.0729730e+02
  -1.3567090e+02    4.5152199e+00    3.9440448e+00    2.4608049e+03    0.0000000e+00    5.3553591e-04    3.6135453e+02    3.8826352e+02    3.5060830e+02    5.0000000e+02    5.0000000e+02    5.0000000e+02    1.7958311e+05    1.2951216e+02   -4.0948220e+02    2.2763775e-02   -8.6701217e-01   -3.4718556e+02    3.6361519e-03   -2.2746892e+03   -1.0945354e-02    6.5038686e-06   -9.1583087e-03    6.1055049e-04    1.4820630e+02    5.0021542e-08   -2.2888174e-06    1.9682494e-03   -1.5534188e-06    1.0470714e+02
  -1.3507090e+02    4.5744556e+00    3.8141255e+00    2.3382522e+03    0.0000000e+00    5.2717701e-04    3.6218461e+02    3.9039754e+02    3.5124351e+02    5.0000000e+02    5.0000000e+02    5.0000000e+02    1.8034712e+05    1.2812838e+02   -4.0279187e+02    2.2763775e-02   -9.0680734e-01   -3.4869672e+02    1.0611960e-03   -2.2843504e+03   -1.1021636e-02    8.3367888e-05   -9.6756400e-03    1.7457569e-04    1.4867302e+02    2.7246495e-07    7.6182610e-06    2.0267491e-03    3.4558067e-06    1.0301984e+02
  -1.3447090e+02    4.6431358e+00    3.6442808e+00    2.1865738e+03    0.0000000e+00    5.1465320e-04    3.6328152e+02    3.9252959e+02    3.5088599e+02    5.0000000e+02    5.0000000e+02    5.0000000e+02    1.8112746e+05    1.2613525e+02   -3.9333907e+02    2.2763775e-02   -9.4598854e-01   -3.5019853e+02    6.0986248e-04   -2.2942384e+03   -1.0532676e-02    1.4107574e-04   -9.5096205e-03    1.0241825e-04    1.4913970e+02    3.8884916e-07    1.5392113e-05    1.9611329e-03    6.8125670e-06    1.0060696e+02
  -1.3387090e+02    4.7078021e+00    3.5153137e+00    2.0749040e+03    0.0000000e+00    5.0474037e-04    3.6421597e+02    3.9299019e+02    3.5163435e+02    5.0000000e+02    5.0000000e+02    5.0000000e+02    1.8191945e+05    1.2467020e+02   -3.8619154e+02    2.2763775e-02   -9.8426921e-01   -3.5173327e+02    4.8675345e-04   -2.3042721e+03   -9.0108951e-03    2.6297662e-04   -9.5615402e-03    8.3257396e-05    1.4960968e+02    9.7393888e-07    3.5477112e-05    1.7008917e-03    1.3866306e-05    9.8818842e+01
  -1.3327090e+02    4.7796025e+00    3.3705591e+00    1.9479100e+03    0.0000000e+00    4.9420726e-04    3.6534791e+02    3.9487440e+02    3.5243637e+02    5.0000000e+02    5.0000000e+02    5.0000000e+02    1.8273013e+05    1.2293106e+02   -3.7759199e+02    2.2763775e-02   -1.0218745e+00   -3.5329433e+02    1.6898363e-03   -2.3145441e+03   -8.9362791e-03    1.8919724e-04   -9.6595374e-03    2.8872438e-04    1.5008376e+02    9.0301499e-07    1.9066581e-05    1.7132208e-03    9.0258068e-06    9.6674445e+01
  -1.3267090e+02    4.8517403e+00    3.2536884e+00    1.8461458e+03    0.0000000e+00    4.8595267e-04    3.6641628e+02    3.9675199e+02    3.5329344e+02    5.0000000e+02    5.0000000e+02    5.0000000e+02    1.8355741e+05    1.2155755e+02   -3.7041736e+02    2.2763775e-02   -1.0586463e+00   -3.5488518e+02    6.9017746e-04   -2.3250266e+03   -9.1270935e-03    1.9270748e-04   -9.6446909e-03    1.2025947e-04    1.5056259e+02    1.7344904e-07    2.2677926e-05    1.7581191e-03    8.9052446e-06    9.4935142e+01
  -1.3207090e+02    4.8979210e+00    3.2234608e+00    1.8178350e+03    0.0000000e+00    4.8483555e-04    3.6672539e+02    3.9861359e+02    3.5421444e+02    5.0000000e+02    5.0000000e+02    5.0000000e+02    1.8440070e+05    1.2148617e+02   -3.6964083e+02    2.2763775e-02   -1.0947120e+00   -3.5650911e+02    1.7577527e-04   -2.3357073e+03   -1.0185795e-02    2.2120441e-04   -9.1850891e-03    3.2436820e-05    1.5105007e+02   -8.8535288e-08    3.0881420e-05    1.9006822e-03    9.6581183e-06    9.4820638e+01
  -1.3147090e+02    4.9461530e+00    3.1373152e+00    1.7423714e+03    0.0000000e+00    4.7923064e-04    3.6716183e+02    4.0046299e+02    3.5513675e+02    5.0000000e+02    5.0000000e+02    5.0000000e+02    1.8526261e+05    1.2056437e+02   -3.6577641e+02    2.2763775e-02   -1.1307240e+00   -3.5819207e+02    2.7095049e-05   -2.3466178e+03   -8.5662550e-03    1.1476586e-04   -1.1921926e-02    3.7394238e-06    1.5164170e+02   -2.9637151e-07    1.3593677e-05    1.7800603e-03    3.4793748e-06    9.3793912e+01
  -1.3087090e+02    4.9936678e+00    3.0187107e+00    1.6504620e+03    0.0000000e+00    4.6851729e-04    3.6782004e+02    4.0226276e+02    3.5491301e+02    5.0000000e+02    5.0000000e+02    5.0000000e+02    1.8613638e+05    1.1911467e+02   -3.5949859e+02    2.2763775e-02   -1.1664146e+00   -3.5983404e+02   -2.8284324e-03   -2.3577080e+03   -8.4285832e-03    1.5823513e-04   -9.4572049e-03   -4.6966800e-04    1.5221942e+02    2.8665814e-07    3.0586729e-05    1.6231650e-03    7.0207850e-06    9.2145198e+01
  -1.3027090e+02    5.0522411e+00    2.9320127e+00    1.5792125e+03    0.0000000e+00    4.6199029e-04    3.6859714e+02    4.0407275e+02    3.5568264e+02    5.0000000e+02    5.0000000e+02    5.0000000e+02    1.8703081e+05    1.1812286e+02   -3.5446029e+02    2.2763775e-02   -1.2014553e+00   -3.6161470e+02   -1.7279843e-03   -2.3690122e+03   -8.3564397e-03    5.7992426e-05   -1.0513084e-02   -2.6773042e-04    1.5276454e+02    4.2093769e-07    1.8067025e-05    1.6856529e-03    1.4333214e-07    9.0921749e+01
  -1.2967090e+02    5.1196119e+00    2.8313106e+00    1.5000864e+03    0.0000000e+00    4.5356585e-04    3.6959849e+02    4.0589487e+02    3.5656840e+02    5.0000000e+02    5.0000000e+02    5.0000000e+02    1.8794037e+05    1.1685864e+02   -3.4797288e+02    2.2763775e-02   -1.2360327e+00   -3.6336714e+02    1.0786822e-03   -2.3805367e+03   -8.0588103e-03   -4.8643703e-05   -1.0956525e-02    1.9760921e-04    1.5330533e+02    4.2623962e-07   -7.5408030e-06    1.6832270e-03   -8.6752579e-06    8.9353986e+01
  -1.2907090e+02    5.1765837e+00    2.7498802e+00    1.4382260e+03    0.0000000e+00    4.4632941e-04    3.7042483e+02    4.0022096e+02    3.5616000e+02    5.0000000e+02    5.0000000e+02    5.0000000e+02    1.8886501e+05    1.1589387e+02   -3.4300156e+02    2.2763775e-02   -1.2699941e+00   -3.6515226e+02   -1.4163968e-03   -2.3922546e+03   -6.8662899e-03   -1.3134192e-04   -1.0910908e-02   -2.2946120e-04    1.5384949e+02    1.0212891e-06   -1.8993503e-05    1.4795948e-03   -1.5830681e-05    8.8154803e+01
  -1.2847090e+02    5.2506438e+00    2.6550160e+00    1.3636477e+03    0.0000000e+00    4.3868310e-04    3.7154877e+02    4.0191431e+02    3.5709858e+02    5.0000000e+02    5.0000000e+02    5.0000000e+02    1.8981143e+05    1.1467472e+02   -3.3638306e+02    2.2763775e-02   -1.3034861e+00   -3.6699348e+02    1.4768534e-03   -2.4042364e+03   -6.7695007e-03   -2.1385719e-05   -1.0225058e-02    2.5755650e-04    1.5440142e+02    9.2919933e-07   -6.2421851e-06    1.4347100e-03   -1.0024273e-05    8.6597546e+01
  -1.2787090e+02    5.3249933e+00    2.5796254e+00    1.3055946e+03    0.0000000e+00    4.3254790e-04    3.7265611e+02    4.0193052e+02    3.5809623e+02    5.0000000e+02    5.0000000e+02    5.0000000e+02    1.9077380e+05    1.1376449e+02   -3.3081166e+02    2.2763775e-02   -1.3363239e+00   -3.6884079e+02    4.3708849e-04   -2.4164313e+03   -6.9867452e-03    3.7228622e-05   -9.5673740e-03    7.6358864e-05    1.5495328e+02    8.9893054e-08   -3.7479687e-07    1.4386330e-03   -7.3746584e-06    8.5352278e+01
  -1.2727090e+02    5.3558895e+00    2.5736033e+00    1.2987841e+03    0.0000000e+00    4.3317494e-04    3.7286339e+02    4.0365406e+02    3.5915131e+02    5.0000000e+02    5.0000000e+02    5.0000000e+02    1.9179055e+05    1.1407121e+02   -3.3145354e+02    2.2763775e-02   -1.3685842e+00   -3.7078298e+02   -1.4543471e-03   -2.4293187e+03   -7.2894292e-03    3.2314315e-04   -9.7067739e-03   -2.4184872e-04    1.5554502e+02   -7.6386905e-08    4.4896671e-05    1.4833669e-03    1.0117371e-05    8.5631624e+01
  -1.2667090e+02    5.4043860e+00    2.5073563e+00    1.2476871e+03    0.0000000e+00    4.2808772e-04    3.7289070e+02    4.0391855e+02    3.5877738e+02    5.0000000e+02    5.0000000e+02    5.0000000e+02    1.9280561e+05    1.1331627e+02   -3.2927333e+02    2.2763775e-02   -1.4009365e+00   -3.7280031e+02   -1.2249101e-05   -2.4421519e+03   -6.6796878e-03    3.3720247e-04   -1.1224176e-02    1.6558541e-05    1.5622455e+02   -2.3095639e-07    4.7856733e-05    1.4701389e-03    1.1845850e-05    8.4938894e+01
  -1.2607090e+02    5.4521232e+00    2.4513842e+00    1.2093722e+03    0.0000000e+00    4.2227304e-04    3.7379182e+02    4.0554721e+02    3.5984538e+02    5.0000000e+02    5.0000000e+02    5.0000000e+02    1.9382595e+05    1.1273374e+02   -3.2527048e+02    2.2763775e-02   -1.4331264e+00   -3.7469064e+02   -1.8080831e-04   -2.4551151e+03   -6.5747101e-03    1.9169250e-04   -1.0833660e-02   -3.5268982e-05    1.5690055e+02    6.9180451e-07    2.8735226e-05    1.4367195e-03    2.1045413e-06    8.4088973e+01
  -1.2547090e+02    5.5070807e+00    2.3848033e+00    1.1606331e+03    0.0000000e+00    4.1642343e-04    3.7471431e+02    4.0645077e+02    3.6079815e+02    5.0000000e+02    5.0000000e+02    5.0000000e+02    1.9486928e+05    1.1192948e+02   -3.2059305e+02    2.2763775e-02   -1.4648958e+00   -3.7673359e+02    1.7757949e-03   -2.4683173e+03   -6.4381838e-03    1.0670448e-04   -1.1031969e-02    2.8296531e-04    1.5752493e+02    6.7702137e-07    1.5182124e-05    1.4366666e-03   -2.5614261e-06    8.3031362e+01
  -1.2487090e+02    5.5657898e+00    2.3224230e+00    1.1163190e+03    0.0000000e+00    4.1062002e-04    3.7567755e+02    4.0801741e+02    3.6057076e+02    5.0000000e+02    5.0000000e+02    5.0000000e+02    1.9593104e+05    1.1117409e+02   -3.1600614e+02    2.2763775e-02   -1.4962259e+00   -3.7879665e+02    3.9270069e-04   -2.4817664e+03   -6.0150104e-03    9.6011360e-05   -1.1087529e-02    7.6106967e-05    1.5815097e+02    1.0409836e-06    1.2222651e-05    1.3745484e-03   -3.2995274e-06    8.2019626e+01
  -1.2427090e+02    5.6346209e+00    2.2585150e+00    1.0712934e+03    0.0000000e+00    4.0458418e-04    3.7680919e+02    4.0964564e+02    3.6183620e+02    5.0000000e+02    5.0000000e+02    5.0000000e+02    1.9701428e+05    1.1037896e+02   -3.1084240e+02    2.2763775e-02   -1.5271142e+00   -3.8090859e+02    2.5093459e-03   -2.4954795e+03   -5.6840414e-03    3.0510211e-04   -1.0641653e-02    4.1545332e-04    1.5878198e+02    1.2427130e-06    4.2024701e-05    1.3009495e-03    9.6776661e-06    8.0909322e+01
  -1.2367090e+02    5.7128130e+00    2.2034306e+00    1.0320010e+03    0.0000000e+00    3.9971913e-04    3.7801865e+02    4.1126088e+02    3.6314687e+02    5.0000000e+02    5.0000000e+02    5.0000000e+02    1.9811958e+05    1.0973105e+02   -3.0592659e+02    2.2763775e-02   -1.5574851e+00   -3.8305784e+02    1.1630389e-03   -2.5094715e+03   -5.7980173e-03    2.8891839e-04   -9.7027655e-03    1.9707679e-04    1.5941785e+02    2.7356076e-07    3.8593017e-05    1.2687208e-03    9.0528772e-06    7.9915075e+01
  -1.2307090e+02    5.7498715e+00    2.2028428e+00    1.0298398e+03    0.0000000e+00    4.0063550e-04    3.7830414e+02    4.1287038e+02    3.6450818e+02    5.0000000e+02    5.0000000e+02    5.0000000e+02    1.9924560e+05    1.1017288e+02   -3.0666743e+02    2.2763775e-02   -1.5873553e+00   -3.8521004e+02    3.3632268e-04   -2.5237423e+03   -6.1298375e-03    4.2604850e-04   -9.3410143e-03    6.2696716e-05    1.6006108e+02   -7.3321456e-09    5.6139777e-05    1.2885961e-03    1.6303186e-05    8.0273350e+01
  -1.2247090e+02    5.7959800e+00    2.1525454e+00    9.9376012e+02    0.0000000e+00    3.9650994e-04    3.7828314e+02    4.1096850e+02    3.6317997e+02    5.0000000e+02    5.0000000e+02    5.0000000e+02    2.0039946e+05    1.0962997e+02   -3.0525841e+02    2.2763775e-02   -1.6173334e+00   -3.8747625e+02   -1.1009972e-04   -2.5383416e+03   -5.6809264e-03    7.2155787e-04   -1.0478385e-02   -1.7550121e-05    1.6081575e+02   -2.9822014e-07    9.6535698e-05    1.2768783e-03    3.5672408e-05    7.9792889e+01
  -1.2187090e+02    5.8418225e+00    2.1101956e+00    9.6704656e+02    0.0000000e+00    3.9164074e-04    3.7911431e+02    4.1249085e+02    3.6418256e+02    5.0000000e+02    5.0000000e+02    5.0000000e+02    2.0156888e+05    1.0924633e+02   -3.0208139e+02    2.2763775e-02   -1.6472143e+00   -3.8965622e+02   -1.5998311e-03   -2.5531948e+03   -5.6144586e-03    4.5237435e-04   -9.9527923e-03   -2.4005719e-04    1.6158273e+02    2.9053675e-07    6.3985463e-05    1.2426344e-03    1.9919866e-05    7.9163684e+01
  -1.2127090e+02    5.9121226e+00    2.0636112e+00    9.3564588e+02    0.0000000e+00    3.8711746e-04    3.8008035e+02    4.1405436e+02    3.6535017e+02    5.0000000e+02    5.0000000e+02    5.0000000e+02    2.0276729e+05    1.0874840e+02   -2.9830060e+02    2.2763775e-02   -1.6767465e+00   -3.9204780e+02   -3.1699445e-03   -2.5683339e+03   -5.5556212e-03    2.2255726e-04   -9.7036392e-03   -4.6544817e-04    1.6230136e+02    3.1293555e-07    3.3435242e-05    1.2269264e-03    6.3879078e-06    7.8406338e+01
  -1.2067611e+02    5.9699322e+00    2.0220521e+00    9.0860825e+02    0.0000000e+00    3.8278228e-04    3.8108389e+02    4.1559217e+02    3.6558423e+02    5.0000000e+02    5.0000000e+02    5.0000000e+02    2.0397580e+05    1.0832692e+02   -2.9466624e+02    2.2763775e-02   -1.7056785e+00   -3.9435999e+02    1.8833738e-03   -2.5836637e+03   -4.9224989e-03    2.9400059e-04   -9.8924685e-03    2.9527737e-04    1.6300487e+02    1.2006459e-06    4.3016413e-05    1.1346141e-03    1.0782626e-05    7.7714214e+01
  -1.2008717e+02    6.0385320e+00    1.9749351e+00    8.7629135e+02    0.0000000e+00    3.7848326e-04    3.8226447e+02    4.1711821e+02    3.6674371e+02    5.0000000e+02    5.0000000e+02    5.0000000e+02    2.0520071e+05    1.0778388e+02   -2.9019180e+02    2.2763775e-02   -1.7339850e+00   -3.9673892e+02    1.3656064e-03   -2.5991737e+03   -4.9031492e-03    3.7139026e-04   -9.5371929e-03    2.2046375e-04    1.6371282e+02    9.4067984e-07    5.2472729e-05    1.1162453e-03    1.6668062e-05    7.6843065e+01
  -1.1950389e+02    6.0792926e+00    1.9754628e+00    8.7562764e+02    0.0000000e+00    3.7924263e-04    3.8261152e+02    4.1863129e+02    3.6820548e+02    5.0000000e+02    5.0000000e+02    5.0000000e+02    2.0643965e+05    1.0827571e+02   -2.9082815e+02    2.2763775e-02   -1.7615797e+00   -3.9913334e+02    3.9883291e-04   -2.6148612e+03   -5.4876237e-03    5.1124039e-04   -8.9600114e-03    7.4561470e-05    1.6442114e+02    7.0285520e-08    7.0259871e-05    1.1690090e-03    2.4720444e-05    7.7203305e+01
  -1.1892610e+02    6.1614510e+00    1.9446185e+00    8.5310434e+02    0.0000000e+00    3.7703945e-04    3.8339932e+02    4.2013524e+02    3.6928262e+02    5.0000000e+02    5.0000000e+02    5.0000000e+02    2.0769411e+05    1.0809227e+02   -2.8832824e+02    2.2763775e-02   -1.7890113e+00   -4.0160495e+02   -3.7568952e-03   -2.6307237e+03   -4.9601436e-03    2.6784058e-04   -7.9748506e-03   -5.5743494e-04    1.6515250e+02   -5.0062524e-07    3.6740851e-05    1.0216742e-03    9.8179874e-06    7.6781743e+01
  -1.1835364e+02    6.1865009e+00    1.8958298e+00    8.2370640e+02    0.0000000e+00    3.7128434e-04    3.8371063e+02    4.1857506e+02    3.6792589e+02    5.0000000e+02    5.0000000e+02    5.0000000e+02    2.0894860e+05    1.0749873e+02   -2.8601807e+02    2.2763775e-02   -1.8159599e+00   -4.0392439e+02    1.3038674e-03   -2.6466732e+03   -4.8483927e-03    1.9989500e-04   -9.1071922e-03    1.8810430e-04    1.6603719e+02   -1.7795177e-08    2.9953451e-05    1.0699645e-03    5.7410699e-06    7.6158183e+01
  -1.1778632e+02    6.2289774e+00    1.8709703e+00    8.0707886e+02    0.0000000e+00    3.6907068e-04    3.8452877e+02    4.1999912e+02    3.6912147e+02    5.0000000e+02    5.0000000e+02    5.0000000e+02    2.1022504e+05    1.0741922e+02   -2.8386114e+02    2.2763775e-02   -1.8424263e+00   -4.0641928e+02    5.2677339e-04   -2.6628309e+03   -4.9179297e-03    2.2478267e-04   -9.4143763e-03    8.0164230e-05    1.6679819e+02    3.9085543e-07    3.1915811e-05    1.0978958e-03    6.3327152e-06    7.5849752e+01
  -1.1722396e+02    6.2940269e+00    1.8319975e+00    7.8261698e+02    0.0000000e+00    3.6493859e-04    3.8559074e+02    4.2190507e+02    3.6953109e+02    5.0000000e+02    5.0000000e+02    5.0000000e+02    2.1151347e+05    1.0699723e+02   -2.8010349e+02    2.2763775e-02   -1.8684865e+00   -4.0893512e+02   -1.0642242e-04   -2.6791338e+03   -4.5642740e-03    2.0122664e-04   -9.2936761e-03   -1.8949594e-05    1.6755790e+02    6.4637153e-07    2.8165580e-05    1.0424746e-03    5.6295353e-06    7.5148258e+01
  -1.1666646e+02    6.3599663e+00    1.8035951e+00    7.6511981e+02    0.0000000e+00    3.6178701e-04    3.8660014e+02    4.2330649e+02    3.7095870e+02    5.0000000e+02    5.0000000e+02    5.0000000e+02    2.1281080e+05    1.0681378e+02   -2.7713063e+02    2.2763775e-02   -1.8939934e+00   -4.1146759e+02   -4.2573336e-04   -2.6955597e+03   -4.3065731e-03    2.0285147e-04   -9.1650963e-03   -6.8254103e-05    1.6831287e+02    1.3967209e-06    2.8294729e-05    9.9531909e-04    6.2450624e-06    7.4676304e+01
  -1.1611365e+02    6.4326816e+00    1.7700224e+00    7.4350600e+02    0.0000000e+00    3.5846289e-04    3.8777493e+02    4.2469634e+02    3.7239568e+02    5.0000000e+02    5.0000000e+02    5.0000000e+02    2.1412107e+05    1.0650407e+02   -2.7333270e+02    2.2763775e-02   -1.9190175e+00   -4.1399166e+02    1.1334073e-04   -2.7121602e+03   -4.3363554e-03    2.1220765e-04   -8.8527447e-03    1.3160545e-05    1.6906113e+02    4.6341373e-07    2.9268973e-05    9.8430077e-04    7.7280935e-06    7.4031136e+01
  -1.1556538e+02    6.4674606e+00    1.7758655e+00    7.4629437e+02    0.0000000e+00    3.5965063e-04    3.8820970e+02    4.2608051e+02    3.7314521e+02    5.0000000e+02    5.0000000e+02    5.0000000e+02    2.1544490e+05    1.0714145e+02   -2.7403037e+02    2.2763775e-02   -1.9434705e+00   -4.1654315e+02   -3.7920550e-05   -2.7289272e+03   -4.8355090e-03    2.2866765e-04   -8.3421979e-03   -7.6219171e-06    1.6981427e+02   -5.4872878e-08    3.0703117e-05    1.0268095e-03    7.6665920e-06    7.4482863e+01
  -1.1502155e+02    6.5058611e+00    1.7524436e+00    7.3047454e+02    0.0000000e+00    3.5785714e-04    3.8822980e+02    4.2405066e+02    3.7169881e+02    5.0000000e+02    5.0000000e+02    5.0000000e+02    2.1678500e+05    1.0708634e+02   -2.7388590e+02    2.2763775e-02   -1.9678079e+00   -4.1915722e+02   -2.0154002e-04   -2.7458921e+03   -4.2811066e-03    2.4511895e-04   -9.2743330e-03   -2.9763997e-05    1.7068231e+02   -5.4140976e-08    3.2551608e-05    9.8736695e-04    9.2076669e-06    7.4421554e+01
  -1.1448200e+02    6.5316219e+00    1.7233244e+00    7.1351412e+02    0.0000000e+00    3.5418817e-04    3.8914253e+02    4.2535677e+02    3.7288789e+02    5.0000000e+02    5.0000000e+02    5.0000000e+02    2.1812520e+05    1.0688799e+02   -2.7106543e+02    2.2763775e-02   -1.9919874e+00   -4.2158317e+02    7.1493722e-04   -2.7629566e+03   -4.4984644e-03    2.4067735e-04   -9.1408008e-03    1.0503974e-04    1.7153018e+02    3.2339473e-07    3.3127738e-05    1.0110384e-03    8.4501194e-06    7.3954367e+01
  -1.1394661e+02    6.5808057e+00    1.7008134e+00    6.9969268e+02    0.0000000e+00    3.5183220e-04    3.9002659e+02    4.2719923e+02    3.7403036e+02    5.0000000e+02    5.0000000e+02    5.0000000e+02    2.1949422e+05    1.0683590e+02   -2.6876875e+02    2.2763775e-02   -2.0156924e+00   -4.2434651e+02    8.2613553e-05   -2.7802327e+03   -4.3353076e-03    1.9673827e-04   -9.0991347e-03    3.8907425e-06    1.7235062e+02    5.3171994e-07    2.7216966e-05    9.8744416e-04    7.3915261e-06    7.3646767e+01
  -1.1341530e+02    6.6450758e+00    1.6753203e+00    6.8438294e+02    0.0000000e+00    3.4900606e-04    3.9096713e+02    4.2852751e+02    3.7482562e+02    5.0000000e+02    5.0000000e+02    5.0000000e+02    2.2087301e+05    1.0668827e+02   -2.6606939e+02    2.2763775e-02   -2.0390392e+00   -4.2705354e+02   -5.3627392e-04   -2.7976797e+03   -4.1422695e-03    2.0146448e-04   -8.9401690e-03   -7.1887693e-05    1.7315813e+02    1.1471412e-06    2.7178110e-05    9.5048319e-04    8.2021629e-06    7.3234608e+01
  -1.1288790e+02    6.7150554e+00    1.6487712e+00    6.6842290e+02    0.0000000e+00    3.4601871e-04    3.9209878e+02    4.2982640e+02    3.7631787e+02    5.0000000e+02    5.0000000e+02    5.0000000e+02    2.2222728e+05    1.0651317e+02   -2.6275836e+02    2.2763775e-02   -2.0619828e+00   -4.2968384e+02    2.1595847e-04   -2.8148314e+03   -3.9267337e-03    1.8772679e-04   -8.7370183e-03    4.1649904e-05    1.7392949e+02    1.2914948e-06    2.3786444e-05    9.0767582e-04    8.2584671e-06    7.2733702e+01
  -1.1236435e+02    6.7839020e+00    1.6273784e+00    6.5526627e+02    0.0000000e+00    3.4382258e-04    3.9330404e+02    4.3114592e+02    3.7736460e+02    5.0000000e+02    5.0000000e+02    5.0000000e+02    2.2366279e+05    1.0646126e+02   -2.5955734e+02    2.2763775e-02   -2.0844625e+00   -4.3242716e+02    6.1468731e-04   -2.8330264e+03   -4.0128308e-03    2.4477264e-04   -8.4414737e-03    8.8674038e-05    1.7474725e+02    2.3150426e-07    3.1391611e-05    9.0540624e-04    1.2430916e-05    7.2316719e+01
  -1.1184453e+02    6.7978902e+00    1.6380735e+00    6.6008810e+02    0.0000000e+00    3.4587990e-04    3.9364408e+02    4.3245444e+02    3.7808968e+02    5.0000000e+02    5.0000000e+02    5.0000000e+02    2.2508573e+05    1.0726232e+02   -2.6079136e+02    2.2763775e-02   -2.1064783e+00   -4.3517031e+02    3.2758476e-03   -2.8510516e+03   -4.1566692e-03    3.6865276e-04   -8.1601337e-03    4.9087635e-04    1.7555802e+02   -3.3759346e-07    4.4392626e-05    9.0414572e-04    1.9238618e-05    7.2922151e+01
  -1.1132833e+02    6.8339276e+00    1.6143473e+00    6.4553723e+02    0.0000000e+00    3.4349827e-04    3.9362894e+02    4.3044929e+02    3.7676910e+02    5.0000000e+02    5.0000000e+02    5.0000000e+02    2.2652846e+05    1.0718390e+02   -2.6069271e+02    2.2763775e-02   -2.1284745e+00   -4.3801501e+02    9.8292076e-04   -2.8693019e+03   -3.9656307e-03    3.7388928e-04   -8.9028756e-03    1.3327775e-04    1.7647990e+02   -4.8721861e-07    4.6156644e-05    9.1143600e-04    1.9015034e-05    7.2842537e+01
  -1.1081566e+02    6.8560996e+00    1.6014751e+00    6.3860066e+02    0.0000000e+00    3.4164986e-04    3.9439648e+02    4.3167368e+02    3.7799208e+02    5.0000000e+02    5.0000000e+02    5.0000000e+02    2.2793643e+05    1.0738149e+02   -2.5923884e+02    2.2763775e-02   -2.1503600e+00   -4.4056224e+02   -4.8942951e-03   -2.8872282e+03   -4.0042464e-03    2.1952182e-04   -8.8255610e-03   -7.0014786e-04    1.7737933e+02    5.2942101e-07    2.7039638e-05    9.1263641e-04    9.2063499e-06    7.2769875e+01
  -1.1030642e+02    6.9058133e+00    1.5767204e+00    6.2435599e+02    0.0000000e+00    3.3876171e-04    3.9543260e+02    4.3345829e+02    3.7889694e+02    5.0000000e+02    5.0000000e+02    5.0000000e+02    2.2943573e+05    1.0722586e+02   -2.5625415e+02    2.2763775e-02   -2.1719430e+00   -4.4353772e+02   -6.1881269e-04   -2.9061736e+03   -3.8962503e-03    1.6565233e-04   -8.7992215e-03   -1.0463091e-04    1.7826956e+02    7.2300948e-07    2.0479615e-05    9.0124190e-04    6.9207112e-06    7.2328330e+01
  -1.0980052e+02    6.9663942e+00    1.5606835e+00    6.1541934e+02    0.0000000e+00    3.3675418e-04    3.9641966e+02    4.3472319e+02    3.8036817e+02    5.0000000e+02    5.0000000e+02    5.0000000e+02    2.3091643e+05    1.0730136e+02   -2.5396422e+02    2.2763775e-02   -2.1931468e+00   -4.4648075e+02    4.4217055e-04   -2.9248971e+03   -3.5479960e-03    1.8641431e-04   -8.7629124e-03    7.2627745e-05    1.7913381e+02    1.6348875e-06    2.2270925e-05    8.4629188e-04    8.5502496e-06    7.2099960e+01
  -1.0929789e+02    7.0334049e+00    1.5403754e+00    6.0323226e+02    0.0000000e+00    3.3460921e-04    3.9757771e+02    4.3597351e+02    3.8162057e+02    5.0000000e+02    5.0000000e+02    5.0000000e+02    2.3241230e+05    1.0725780e+02   -2.5087000e+02    2.2763775e-02   -2.2140275e+00   -4.4937015e+02    3.6621974e-06   -2.9438448e+03   -3.5130111e-03    1.8722240e-04   -8.4837904e-03    4.4044948e-06    1.7998497e+02    1.0447618e-06    2.2177440e-05    8.2806589e-04    8.9030853e-06    7.1707572e+01
  -1.0879844e+02    7.0571674e+00    1.5525335e+00    6.0981993e+02    0.0000000e+00    3.3639738e-04    3.9794286e+02    4.3722098e+02    3.8205902e+02    5.0000000e+02    5.0000000e+02    5.0000000e+02    2.3392359e+05    1.0813466e+02   -2.5209820e+02    2.2763775e-02   -2.2345052e+00   -4.5227511e+02    4.7503998e-04   -2.9629891e+03   -3.9562294e-03    2.1214644e-04   -8.2003686e-03    7.2183320e-05    1.8083710e+02    1.2685506e-07    2.3666807e-05    8.6886750e-04    1.0514667e-05    7.2349410e+01
  -1.0830207e+02    7.1030021e+00    1.5455674e+00    6.0476792e+02    0.0000000e+00    3.3613426e-04    3.9864900e+02    4.3496444e+02    3.8295342e+02    5.0000000e+02    5.0000000e+02    5.0000000e+02    2.3542363e+05    1.0848153e+02   -2.5115562e+02    2.2763775e-02   -2.2549808e+00   -4.5521055e+02    2.2709608e-04   -2.9819697e+03   -3.3750232e-03    1.9683582e-04   -8.8102419e-03    3.6137152e-05    1.8179958e+02   -2.4486119e-07    2.2355587e-05    8.1614602e-04    9.9720462e-06    7.2429300e+01
  -1.0780872e+02    7.1145218e+00    1.5161265e+00    5.8833431e+02    0.0000000e+00    3.3237831e-04    3.9891053e+02    4.3617506e+02    3.8198352e+02    5.0000000e+02    5.0000000e+02    5.0000000e+02    2.3698708e+05    1.0823336e+02   -2.4981518e+02    2.2763775e-02   -2.2752821e+00   -4.5805406e+02    1.0191118e-03   -3.0018675e+03   -3.6597253e-03    2.1418342e-04   -8.6847912e-03    1.3915289e-04    1.8277032e+02    2.3733176e-07    2.5948795e-05    8.4765065e-04    9.8530993e-06    7.2101120e+01
  -1.0731831e+02    7.1514221e+00    1.5028594e+00    5.8042787e+02    0.0000000e+00    3.3100737e-04    3.9977000e+02    4.3741672e+02    3.8322125e+02    5.0000000e+02    5.0000000e+02    5.0000000e+02    2.3856069e+05    1.0839864e+02   -2.4806240e+02    2.2763775e-02   -2.2953101e+00   -4.6122878e+02    1.3519060e-03   -3.0217387e+03   -3.7310197e-03    1.7993119e-04   -8.6754550e-03    1.9171040e-04    1.8370814e+02   -3.7434452e-07    2.1311525e-05    8.5604280e-04    7.8440756e-06    7.1989599e+01
  -1.0683077e+02    7.2067153e+00    1.4840303e+00    5.7004770e+02    0.0000000e+00    3.2867088e-04    4.0078146e+02    4.3905448e+02    3.8434810e+02    5.0000000e+02    5.0000000e+02    5.0000000e+02    2.4010848e+05    1.0837987e+02   -2.4543533e+02    2.2763775e-02   -2.3151018e+00   -4.6421971e+02    1.5952155e-03   -3.0413421e+03   -3.4640142e-03    1.6700013e-04   -8.5689348e-03    2.2350680e-04    1.8459789e+02    9.4577731e-07    2.0051246e-05    8.1584982e-04    7.6290097e-06    7.1672823e+01
  -1.0634601e+02    7.2645350e+00    1.4721789e+00    5.6351215e+02    0.0000000e+00    3.2723482e-04    4.0178041e+02    4.4026865e+02    3.8566711e+02    5.0000000e+02    5.0000000e+02    5.0000000e+02    2.4169874e+05    1.0856837e+02   -2.4331060e+02    2.2763775e-02   -2.3345717e+00   -4.6732415e+02   -2.2563055e-04   -3.0614734e+03   -3.2385334e-03    1.4684038e-04   -8.4401319e-03   -3.4737309e-05    1.8550976e+02    1.5317366e-06    1.7852085e-05    7.7558222e-04    6.7067789e-06    7.1532841e+01
  -1.0586398e+02    7.3321264e+00    1.4567795e+00    5.5465994e+02    0.0000000e+00    3.2551619e-04    4.0293708e+02    4.4147775e+02    3.8692193e+02    5.0000000e+02    5.0000000e+02    5.0000000e+02    2.4330976e+05    1.0865460e+02   -2.4046509e+02    2.2763775e-02   -2.3537642e+00   -4.7043748e+02   -2.5135174e-04   -3.0818786e+03   -3.2213259e-03    1.2745310e-04   -8.1601479e-03   -4.4789746e-05    1.8641992e+02    3.8644012e-07    1.5688844e-05    7.5800675e-04    6.1311714e-06    7.1249008e+01
  -1.0538460e+02    7.3413182e+00    1.4659408e+00    5.5933554e+02    0.0000000e+00    3.2693740e-04    4.0336699e+02    4.4268500e+02    3.8723810e+02    5.0000000e+02    5.0000000e+02    5.0000000e+02    2.4494021e+05    1.0949846e+02   -2.4129582e+02    2.2763775e-02   -2.3726011e+00   -4.7356369e+02   -4.7940345e-04   -3.1025400e+03   -3.6075492e-03    1.0732682e-04   -7.8920541e-03   -6.3698482e-05    1.8733717e+02    1.7414926e-08    1.2905424e-05    7.9321517e-04    5.0487372e-06    7.1823791e+01
  -1.0490780e+02    7.3644344e+00    1.4512381e+00    5.5031116e+02    0.0000000e+00    3.2565583e-04    4.0336889e+02    4.4085700e+02    3.8612114e+02    5.0000000e+02    5.0000000e+02    5.0000000e+02    2.4659159e+05    1.0964807e+02   -2.4172037e+02    2.2763775e-02   -2.3914176e+00   -4.7679898e+02    4.6613671e-04   -3.1234394e+03   -3.2660572e-03    1.7370463e-04   -8.8713403e-03    6.6952303e-05    1.8838483e+02   -2.5126560e-07    2.1335191e-05    7.9466040e-04    8.0091173e-06    7.1934313e+01
  -1.0443354e+02    7.3743067e+00    1.4418186e+00    5.4542817e+02    0.0000000e+00    3.2424984e-04    4.0424702e+02    4.4201236e+02    3.8738728e+02    5.0000000e+02    5.0000000e+02    5.0000000e+02    2.4824791e+05    1.0994387e+02   -2.4006258e+02    2.2763775e-02   -2.4102021e+00   -4.7975787e+02    1.5401418e-03   -3.1445486e+03   -3.3341825e-03    9.2649759e-05   -8.7482424e-03    2.1732562e-04    1.8941827e+02    5.3804041e-07    1.0548267e-05    7.9569262e-04    2.8989335e-06    7.1903382e+01
  -1.0396174e+02    7.4108884e+00    1.4269800e+00    5.3731819e+02    0.0000000e+00    3.2244433e-04    4.0519287e+02    4.4322353e+02    3.8864958e+02    5.0000000e+02    5.0000000e+02    5.0000000e+02    2.4994182e+05    1.1005865e+02   -2.3787962e+02    2.2763775e-02   -2.4287330e+00   -4.8317107e+02    1.5827539e-03   -3.1659272e+03   -3.2571377e-03    1.0532639e-04   -8.8357337e-03    1.9228341e-04    1.9041770e+02    6.7308611e-07    1.0713104e-05    7.9266695e-04    4.7341786e-06    7.1717468e+01
  -1.0349235e+02    7.4678058e+00    1.4150204e+00    5.3085539e+02    0.0000000e+00    3.2096123e-04    4.0620260e+02    4.4442255e+02    3.8988897e+02    5.0000000e+02    5.0000000e+02    5.0000000e+02    2.5165099e+05    1.1024894e+02   -2.3567275e+02    2.2763775e-02   -2.4470058e+00   -4.8656673e+02    2.1605075e-03   -3.1875355e+03   -3.1367029e-03    1.3586925e-04   -8.7281800e-03    2.7710759e-04    1.9141040e+02    1.4037777e-06    1.4003529e-05    7.7123813e-04    6.5773440e-06    7.1575185e+01
  -1.0302529e+02    7.5256964e+00    1.4013959e+00    5.2341260e+02    0.0000000e+00    3.1926966e-04    4.0731384e+02    4.4560590e+02    3.9116405e+02    5.0000000e+02    5.0000000e+02    5.0000000e+02    2.5337380e+05    1.1039236e+02   -2.3303284e+02    2.2763775e-02   -2.4650203e+00   -4.8989597e+02    5.3319297e-05   -3.2093602e+03   -2.8984101e-03    1.0834314e-04   -8.5473464e-03    4.7700919e-06    1.9238717e+02    1.3338151e-06    1.1024983e-05    7.2984894e-04    5.3363222e-06    7.1355371e+01
  -1.0256053e+02    7.5483389e+00    1.4107073e+00    5.2826226e+02    0.0000000e+00    3.2066052e-04    4.0800358e+02    4.4679000e+02    3.9150825e+02    5.0000000e+02    5.0000000e+02    5.0000000e+02    2.5511687e+05    1.1127001e+02   -2.3317115e+02    2.2763775e-02   -2.4827285e+00   -4.9327157e+02    3.7485857e-04   -3.2314306e+03   -3.1801148e-03    1.0934650e-04   -8.2694968e-03    5.2833491e-05    1.9336719e+02    1.7312260e-07    1.0263742e-05    7.4676657e-04    5.7291978e-06    7.1879011e+01
  -1.0209800e+02    7.5907642e+00    1.4057835e+00    5.2481424e+02    0.0000000e+00    3.2050713e-04    4.0866829e+02    4.4797706e+02    3.9255431e+02    5.0000000e+02    5.0000000e+02    5.0000000e+02    2.5688595e+05    1.1170898e+02   -2.3220899e+02    2.2763775e-02   -2.5003714e+00   -4.9669042e+02    1.7538492e-04   -3.2538363e+03   -3.0195730e-03    1.7204646e-04   -8.1617056e-03    1.1468580e-05    1.9436843e+02   -3.8380623e-07    1.7163605e-05    7.1626409e-04    9.3767682e-06    7.2012207e+01
  -1.0163764e+02    7.6047821e+00    1.3825272e+00    5.1217724e+02    0.0000000e+00    3.1749217e-04    4.0882483e+02    4.4496977e+02    3.9167865e+02    5.0000000e+02    5.0000000e+02    5.0000000e+02    2.5866600e+05    1.1161211e+02   -2.3178716e+02    2.2763775e-02   -2.5178515e+00   -5.0005495e+02    2.5586268e-03   -3.2764248e+03   -3.1409016e-03    1.8304742e-04   -8.5568522e-03    3.3131936e-04    1.9558245e+02   -3.3588456e-07    2.0164335e-05    7.4908647e-04    1.0001313e-05    7.1882060e+01
  -1.0117943e+02    7.6119729e+00    1.3719757e+00    5.0613638e+02    0.0000000e+00    3.1636651e-04    4.0969143e+02    4.4647645e+02    3.9299105e+02    5.0000000e+02    5.0000000e+02    5.0000000e+02    2.6046699e+05    1.1187411e+02   -2.3010153e+02    2.2763775e-02   -2.5352150e+00   -5.0341700e+02   -2.9492447e-03   -3.2993101e+03   -3.1917581e-03    1.1669189e-04   -8.8910751e-03   -4.1774166e-04    1.9661690e+02    1.7888199e-07    1.3332949e-05    7.7450562e-04    4.9642057e-06    7.1844172e+01
  -1.0072328e+02    7.6590763e+00    1.3595352e+00    4.9975075e+02    0.0000000e+00    3.1471754e-04    4.1073875e+02    4.4697898e+02    3.9422813e+02    5.0000000e+02    5.0000000e+02    5.0000000e+02    2.6229343e+05    1.1204905e+02   -2.2764824e+02    2.2763775e-02   -2.5523938e+00   -5.0708314e+02   -1.2205114e-02   -3.3223669e+03   -3.1527776e-03   -1.8174717e-05   -8.8257817e-03   -1.5870606e-03    1.9768336e+02    1.2291968e-06   -1.0673067e-06    7.6966256e-04   -3.1181700e-06    7.1673436e+01
  -1.0026915e+02    7.7092614e+00    1.3522031e+00    4.9615552e+02    0.0000000e+00    3.1364307e-04    4.1175225e+02    4.4792126e+02    3.9550704e+02    5.0000000e+02    5.0000000e+02    5.0000000e+02    2.6414649e+05    1.1239997e+02   -2.2568752e+02    2.2763775e-02   -2.5693138e+00   -5.1073358e+02   -6.8030525e-03   -3.3458137e+03   -2.8022480e-03   -5.5986875e-05   -8.7294158e-03   -8.7568771e-04    1.9874754e+02    2.2060576e-06   -4.9078954e-06    7.1487843e-04   -5.2137550e-06    7.1661631e+01
  -9.9817011e+01    7.7661275e+00    1.3444208e+00    4.9188883e+02    0.0000000e+00    3.1279455e-04    4.1286376e+02    4.4909728e+02    3.9669054e+02    5.0000000e+02    5.0000000e+02    5.0000000e+02    2.6602045e+05    1.1273525e+02   -2.2335284e+02    2.2763775e-02   -2.5860058e+00   -5.1434770e+02   -7.0259205e-03   -3.3695484e+03   -2.7811458e-03   -1.0057485e-04   -8.4402927e-03   -9.0118817e-04    1.9980243e+02    1.6741431e-06   -8.9812531e-06    6.9501913e-04   -7.4593026e-06    7.1600388e+01
  -9.9366792e+01    7.7726097e+00    1.3539126e+00    4.9666318e+02    0.0000000e+00    3.1419450e-04    4.1336244e+02    4.5028013e+02    3.9706889e+02    5.0000000e+02    5.0000000e+02    5.0000000e+02    2.6791534e+05    1.1369193e+02   -2.2395399e+02    2.2763775e-02   -2.6024395e+00   -5.1799632e+02   -3.5722778e-03   -3.3935505e+03   -3.0648691e-03   -1.1269611e-04   -8.0929859e-03   -4.5539171e-04    2.0086299e+02    5.8068208e-07   -1.0829679e-05    7.0928734e-04   -8.1572835e-06    7.2217103e+01
  -9.8918464e+01    7.7962708e+00    1.3484360e+00    4.9286691e+02    0.0000000e+00    3.1397266e-04    4.1380945e+02    4.5146373e+02    3.9801140e+02    5.0000000e+02    5.0000000e+02    5.0000000e+02    2.6983389e+05    1.1416021e+02   -2.2378442e+02    2.2763775e-02   -2.6188630e+00   -5.2173466e+02   -3.4415127e-03   -3.4178456e+03   -2.7562221e-03   -1.4394429e-04   -9.0262074e-03   -4.3139590e-04    2.0207236e+02    1.9938563e-07   -1.4314901e-05    7.1828057e-04   -1.0950966e-05    7.2456020e+01
  -9.8471966e+01    7.8028656e+00    1.3313045e+00    4.8410182e+02    0.0000000e+00    3.1155272e-04    4.1442500e+02    4.5028756e+02    3.9749465e+02    5.0000000e+02    5.0000000e+02    5.0000000e+02    2.7175614e+05    1.1421945e+02   -2.2217450e+02    2.2763775e-02   -2.6352385e+00   -5.2520685e+02    1.1391531e-03   -3.4423161e+03   -2.9422005e-03   -7.0709779e-05   -8.8688243e-03    1.6782086e-04    2.0324558e+02    3.3045906e-07   -7.4315648e-06    7.3265574e-04   -5.4620730e-06    7.2300845e+01
  -9.8027267e+01    7.8239029e+00    1.3265762e+00    4.8158859e+02    0.0000000e+00    3.1102064e-04    4.1529079e+02    4.5152901e+02    3.9883130e+02    5.0000000e+02    5.0000000e+02    5.0000000e+02    2.7375756e+05    1.1468971e+02   -2.2079776e+02    2.2763775e-02   -2.6513927e+00   -5.2921527e+02    1.2587834e-03   -3.4675986e+03   -2.8960107e-03   -3.0398161e-05   -9.1011929e-03    1.6849883e-04    2.0442257e+02    3.6684176e-07   -2.3064324e-06    7.3823715e-04   -3.9031506e-06    7.2430781e+01
  -9.7584316e+01    7.8672641e+00    1.3177962e+00    4.7708058e+02    0.0000000e+00    3.0985374e-04    4.1629239e+02    4.5201798e+02    4.0013039e+02    5.0000000e+02    5.0000000e+02    5.0000000e+02    2.7571095e+05    1.1500560e+02   -2.1872569e+02    2.2763775e-02   -2.6673945e+00   -5.3305005e+02   -7.3335291e-03   -3.4923138e+03   -2.7910764e-03   -7.2641695e-05   -8.9394964e-03   -9.1200133e-04    2.0554059e+02    1.7681392e-06   -6.2570691e-06    7.1873458e-04   -6.2289358e-06    7.2400182e+01
  -9.7143069e+01    7.9206923e+00    1.3084284e+00    4.7235033e+02    0.0000000e+00    3.0856773e-04    4.1742385e+02    4.5319221e+02    4.0128778e+02    5.0000000e+02    5.0000000e+02    5.0000000e+02    2.7771712e+05    1.1530205e+02   -2.1616014e+02    2.2763775e-02   -2.6831821e+00   -5.3697471e+02    2.1015125e-03   -3.5177039e+03   -2.5494272e-03   -3.0915715e-05   -8.7709856e-03    2.8447832e-04    2.0667907e+02    1.8096565e-06   -1.7663420e-06    6.7906825e-04   -3.2170334e-06    7.2307691e+01
  -9.6703497e+01    7.9764466e+00    1.3020597e+00    4.6911016e+02    0.0000000e+00    3.0777201e-04    4.1861570e+02    4.5437177e+02    4.0189205e+02    5.0000000e+02    5.0000000e+02    5.0000000e+02    2.7978460e+05    1.1570198e+02   -2.1359185e+02    2.2763775e-02   -2.6987146e+00   -5.4095471e+02   -2.6967914e-04   -3.5438961e+03   -2.5506725e-03   -1.8348292e-05   -8.6192810e-03   -4.2146365e-05    2.0784048e+02    6.1075424e-07   -6.1869005e-07    6.6941649e-04   -2.0390609e-06    7.2278010e+01
  -9.6265535e+01    7.9688251e+00    1.3120119e+00    4.7396489e+02    0.0000000e+00    3.0928420e-04    4.1911574e+02    4.5552743e+02    4.0283201e+02    5.0000000e+02    5.0000000e+02    5.0000000e+02    2.8181438e+05    1.1673874e+02   -2.1415759e+02    2.2763775e-02   -2.7139793e+00   -5.4487333e+02   -9.3266491e-03   -3.5696079e+03   -2.8267415e-03   -5.2911499e-05   -8.2745791e-03   -1.1700469e-03    2.0897140e+02    4.4695159e-07   -4.5513192e-06    6.8069300e-04   -4.5935093e-06    7.2942883e+01
  -9.5829177e+01    7.9794299e+00    1.2950691e+00    4.6411166e+02    0.0000000e+00    3.0760577e-04    4.1916086e+02    4.5403110e+02    4.0212681e+02    5.0000000e+02    5.0000000e+02    5.0000000e+02    2.8390017e+05    1.1684609e+02   -2.1445295e+02    2.2763775e-02   -2.7292475e+00   -5.4892857e+02   -3.6185011e-03   -3.5960198e+03   -2.5962363e-03   -1.7802042e-04   -9.2855764e-03   -4.6417397e-04    2.1026423e+02    1.5156498e-07   -1.9276469e-05    7.0469304e-04   -1.1800024e-05    7.3018074e+01
  -9.5394356e+01    7.9808891e+00    1.2911443e+00    4.6241550e+02    0.0000000e+00    3.0685670e-04    4.2014168e+02    4.5545325e+02    4.0349944e+02    5.0000000e+02    5.0000000e+02    5.0000000e+02    2.8599902e+05    1.1737137e+02   -2.1263049e+02    2.2763775e-02   -2.7445078e+00   -5.5268390e+02    7.3922935e-03   -3.6227672e+03   -2.7214521e-03   -5.1764879e-05   -9.1372810e-03    9.3289247e-04    2.1155887e+02    5.4617576e-07   -5.3748929e-06    7.1039544e-04   -4.9577369e-06    7.3135781e+01
  -9.4961038e+01    8.0147817e+00    1.2850646e+00    4.5963165e+02    0.0000000e+00    3.0594373e-04    4.2113809e+02    4.5674254e+02    4.0485378e+02    5.0000000e+02    5.0000000e+02    5.0000000e+02    2.8814554e+05    1.1781318e+02   -2.1067577e+02    2.2763775e-02   -2.7595648e+00   -5.5701082e+02    2.2216368e-03   -3.6498558e+03   -2.6661906e-03    4.1366515e-06   -9.1996435e-03    2.9362396e-04    2.1280817e+02    7.7475442e-07    7.4890176e-07    7.0865354e-04   -1.6750291e-06    7.3197350e+01
  -9.4529204e+01    8.0583331e+00    1.2798781e+00    4.5717703e+02    0.0000000e+00    3.0516858e-04    4.2217397e+02    4.5724351e+02    4.0605114e+02    5.0000000e+02    5.0000000e+02    5.0000000e+02    2.9031323e+05    1.1828477e+02   -2.0865884e+02    2.2763775e-02   -2.7744327e+00   -5.6132218e+02   -6.0225915e-04   -3.6772603e+03   -2.3928555e-03   -7.7548427e-06   -9.1233614e-03   -5.3095797e-05    2.1405226e+02    1.7933130e-06   -1.5003584e-07    6.6954060e-04   -1.7363622e-06    7.3272511e+01
  -9.4098795e+01    8.1122141e+00    1.2726857e+00    4.5349838e+02    0.0000000e+00    3.0426043e-04    4.2334625e+02    4.5839978e+02    4.0720193e+02    5.0000000e+02    5.0000000e+02    5.0000000e+02    2.9250423e+05    1.1868197e+02   -2.0602675e+02    2.2763775e-02   -2.7891044e+00   -5.6557723e+02   -1.6813106e-03   -3.7050043e+03   -2.3532930e-03   -3.0594416e-05   -8.9577487e-03   -2.1258340e-04    2.1528418e+02    1.6336578e-06   -2.3199739e-06    6.5643193e-04   -2.9155269e-06    7.3240890e+01
  -9.3669779e+01    8.1112576e+00    1.2813657e+00    4.5795783e+02    0.0000000e+00    3.0552714e-04    4.2394473e+02    4.5955007e+02    4.0768562e+02    5.0000000e+02    5.0000000e+02    5.0000000e+02    2.9472332e+05    1.1970674e+02   -2.0613432e+02    2.2763775e-02   -2.8035272e+00   -5.6983162e+02   -1.1351592e-02   -3.7331247e+03   -2.6259805e-03   -1.2595101e-04   -8.6653963e-03   -1.3914936e-03    2.1651686e+02    8.3713588e-07   -1.1088894e-05    6.6815415e-04   -8.6430303e-06    7.3858259e+01
  -9.3242139e+01    8.1553318e+00    1.2789485e+00    4.5632953e+02    0.0000000e+00    3.0551080e-04    4.2488692e+02    4.6072795e+02    4.0882013e+02    5.0000000e+02    5.0000000e+02    5.0000000e+02    2.9697650e+05    1.2031437e+02   -2.0441043e+02    2.2763775e-02   -2.8179261e+00   -5.7424891e+02    4.0470028e-03   -3.7616278e+03   -2.4983143e-03   -5.2274381e-05   -8.3819276e-03    5.0056751e-04    2.1778787e+02   -2.8256333e-07   -3.5774216e-06    6.3429844e-04   -4.3811644e-06    7.4042269e+01
  -9.2815820e+01    8.1536982e+00    1.2598779e+00    4.4613402e+02    0.0000000e+00    3.0301479e-04    4.2515431e+02    4.5981781e+02    4.0836996e+02    5.0000000e+02    5.0000000e+02    5.0000000e+02    2.9924497e+05    1.2036972e+02   -2.0402628e+02    2.2763775e-02   -2.8321467e+00   -5.7849490e+02   -4.2770181e-03   -3.7904363e+03   -2.6038398e-03   -2.3667358e-04   -8.9589399e-03   -5.3169202e-04    2.1929693e+02    3.8114056e-07   -2.1539038e-05    6.7577055e-04   -1.5734920e-05    7.4018735e+01
  -9.2390790e+01    8.1550868e+00    1.2539624e+00    4.4297019e+02    0.0000000e+00    3.0234680e-04    4.2611582e+02    4.6135582e+02    4.0977718e+02    5.0000000e+02    5.0000000e+02    5.0000000e+02    3.0154959e+05    1.2085652e+02   -2.0214075e+02    2.2763775e-02   -2.8462961e+00   -5.8284905e+02    8.6549420e-03   -3.8196924e+03   -2.6708849e-03   -9.2778464e-05   -9.3269741e-03    1.0102358e-03    2.2061132e+02    2.0832154e-07   -8.8230913e-06    7.0437967e-04   -7.4893275e-06    7.4119786e+01
  -9.1967022e+01    8.1874210e+00    1.2459555e+00    4.3926596e+02    0.0000000e+00    3.0117144e-04    4.2719006e+02    4.6252026e+02    4.1116914e+02    5.0000000e+02    5.0000000e+02    5.0000000e+02    3.0389218e+05    1.2124001e+02   -1.9972698e+02    2.2763775e-02   -2.8602806e+00   -5.8747435e+02    4.0968989e-03   -3.8493083e+03   -2.5344900e-03   -9.9305068e-06   -9.4107434e-03    4.8210908e-04    2.2195523e+02    5.3672177e-07   -5.4867188e-07    6.9478187e-04   -2.5085722e-06    7.4109376e+01
  -9.1544487e+01    8.2259250e+00    1.2420892e+00    4.3757828e+02    0.0000000e+00    3.0052070e-04    4.2827084e+02    4.6367862e+02    4.1225626e+02    5.0000000e+02    5.0000000e+02    5.0000000e+02    3.0626105e+05    1.2180070e+02   -1.9756885e+02    2.2763775e-02   -2.8740515e+00   -5.9215491e+02    9.9254427e-04   -3.8792682e+03   -2.3105809e-03    2.1802789e-05   -9.3301887e-03    1.1015855e-04    2.2330102e+02    1.7511864e-06    3.0948833e-06    6.6299394e-04   -3.0284451e-08    7.4230612e+01
  -9.1123141e+01    8.2698852e+00    1.2384983e+00    4.3599826e+02    0.0000000e+00    3.0002377e-04    4.2947250e+02    4.6482658e+02    4.1341012e+02    5.0000000e+02    5.0000000e+02    5.0000000e+02    3.0865842e+05    1.2235885e+02   -1.9495801e+02    2.2763775e-02   -2.8876276e+00   -5.9677052e+02   -1.0458092e-03   -3.9096442e+03   -2.3363817e-03    1.9933531e-05   -9.3482629e-03   -1.4383351e-04    2.2463641e+02    6.5674830e-07    3.0324560e-06    6.6682313e-04    1.2141036e-07    7.4308392e+01
  -9.0702955e+01    8.2626245e+00    1.2483008e+00    4.4094727e+02    0.0000000e+00    3.0143944e-04    4.3009484e+02    4.6598236e+02    4.1397594e+02    5.0000000e+02    5.0000000e+02    5.0000000e+02    3.1109276e+05    1.2350856e+02   -1.9496300e+02    2.2763775e-02   -2.9009664e+00   -6.0150373e+02    6.4404572e-04   -3.9404550e+03   -2.6211939e-03    4.5748516e-05   -9.0285931e-03    7.8082305e-05    2.2599211e+02   -3.2825474e-07    5.5650934e-06    6.7854116e-04    1.8887924e-06    7.4994300e+01
  -9.0283896e+01    8.2765557e+00    1.2411719e+00    4.3645118e+02    0.0000000e+00    3.0095408e-04    4.3042960e+02    4.6392712e+02    4.1491251e+02    5.0000000e+02    5.0000000e+02    5.0000000e+02    3.1356175e+05    1.2403039e+02   -1.9498756e+02    2.2763775e-02   -2.9142837e+00   -6.0634419e+02   -6.0418624e-04   -3.9716991e+03   -2.2756834e-03   -6.1826992e-05   -9.9482456e-03   -7.0245817e-05    2.2752009e+02   -1.7287002e-07   -7.0040388e-06    6.8662957e-04   -4.6718674e-06    7.5293134e+01
  -8.9865945e+01    8.2691385e+00    1.2326460e+00    4.3243674e+02    0.0000000e+00    2.9958116e-04    4.3126806e+02    4.6504388e+02    4.1491881e+02    5.0000000e+02    5.0000000e+02    5.0000000e+02    3.1603882e+05    1.2445573e+02   -1.9319418e+02    2.2763775e-02   -2.9275965e+00   -6.1075208e+02    1.5016272e-03   -4.0032751e+03   -2.5624162e-03   -5.2020319e-06   -9.7416308e-03    1.3750539e-04    2.2900818e+02    2.7315645e-07   -1.1099211e-06    7.0648468e-04   -7.2507681e-07    7.5362634e+01
  -8.9449062e+01    8.2824784e+00    1.2287118e+00    4.3061721e+02    0.0000000e+00    2.9907936e-04    4.3228504e+02    4.6627662e+02    4.1638154e+02    5.0000000e+02    5.0000000e+02    5.0000000e+02    3.1857564e+05    1.2505076e+02   -1.9114953e+02    2.2763775e-02   -2.9407219e+00   -6.1577046e+02   -3.4119569e-03   -4.0353516e+03   -2.5233114e-03   -1.7028090e-05   -9.9709318e-03   -3.8668552e-04    2.3046795e+02    7.0317980e-07   -1.7095343e-06    7.1461853e-04   -2.4507130e-06    7.5522096e+01
  -8.9033215e+01    8.3157429e+00    1.2236479e+00    4.2824292e+02    0.0000000e+00    2.9832695e-04    4.3338207e+02    4.6720492e+02    4.1759245e+02    5.0000000e+02    5.0000000e+02    5.0000000e+02    3.2114588e+05    1.2560342e+02   -1.8879059e+02    2.2763775e-02   -2.9536799e+00   -6.2086897e+02   -9.4596108e-04   -4.0678435e+03   -2.3472758e-03   -4.7103509e-05   -9.9120242e-03   -9.7687144e-05    2.3193461e+02    1.3854468e-06   -4.9118705e-06    6.9336380e-04   -3.6853070e-06    7.5627219e+01
  -8.8618375e+01    8.3597981e+00    1.2183685e+00    4.2599927e+02    0.0000000e+00    2.9744530e-04    4.3460483e+02    4.6837334e+02    4.1875278e+02    5.0000000e+02    5.0000000e+02    5.0000000e+02    3.2374483e+05    1.2614125e+02   -1.8592094e+02    2.2763775e-02   -2.9664386e+00   -6.2595412e+02    4.7151034e-04   -4.1007340e+03   -2.1676667e-03   -7.0628721e-05   -9.9122572e-03    6.0140975e-05    2.3339525e+02    1.9391211e-06   -7.4264726e-06    6.7340587e-04   -4.6979004e-06    7.5675661e+01
  -8.8204513e+01    8.4111343e+00    1.2159982e+00    4.2516824e+02    0.0000000e+00    2.9706091e-04    4.3589311e+02    4.6953488e+02    4.1948772e+02    5.0000000e+02    5.0000000e+02    5.0000000e+02    3.2637907e+05    1.2679427e+02   -1.8297158e+02    2.2763775e-02   -2.9789578e+00   -6.3106640e+02    7.1757137e-04   -4.1340843e+03   -2.1974097e-03   -9.8834477e-05   -9.8397480e-03    8.5284821e-05    2.3485833e+02    3.4540476e-07   -1.0595198e-05    6.7158842e-04   -5.7556318e-06    7.5789003e+01
  -8.7791601e+01    8.3834366e+00    1.2261048e+00    4.3016267e+02    0.0000000e+00    2.9856126e-04    4.3651768e+02    4.7070700e+02    4.2059586e+02    5.0000000e+02    5.0000000e+02    5.0000000e+02    3.2909167e+05    1.2804094e+02   -1.8285495e+02    2.2763775e-02   -2.9912211e+00   -6.3627355e+02    7.9821783e-04   -4.1684585e+03   -2.4283624e-03   -1.0712266e-04   -9.6225885e-03    9.2007709e-05    2.3636835e+02   -8.8230169e-08   -1.1367341e-05    6.8242240e-04   -6.3674967e-06    7.6528101e+01
  -8.7618600e+01    8.3997741e+00    1.2280276e+00    4.3049841e+02    0.0000000e+00    2.9922223e-04    4.3677775e+02    4.7053635e+02    4.2078098e+02    5.0000000e+02    5.0000000e+02    5.0000000e+02    3.3032470e+05    1.2849096e+02   -1.8273507e+02    2.2763775e-02   -2.9964407e+00   -6.3873485e+02   -2.1437804e-02   -4.1841358e+03   -2.1685166e-03   -1.4764724e-04   -1.0715966e-02   -2.4381424e-03    2.3723926e+02    7.4071834e-07   -1.5439235e-05    7.1469232e-04   -9.2126449e-06    7.6784227e+01
  -8.7402349e+01    8.4013501e+00    1.2165601e+00    4.2421769e+02    0.0000000e+00    2.9784819e-04    4.3669993e+02    4.7068201e+02    4.2020078e+02    5.0000000e+02    5.0000000e+02    5.0000000e+02    3.3174336e+05    1.2848494e+02   -1.8312492e+02    2.2763775e-02   -3.0029475e+00   -6.4135434e+02   -2.6968068e-02   -4.2020873e+03   -2.1775852e-03   -2.3194188e-04   -1.0423693e-02   -3.0064809e-03    2.3799494e+02    6.1325416e-07   -2.2557690e-05    6.9513739e-04   -1.5452400e-05    7.6801716e+01
  -8.7132035e+01    8.3939101e+00    1.2130534e+00    4.2274221e+02    0.0000000e+00    2.9719898e-04    4.3738465e+02    4.7154564e+02    4.2117131e+02    5.0000000e+02    5.0000000e+02    5.0000000e+02    3.3349386e+05    1.2886216e+02   -1.8158376e+02    2.2763775e-02   -3.0110761e+00   -6.4430505e+02   -9.8318236e-04   -4.2244809e+03   -2.4024969e-03   -2.0820591e-04   -9.9759104e-03   -5.0568755e-05    2.3908431e+02    2.3871512e-06   -1.9620045e-05    6.9301441e-04   -1.4063073e-05    7.6878984e+01
  -8.6794142e+01    8.3930257e+00    1.2108537e+00    4.2168703e+02    0.0000000e+00    2.9689357e-04    4.3817723e+02    4.7271408e+02    4.2238031e+02    5.0000000e+02    5.0000000e+02    5.0000000e+02    3.3573913e+05    1.2945461e+02   -1.8005300e+02    2.2763775e-02   -3.0210975e+00   -6.4890505e+02    2.6875118e-03   -4.2527704e+03   -2.4847792e-03   -1.3966472e-04   -1.0072747e-02    3.1611788e-04    2.4037905e+02    1.2600582e-06   -1.2587238e-05    7.0726103e-04   -1.0372981e-05    7.7090830e+01
  -8.6384342e+01    8.4233225e+00    1.2044872e+00    4.1897615e+02    0.0000000e+00    2.9580924e-04    4.3933687e+02    4.7198949e+02    4.2366650e+02    5.0000000e+02    5.0000000e+02    5.0000000e+02    3.3848089e+05    1.2998279e+02   -1.7727326e+02    2.2763775e-02   -3.0330999e+00   -6.5440123e+02    2.5932324e-03   -4.2874020e+03   -2.2422719e-03   -7.5850848e-05   -1.0066280e-02    2.8887104e-04    2.4193633e+02    1.6230486e-06   -7.3951449e-06    6.8083591e-04   -6.0853892e-06    7.7150138e+01
  -8.5975299e+01    8.4546319e+00    1.2023461e+00    4.1828518e+02    0.0000000e+00    2.9537898e-04    4.4048547e+02    4.7317400e+02    4.2481304e+02    5.0000000e+02    5.0000000e+02    5.0000000e+02    3.4135844e+05    1.3070658e+02   -1.7475554e+02    2.2763775e-02   -3.0448824e+00   -6.5999437e+02   -6.6778477e-04   -4.3238480e+03   -1.9916372e-03   -8.4260146e-05   -1.0000794e-02   -7.0270508e-05    2.4355468e+02    2.6183600e-06   -7.9379900e-06    6.4821742e-04   -6.1795264e-06    7.7354557e+01
  -8.5567055e+01    8.5077214e+00    1.1993613e+00    4.1719156e+02    0.0000000e+00    2.9489411e-04    4.4180119e+02    4.7433359e+02    4.2605073e+02    5.0000000e+02    5.0000000e+02    5.0000000e+02    3.4421099e+05    1.3138140e+02   -1.7152256e+02    2.2763775e-02   -3.0564644e+00   -6.6558984e+02   -1.5085048e-03   -4.3599386e+03   -1.9555744e-03   -8.0217428e-05   -9.7912139e-03   -1.4450031e-04    2.4513829e+02    1.1589935e-06   -7.1554347e-06    6.3132549e-04   -5.6509875e-06    7.7464545e+01
  -8.5159581e+01    8.4828422e+00    1.2088241e+00    4.2186685e+02    0.0000000e+00    2.9626404e-04    4.4247943e+02    4.7549672e+02    4.2678666e+02    5.0000000e+02    5.0000000e+02    5.0000000e+02    3.4713538e+05    1.3268974e+02   -1.7110274e+02    2.2763775e-02   -3.0677832e+00   -6.7116607e+02    1.5534781e-03   -4.3970129e+03   -2.2532656e-03   -3.2547546e-05   -9.5382930e-03    1.5580256e-04    2.4674863e+02   -3.7836034e-08   -3.6994044e-06    6.4520271e-04   -2.7143396e-06    7.8217918e+01
  -8.4752853e+01    8.4785219e+00    1.1991296e+00    4.1598841e+02    0.0000000e+00    2.9546004e-04    4.4283766e+02    4.7658777e+02    4.2654536e+02    5.0000000e+02    5.0000000e+02    5.0000000e+02    3.5011021e+05    1.3320818e+02   -1.7090252e+02    2.2763775e-02   -3.0790726e+00   -6.7696292e+02   -1.2378461e-03   -4.4346754e+03   -2.0485362e-03   -1.6044940e-04   -1.0777294e-02   -1.0495197e-04    2.4855924e+02   -5.3353968e-07   -1.4963808e-05    6.9055178e-04   -1.0420880e-05    7.8499913e+01
  -8.4346842e+01    8.4607114e+00    1.1940940e+00    4.1371076e+02    0.0000000e+00    2.9459710e-04    4.4384713e+02    4.7787444e+02    4.2800166e+02    5.0000000e+02    5.0000000e+02    5.0000000e+02    3.5309879e+05    1.3386958e+02   -1.6861274e+02    2.2763775e-02   -3.0903493e+00   -6.8224429e+02   -7.5475375e-04   -4.4727971e+03   -2.2946895e-03   -9.3895482e-05   -1.0478047e-02   -6.1106661e-05    2.5034352e+02    1.7457609e-06   -9.0125138e-06    6.9754400e-04   -6.9820197e-06    7.8684917e+01
  -8.3941524e+01    8.4789996e+00    1.1893824e+00    4.1160854e+02    0.0000000e+00    2.9390502e-04    4.4494343e+02    4.7927985e+02    4.2947147e+02    5.0000000e+02    5.0000000e+02    5.0000000e+02    3.5616803e+05    1.3454466e+02   -1.6606185e+02    2.2763775e-02   -3.1014305e+00   -6.8848656e+02    2.3134831e-04   -4.5115006e+03   -2.1935147e-03   -3.0778679e-05   -1.0524467e-02    6.3931051e-05    2.5210832e+02    1.6083318e-06   -2.6326242e-06    6.9020618e-04   -2.9975939e-06    7.8861769e+01
  -8.3536873e+01    8.5166863e+00    1.1859934e+00    4.1021399e+02    0.0000000e+00    2.9332258e-04    4.4613209e+02    4.7846030e+02    4.3072023e+02    5.0000000e+02    5.0000000e+02    5.0000000e+02    3.5927171e+05    1.3527269e+02   -1.6322388e+02    2.2763775e-02   -3.1123197e+00   -6.9466767e+02   -1.7183331e-03   -4.5507312e+03   -2.0518478e-03   -3.5141117e-05   -1.0372408e-02   -1.6850492e-04    2.5386680e+02    2.3932544e-06   -3.0819486e-06    6.6770782e-04   -3.4947694e-06    7.9048396e+01
  -8.3132862e+01    8.5624518e+00    1.1824842e+00    4.0889892e+02    0.0000000e+00    2.9270342e-04    4.4742174e+02    4.7962553e+02    4.3197250e+02    5.0000000e+02    5.0000000e+02    5.0000000e+02    3.6241314e+05    1.3598689e+02   -1.5992745e+02    2.2763775e-02   -3.1229951e+00   -7.0076465e+02   -5.5595684e-03   -4.5905124e+03   -1.8356146e-03   -1.2502070e-04   -1.0157773e-02   -5.8273650e-04    2.5561471e+02    2.6997514e-06   -1.0511424e-05    6.3186668e-04   -8.2087217e-06    7.9186286e+01
  -8.2729466e+01    8.6071886e+00    1.1819272e+00    4.0911082e+02    0.0000000e+00    2.9251741e-04    4.4879023e+02    4.8079431e+02    4.3283855e+02    5.0000000e+02    5.0000000e+02    5.0000000e+02    3.6560054e+05    1.3683355e+02   -1.5647535e+02    2.2763775e-02   -3.1334191e+00   -7.0689754e+02   -1.0284535e-03   -4.6308931e+03   -1.8784466e-03   -1.2873019e-04   -1.0027905e-02   -1.0278865e-04    2.5736943e+02    5.7539503e-07   -1.0670700e-05    6.2700547e-04   -8.0673872e-06    7.9394944e+01
  -8.2326660e+01    8.5611668e+00    1.1923327e+00    4.1403127e+02    0.0000000e+00    2.9420173e-04    4.4944808e+02    4.8196611e+02    4.3410013e+02    5.0000000e+02    5.0000000e+02    5.0000000e+02    3.6884114e+05    1.3828860e+02   -1.5598025e+02    2.2763775e-02   -3.1435747e+00   -7.1314227e+02   -1.4474961e-04   -4.6719480e+03   -2.1481946e-03   -1.0819582e-04   -9.7644318e-03   -9.1674945e-06    2.5916062e+02   -1.2733829e-07   -8.9579179e-06    6.3659514e-04   -6.9234211e-06    8.0239884e+01
  -8.1924418e+01    8.5613152e+00    1.1803166e+00    4.0713952e+02    0.0000000e+00    2.9290631e-04    4.4991760e+02    4.8316722e+02    4.3403020e+02    5.0000000e+02    5.0000000e+02    5.0000000e+02    3.7218425e+05    1.3877706e+02   -1.5528816e+02    2.2763775e-02   -3.1536990e+00   -7.1970569e+02    7.5253163e-04   -4.7142441e+03   -1.8670101e-03   -1.3795939e-04   -1.0972128e-02    8.1942766e-05    2.6117406e+02   -5.6530571e-07   -9.8085434e-06    6.7384019e-04   -9.5255126e-06    8.0461530e+01
  -8.1522716e+01    8.5312765e+00    1.1782847e+00    4.0632283e+02    0.0000000e+00    2.9247250e-04    4.5084887e+02    4.8427441e+02    4.3560998e+02    5.0000000e+02    5.0000000e+02    5.0000000e+02    3.7545370e+05    1.3966549e+02   -1.5332203e+02    2.2763775e-02   -3.1638017e+00   -7.2552124e+02    1.8167609e-03   -4.7559342e+03   -2.1707138e-03   -5.0457106e-05   -1.0937075e-02    2.6408752e-04    2.6314175e+02    1.6333296e-06   -5.1091823e-06    7.0049998e-04   -4.4983205e-06    8.0820981e+01
  -8.1121529e+01    8.5452899e+00    1.1738053e+00    4.0471855e+02    0.0000000e+00    2.9167623e-04    4.5209300e+02    4.8588372e+02    4.3677473e+02    5.0000000e+02    5.0000000e+02    5.0000000e+02    3.7885266e+05    1.4037295e+02   -1.5001945e+02    2.2763775e-02   -3.1737322e+00   -7.3227777e+02   -4.4908462e-04   -4.7988902e+03   -1.9952940e-03   -3.6167996e-05   -1.1137392e-02   -4.4942597e-05    2.6506979e+02    1.4538287e-06   -3.7132798e-06    6.9599584e-04   -3.4316810e-06    8.0964233e+01
  -8.0720831e+01    8.5645728e+00    1.1719969e+00    4.0408116e+02    0.0000000e+00    2.9128336e-04    4.5331422e+02    4.8454801e+02    4.3802524e+02    5.0000000e+02    5.0000000e+02    5.0000000e+02    3.8229716e+05    1.4125804e+02   -1.4699454e+02    2.2763775e-02   -3.1834217e+00   -7.3910922e+02   -2.5128922e-03   -4.8424359e+03   -1.7319443e-03   -5.5566974e-05   -1.1210469e-02   -2.7028081e-04    2.6700564e+02    2.7378305e-06   -5.6525337e-06    6.7202120e-04   -3.8132730e-06    8.1241817e+01
  -8.0320599e+01    8.6093311e+00    1.1691750e+00    4.0304105e+02    0.0000000e+00    2.9083047e-04    4.5465430e+02    4.8574089e+02    4.3938273e+02    5.0000000e+02    5.0000000e+02    5.0000000e+02    3.8579355e+05    1.4207386e+02   -1.4335204e+02    2.2763775e-02   -3.1928919e+00   -7.4594249e+02   -1.1043488e-03   -4.8866771e+03   -1.6970584e-03   -7.6206664e-05   -1.1124972e-02   -1.1949337e-04    2.6894315e+02    1.4391928e-06   -7.1202452e-06    6.6427749e-04   -5.0276233e-06    8.1424785e+01
  -7.9920808e+01    8.5763107e+00    1.1799005e+00    4.0852011e+02    0.0000000e+00    2.9232256e-04    4.5540337e+02    4.8692891e+02    4.4044060e+02    5.0000000e+02    5.0000000e+02    5.0000000e+02    3.8934315e+05    1.4363598e+02   -1.4239217e+02    2.2763775e-02   -3.2020903e+00   -7.5280626e+02   -9.9737239e-04   -4.9316327e+03   -2.0011555e-03   -6.0857241e-05   -1.1004780e-02   -1.0176081e-04    2.7089443e+02    1.8910610e-07   -5.2052024e-06    6.8226172e-04   -4.1054834e-06    8.2302856e+01
  -7.9521433e+01    8.5934185e+00    1.1806163e+00    4.0843805e+02    0.0000000e+00    2.9270301e-04    4.5647112e+02    4.8678558e+02    4.4128218e+02    5.0000000e+02    5.0000000e+02    5.0000000e+02    3.9295732e+05    1.4472201e+02   -1.3992597e+02    2.2763775e-02   -3.2112288e+00   -7.5987294e+02    3.2169381e-03   -4.9773658e+03   -1.7862928e-03   -9.6865841e-05   -1.2062752e-02    4.0736139e-04    2.7308274e+02   -4.6796282e-07   -9.2911028e-06    7.2156890e-04   -6.2161289e-06    8.2754115e+01
  -7.9122450e+01    8.5698768e+00    1.1658891e+00    4.0087083e+02    0.0000000e+00    2.9067936e-04    4.5707113e+02    4.8795555e+02    4.4170774e+02    5.0000000e+02    5.0000000e+02    5.0000000e+02    3.9659544e+05    1.4510360e+02   -1.3852265e+02    2.2763775e-02   -3.2202075e+00   -7.6652853e+02    9.8036962e-03   -5.0236578e+03   -2.1389059e-03   -1.5945572e-05   -1.1788978e-02    1.0031928e-03    2.7522184e+02   -4.6635065e-08   -2.1777156e-06    7.3475404e-04   -1.8981557e-06    8.2849457e+01
  -7.8723835e+01    8.5532145e+00    1.1626357e+00    3.9936331e+02    0.0000000e+00    2.9028929e-04    4.5823862e+02    4.8915065e+02    4.4355583e+02    5.0000000e+02    5.0000000e+02    5.0000000e+02    4.0031565e+05    1.4598628e+02   -1.3544150e+02    2.2763775e-02   -3.2290720e+00   -7.7363159e+02   -4.4970793e-04   -5.0708368e+03   -2.1926750e-03   -6.2085792e-05   -1.1999265e-02   -4.2862208e-05    2.7731128e+02   -9.9819251e-07   -5.8572410e-06    7.5214935e-04   -4.8214019e-06    8.3127341e+01
  -7.8325564e+01    8.5741013e+00    1.1572298e+00    3.9688237e+02    0.0000000e+00    2.8944356e-04    4.5953566e+02    4.8911877e+02    4.4457583e+02    5.0000000e+02    5.0000000e+02    5.0000000e+02    4.0410682e+05    1.4677005e+02   -1.3179565e+02    2.2763775e-02   -3.2377229e+00   -7.8119035e+02   -1.0815620e-03   -5.1187301e+03   -1.8936549e-03   -1.0542507e-04   -1.1993184e-02   -1.1159303e-04    2.7944925e+02    1.1314353e-06   -9.8027798e-06    7.2481904e-04   -6.9733726e-06    8.3298665e+01
  -7.7927612e+01    8.6002416e+00    1.1559183e+00    3.9661409e+02    0.0000000e+00    2.8911998e-04    4.6082775e+02    4.9035790e+02    4.4597299e+02    5.0000000e+02    5.0000000e+02    5.0000000e+02    4.0800457e+05    1.4776214e+02   -1.2828117e+02    2.2763775e-02   -3.2461140e+00   -7.8885353e+02   -4.9137192e-04   -5.1680401e+03   -1.6948717e-03   -1.4063101e-04   -1.2050453e-02   -7.9012320e-05    2.8162697e+02    2.1532266e-06   -1.3133054e-05    7.0818291e-04   -8.7732238e-06    8.3613983e+01
  -7.7529955e+01    8.6580061e+00    1.1546234e+00    3.9652007e+02    0.0000000e+00    2.8881296e-04    4.6227514e+02    4.9156362e+02    4.4737817e+02    5.0000000e+02    5.0000000e+02    5.0000000e+02    4.1186127e+05    1.4873502e+02   -1.2403907e+02    2.2763775e-02   -3.2542549e+00   -7.9646919e+02    1.3390476e-03   -5.2168020e+03   -1.6307617e-03   -1.0103397e-04   -1.1887799e-02    1.5600742e-04    2.8375193e+02    2.5786352e-07   -9.9454641e-06    6.9134926e-04   -6.1098336e-06    8.3858467e+01
  -7.7132570e+01    8.6152359e+00    1.1635323e+00    4.0105634e+02    0.0000000e+00    2.9005444e-04    4.6310977e+02    4.9278279e+02    4.4858577e+02    5.0000000e+02    5.0000000e+02    5.0000000e+02    4.1587889e+05    1.5032834e+02   -1.2238378e+02    2.2763775e-02   -3.2620852e+00   -8.0411862e+02   -2.0905680e-03   -5.2677456e+03   -1.8825561e-03   -1.5486592e-04   -1.1589050e-02   -2.0617697e-04    2.8595438e+02   -1.9881733e-07   -1.6094476e-05    6.9539880e-04   -9.6152937e-06    8.4707009e+01
  -7.6880145e+01    8.6194550e+00    1.1653888e+00    4.0151965e+02    0.0000000e+00    2.9061949e-04    4.6375492e+02    4.9336012e+02    4.4887751e+02    5.0000000e+02    5.0000000e+02    5.0000000e+02    4.1853982e+05    1.5117174e+02   -1.2083452e+02    2.2763775e-02   -3.2670884e+00   -8.0923731e+02   -1.5392310e-02   -5.3015386e+03   -1.7624808e-03   -1.5281071e-04   -1.3000133e-02   -1.4974466e-03    2.8763491e+02    2.4112946e-06   -1.4502942e-05    7.6428689e-04   -1.0282066e-05    8.5097409e+01
  -7.6564613e+01    8.6083718e+00    1.1513302e+00    3.9395809e+02    0.0000000e+00    2.8879390e-04    4.6415759e+02    4.9400606e+02    4.4902897e+02    5.0000000e+02    5.0000000e+02    5.0000000e+02    4.2172342e+05    1.5142683e+02   -1.1993833e+02    2.2763775e-02   -3.2732194e+00   -8.1527123e+02   -6.1341135e-03   -5.3418550e+03   -2.0947021e-03   -1.4643701e-04   -1.2353093e-02   -5.5029252e-04    2.8952693e+02    1.0293947e-06   -1.3829443e-05    7.5091721e-04   -9.9388392e-06    8.5162997e+01
  -7.6170199e+01    8.5730283e+00    1.1477247e+00    3.9242019e+02    0.0000000e+00    2.8825293e-04    4.6537131e+02    4.9519931e+02    4.5103033e+02    5.0000000e+02    5.0000000e+02    5.0000000e+02    4.2570199e+05    1.5235429e+02   -1.1642540e+02    2.2763775e-02   -3.2807462e+00   -8.2258415e+02    2.8361907e-03   -5.3924595e+03   -2.1398914e-03   -1.0656084e-04   -1.2523035e-02    2.8060649e-04    2.9172345e+02    1.4093314e-06   -1.0527380e-05    7.6494431e-04   -7.7001934e-06    8.5444045e+01
  -7.5773562e+01    8.5861117e+00    1.1438914e+00    3.9119946e+02    0.0000000e+00    2.8753409e-04    4.6673248e+02    4.9652003e+02    4.5207900e+02    5.0000000e+02    5.0000000e+02    5.0000000e+02    4.2995662e+05    1.5326800e+02   -1.1229269e+02    2.2763775e-02   -3.2880771e+00   -8.3107639e+02    1.5017836e-03   -5.4462089e+03   -1.8452989e-03   -1.2357690e-04   -1.2598303e-02    1.4744411e-04    2.9412403e+02    1.7548207e-06   -1.2323645e-05    7.4293871e-04   -7.8419701e-06    8.5670585e+01
  -7.5377090e+01    8.6088532e+00    1.1422470e+00    3.9056551e+02    0.0000000e+00    2.8718199e-04    4.6807201e+02    4.9635760e+02    4.5351928e+02    5.0000000e+02    5.0000000e+02    5.0000000e+02    4.3424223e+05    1.5435742e+02   -1.0836223e+02    2.2763775e-02   -3.2951199e+00   -8.3963400e+02    1.8252048e-04   -5.5003639e+03   -1.5703790e-03   -1.2438932e-04   -1.2553018e-02    3.8611624e-05    2.9651967e+02    3.3165677e-06   -1.2600156e-05    7.1366517e-04   -7.4604709e-06    8.6024229e+01
  -7.4980759e+01    8.6450155e+00    1.1420623e+00    3.9090281e+02    0.0000000e+00    2.8709080e-04    4.6950120e+02    4.9759197e+02    4.5500204e+02    5.0000000e+02    5.0000000e+02    5.0000000e+02    4.3859167e+05    1.5549569e+02   -1.0397104e+02    2.2763775e-02   -3.3018908e+00   -8.4807295e+02   -1.2115595e-03   -5.5554351e+03   -1.5439745e-03   -1.6363811e-04   -1.2502853e-02   -9.6856564e-05    2.9891058e+02    2.0974558e-06   -1.6277300e-05    7.0652136e-04   -9.7803361e-06    8.6374256e+01
  -7.4584545e+01    8.6079011e+00    1.1505076e+00    3.9509557e+02    0.0000000e+00    2.8827001e-04    4.7039835e+02    4.9880636e+02    4.5634923e+02    5.0000000e+02    5.0000000e+02    5.0000000e+02    4.4295266e+05    1.5721089e+02   -1.0181738e+02    2.2763775e-02   -3.3083505e+00   -8.5650391e+02    1.0222713e-05   -5.6106655e+03   -1.8076917e-03   -1.7706636e-04   -1.2268789e-02    1.8961243e-05    3.0128807e+02    5.3656321e-07   -1.8138485e-05    7.1341635e-04   -1.0819135e-05    8.7266650e+01
  -7.4188425e+01    8.5901583e+00    1.1465590e+00    3.9220196e+02    0.0000000e+00    2.8813392e-04    4.7132025e+02    4.9951665e+02    4.5714866e+02    5.0000000e+02    5.0000000e+02    5.0000000e+02    4.4750073e+05    1.5832395e+02   -9.9388038e+01    2.2763775e-02   -3.3146825e+00   -8.6522623e+02   -2.6933358e-03   -5.6683243e+03   -1.6939226e-03   -1.4164207e-04   -1.3558856e-02   -2.1359036e-04    3.0399468e+02    6.8365121e-07   -1.3796966e-05    7.7413744e-04   -9.8849774e-06    8.7754657e+01
  -7.3792373e+01    8.5699556e+00    1.1363983e+00    3.8747258e+02    0.0000000e+00    2.8660537e-04    4.7239801e+02    5.0072531e+02    4.5779890e+02    5.0000000e+02    5.0000000e+02    5.0000000e+02    4.5205220e+05    1.5901129e+02   -9.5974652e+01    2.2763775e-02   -3.3208589e+00   -8.7358292e+02    6.2331655e-03   -5.7261985e+03   -2.0783261e-03   -4.2772246e-05   -1.3097528e-02    5.9952074e-04    3.0665525e+02    2.5322145e-07   -4.8126808e-06    7.7849717e-04   -3.2499972e-06    8.7898638e+01
  -7.3396367e+01    8.5556246e+00    1.1343117e+00    3.8672320e+02    0.0000000e+00    2.8630633e-04    4.7370638e+02    5.0216330e+02    4.5994904e+02    5.0000000e+02    5.0000000e+02    5.0000000e+02    4.5670817e+05    1.6015074e+02   -9.1840246e+01    2.2763775e-02   -3.3267917e+00   -8.8271376e+02    2.6549808e-03   -5.7851118e+03   -2.0489351e-03   -2.6279419e-05   -1.3238709e-02    2.1096864e-04    3.0926788e+02   -1.1198794e-06   -3.0725777e-06    7.8398201e-04   -2.7703277e-06    8.8278753e+01
  -7.3000380e+01    8.5757880e+00    1.1296555e+00    3.8455609e+02    0.0000000e+00    2.8556708e-04    4.7512592e+02    5.0255364e+02    4.6094118e+02    5.0000000e+02    5.0000000e+02    5.0000000e+02    4.6145268e+05    1.6116771e+02   -8.7200913e+01    2.2763775e-02   -3.3324495e+00   -8.9213254e+02    1.1495488e-03   -5.8450825e+03   -1.6880160e-03   -4.2261140e-05   -1.3163132e-02    1.1500012e-04    3.1191926e+02    1.5097354e-06   -5.3273218e-06    7.4923712e-04   -2.3691343e-06    8.8543842e+01
  -7.2604390e+01    8.6014097e+00    1.1296279e+00    3.8498886e+02    0.0000000e+00    2.8542249e-04    4.7654735e+02    5.0381582e+02    4.6245439e+02    5.0000000e+02    5.0000000e+02    5.0000000e+02    4.6626968e+05    1.6243776e+02   -8.2573448e+01    2.2763775e-02   -3.3377884e+00   -9.0157456e+02   -2.6813569e-03   -5.9060396e+03   -1.4850598e-03   -6.1659683e-05   -1.3157203e-02   -2.3609199e-04    3.1458009e+02    3.0540092e-06   -7.3450663e-06    7.2975157e-04   -3.5882318e-06    8.8974013e+01
  -7.2208371e+01    8.6418214e+00    1.1299321e+00    3.8564820e+02    0.0000000e+00    2.8534295e-04    4.7808452e+02    5.0507248e+02    4.6394723e+02    5.0000000e+02    5.0000000e+02    5.0000000e+02    4.7117220e+05    1.6372640e+02   -7.7366520e+01    2.2763775e-02   -3.3428067e+00   -9.1107306e+02   -3.3962567e-04   -5.9681146e+03   -1.4718124e-03   -9.4364343e-05   -1.3100762e-02   -1.3741899e-05    3.1725966e+02    8.3426738e-07   -1.0329183e-05    7.2313303e-04   -5.5267333e-06    8.9372924e+01
  -7.1812298e+01    8.5812603e+00    1.1382872e+00    3.8981755e+02    0.0000000e+00    2.8651940e-04    4.7904062e+02    5.0632816e+02    4.6551149e+02    5.0000000e+02    5.0000000e+02    5.0000000e+02    4.7616408e+05    1.6560076e+02   -7.4535366e+01    2.2763775e-02   -3.3474555e+00   -9.2068913e+02    3.1757148e-04   -6.0313606e+03   -1.7387009e-03   -1.2249371e-04   -1.2843245e-02    4.6355778e-05    3.1998358e+02    8.8515378e-08   -1.2685674e-05    7.2779382e-04   -7.5366782e-06    9.0329245e+01
  -7.1416148e+01    8.5634116e+00    1.1232145e+00    3.8098745e+02    0.0000000e+00    2.8500902e-04    4.7977328e+02    5.0713092e+02    4.6578137e+02    5.0000000e+02    5.0000000e+02    5.0000000e+02    4.8125537e+05    1.6623573e+02   -7.2478431e+01    2.2763775e-02   -3.3519360e+00   -9.3067281e+02   -2.8446190e-04   -6.0957818e+03   -1.5985349e-03   -1.3779613e-04   -1.4047457e-02   -1.2712576e-05    3.2298538e+02   -1.9950189e-07   -1.1229871e-05    7.8079626e-04   -1.0216776e-05    9.0553154e+01
  -7.1019894e+01    8.5299611e+00    1.1237210e+00    3.8172269e+02    0.0000000e+00    2.8487606e-04    4.8113213e+02    5.0832982e+02    4.6717511e+02    5.0000000e+02    5.0000000e+02    5.0000000e+02    4.8639118e+05    1.6763580e+02   -6.7822578e+01    2.2763775e-02   -3.3562990e+00   -9.3983180e+02    1.1174408e-03   -6.1612494e+03   -1.7458192e-03   -1.7179778e-04   -1.3540455e-02    1.0167379e-04    3.2598947e+02    1.8007475e-06   -1.3887386e-05    7.6215091e-04   -1.1655041e-05    9.1067446e+01
  -7.0623513e+01    8.5287714e+00    1.1208417e+00    3.8083312e+02    0.0000000e+00    2.8434453e-04    4.8257993e+02    5.0959650e+02    4.6880021e+02    5.0000000e+02    5.0000000e+02    5.0000000e+02    4.9167530e+05    1.6884354e+02   -6.2719528e+01    2.2763775e-02   -3.3603405e+00   -9.5035470e+02    3.6486907e-03   -6.2280055e+03   -1.5587825e-03   -1.5985061e-04   -1.3697467e-02    1.9639585e-04    3.2894639e+02    1.4340034e-06   -1.3280864e-05    7.5582421e-04   -1.0148375e-05    9.1434183e+01
  -7.0226978e+01    8.5431109e+00    1.1181755e+00    3.7954916e+02    0.0000000e+00    2.8393058e-04    4.8405455e+02    5.0988960e+02    4.7039179e+02    5.0000000e+02    5.0000000e+02    5.0000000e+02    4.9704935e+05    1.7011755e+02   -5.7489026e+01    2.2763775e-02   -3.3640314e+00   -9.6099604e+02    3.2018599e-03   -6.2959684e+03   -1.4080279e-03   -1.3984209e-04   -1.3684232e-02    2.0635882e-04    3.3193003e+02    2.5299222e-06   -1.1685661e-05    7.4368029e-04   -9.0398826e-06    9.1834957e+01
  -6.9830264e+01    8.5704704e+00    1.1176997e+00    3.7981869e+02    0.0000000e+00    2.8370749e-04    4.8559205e+02    5.1128851e+02    4.7201549e+02    5.0000000e+02    5.0000000e+02    5.0000000e+02    5.0251921e+05    1.7149842e+02   -5.1863641e+01    2.2763775e-02   -3.3673654e+00   -9.7167024e+02   -5.7096183e-03   -6.3651984e+03   -1.2111965e-03   -2.3266780e-04   -1.3671545e-02   -5.8254214e-04    3.3493045e+02    2.5600213e-06   -1.8311921e-05    7.2425576e-04   -1.4847075e-05    9.2277761e+01
  -6.9433345e+01    8.5286220e+00    1.1247750e+00    3.8336979e+02    0.0000000e+00    2.8468371e-04    4.8681743e+02    5.1242733e+02    4.7367087e+02    5.0000000e+02    5.0000000e+02    5.0000000e+02    5.0809256e+05    1.7344432e+02   -4.7542365e+01    2.2763775e-02   -3.3703068e+00   -9.8245130e+02    6.3856928e-05   -6.4357832e+03   -1.4290102e-03   -2.1162468e-04   -1.3597156e-02   -4.2003496e-05    3.3796414e+02    3.2554621e-07   -1.6860707e-05    7.3222641e-04   -1.3804744e-05    9.3182175e+01
  -6.9036197e+01    8.5355373e+00    1.1254068e+00    3.8361603e+02    0.0000000e+00    2.8493514e-04    4.8806688e+02    5.1372671e+02    4.7524006e+02    5.0000000e+02    5.0000000e+02    5.0000000e+02    5.1377569e+05    1.7499567e+02   -4.2902982e+01    2.2763775e-02   -3.3729648e+00   -9.9349791e+02   -5.9481284e-03   -6.5077295e+03   -1.4417059e-03   -3.2519169e-04   -1.3506055e-02   -5.4561311e-04    3.4107168e+02   -5.3589758e-07   -2.3970523e-05    7.2556705e-04   -2.1255974e-05    9.3812571e+01
  -6.8638791e+01    8.5076263e+00    1.1047673e+00    3.7193348e+02    0.0000000e+00    2.8247828e-04    4.8903041e+02    5.1404510e+02    4.7534156e+02    5.0000000e+02    5.0000000e+02    5.0000000e+02    5.1955608e+05    1.7544006e+02   -3.9735276e+01    2.2763775e-02   -3.3753141e+00   -1.0045112e+03    7.5312206e-03   -6.5810311e+03   -1.7820150e-03   -8.8606571e-05   -1.3794285e-02    6.5349886e-04    3.4465194e+02   -4.9401060e-07   -6.0093734e-06    7.6413081e-04   -6.5302788e-06    9.3832356e+01
  -6.8241103e+01    8.4466315e+00    1.1014508e+00    3.7044769e+02    0.0000000e+00    2.8205281e-04    4.9049649e+02    5.1538372e+02    4.7775531e+02    5.0000000e+02    5.0000000e+02    5.0000000e+02    5.2541141e+05    1.7676777e+02   -3.4140844e+01    2.2763775e-02   -3.3774641e+00   -1.0150034e+03    2.8625833e-03   -6.6556765e+03   -1.8863254e-03   -5.6756446e-05   -1.4273249e-02    2.7932809e-04    3.4785894e+02    7.5121139e-07   -3.6256761e-06    8.0007858e-04   -5.5049827e-06    9.4253492e+01
  -6.7843105e+01    8.4525750e+00    1.0981763e+00    3.6948349e+02    0.0000000e+00    2.8141292e-04    4.9207495e+02    5.1676104e+02    4.7887624e+02    5.0000000e+02    5.0000000e+02    5.0000000e+02    5.3145394e+05    1.7808456e+02   -2.7959831e+01    2.2763775e-02   -3.3792312e+00   -1.0272216e+03    4.3239964e-04   -6.7319088e+03   -1.5794400e-03   -6.8862081e-05   -1.4405067e-02    5.3492624e-05    3.5123155e+02    1.1872154e-06   -4.7187081e-06    7.8452488e-04   -5.6027167e-06    9.4632760e+01
  -6.7444771e+01    8.4650059e+00    1.0967697e+00    3.6892200e+02    0.0000000e+00    2.8111142e-04    4.9363733e+02    5.1745818e+02    4.8055444e+02    5.0000000e+02    5.0000000e+02    5.0000000e+02    5.3759407e+05    1.7959960e+02   -2.1836678e+01    2.2763775e-02   -3.3805687e+00   -1.0394534e+03    4.3510064e-06   -6.8095045e+03   -1.3206911e-03   -4.9499231e-05   -1.4414715e-02    7.5021261e-06    3.5462377e+02    3.3461555e-06   -3.7393999e-06    7.6307940e-04   -4.3045271e-06    9.5143614e+01
  -6.7046074e+01    8.4929084e+00    1.0968736e+00    3.6935561e+02    0.0000000e+00    2.8105769e-04    4.9527633e+02    5.1879711e+02    4.8227977e+02    5.0000000e+02    5.0000000e+02    5.0000000e+02    5.4384585e+05    1.8118953e+02   -1.5189710e+01    2.2763775e-02   -3.3814860e+00   -1.0515889e+03   -2.4131789e-03   -6.8886602e+03   -1.3530892e-03   -6.6047629e-05   -1.4621441e-02   -2.0658374e-04    3.5803093e+02    2.2608974e-06   -4.6068597e-06    7.7430458e-04   -5.3896379e-06    9.5668801e+01
  -6.6646985e+01    8.4270969e+00    1.1047090e+00    3.7328538e+02    0.0000000e+00    2.8213278e-04    4.9642690e+02    5.2004337e+02    4.8404136e+02    5.0000000e+02    5.0000000e+02    5.0000000e+02    5.5022412e+05    1.8340505e+02   -1.0471996e+01    2.2763775e-02   -3.3819346e+00   -1.0639111e+03   -7.0546687e-04   -6.9694477e+03   -1.5975526e-03    3.8304406e-05   -1.4545961e-02   -5.2939011e-05    3.6149180e+02    2.9768566e-07    5.8163700e-06    7.8571643e-04    6.4928686e-07    9.6733578e+01
  -6.6247477e+01    8.4108306e+00    1.0991253e+00    3.6947389e+02    0.0000000e+00    2.8177551e-04    4.9769502e+02    5.2137748e+02    4.8502818e+02    5.0000000e+02    5.0000000e+02    5.0000000e+02    5.5674433e+05    1.8484219e+02   -5.4628307e+00    2.2763775e-02   -3.3820790e+00   -1.0766596e+03    2.5537944e-02   -7.0519804e+03   -1.5109197e-03    7.9683353e-05   -1.5533817e-02    2.0931681e-03    3.6530997e+02   -1.8766361e-06    8.5248727e-06    8.3374409e-04    2.2561504e-06    9.7274038e+01
  -6.5847523e+01    8.3711550e+00    1.0864760e+00    3.6290540e+02    0.0000000e+00    2.8009570e-04    4.9895900e+02    5.2181286e+02    4.8609117e+02    5.0000000e+02    5.0000000e+02    5.0000000e+02    5.6334245e+05    1.8578121e+02   -4.2554537e-01    2.2763775e-02   -3.3818965e+00   -1.0887480e+03   -1.7395483e-02   -7.1358827e+03   -1.9836359e-03   -1.3204552e-04   -1.5088092e-02   -1.4763631e-03    3.6910060e+02   -1.0210465e-06   -8.2892471e-06    8.4044803e-04   -1.0606052e-05    9.7490304e+01
  -6.5447092e+01    8.3525240e+00    1.0831690e+00    3.6127204e+02    0.0000000e+00    2.7969134e-04    5.0054524e+02    5.2328204e+02    4.8853644e+02    5.0000000e+02    5.0000000e+02    5.0000000e+02    5.7012530e+05    1.8731948e+02    6.3099319e+00    2.2763775e-02   -3.3813695e+00   -1.1020362e+03    1.1860911e-02   -7.2217027e+03   -1.9052625e-03   -7.5997435e-05   -1.5059970e-02    8.5266192e-04    3.7286241e+02   -1.7338845e-06   -4.8244892e-06    8.3378610e-04   -6.9764706e-06    9.7984113e+01
  -6.5046157e+01    8.3497195e+00    1.0797560e+00    3.5994753e+02    0.0000000e+00    2.7907730e-04    5.0222143e+02    5.2459279e+02    4.8976435e+02    5.0000000e+02    5.0000000e+02    5.0000000e+02    5.7703235e+05    1.8882630e+02    1.3547874e+01    2.2763775e-02   -3.3803834e+00   -1.1153604e+03   -8.4478565e-03   -7.3092423e+03   -1.5462718e-03   -1.1368006e-04   -1.5361051e-02   -7.9279553e-04    3.7665874e+02    2.0370594e-06   -7.8497865e-06    8.2483243e-04   -9.2909318e-06    9.8428771e+01
  -6.4644688e+01    8.3705944e+00    1.0795319e+00    3.6016496e+02    0.0000000e+00    2.7893361e-04    5.0389763e+02    5.2572148e+02    4.9156304e+02    5.0000000e+02    5.0000000e+02    5.0000000e+02    5.8410087e+05    1.9059593e+02    2.0950788e+01    2.2763775e-02   -3.3788813e+00   -1.1294668e+03    4.5859686e-03   -7.3985425e+03   -1.3429931e-03   -1.0578338e-04   -1.5427639e-02    3.6259507e-04    3.8054082e+02    3.2761303e-06   -6.9746969e-06    8.1153902e-04   -8.9481607e-06    9.9035108e+01
  -6.4242654e+01    8.3976572e+00    1.0800876e+00    3.6088423e+02    0.0000000e+00    2.7889564e-04    5.0567574e+02    5.2709672e+02    4.9340820e+02    5.0000000e+02    5.0000000e+02    5.0000000e+02    5.9130181e+05    1.9241454e+02    2.9020163e+01    2.2763775e-02   -3.3768585e+00   -1.1433124e+03   -4.1268277e-03   -7.4897846e+03   -1.3659782e-03   -1.1763746e-04   -1.5615354e-02   -3.4164675e-04    3.8443995e+02    1.0360489e-06   -7.4266330e-06    8.2114934e-04   -9.9592587e-06    9.9633535e+01
  -6.3840027e+01    8.3197602e+00    1.0866995e+00    3.6420476e+02    0.0000000e+00    2.7980756e-04    5.0694856e+02    5.2848922e+02    4.9525545e+02    5.0000000e+02    5.0000000e+02    5.0000000e+02    5.9866029e+05    1.9479842e+02    3.5138246e+01    2.2763775e-02   -3.3742566e+00   -1.1575363e+03    1.4648569e-03   -7.5829840e+03   -1.7408762e-03   -1.7817144e-04   -1.5529342e-02    1.2084379e-04    3.8842618e+02   -5.4312950e-07   -1.0905685e-05    8.3929371e-04   -1.3669195e-05    1.0072936e+02
  -6.3436775e+01    8.2823118e+00    1.0716667e+00    3.5537518e+02    0.0000000e+00    2.7831983e-04    5.0807002e+02    5.2888226e+02    4.9608796e+02    5.0000000e+02    5.0000000e+02    5.0000000e+02    6.0618776e+05    1.9581801e+02    3.9809988e+01    2.2763775e-02   -3.3712540e+00   -1.1723072e+03   -1.3900885e-03   -7.6782326e+03   -1.7299175e-03   -2.5092384e-04   -1.6560900e-02   -1.1175305e-04    3.9278433e+02   -2.4574221e-07   -1.5758266e-05    8.9234961e-04   -1.9116370e-05    1.0104067e+02
  -6.3032868e+01    8.2204068e+00    1.0693784e+00    3.5426304e+02    0.0000000e+00    2.7794478e-04    5.0970351e+02    5.3000352e+02    4.9767919e+02    5.0000000e+02    5.0000000e+02    5.0000000e+02    6.1389726e+05    1.9761859e+02    4.7465600e+01    2.2763775e-02   -3.3679437e+00   -1.1859810e+03    5.6749008e-03   -7.7765412e+03   -1.8806983e-03   -1.4921573e-04   -1.5920766e-02    3.3791695e-04    3.9721732e+02    1.0646160e-06   -9.3505330e-06    8.6433748e-04   -1.1818402e-05    1.0166268e+02
  -6.2628272e+01    8.2149738e+00    1.0657031e+00    3.5269330e+02    0.0000000e+00    2.7736409e-04    5.1144924e+02    5.3147704e+02    4.9953673e+02    5.0000000e+02    5.0000000e+02    5.0000000e+02    6.2178043e+05    1.9932193e+02    5.5746288e+01    2.2763775e-02   -3.3641029e+00   -1.2019166e+03    5.1732098e-03   -7.8760088e+03   -1.6233897e-03   -1.3308277e-04   -1.5985867e-02    3.4044185e-04    4.0159183e+02    9.4301354e-07   -7.8159786e-06    8.4970574e-04   -1.0592475e-05    1.0219766e+02
  -6.2222957e+01    8.2166721e+00    1.0641549e+00    3.5223215e+02    0.0000000e+00    2.7705483e-04    5.1322237e+02    5.3293755e+02    5.0142871e+02    5.0000000e+02    5.0000000e+02    5.0000000e+02    6.2979802e+05    2.0118632e+02    6.4356295e+01    2.2763775e-02   -3.3596711e+00   -1.2176121e+03   -6.5157078e-03   -7.9775118e+03   -1.5114420e-03   -1.5688643e-04   -1.6238763e-02   -4.5188587e-04    4.0598763e+02    3.4715684e-06   -9.8516181e-06    8.5661148e-04   -1.2034162e-05    1.0282312e+02
  -6.1816889e+01    8.2415274e+00    1.0620526e+00    3.5155120e+02    0.0000000e+00    2.7663479e-04    5.1506789e+02    5.3440190e+02    5.0337741e+02    5.0000000e+02    5.0000000e+02    5.0000000e+02    6.3799926e+05    2.0303800e+02    7.3524960e+01    2.2763775e-02   -3.3546176e+00   -1.2336488e+03   -8.0078150e-04   -8.0812800e+03   -1.3074925e-03   -1.7832248e-04   -1.6408341e-02   -5.4889123e-05    4.1044814e+02    3.4746379e-06   -1.1438219e-05    8.4945402e-04   -1.3008287e-05    1.0340735e+02
  -6.1410035e+01    8.1973902e+00    1.0700792e+00    3.5558846e+02    0.0000000e+00    2.7773280e-04    5.1657725e+02    5.3587090e+02    5.0535914e+02    5.0000000e+02    5.0000000e+02    5.0000000e+02    6.4639271e+05    2.0577248e+02    8.1639489e+01    2.2763775e-02   -3.3488943e+00   -1.2501034e+03    1.1347220e-03   -8.1874612e+03   -1.4670464e-03   -1.7965285e-04   -1.6151748e-02    1.5150801e-04    4.1499322e+02    4.1981289e-07   -9.7380239e-06    8.3802557e-04   -1.3652849e-05    1.0463021e+02
  -6.1002361e+01    8.2062407e+00    1.0702989e+00    3.5564726e+02    0.0000000e+00    2.7791706e-04    5.1817135e+02    5.3732676e+02    5.0733226e+02    5.0000000e+02    5.0000000e+02    5.0000000e+02    6.5497384e+05    2.0792850e+02    9.0071503e+01    2.2763775e-02   -3.3426037e+00   -1.2666646e+03    4.4949594e-03   -8.2961624e+03   -1.4592775e-03   -7.6095628e-05   -1.5788417e-02    3.2609121e-04    4.1963891e+02   -1.1291074e-06   -2.1236759e-06    8.1254961e-04   -7.1159354e-06    1.0546243e+02
  -6.0798096e+01    8.1426993e+00    1.0565717e+00    3.4746300e+02    0.0000000e+00    2.7653194e-04    5.1870166e+02    5.3787956e+02    5.0769150e+02    5.0000000e+02    5.0000000e+02    5.0000000e+02    6.5954070e+05    2.0816216e+02    9.2177288e+01    2.2763775e-02   -3.3393503e+00   -1.2744072e+03   -2.7153474e-02   -8.3547738e+03   -1.7299958e-03   -8.5853905e-05   -1.7245526e-02   -1.8542518e-03    4.2237726e+02    4.5504734e-06   -5.9142949e-06    9.1384714e-04   -8.4738167e-06    1.0546197e+02
  -6.0542766e+01    8.0956416e+00    1.0517430e+00    3.4507225e+02    0.0000000e+00    2.7582288e-04    5.1982738e+02    5.3876818e+02    5.0833130e+02    5.0000000e+02    5.0000000e+02    5.0000000e+02    6.6496057e+05    2.0915527e+02    9.7897951e+01    2.2763775e-02   -3.3351429e+00   -1.2839727e+03    3.2625149e-02   -8.4238321e+03   -2.1122523e-03   -1.2961729e-04   -1.6441628e-02    2.3995455e-03    4.2553932e+02   -2.5605153e-06   -6.2402875e-06    8.9216047e-04   -1.0107840e-05    1.0572517e+02
  -6.0223602e+01    8.0549741e+00    1.0499790e+00    3.4427345e+02    0.0000000e+00    2.7557559e-04    5.2121738e+02    5.4001431e+02    5.1053746e+02    5.0000000e+02    5.0000000e+02    5.0000000e+02    6.7190628e+05    2.1076779e+02    1.0527712e+02    2.2763775e-02   -3.3294866e+00   -1.2983832e+03   -3.2394706e-03   -8.5111800e+03   -2.0878087e-03   -1.9824522e-04   -1.6560712e-02   -2.1712996e-04    4.2939376e+02    1.0578358e-06   -1.0348375e-05    8.9734750e-04   -1.4677557e-05    1.0628278e+02
  -5.9824648e+01    8.0700540e+00    1.0467592e+00    3.4325116e+02    0.0000000e+00    2.7491625e-04    5.2305298e+02    5.4141959e+02    5.1194627e+02    5.0000000e+02    5.0000000e+02    5.0000000e+02    6.8071815e+05    2.1264157e+02    1.1505322e+02    2.2763775e-02   -3.3217687e+00   -1.3160983e+03    9.0109878e-03   -8.6224149e+03   -1.6633128e-03   -1.9128850e-04   -1.6682245e-02    6.4145082e-04    4.3423934e+02    6.5961031e-07   -1.0289621e-05    8.7376527e-04   -1.3812647e-05    1.0686276e+02
  -5.9413443e+01    8.0775313e+00    1.0458078e+00    3.4300279e+02    0.0000000e+00    2.7466071e-04    5.2494429e+02    5.4213139e+02    5.1400706e+02    5.0000000e+02    5.0000000e+02    5.0000000e+02    6.9002183e+05    2.1484440e+02    1.2542088e+02    2.2763775e-02   -3.3130842e+00   -1.3342707e+03    9.8271874e-03   -8.7402135e+03   -1.3588336e-03   -1.2745045e-04   -1.6776393e-02    7.0014695e-04    4.3930870e+02    3.6142178e-06   -5.5585137e-06    8.5542765e-04   -9.8454599e-06    1.0761963e+02
  -5.9001257e+01    8.1024554e+00    1.0444746e+00    3.4274879e+02    0.0000000e+00    2.7437724e-04    5.2692351e+02    5.4364051e+02    5.1609836e+02    5.0000000e+02    5.0000000e+02    5.0000000e+02    6.9960483e+05    2.1701390e+02    1.3650370e+02    2.2763775e-02   -3.3036343e+00   -1.3527818e+03    2.3116707e-02   -8.8615971e+03   -1.2463047e-03   -1.6674006e-05   -1.6655857e-02    1.6759459e-03    4.4448843e+02    1.5032071e-06    4.2940089e-07    8.3838838e-04   -2.8551760e-06    1.0831635e+02
  -5.8588036e+01    8.0142383e+00    1.0509718e+00    3.4579320e+02    0.0000000e+00    2.7535265e-04    5.2846681e+02    5.4517055e+02    5.1821765e+02    5.0000000e+02    5.0000000e+02    5.0000000e+02    7.0943020e+05    2.2002710e+02    1.4615484e+02    2.2763775e-02   -3.2933540e+00   -1.3717690e+03    1.2661293e-02   -8.9860478e+03   -1.5555555e-03    6.2713159e-05   -1.6509226e-02    9.2430762e-04    4.4978061e+02   -6.5382952e-07    3.8062969e-06    8.4130420e-04    2.4264947e-06    1.0964419e+02
  -5.8173734e+01    7.9996896e+00    1.0524040e+00    3.4629257e+02    0.0000000e+00    2.7572011e-04    5.3031173e+02    5.4669672e+02    5.1972863e+02    5.0000000e+02    5.0000000e+02    5.0000000e+02    7.1948022e+05    2.2261771e+02    1.5718945e+02    2.2763775e-02   -3.2823828e+00   -1.3911689e+03    8.4834674e-03   -9.1133733e+03   -1.5449315e-03    1.0993414e-04   -1.6474132e-02    5.8297981e-04    4.5521869e+02   -9.2101759e-07    9.5335744e-06    8.3094474e-04    4.7278708e-06    1.1062048e+02
  -5.7758317e+01    7.9530998e+00    1.0302563e+00    3.3424069e+02    0.0000000e+00    2.7302228e-04    5.3195300e+02    5.4822794e+02    5.2142633e+02    5.0000000e+02    5.0000000e+02    5.0000000e+02    7.2975057e+05    2.2346376e+02    1.6553909e+02    2.2763775e-02   -3.2706218e+00   -1.4108252e+03   -4.7173378e-03   -9.2435613e+03   -2.2554211e-03    1.3221464e-04   -1.7307475e-02   -2.7502221e-04    4.6137180e+02    1.9571588e-06    8.2292739e-06    9.2456025e-04    6.7489506e-06    1.1062975e+02
  -5.7341745e+01    7.8817390e+00    1.0278788e+00    3.3324931e+02    0.0000000e+00    2.7269861e-04    5.3391364e+02    5.4983916e+02    5.2407328e+02    5.0000000e+02    5.0000000e+02    5.0000000e+02    7.4024959e+05    2.2578550e+02    1.7724677e+02    2.2763775e-02   -3.2582441e+00   -1.4302611e+03   -1.0491494e-02   -9.3770368e+03   -2.2064408e-03    8.5159989e-06   -1.7524020e-02   -8.1111722e-04    4.6708110e+02   -5.6641176e-07    1.6039946e-06    9.3522497e-04   -1.2425062e-06    1.1139917e+02
  -5.6923976e+01    7.8756746e+00    1.0245104e+00    3.3189019e+02    0.0000000e+00    2.7211920e-04    5.3597222e+02    5.5057750e+02    5.2581021e+02    5.0000000e+02    5.0000000e+02    5.0000000e+02    7.5109069e+05    2.2806785e+02    1.8965341e+02    2.2763775e-02   -3.2449654e+00   -1.4519453e+03   -1.6615746e-03   -9.5139632e+03   -1.7272141e-03   -1.8543617e-05   -1.7649968e-02   -1.5727526e-04    4.7301862e+02    1.7113239e-06   -6.2456280e-07    9.1214423e-04   -2.1128223e-06    1.1210905e+02
  -5.6504967e+01    7.8836199e+00    1.0241203e+00    3.3202686e+02    0.0000000e+00    2.7192384e-04    5.3803652e+02    5.5218812e+02    5.2802093e+02    5.0000000e+02    5.0000000e+02    5.0000000e+02    7.6216930e+05    2.3066078e+02    2.0258448e+02    2.2763775e-02   -3.2307447e+00   -1.4737911e+03   -8.1105580e-03   -9.6540840e+03   -1.4998817e-03   -3.9022274e-05   -1.7755185e-02   -5.7334692e-04    4.7903633e+02    4.8036531e-06   -1.3574507e-06    9.0037063e-04   -3.6448842e-06    1.1299333e+02
  -5.6084674e+01    7.9145452e+00    1.0233046e+00    3.3198854e+02    0.0000000e+00    2.7171105e-04    5.4020210e+02    5.5379954e+02    5.3029284e+02    5.0000000e+02    5.0000000e+02    5.0000000e+02    7.7351854e+05    2.3325033e+02    2.1636359e+02    2.2763775e-02   -3.2155275e+00   -1.4957602e+03    1.8072102e-04   -9.7978027e+03   -1.4774813e-03   -4.7100326e-05   -1.7876762e-02    5.0627841e-06    4.8514436e+02    1.6154814e-06   -1.5420809e-06    9.0032735e-04   -4.1769129e-06    1.1383021e+02
  -5.5663041e+01    7.8095006e+00    1.0295772e+00    3.3498487e+02    0.0000000e+00    2.7261557e-04    5.4189998e+02    5.5541858e+02    5.3259341e+02    5.0000000e+02    5.0000000e+02    5.0000000e+02    7.8518488e+05    2.3664829e+02    2.2869321e+02    2.2763775e-02   -3.1992413e+00   -1.5182617e+03    3.0344581e-03   -9.9456010e+03   -1.8362665e-03   -3.5237094e-05   -1.7685007e-02    2.0847041e-04    4.9141123e+02   -3.8204914e-07   -5.4313799e-07    9.0425842e-04   -3.6525612e-06    1.1527683e+02
  -5.5240028e+01    7.7520558e+00    1.0152245e+00    3.2668603e+02    0.0000000e+00    2.7118854e-04    5.4364644e+02    5.5724988e+02    5.3427619e+02    5.0000000e+02    5.0000000e+02    5.0000000e+02    7.9729559e+05    2.3838397e+02    2.3938238e+02    2.2763775e-02   -3.1820365e+00   -1.5419015e+03    3.7684455e-03   -1.0098914e+04   -2.0267915e-03   -4.8430863e-05   -1.9150777e-02    1.3858859e-04    4.9831146e+02    4.3533569e-07   -2.1532456e-06    9.9594361e-04   -5.4467176e-06    1.1574279e+02
  -5.4901618e+01    7.6893959e+00    1.0118300e+00    3.2520777e+02    0.0000000e+00    2.7064587e-04    5.4534485e+02    5.5832251e+02    5.3584946e+02    5.0000000e+02    5.0000000e+02    5.0000000e+02    8.0707660e+05    2.4034545e+02    2.5054362e+02    2.2763775e-02   -3.1678488e+00   -1.5588498e+03    8.2012066e-03   -1.0223920e+04   -2.3350224e-03    6.3526001e-06   -1.8350997e-02    2.8970608e-04    5.0386300e+02    3.1260996e-07    7.6761760e-07    9.6668510e-04   -8.4322556e-07    1.1634154e+02
  -5.4478605e+01    7.6241592e+00    1.0091188e+00    3.2408153e+02    0.0000000e+00    2.7024230e-04    5.4748951e+02    5.5994252e+02    5.3851815e+02    5.0000000e+02    5.0000000e+02    5.0000000e+02    8.1945734e+05    2.4302637e+02    2.6509477e+02    2.2763775e-02   -3.1491044e+00   -1.5835836e+03    3.7104064e-02   -1.0380203e+04   -2.2914415e-03    1.6599821e-04   -1.8554788e-02    2.0730259e-03    5.1063219e+02   -2.8922959e-06    9.7433492e-06    9.7697977e-04    8.5545684e-06    1.1720884e+02
  -5.4140195e+01    7.6200419e+00    1.0062019e+00    3.2302629e+02    0.0000000e+00    2.6974637e-04    5.4928480e+02    5.6125248e+02    5.3994829e+02    5.0000000e+02    5.0000000e+02    5.0000000e+02    8.2978214e+05    2.4509310e+02    2.7731466e+02    2.2763775e-02   -3.1334285e+00   -1.6040531e+03    2.8640891e-02   -1.0510812e+04   -1.7707656e-03    2.2638373e-04   -1.8615984e-02    1.6803934e-03    5.1627232e+02    1.5693609e-06    1.3787607e-05    9.5068043e-04    1.3236585e-05    1.1782642e+02
  -5.3717182e+01    7.6037084e+00    1.0031707e+00    3.2126517e+02    0.0000000e+00    2.6929310e-04    5.5148872e+02    5.6274352e+02    5.4235036e+02    5.0000000e+02    5.0000000e+02    5.0000000e+02    8.4264306e+05    2.4790291e+02    2.9277509e+02    2.2763775e-02   -3.1127034e+00   -1.6293812e+03    3.8245731e-03   -1.0673407e+04   -1.5669367e-03    3.4658706e-04   -1.8975091e-02    3.1202527e-04    5.2322688e+02    5.5655941e-06    2.1073219e-05    9.5409606e-04    1.9942331e-05    1.1873298e+02
  -5.3378772e+01    7.5984634e+00    1.0019648e+00    3.2073919e+02    0.0000000e+00    2.6916945e-04    5.5329854e+02    5.6439576e+02    5.4422362e+02    5.0000000e+02    5.0000000e+02    5.0000000e+02    8.5348599e+05    2.5023183e+02    3.0581585e+02    2.2763775e-02   -3.0954173e+00   -1.6500260e+03   -2.2277077e-02   -1.0810978e+04   -1.5954333e-03    3.3407480e-04   -1.9294051e-02   -1.3801366e-03    5.2906359e+02    5.2666812e-06    2.0257374e-05    9.7129157e-04    1.9354871e-05    1.1948077e+02
  -5.2955759e+01    7.4897322e+00    1.0074282e+00    3.2335786e+02    0.0000000e+00    2.6990830e-04    5.5515634e+02    5.6694330e+02    5.4671264e+02    5.0000000e+02    5.0000000e+02    5.0000000e+02    8.6679047e+05    2.5397363e+02    3.2110134e+02    2.2763775e-02   -3.0726163e+00   -1.6761379e+03   -9.1906220e-03   -1.0979224e+04   -2.1356916e-03    3.9347389e-04   -1.9584491e-02   -7.1288937e-04    5.3618840e+02    8.9535888e-07    2.3472936e-05    1.0086016e-03    2.2953630e-05    1.2101146e+02
  -5.2617349e+01    7.5065757e+00    1.0080137e+00    3.2343803e+02    0.0000000e+00    2.7014859e-04    5.5698070e+02    5.6837887e+02    5.4864049e+02    5.0000000e+02    5.0000000e+02    5.0000000e+02    8.7810848e+05    2.5662597e+02    3.3511249e+02    2.2763775e-02   -3.0536957e+00   -1.6981629e+03   -6.6888193e-03   -1.1122533e+04   -2.2611933e-03    4.8827878e-04   -1.9531194e-02   -3.9000470e-04    5.4229243e+02   -8.4911148e-07    2.9535213e-05    1.0109771e-03    2.8027834e-05    1.2191986e+02
  -5.2194336e+01    7.4500006e+00    9.9077180e-01    3.1443194e+02    0.0000000e+00    2.6804755e-04    5.5896872e+02    5.7045351e+02    5.5065083e+02    5.0000000e+02    5.0000000e+02    5.0000000e+02    8.9193550e+05    2.5825937e+02    3.4845649e+02    2.2763775e-02   -3.0288066e+00   -1.7249689e+03   -9.0927327e-04   -1.1297599e+04   -2.2078868e-03    2.7646996e-04   -2.0298540e-02   -2.4545771e-05    5.5004957e+02   -1.6086805e-06    2.0565144e-05    1.0466755e-03    1.6632804e-05    1.2220172e+02
  -5.1855925e+01    7.4025176e+00    9.8900325e-01    3.1357931e+02    0.0000000e+00    2.6779367e-04    5.6076740e+02    5.7099532e+02    5.5259058e+02    5.0000000e+02    5.0000000e+02    5.0000000e+02    9.0368182e+05    2.6075115e+02    3.6239045e+02    2.2763775e-02   -3.0083160e+00   -1.7464377e+03   -9.7890706e-02   -1.1447081e+04   -2.4079311e-03    2.4231331e-04   -1.9508258e-02   -5.4299045e-03    5.5680477e+02   -1.4786323e-06    1.7168642e-05    1.0103701e-03    1.1854439e-05    1.2301790e+02
  -5.1432913e+01    7.3958210e+00    9.8673416e-01    3.1287277e+02    0.0000000e+00    2.6732383e-04    5.6308666e+02    5.7273962e+02    5.5479651e+02    5.0000000e+02    5.0000000e+02    5.0000000e+02    9.1814357e+05    2.6382839e+02    3.8045472e+02    2.2763775e-02   -2.9814722e+00   -1.7750362e+03   -5.3756487e-02   -1.1629883e+04   -2.0947375e-03    1.1985335e-04   -1.9643328e-02   -2.8856453e-03    5.6465482e+02   -1.2151398e-07    7.9399613e-06    1.0019394e-03    7.5649790e-06    1.2398822e+02
  -5.1094502e+01    7.3883359e+00    9.8571812e-01    3.1226224e+02    0.0000000e+00    2.6725680e-04    5.6497110e+02    5.7439235e+02    5.5670987e+02    5.0000000e+02    5.0000000e+02    5.0000000e+02    9.3043845e+05    2.6649564e+02    3.9562081e+02    2.2763775e-02   -2.9591309e+00   -1.7990566e+03   -3.7763465e-02   -1.1785616e+04   -1.8269893e-03    1.5225533e-04   -1.9744212e-02   -2.0232840e-03    5.7133040e+02    2.8650256e-06    8.8408360e-06    9.9332989e-04    9.9265470e-06    1.2486195e+02
  -5.0671489e+01    7.3989007e+00    9.8314972e-01    3.1128182e+02    0.0000000e+00    2.6674393e-04    5.6734491e+02    5.7665206e+02    5.5936283e+02    5.0000000e+02    5.0000000e+02    5.0000000e+02    9.4548537e+05    2.6966142e+02    4.1481333e+02    2.2763775e-02   -2.9298445e+00   -1.8283933e+03   -2.9303976e-02   -1.1975993e+04   -1.7886602e-03    1.7019880e-04   -2.0338827e-02   -1.5419007e-03    5.7940400e+02    4.6805676e-06    9.5319802e-06    1.0189691e-03    1.1440681e-05    1.2583908e+02
  -5.0333079e+01    7.4219957e+00    9.8321363e-01    3.1143920e+02    0.0000000e+00    2.6676622e-04    5.6930442e+02    5.7855823e+02    5.6134655e+02    5.0000000e+02    5.0000000e+02    5.0000000e+02    9.5833107e+05    2.7249587e+02    4.3129061e+02    2.2763775e-02   -2.9055002e+00   -1.8533026e+03   -3.0067078e-02   -1.2138689e+04   -1.9791208e-03    1.8662151e-04   -2.0839619e-02   -1.6235354e-03    5.8630550e+02    2.1115855e-06    1.0443134e-05    1.0482558e-03    1.1676014e-05    1.2676165e+02
  -4.9910066e+01    7.3038023e+00    9.8873458e-01    3.1411272e+02    0.0000000e+00    2.6748506e-04    5.7132588e+02    5.8073219e+02    5.6403281e+02    5.0000000e+02    5.0000000e+02    5.0000000e+02    9.7404816e+05    2.7676224e+02    4.5074273e+02    2.2763775e-02   -2.8735891e+00   -1.8836662e+03   -1.3385239e-02   -1.2337730e+04   -2.4343821e-03    2.3028383e-04   -2.0932599e-02   -8.0901369e-04    5.9468320e+02   -9.3341667e-07    1.0136835e-05    1.0693561e-03    1.4036560e-05    1.2844697e+02
  -4.9571656e+01    7.2938278e+00    9.8839954e-01    3.1361563e+02    0.0000000e+00    2.6766503e-04    5.7320356e+02    5.8246340e+02    5.6568845e+02    5.0000000e+02    5.0000000e+02    5.0000000e+02    9.8744383e+05    2.7974627e+02    4.6748286e+02    2.2763775e-02   -2.8471853e+00   -1.9097543e+03   -3.7604160e-03   -1.2507420e+04   -2.3128669e-03    4.7869403e-04   -2.0723124e-02   -2.3281585e-04    6.0190535e+02   -1.2768449e-06    1.9515288e-05    1.0436565e-03    2.9908200e-05    1.2945892e+02
  -4.9148643e+01    7.2022036e+00    9.6640593e-01    3.0224068e+02    0.0000000e+00    2.6484977e-04    5.7551172e+02    5.8324541e+02    5.6833098e+02    5.0000000e+02    5.0000000e+02    5.0000000e+02    1.0037606e+06    2.8117172e+02    4.8419270e+02    2.2763775e-02   -2.8127228e+00   -1.9403894e+03    5.6929110e-03   -1.2714483e+04   -3.1262429e-03    1.1267116e-05   -2.0840924e-02    2.4456725e-04    6.1142662e+02    1.7731407e-06   -8.6809039e-07    1.0905726e-03   -2.7917800e-07    1.2945636e+02
  -4.8810233e+01    7.0646912e+00    9.6435466e-01    3.0111620e+02    0.0000000e+00    2.6467519e-04    5.7746911e+02    5.8526078e+02    5.7050067e+02    5.0000000e+02    5.0000000e+02    5.0000000e+02    1.0176284e+06    2.8400901e+02    5.0159235e+02    2.2763775e-02   -2.7844506e+00   -1.9645824e+03    7.2246937e-02   -1.2891705e+04   -2.9506828e-03    7.9704908e-05   -2.0587308e-02    3.7580445e-03    6.1888731e+02    2.8621241e-06    3.7507498e-06    1.0755361e-03    2.9990046e-06    1.3034668e+02
  -4.8387220e+01    7.0383761e+00    9.6091882e-01    2.9978012e+02    0.0000000e+00    2.6404358e-04    5.7997024e+02    5.8788948e+02    5.7267604e+02    5.0000000e+02    5.0000000e+02    5.0000000e+02    1.0348665e+06    2.8745016e+02    5.2388688e+02    2.2763775e-02   -2.7475185e+00   -2.0002573e+03    2.3182481e-02   -1.3108657e+04   -2.5051819e-03    3.0705822e-05   -2.0898062e-02    1.1032916e-03    6.2824915e+02    1.5459029e-06    1.6082677e-06    1.0659651e-03    1.0821488e-06    1.3137548e+02
  -4.8048810e+01    7.0326545e+00    9.6025396e-01    2.9948848e+02    0.0000000e+00    2.6399117e-04    5.8199938e+02    5.9002554e+02    5.7478793e+02    5.0000000e+02    5.0000000e+02    5.0000000e+02    1.0494796e+06    2.9054581e+02    5.4283418e+02    2.2763775e-02   -2.7169081e+00   -2.0291192e+03    1.5333641e-02   -1.3293554e+04   -2.1534494e-03   -4.5057289e-05   -2.0994963e-02    5.6877618e-04    6.3616026e+02    3.5037469e-06   -2.0711955e-06    1.0531124e-03   -2.8820665e-06    1.3236772e+02
  -4.7625797e+01    7.0485495e+00    9.5772614e-01    2.9851198e+02    0.0000000e+00    2.6350241e-04    5.8453634e+02    5.9199946e+02    5.7745138e+02    5.0000000e+02    5.0000000e+02    5.0000000e+02    1.0673502e+06    2.9421190e+02    5.6657868e+02    2.2763775e-02   -2.6769441e+00   -2.0640664e+03    4.2312158e-03   -1.3519599e+04   -2.0314866e-03   -6.8386321e-05   -2.1532264e-02    2.1881505e-04    6.4571952e+02    5.5625412e-06   -2.1929368e-06    1.0684765e-03   -4.9245667e-06    1.3347972e+02
  -4.7287387e+01    7.0578671e+00    9.5740544e-01    2.9843203e+02    0.0000000e+00    2.6348359e-04    5.8662280e+02    5.9387328e+02    5.7973419e+02    5.0000000e+02    5.0000000e+02    5.0000000e+02    1.0826024e+06    2.9744457e+02    5.8686153e+02    2.2763775e-02   -2.6438423e+00   -2.0933564e+03    3.0558068e-03   -1.3712940e+04   -2.3103974e-03   -4.6530410e-05   -2.2213681e-02    6.8046929e-05    6.5388015e+02    2.1277753e-06   -1.2529799e-06    1.1091306e-03   -3.9363264e-06    1.3450326e+02
  -4.6864374e+01    6.9294585e+00    9.6257966e-01    3.0091770e+02    0.0000000e+00    2.6415912e-04    5.8883950e+02    5.9599438e+02    5.8243555e+02    5.0000000e+02    5.0000000e+02    5.0000000e+02    1.1012548e+06    3.0229334e+02    6.1161605e+02    2.2763775e-02   -2.6006524e+00   -2.1295454e+03   -8.2652576e-04   -1.3949062e+04   -2.9502270e-03   -7.3418050e-05   -2.2404397e-02   -5.0720684e-05    6.6380000e+02   -5.2236866e-07   -2.2002211e-06    1.1404149e-03   -5.4795582e-06    1.3633926e+02
  -4.6525964e+01    6.9193192e+00    9.6183241e-01    3.0024997e+02    0.0000000e+00    2.6427409e-04    5.9087757e+02    5.9744664e+02    5.8475508e+02    5.0000000e+02    5.0000000e+02    5.0000000e+02    1.1172555e+06    3.0567847e+02    6.3258960e+02    2.2763775e-02   -2.5649634e+00   -2.1607303e+03    1.3404198e-04   -1.4151726e+04   -2.9424316e-03    5.6494295e-05   -2.2271241e-02   -6.7304656e-05    6.7240278e+02   -1.7692759e-06    3.5700435e-06    1.1302722e-03    2.6206274e-06    1.3743443e+02
  -4.6102951e+01    6.8628818e+00    9.4179686e-01    2.9024194e+02    0.0000000e+00    2.6162521e-04    5.9345981e+02    5.9993885e+02    5.8747502e+02    5.0000000e+02    5.0000000e+02    5.0000000e+02    1.1366894e+06    3.0757100e+02    6.5421788e+02    2.2763775e-02   -2.5185247e+00   -2.1979747e+03    3.1653529e-02   -1.4397926e+04   -3.4784878e-03    5.3772209e-05   -2.1645326e-02    1.5081540e-03    6.8368396e+02   -3.7929182e-06    5.3390542e-06    1.1203443e-03    2.5446025e-06    1.3752963e+02
  -4.5764541e+01    6.7369141e+00    9.3809432e-01    2.8850762e+02    0.0000000e+00    2.6115617e-04    5.9557344e+02    6.0200342e+02    5.8977507e+02    5.0000000e+02    5.0000000e+02    5.0000000e+02    1.1532287e+06    3.1057759e+02    6.7542180e+02    2.2763775e-02   -2.4804493e+00   -2.2266666e+03   -2.8703109e-02   -1.4609383e+04   -3.2716057e-03   -1.4716264e-05   -2.1612849e-02   -1.3800597e-03    6.9256060e+02    1.3167119e-06    1.2599766e-06    1.1126509e-03   -1.5459621e-06    1.3838510e+02
  -4.5341528e+01    6.6941766e+00    9.3539508e-01    2.8733021e+02    0.0000000e+00    2.6070783e-04    5.9827125e+02    6.0449418e+02    5.9217032e+02    5.0000000e+02    5.0000000e+02    5.0000000e+02    1.1739039e+06    3.1472892e+02    7.0360444e+02    2.2763775e-02   -2.4309048e+00   -2.2688517e+03   -6.3004377e-04   -1.4869926e+04   -2.8861709e-03    2.7553131e-05   -2.1932570e-02   -2.9337095e-04    7.0373762e+02    1.7443804e-06    2.0374043e-06    1.1072567e-03   -3.6549354e-07    1.3963818e+02
  -4.5003117e+01    6.7028106e+00    9.3406969e-01    2.8675320e+02    0.0000000e+00    2.6054286e-04    6.0045071e+02    6.0676008e+02    5.9452388e+02    5.0000000e+02    5.0000000e+02    5.0000000e+02    1.1912144e+06    3.1820266e+02    7.2704913e+02    2.2763775e-02   -2.3899223e+00   -2.3035625e+03    1.7864732e-02   -1.5088660e+04   -2.4264656e-03   -8.3680286e-05   -2.1900508e-02    8.3986322e-04    7.1308472e+02    3.1858393e-06   -3.6540160e-06    1.0850922e-03   -4.2245650e-06    1.4071110e+02
  -4.4580105e+01    6.7066887e+00    9.3265161e-01    2.8632909e+02    0.0000000e+00    2.6020806e-04    6.0316221e+02    6.0990377e+02    5.9740628e+02    5.0000000e+02    5.0000000e+02    5.0000000e+02    1.2126728e+06    3.2260765e+02    7.5689273e+02    2.2763775e-02   -2.3365812e+00   -2.3452083e+03    3.9301859e-03   -1.5360278e+04   -2.2999355e-03   -9.2325687e-05   -2.2468075e-02    1.6821566e-04    7.2453946e+02    6.6738232e-06   -3.8693552e-06    1.1011491e-03   -4.3930341e-06    1.4208252e+02
  -4.4241694e+01    6.7237953e+00    9.3172129e-01    2.8598630e+02    0.0000000e+00    2.6008892e-04    6.0536344e+02    6.1242051e+02    5.9982630e+02    5.0000000e+02    5.0000000e+02    5.0000000e+02    1.2307325e+06    3.2622995e+02    7.8166079e+02    2.2763775e-02   -2.2924950e+00   -2.3800319e+03    5.5019893e-03   -1.5589138e+04   -2.5834830e-03   -2.0474273e-05   -2.3150617e-02    2.1311066e-04    7.3417675e+02    3.0412980e-06    1.8584682e-07    1.1394397e-03   -2.1697754e-06    1.4321652e+02
  -4.3818681e+01    6.5818030e+00    9.3605323e-01    2.8797708e+02    0.0000000e+00    2.6068426e-04    6.0784196e+02    6.1352297e+02    6.0275167e+02    5.0000000e+02    5.0000000e+02    5.0000000e+02    1.2532141e+06    3.3170491e+02    8.1342283e+02    2.2763775e-02   -2.2351499e+00   -2.4234160e+03    1.5390732e-03   -1.5873851e+04   -3.2054045e-03   -1.4025634e-04   -2.3528008e-02    8.1204126e-05    7.4611017e+02   -7.6118232e-07   -3.7059414e-06    1.1733485e-03   -1.0935241e-05    1.4521026e+02
  -4.3480271e+01    6.5670100e+00    9.3628058e-01    2.8782837e+02    0.0000000e+00    2.6088116e-04    6.1003827e+02    6.1602041e+02    6.0519544e+02    5.0000000e+02    5.0000000e+02    5.0000000e+02    1.2721159e+06    3.3572589e+02    8.4000579e+02    2.2763775e-02   -2.1878088e+00   -2.4598904e+03    5.0379991e-02   -1.6113416e+04   -3.3277543e-03   -8.9942867e-05   -2.3495882e-02    2.6189661e-03    7.5619761e+02    2.2204255e-08   -1.1612366e-06    1.1746956e-03   -7.8908339e-06    1.4652857e+02
  -4.3057258e+01    6.4945394e+00    9.2131727e-01    2.8057001e+02    0.0000000e+00    2.5889881e-04    6.1288647e+02    6.1923745e+02    6.0814184e+02    5.0000000e+02    5.0000000e+02    5.0000000e+02    1.2956096e+06    3.3860089e+02    8.6891961e+02    2.2763775e-02   -2.1262816e+00   -2.5056424e+03    3.0826794e-02   -1.6410723e+04   -3.3565578e-03   -2.2684519e-04   -2.3653980e-02    1.4797977e-03    7.6923032e+02   -3.5443548e-06   -2.6664121e-06    1.1910047e-03   -1.6975505e-05    1.4701133e+02
  -4.2718848e+01    6.3877156e+00    9.1667634e-01    2.7831927e+02    0.0000000e+00    2.5827169e-04    6.1517888e+02    6.2184677e+02    6.1059891e+02    5.0000000e+02    5.0000000e+02    5.0000000e+02    1.3152137e+06    3.4199628e+02    8.9535340e+02    2.2763775e-02   -2.0757631e+00   -2.5398051e+03   -3.9679576e-02   -1.6661219e+04   -3.6474218e-03   -2.7417907e-05   -2.2623328e-02   -2.1865590e-03    7.8023571e+02    3.4304039e-07   -2.1178052e-06    1.1446814e-03   -8.6935286e-07    1.4794998e+02
  -4.2295835e+01    6.3198739e+00    9.1486155e-01    2.7749793e+02    0.0000000e+00    2.5801041e-04    6.1808109e+02    6.2517198e+02    6.1351769e+02    5.0000000e+02    5.0000000e+02    5.0000000e+02    1.3399042e+06    3.4694635e+02    9.3108144e+02    2.2763775e-02   -2.0102603e+00   -2.5898536e+03    1.7197682e-02   -1.6972560e+04   -3.3261905e-03   -6.6035624e-05   -2.2651758e-02    4.0148058e-04    7.9353447e+02   -3.8509665e-06   -3.0872382e-06    1.1344921e-03   -3.2585932e-06    1.4946213e+02
  -4.1957425e+01    6.3181140e+00    9.1179383e-01    2.7616481e+02    0.0000000e+00    2.5754654e-04    6.2042565e+02    6.2781426e+02    6.1588637e+02    5.0000000e+02    5.0000000e+02    5.0000000e+02    1.3606542e+06    3.5070530e+02    9.5979894e+02    2.2763775e-02   -1.9561521e+00   -2.6307028e+03    6.8825977e-03   -1.7235169e+04   -2.6066119e-03   -8.9966240e-05   -2.2791752e-02    1.9524107e-04    8.0469464e+02    1.0355472e-06   -3.5524111e-06    1.1079853e-03   -5.4605868e-06    1.5054854e+02
  -4.1534412e+01    6.2837654e+00    9.1077941e-01    2.7583918e+02    0.0000000e+00    2.5729227e-04    6.2333793e+02    6.3112065e+02    6.1877808e+02    5.0000000e+02    5.0000000e+02    5.0000000e+02    1.3863532e+06    3.5590355e+02    9.9748014e+02    2.2763775e-02   -1.8859323e+00   -2.6805734e+03   -1.8440305e-02   -1.7560533e+04   -2.5716271e-03   -8.6741264e-05   -2.3524831e-02   -1.1940762e-03    8.1840645e+02    6.8022762e-06   -3.6602057e-06    1.1383108e-03   -6.4266865e-06    1.5215365e+02
  -4.1196002e+01    6.2992000e+00    9.0812778e-01    2.7457364e+02    0.0000000e+00    2.5697171e-04    6.2571850e+02    6.3334510e+02    6.2056075e+02    5.0000000e+02    5.0000000e+02    5.0000000e+02    1.4082873e+06    3.5991149e+02    1.0281751e+03    2.2763775e-02   -1.8279480e+00   -2.7232856e+03    1.8625335e-02   -1.7838216e+04   -2.4380020e-03   -8.0678393e-05   -2.3737723e-02    8.5692148e-04    8.3011969e+02    5.7495895e-06   -3.7097286e-06    1.1396371e-03   -6.6598547e-06    1.5332416e+02
  -4.0772989e+01    6.3204942e+00    9.0688397e-01    2.7416503e+02    0.0000000e+00    2.5669985e-04    6.2866306e+02    6.3662938e+02    6.2262943e+02    5.0000000e+02    5.0000000e+02    5.0000000e+02    1.4350014e+06    3.6525311e+02    1.0677811e+03    2.2763775e-02   -1.7527213e+00   -2.7753978e+03    5.1763223e-03   -1.8176246e+04   -2.9886174e-03   -7.8856474e-05   -2.4835949e-02    2.1348068e-04    8.4427786e+02    5.0948758e-07   -3.1211508e-06    1.2012641e-03   -6.3969881e-06    1.5495572e+02
  -4.0434579e+01    6.1388307e+00    9.1204919e-01    2.7647704e+02    0.0000000e+00    2.5752270e-04    6.3082214e+02    6.3803182e+02    6.2437653e+02    5.0000000e+02    5.0000000e+02    5.0000000e+02    1.4579261e+06    3.7069307e+02    1.1018469e+03    2.2763775e-02   -1.6906814e+00   -2.8187466e+03   -9.5905065e-03   -1.8467210e+04   -3.7449546e-03   -2.8842214e-04   -2.5069727e-02   -5.5092311e-04    8.5644857e+02   -1.1885390e-06   -1.0340556e-05    1.2333498e-03   -1.9508725e-05    1.5690652e+02
  -4.0011566e+01    6.1157408e+00    9.1001088e-01    2.7522734e+02    0.0000000e+00    2.5736995e-04    6.3377629e+02    6.4145177e+02    6.2645795e+02    5.0000000e+02    5.0000000e+02    5.0000000e+02    1.4859671e+06    3.7623543e+02    1.1435574e+03    2.2763775e-02   -1.6101085e+00   -2.8734723e+03   -1.2389179e-03   -1.8822106e+04   -4.0869638e-03   -3.0122737e-04   -2.5084510e-02   -3.0071615e-06    8.7134682e+02   -2.8981503e-06   -1.0472206e-05    1.2451243e-03   -2.0216842e-05    1.5858679e+02
  -3.9673156e+01    6.0283613e+00    8.9354694e-01    2.6742786e+02    0.0000000e+00    2.5516127e-04    6.3643864e+02    6.4420236e+02    6.3012393e+02    5.0000000e+02    5.0000000e+02    5.0000000e+02    1.5099326e+06    3.7826718e+02    1.1726098e+03    2.2763775e-02   -1.5437171e+00   -2.9190827e+03    1.1515772e-02   -1.9126140e+04   -4.2989630e-03   -6.2839014e-05   -2.5299118e-02    1.9243711e-04    8.8468914e+02   -6.3972510e-06   -2.0903539e-06    1.2695350e-03   -3.3047147e-06    1.5860263e+02
  -3.9250143e+01    5.9167000e+00    8.9343939e-01    2.6741330e+02    0.0000000e+00    2.5510962e-04    6.3950346e+02    6.4765933e+02    6.3206406e+02    5.0000000e+02    5.0000000e+02    5.0000000e+02    1.5391586e+06    3.8423175e+02    1.2177648e+03    2.2763775e-02   -1.4580261e+00   -2.9735921e+03    7.7140225e-03   -1.9497379e+04   -4.2282065e-03    1.9260115e-05   -2.4243221e-02    5.5715747e-04    9.0091439e+02    8.0091316e-06    1.9005618e-07    1.2047962e-03    6.1909668e-07    1.6042746e+02
  -3.8911732e+01    5.8742729e+00    8.9231591e-01    2.6698904e+02    0.0000000e+00    2.5494855e-04    6.4205028e+02    6.5044357e+02    6.3383516e+02    5.0000000e+02    5.0000000e+02    5.0000000e+02    1.5643969e+06    3.8900239e+02    1.2553053e+03    2.2763775e-02   -1.3873392e+00   -3.0233519e+03   -1.6322226e-03   -1.9816551e+04   -3.6018406e-03   -1.3169900e-04   -2.3688271e-02   -1.6624726e-04    9.1447018e+02    5.5372736e-06   -6.0929034e-06    1.1599120e-03   -5.4307494e-06    1.6183834e+02
  -3.8488720e+01    5.8800457e+00    8.8920195e-01    2.6590074e+02    0.0000000e+00    2.5434291e-04    6.4516457e+02    6.5392261e+02    6.3564307e+02    5.0000000e+02    5.0000000e+02    5.0000000e+02    1.5952070e+06    3.9460086e+02    1.3011806e+03    2.2763775e-02   -1.2956627e+00   -3.0848391e+03   -1.3978209e-03   -2.0205772e+04   -3.0773039e-03   -2.6920567e-05   -2.4453017e-02    8.2849402e-05    9.3093154e+02    7.2918460e-06   -1.2418642e-06    1.1684653e-03   -2.6360617e-06    1.6343050e+02
  -3.8150309e+01    5.8500060e+00    8.8788623e-01    2.6509959e+02    0.0000000e+00    2.5424471e-04    6.4773899e+02    6.5670805e+02    6.3832906e+02    5.0000000e+02    5.0000000e+02    5.0000000e+02    1.6215287e+06    3.9958587e+02    1.3410197e+03    2.2763775e-02   -1.2201153e+00   -3.1354712e+03   -2.9291361e-03   -2.0539466e+04   -3.0029430e-03    1.6475255e-04   -2.4967960e-02   -1.9693183e-04    9.4498024e+02    1.0631297e-05    5.0186107e-06    1.1864427e-03    1.0835704e-05    1.6489482e+02
  -3.7727297e+01    5.8398750e+00    8.8544877e-01    2.6416385e+02    0.0000000e+00    2.5377885e-04    6.5086779e+02    6.5954082e+02    6.4052299e+02    5.0000000e+02    5.0000000e+02    5.0000000e+02    1.6536822e+06    4.0557649e+02    1.3899066e+03    2.2763775e-02   -1.1222088e+00   -3.1977318e+03    2.9298632e-02   -2.0946519e+04   -2.9993384e-03    2.9903432e-04   -2.5547362e-02    1.3256473e-03    9.6201361e+02    8.3905211e-06    9.6758261e-06    1.2085892e-03    1.9601436e-05    1.6662859e+02
  -3.7388886e+01    5.8258810e+00    8.8455907e-01    2.6375779e+02    0.0000000e+00    2.5369478e-04    6.5345759e+02    6.6217054e+02    6.4241502e+02    5.0000000e+02    5.0000000e+02    5.0000000e+02    1.6813640e+06    4.1078152e+02    1.4318612e+03    2.2763775e-02   -1.0415298e+00   -3.2510178e+03    8.7492720e-03   -2.1297346e+04   -3.3905408e-03    5.0286115e-04   -2.6378081e-02    2.2242913e-04    9.7670856e+02    3.2594571e-06    1.5799573e-05    1.2527810e-03    3.1734257e-05    1.6816798e+02
  -3.6965873e+01    5.6623429e+00    8.8816555e-01    2.6544031e+02    0.0000000e+00    2.5417671e-04    6.5650942e+02    6.6538221e+02    6.4463309e+02    5.0000000e+02    5.0000000e+02    5.0000000e+02    1.7150938e+06    4.1821787e+02    1.4868071e+03    2.2763775e-02   -9.3701869e-01   -3.3168232e+03   -4.3774570e-04   -2.1724166e+04   -4.3689826e-03    5.5560162e-04   -2.6807537e-02    1.4138974e-04    9.9452545e+02   -1.2285639e-06    1.5178308e-05    1.2929114e-03    3.8629542e-05    1.7058855e+02
  -3.6627463e+01    5.6290332e+00    8.8761219e-01    2.6504530e+02    0.0000000e+00    2.5416913e-04    6.5909083e+02    6.6826422e+02    6.4651257e+02    5.0000000e+02    5.0000000e+02    5.0000000e+02    1.7441319e+06    4.2377729e+02    1.5314496e+03    2.2763775e-02   -8.5073754e-01   -3.3721371e+03   -1.1548993e-02   -2.2092600e+04   -4.6178880e-03    8.1308737e-04   -2.6111076e-02   -6.1892968e-04    1.0099365e+03   -4.8765880e-06    2.1515080e-05    1.2655302e-03    5.5014297e-05    1.7225845e+02
  -3.6204450e+01    5.5408199e+00    8.7501041e-01    2.5934861e+02    0.0000000e+00    2.5243827e-04    6.6268767e+02    6.7192281e+02    6.4978477e+02    5.0000000e+02    5.0000000e+02    5.0000000e+02    1.7794384e+06    4.2816885e+02    1.5823451e+03    2.2763775e-02   -7.3900721e-01   -3.4413132e+03   -1.7029177e-03   -2.2539195e+04   -5.1983156e-03    2.8214325e-04   -2.7380293e-02   -1.0940644e-04    1.0293808e+03   -5.8011751e-06    5.8239905e-06    1.3559252e-03    1.8327833e-05    1.7295412e+02
  -3.5866040e+01    5.4279479e+00    8.7142798e-01    2.5775194e+02    0.0000000e+00    2.5191985e-04    6.6541954e+02    6.7487462e+02    6.5154957e+02    5.0000000e+02    5.0000000e+02    5.0000000e+02    1.8096637e+06    4.3321212e+02    1.6278241e+03    2.2763775e-02   -6.4721902e-01   -3.4943699e+03    1.3894714e-02   -2.2925192e+04   -5.1561604e-03    2.4911444e-04   -2.5387788e-02    3.7305341e-04    1.0461416e+03    1.3656880e-05    3.4187147e-06    1.2465381e-03    2.0981349e-05    1.7428854e+02
  -3.5443027e+01    5.3641425e+00    8.6916465e-01    2.5683744e+02    0.0000000e+00    2.5154883e-04    6.6885203e+02    6.7856829e+02    6.5381257e+02    5.0000000e+02    5.0000000e+02    5.0000000e+02    1.8472082e+06    4.4006113e+02    1.6878230e+03    2.2763775e-02   -5.2849105e-01   -3.5706284e+03   -8.5793013e-04   -2.3398496e+04   -4.4094046e-03    1.2408109e-04   -2.4968058e-02    1.2737295e-04    1.0662085e+03    1.0057266e-05    6.1667324e-08    1.2037399e-03    1.2820523e-05    1.7618837e+02
  -3.5104617e+01    5.3491863e+00    8.6769851e-01    2.5633198e+02    0.0000000e+00    2.5130630e-04    6.7160443e+02    6.8152770e+02    6.5564144e+02    5.0000000e+02    5.0000000e+02    5.0000000e+02    1.8788612e+06    4.4569855e+02    1.7372679e+03    2.2763775e-02   -4.3062747e-01   -3.6327185e+03   -1.0380834e-02   -2.3799192e+04   -3.7710338e-03    9.4542323e-05   -2.5427881e-02   -5.4949818e-04    1.0831226e+03    9.5220040e-06    7.7780781e-07    1.1962955e-03    8.9767019e-06    1.7776655e+02
  -3.4681604e+01    5.3419845e+00    8.6384583e-01    2.5464605e+02    0.0000000e+00    2.5067813e-04    6.7501181e+02    6.8519793e+02    6.5942608e+02    5.0000000e+02    5.0000000e+02    5.0000000e+02    1.9179989e+06    4.5246954e+02    1.7987307e+03    2.2763775e-02   -3.0390027e-01   -3.7091663e+03   -6.9679158e-03   -2.4294377e+04   -3.6069508e-03   -7.6596642e-05   -2.6133371e-02   -1.3271033e-04    1.1039151e+03    8.9698090e-06   -3.0232916e-06    1.2209982e-03   -1.4313273e-06    1.7958700e+02
  -3.4343194e+01    5.3203454e+00    8.6303200e-01    2.5431813e+02    0.0000000e+00    2.5056642e-04    6.7779916e+02    6.8812446e+02    6.6140670e+02    5.0000000e+02    5.0000000e+02    5.0000000e+02    1.9511241e+06    4.5851590e+02    1.8518196e+03    2.2763775e-02   -1.9961849e-01   -3.7729420e+03   -1.2313265e-02   -2.4714287e+04   -3.3949907e-03   -6.6878542e-05   -2.6586154e-02   -6.2890175e-04    1.1215133e+03    1.4501239e-05   -3.2492097e-06    1.2261436e-03   -1.2459215e-06    1.8129926e+02
  -3.3920181e+01    5.3220065e+00    8.6002983e-01    2.5309456e+02    0.0000000e+00    2.5005403e-04    6.8120145e+02    6.9115706e+02    6.6379354e+02    5.0000000e+02    5.0000000e+02    5.0000000e+02    1.9921123e+06    4.6571173e+02    1.9169006e+03    2.2763775e-02   -6.4559941e-02   -3.8524158e+03   -3.0388000e-03   -2.5233103e+04   -3.5143270e-03    5.4903574e-06   -2.7225481e-02    7.1047739e-06    1.1431707e+03    1.2039249e-05   -7.5529174e-07    1.2494426e-03    1.3770086e-06    1.8327567e+02
  -3.3581771e+01    5.3067981e+00    8.5894511e-01    2.5260922e+02    0.0000000e+00    2.4993327e-04    6.8400527e+02    6.9404903e+02    6.6578300e+02    5.0000000e+02    5.0000000e+02    5.0000000e+02    2.0269104e+06    4.7196395e+02    1.9727058e+03    2.2763775e-02    4.6576017e-02   -3.9195288e+03   -2.1477003e-03   -2.5674101e+04   -3.8683944e-03    4.2895620e-05   -2.7736912e-02   -2.0889928e-04    1.1615794e+03    5.6871678e-06    7.0493471e-07    1.2730881e-03    2.6632294e-06    1.8503535e+02
  -3.3158758e+01    5.1221553e+00    8.6222217e-01    2.5423933e+02    0.0000000e+00    2.5033515e-04    6.8743756e+02    6.9793195e+02    6.6818293e+02    5.0000000e+02    5.0000000e+02    5.0000000e+02    2.0699595e+06    4.8083851e+02    2.0474306e+03    2.2763775e-02    1.9040397e-01   -4.0030404e+03    1.9900769e-03   -2.6219089e+04   -4.8791228e-03    7.3236353e-05   -2.7316367e-02    1.8898625e-04    1.1842701e+03    6.1452576e-07    3.4264487e-06    1.2701065e-03    3.1745762e-06    1.8772792e+02
  -3.2820348e+01    5.1111500e+00    8.6138052e-01    2.5371334e+02    0.0000000e+00    2.5028748e-04    6.9023815e+02    7.0103973e+02    6.7018449e+02    5.0000000e+02    5.0000000e+02    5.0000000e+02    2.1065352e+06    4.8750161e+02    2.1069661e+03    2.2763775e-02    3.0909959e-01   -4.0741324e+03   -3.8454477e-03   -2.6682376e+04   -5.1048311e-03   -1.7466228e-05   -2.6279640e-02   -2.4470991e-04    1.2036300e+03   -1.0033058e-07   -8.8482192e-08    1.2241824e-03   -9.6607129e-07    1.8962351e+02
  -3.2397335e+01    5.0107574e+00    8.5000112e-01    2.4879572e+02    0.0000000e+00    2.4863825e-04    6.9431454e+02    7.0495511e+02    6.7273126e+02    5.0000000e+02    5.0000000e+02    5.0000000e+02    2.1515635e+06    4.9308636e+02    2.1770190e+03    2.2763775e-02    4.6268115e-01   -4.1611968e+03   -8.9743891e-03   -2.7252583e+04   -5.7851902e-03   -9.2524118e-05   -2.8012223e-02   -1.3439128e-04    1.2283423e+03    4.1705115e-06   -4.2406737e-06    1.3461803e-03   -5.5040360e-06    1.9048196e+02
  -3.2058924e+01    4.8929723e+00    8.4586290e-01    2.4699107e+02    0.0000000e+00    2.4802163e-04    6.9727181e+02    7.0810014e+02    6.7438940e+02    5.0000000e+02    5.0000000e+02    5.0000000e+02    2.1895310e+06    4.9902598e+02    2.2368174e+03    2.2763775e-02    5.8882782e-01   -4.2281358e+03   -8.2671056e-02   -2.7737316e+04   -6.0440886e-03    3.1132189e-04   -2.6831229e-02   -2.9615923e-03    1.2492398e+03    9.3350606e-06    1.1452386e-06    1.2793868e-03    1.9275984e-05    1.9196269e+02
  -3.1635912e+01    4.8101004e+00    8.4238666e-01    2.4562733e+02    0.0000000e+00    2.4745038e-04    7.0103489e+02    7.1206199e+02    6.7681857e+02    5.0000000e+02    5.0000000e+02    5.0000000e+02    2.2369552e+06    5.0692980e+02    2.3156735e+03    2.2763775e-02    7.5179528e-01   -4.3239108e+03    3.6261352e-02   -2.8335494e+04   -5.7854916e-03    2.7159703e-04   -2.6958543e-02    1.2006481e-03    1.2744908e+03    2.6064109e-06    1.7829312e-06    1.2731090e-03    1.8095257e-05    1.9400713e+02
  -3.1297501e+01    4.7790902e+00    8.4125879e-01    2.4522314e+02    0.0000000e+00    2.4727343e-04    7.0404994e+02    7.1514589e+02    6.7878778e+02    5.0000000e+02    5.0000000e+02    5.0000000e+02    2.2771723e+06    5.1386722e+02    2.3826122e+03    2.2763775e-02    8.8593543e-01   -4.4021457e+03    4.6918678e-02   -2.8844804e+04   -5.1852389e-03    2.0047710e-04   -2.6657535e-02    1.2065836e-03    1.2958969e+03   -1.0010151e-05   -1.6649660e-07    1.2440870e-03    1.4892091e-05    1.9590301e+02
  -3.0874489e+01    4.7695244e+00    8.3821005e-01    2.4410796e+02    0.0000000e+00    2.4670382e-04    7.0773139e+02    7.1901852e+02    6.8068284e+02    5.0000000e+02    5.0000000e+02    5.0000000e+02    2.3267127e+06    5.2219029e+02    2.4649805e+03    2.2763775e-02    1.0595545e+00   -4.4994740e+03    1.0341437e-02   -2.9471432e+04   -4.4825117e-03    1.3037973e-04   -2.7535435e-02    4.3479812e-04    1.3221643e+03   -7.2130883e-07   -5.2491825e-07    1.2517264e-03    1.0825673e-05    1.9812240e+02
  -3.0536078e+01    4.7321353e+00    8.3587238e-01    2.4276786e+02    0.0000000e+00    2.4649097e-04    7.1082898e+02    7.2203757e+02    6.8700490e+02    5.0000000e+02    5.0000000e+02    5.0000000e+02    2.3687821e+06    5.2924276e+02    2.5362926e+03    2.2763775e-02    1.2023564e+00   -4.5807270e+03   -3.0766193e-02   -3.0004592e+04   -4.4476801e-03   -7.1983246e-05   -2.8238189e-02   -1.2336879e-03    1.3444789e+03    1.0261611e-05   -5.0104208e-06    1.2793761e-03   -1.9139294e-06    1.9994439e+02
  -3.0113065e+01    4.7016475e+00    8.3213346e-01    2.4124121e+02    0.0000000e+00    2.4585086e-04    7.1451763e+02    7.2614874e+02    6.8952310e+02    5.0000000e+02    5.0000000e+02    5.0000000e+02    2.4205501e+06    5.3776023e+02    2.6223331e+03    2.2763775e-02    1.3871089e+00   -4.6803029e+03   -8.1876571e-02   -3.0660342e+04   -4.5002661e-03   -2.1848264e-04   -2.8894071e-02   -2.7782825e-03    1.3717868e+03    1.4872298e-05   -9.2246635e-06    1.3042510e-03   -1.0441240e-05    2.0218920e+02
  -2.9774655e+01    4.6831708e+00    8.2958943e-01    2.4013766e+02    0.0000000e+00    2.4549356e-04    7.1749556e+02    7.2939542e+02    6.9166561e+02    5.0000000e+02    5.0000000e+02    5.0000000e+02    2.4647335e+06    5.4489210e+02    2.6941040e+03    2.2763775e-02    1.5389730e+00   -4.7657151e+03   -3.3394973e-02   -3.1220163e+04   -4.8352843e-03   -3.4883291e-04   -2.9510590e-02   -1.3450050e-03    1.3951321e+03    1.2509346e-05   -1.1974806e-05    1.3342629e-03   -1.8716871e-05    2.0409311e+02
  -2.9351642e+01    4.6746688e+00    8.2710632e-01    2.3912124e+02    0.0000000e+00    2.4506414e-04    7.2124542e+02    7.3353311e+02    6.9419832e+02    5.0000000e+02    5.0000000e+02    5.0000000e+02    2.5189518e+06    5.5415870e+02    2.7874791e+03    2.2763775e-02    1.7351958e+00   -4.8715517e+03    7.2889848e-03   -3.1906097e+04   -5.3344374e-03   -6.1875004e-04   -2.9767598e-02    1.5405917e-04    1.4236500e+03    3.4936330e-06   -1.6601444e-05    1.3526512e-03   -3.5600055e-05    2.0657729e+02
  -2.9013232e+01    4.4684043e+00    8.3097081e-01    2.4095669e+02    0.0000000e+00    2.4563182e-04    7.2450837e+02    7.3699118e+02    6.9636080e+02    5.0000000e+02    5.0000000e+02    5.0000000e+02    2.5654940e+06    5.6313545e+02    2.8748667e+03    2.2763775e-02    1.8965529e+00   -4.9618716e+03    9.9080090e-02   -3.2495705e+04   -6.1022810e-03   -7.0080542e-04   -2.8256850e-02    3.3836978e-03    1.4482039e+03    1.3959478e-07   -1.9526647e-05    1.3014185e-03   -3.7485525e-05    2.0911970e+02
  -2.8590219e+01    4.4497879e+00    8.2921994e-01    2.4015608e+02    0.0000000e+00    2.4535979e-04    7.2824907e+02    7.4113364e+02    6.9889762e+02    5.0000000e+02    5.0000000e+02    5.0000000e+02    2.6224323e+06    5.7299043e+02    2.9742899e+03    2.2763775e-02    2.1059590e+00   -5.0720822e+03   -4.3886884e-02   -3.3216758e+04   -6.5468297e-03   -9.1076363e-04   -2.8146934e-02   -1.3356462e-03    1.4781613e+03   -1.7441236e-06   -2.2517507e-05    1.3011590e-03   -5.1554970e-05    2.1180286e+02
  -2.8251809e+01    4.3686946e+00    8.2711374e-01    2.3896293e+02    0.0000000e+00    2.4522377e-04    7.3157358e+02    7.4445707e+02    7.0342657e+02    5.0000000e+02    5.0000000e+02    5.0000000e+02    2.6709091e+06    5.8088086e+02    3.0600638e+03    2.2763775e-02    2.2781472e+00   -5.1650407e+03   -1.6254218e-02   -3.3831342e+04   -6.4618778e-03   -3.7907332e-04   -2.9873084e-02   -9.2121383e-04    1.5049834e+03   -4.1299240e-06   -1.3528489e-05    1.3999981e-03   -1.7586345e-05    2.1375615e+02
  -2.7828796e+01    4.2792325e+00    8.1480525e-01    2.3420088e+02    0.0000000e+00    2.4316715e-04    7.3624199e+02    7.4866669e+02    7.0586191e+02    5.0000000e+02    5.0000000e+02    5.0000000e+02    2.7304095e+06    5.8730840e+02    3.1557771e+03    2.2763775e-02    2.5011840e+00   -5.2793414e+03    1.6739706e-01   -3.4585198e+04   -7.3712284e-03   -3.3178990e-04   -2.9621585e-02    4.8015616e-03    1.5361042e+03   -9.5891276e-06   -9.7044005e-06    1.3940234e-03   -1.8607605e-05    2.1455163e+02
  -2.7490386e+01    4.1443650e+00    8.1184207e-01    2.3294262e+02    0.0000000e+00    2.4273642e-04    7.3948789e+02    7.5195628e+02    7.0783686e+02    5.0000000e+02    5.0000000e+02    5.0000000e+02    2.7814593e+06    5.9505009e+02    3.2417733e+03    2.2763775e-02    2.6838786e+00   -5.3704909e+03    5.6955206e-02   -3.5236286e+04   -7.8734436e-03   -4.6483606e-04   -2.8888210e-02   -6.1277654e-04    1.5643637e+03   -1.4665985e-05   -1.6265052e-05    1.3485782e-03   -2.5527280e-05    2.1644956e+02
  -2.7219658e+01    4.1058205e+00    8.1041961e-01    2.3235089e+02    0.0000000e+00    2.4252202e-04    7.4215073e+02    7.5460270e+02    7.0956522e+02    5.0000000e+02    5.0000000e+02    5.0000000e+02    2.8226506e+06    6.0169512e+02    3.3145442e+03    2.2763775e-02    2.8332093e+00   -5.4569742e+03    1.1414943e-01   -3.5754297e+04   -7.5507407e-03   -5.8731709e-04   -2.8951964e-02    2.9017369e-03    1.5862615e+03    1.2913981e-06   -1.5727336e-05    1.3410238e-03   -3.4241653e-05    2.1812842e+02
  -2.6881247e+01    4.0811399e+00    8.0939821e-01    2.3204124e+02    0.0000000e+00    2.4231131e-04    7.4540298e+02    7.5792204e+02    7.1148350e+02    5.0000000e+02    5.0000000e+02    5.0000000e+02    2.8734013e+06    6.1019414e+02    3.4068145e+03    2.2763775e-02    3.0249672e+00   -5.5557523e+03   -2.8485369e-02   -3.6396695e+04   -7.6815255e-03   -4.0440545e-04   -2.9080816e-02   -1.6069860e-03    1.6131102e+03   -2.8793136e-06   -1.2282711e-05    1.3512312e-03   -2.4863236e-05    2.2031656e+02
  -2.6458234e+01    4.0806910e+00    8.0627340e-01    2.3076963e+02    0.0000000e+00    2.4178179e-04    7.4941781e+02    7.6201151e+02    7.1386507e+02    5.0000000e+02    5.0000000e+02    5.0000000e+02    2.9386174e+06    6.2057005e+02    3.5221140e+03    2.2763775e-02    3.2729389e+00   -5.6832185e+03    2.6364468e-02   -3.7221925e+04   -6.5358667e-03   -5.8279323e-04   -3.0130574e-02    5.9745641e-04    1.6475642e+03    2.9375868e-06   -1.6997923e-05    1.3463852e-03   -3.5905974e-05    2.2291366e+02
  -2.6119824e+01    4.0169888e+00    8.0286958e-01    2.2922985e+02    0.0000000e+00    2.4132284e-04    7.5270366e+02    7.6518284e+02    7.1976690e+02    5.0000000e+02    5.0000000e+02    5.0000000e+02    2.9934802e+06    6.2875752e+02    3.6162548e+03    2.2763775e-02    3.4767294e+00   -5.7861616e+03   -1.0868914e-01   -3.7918863e+04   -6.6249450e-03   -4.8966891e-04   -3.0778979e-02   -3.3228608e-03    1.6765607e+03   -2.0989766e-06   -1.7862983e-05    1.3747886e-03   -3.0185842e-05    2.2487767e+02
  -2.5849096e+01    4.0040866e+00    8.0201321e-01    2.2888669e+02    0.0000000e+00    2.4119745e-04    7.5533333e+02    7.6770823e+02    7.2161464e+02    5.0000000e+02    5.0000000e+02    5.0000000e+02    3.0384246e+06    6.3600369e+02    3.6964439e+03    2.2763775e-02    3.6432546e+00   -5.8758464e+03   -1.1494303e-02   -3.8486675e+04   -6.6078152e-03   -5.6275145e-04   -3.1132751e-02   -3.4969973e-04    1.7003164e+03    5.1044759e-06   -1.7790187e-05    1.3833342e-03   -3.5185263e-05    2.2673057e+02
  -2.5510686e+01    3.9825125e+00    7.9886501e-01    2.2761001e+02    0.0000000e+00    2.4067340e-04    7.5859346e+02    7.7198342e+02    7.2383252e+02    5.0000000e+02    5.0000000e+02    5.0000000e+02    3.0945196e+06    6.4445991e+02    3.7937799e+03    2.2763775e-02    3.8570739e+00   -5.9841366e+03   -7.5969268e-02   -3.9197059e+04   -6.8392485e-03   -4.6169911e-04   -3.1577012e-02   -1.7374144e-03    1.7298710e+03    1.7124147e-05   -1.5283556e-05    1.4043662e-03   -2.9264094e-05    2.2879014e+02
  -2.5239957e+01    3.9798253e+00    7.9722376e-01    2.2692401e+02    0.0000000e+00    2.4043063e-04    7.6114807e+02    7.7475198e+02    7.2554494e+02    5.0000000e+02    5.0000000e+02    5.0000000e+02    3.1394355e+06    6.5158082e+02    3.8739346e+03    2.2763775e-02    4.0317258e+00   -6.0721026e+03   -2.7062593e-02   -3.9765699e+04   -7.3644517e-03   -1.7038139e-04   -3.0949220e-02   -6.3039244e-04    1.7535124e+03    1.7189824e-05   -7.3175163e-06    1.3917154e-03   -1.4756391e-05    2.3059276e+02
  -2.4901547e+01    3.9759877e+00    7.9435145e-01    2.2581751e+02    0.0000000e+00    2.3992964e-04    7.6431534e+02    7.7822682e+02    7.2769941e+02    5.0000000e+02    5.0000000e+02    5.0000000e+02    3.1968105e+06    6.6028349e+02    3.9735744e+03    2.2763775e-02    4.2557494e+00   -6.1821789e+03    1.8916029e-02   -4.0492477e+04   -7.9151811e-03   -3.7031077e-04   -2.9993103e-02    3.6603725e-06    1.7836234e+03    8.7867820e-06   -1.1543304e-05    1.3629193e-03   -2.4655860e-05    2.3276074e+02
  -2.4630819e+01    3.9704032e+00    7.9300095e-01    2.2519704e+02    0.0000000e+00    2.3975530e-04    7.6689883e+02    7.8103002e+02    7.2947597e+02    5.0000000e+02    5.0000000e+02    5.0000000e+02    3.2444230e+06    6.6776897e+02    4.0582032e+03    2.2763775e-02    4.4386318e+00   -6.2740686e+03   -6.0697595e-02   -4.1095720e+04   -8.1730421e-03   -5.2324547e-04   -3.0280597e-02   -2.1232269e-03    1.8086444e+03    9.7969040e-06   -1.4406777e-05    1.3773622e-03   -3.4296995e-05    2.3466243e+02
  -2.4292409e+01    3.7709622e+00    7.9583756e-01    2.2663422e+02    0.0000000e+00    2.4009795e-04    7.7033487e+02    7.8531334e+02    7.3164227e+02    5.0000000e+02    5.0000000e+02    5.0000000e+02    3.3039980e+06    6.7863685e+02    4.1784033e+03    2.2763775e-02    4.6732040e+00   -6.3899031e+03    1.0858298e-02   -4.1849874e+04   -8.8552393e-03   -6.1349785e-04   -3.0004381e-02    6.0779153e-04    1.8399182e+03   -9.0392049e-07   -1.2861560e-05    1.3642592e-03   -3.9426610e-05    2.3753768e+02
  -2.4021680e+01    3.7730891e+00    7.9483579e-01    2.2631590e+02    0.0000000e+00    2.3991800e-04    7.7311567e+02    7.8813184e+02    7.3342156e+02    5.0000000e+02    5.0000000e+02    5.0000000e+02    3.3532104e+06    6.8629392e+02    4.2692363e+03    2.2763775e-02    4.8655792e+00   -6.4869158e+03    4.7737024e-03   -4.2472541e+04   -9.1457000e-03   -4.9806195e-04   -2.9557917e-02    3.0020714e-04    1.8657911e+03   -7.5822767e-06   -8.9084282e-06    1.3392771e-03   -3.2704058e-05    2.3939182e+02
  -2.3683270e+01    3.7325939e+00    7.9271703e-01    2.2539841e+02    0.0000000e+00    2.3958888e-04    7.7632777e+02    7.9170049e+02    7.3554068e+02    5.0000000e+02    5.0000000e+02    5.0000000e+02    3.4146338e+06    6.9587093e+02    4.3803320e+03    2.2763775e-02    5.1124480e+00   -6.6022599e+03   -1.2444442e-02   -4.3252392e+04   -9.4843655e-03   -2.4342522e-04   -2.8870980e-02   -5.6632705e-04    1.8980456e+03   -1.1668256e-05   -1.1190993e-07    1.3049770e-03   -1.7915357e-05    2.4178868e+02
  -2.3412542e+01    3.6867171e+00    7.9120333e-01    2.2470262e+02    0.0000000e+00    2.3943244e-04    7.7919607e+02    7.9454268e+02    7.3730043e+02    5.0000000e+02    5.0000000e+02    5.0000000e+02    3.4654801e+06    7.0360019e+02    4.4752634e+03    2.2763775e-02    5.3140819e+00   -6.7008876e+03   -5.9722985e-03   -4.3896288e+04   -9.7090223e-03   -3.1550430e-04   -2.8812480e-02    4.3550305e-04    1.9248131e+03   -1.0818406e-05    7.0193204e-06    1.2988766e-03   -2.2234360e-05    2.4358588e+02
  -2.3074132e+01    3.6106876e+00    7.8363238e-01    2.2206578e+02    0.0000000e+00    2.3803258e-04    7.8327231e+02    7.9807468e+02    7.4352322e+02    5.0000000e+02    5.0000000e+02    5.0000000e+02    3.5291083e+06    7.1049119e+02    4.5850789e+03    2.2763775e-02    5.5727916e+00   -6.8239722e+03    5.6785917e-03   -4.4701912e+04   -1.0330711e-02   -3.1886865e-04   -3.1543657e-02    3.2165876e-04    1.9597035e+03   -7.6679246e-06   -4.1718168e-06    1.4548998e-03   -2.0950500e-05    2.4448935e+02
  -2.2803403e+01    3.5084622e+00    7.7780866e-01    2.1978494e+02    0.0000000e+00    2.3707947e-04    7.8628117e+02    8.0088413e+02    7.4499509e+02    5.0000000e+02    5.0000000e+02    5.0000000e+02    3.5817144e+06    7.1653859e+02    4.6735909e+03    2.2763775e-02    5.7838673e+00   -6.9163508e+03    1.0944148e-01   -4.5373899e+04   -1.0429792e-02   -2.5625366e-04   -3.1458374e-02    3.4129821e-03    1.9872460e+03    1.6436345e-05   -3.5368099e-06    1.4389741e-03   -1.6109832e-05    2.4550480e+02
  -2.2464993e+01    3.4682063e+00    7.7616398e-01    2.1918130e+02    0.0000000e+00    2.3679971e-04    7.8965120e+02    8.0438097e+02    7.4688650e+02    5.0000000e+02    5.0000000e+02    5.0000000e+02    3.6473048e+06    7.2657423e+02    4.7951418e+03    2.2763775e-02    6.0540701e+00   -7.0499795e+03    1.9001333e-02   -4.6200516e+04   -1.1579474e-02   -3.2544936e-04   -3.0675541e-02    1.0797499e-03    2.0234334e+03    1.1284542e-05   -4.1744093e-06    1.3972186e-03   -1.7371866e-05    2.4794547e+02
  -2.2194265e+01    3.4210907e+00    7.7492268e-01    2.1871275e+02    0.0000000e+00    2.3659049e-04    7.9251941e+02    8.0714754e+02    7.4839717e+02    5.0000000e+02    5.0000000e+02    5.0000000e+02    3.7021354e+06    7.3478527e+02    4.8976079e+03    2.2763775e-02    6.2747218e+00   -7.1576366e+03   -7.2253030e-03   -4.6894387e+04   -1.0996081e-02   -1.9344031e-04   -3.1011805e-02   -3.1139525e-04    2.0524122e+03    1.1924659e-05   -3.0890966e-06    1.3940751e-03   -7.6541837e-06    2.4988127e+02
  -2.1855855e+01    3.4212398e+00    7.7321151e-01    2.1810880e+02    0.0000000e+00    2.3626657e-04    7.9593769e+02    8.1058745e+02    7.5012116e+02    5.0000000e+02    5.0000000e+02    5.0000000e+02    3.7696483e+06    7.4498646e+02    5.0239837e+03    2.2763775e-02    6.5576809e+00   -7.2901709e+03   -1.4201065e-02   -4.7748197e+04   -1.0881468e-02   -1.0643693e-04   -3.1283080e-02   -1.1309643e-04    2.0880176e+03    9.5246126e-06   -3.0501378e-06    1.4011741e-03   -3.0336808e-06    2.5234160e+02
  -2.1585127e+01    3.4057330e+00    7.7188061e-01    2.1765855e+02    0.0000000e+00    2.3602319e-04    7.9869086e+02    8.1337711e+02    7.5150157e+02    5.0000000e+02    5.0000000e+02    5.0000000e+02    3.8260920e+06    7.5329638e+02    5.1276392e+03    2.2763775e-02    6.7888275e+00   -7.3986887e+03   -7.6061256e-03   -4.8464103e+04   -1.0711212e-02   -6.0609979e-05   -3.1717680e-02   -4.9273642e-04    2.1178295e+03   -5.7738150e-06   -3.1291812e-06    1.4124657e-03   -2.0423327e-06    2.5434604e+02
  -2.1246716e+01    3.4016004e+00    7.6984742e-01    2.1694852e+02    0.0000000e+00    2.3564141e-04    8.0205449e+02    8.1691946e+02    7.5307412e+02    5.0000000e+02    5.0000000e+02    5.0000000e+02    3.8955826e+06    7.6354586e+02    5.2562788e+03    2.2763775e-02    7.0850241e+00   -7.5341507e+03   -8.1169435e-03   -4.9343293e+04   -9.4780493e-03   -6.6357821e-05   -3.2743042e-02    1.7655197e-05    2.1544134e+03    1.0874305e-05   -3.9195114e-06    1.4058797e-03   -9.5051286e-07    2.5681253e+02
  -2.0975988e+01    3.3817813e+00    7.6792918e-01    2.1620434e+02    0.0000000e+00    2.3532551e-04    8.0477378e+02    8.1981478e+02    7.5436437e+02    5.0000000e+02    5.0000000e+02    5.0000000e+02    3.9545111e+06    7.7191367e+02    5.3618843e+03    2.2763775e-02    7.3268566e+00   -7.6465025e+03   -1.9744861e-04   -5.0090781e+04   -9.3760656e-03   -3.1375655e-05   -3.3108062e-02   -4.0523973e-04    2.1854737e+03    1.2008488e-05   -3.9477582e-06    1.4135217e-03    7.3406887e-07    2.5882152e+02
  -2.0759405e+01    3.3686619e+00    7.6609852e-01    2.1544002e+02    0.0000000e+00    2.3504323e-04    8.0701839e+02    8.2206840e+02    7.6151151e+02    5.0000000e+02    5.0000000e+02    5.0000000e+02    4.0010465e+06    7.7850023e+02    5.4482694e+03    2.2763775e-02    7.5233865e+00   -7.7385495e+03   -2.4508299e-03   -5.0679269e+04   -9.7341907e-03    1.4442015e-04   -3.3042023e-02    1.7735134e-04    2.2099988e+03    1.4694961e-05    2.5522880e-07    1.4173689e-03    1.0607456e-05    2.6031267e+02
  -2.0488677e+01    3.3689038e+00    7.6517660e-01    2.1517133e+02    0.0000000e+00    2.3485104e-04    8.0974095e+02    8.2478572e+02    7.6322354e+02    5.0000000e+02    5.0000000e+02    5.0000000e+02    4.0581200e+06    7.8713275e+02    5.5581696e+03    2.2763775e-02    7.7738287e+00   -7.8500835e+03    1.0989037e-02   -5.1401331e+04   -1.0390268e-02    4.1004564e-04   -3.1704200e-02    5.5740213e-04    2.2399762e+03    2.0507578e-05    6.5835301e-06    1.3706230e-03    1.9064860e-05    2.6238224e+02
  -2.0150267e+01    3.3471015e+00    7.6238826e-01    2.1409742e+02    0.0000000e+00    2.3436510e-04    8.1311017e+02    8.2907270e+02    7.6542348e+02    5.0000000e+02    5.0000000e+02    5.0000000e+02    4.1320050e+06    7.9755182e+02    5.6935117e+03    2.2763775e-02    8.0947612e+00   -7.9901236e+03    7.4181408e-03   -5.2338346e+04   -1.0523424e-02    1.3552597e-04   -3.0212976e-02   -7.9166685e-05    2.2787403e+03    2.4931617e-05    2.3763946e-06    1.2987403e-03    7.3980378e-06    2.6481967e+02
  -1.9879539e+01    3.3145411e+00    7.6043259e-01    8.5301773e+02    0.0000000e+00    5.8527847e-05    8.1586663e+02    8.3286354e+02    7.6728320e+02    5.0000000e+02    5.0000000e+02    5.0000000e+02    4.1941006e+06    1.0129292e+03    7.2952747e+03    2.2763775e-02    8.3565761e+00   -8.1095432e+03    6.4958300e-03   -5.3125371e+04   -1.2936661e-02    2.7714195e-04   -2.8551573e-02   -5.3633792e-05    2.3108151e+03    1.1447428e-05    5.7558424e-06    1.2078538e-03    1.6451950e-05    6.6786418e+01
  -1.9799479e+01    3.2667662e+00    7.5229017e-01    8.4143878e+02    0.0000000e+00    5.8077384e-05    8.1640155e+02    8.3365449e+02    7.6718383e+02    5.0000000e+02    5.0000000e+02    5.0000000e+02    4.2114482e+06    1.0119338e+03    7.3007885e+03    2.2763775e-02    8.4539743e+00   -8.1294451e+03   -1.9401819e-02   -5.3358019e+04   -1.2667067e-02    1.2968696e-04   -3.0099340e-02    1.7363409e-03    2.3203406e+03    1.1083389e-05    1.5178044e-06    1.2979657e-03    8.2364517e-06    6.6635459e+01
  -1.9655371e+01    3.1894731e+00    7.3806641e-01    8.1745048e+02    0.0000000e+00    5.7534228e-05    8.1743684e+02    8.3479351e+02    7.6739274e+02    5.0000000e+02    5.0000000e+02    5.0000000e+02    4.2437159e+06    1.0103498e+03    7.3135326e+03    2.2763775e-02    8.6294940e+00   -8.1876418e+03   -1.1849360e-02   -5.3765455e+04   -1.3378525e-02    5.6737659e-05   -2.9435377e-02    2.6545734e-04    2.3372208e+03    1.2699072e-05   -2.7111603e-07    1.2971580e-03    6.1986221e-06    6.6373518e+01
  -1.9591322e+01    3.1762690e+00    7.3204991e-01    8.0690062e+02    0.0000000e+00    5.7334928e-05    8.1792113e+02    8.3529990e+02    7.6747398e+02    5.0000000e+02    5.0000000e+02    5.0000000e+02    4.2585208e+06    1.0098363e+03    7.3210333e+03    2.2763775e-02    8.7076213e+00   -8.2225212e+03    1.7461697e-03   -5.3948719e+04   -1.3289433e-02    9.3720002e-05   -2.9348260e-02    1.6931481e-04    2.3449803e+03    1.4129614e-05    3.4026151e-07    1.2925664e-03    6.2723438e-06    6.6269774e+01
  -1.9447214e+01    3.1829236e+00    7.1903248e-01    7.8529076e+02    0.0000000e+00    5.6831218e-05    8.1901084e+02    8.3638784e+02    7.6750029e+02    5.0000000e+02    5.0000000e+02    5.0000000e+02    4.2917863e+06    1.0088354e+03    7.3389921e+03    2.2763775e-02    8.8837173e+00   -8.3031749e+03    6.0096614e-03   -5.4359685e+04   -1.3270198e-02    1.0143007e-04   -2.9064903e-02    1.2831713e-04    2.3624113e+03    1.5490579e-05    5.2549571e-07    1.2784911e-03    5.9453423e-06    6.6049343e+01
  -1.9367154e+01    3.2027581e+00    7.1218380e-01    7.7438857e+02    0.0000000e+00    5.6538494e-05    8.1962238e+02    8.3694083e+02    7.6802560e+02    5.0000000e+02    5.0000000e+02    5.0000000e+02    4.3103497e+06    1.0084094e+03    7.3501170e+03    2.2763775e-02    8.9817330e+00   -8.3441595e+03    1.7716020e-03   -5.4592118e+04   -1.3133939e-02    1.4207910e-04   -2.8966367e-02    2.3452497e-05    2.3721855e+03    1.4765116e-05    1.4629269e-06    1.2667695e-03    5.9758455e-06    6.5936620e+01
  -1.9295100e+01    3.2329726e+00    7.0620412e-01    7.6358071e+02    0.0000000e+00    5.6369741e-05    8.2015840e+02    8.3741815e+02    7.6808231e+02    5.0000000e+02    5.0000000e+02    5.0000000e+02    4.3268889e+06    1.0080824e+03    7.3601908e+03    2.2763775e-02    9.0700648e+00   -8.3781498e+03   -9.2321869e-04   -5.4801075e+04   -1.3115396e-02    1.5216892e-04   -2.8791155e-02    1.0627650e-04    2.3809238e+03    1.3974655e-05    1.7865986e-06    1.2562199e-03    6.6197312e-06    6.5841882e+01
  -1.9182516e+01    3.2590469e+00    6.9712342e-01    7.4926670e+02    0.0000000e+00    5.5978545e-05    8.2096694e+02    8.3808914e+02    7.6809846e+02    5.0000000e+02    5.0000000e+02    5.0000000e+02    4.3525194e+06    1.0075882e+03    7.3754393e+03    2.2763775e-02    9.2083308e+00   -8.4239769e+03    9.2038934e-04   -5.5127653e+04   -1.3011698e-02    1.5297358e-04   -2.8500115e-02    5.6774961e-05    2.3944431e+03    1.5220578e-05    2.0519708e-06    1.2376808e-03    7.1546295e-06    6.5699129e+01
  -1.9069931e+01    3.2671032e+00    6.8833422e-01    7.3499339e+02    0.0000000e+00    5.5632111e-05    8.2176983e+02    8.3865660e+02    7.6810176e+02    5.0000000e+02    5.0000000e+02    5.0000000e+02    4.3781730e+06    1.0071800e+03    7.3911676e+03    2.2763775e-02    9.3468751e+00   -8.4675948e+03    2.1551678e-03   -5.5455821e+04   -1.3015447e-02    1.3926082e-04   -2.8186811e-02    7.4026564e-05    2.4079942e+03    1.7193239e-05    1.9194938e-06    1.2237783e-03    7.0061614e-06    6.5564372e+01
  -1.8957347e+01    3.2657998e+00    6.7982188e-01    7.2135019e+02    0.0000000e+00    5.5289817e-05    8.2252337e+02    8.4175145e+02    7.6813478e+02    5.0000000e+02    5.0000000e+02    5.0000000e+02    4.4040557e+06    1.0068628e+03    7.4063654e+03    2.2763775e-02    9.4857080e+00   -8.5138830e+03    1.9419356e-03   -5.5785482e+04   -1.3080679e-02    1.3216386e-04   -2.7904171e-02    6.2521528e-05    2.4216541e+03    1.7362807e-05    1.8209839e-06    1.2145538e-03    6.8242852e-06    6.5443557e+01
  -1.8844762e+01    3.2630652e+00    6.7169791e-01    7.0842274e+02    0.0000000e+00    5.4959072e-05    8.2326269e+02    8.4278829e+02    7.6961803e+02    5.0000000e+02    5.0000000e+02    5.0000000e+02    4.4301151e+06    1.0067347e+03    7.4224790e+03    2.2763775e-02    9.6248353e+00   -8.5643688e+03    1.3656341e-03   -5.6115243e+04   -1.2881274e-02    1.4154275e-04   -2.8286281e-02    6.0018333e-05    2.4354717e+03    1.5654902e-05    1.8059109e-06    1.2433810e-03    7.2533300e-06    6.5340446e+01
  -1.8766579e+01    3.2630362e+00    6.6644500e-01    7.0044035e+02    0.0000000e+00    5.4720735e-05    8.2375412e+02    8.4349037e+02    7.7029253e+02    5.0000000e+02    5.0000000e+02    5.0000000e+02    4.4482449e+06    1.0068409e+03    7.4345440e+03    2.2763775e-02    9.7216289e+00   -8.6009820e+03    1.2685459e-03   -5.6343969e+04   -1.2935911e-02    1.2448889e-04   -2.8031997e-02    4.3323175e-05    2.4450020e+03    1.4641415e-05    1.4352951e-06    1.2354439e-03    6.0028413e-06    6.5287512e+01
  -1.8668849e+01    3.2203702e+00    6.6642302e-01    7.0074629e+02    0.0000000e+00    5.4721393e-05    8.2522534e+02    8.4435243e+02    7.7057643e+02    5.0000000e+02    5.0000000e+02    5.0000000e+02    4.4709470e+06    1.0105051e+03    7.4982316e+03    2.2763775e-02    9.8428259e+00   -8.6467168e+03    1.2609133e-03   -5.6630539e+04   -1.3760052e-02    1.3507171e-04   -2.7632114e-02    2.6258993e-05    2.4569335e+03    1.5203809e-05    1.2947948e-06    1.2310896e-03    7.0323408e-06    6.5387448e+01
  -1.8546687e+01    3.2237956e+00    6.5801261e-01    6.8772844e+02    0.0000000e+00    5.4356674e-05    8.2614766e+02    8.4542729e+02    7.7087633e+02    5.0000000e+02    5.0000000e+02    5.0000000e+02    4.4991237e+06    1.0104301e+03    7.5191880e+03    2.2763775e-02    9.9957388e+00   -8.7024718e+03    9.7799542e-04   -5.6986959e+04   -1.3748844e-02    1.0320707e-04   -2.7245527e-02    4.5305417e-05    2.4717526e+03    2.0994500e-05    8.8964258e-07    1.2161950e-03    5.3884980e-06    6.5266087e+01
  -1.8500000e+01    3.2174329e+00    6.5487624e-01    6.8191373e+02    0.0000000e+00    5.4297850e-05    8.2653127e+02    8.4583432e+02    7.7094011e+02    5.0000000e+02    5.0000000e+02    5.0000000e+02    4.5110296e+06    1.0104989e+03    7.5286677e+03    2.2763775e-02    1.0054292e+01   -8.7246405e+03    7.1700943e-03   -5.7138614e+04   -1.3402525e-02    7.1473206e-05   -2.7273783e-02   -1.0160717e-04    2.4780292e+03    2.1660973e-05    4.0887320e-07    1.2071353e-03    4.4491979e-06    6.5223615e+01
  -1.8377838e+01    3.2118100e+00    6.4684339e-01    6.7017873e+02    0.0000000e+00    5.3900200e-05    8.2747180e+02    8.4687659e+02    7.7257685e+02    5.0000000e+02    5.0000000e+02    5.0000000e+02    4.5391155e+06    1.0105546e+03    7.5510716e+03    2.2763775e-02    1.0207829e+01   -8.7785890e+03   -1.4565456e-03   -5.7494081e+04   -1.3530085e-02    4.8788913e-05   -2.6833298e-02    6.7185502e-05    2.4927718e+03    1.6316493e-05   -4.8840488e-08    1.1939419e-03    2.6362430e-06    6.5110697e+01
  -1.8280108e+01    3.2017149e+00    6.4051708e-01    6.6004399e+02    0.0000000e+00    5.3661922e-05    8.2823050e+02    8.4769186e+02    7.7281490e+02    5.0000000e+02    5.0000000e+02    5.0000000e+02    4.5628179e+06    1.0106675e+03    7.5696729e+03    2.2763775e-02    1.0331001e+01   -8.8233377e+03    2.4590917e-03   -5.7794845e+04   -1.3381829e-02    2.9942976e-06   -2.6596987e-02    3.2783927e-05    2.5052462e+03    1.4309450e-05   -7.1959271e-07    1.1812749e-03    5.7613008e-07    6.5025179e+01
  -1.8157946e+01    3.1883285e+00    6.3268516e-01    6.4931400e+02    0.0000000e+00    5.3241315e-05    8.2923877e+02    8.4868161e+02    7.7319555e+02    5.0000000e+02    5.0000000e+02    5.0000000e+02    4.5915194e+06    1.0106970e+03    7.5934568e+03    2.2763775e-02    1.0485382e+01   -8.8791345e+03    8.5504505e-04   -5.8158166e+04   -1.3439677e-02    9.6484137e-06   -2.5792916e-02    1.0441738e-04    2.5204229e+03    1.2691078e-05   -4.1803608e-07    1.1434030e-03    7.9282078e-07    6.4902964e+01
  -1.8060217e+01    3.1675587e+00    6.2647202e-01    6.3936844e+02    0.0000000e+00    5.3008838e-05    8.2996907e+02    8.4944960e+02    7.7342205e+02    5.0000000e+02    5.0000000e+02    5.0000000e+02    4.6153274e+06    1.0107518e+03    7.6109037e+03    2.2763775e-02    1.0609225e+01   -8.9219346e+03   -6.5351592e-03   -5.8462445e+04   -1.3304004e-02    7.1522471e-06   -2.5631962e-02   -6.1853887e-06    2.5330526e+03    1.3234133e-05   -1.8560136e-07    1.1331427e-03    1.7336886e-06    6.4817223e+01
  -1.7938055e+01    3.1493843e+00    6.1907409e-01    6.2848224e+02    0.0000000e+00    5.2667307e-05    8.3094128e+02    8.5035666e+02    7.7313720e+02    5.0000000e+02    5.0000000e+02    5.0000000e+02    4.6443329e+06    1.0109528e+03    7.6353294e+03    2.2763775e-02    1.0764428e+01   -8.9792016e+03   -3.5871470e-03   -5.8828982e+04   -1.3288046e-02    2.5174540e-05   -2.5409482e-02    6.0613730e-05    2.5483176e+03    1.5661094e-05    6.4637171e-08    1.1247627e-03    2.9094965e-06    6.4711922e+01
  -1.7840325e+01    3.1370610e+00    6.1333130e-01    6.1935088e+02    0.0000000e+00    5.2457420e-05    8.3169868e+02    8.5103600e+02    7.7329097e+02    5.0000000e+02    5.0000000e+02    5.0000000e+02    4.6685652e+06    1.0112254e+03    7.6551924e+03    2.2763775e-02    1.0888966e+01   -9.0273003e+03    1.3480923e-03   -5.9135161e+04   -1.3087861e-02    5.5361041e-05   -2.5303828e-02    3.1040531e-05    2.5610789e+03    1.7098378e-05    4.9241761e-07    1.1130755e-03    3.6848862e-06    6.4639543e+01
  -1.7718163e+01    3.1338620e+00    6.0621046e-01    6.0900058e+02    0.0000000e+00    5.2121603e-05    8.3262062e+02    8.5182670e+02    7.7352477e+02    5.0000000e+02    5.0000000e+02    5.0000000e+02    4.6978332e+06    1.0115162e+03    7.6789593e+03    2.2763775e-02    1.1045087e+01   -9.0861708e+03    8.2996135e-04   -5.9504388e+04   -1.3293652e-02    3.8243047e-05   -2.5018672e-02    1.1972981e-04    2.5764748e+03    1.6355191e-05    2.1486972e-07    1.1048669e-03    3.6745132e-06    6.4548767e+01
  -1.7620434e+01    3.1295553e+00    6.0099954e-01    6.0071439e+02    0.0000000e+00    5.1934014e-05    8.3338166e+02    8.5239982e+02    7.7364264e+02    5.0000000e+02    5.0000000e+02    5.0000000e+02    4.7222286e+06    1.0120688e+03    7.7010041e+03    2.2763775e-02    1.1170342e+01   -9.1336718e+03    2.6604215e-03   -5.9813162e+04   -1.3265148e-02    3.2080225e-05   -2.4861387e-02    3.2637154e-05    2.5893280e+03    1.5302258e-05    2.8437047e-07    1.0953172e-03    3.2717208e-06    6.4498633e+01
  -1.7498272e+01    3.1312481e+00    5.9458107e-01    5.9146012e+02    0.0000000e+00    5.1630193e-05    8.3429133e+02    8.5307926e+02    7.7385018e+02    5.0000000e+02    5.0000000e+02    5.0000000e+02    4.7516281e+06    1.0127011e+03    7.7271770e+03    2.2763775e-02    1.1327398e+01   -9.1909639e+03    5.2042144e-04   -6.0185212e+04   -1.3430256e-02    7.2202755e-06   -2.4580302e-02    1.0947441e-04    2.6048085e+03    1.6656367e-05   -1.2750296e-09    1.0875168e-03    2.5218642e-06    6.4436680e+01
  -1.7303330e+01    3.1286160e+00    5.8469722e-01    5.7641681e+02    0.0000000e+00    5.1232932e-05    8.3573490e+02    8.5525967e+02    7.7408069e+02    5.0000000e+02    5.0000000e+02    5.0000000e+02    4.7999521e+06    1.0138644e+03    7.7700222e+03    2.2763775e-02    1.1579147e+01   -9.2833420e+03    6.9699941e-04   -6.0797932e+04   -1.3517938e-02   -5.1775788e-06   -2.4242573e-02    1.0149262e-04    2.6302900e+03    1.9152692e-05   -1.2564633e-07    1.0750922e-03    1.7571822e-06    6.4351040e+01
  -1.7207403e+01    3.1275338e+00    5.7989648e-01    5.6941300e+02    0.0000000e+00    5.1016133e-05    8.3639034e+02    8.5908211e+02    7.7419261e+02    5.0000000e+02    5.0000000e+02    5.0000000e+02    4.8237150e+06    1.0144273e+03    7.7896651e+03    2.2763775e-02    1.1703541e+01   -9.3291165e+03    1.7001309e-03   -6.1099002e+04   -1.3415868e-02    7.9113822e-06   -2.4513995e-02    7.2803754e-05    2.6429380e+03    1.8512438e-05   -9.7946255e-08    1.0964724e-03    2.2725490e-06    6.4315449e+01
  -1.7111501e+01    3.1271363e+00    5.7544499e-01    5.6289122e+02    0.0000000e+00    5.0820736e-05    8.3704480e+02    8.5992224e+02    7.7666731e+02    5.0000000e+02    5.0000000e+02    5.0000000e+02    4.8475017e+06    1.0151904e+03    7.8107935e+03    2.2763775e-02    1.1828219e+01   -9.3751492e+03    1.5571823e-03   -6.1400242e+04   -1.3660641e-02    5.4473581e-06   -2.4223163e-02    8.2996735e-05    2.6554469e+03    1.6809685e-05   -1.2894635e-07    1.0928541e-03    2.6378694e-06    6.4296037e+01
  -1.7014184e+01    3.1257686e+00    5.7105620e-01    5.5657454e+02    0.0000000e+00    5.0619687e-05    8.3769539e+02    8.6075715e+02    7.7699728e+02    5.0000000e+02    5.0000000e+02    5.0000000e+02    4.8716451e+06    1.0160121e+03    7.8323411e+03    2.2763775e-02    1.1955081e+01   -9.4221266e+03    1.4562260e-03   -6.1705929e+04   -1.3871795e-02   -3.6586306e-05   -2.3946677e-02    7.1325988e-05    2.6681420e+03    1.5991418e-05   -8.6251693e-07    1.0883896e-03    1.7709141e-06    6.4281609e+01
  -1.7000000e+01    3.1215944e+00    5.7058921e-01    5.5471923e+02    0.0000000e+00    5.0700045e-05    8.3781383e+02    8.6087254e+02    7.7697944e+02    5.0000000e+02    5.0000000e+02    5.0000000e+02    4.8758417e+06    1.0162838e+03    7.8372113e+03    2.2763775e-02    1.1973601e+01   -9.4297427e+03    2.2897396e-02   -6.1759951e+04   -1.3706557e-02   -2.0003028e-05   -2.4017340e-02    2.8472693e-05    2.6703797e+03    1.6078628e-05   -6.0125615e-07    1.0858480e-03    1.6806704e-06    6.4288504e+01
  -1.6899511e+01    3.0045529e+00    5.7228484e-01    5.5905806e+02    0.0000000e+00    5.0675496e-05    8.4043376e+02    8.6177705e+02    7.7739448e+02    5.0000000e+02    5.0000000e+02    5.0000000e+02    4.9002500e+06    1.0207822e+03    7.9373780e+03    2.2763775e-02    1.2105045e+01   -9.4776243e+03   -1.9989536e-03   -6.2068276e+04   -1.4302260e-02   -1.5775126e-05   -2.3704796e-02    5.6134720e-05    2.6831841e+03    1.7264652e-05   -7.2722192e-07    1.0839734e-03    2.1141937e-06    6.4311471e+01
  -1.6795747e+01    2.9996718e+00    5.6740982e-01    5.5201347e+02    0.0000000e+00    5.0456199e-05    8.4134593e+02    8.6268382e+02    7.7758016e+02    5.0000000e+02    5.0000000e+02    5.0000000e+02    4.9262659e+06    1.0214550e+03    7.9643200e+03    2.2763775e-02    1.2242602e+01   -9.5284588e+03    1.5668476e-03   -6.2397523e+04   -1.4341736e-02   -1.7612328e-05   -2.3516795e-02    3.7136503e-05    2.6968620e+03    2.3191001e-05   -6.8852500e-07    1.0777036e-03    1.8387783e-06    6.4252956e+01
  -1.6687142e+01    2.9957388e+00    5.6243965e-01    5.4481110e+02    0.0000000e+00    5.0233797e-05    8.4230411e+02    8.6360701e+02    7.7892376e+02    5.0000000e+02    5.0000000e+02    5.0000000e+02    4.9532692e+06    1.0222395e+03    7.9932887e+03    2.2763775e-02    1.2387087e+01   -9.5808483e+03    1.5014964e-03   -6.2739426e+04   -1.4358305e-02   -3.0888335e-05   -2.3319129e-02    1.0305172e-04    2.7110465e+03    2.1882973e-05   -8.9276146e-07    1.0701732e-03    1.1482115e-06    6.4197355e+01
  -1.6588095e+01    2.9914539e+00    5.5793872e-01    5.3825723e+02    0.0000000e+00    5.0038749e-05    8.4316467e+02    8.6443177e+02    7.7948254e+02    5.0000000e+02    5.0000000e+02    5.0000000e+02    4.9786374e+06    1.0229626e+03    8.0194946e+03    2.2763775e-02    1.2519322e+01   -9.6289851e+03    2.2164973e-03   -6.3061191e+04   -1.4221736e-02   -3.4497679e-05   -2.3226413e-02   -1.0012276e-05    2.7243718e+03    1.7254347e-05   -8.3762271e-07    1.0621554e-03    7.7814980e-07    6.4148894e+01
  -1.6467915e+01    2.9856118e+00    5.5269934e-01    5.3089247e+02    0.0000000e+00    4.9788616e-05    8.4420020e+02    8.6542099e+02    7.8012245e+02    5.0000000e+02    5.0000000e+02    5.0000000e+02    5.0082150e+06    1.0238828e+03    8.0514968e+03    2.2763775e-02    1.2680352e+01   -9.6863802e+03    7.9615799e-04   -6.3435609e+04   -1.4349152e-02   -3.3572967e-05   -2.2973596e-02    1.4213738e-04    2.7399005e+03    1.4887315e-05   -7.9937329e-07    1.0560264e-03    7.6576547e-07    6.4094613e+01
  -1.6342176e+01    2.9703081e+00    5.4666936e-01    5.2316863e+02    0.0000000e+00    4.9451031e-05    8.4543571e+02    8.6643380e+02    7.8083380e+02    5.0000000e+02    5.0000000e+02    5.0000000e+02    5.0412149e+06    1.0244258e+03    8.0849851e+03    2.2763775e-02    1.2849553e+01   -9.7476005e+03    2.4298907e-03   -6.3854614e+04   -1.4130485e-02   -3.0647950e-06   -2.2411100e-02   -5.9385315e-05    2.7573144e+03    1.3896754e-05   -1.8254322e-07    1.0149099e-03    2.1652155e-06    6.3989943e+01
  -1.6241584e+01    2.9551083e+00    5.4218917e-01    5.1653540e+02    0.0000000e+00    4.9270012e-05    8.4631203e+02    8.6723851e+02    7.8138270e+02    5.0000000e+02    5.0000000e+02    5.0000000e+02    5.0667038e+06    1.0250956e+03    8.1112080e+03    2.2763775e-02    1.2985376e+01   -9.7936465e+03   -8.1811322e-03   -6.4180260e+04   -1.4154372e-02    8.0667475e-06   -2.2186440e-02    1.0924130e-04    2.7708221e+03    1.4989529e-05   -4.5202781e-08    1.0059696e-03    2.7426019e-06    6.3936118e+01
  -1.6161110e+01    2.9473121e+00    5.3873363e-01    5.1137421e+02    0.0000000e+00    4.9137276e-05    8.4702063e+02    8.6786554e+02    7.8050009e+02    5.0000000e+02    5.0000000e+02    5.0000000e+02    5.0876404e+06    1.0257077e+03    8.1330627e+03    2.2763775e-02    1.3094345e+01   -9.8343749e+03   -4.3394419e-03   -6.4445380e+04   -1.4150032e-02   -7.8011854e-06   -2.1985722e-02    8.4817921e-05    2.7818630e+03    1.6623640e-05   -2.5856912e-07    9.9770597e-04    2.1167131e-06    6.3897391e+01
  -1.6060519e+01    2.9409621e+00    5.3445381e-01    5.0561602e+02    0.0000000e+00    4.8918931e-05    8.4789097e+02    8.6862357e+02    7.8072702e+02    5.0000000e+02    5.0000000e+02    5.0000000e+02    5.1134366e+06    1.0264368e+03    8.1597705e+03    2.2763775e-02    1.3230978e+01   -9.8869991e+03    2.4325505e-05   -6.4770292e+04   -1.4373096e-02    5.4680581e-06   -2.1681375e-02    9.9986288e-05    2.7954293e+03    1.8481920e-05   -2.1575915e-07    9.9156645e-04    2.7491905e-06    6.3848172e+01
  -1.5980045e+01    2.9423216e+00    5.3113931e-01    5.0072546e+02    0.0000000e+00    4.8787823e-05    8.4857721e+02    8.6921304e+02    7.8091340e+02    5.0000000e+02    5.0000000e+02    5.0000000e+02    5.1341994e+06    1.0271058e+03    8.1814324e+03    2.2763775e-02    1.3340601e+01   -9.9299184e+03    1.9514387e-03   -6.5031903e+04   -1.4545893e-02   -1.9016095e-05   -2.1458109e-02    1.0286737e-04    2.8063632e+03    1.8780468e-05   -7.1104188e-07    9.8747741e-04    1.9505611e-06    6.3817320e+01
  -1.5835193e+01    2.9497754e+00    5.2545648e-01    4.9277344e+02    0.0000000e+00    4.8525702e-05    8.4981286e+02    8.7022135e+02    7.8123582e+02    5.0000000e+02    5.0000000e+02    5.0000000e+02    5.1716867e+06    1.0284568e+03    8.2217835e+03    2.2763775e-02    1.3538654e+01   -1.0005831e+04    1.5080881e-03   -6.5504983e+04   -1.4622800e-02   -5.2571903e-05   -2.1210726e-02    8.0142350e-05    2.8260860e+03    1.7381815e-05   -1.1005124e-06    9.7838189e-04    6.9607842e-07    6.3772610e+01
  -1.5770814e+01    2.9558495e+00    5.2310268e-01    4.8931022e+02    0.0000000e+00    4.8433486e-05    8.5035649e+02    8.7064880e+02    7.8136901e+02    5.0000000e+02    5.0000000e+02    5.0000000e+02    5.1882972e+06    1.0291644e+03    8.2404983e+03    2.2763775e-02    1.3626989e+01   -1.0038387e+04    1.2904412e-03   -6.5715269e+04   -1.4704176e-02   -7.9575950e-05   -2.1059773e-02    7.6303307e-05    2.8348297e+03    1.6738332e-05   -1.3974860e-06    9.7368275e-04   -3.2728705e-07    6.3761587e+01
  -1.5690341e+01    2.9632547e+00    5.2009833e-01    4.8528697e+02    0.0000000e+00    4.8279538e-05    8.5101651e+02    8.7116571e+02    7.8154468e+02    5.0000000e+02    5.0000000e+02    5.0000000e+02    5.2087600e+06    1.0299645e+03    8.2627760e+03    2.2763775e-02    1.3737692e+01   -1.0077412e+04    1.1070936e-03   -6.5974455e+04   -1.4901073e-02   -5.8926785e-05   -2.0857760e-02    1.0052679e-04    2.8455806e+03    1.7410162e-05   -1.1444568e-06    9.7021048e-04    7.7448475e-07    6.3743754e+01
  -1.5589749e+01    2.9658433e+00    5.1644184e-01    4.8044698e+02    0.0000000e+00    4.8089686e-05    8.5185243e+02    8.7263616e+02    7.8177506e+02    5.0000000e+02    5.0000000e+02    5.0000000e+02    5.2341553e+06    1.0309878e+03    8.2910697e+03    2.2763775e-02    1.3876499e+01   -1.0123928e+04    1.8692896e-03   -6.6296908e+04   -1.5066622e-02   -5.8644526e-05   -2.0681017e-02    8.9217273e-05    2.8588983e+03    1.9433592e-05   -1.1447300e-06    9.6642751e-04    9.1385634e-07    6.3722309e+01
  -1.5464009e+01    2.9647648e+00    5.1192408e-01    4.7449962e+02    0.0000000e+00    4.7852950e-05    8.5286772e+02    8.7402850e+02    7.8210283e+02    5.0000000e+02    5.0000000e+02    5.0000000e+02    5.2653101e+06    1.0322318e+03    8.3256260e+03    2.2763775e-02    1.4050682e+01   -1.0181335e+04    1.1852821e-03   -6.6692635e+04   -1.5191048e-02   -5.3798341e-05   -2.0493717e-02    7.0213549e-05    2.8752461e+03    2.0903231e-05   -9.8054975e-07    9.6185076e-04    9.3525985e-07    6.3695736e+01
  -1.5306834e+01    2.9628033e+00    5.0635659e-01    4.6722977e+02    0.0000000e+00    4.7554131e-05    8.5408942e+02    8.7793387e+02    7.8521894e+02    5.0000000e+02    5.0000000e+02    5.0000000e+02    5.3039411e+06    1.0338049e+03    8.3677379e+03    2.2763775e-02    1.4269452e+01   -1.0254446e+04    1.1973270e-03   -6.7182677e+04   -1.4977506e-02   -4.9791376e-05   -2.0855257e-02    6.3259475e-05    2.8956590e+03    2.0122289e-05   -1.0395695e-06    9.8206470e-04    1.0458168e-06    6.3670238e+01
  -1.5181094e+01    2.9609653e+00    5.0255006e-01    4.6172962e+02    0.0000000e+00    4.7405103e-05    8.5510747e+02    8.7896725e+02    7.8572636e+02    5.0000000e+02    5.0000000e+02    5.0000000e+02    5.3394482e+06    1.0357020e+03    8.4075193e+03    2.2763775e-02    1.4445315e+01   -1.0324907e+04    2.1727137e-03   -6.7632750e+04   -1.4113642e-02   -4.2097650e-05   -2.1129169e-02   -3.0211261e-04    2.9144279e+03    1.7978244e-05   -8.6029016e-07    9.6705308e-04    1.0991236e-06    6.3694088e+01
  -1.5024116e+01    2.8507344e+00    5.0294742e-01    4.6317815e+02    0.0000000e+00    4.7392926e-05    8.5788272e+02    8.8046252e+02    7.8712182e+02    5.0000000e+02    5.0000000e+02    5.0000000e+02    5.3781466e+06    1.0414225e+03    8.5253502e+03    2.2763775e-02    1.4665973e+01   -1.0399823e+04   -4.4410962e-04   -6.8121837e+04   -1.5199034e-02   -6.3549838e-05   -2.0706783e-02    2.6834337e-04    2.9346643e+03    1.8237060e-05   -9.4135323e-07    9.6568820e-04    5.2887625e-08    6.3787257e+01
  -1.4898532e+01    2.8480528e+00    4.9843544e-01    4.5681417e+02    0.0000000e+00    4.7200132e-05    8.5896916e+02    8.8143174e+02    7.8739221e+02    5.0000000e+02    5.0000000e+02    5.0000000e+02    5.4144639e+06    1.0426744e+03    8.5618050e+03    2.2763775e-02    1.4844939e+01   -1.0472800e+04    3.3616441e-03   -6.8581879e+04   -1.4674308e-02   -4.3112402e-05   -2.0687290e-02   -2.1079218e-04    2.9538897e+03    2.3626713e-05   -8.9500288e-07    9.5047051e-04   -1.7398455e-07    6.3754047e+01
  -1.4798066e+01    2.8444523e+00    4.9509161e-01    4.5213374e+02    0.0000000e+00    4.7055706e-05    8.5984785e+02    8.8224655e+02    7.8765454e+02    5.0000000e+02    5.0000000e+02    5.0000000e+02    5.4419289e+06    1.0438389e+03    8.5927166e+03    2.2763775e-02    1.4988635e+01   -1.0527122e+04   -1.0957745e-03   -6.8928891e+04   -1.4633838e-02   -3.8773653e-05   -2.0563115e-02    1.1730474e-04    2.9683210e+03    2.6066436e-05   -7.7261593e-07    9.4353049e-04   -5.4376758e-08    6.3738219e+01
  -1.4674317e+01    2.8429583e+00    4.9120227e-01    4.4699530e+02    0.0000000e+00    4.6856550e-05    8.6094085e+02    8.8324772e+02    7.8964931e+02    5.0000000e+02    5.0000000e+02    5.0000000e+02    5.4741828e+06    1.0453644e+03    8.6319748e+03    2.2763775e-02    1.5166345e+01   -1.0588672e+04    1.9040144e-03   -6.9336873e+04   -1.5230621e-02   -7.7367316e-05   -2.0127122e-02    2.8914054e-04    2.9852090e+03    2.0259468e-05   -1.1722253e-06    9.4242443e-04   -1.2896020e-06    6.3724006e+01
  -1.4575318e+01    2.8393124e+00    4.8804472e-01    4.4261350e+02    0.0000000e+00    4.6718757e-05    8.6176971e+02    8.8403318e+02    7.9016861e+02    5.0000000e+02    5.0000000e+02    5.0000000e+02    5.5008517e+06    1.0465374e+03    8.6619020e+03    2.2763775e-02    1.5309091e+01   -1.0639602e+04    3.9140082e-03   -6.9675156e+04   -1.5250169e-02   -7.4970967e-05   -1.9909558e-02    9.8335352e-05    2.9992211e+03    1.8063197e-05   -8.5972088e-07    9.3505035e-04   -1.4228947e-06    6.3714547e+01
  -1.4451725e+01    2.8311318e+00    4.8401930e-01    4.3735747e+02    0.0000000e+00    4.6509097e-05    8.6281351e+02    8.8499899e+02    7.9077959e+02    5.0000000e+02    5.0000000e+02    5.0000000e+02    5.5330593e+06    1.0478320e+03    8.6982292e+03    2.2763775e-02    1.5488001e+01   -1.0700829e+04    1.4036167e-03   -7.0083492e+04   -1.5471478e-02   -6.9688285e-05   -1.9633116e-02    1.0608438e-04    3.0161091e+03    1.5831324e-05   -9.1697741e-07    9.3183968e-04   -1.6829673e-06    6.3688584e+01
  -1.4352851e+01    2.8216589e+00    4.8023879e-01    4.3265583e+02    0.0000000e+00    4.6301031e-05    8.6374398e+02    8.8714066e+02    7.9128569e+02    5.0000000e+02    5.0000000e+02    5.0000000e+02    5.5595811e+06    1.0483279e+03    8.7247971e+03    2.2763775e-02    1.5631652e+01   -1.0751608e+04    2.2710734e-03   -7.0419951e+04   -1.5507979e-02   -8.9446836e-05   -1.9007838e-02    1.2465836e-05    3.0301487e+03    1.5312729e-05   -1.3565188e-06    8.9581038e-04   -2.0931395e-06    6.3618996e+01
  -1.4229259e+01    2.8052551e+00    4.7619463e-01    4.2754912e+02    0.0000000e+00    4.6075758e-05    8.6477312e+02    8.8799654e+02    7.9186275e+02    5.0000000e+02    5.0000000e+02    5.0000000e+02    5.5912857e+06    1.0494965e+03    8.7597488e+03    2.2763775e-02    1.5811821e+01   -1.0809147e+04   -6.3144853e-03   -7.0824070e+04   -1.5671941e-02   -9.9789372e-05   -1.8758428e-02    1.2117906e-04    3.0468628e+03    1.6572186e-05   -1.6603142e-06    8.8929477e-04   -1.6848397e-06    6.3585872e+01
  -1.4088342e+01    2.7906869e+00    4.7180137e-01    4.2188575e+02    0.0000000e+00    4.5847616e-05    8.6596899e+02    8.8909498e+02    7.9112746e+02    5.0000000e+02    5.0000000e+02    5.0000000e+02    5.6284275e+06    1.0509857e+03    8.8016198e+03    2.2763775e-02    1.6018156e+01   -1.0881844e+04   -9.9734453e-04   -7.1293794e+04   -1.5674527e-02   -9.2362546e-05   -1.8480232e-02    1.4638482e-05    3.0663563e+03    1.9401898e-05   -1.6423000e-06    8.7609375e-04   -1.2580508e-06    6.3556268e+01
  -1.3975608e+01    2.7829758e+00    4.6830044e-01    4.1704989e+02    0.0000000e+00    4.5699783e-05    8.6690722e+02    8.8982675e+02    7.9136351e+02    5.0000000e+02    5.0000000e+02    5.0000000e+02    5.6597215e+06    1.0521940e+03    8.8347410e+03    2.2763775e-02    1.6183927e+01   -1.0944837e+04    8.7392255e-04   -7.1689219e+04   -1.5362334e-02   -8.3844329e-05   -1.8435069e-02   -8.7170389e-05    3.0828327e+03    2.0785741e-05   -1.3871743e-06    8.6264060e-04   -1.2458145e-06    6.3536672e+01
  -1.3834872e+01    2.7786434e+00    4.6397632e-01    4.1160727e+02    0.0000000e+00    4.5461210e-05    8.6805907e+02    8.9075684e+02    7.9174994e+02    5.0000000e+02    5.0000000e+02    5.0000000e+02    5.6963700e+06    1.0536451e+03    8.8752262e+03    2.2763775e-02    1.6391750e+01   -1.1016046e+04    7.8078797e-04   -7.2152233e+04   -1.5691095e-02   -8.9817510e-05   -1.8079126e-02    1.8924844e-04    3.1020327e+03    1.9848302e-05   -1.4293163e-06    8.5620310e-04   -1.7345002e-06    6.3509946e+01
  -1.3722283e+01    2.7765242e+00    4.6094178e-01    4.0736979e+02    0.0000000e+00    4.5337728e-05    8.6900317e+02    8.9147824e+02    7.9192042e+02    5.0000000e+02    5.0000000e+02    5.0000000e+02    5.7276630e+06    1.0552145e+03    8.9116561e+03    2.2763775e-02    1.6558692e+01   -1.1077477e+04    2.7491969e-03   -7.2548609e+04   -1.5539281e-02   -1.3580257e-04   -1.7889796e-02   -3.6662086e-05    3.1185259e+03    1.8725412e-05   -1.8379806e-06    8.4292848e-04   -3.5387790e-06    6.3516632e+01
  -1.3581745e+01    2.7746276e+00    4.5691115e-01    4.0231785e+02    0.0000000e+00    4.5115495e-05    8.7011570e+02    8.9250988e+02    7.9229010e+02    5.0000000e+02    5.0000000e+02    5.0000000e+02    5.7643047e+06    1.0568200e+03    8.9526663e+03    2.2763775e-02    1.6768020e+01   -1.1147280e+04    8.3465955e-04   -7.3012668e+04   -1.5843412e-02   -1.2834581e-04   -1.7531173e-02    1.7437758e-04    3.1377466e+03    1.9596586e-05   -1.5734360e-06    8.3622185e-04   -4.1732644e-06    6.3506251e+01
  -1.3469314e+01    2.7709639e+00    4.5398779e-01    3.9829878e+02    0.0000000e+00    4.4993486e-05    8.7105555e+02    8.9411988e+02    7.9244972e+02    5.0000000e+02    5.0000000e+02    5.0000000e+02    5.7956610e+06    1.0583880e+03    8.9891395e+03    2.2763775e-02    1.6936177e+01   -1.1208180e+04    2.6459757e-03   -7.3410362e+04   -1.5424798e-02   -1.4141660e-04   -1.7569103e-02   -4.3842195e-05    3.1542846e+03    2.1914467e-05   -1.9145514e-06    8.2389101e-04   -5.1015808e-06    6.3513314e+01
  -1.3328977e+01    2.7676327e+00    4.5006536e-01    3.9344490e+02    0.0000000e+00    4.4773183e-05    8.7211833e+02    8.9585034e+02    7.9281327e+02    5.0000000e+02    5.0000000e+02    5.0000000e+02    5.8324561e+06    1.0599859e+03    9.0289489e+03    2.2763775e-02    1.7147023e+01   -1.1278051e+04    8.5964723e-04   -7.3876439e+04   -1.5579721e-02   -1.3437467e-04   -1.7326692e-02    1.6570757e-04    3.1735928e+03    2.3165784e-05   -1.6376807e-06    8.1703983e-04   -5.3356237e-06    6.3508352e+01
  -1.3216707e+01    2.7647470e+00    4.4725715e-01    3.8965340e+02    0.0000000e+00    4.4651608e-05    8.7299206e+02    8.9778410e+02    7.9297177e+02    5.0000000e+02    5.0000000e+02    5.0000000e+02    5.8639759e+06    1.0615825e+03    9.0641921e+03    2.2763775e-02    1.7316370e+01   -1.1339419e+04    2.7344161e-03   -7.4275998e+04   -1.5353747e-02   -1.0114927e-04   -1.7309585e-02   -5.4034181e-05    3.1902291e+03    2.2962840e-05   -1.0791443e-06    8.0853241e-04   -4.0637624e-06    6.3524963e+01
  -1.3076564e+01    2.7624994e+00    4.4373424e-01    3.8537654e+02    0.0000000e+00    4.4446191e-05    8.7400303e+02    8.9899027e+02    7.9622987e+02    5.0000000e+02    5.0000000e+02    5.0000000e+02    5.9002886e+06    1.0634274e+03    9.1048439e+03    2.2763775e-02    1.7528668e+01   -1.1408713e+04    1.0112735e-03   -7.4735466e+04   -1.5660954e-02   -1.1674923e-04   -1.7321339e-02    2.1476993e-04    3.2093792e+03    2.0823052e-05   -1.5986856e-06    8.2740477e-04   -4.2967557e-06    6.3544786e+01
  -1.2964449e+01    2.7595741e+00    4.4115427e-01    3.8191106e+02    0.0000000e+00    4.4334110e-05    8.7481927e+02    9.0020904e+02    7.9637958e+02    5.0000000e+02    5.0000000e+02    5.0000000e+02    5.9323438e+06    1.0651943e+03    9.1399611e+03    2.2763775e-02    1.7699206e+01   -1.1472582e+04    2.6399497e-03   -7.5141647e+04   -1.5461284e-02   -1.2187844e-04   -1.7261471e-02   -1.5408532e-04    3.2262947e+03    1.9539289e-05   -1.6587297e-06    8.1874065e-04   -4.9768527e-06    6.3581752e+01
  -1.2824497e+01    2.6386705e+00    4.4305163e-01    3.8516314e+02    0.0000000e+00    4.4397308e-05    8.7754865e+02    9.0145422e+02    7.9807509e+02    5.0000000e+02    5.0000000e+02    5.0000000e+02    5.9686336e+06    1.0714491e+03    9.2675218e+03    2.2763775e-02    1.7912968e+01   -1.1542611e+04    3.5249658e-04   -7.5600621e+04   -1.6579220e-02   -1.2450407e-04   -1.6937824e-02    2.1109329e-04    3.2452877e+03    2.0336194e-05   -2.0279506e-06    8.2110382e-04   -4.9517770e-06    6.3708475e+01
  -1.2796507e+01    2.6340078e+00    4.4244964e-01    3.8387500e+02    0.0000000e+00    4.4428545e-05    8.7778949e+02    9.0168214e+02    7.9804985e+02    5.0000000e+02    5.0000000e+02    5.0000000e+02    5.9790589e+06    1.0719720e+03    9.2779788e+03    2.2763775e-02    1.7956231e+01   -1.1564578e+04    3.1027469e-02   -7.5734148e+04   -1.6225423e-02   -1.5938975e-04   -1.7006570e-02   -1.1886730e-03    3.2509090e+03    2.1275547e-05   -2.7216359e-06    8.1555108e-04   -6.3419299e-06    6.3719321e+01
  -1.2663116e+01    2.6327872e+00    4.3883124e-01    3.7939050e+02    0.0000000e+00    4.4228456e-05    8.7884971e+02    9.0270276e+02    7.9844844e+02    5.0000000e+02    5.0000000e+02    5.0000000e+02    6.0152454e+06    1.0734086e+03    9.3169493e+03    2.2763775e-02    1.8162972e+01   -1.1637335e+04    1.3280816e-03   -7.6190477e+04   -1.5782162e-02   -1.0188459e-04   -1.7168127e-02    4.0280931e-04    3.2698728e+03    2.7543014e-05   -1.7462934e-06    8.0733898e-04   -4.2279376e-06    6.3702875e+01
  -1.2594781e+01    2.6311156e+00    4.3709945e-01    3.7724970e+02    0.0000000e+00    4.4132062e-05    8.7943004e+02    9.0322190e+02    7.9865137e+02    5.0000000e+02    5.0000000e+02    5.0000000e+02    6.0337815e+06    1.0742568e+03    9.3389025e+03    2.2763775e-02    1.8269244e+01   -1.1671478e+04    7.7529119e-03   -7.6424406e+04   -1.6129824e-02   -1.2785610e-04   -1.6970964e-02    4.3338632e-04    3.2795347e+03    2.8934069e-05   -2.1852363e-06    8.0891672e-04   -5.1721896e-06    6.3698196e+01
  -1.2402587e+01    2.6248540e+00    4.3232336e-01    3.7134094e+02    0.0000000e+00    4.3867001e-05    8.8096388e+02    9.0465599e+02    8.0095365e+02    5.0000000e+02    5.0000000e+02    5.0000000e+02    6.0847937e+06    1.0765993e+03    9.3979052e+03    2.2763775e-02    1.8569484e+01   -1.1766439e+04    1.9783243e-03   -7.7071635e+04   -1.7010164e-02   -1.5705792e-04   -1.6314067e-02    6.1279696e-06    3.3062543e+03    2.1733519e-05   -2.7498088e-06    8.0882768e-04   -6.4414635e-06    6.3693404e+01
  -1.2269119e+01    2.6135003e+00    4.2902350e-01    3.6726888e+02    0.0000000e+00    4.3683661e-05    8.8200275e+02    9.0563887e+02    8.0158747e+02    5.0000000e+02    5.0000000e+02    5.0000000e+02    6.1197110e+06    1.0781435e+03    9.4376534e+03    2.2763775e-02    1.8779104e+01   -1.1833170e+04    6.3320769e-04   -7.7514971e+04   -1.6858366e-02   -1.6083340e-04   -1.6240213e-02    6.4764881e-06    3.3245592e+03    1.9263087e-05   -2.8940322e-06    8.0208168e-04   -6.3885005e-06    6.3686937e+01
  -1.2162345e+01    2.6031951e+00    4.2647145e-01    3.6396754e+02    0.0000000e+00    4.3563913e-05    8.8286597e+02    9.0640652e+02    8.0212913e+02    5.0000000e+02    5.0000000e+02    5.0000000e+02    6.1496464e+06    1.0794867e+03    9.4712730e+03    2.2763775e-02    1.8947430e+01   -1.1891331e+04    1.8629741e-03   -7.7894922e+04   -1.6171060e-02   -1.5309169e-04   -1.6433321e-02   -1.6231890e-04    3.3403014e+03    1.7597585e-05   -2.7224783e-06    7.9079383e-04   -6.1023779e-06    6.3685798e+01
  -1.2028877e+01    2.5891946e+00    4.2263091e-01    3.5965394e+02    0.0000000e+00    4.3312895e-05    8.8400735e+02    9.1125190e+02    8.0274441e+02    5.0000000e+02    5.0000000e+02    5.0000000e+02    6.1849019e+06    1.0803950e+03    9.5077070e+03    2.2763775e-02    1.9158679e+01   -1.1958768e+04    4.4830446e-04   -7.8341100e+04   -1.6026387e-02   -1.5359640e-04   -1.5875255e-02    1.6038459e-04    3.3588748e+03    1.7059620e-05   -2.8224445e-06    7.5121156e-04   -5.6442813e-06    6.3624342e+01
  -1.1958493e+01    2.5741857e+00    4.2086931e-01    3.5705083e+02    0.0000000e+00    4.3266538e-05    8.8455495e+02    9.1173463e+02    8.0310305e+02    5.0000000e+02    5.0000000e+02    5.0000000e+02    6.2058071e+06    1.0811873e+03    9.5284902e+03    2.2763775e-02    1.9270372e+01   -1.1996885e+04   -4.0274045e-03   -7.8609395e+04   -1.5600753e-02   -1.1660932e-04   -1.5945892e-02   -2.4548395e-04    3.3700206e+03    1.7637293e-05   -2.1201077e-06    7.4145163e-04   -4.3305486e-06    6.3619801e+01
  -1.1893576e+01    2.5691140e+00    4.1930992e-01    3.5508249e+02    0.0000000e+00    4.3188402e-05    8.8508141e+02    9.1219740e+02    8.0339264e+02    5.0000000e+02    5.0000000e+02    5.0000000e+02    6.2237875e+06    1.0819575e+03    9.5486302e+03    2.2763775e-02    1.9373599e+01   -1.2031138e+04   -1.0699685e-02   -7.8837829e+04   -1.5166821e-02   -8.5920659e-05   -1.6091133e-02    1.2901546e-04    3.3794757e+03    1.8546017e-05   -1.5198599e-06    7.3277369e-04   -2.7800465e-06    6.3615804e+01
  -1.1758243e+01    2.5484593e+00    4.1612132e-01    3.5117597e+02    0.0000000e+00    4.3016671e-05    8.8617001e+02    9.1314760e+02    8.0235114e+02    5.0000000e+02    5.0000000e+02    5.0000000e+02    6.2613096e+06    1.0836093e+03    9.5908653e+03    2.2763775e-02    1.9589519e+01   -1.2101723e+04    3.7861454e-03   -7.9311889e+04   -1.4377408e-02   -5.4929942e-05   -1.6433055e-02    2.5561141e-04    3.3990274e+03    2.1032129e-05   -6.6176306e-07    7.1904628e-04   -1.7963968e-06    6.3611626e+01
  -1.1681681e+01    2.5346001e+00    4.1427066e-01    3.4893785e+02    0.0000000e+00    4.2913516e-05    8.8678351e+02    9.1367745e+02    8.0254485e+02    5.0000000e+02    5.0000000e+02    5.0000000e+02    6.2827963e+06    1.0845167e+03    9.6144948e+03    2.2763775e-02    1.9712098e+01   -1.2141148e+04    4.4928591e-03   -7.9584214e+04   -1.4168746e-02   -3.2591527e-05   -1.6484746e-02    1.6384007e-04    3.4102434e+03    2.2397478e-05   -2.0434893e-07    7.1350585e-04   -1.5993142e-06    6.3607684e+01
  -1.1565297e+01    2.5100866e+00    4.1149650e-01    3.4540125e+02    0.0000000e+00    4.2778853e-05    8.8770129e+02    9.1449688e+02    8.0281748e+02    5.0000000e+02    5.0000000e+02    5.0000000e+02    6.3162699e+06    1.0860273e+03    9.6510245e+03    2.2763775e-02    1.9899013e+01   -1.2201423e+04    1.3526695e-03   -8.0010799e+04   -1.3617362e-02    8.9263939e-06   -1.6571007e-02    5.5804817e-05    3.4277430e+03    2.3173580e-05    6.0002950e-07    6.9917196e-04   -1.0584533e-06    6.3613900e+01
  -1.1467703e+01    2.4845775e+00    4.0923914e-01    3.4256745e+02    0.0000000e+00    4.2663612e-05    8.8854020e+02    9.1519264e+02    8.0305632e+02    5.0000000e+02    5.0000000e+02    5.0000000e+02    6.3450753e+06    1.0874498e+03    9.6850761e+03    2.2763775e-02    2.0056304e+01   -1.2249642e+04    5.4743040e-04   -8.0378888e+04   -1.2804757e-02   -7.3375061e-06   -1.6786187e-02    5.6780972e-05    3.4428091e+03    2.2467440e-05    4.2230387e-07    6.8289009e-04   -1.7713764e-06    6.3621475e+01
  -1.1374157e+01    2.4536091e+00    4.0715775e-01    3.3994624e+02    0.0000000e+00    4.2557382e-05    8.8934829e+02    9.1587192e+02    8.0330733e+02    5.0000000e+02    5.0000000e+02    5.0000000e+02    6.3733901e+06    1.0889958e+03    9.7193029e+03    2.2763775e-02    2.0207604e+01   -1.2293619e+04    1.2029725e-03   -8.0739477e+04   -1.2658106e-02   -3.9789379e-05   -1.6671334e-02    8.4785711e-05    3.4576608e+03    2.1762149e-05    2.6360048e-07    6.7600195e-04   -3.0626589e-06    6.3642627e+01
  -1.1255913e+01    2.4081025e+00    4.0451110e-01    3.3669933e+02    0.0000000e+00    4.2411016e-05    8.9037618e+02    9.1677091e+02    8.0368388e+02    5.0000000e+02    5.0000000e+02    5.0000000e+02    6.4097405e+06    1.0909904e+03    9.7630089e+03    2.2763775e-02    2.0399638e+01   -1.2358751e+04    1.9913954e-03   -8.1198840e+04   -1.3142708e-02   -7.1508899e-06   -1.6172701e-02    6.5739609e-05    3.4769348e+03    2.0714794e-05    4.4179150e-07    6.7735308e-04   -2.2309852e-06    6.3671870e+01
  -1.1194489e+01    2.3923093e+00    4.0329880e-01    3.3517428e+02    0.0000000e+00    4.2348059e-05    8.9095584e+02    9.1727597e+02    8.0391072e+02    5.0000000e+02    5.0000000e+02    5.0000000e+02    6.4288355e+06    1.0922065e+03    9.7886033e+03    2.2763775e-02    2.0499740e+01   -1.2401784e+04    1.9386610e-03   -8.1439264e+04   -1.3271655e-02   -2.0906046e-05   -1.6008590e-02    6.6606695e-05    3.4871691e+03    2.0998160e-05    1.1663622e-07    6.7777310e-04   -2.2369921e-06    6.3694576e+01
  -1.1081047e+01    2.3825971e+00    4.0063443e-01    3.3179200e+02    0.0000000e+00    4.2215205e-05    8.9189524e+02    9.1821143e+02    8.0436741e+02    5.0000000e+02    5.0000000e+02    5.0000000e+02    6.4639998e+06    1.0939400e+03    9.8276491e+03    2.2763775e-02    2.0685238e+01   -1.2492730e+04    1.6283075e-03   -8.1878391e+04   -1.3244548e-02   -3.6405813e-05   -1.5913059e-02    8.4205487e-05    3.5060490e+03    2.2743734e-05   -1.9705160e-07    6.7627969e-04   -2.4241451e-06    6.3715339e+01
  -1.0968592e+01    2.3955066e+00    3.9821441e-01    3.2881766e+02    0.0000000e+00    4.2084394e-05    8.9287320e+02    9.1910874e+02    8.0483349e+02    5.0000000e+02    5.0000000e+02    5.0000000e+02    6.4987547e+06    1.0958315e+03    9.8691754e+03    2.2763775e-02    2.0869896e+01   -1.2585624e+04    1.3931762e-03   -8.2310326e+04   -1.3307672e-02   -4.5851988e-05   -1.5860507e-02    6.4249533e-05    3.5245778e+03    2.4840389e-05   -3.1244588e-07    6.7548398e-04   -2.6881929e-06    6.3743163e+01
  -1.0899376e+01    2.4111573e+00    3.9679843e-01    3.2713582e+02    0.0000000e+00    4.2001350e-05    8.9344292e+02    9.1962992e+02    8.0509526e+02    5.0000000e+02    5.0000000e+02    5.0000000e+02    6.5198965e+06    1.0970198e+03    9.8941873e+03    2.2763775e-02    2.0983935e+01   -1.2636632e+04    1.3771830e-03   -8.2573791e+04   -1.3373911e-02   -5.3594527e-05   -1.5845839e-02    4.6527680e-05    3.5357642e+03    2.5609940e-05   -3.3392853e-07    6.7507392e-04   -3.0504851e-06    6.3765589e+01
  -1.0749862e+01    2.4526689e+00    3.9368651e-01    3.2327183e+02    0.0000000e+00    4.1843164e-05    8.9456512e+02    9.2157575e+02    8.0553650e+02    5.0000000e+02    5.0000000e+02    5.0000000e+02    6.5645678e+06    1.0993166e+03    9.9433309e+03    2.2763775e-02    2.1231168e+01   -1.2727802e+04    1.6209271e-03   -8.3136443e+04   -1.3804588e-02   -6.2352126e-05   -1.5673105e-02    6.9629726e-05    3.5592353e+03    2.6155729e-05   -2.0658881e-07    6.7224663e-04   -3.9672314e-06    6.3806217e+01
  -1.0661650e+01    2.4733419e+00    3.9212369e-01    3.2138558e+02    0.0000000e+00    4.1759788e-05    8.9523409e+02    9.2229530e+02    8.0571790e+02    5.0000000e+02    5.0000000e+02    5.0000000e+02    6.5903760e+06    1.1008564e+03    9.9744583e+03    2.2763775e-02    2.1377601e+01   -1.2768664e+04    1.7126310e-03   -8.3466400e+04   -1.3951367e-02   -4.8253968e-05   -1.5586569e-02    6.6230260e-05    3.5727541e+03    2.5634273e-05    2.5221968e-08    6.6976642e-04   -3.1571205e-06    6.3842192e+01
  -1.0563708e+01    2.4859472e+00    3.9033839e-01    3.1928038e+02    0.0000000e+00    4.1658677e-05    8.9590432e+02    9.2307473e+02    8.0888195e+02    5.0000000e+02    5.0000000e+02    5.0000000e+02    6.6186457e+06    1.1024470e+03    1.0006038e+04    2.2763775e-02    2.1540701e+01   -1.2807172e+04    1.8614793e-03   -8.3830215e+04   -1.3898148e-02   -8.3487141e-05   -1.5843694e-02    5.8852351e-05    3.5876801e+03    2.4364417e-05   -5.7859217e-07    6.8516032e-04   -4.4988480e-06    6.3882059e+01
  -1.0462299e+01    2.4797908e+00    3.8849486e-01    3.1709434e+02    0.0000000e+00    4.1555639e-05    8.9658730e+02    9.2408052e+02    8.0904651e+02    5.0000000e+02    5.0000000e+02    5.0000000e+02    6.6477687e+06    1.1040769e+03    1.0038248e+04    2.2763775e-02    2.1710122e+01   -1.2848092e+04    1.9215840e-03   -8.4205231e+04   -1.4049802e-02   -8.8367611e-05   -1.5660174e-02    6.5223782e-05    3.6029020e+03    2.2888451e-05   -6.3146723e-07    6.8324682e-04   -4.6644779e-06    6.3923614e+01
  -1.0375967e+01    2.4656289e+00    3.8699612e-01    3.1529644e+02    0.0000000e+00    4.1475842e-05    8.9714979e+02    9.2475539e+02    8.0920446e+02    5.0000000e+02    5.0000000e+02    5.0000000e+02    6.6725250e+06    1.1055031e+03    1.0065545e+04    2.2763775e-02    2.1854785e+01   -1.2887189e+04    1.9704673e-03   -8.4521900e+04   -1.4134102e-02   -8.4415721e-05   -1.5479992e-02    7.0004321e-05    3.6158771e+03    2.2014197e-05   -6.8004525e-07    6.8086476e-04   -4.5028078e-06    6.3963898e+01
  -1.0281628e+01    2.4480510e+00    3.8541394e-01    3.1344405e+02    0.0000000e+00    4.1385009e-05    8.9779767e+02    9.2547557e+02    8.0940841e+02    5.0000000e+02    5.0000000e+02    5.0000000e+02    6.6995472e+06    1.1071086e+03    1.0096628e+04    2.2763775e-02    2.2013304e+01   -1.2937678e+04    2.0236283e-03   -8.4864377e+04   -1.4577916e-02   -8.3723414e-05   -1.5113846e-02    5.3808909e-05    3.6300868e+03    2.2095052e-05   -9.3054151e-07    6.8289566e-04   -3.6718394e-06    6.4007690e+01
  -1.0173267e+01    2.3252641e+00    3.8869778e-01    3.1820559e+02    0.0000000e+00    4.1528315e-05    9.0060903e+02    9.2696838e+02    8.1103166e+02    5.0000000e+02    5.0000000e+02    5.0000000e+02    6.7303247e+06    1.1137382e+03    1.0238844e+04    2.2763775e-02    2.2196860e+01   -1.3006120e+04    1.5819642e-03   -8.5250919e+04   -1.5937991e-02   -1.4307479e-04   -1.4697429e-02    4.6941773e-05    3.6463467e+03    2.3073194e-05   -2.2945544e-06    6.9008685e-04   -4.9712795e-06    6.4142226e+01
  -1.0051177e+01    2.3238572e+00    3.8612714e-01    3.1513258e+02    0.0000000e+00    4.1382525e-05    9.0152924e+02    9.2810416e+02    8.1144398e+02    5.0000000e+02    5.0000000e+02    5.0000000e+02    6.7645991e+06    1.1151276e+03    1.0275421e+04    2.2763775e-02    2.2405645e+01   -1.3088452e+04    1.8182011e-03   -8.5679854e+04   -1.6521534e-02   -7.3296277e-05   -1.4358391e-02    5.6526443e-05    3.6644690e+03    2.6810907e-05   -9.9138604e-07    6.9491623e-04   -3.6048393e-06    6.4139285e+01
  -9.9808389e+00    2.3317894e+00    3.8471643e-01    3.1347464e+02    0.0000000e+00    4.1301314e-05    9.0204907e+02    9.2844893e+02    8.1166132e+02    5.0000000e+02    5.0000000e+02    5.0000000e+02    6.7840711e+06    1.1159314e+03    1.0296364e+04    2.2763775e-02    2.2526261e+01   -1.3133509e+04    1.8324256e-03   -8.5924017e+04   -1.6607426e-02   -8.3881001e-05   -1.4331780e-02    4.5544321e-05    3.6747436e+03    3.1259556e-05   -1.1953026e-06    6.9505505e-04   -3.6844522e-06    6.4138810e+01
  -9.8542307e+00    2.3494320e+00    3.8223103e-01    3.1052347e+02    0.0000000e+00    4.1163443e-05    9.0297810e+02    9.2943013e+02    8.1198721e+02    5.0000000e+02    5.0000000e+02    5.0000000e+02    6.8184730e+06    1.1173287e+03    1.0333616e+04    2.2763775e-02    2.2743996e+01   -1.3206113e+04    1.7476669e-03   -8.6357488e+04   -1.6773400e-02   -8.1786760e-05   -1.4236971e-02    4.5558016e-05    3.6928117e+03    3.2432800e-05   -1.0746542e-06    6.9246971e-04   -3.6001814e-06    6.4134809e+01
  -9.7979604e+00    2.3596708e+00    3.8124511e-01    3.0931433e+02    0.0000000e+00    4.1115422e-05    9.0340657e+02    9.2965449e+02    8.1465634e+02    5.0000000e+02    5.0000000e+02    5.0000000e+02    6.8336028e+06    1.1180523e+03    1.0351629e+04    2.2763775e-02    2.2841001e+01   -1.3234778e+04    2.0045925e-03   -8.6549560e+04   -1.6795618e-02   -8.0952554e-05   -1.4214467e-02    6.3865383e-05    3.7007451e+03    3.1032755e-05   -9.9306671e-07    6.9155887e-04   -3.5565390e-06    6.4138416e+01
  -9.6397002e+00    2.3711948e+00    3.7804869e-01    3.0557632e+02    0.0000000e+00    4.0925656e-05    9.0445685e+02    9.3081736e+02    8.1516737e+02    5.0000000e+02    5.0000000e+02    5.0000000e+02    6.8749379e+06    1.1194811e+03    1.0392416e+04    2.2763775e-02    2.3114684e+01   -1.3304608e+04    1.9869088e-03   -8.7076123e+04   -1.7006285e-02   -9.7225690e-05   -1.4014769e-02    3.5489669e-05    3.7223284e+03    2.4344753e-05   -1.1059386e-06    6.8723330e-04   -4.5822499e-06    6.4123463e+01
  -9.5693623e+00    2.3703610e+00    3.7670866e-01    3.0394248e+02    0.0000000e+00    4.0858949e-05    9.0492189e+02    9.3107343e+02    8.1529592e+02    5.0000000e+02    5.0000000e+02    5.0000000e+02    6.8932302e+06    1.1201468e+03    1.0410948e+04    2.2763775e-02    2.3236644e+01   -1.3334728e+04    2.2254817e-03   -8.7310237e+04   -1.7010047e-02   -1.0418435e-04   -1.3957704e-02    4.2021809e-05    3.7318770e+03    2.3126427e-05   -1.1279955e-06    6.8528005e-04   -4.7947365e-06    6.4118775e+01
  -9.4814400e+00    2.3602314e+00    3.7504228e-01    3.0202996e+02    0.0000000e+00    4.0758179e-05    9.0549206e+02    9.3150084e+02    8.1545195e+02    5.0000000e+02    5.0000000e+02    5.0000000e+02    6.9159154e+06    1.1209577e+03    1.0433585e+04    2.2763775e-02    2.3389399e+01   -1.3372241e+04    1.9494406e-03   -8.7600049e+04   -1.6926086e-02   -1.1989192e-04   -1.3908707e-02    4.8378696e-05    3.7437084e+03    2.1771158e-05   -1.3216960e-06    6.8126982e-04   -5.0089282e-06    6.4112969e+01
  -9.3231798e+00    2.3312092e+00    3.7226045e-01    2.9878164e+02    0.0000000e+00    4.0601447e-05    9.0654871e+02    9.3310990e+02    8.1630571e+02    5.0000000e+02    5.0000000e+02    5.0000000e+02    6.9568224e+06    1.1226177e+03    1.0477110e+04    2.2763775e-02    2.3665177e+01   -1.3443059e+04    1.9656152e-03   -8.8120989e+04   -1.6750855e-02   -1.1669417e-04   -1.3890894e-02    5.3286256e-05    3.7650537e+03    1.9717045e-05   -1.3385013e-06    6.7734855e-04   -4.4215423e-06    6.4112973e+01
  -9.2528419e+00    2.3120416e+00    3.7016172e-01    2.9638610e+02    0.0000000e+00    4.0476447e-05    9.0712791e+02    9.3898313e+02    8.1654713e+02    5.0000000e+02    5.0000000e+02    5.0000000e+02    6.9750922e+06    1.1223434e+03    1.0489441e+04    2.2763775e-02    2.3788118e+01   -1.3476638e+04    2.2425138e-03   -8.8353047e+04   -1.6741667e-02   -1.2629148e-04   -1.3304302e-02    5.9329923e-05    3.7747343e+03    1.9313080e-05   -1.6294517e-06    6.4100355e-04   -4.4450431e-06    6.4032186e+01
  -9.1965716e+00    2.2944292e+00    3.6896258e-01    2.9490477e+02    0.0000000e+00    4.0417690e-05    9.0747774e+02    9.3938131e+02    8.1673621e+02    5.0000000e+02    5.0000000e+02    5.0000000e+02    6.9896182e+06    1.1226860e+03    1.0501806e+04    2.2763775e-02    2.3886563e+01   -1.3501784e+04   -6.3732151e-03   -8.8540517e+04   -1.6671102e-02   -1.1899630e-04   -1.3289882e-02    1.5442365e-04    3.7824972e+03    1.9308165e-05   -1.5226314e-06    6.3863886e-04   -4.2447819e-06    6.4018104e+01
  -9.0383114e+00    2.2683084e+00    3.6571796e-01    2.9126198e+02    0.0000000e+00    4.0213964e-05    9.0845139e+02    9.4030329e+02    8.1713990e+02    5.0000000e+02    5.0000000e+02    5.0000000e+02    7.0305263e+06    1.1237387e+03    1.0537071e+04    2.2763775e-02    2.4164061e+01   -1.3584516e+04   -3.7530151e-04   -8.9055821e+04   -1.6754186e-02   -1.1633849e-04   -1.3131656e-02    3.9834849e-05    3.8039805e+03    2.0257257e-05   -1.4899660e-06    6.3524113e-04   -4.4471890e-06    6.3986134e+01
  -8.9679735e+00    2.2571215e+00    3.6455594e-01    2.8981179e+02    0.0000000e+00    4.0161395e-05    9.0898655e+02    9.4070247e+02    8.1721756e+02    5.0000000e+02    5.0000000e+02    5.0000000e+02    7.0488523e+06    1.1245030e+03    1.0558452e+04    2.2763775e-02    2.4287694e+01   -1.3624481e+04    1.6685951e-03   -8.9286194e+04   -1.6645705e-02   -1.0535761e-04   -1.3142914e-02    2.9717518e-05    3.8136074e+03    2.1313012e-05   -1.1971566e-06    6.3249402e-04   -3.4386559e-06    6.3980668e+01
  -8.8800511e+00    2.2509483e+00    3.6284037e-01    2.8790347e+02    0.0000000e+00    4.0052804e-05    9.0953837e+02    9.4119092e+02    8.1730035e+02    5.0000000e+02    5.0000000e+02    5.0000000e+02    7.0714582e+06    1.1251249e+03    1.0578736e+04    2.2763775e-02    2.4442576e+01   -1.3673462e+04    1.9811620e-03   -8.9570038e+04   -1.6659790e-02   -1.2274779e-04   -1.3074560e-02    6.5154193e-05    3.8254796e+03    2.2806441e-05   -1.2617686e-06    6.2964698e-04   -4.5052798e-06    6.3964220e+01
  -8.7217909e+00    2.2427173e+00    3.5974766e-01    2.8432460e+02    0.0000000e+00    3.9877237e-05    9.1052677e+02    9.4204015e+02    8.1690924e+02    5.0000000e+02    5.0000000e+02    5.0000000e+02    7.1117445e+06    1.1260981e+03    1.0614029e+04    2.2763775e-02    2.4722095e+01   -1.3756328e+04    1.8222265e-03   -9.0077787e+04   -1.6897803e-02   -1.4971885e-04   -1.2912644e-02    7.9589529e-05    3.8466300e+03    2.5265982e-05   -6.1277215e-07    6.2426879e-04   -7.1486043e-06    6.3923554e+01
  -8.6514530e+00    2.2398152e+00    3.5834803e-01    2.8259662e+02    0.0000000e+00    3.9810452e-05    9.1092794e+02    9.4240048e+02    8.1699685e+02    5.0000000e+02    5.0000000e+02    5.0000000e+02    7.1295801e+06    1.1264933e+03    1.0628271e+04    2.2763775e-02    2.4846616e+01   -1.3791067e+04    2.1726381e-03   -9.0303871e+04   -1.6945381e-02   -1.3216847e-04   -1.2881451e-02    4.7542787e-05    3.8559912e+03    2.5992242e-05   -6.0810487e-07    6.2056461e-04   -5.8969509e-06    6.3907688e+01
  -8.5951827e+00    2.2398594e+00    3.5729967e-01    2.8131898e+02    0.0000000e+00    3.9759460e-05    9.1127320e+02    9.4268533e+02    8.1706749e+02    5.0000000e+02    5.0000000e+02    5.0000000e+02    7.1437604e+06    1.1268740e+03    1.0640895e+04    2.2763775e-02    2.4946350e+01   -1.3817980e+04    1.4934111e-03   -9.0484108e+04   -1.6870892e-02   -1.1713010e-04   -1.2896300e-02    8.4156094e-05    3.8634487e+03    2.6239424e-05   -7.4111108e-07    6.1721041e-04   -4.5247522e-06    6.3896858e+01
  -8.4369225e+00    2.2312034e+00    3.5426572e-01    2.7796022e+02    0.0000000e+00    3.9566361e-05    9.1219431e+02    9.4344050e+02    8.1720411e+02    5.0000000e+02    5.0000000e+02    5.0000000e+02    7.1828466e+06    1.1277242e+03    1.0673216e+04    2.2763775e-02    2.5227444e+01   -1.3889559e+04    2.0198515e-03   -9.0979942e+04   -1.7219197e-02   -7.8259581e-05   -1.2611177e-02    5.6681164e-05    3.8839407e+03    2.5560084e-05   -3.8597721e-07    6.1413603e-04   -2.8568367e-06    6.3855762e+01
  -8.3665846e+00    2.2261625e+00    3.5296106e-01    2.7636730e+02    0.0000000e+00    3.9503499e-05    9.1258896e+02    9.4376101e+02    8.1711037e+02    5.0000000e+02    5.0000000e+02    5.0000000e+02    7.2001441e+06    1.1281270e+03    1.0687400e+04    2.2763775e-02    2.5352644e+01   -1.3921720e+04    2.3490165e-03   -9.1199783e+04   -1.7267014e-02   -6.9564676e-05   -1.2511810e-02    5.7746843e-05    3.8930177e+03    2.5084913e-05   -2.1720379e-07    6.1166278e-04   -2.6883145e-06    6.3841283e+01
  -8.2786623e+00    2.2182320e+00    3.5142888e-01    2.7468151e+02    0.0000000e+00    3.9404783e-05    9.1310796e+02    9.4414904e+02    8.1696251e+02    5.0000000e+02    5.0000000e+02    5.0000000e+02    7.2215140e+06    1.1287248e+03    1.0706759e+04    2.2763775e-02    2.5509369e+01   -1.3962030e+04    1.9029547e-03   -9.1470958e+04   -1.7301874e-02   -6.5088719e-05   -1.2388777e-02    6.5298486e-05    3.9042253e+03    2.4446378e-05   -8.4242224e-08    6.0793580e-04   -2.6504445e-06    6.3826857e+01
  -8.1204021e+00    2.2000170e+00    3.4859612e-01    2.7141747e+02    0.0000000e+00    3.9243556e-05    9.1397688e+02    9.4484187e+02    8.1757283e+02    5.0000000e+02    5.0000000e+02    5.0000000e+02    7.2599053e+06    1.1296288e+03    1.0738230e+04    2.2763775e-02    2.5792148e+01   -1.4034388e+04    1.8641779e-03   -9.1957827e+04   -1.7030267e-02   -8.1992573e-05   -1.2227274e-02    6.8710972e-05    3.9243315e+03    2.3419960e-05   -1.9344111e-07    5.9453638e-04   -3.1844953e-06    6.3796070e+01
  -8.0500642e+00    2.1892925e+00    3.4751081e-01    2.7008288e+02    0.0000000e+00    3.9192755e-05    9.1441300e+02    9.4513885e+02    8.1763766e+02    5.0000000e+02    5.0000000e+02    5.0000000e+02    7.2769752e+06    1.1302293e+03    1.0755536e+04    2.2763775e-02    2.5918098e+01   -1.4066402e+04    2.4658403e-03   -9.2174438e+04   -1.6875339e-02   -9.0808049e-05   -1.2186519e-02    4.6858963e-05    3.9332718e+03    2.3779959e-05   -2.9451870e-07    5.8883481e-04   -3.4399731e-06    6.3790593e+01
  -7.9621419e+00    2.1785686e+00    3.4565755e-01    2.6802377e+02    0.0000000e+00    3.9076287e-05    9.1480701e+02    9.4550685e+02    8.1773109e+02    5.0000000e+02    5.0000000e+02    5.0000000e+02    7.2979265e+06    1.1303324e+03    1.0766727e+04    2.2763775e-02    2.6075801e+01   -1.4106085e+04    2.0502399e-03   -9.2439799e+04   -1.6926490e-02   -8.4851848e-05   -1.2039575e-02    8.7834251e-05    3.9442726e+03    2.4684207e-05   -1.6478602e-07    5.8577252e-04   -3.5446161e-06    6.3755820e+01
  -7.8522389e+00    2.1645635e+00    3.4396601e-01    2.6621816e+02    0.0000000e+00    3.8963869e-05    9.1541999e+02    9.4595109e+02    8.1784359e+02    5.0000000e+02    5.0000000e+02    5.0000000e+02    7.3238881e+06    1.1311476e+03    1.0790776e+04    2.2763775e-02    2.6273151e+01   -1.4156950e+04    2.0551360e-03   -9.2768323e+04   -1.7067708e-02   -6.4427478e-05   -1.1873441e-02    5.7530357e-05    3.9579168e+03    2.6400964e-05    2.0543008e-07    5.8340455e-04   -3.2921475e-06    6.3746399e+01
  -7.7643166e+00    2.1536539e+00    3.4241096e-01    2.6435642e+02    0.0000000e+00    3.8887072e-05    9.1585524e+02    9.4628580e+02    8.1791262e+02    5.0000000e+02    5.0000000e+02    5.0000000e+02    7.3450712e+06    1.1315474e+03    1.0805992e+04    2.2763775e-02    2.6431363e+01   -1.4198653e+04    2.5137324e-03   -9.3037068e+04   -1.6806692e-02   -8.3880927e-05   -1.1879677e-02   -3.5349373e-06    3.9690436e+03    2.7675499e-05    7.1450757e-08    5.7630206e-04   -3.8869731e-06    6.3727799e+01
  -7.6939787e+00    2.1454451e+00    3.4106563e-01    2.6272648e+02    0.0000000e+00    3.8821020e-05    9.1620330e+02    9.4654826e+02    8.1797557e+02    5.0000000e+02    5.0000000e+02    5.0000000e+02    7.3618665e+06    1.1317526e+03    1.0817022e+04    2.2763775e-02    2.6558095e+01   -1.4231412e+04    1.7670718e-03   -9.3250029e+04   -1.6535723e-02   -1.0389716e-04   -1.1892115e-02    6.9544512e-05    3.9778634e+03    2.8550638e-05    8.8787634e-08    5.7062115e-04   -4.9786522e-06    6.3704996e+01
  -7.4961534e+00    2.1222254e+00    3.3751666e-01    2.5885506e+02    0.0000000e+00    3.8591205e-05    9.1713650e+02    9.4724612e+02    8.1816356e+02    5.0000000e+02    5.0000000e+02    5.0000000e+02    7.4075910e+06    1.1324221e+03    1.0847906e+04    2.2763775e-02    2.6915208e+01   -1.4320602e+04    2.3953235e-03   -9.3827490e+04   -1.6901502e-02   -1.0111624e-04   -1.1466472e-02    8.9230764e-05    4.0018858e+03    2.9607766e-05    3.6627348e-07    5.6593233e-04   -5.0440719e-06    6.3651689e+01
  -7.3378932e+00    2.1045913e+00    3.3481141e-01    2.5564116e+02    0.0000000e+00    3.8455613e-05    9.1782574e+02    9.4801549e+02    8.1825713e+02    5.0000000e+02    5.0000000e+02    5.0000000e+02    7.4444173e+06    1.1330053e+03    1.0871545e+04    2.2763775e-02    2.7201592e+01   -1.4393193e+04    1.5124360e-03   -9.4294497e+04   -1.6528563e-02   -1.1465338e-04   -1.1440334e-02    6.2631060e-05    4.0212234e+03    2.9271402e-05    3.4237648e-07    5.5368763e-04   -5.3340466e-06    6.3618963e+01
  -7.2499708e+00    2.0945929e+00    3.3333695e-01    2.5405637e+02    0.0000000e+00    3.8356814e-05    9.1820770e+02    9.4843860e+02    8.1832071e+02    5.0000000e+02    5.0000000e+02    5.0000000e+02    7.4642558e+06    1.1333249e+03    1.0884527e+04    2.2763775e-02    2.7360946e+01   -1.4430589e+04    2.0192948e-03   -9.4545592e+04   -1.6620872e-02   -1.2559384e-04   -1.1586555e-02    1.1365865e-04    4.0318145e+03    2.8709887e-05    1.5982314e-08    5.6954073e-04   -5.9092158e-06    6.3600985e+01
  -7.1400679e+00    2.0848915e+00    3.3157446e-01    2.5216681e+02    0.0000000e+00    3.8240560e-05    9.1867173e+02    9.4894297e+02    8.2137258e+02    5.0000000e+02    5.0000000e+02    5.0000000e+02    7.4887385e+06    1.1337558e+03    1.0900789e+04    2.2763775e-02    2.7560374e+01   -1.4477651e+04    2.3179050e-03   -9.4855494e+04   -1.6841072e-02   -1.2263587e-04   -1.1402659e-02    7.0918261e-05    4.0446519e+03    2.7416243e-05   -3.1103835e-07    5.6795717e-04   -5.4065169e-06    6.3581862e+01
  -7.0521456e+00    2.0730763e+00    3.2987809e-01    2.5014516e+02    0.0000000e+00    3.8154988e-05    9.1898404e+02    9.4933118e+02    8.2139566e+02    5.0000000e+02    5.0000000e+02    5.0000000e+02    7.5087393e+06    1.1337503e+03    1.0908660e+04    2.2763775e-02    2.7720146e+01   -1.4516150e+04    2.7710191e-03   -9.5109549e+04   -1.6643930e-02   -1.4356733e-04   -1.1374343e-02   -6.0762829e-06    4.0551297e+03    2.6439244e-05   -3.9926627e-07    5.6272852e-04   -6.4647832e-06    6.3549233e+01
  -6.9818077e+00    2.0638334e+00    3.2889261e-01    2.4895799e+02    0.0000000e+00    3.8107838e-05    9.1929853e+02    9.4963959e+02    8.2142141e+02    5.0000000e+02    5.0000000e+02    5.0000000e+02    7.5244699e+06    1.1342017e+03    1.0921172e+04    2.2763775e-02    2.7848046e+01   -1.4546016e+04    1.7686653e-03   -9.5309217e+04   -1.6449880e-02   -1.0976830e-04   -1.1384617e-02    7.4751788e-05    4.0633647e+03    2.5645531e-05   -2.4649586e-08    5.5903399e-04   -5.1870355e-06    6.3547493e+01
  -6.8938853e+00    2.0517431e+00    3.2740185e-01    2.4736668e+02    0.0000000e+00    3.8008172e-05    9.1960297e+02    9.5027107e+02    8.2145765e+02    5.0000000e+02    5.0000000e+02    5.0000000e+02    7.5436708e+06    1.1343717e+03    1.0930569e+04    2.2763775e-02    2.8008099e+01   -1.4581976e+04    2.1040358e-03   -9.5552093e+04   -1.6539274e-02   -1.2592907e-04   -1.1258828e-02    1.1363193e-04    4.0734164e+03    2.5006493e-05   -3.5235288e-07    5.5744586e-04   -5.3802123e-06    6.3527928e+01
  -6.7839824e+00    2.0361278e+00    3.2544748e-01    2.4526852e+02    0.0000000e+00    3.7877954e-05    9.1997881e+02    9.5073592e+02    8.2149547e+02    5.0000000e+02    5.0000000e+02    5.0000000e+02    7.5671184e+06    1.1344054e+03    1.0940479e+04    2.2763775e-02    2.8208316e+01   -1.4627570e+04    2.4625339e-03   -9.5848539e+04   -1.6710048e-02   -1.0332812e-04   -1.1042172e-02    8.4801955e-05    4.0857075e+03    2.4804099e-05   -2.2383001e-08    5.5495161e-04   -4.7525015e-06    6.3491537e+01
  -6.6960601e+00    2.0224283e+00    3.2408012e-01    2.4363300e+02    0.0000000e+00    3.7811927e-05    9.2033613e+02    9.5243308e+02    8.2148936e+02    5.0000000e+02    5.0000000e+02    5.0000000e+02    7.5866461e+06    1.1346959e+03    1.0952520e+04    2.2763775e-02    2.8368636e+01   -1.4665806e+04    2.6930866e-03   -9.6096851e+04   -1.6477294e-02   -1.1358545e-04   -1.1046911e-02   -5.1087513e-05    4.0959469e+03    2.5180902e-05   -1.6792052e-07    5.4974818e-04   -5.1227684e-06    6.3474559e+01
  -6.5377998e+00    1.9433162e+00    3.2337558e-01    2.4280432e+02    0.0000000e+00    3.7776460e-05    9.2347270e+02    9.5300933e+02    8.2264044e+02    5.0000000e+02    5.0000000e+02    5.0000000e+02    7.6201595e+06    1.1370629e+03    1.1069355e+04    2.2763775e-02    2.8659102e+01   -1.4729378e+04    1.9341706e-03   -9.6521011e+04   -1.6744854e-02   -9.5698675e-05   -1.0894359e-02    1.2872592e-04    4.1134837e+03    2.6400797e-05    2.1278041e-08    5.4457839e-04   -3.9764999e-06    6.3269555e+01
  -6.4278969e+00    1.9277121e+00    3.2119472e-01    2.4039470e+02    0.0000000e+00    3.7640168e-05    9.2395263e+02    9.5444732e+02    8.2272308e+02    5.0000000e+02    5.0000000e+02    5.0000000e+02    7.6431279e+06    1.1366518e+03    1.1078176e+04    2.2763775e-02    2.8861868e+01   -1.4773946e+04    2.5509272e-03   -9.6811815e+04   -1.6696228e-02   -1.3692152e-04   -1.0741208e-02    4.7412259e-05    4.1255267e+03    2.7394451e-05   -6.0321607e-07    5.3918704e-04   -6.4787350e-06    6.3190244e+01
  -6.3399746e+00    1.9143457e+00    3.1936384e-01    2.3827449e+02    0.0000000e+00    3.7543193e-05    9.2430733e+02    9.5472648e+02    8.2277187e+02    5.0000000e+02    5.0000000e+02    5.0000000e+02    7.6616839e+06    1.1361710e+03    1.1082963e+04    2.2763775e-02    2.9024205e+01   -1.4809640e+04    2.7410430e-03   -9.7047355e+04   -1.6541499e-02   -1.3383522e-04   -1.0668006e-02   -9.4424637e-06    4.1352355e+03    3.2436704e-05   -5.5501753e-07    5.3360115e-04   -6.3958261e-06    6.3119531e+01
  -6.2300716e+00    1.8997620e+00    3.1745445e-01    2.3618720e+02    0.0000000e+00    3.7421580e-05    9.2476854e+02    9.5507396e+02    8.2283801e+02    5.0000000e+02    5.0000000e+02    5.0000000e+02    7.6840372e+06    1.1360170e+03    1.1093849e+04    2.2763775e-02    2.9227196e+01   -1.4852699e+04    1.9773763e-03   -9.7330347e+04   -1.6466950e-02   -1.1833769e-04   -1.0563612e-02    7.6437053e-05    4.1469520e+03    3.6176130e-05   -4.2447157e-07    5.2991782e-04   -5.6485035e-06    6.3059875e+01
  -6.1421493e+00    1.8849724e+00    3.1561996e-01    2.3405703e+02    0.0000000e+00    3.7324132e-05    9.2512481e+02    9.5534090e+02    8.2287027e+02    5.0000000e+02    5.0000000e+02    5.0000000e+02    7.7021822e+06    1.1354773e+03    1.1098018e+04    2.2763775e-02    2.9389747e+01   -1.4887186e+04    2.8618277e-03   -9.7560470e+04   -1.6334971e-02   -1.0638039e-04   -1.0471057e-02    3.9827633e-05    4.1564419e+03    3.6870159e-05   -2.9307970e-07    5.2389976e-04   -5.2442138e-06    6.2985253e+01
  -6.0322464e+00    1.8714372e+00    3.1369736e-01    2.3196637e+02    0.0000000e+00    3.7201679e-05    9.2555668e+02    9.5567161e+02    8.2291803e+02    5.0000000e+02    5.0000000e+02    5.0000000e+02    7.7238662e+06    1.1351918e+03    1.1106805e+04    2.2763775e-02    2.9592988e+01   -1.4929329e+04    2.1411256e-03   -9.7834701e+04   -1.6339482e-02   -1.2692167e-04   -1.0348847e-02    1.0402156e-04    4.1678139e+03    3.6197905e-05   -6.2353133e-07    5.2109403e-04   -5.7089395e-06    6.2919982e+01
  -5.9443240e+00    1.8591419e+00    3.1215077e-01    2.3018930e+02    0.0000000e+00    3.7120069e-05    9.2591365e+02    9.5592282e+02    8.2633317e+02    5.0000000e+02    5.0000000e+02    5.0000000e+02    7.7416984e+06    1.1349436e+03    1.1113885e+04    2.2763775e-02    2.9755714e+01   -1.4963645e+04    2.9564601e-03   -9.8060991e+04   -1.6206787e-02   -1.1519851e-04   -1.0276798e-02   -5.2714599e-05    4.1771409e+03    3.4574779e-05   -3.9229755e-07    5.1597136e-04   -5.4889961e-06    6.2865524e+01
  -5.8344211e+00    1.8436666e+00    3.1014715e-01    2.2798475e+02    0.0000000e+00    3.6993641e-05    9.2633727e+02    9.5622640e+02    8.2639118e+02    5.0000000e+02    5.0000000e+02    5.0000000e+02    7.7626484e+06    1.1344848e+03    1.1120603e+04    2.2763775e-02    2.9959219e+01   -1.5004548e+04    1.8347041e-03   -9.8325824e+04   -1.6196219e-02   -1.1978169e-04   -1.0058344e-02    1.0394874e-04    4.1881285e+03    3.1110841e-05   -4.4120686e-07    5.1022392e-04   -5.6064926e-06    6.2789716e+01
  -5.6970424e+00    1.8292357e+00    3.0737499e-01    2.2495654e+02    0.0000000e+00    3.6819051e-05    9.2677855e+02    9.5762592e+02    8.2643466e+02    5.0000000e+02    5.0000000e+02    5.0000000e+02    7.7885235e+06    1.1334305e+03    1.1121872e+04    2.2763775e-02    3.0213707e+01   -1.5056054e+04    2.3460554e-03   -9.8653138e+04   -1.6262482e-02   -1.1482749e-04   -9.7905140e-03    4.3146537e-05    4.2016892e+03    2.7443917e-05   -1.9964533e-07    5.0302684e-04   -6.3907103e-06    6.2671661e+01
  -5.5871395e+00    1.8124518e+00    3.0532817e-01    2.2261944e+02    0.0000000e+00    3.6709613e-05    9.2716357e+02    9.5804562e+02    8.2643287e+02    5.0000000e+02    5.0000000e+02    5.0000000e+02    7.8099329e+06    1.1327759e+03    1.1125713e+04    2.2763775e-02    3.0417334e+01   -1.5096139e+04    2.9130009e-03   -9.8925211e+04   -1.5873098e-02   -1.1794616e-04   -9.7613694e-03   -7.5817664e-05    4.2128552e+03    2.6184487e-05   -3.1505120e-07    4.9263424e-04   -6.0758966e-06    6.2586502e+01
  -5.4992171e+00    1.7949586e+00    3.0382014e-01    2.2090519e+02    0.0000000e+00    3.6628113e-05    9.2747635e+02    9.5837963e+02    8.2642688e+02    5.0000000e+02    5.0000000e+02    5.0000000e+02    7.8266913e+06    1.1324082e+03    1.1130482e+04    2.2763775e-02    3.0580301e+01   -1.5125956e+04    1.8378903e-03   -9.9138478e+04   -1.5568109e-02   -1.0997129e-04   -9.7220009e-03    4.1145633e-05    4.2216040e+03    2.5336831e-05   -1.1880891e-07    4.8490832e-04   -5.9068489e-06    6.2528454e+01
  -5.3893142e+00    1.7739743e+00    3.0167308e-01    2.1859683e+02    0.0000000e+00    3.6491008e-05    9.2779602e+02    9.5877587e+02    8.2639160e+02    5.0000000e+02    5.0000000e+02    5.0000000e+02    7.8465083e+06    1.1314698e+03    1.1129642e+04    2.2763775e-02    3.0784049e+01   -1.5162173e+04    2.1289173e-03   -9.9389239e+04   -1.5670985e-02   -9.4695565e-05   -9.4263437e-03    1.4572642e-04    4.2319841e+03    2.4176108e-05    2.5183739e-07    4.7878144e-04   -5.4725090e-06    6.2431680e+01
  -5.2519355e+00    1.7528748e+00    2.9923871e-01    2.1598976e+02    0.0000000e+00    3.6334420e-05    9.2825755e+02    9.5916426e+02    8.2628776e+02    5.0000000e+02    5.0000000e+02    5.0000000e+02    7.8705734e+06    1.1305472e+03    1.1132931e+04    2.2763775e-02    3.1038635e+01   -1.5210640e+04    2.6721190e-03   -9.9693357e+04   -1.5576630e-02   -1.7536952e-04   -9.1512842e-03    7.2469634e-05    4.2446207e+03    2.2904347e-05   -2.1513995e-08    4.7221958e-04   -9.7824123e-06    6.2320257e+01
  -5.1420326e+00    1.7289956e+00    2.9674913e-01    2.1347338e+02    0.0000000e+00    3.6163226e-05    9.2873187e+02    9.6602124e+02    8.2620218e+02    5.0000000e+02    5.0000000e+02    5.0000000e+02    7.8907696e+06    1.1289822e+03    1.1129692e+04    2.2763775e-02    3.1242400e+01   -1.5250426e+04    3.0315972e-03   -9.9949827e+04   -1.5454113e-02   -1.6277322e-04   -8.6226597e-03   -7.7750834e-05    4.2553086e+03    2.2281969e-05   -3.8400735e-09    4.3861086e-04   -8.5832307e-06    6.2166963e+01
  -5.0541103e+00    1.7085371e+00    2.9517122e-01    2.1165723e+02    0.0000000e+00    3.6081821e-05    9.2902227e+02    9.6627158e+02    8.2611462e+02    5.0000000e+02    5.0000000e+02    5.0000000e+02    7.9064420e+06    1.1283087e+03    1.1130816e+04    2.2763775e-02    3.1405376e+01   -1.5278527e+04   -4.0600244e-03   -1.0015083e+05   -1.5222957e-02   -1.3541308e-04   -8.5844255e-03    1.0564355e-04    4.2636002e+03    2.1992539e-05    3.1234856e-07    4.2992917e-04   -7.3651137e-06    6.2090901e+01
  -4.9442073e+00    1.6915272e+00    2.9301544e-01    2.0940142e+02    0.0000000e+00    3.5936921e-05    9.2932584e+02    9.6656055e+02    8.2598656e+02    5.0000000e+02    5.0000000e+02    5.0000000e+02    7.9249456e+06    1.1271416e+03    1.1127169e+04    2.2763775e-02    3.1609064e+01   -1.5313935e+04   -9.7875084e-04   -1.0038395e+05   -1.5318171e-02   -1.1277601e-04   -8.3895309e-03    1.6926504e-04    4.2732864e+03    2.1812499e-05    2.9645638e-07    4.2571956e-04   -5.5046817e-06    6.1980674e+01
  -4.8068287e+00    1.6707389e+00    2.9029661e-01    2.0657174e+02    0.0000000e+00    3.5753174e-05    9.2965245e+02    9.6689288e+02    8.2581803e+02    5.0000000e+02    5.0000000e+02    5.0000000e+02    7.9479489e+06    1.1255555e+03    1.1119877e+04    2.2763775e-02    3.1863506e+01   -1.5360942e+04    2.0201998e-03   -1.0067372e+05   -1.5373110e-02   -1.0681865e-04   -8.1951018e-03    4.4689630e-05    4.2853308e+03    2.1998683e-05    2.3477252e-07    4.2036630e-04   -5.2043539e-06    6.1839907e+01
  -4.6969257e+00    1.6516917e+00    2.8830634e-01    2.0429889e+02    0.0000000e+00    3.5650847e-05    9.2994129e+02    9.6713433e+02    8.2566379e+02    5.0000000e+02    5.0000000e+02    5.0000000e+02    7.9663462e+06    1.1244818e+03    1.1116822e+04    2.2763775e-02    3.2066959e+01   -1.5397118e+04    2.8726676e-03   -1.0090638e+05   -1.5256320e-02   -8.9490879e-05   -8.0892222e-03    1.6066819e-06    4.2949383e+03    2.2555473e-05    1.7376932e-07    4.1319431e-04   -3.6725221e-06    6.1737618e+01
  -4.5595471e+00    1.6297984e+00    2.8581661e-01    2.0176481e+02    0.0000000e+00    3.5477634e-05    9.3028188e+02    9.6742206e+02    8.2542418e+02    5.0000000e+02    5.0000000e+02    5.0000000e+02    7.9875277e+06    1.1229715e+03    1.1110911e+04    2.2763775e-02    3.2321087e+01   -1.5438166e+04    1.9435565e-03   -1.0117424e+05   -1.5340773e-02   -5.9158000e-05   -7.9074428e-03    1.1705522e-04    4.3060259e+03    2.3561901e-05    5.8734053e-07    4.0783274e-04   -2.0466698e-06    6.1600213e+01
  -4.4496441e+00    1.6091042e+00    2.8387129e-01    1.9954020e+02    0.0000000e+00    3.5378829e-05    9.3058434e+02    9.6762117e+02    8.2522122e+02    5.0000000e+02    5.0000000e+02    5.0000000e+02    8.0054416e+06    1.1218448e+03    1.1107753e+04    2.2763775e-02    3.2524343e+01   -1.5470927e+04    2.9992905e-03   -1.0140229e+05   -1.5054590e-02   -5.5714364e-05   -7.8197156e-03   -5.2330860e-05    4.3153912e+03    2.4608478e-05    5.5551900e-07    3.9832131e-04   -1.8631763e-06    6.1492749e+01
  -4.3122655e+00    1.5861141e+00    2.8129224e-01    1.9692173e+02    0.0000000e+00    3.5199509e-05    9.3084671e+02    9.6786966e+02    8.2492274e+02    5.0000000e+02    5.0000000e+02    5.0000000e+02    8.0254928e+06    1.1200553e+03    1.1096846e+04    2.2763775e-02    3.2778214e+01   -1.5508438e+04    1.7128023e-03   -1.0165640e+05   -1.5098414e-02   -4.4669115e-05   -7.6066281e-03    1.3926027e-04    4.3259111e+03    2.5871648e-05    6.8976594e-07    3.9275218e-04   -1.1785492e-06    6.1345140e+01
  -4.2023625e+00    1.5628434e+00    2.7911232e-01    1.9447477e+02    0.0000000e+00    3.5084586e-05    9.3104909e+02    9.6802828e+02    8.2469759e+02    5.0000000e+02    5.0000000e+02    5.0000000e+02    8.0428757e+06    1.1184349e+03    1.1085977e+04    2.2763775e-02    3.2981180e+01   -1.5540572e+04    3.1679884e-03   -1.0187747e+05   -1.4789169e-02   -4.0201596e-05   -7.5367074e-03   -8.4384639e-05    4.3349964e+03    2.6853488e-05    6.9800903e-07    3.8375093e-04   -1.1695337e-06    6.1214681e+01
  -4.0649839e+00    1.5340880e+00    2.7676952e-01    1.9214106e+02    0.0000000e+00    3.4917531e-05    9.3132279e+02    9.6822620e+02    8.2435298e+02    5.0000000e+02    5.0000000e+02    5.0000000e+02    8.0619587e+06    1.1167983e+03    1.1076918e+04    2.2763775e-02    3.3234494e+01   -1.5576829e+04    1.7117294e-03   -1.0211883e+05   -1.4881997e-02   -3.2105582e-05   -7.3102922e-03    1.3993600e-04    4.3449980e+03    2.8032118e-05    8.1499660e-07    3.7774327e-04   -5.7767879e-07    6.1076173e+01
  -3.9550809e+00    1.5107664e+00    2.7467241e-01    1.8978994e+02    0.0000000e+00    3.4807620e-05    9.3150737e+02    9.6834895e+02    8.2408916e+02    5.0000000e+02    5.0000000e+02    5.0000000e+02    8.0785086e+06    1.1151766e+03    1.1065604e+04    2.2763775e-02    3.3437062e+01   -1.5608134e+04    3.1287369e-03   -1.0232914e+05   -1.4498361e-02   -1.8495802e-05   -7.2385326e-03   -6.7056218e-05    4.3536620e+03    2.8845796e-05    8.9590965e-07    3.6745924e-04   -2.6392173e-07    6.0947998e+01
  -3.8177023e+00    1.4876475e+00    2.7205235e-01    1.8712174e+02    0.0000000e+00    3.4626271e-05    9.3167631e+02    9.6852804e+02    8.2365101e+02    5.0000000e+02    5.0000000e+02    5.0000000e+02    8.0946177e+06    1.1129681e+03    1.1047909e+04    2.2763775e-02    3.3689837e+01   -1.5641090e+04    2.1677744e-03   -1.0253170e+05   -1.4570346e-02   -7.8274187e-06   -6.8474709e-03    2.7603952e-04    4.3621264e+03    2.9486645e-05    1.2225661e-06    3.5861213e-04    3.0756193e-07    6.0782302e+01
  -3.6697370e+00    1.4627306e+00    2.6932595e-01    1.8429445e+02    0.0000000e+00    3.4448066e-05    9.3190602e+02    9.6859169e+02    8.2325162e+02    5.0000000e+02    5.0000000e+02    5.0000000e+02    8.1159718e+06    1.1107179e+03    1.1031210e+04    2.2763775e-02    3.3961620e+01   -1.5685186e+04    1.7228784e-03   -1.0280228e+05   -1.4243467e-02    5.7320890e-06   -6.6402782e-03   -2.4179328e-04    4.3733221e+03    2.9848039e-05    1.4665222e-06    3.4375984e-04    8.2503352e-07    6.0608155e+01
  -3.5513648e+00    1.4408520e+00    2.6710740e-01    1.8184685e+02    0.0000000e+00    3.4329418e-05    9.3202752e+02    9.6865311e+02    8.2286640e+02    5.0000000e+02    5.0000000e+02    5.0000000e+02    8.1307863e+06    1.1087179e+03    1.1014363e+04    2.2763775e-02    3.4178791e+01   -1.5711326e+04    2.5710093e-03   -1.0299023e+05   -1.3984253e-02    6.1128835e-05   -6.3444131e-03    1.5902664e-04    4.3810372e+03    2.9745716e-05    2.2987154e-06    3.2758484e-04    2.8781345e-06    6.0461497e+01
  -3.4035011e+00    1.4141526e+00    2.6435349e-01    1.7909452e+02    0.0000000e+00    3.4135270e-05    9.3217554e+02    9.6871380e+02    8.2237182e+02    5.0000000e+02    5.0000000e+02    5.0000000e+02    8.1493223e+06    1.1062040e+03    1.0992953e+04    2.2763775e-02    3.4449496e+01   -1.5745586e+04    3.0957939e-03   -1.0322569e+05   -1.3438578e-02    3.3170476e-05   -5.9484697e-03    8.6147070e-05    4.3907638e+03    2.9379368e-05    2.3429843e-06    3.0590763e-04    1.6787993e-06    6.0277724e+01
  -3.2852102e+00    1.3877435e+00    2.6232040e-01    1.7685172e+02    0.0000000e+00    3.4028121e-05    9.3232945e+02    9.6873688e+02    8.2195510e+02    5.0000000e+02    5.0000000e+02    5.0000000e+02    8.1642164e+06    1.1043785e+03    1.0978770e+04    2.2763775e-02    3.4665739e+01   -1.5772049e+04    3.4673721e-03   -1.0341502e+05   -1.2837482e-02    3.4071169e-05   -5.6424919e-03    3.1984354e-05    4.3985363e+03    2.8984393e-05    2.4491508e-06    2.8529647e-04    1.8033511e-06    6.0139404e+01
  -3.1373658e+00    1.3604485e+00    2.5956933e-01    1.7412568e+02    0.0000000e+00    3.3831876e-05    9.3240088e+02    9.6871245e+02    8.2132369e+02    5.0000000e+02    5.0000000e+02    5.0000000e+02    8.1783827e+06    1.1015445e+03    1.0952219e+04    2.2763775e-02    3.4935419e+01   -1.5800553e+04    1.2272979e-03   -1.0359337e+05   -1.2642699e-02    4.7736054e-06   -5.0371223e-03    1.8504315e-04    4.4059777e+03    2.8469554e-05    2.2329926e-06    2.6738355e-04    8.3029556e-07    5.9942365e+01
  -2.9895667e+00    1.3351243e+00    2.5696006e-01    1.7142324e+02    0.0000000e+00    3.3666896e-05    9.3254466e+02    9.6869048e+02    8.2076473e+02    5.0000000e+02    5.0000000e+02    5.0000000e+02    8.1965122e+06    1.0989800e+03    1.0930264e+04    2.2763775e-02    3.5204405e+01   -1.5838587e+04    3.8847136e-03   -1.0382321e+05   -1.1996919e-02    1.9008796e-05   -4.7999467e-03   -1.1720904e-04    4.4155075e+03    2.8196912e-05    2.5182686e-06    2.4791165e-04    7.6764479e-07    5.9756202e+01
  -2.8713274e+00    1.3122179e+00    2.5471914e-01    1.6898789e+02    0.0000000e+00    3.3545727e-05    9.3258650e+02    9.6863096e+02    8.2024620e+02    5.0000000e+02    5.0000000e+02    5.0000000e+02    8.2092354e+06    1.0965641e+03    1.0907083e+04    2.2763775e-02    3.5419257e+01   -1.5860517e+04    2.0592959e-03   -1.0398485e+05   -1.1213148e-02    1.2545900e-05   -4.4625055e-03    6.6780164e-05    4.4221120e+03    2.7766600e-05    2.8983800e-06    2.2115333e-04    8.3656143e-07    5.9590418e+01
  -2.7340939e+00    1.2870304e+00    2.5215713e-01    1.6643854e+02    0.0000000e+00    3.3367828e-05    9.3261124e+02    9.6853399e+02    8.2461823e+02    5.0000000e+02    5.0000000e+02    5.0000000e+02    8.2220107e+06    1.0936906e+03    1.0878899e+04    2.2763775e-02    3.5667953e+01   -1.5883722e+04    1.8372672e-03   -1.0414663e+05   -1.0640333e-02   -1.3000181e-05   -3.8398757e-03    1.3103508e-04    4.4288119e+03    2.7269394e-05    3.3432716e-06    1.9599892e-04   -9.0927684e-07    5.9395592e+01
  -2.5863637e+00    1.2623143e+00    2.4964881e-01    1.6392443e+02    0.0000000e+00    3.3198684e-05    9.3266891e+02    9.6840007e+02    8.2426534e+02    5.0000000e+02    5.0000000e+02    5.0000000e+02    8.2349679e+06    1.0908514e+03    1.0852085e+04    2.2763775e-02    3.5934883e+01   -1.5911125e+04    2.6935276e-03   -1.0431002e+05   -1.0078136e-02   -2.0109313e-05   -3.1819171e-03    5.1372887e-05    4.4356309e+03    2.6881583e-05    3.7843177e-06    1.6692453e-04   -8.7361686e-07    5.9199600e+01
  -2.4386716e+00    1.2375933e+00    2.4694484e-01    1.6117695e+02    0.0000000e+00    3.3024781e-05    9.3265288e+02    9.6825198e+02    8.2394254e+02    5.0000000e+02    5.0000000e+02    5.0000000e+02    8.2500786e+06    1.0876920e+03    1.0819990e+04    2.2763775e-02    3.6201106e+01   -1.5940126e+04    3.6040378e-03   -1.0450235e+05   -8.5038166e-03   -1.5245379e-05   -2.5474668e-03   -7.3871581e-05    4.4435253e+03    2.6678539e-05    4.4719392e-06    1.1833478e-04   -1.7941092e-06    5.8990026e+01
  -2.3205179e+00    1.2159933e+00    2.4504282e-01    1.5914314e+02    0.0000000e+00    3.2922163e-05    9.3267818e+02    9.6810476e+02    8.2365061e+02    5.0000000e+02    5.0000000e+02    5.0000000e+02    8.2609824e+06    1.0854868e+03    1.0798708e+04    2.2763775e-02    3.6413582e+01   -1.5956902e+04    2.1881234e-03   -1.0464161e+05   -7.3220652e-03   -1.3748831e-05   -1.8735049e-03    7.0313312e-05    4.4491929e+03    2.6716346e-05    3.8236130e-06    7.7955004e-05   -5.2305355e-07    5.8839878e+01
  -2.1728566e+00    1.1910774e+00    2.4251338e-01    1.5670735e+02    0.0000000e+00    3.2736841e-05    9.3269211e+02    9.6788368e+02    8.2324565e+02    5.0000000e+02    5.0000000e+02    5.0000000e+02    8.2716825e+06    1.0823339e+03    1.0767637e+04    2.2763775e-02    3.6678356e+01   -1.5976692e+04    1.6382101e-03   -1.0477668e+05   -5.5593332e-03    1.7703603e-05   -5.7219103e-04    1.5113226e-04    4.4548247e+03    2.6957527e-05    4.4357299e-06    1.9277545e-05   -2.1727522e-09    5.8627524e+01
  -2.0251572e+00    1.1692680e+00    2.3986987e-01    1.5406576e+02    0.0000000e+00    3.2563951e-05    9.3257653e+02    9.6763965e+02    8.2285239e+02    5.0000000e+02    5.0000000e+02    5.0000000e+02    8.2824373e+06    1.0788586e+03    1.0729948e+04    2.2763775e-02    3.6942407e+01   -1.6001906e+04    3.2515561e-03   -1.0491158e+05   -4.6864864e-03    7.6463458e-06    3.3649196e-04    1.8706862e-05    4.4605049e+03    2.7348457e-05    4.1954928e-06   -2.1303352e-05   -2.0754565e-07    5.8406542e+01
  -1.8775140e+00    1.1520926e+00    2.3722616e-01    1.5143381e+02    0.0000000e+00    3.2390312e-05    9.3242332e+02    9.6757608e+02    8.2243906e+02    5.0000000e+02    5.0000000e+02    5.0000000e+02    8.2926188e+06    1.0752800e+03    1.0690252e+04    2.2763775e-02    3.7205408e+01   -1.6024292e+04    2.7835551e-03   -1.0504001e+05   -3.3682989e-03    1.3094690e-04    1.3029072e-03    8.5633306e-06    4.4658255e+03    2.7815688e-05    5.9273447e-06   -7.6942631e-05    4.1498701e-06    5.8182540e+01
  -1.7298696e+00    1.1361070e+00    2.3474842e-01    1.4899290e+02    0.0000000e+00    3.2225383e-05    9.3227912e+02    9.6945810e+02    8.2199972e+02    5.0000000e+02    5.0000000e+02    5.0000000e+02    8.3022044e+06    1.0718582e+03    1.0652550e+04    2.2763775e-02    3.7467423e+01   -1.6040910e+04    2.5134355e-03   -1.0516207e+05   -1.6599388e-03    3.3033449e-05    2.3009281e-03    3.0424307e-05    4.4708047e+03    2.8279728e-05    5.7176725e-06   -1.4046434e-04    1.5528374e-06    5.7967783e+01
  -1.5822224e+00    1.1199913e+00    2.3238659e-01    1.4667563e+02    0.0000000e+00    3.2067669e-05    9.3216733e+02    9.6932339e+02    8.2154317e+02    5.0000000e+02    5.0000000e+02    5.0000000e+02    8.3111698e+06    1.0685395e+03    1.0616862e+04    2.2763775e-02    3.7728506e+01   -1.6054467e+04    2.6790679e-03   -1.0527686e+05   -3.6215528e-07   -3.8472916e-05    3.3185363e-03    4.4218849e-05    4.4754795e+03    2.8811734e-05    5.9447167e-06   -1.9730669e-04   -1.8491382e-06    5.7756434e+01
  -1.4345764e+00    1.1043158e+00    2.3000112e-01    1.4434321e+02    0.0000000e+00    3.1908340e-05    9.3199379e+02    9.6917949e+02    8.2107686e+02    5.0000000e+02    5.0000000e+02    5.0000000e+02    8.3193939e+06    1.0650762e+03    1.0578089e+04    2.2763775e-02    3.7988698e+01   -1.6068000e+04    2.6120630e-03   -1.0538173e+05    1.7463482e-03   -1.7472738e-04    4.3986744e-03    4.6191470e-05    4.4797821e+03    2.9374124e-05    4.5171470e-06   -2.5441131e-04   -6.4514782e-06    5.7541760e+01
  -1.2869298e+00    1.0898923e+00    2.2777661e-01    1.4218984e+02    0.0000000e+00    3.1758418e-05    9.3185779e+02    9.6902545e+02    8.2060511e+02    5.0000000e+02    5.0000000e+02    5.0000000e+02    8.3269157e+06    1.0617693e+03    1.0542007e+04    2.2763775e-02    3.8247932e+01   -1.6082618e+04    2.6661755e-03   -1.0547706e+05    2.6682129e-03   -1.3901921e-04    4.9436988e-03    4.4062867e-05    4.4837406e+03    2.9846206e-05    4.8096776e-06   -2.8373139e-04   -5.4200745e-06    5.7333597e+01
  -1.1393007e+00    1.0770347e+00    2.2549383e-01    1.3999167e+02    0.0000000e+00    3.1603756e-05    9.3163973e+02    9.6898486e+02    8.2012082e+02    5.0000000e+02    5.0000000e+02    5.0000000e+02    8.3335777e+06    1.0582516e+03    1.0501665e+04    2.2763775e-02    3.8506231e+01   -1.6096964e+04    2.4344060e-03   -1.0556078e+05    3.1672883e-03   -1.2911590e-04    5.4848874e-03    5.1101812e-05    4.4872345e+03    3.0249845e-05    4.8099141e-06   -3.1372116e-04   -4.8706820e-06    5.7119626e+01
  -9.9174294e-01    1.0666905e+00    2.2319537e-01    1.3778485e+02    0.0000000e+00    3.1447502e-05    9.3139873e+02    9.6891842e+02    8.1962106e+02    5.0000000e+02    5.0000000e+02    5.0000000e+02    8.3394694e+06    1.0546139e+03    1.0459601e+04    2.2763775e-02    3.8763400e+01   -1.6109962e+04    2.7378767e-03   -1.0563495e+05    3.5787352e-03   -1.3314053e-04    5.9689255e-03    3.7564404e-05    4.4903388e+03    3.0584393e-05    4.9231750e-06   -3.4131928e-04   -5.2569973e-06    5.6899786e+01
  -8.4411526e-01    1.0574413e+00    2.2095757e-01    1.3565226e+02    0.0000000e+00    3.1294244e-05    9.3114596e+02    9.6883817e+02    8.1909807e+02    5.0000000e+02    5.0000000e+02    5.0000000e+02    8.3443924e+06    1.0509504e+03    1.0417118e+04    2.2763775e-02    3.9019637e+01   -1.6120271e+04    2.6971153e-03   -1.0569683e+05    4.1538657e-03   -1.3776827e-04    6.6525681e-03    4.4594850e-05    4.4929085e+03    3.0851280e-05    5.3932429e-06   -3.8039643e-04   -5.3871001e-06    5.6679144e+01
  -6.9925045e-01    1.0503465e+00    2.1872677e-01    1.3352276e+02    0.0000000e+00    3.1143197e-05    9.3085328e+02    9.6869925e+02    8.1856854e+02    5.0000000e+02    5.0000000e+02    5.0000000e+02    8.3485458e+06    1.0472091e+03    1.0372901e+04    2.2763775e-02    3.9270072e+01   -1.6128219e+04    2.5482337e-03   -1.0574965e+05    4.9964948e-03   -1.5627522e-04    7.2696719e-03    4.5554467e-05    4.4950947e+03    3.1057542e-05    5.3159809e-06   -4.1543915e-04   -6.8526616e-06    5.6457042e+01
  -5.5441444e-01    1.0444873e+00    2.1666547e-01    1.3158341e+02    0.0000000e+00    3.1000277e-05    9.3060412e+02    9.6859027e+02    8.1801641e+02    5.0000000e+02    5.0000000e+02    5.0000000e+02    8.3516735e+06    1.0436240e+03    1.0331614e+04    2.2763775e-02    3.9519376e+01   -1.6133527e+04    2.5900553e-03   -1.0578928e+05    5.8076411e-03   -1.1686274e-04    7.8230366e-03    4.3957027e-05    4.4967100e+03    3.1248960e-05    4.4333133e-06   -4.4864135e-04   -4.5135131e-06    5.6240589e+01
  -4.0678747e-01    1.0425957e+00    2.1450565e-01    1.2956647e+02    0.0000000e+00    3.0848444e-05    9.3027452e+02    9.6847487e+02    8.1743917e+02    5.0000000e+02    5.0000000e+02    5.0000000e+02    8.3540795e+06    1.0397829e+03    1.0285730e+04    2.2763775e-02    3.9772445e+01   -1.6137532e+04    2.6290198e-03   -1.0582023e+05    7.4009764e-03   -4.4177302e-05    8.1652077e-03    4.8975128e-05    4.4979816e+03    3.1419163e-05    4.9006989e-06   -4.7090875e-04   -4.7568475e-07    5.6014981e+01
  -2.5915667e-01    1.0469624e+00    2.1245356e-01    1.2765963e+02    0.0000000e+00    3.0704433e-05    9.2994907e+02    9.6819249e+02    8.1684482e+02    5.0000000e+02    5.0000000e+02    5.0000000e+02    8.3555641e+06    1.0360042e+03    1.0240763e+04    2.2763775e-02    4.0024383e+01   -1.6140059e+04    2.6903547e-03   -1.0583896e+05    1.3157385e-02    3.4567167e-05    8.5325700e-03    4.3654870e-05    4.4987405e+03    3.1526911e-05    4.5540858e-06   -5.0320915e-04    4.3307742e-06    5.5792766e+01
  -1.1152292e-01    1.0598909e+00    2.1045497e-01    1.2581041e+02    0.0000000e+00    3.0563938e-05    9.2962245e+02    9.6806111e+02    8.1623749e+02    5.0000000e+02    5.0000000e+02    5.0000000e+02    8.3563148e+06    1.0322300e+03    1.0195914e+04    2.2763775e-02    4.0275219e+01   -1.6141326e+04    2.5033614e-03   -1.0584870e+05    1.8274245e-02   -1.1087921e-04    8.7499528e-03    4.4536511e-05    4.4991369e+03    3.1596888e-05    4.2437304e-06   -5.2536967e-04   -3.3682137e-06    5.5570830e+01
   3.6106750e-02    1.0807993e+00    2.0846990e-01    1.2398676e+02    0.0000000e+00    3.0423261e-05    9.2924842e+02    9.6776409e+02    8.1561290e+02    5.0000000e+02    5.0000000e+02    5.0000000e+02    8.3560911e+06    1.0283671e+03    1.0149105e+04    2.2763775e-02    4.0524937e+01   -1.6140409e+04    2.6799763e-03   -1.0584590e+05    1.9183216e-02   -1.8500892e-04    9.0219475e-03    4.8654171e-05    4.4989993e+03    3.1595310e-05    3.9411905e-06   -5.4345620e-04   -8.3149162e-06    5.5347334e+01
   1.8371073e-01    1.1044741e+00    2.0654568e-01    1.2182689e+02    0.0000000e+00    3.0376008e-05    9.2886511e+02    9.6746079e+02    8.1498272e+02    5.0000000e+02    5.0000000e+02    5.0000000e+02    8.3551970e+06    1.0245190e+03    1.0102346e+04    2.2763775e-02    4.0773462e+01   -1.6139235e+04    2.6919816e-03   -1.0583446e+05    1.9855042e-02   -2.1782268e-04    9.3110596e-03    4.1452189e-05    4.4985403e+03    3.1567283e-05    3.6166328e-06   -5.6242912e-04   -1.0635823e-05    5.5125466e+01
   3.3135442e-01    1.1301603e+00    2.0467089e-01    1.2016427e+02    0.0000000e+00    3.0228976e-05    9.2845972e+02    9.6714854e+02    8.1433905e+02    5.0000000e+02    5.0000000e+02    5.0000000e+02    8.3533820e+06    1.0206499e+03    1.0054958e+04    2.2763775e-02    4.1020890e+01   -1.6135944e+04    2.5470728e-03   -1.0581129e+05    2.0040749e-02   -2.0766209e-04    9.5796378e-03    4.1794096e-05    4.4975785e+03    3.1479561e-05    3.4623881e-06   -5.7893875e-04   -1.0137498e-05    5.4904105e+01
   4.7900250e-01    1.1570205e+00    2.0285558e-01    1.1854298e+02    0.0000000e+00    3.0096553e-05    9.2804262e+02    9.6701111e+02    8.1368465e+02    5.0000000e+02    5.0000000e+02    5.0000000e+02    8.3507630e+06    1.0167902e+03    1.0007521e+04    2.2763775e-02    4.1267160e+01   -1.6130982e+04    2.5673243e-03   -1.0577815e+05    2.0087193e-02   -1.9062002e-04    9.9014725e-03    4.2531282e-05    4.4962042e+03    3.1327156e-05    3.4479258e-06   -5.9867134e-04   -9.0595545e-06    5.4684215e+01
   6.2666137e-01    1.1850231e+00    2.0110227e-01    1.1698947e+02    0.0000000e+00    2.9967655e-05    9.2761393e+02    9.6681023e+02    8.1301854e+02    5.0000000e+02    5.0000000e+02    5.0000000e+02    8.3472646e+06    1.0129384e+03    9.9600316e+03    2.2763775e-02    4.1512280e+01   -1.6124217e+04    2.6774412e-03   -1.0573378e+05    2.0134707e-02   -2.0968397e-04    1.0206097e-02    4.3099759e-05    4.4943607e+03    3.1135300e-05    3.5298230e-06   -6.1712480e-04   -1.0176316e-05    5.4465661e+01
   7.7432629e-01    1.2139211e+00    1.9940727e-01    1.1549976e+02    0.0000000e+00    2.9841982e-05    9.2717336e+02    9.6660371e+02    8.1234189e+02    5.0000000e+02    5.0000000e+02    5.0000000e+02    8.3429355e+06    1.0090945e+03    9.9124866e+03    2.2763775e-02    4.1756242e+01   -1.6115797e+04    2.6662707e-03   -1.0567898e+05    2.0199325e-02   -2.1038337e-04    1.0485048e-02    4.7869435e-05    4.4920851e+03    3.0929503e-05    3.4069504e-06   -6.3395843e-04   -1.0352394e-05    5.4248461e+01
   9.2200705e-01    1.2434312e+00    1.9776774e-01    1.1407058e+02    0.0000000e+00    2.9719414e-05    9.2671543e+02    9.6637261e+02    8.1165496e+02    5.0000000e+02    5.0000000e+02    5.0000000e+02    8.3377626e+06    1.0052542e+03    9.8647015e+03    2.2763775e-02    4.1999054e+01   -1.6105826e+04    2.5585677e-03   -1.0561345e+05    2.0205977e-02   -1.8275280e-04    1.0733130e-02    4.4893809e-05    4.4893669e+03    3.0692523e-05    3.2656089e-06   -6.4871720e-04   -8.6902509e-06    5.4032852e+01
   1.0697211e+00    1.2734687e+00    1.9619010e-01    1.1270750e+02    0.0000000e+00    2.9600405e-05    9.2624001e+02    9.6623996e+02    8.1095750e+02    5.0000000e+02    5.0000000e+02    5.0000000e+02    8.3317316e+06    1.0014280e+03    9.8167945e+03    2.2763775e-02    4.2240744e+01   -1.6094265e+04    2.5304611e-03   -1.0553699e+05    2.0140224e-02   -1.5285952e-04    1.0980884e-02    4.2815084e-05    4.4861967e+03    3.0384895e-05    3.3455505e-06   -6.6331231e-04   -7.2062185e-06    5.3819491e+01
   1.2174626e+00    1.3035810e+00    1.9466861e-01    1.1140412e+02    0.0000000e+00    2.9484620e-05    9.2575099e+02    9.6585026e+02    8.1025030e+02    5.0000000e+02    5.0000000e+02    5.0000000e+02    8.3248782e+06    9.9761345e+02    9.7688221e+03    2.2763775e-02    4.2481298e+01   -1.6081169e+04    2.6205259e-03   -1.0545017e+05    2.0035632e-02   -1.4434980e-04    1.1215623e-02    5.0143199e-05    4.4825995e+03    3.0025633e-05    3.2462239e-06   -6.7711299e-04   -6.8431769e-06    5.3607909e+01
   1.3652352e+00    1.3344439e+00    1.9320650e-01    1.1016204e+02    0.0000000e+00    2.9372391e-05    9.2525401e+02    9.6554415e+02    8.0953099e+02    5.0000000e+02    5.0000000e+02    5.0000000e+02    8.3171566e+06    9.9381221e+02    9.7209451e+03    2.2763775e-02    4.2720716e+01   -1.6066320e+04    2.6521676e-03   -1.0535227e+05    1.9902562e-02   -1.4771769e-04    1.1421109e-02    4.5981325e-05    4.4785376e+03    2.9567224e-05    2.6451855e-06   -6.8915197e-04   -7.2336747e-06    5.3397684e+01
   1.5130468e+00    1.3641710e+00    1.9179103e-01    1.0897033e+02    0.0000000e+00    2.9262739e-05    9.2472593e+02    9.6536562e+02    8.0879367e+02    5.0000000e+02    5.0000000e+02    5.0000000e+02    8.3081619e+06    9.8999207e+02    9.6722986e+03    2.2763775e-02    4.2959009e+01   -1.6049113e+04    2.4275907e-03   -1.0523826e+05    1.9719702e-02   -1.3249944e-04    1.1591441e-02    6.7383533e-05    4.4738174e+03    2.9021722e-05    2.4491442e-06   -6.9635537e-04   -6.8715211e-06    5.3188749e+01
   1.6608666e+00    1.3945490e+00    1.9043502e-01    1.0783965e+02    0.0000000e+00    2.9156709e-05    9.2418408e+02    9.6518482e+02    8.0806002e+02    5.0000000e+02    5.0000000e+02    5.0000000e+02    8.2990362e+06    9.8621121e+02    9.6238607e+03    2.2763775e-02    4.3196123e+01   -1.6032130e+04    2.8453750e-03   -1.0512250e+05    1.9609401e-02   -1.2013568e-04    1.1712775e-02    1.8289505e-05    4.4690198e+03    2.8479464e-05    2.3348316e-06   -7.0516572e-04   -6.4110273e-06    5.2983421e+01
   1.8087328e+00    1.4258284e+00    1.8913666e-01    1.0676824e+02    0.0000000e+00    2.9054053e-05    9.2362765e+02    9.6310352e+02    8.0731100e+02    5.0000000e+02    5.0000000e+02    5.0000000e+02    8.2889938e+06    9.8245621e+02    9.5754870e+03    2.2763775e-02    4.3432120e+01   -1.6011998e+04    2.6981145e-03   -1.0499567e+05    1.9535542e-02   -1.2586412e-04    1.1811712e-02    4.7374593e-05    4.4637462e+03    2.7994880e-05    1.9668426e-06   -7.1221360e-04   -6.0141335e-06    5.2780899e+01
   1.9566143e+00    1.4570486e+00    1.8789234e-01    1.0575201e+02    0.0000000e+00    2.8954658e-05    9.2304784e+02    9.6271868e+02    8.0654063e+02    5.0000000e+02    5.0000000e+02    5.0000000e+02    8.2773895e+06    9.7868070e+02    9.5265348e+03    2.2763775e-02    4.3666936e+01   -1.5989294e+04    2.3986576e-03   -1.0484844e+05    1.9325470e-02   -1.2301785e-04    1.2015929e-02    8.6217578e-05    4.4576411e+03    2.7503050e-05    1.7839720e-06   -7.2069275e-04   -6.1048046e-06    5.2578816e+01
   2.1044992e+00    1.4850325e+00    1.8671043e-01    1.0479818e+02    0.0000000e+00    2.8859130e-05    9.2246165e+02    9.6242793e+02    8.0577265e+02    5.0000000e+02    5.0000000e+02    5.0000000e+02    8.2653829e+06    9.7495224e+02    9.4780517e+03    2.2763775e-02    4.3900564e+01   -1.5967538e+04    2.7865139e-03   -1.0469611e+05    1.9180126e-02   -1.3170078e-04    1.2134345e-02    3.2004034e-05    4.4513583e+03    2.7098879e-05    1.4831198e-06   -7.2636159e-04   -6.3454669e-06    5.2380160e+01
   2.2390935e+00    1.5150716e+00    1.8568959e-01    1.0398302e+02    0.0000000e+00    2.8776546e-05    9.2191691e+02    9.6220269e+02    8.0507080e+02    5.0000000e+02    5.0000000e+02    5.0000000e+02    8.2535107e+06    9.7159585e+02    9.4342009e+03    2.2763775e-02    4.4112213e+01   -1.5943085e+04    2.7121703e-03   -1.0454575e+05    1.8930290e-02   -1.3848686e-04    1.2350577e-02   -2.4643321e-06    4.4450721e+03    2.6783758e-05    1.1033385e-06   -7.3435646e-04   -6.4810269e-06    5.2202500e+01
   2.3737350e+00    1.5432826e+00    1.8471258e-01    1.0321256e+02    0.0000000e+00    2.8695789e-05    9.2135812e+02    9.6189683e+02    8.0435473e+02    5.0000000e+02    5.0000000e+02    5.0000000e+02    8.2412718e+06    9.6824975e+02    9.3902323e+03    2.2763775e-02    4.4322948e+01   -1.5920404e+04    2.3731243e-03   -1.0439113e+05    1.8917434e-02   -1.5083892e-04    1.2398182e-02    9.1509987e-05    4.4386785e+03    2.6602649e-05    6.4989394e-07   -7.3993590e-04   -6.6931228e-06    5.2026605e+01
   2.5084017e+00    1.5665567e+00    1.8375982e-01    1.0246820e+02    0.0000000e+00    2.8616261e-05    9.2076966e+02    9.6099884e+02    8.0361901e+02    5.0000000e+02    5.0000000e+02    5.0000000e+02    8.2277991e+06    9.6485554e+02    9.3452128e+03    2.2763775e-02    4.4532714e+01   -1.5896305e+04    2.1467735e-03   -1.0421975e+05    1.8830758e-02   -1.5197703e-04    1.2468881e-02    1.0361063e-04    4.4316198e+03    2.6678711e-05    4.3882347e-07   -7.4454035e-04   -6.9336034e-06    5.1849968e+01
   2.6430919e+00    1.5901824e+00    1.8285637e-01    1.0177186e+02    0.0000000e+00    2.8539883e-05    9.2018615e+02    9.6055517e+02    8.0288157e+02    5.0000000e+02    5.0000000e+02    5.0000000e+02    8.2139537e+06    9.6149091e+02    9.3007752e+03    2.2763775e-02    4.4741508e+01   -1.5870457e+04    2.8604154e-03   -1.0404371e+05    1.8679920e-02   -1.5053537e-04    1.2553959e-02    2.2890123e-05    4.4243298e+03    2.6982538e-05    1.5261208e-07   -7.4941405e-04   -6.9296179e-06    5.1674463e+01
   2.7778087e+00    1.6169079e+00    1.8199714e-01    1.0111985e+02    0.0000000e+00    2.8465915e-05    9.1958203e+02    9.6020327e+02    8.0214912e+02    5.0000000e+02    5.0000000e+02    5.0000000e+02    8.2002768e+06    9.5819175e+02    9.2566145e+03    2.2763775e-02    4.4949362e+01   -1.5842725e+04    2.8152353e-03   -1.0387113e+05    1.8670721e-02   -1.1410432e-04    1.2551785e-02   -3.9518693e-06    4.4171359e+03    2.7378815e-05    6.1070278e-07   -7.5261326e-04   -6.3186938e-06    5.1504979e+01
   2.9000000e+00    1.6369230e+00    1.8123994e-01    1.0054894e+02    0.0000000e+00    2.8401222e-05    9.1899452e+02    9.5985785e+02    8.0143168e+02    5.0000000e+02    5.0000000e+02    5.0000000e+02    8.1853585e+06    9.5510256e+02    9.2148464e+03    2.2763775e-02    4.5137040e+01   -1.5814714e+04    1.3500558e-03   -1.0368160e+05    1.8433312e-02   -1.4661955e-04    1.2677863e-02    1.7707140e-04    4.4093191e+03    2.7761418e-05   -1.5243630e-07   -7.5335944e-04   -6.8989852e-06    5.1348062e+01
   3.0347674e+00    1.6650796e+00    1.8046040e-01    9.9975067e+01    0.0000000e+00    2.8331889e-05    9.1839366e+02    9.5948263e+02    8.0070123e+02    5.0000000e+02    5.0000000e+02    5.0000000e+02    8.1708800e+06    9.5182869e+02    9.1712869e+03    2.2763775e-02    4.5343047e+01   -1.5785605e+04    3.9018773e-03   -1.0349872e+05    1.8425656e-02   -1.3483901e-04    1.2646448e-02   -5.0901667e-05    4.4016851e+03    2.8221153e-05   -1.3843809e-07   -7.5512578e-04   -6.5608800e-06    5.1179502e+01
   3.1695764e+00    1.6932174e+00    1.7973010e-01    9.9446856e+01    0.0000000e+00    2.8266490e-05    9.1773690e+02    9.5932901e+02    7.9992236e+02    5.0000000e+02    5.0000000e+02    5.0000000e+02    8.1544375e+06    9.4855311e+02    9.1265977e+03    2.2763775e-02    4.5548126e+01   -1.5752191e+04    1.6607059e-03   -1.0329127e+05    1.8427420e-02   -1.2762664e-04    1.2643928e-02    1.0651701e-04    4.3930504e+03    2.8536443e-05   -7.2702012e-08   -7.5573240e-04   -6.5220666e-06    5.1015384e+01
   3.3025227e+00    1.7180704e+00    1.7906104e-01    9.8973949e+01    0.0000000e+00    2.8205533e-05    9.1709117e+02    9.5918933e+02    7.9916022e+02    5.0000000e+02    5.0000000e+02    5.0000000e+02    8.1378021e+06    9.4536502e+02    9.0831039e+03    2.2763775e-02    4.5749397e+01   -1.5720956e+04    2.3200675e-03   -1.0308012e+05    1.8349300e-02   -1.3288267e-04    1.2666120e-02    7.2790278e-05    4.3843351e+03    2.8926616e-05   -3.9060771e-07   -7.5503415e-04   -6.2107287e-06    5.0855959e+01
   3.4187708e+00    1.7212027e+00    1.7843857e-01    9.8521196e+01    0.0000000e+00    2.8154722e-05    9.1643065e+02    9.5888416e+02    7.9842769e+02    5.0000000e+02    5.0000000e+02    5.0000000e+02    8.1190686e+06    9.4226273e+02    9.0398802e+03    2.2763775e-02    4.5924748e+01   -1.5696256e+04    8.8841623e-03   -1.0283635e+05    1.7671338e-02   -1.4707281e-04    1.2982605e-02    4.4224229e-05    4.3746015e+03    2.9312942e-05   -8.0444055e-07   -7.5227101e-04   -6.4973325e-06    5.0703989e+01
   3.5200747e+00    1.7251165e+00    1.7790152e-01    9.8137726e+01    0.0000000e+00    2.8106795e-05    9.1587179e+02    9.5859192e+02    7.9782228e+02    5.0000000e+02    5.0000000e+02    5.0000000e+02    8.1045580e+06    9.3960899e+02    9.0031862e+03    2.2763775e-02    4.6076965e+01   -1.5676333e+04    3.1001241e-03   -1.0265185e+05    1.7462452e-02   -1.2460148e-04    1.2995933e-02   -3.5533312e-04    4.3669530e+03    2.9691618e-05   -6.3708902e-07   -7.5289614e-04   -5.7320741e-06    5.0573175e+01
   3.6030475e+00    1.7337590e+00    1.7747296e-01    9.7834968e+01    0.0000000e+00    2.8067808e-05    9.1540060e+02    9.5846770e+02    7.9730666e+02    5.0000000e+02    5.0000000e+02    5.0000000e+02    8.0925033e+06    9.3744773e+02    8.9730724e+03    2.2763775e-02    4.6201193e+01   -1.5652175e+04   -2.9606683e-03   -1.0250009e+05    1.7312846e-02   -1.2083476e-04    1.3015255e-02   -5.8203325e-05    4.3605481e+03    2.9763400e-05   -8.7211052e-07   -7.5528554e-04   -5.3400835e-06    5.0467751e+01
   3.7206957e+00    1.7569834e+00    1.7687868e-01    9.7420008e+01    0.0000000e+00    2.8013154e-05    9.1472606e+02    9.5663634e+02    7.9652875e+02    5.0000000e+02    5.0000000e+02    5.0000000e+02    8.0745843e+06    9.3433612e+02    8.9299416e+03    2.2763775e-02    4.6376633e+01   -1.5604621e+04    2.9056668e-03   -1.0227400e+05    1.7062026e-02   -9.8955603e-05    1.3146360e-02    2.1625301e-04    4.3509557e+03    2.9668819e-05   -8.9740740e-07   -7.6089744e-04   -4.2691089e-06    5.0315420e+01
   3.8025347e+00    1.7768179e+00    1.7649151e-01    9.7154974e+01    0.0000000e+00    2.7976911e-05    9.1423601e+02    9.5400204e+02    7.9597339e+02    5.0000000e+02    5.0000000e+02    5.0000000e+02    8.0616966e+06    9.3218775e+02    8.8997636e+03    2.2763775e-02    4.6498181e+01   -1.5571277e+04    6.1555528e-03   -1.0211480e+05    1.7000185e-02   -1.0070883e-04    1.3150781e-02    1.1276714e-04    4.3442716e+03    2.9470779e-05   -9.1323540e-07   -7.5943182e-04   -4.2052374e-06    5.0211989e+01
   3.9121646e+00    1.8016019e+00    1.7599945e-01    9.6824704e+01    0.0000000e+00    2.7930101e-05    9.1357016e+02    9.5359625e+02    7.9522162e+02    5.0000000e+02    5.0000000e+02    5.0000000e+02    8.0437098e+06    9.2928733e+02    8.8589726e+03    2.2763775e-02    4.6660362e+01   -1.5533517e+04    2.4573993e-03   -1.0189046e+05    1.6982419e-02   -1.0019570e-04    1.3184229e-02   -1.5687935e-05    4.3349280e+03    2.9011187e-05   -8.9102979e-07   -7.5654279e-04   -4.1588079e-06    5.0072645e+01
   4.0100224e+00    1.8195189e+00    1.7558261e-01    9.6550107e+01    0.0000000e+00    2.7889842e-05    9.1297178e+02    9.5322036e+02    7.9458365e+02    5.0000000e+02    5.0000000e+02    5.0000000e+02    8.0274521e+06    9.2671609e+02    8.8226427e+03    2.2763775e-02    4.6804505e+01   -1.5505950e+04   -4.5637907e-04   -1.0168442e+05    1.7021069e-02   -1.1310409e-04    1.3121008e-02    1.8842731e-07    4.3264086e+03    2.8330373e-05   -1.0597910e-06   -7.5044166e-04   -4.4776233e-06    4.9949829e+01
   4.1122168e+00    1.8438605e+00    1.7516740e-01    9.6280636e+01    0.0000000e+00    2.7849266e-05    9.1233731e+02    9.5292450e+02    7.9394246e+02    5.0000000e+02    5.0000000e+02    5.0000000e+02    8.0101456e+06    9.2403656e+02    8.7845578e+03    2.2763775e-02    4.6954407e+01   -1.5478774e+04    1.6768248e-03   -1.0146025e+05    1.6847360e-02   -9.9826046e-05    1.3160532e-02    5.3825201e-05    4.3171906e+03    2.7525567e-05   -9.4953811e-07   -7.4628200e-04   -4.1520619e-06    4.9822762e+01
   4.2047671e+00    1.8666330e+00    1.7481599e-01    9.6058505e+01    0.0000000e+00    2.7814261e-05    9.1175527e+02    9.5261215e+02    7.9335873e+02    5.0000000e+02    5.0000000e+02    5.0000000e+02    7.9941903e+06    9.2163356e+02    8.7502215e+03    2.2763775e-02    4.7089608e+01   -1.5451269e+04    3.8949772e-03   -1.0125365e+05    1.6236924e-02   -9.7521589e-05    1.3395791e-02    7.6796976e-05    4.3086977e+03    2.6706333e-05   -8.9753452e-07   -7.4062791e-04   -3.9330483e-06    4.9709720e+01
   4.3015631e+00    1.8922586e+00    1.7447553e-01    9.5848927e+01    0.0000000e+00    2.7779754e-05    9.1112252e+02    9.5221136e+02    7.9271346e+02    5.0000000e+02    5.0000000e+02    5.0000000e+02    7.9768686e+06    9.1912679e+02    8.7139374e+03    2.2763775e-02    4.7230442e+01   -1.5421520e+04    2.9794153e-03   -1.0103350e+05    1.5937009e-02   -9.8774410e-05    1.3519594e-02    6.6451134e-05    4.2996553e+03    2.5826466e-05   -9.0545479e-07   -7.4199832e-04   -4.1518548e-06    4.9593774e+01
   4.4015126e+00    1.9223233e+00    1.7418632e-01    9.5685745e+01    0.0000000e+00    2.7748706e-05    9.1052487e+02    9.4971219e+02    7.9211721e+02    5.0000000e+02    5.0000000e+02    5.0000000e+02    7.9606908e+06    9.1683249e+02    8.6808134e+03    2.2763775e-02    4.7375281e+01   -1.5409717e+04    1.8212316e-03   -1.0084870e+05    1.7411803e-02   -7.1830379e-05    1.2725465e-02    8.3735458e-05    4.2910722e+03    2.5096213e-05   -5.3502652e-07   -7.5873701e-04   -2.6298261e-06    4.9488223e+01
   4.5040301e+00    1.9888397e+00    1.7395569e-01    9.5583951e+01    0.0000000e+00    2.7720962e-05    9.0997352e+02    9.4978632e+02    7.9149205e+02    5.0000000e+02    5.0000000e+02    5.0000000e+02    7.9448968e+06    9.1468183e+02    8.6505511e+03    2.2763775e-02    4.7523308e+01   -1.5321914e+04    6.3528044e-04   -1.0064728e+05    1.7396309e-02   -6.5691361e-05    1.2714239e-02   -2.8124272e-05    4.2819360e+03    2.4008991e-05   -3.7828046e-07   -7.5917901e-04   -2.4200805e-06    4.9387281e+01
   4.6030020e+00    2.1279999e+00    1.7392799e-01    9.5666836e+01    0.0000000e+00    2.7707511e-05    9.0952168e+02    9.5015395e+02    7.9089841e+02    5.0000000e+02    5.0000000e+02    5.0000000e+02    7.9330970e+06    9.1330132e+02    8.6301143e+03    2.2763775e-02    4.7665814e+01   -1.5192248e+04    4.8430807e-03   -1.0050327e+05    1.7480571e-02   -5.2509822e-05    1.2710497e-02    6.3631283e-05    4.2747070e+03    2.3106094e-05   -1.2294600e-07   -7.5851874e-04   -1.6080958e-06    4.9328737e+01
   4.7019627e+00    2.3650195e+00    1.7418459e-01    9.6009362e+01    0.0000000e+00    2.7713969e-05    9.0909443e+02    9.4988587e+02    7.9029745e+02    5.0000000e+02    5.0000000e+02    5.0000000e+02    7.9213405e+06    9.1242075e+02    8.6149493e+03    2.2763775e-02    4.7807996e+01   -1.5175474e+04   -4.7189930e-03   -1.0040620e+05    1.7434563e-02   -3.9179442e-05    1.2998931e-02   -6.2430347e-05    4.2703860e+03    2.2556766e-05   -1.8519880e-07   -7.5128373e-04   -1.0484243e-06    4.9301872e+01
   4.8010463e+00    2.6394851e+00    1.7482862e-01    9.6705497e+01    0.0000000e+00    2.7747543e-05    9.0886129e+02    9.5038392e+02    7.8979907e+02    5.0000000e+02    5.0000000e+02    5.0000000e+02    7.9161334e+06    9.1280817e+02    8.6159499e+03    2.2763775e-02    4.7950257e+01   -1.5074762e+04    9.6191477e-03   -1.0033017e+05    1.7274210e-02   -7.7188727e-05    1.1878266e-02    9.8990682e-05    4.2662890e+03    2.1878678e-05    1.9893924e-06   -6.5459384e-04   -3.4189904e-06    4.9343850e+01
   4.9000163e+00    2.9385645e+00    1.7577558e-01    9.7698044e+01    0.0000000e+00    2.7801081e-05    9.0867601e+02    9.5048598e+02    7.8977918e+02    5.0000000e+02    5.0000000e+02    5.0000000e+02    7.9113468e+06    9.1366994e+02    8.6216096e+03    2.2763775e-02    4.8092429e+01   -1.5092657e+04   -1.8658613e-03   -1.0026671e+05    1.6276194e-02   -3.2234389e-05    7.3784590e-03    5.9484213e-05    4.2652695e+03    2.1765223e-05    2.7490308e-06   -3.3616848e-04   -5.8067282e-07    4.9416136e+01
   5.0089158e+00    3.1908260e+00    1.7710184e-01    9.9043496e+01    0.0000000e+00    2.7880949e-05    9.0845268e+02    9.4817946e+02    7.8991541e+02    5.0000000e+02    5.0000000e+02    5.0000000e+02    7.9057155e+06    9.1500267e+02    8.6298530e+03    2.2763775e-02    4.8248973e+01   -1.5239830e+04    3.9748719e-02   -1.0016225e+05    1.5398178e-02   -4.0306128e-05    7.5839284e-03    4.9565655e-05    4.2638493e+03    2.1774795e-05    2.0768069e-06   -3.0890593e-04   -1.0515909e-06    4.9526123e+01
   5.1079625e+00    3.2035274e+00    1.7846230e-01    1.0042018e+02    0.0000000e+00    2.7963726e-05    9.0843483e+02    9.4831672e+02    7.9013762e+02    5.0000000e+02    5.0000000e+02    5.0000000e+02    7.9063914e+06    9.1700706e+02    8.6489259e+03    2.2763775e-02    4.8391600e+01   -1.5310156e+04   -2.1072002e-02   -1.0009615e+05    1.5087949e-02   -2.1197528e-05    7.0662299e-03   -3.1392951e-04    4.2623230e+03    2.2172843e-05    1.0462053e-07   -2.6012917e-04    3.0459262e-07    4.9663478e+01
   5.2069268e+00    3.0055432e+00    1.7978282e-01    1.0178355e+02    0.0000000e+00    2.8041773e-05    9.0825682e+02    9.4832967e+02    7.9047220e+02    5.0000000e+02    5.0000000e+02    5.0000000e+02    7.9071972e+06    9.1897255e+02    8.6655874e+03    2.2763775e-02    4.8534413e+01   -1.5368720e+04    2.1918618e-02   -1.0009727e+05    1.3934893e-02   -7.0036539e-05    9.9742437e-03   -8.0866576e-06    4.2635573e+03    2.2646870e-05    4.2745454e-06   -3.9126650e-04   -2.6355789e-06    4.9807602e+01
   5.3059508e+00    2.9059186e+00    1.8126070e-01    1.0332234e+02    0.0000000e+00    2.8128699e-05    9.0824022e+02    9.4864275e+02    7.8998148e+02    5.0000000e+02    5.0000000e+02    5.0000000e+02    7.9081086e+06    9.2124690e+02    8.6894775e+03    2.2763775e-02    4.8677633e+01   -1.5326604e+04   -7.4597822e-02   -1.0010337e+05    1.3274975e-02   -6.7812783e-05    1.4193278e-02   -9.0194351e-04    4.2630740e+03    2.1350489e-05    1.1928545e-07   -6.4712597e-04   -2.1280173e-06    4.9958462e+01
   5.4049367e+00    3.3890242e+00    1.8550971e-01    1.0857346e+02    0.0000000e+00    2.8361314e-05    9.0839035e+02    9.4940220e+02    7.8938105e+02    5.0000000e+02    5.0000000e+02    5.0000000e+02    7.9143197e+06    9.2757116e+02    8.7588592e+03    2.2763775e-02    4.8821477e+01   -1.5148450e+04   -3.5015581e-02   -1.0019968e+05    1.0806681e-02   -1.2689441e-04    1.2401927e-02   -7.6290860e-04    4.2641782e+03    7.0235039e-06   -6.5616526e-07   -5.2027972e-04   -5.5700551e-06    5.0364488e+01
   5.5039525e+00    4.7796550e+00    3.7402631e-01    2.7629278e+03    0.0000000e+00    3.0077636e-05    9.0856326e+02    9.5510947e+02    7.3906619e+02    5.0000000e+02    5.0000000e+02    5.0000000e+02    7.9269285e+06    1.0106940e+03    9.5069565e+03    2.2763775e-02    4.8970493e+01   -1.4947891e+04   -3.4182152e-01   -1.0041188e+05    6.2628828e-03    1.2617834e-03    1.2419203e-02   -8.2554161e-03    4.2690749e+03   -1.2919746e-04    1.5789311e-05   -4.2352141e-04    4.7225439e-05    5.3643117e+01
   5.6014058e+00    7.0840235e+00    3.3384137e+00    1.3298856e+05    0.0000000e+00    3.8033650e-05    9.0920298e+02    9.8857933e+02    7.5071788e+02    5.0000000e+02    5.0000000e+02    5.0000000e+02    7.9450626e+06    1.5175803e+03    1.4069386e+04    2.2763775e-02    4.9158536e+01   -1.4828139e+04   -1.2418982e-01   -1.0070867e+05    5.1899683e-02    1.8541505e-02   -3.2042912e-01    2.4578616e-03    4.2781096e+03   -3.3020088e-05    2.6673760e-04    1.2084745e-02    7.1919954e-04    7.0595416e+01
   5.7067897e+00    9.5121379e+00    9.0550367e+00    4.5996762e+05    0.0000000e+00    5.1217710e-05    9.1148403e+02    1.2358767e+03    7.8871190e+02    5.0000000e+02    5.0000000e+02    5.0000000e+02    7.9751518e+06    2.1885731e+03    2.2186109e+04    2.2763775e-02    4.9481964e+01   -1.4763011e+04    2.0382917e-01   -1.0111388e+05    2.9577936e-03    6.0196081e-02   -7.4284526e-01   -9.4621180e-03    4.2930488e+03    5.6703491e-05    8.8496958e-04    2.9547098e-02    2.3579566e-03    9.3479974e+01
   5.8068404e+00    1.1930982e+01    1.3364751e+01    6.8650712e+05    0.0000000e+00    6.2006379e-05    9.1648530e+02    1.5075091e+03    7.8962314e+02    5.0000000e+02    5.0000000e+02    5.0000000e+02    8.0145256e+06    2.7114471e+03    3.0656766e+04    2.2763775e-02    4.9926770e+01   -1.4838706e+04    3.4927698e-01   -1.0161666e+05   -7.0210052e-02    6.0207806e-02   -1.0172957e+00    1.8924714e-02    4.3147479e+03    1.3710180e-04    9.2789131e-04    4.1575613e-02    2.3676820e-03    1.0710617e+02
   5.9024242e+00    1.3914293e+01    1.6925565e+01    8.6745865e+05    0.0000000e+00    6.8005405e-05    9.2456707e+02    1.8776608e+03    7.9105019e+02    5.0000000e+02    5.0000000e+02    5.0000000e+02    8.0614777e+06    3.1703894e+03    3.9518966e+04    2.2763775e-02    5.0491560e+01   -1.5066688e+04    9.4724923e-02   -1.0220445e+05   -1.0935736e-01    1.0971564e-01   -1.3983480e+00    5.6962733e-03    4.3424595e+03    5.2795325e-04    1.5061160e-03    5.7267640e-02    4.2687365e-03    1.1095630e+02
   6.0096914e+00    1.5581333e+01    1.9981270e+01    1.0271465e+06    0.0000000e+00    7.1798359e-05    9.3726305e+02    2.6374290e+03    7.9313428e+02    5.0000000e+02    5.0000000e+02    5.0000000e+02    8.1269291e+06    3.6192154e+03    4.8974830e+04    2.2763775e-02    5.1289685e+01   -1.5367559e+04   -4.3579546e-01   -1.0299147e+05   -1.7338952e-01    7.0286379e-02   -1.5458334e+00    4.5779843e-02    4.3800903e+03    6.2795688e-05    8.9635670e-04    6.4107649e-02    2.7133539e-03    1.1083021e+02
   6.1088032e+00    1.6896851e+01    2.3380775e+01    1.2461336e+06    0.0000000e+00    7.4774832e-05    9.5164291e+02    2.6126164e+03    7.9536327e+02    5.0000000e+02    5.0000000e+02    5.0000000e+02    8.1944234e+06    4.0762337e+03    5.7691323e+04    2.2763775e-02    5.2177655e+01   -1.5676475e+04    1.0589643e+00   -1.0379124e+05   -2.7374272e-01    9.6522623e-02   -1.8095641e+00    5.7773121e-02    4.4184469e+03   -2.3554002e-04    1.1204286e-03    7.6081666e-02    3.7122913e-03    1.1273657e+02
   6.2077814e+00    1.7735038e+01    2.6633975e+01    1.4289122e+06    0.0000000e+00    7.9241258e-05    9.6296558e+02    2.5881868e+03    7.9750109e+02    5.0000000e+02    5.0000000e+02    5.0000000e+02    8.2684766e+06    4.4980448e+03    6.6046130e+04    2.2763775e-02    5.3204967e+01   -1.5949773e+04    4.8970642e+00   -1.0464713e+05   -3.8763862e-01    7.1630608e-02   -1.9683962e+00   -4.1335182e-02    4.4567068e+03    1.5029522e-04    8.4542295e-04    8.4281183e-02    2.7786331e-03    1.1633761e+02
   6.3011710e+00    1.8525092e+01    2.8985797e+01    1.5521397e+06    0.0000000e+00    8.3950795e-05    9.7531222e+02    2.6195778e+03    7.9954439e+02    5.0000000e+02    5.0000000e+02    5.0000000e+02    8.3411970e+06    4.8201772e+03    7.3298888e+04    2.2763775e-02    5.4296206e+01   -1.6156424e+04   -8.2650851e+00   -1.0553388e+05   -4.3079777e-01    7.1510147e-02   -1.9993368e+00   -4.4500673e-02    4.4938739e+03    9.0706819e-05    1.0024193e-03    8.6425467e-02    2.7565805e-03    1.2006236e+02
   6.4077286e+00    1.8156799e+01    3.1663275e+01    1.7267417e+06    0.0000000e+00    8.8663283e-05    9.8990284e+02    2.6415848e+03    8.0142533e+02    5.0000000e+02    5.0000000e+02    5.0000000e+02    8.3851481e+06    5.1020354e+03    7.9986407e+04    2.2763775e-02    5.5663326e+01   -1.6644921e+04    4.1619085e+00   -1.0617231e+05   -4.0531904e-01    2.2511944e-02   -2.2763193e+00    6.6371853e-03    4.5315570e+03    1.1436837e-04    5.2645821e-04    9.7195101e-02    8.4542929e-04    1.2333519e+02
   6.5049560e+00    1.7816367e+01    3.3703170e+01    1.8251531e+06    0.0000000e+00    9.2535982e-05    9.9857123e+02    2.5922276e+03    8.0191909e+02    5.0000000e+02    5.0000000e+02    5.0000000e+02    8.4195579e+06    5.3355214e+03    8.5906267e+04    2.2763775e-02    5.7013878e+01   -1.6742538e+04    1.8825744e+00   -1.0664649e+05   -4.6314545e-01   -5.4119113e-02   -2.5128087e+00   -4.8774531e-02    4.5580111e+03   -1.8236516e-05   -5.6352686e-04    1.0744410e-01   -2.1455328e-03    1.2546635e+02
   6.6020645e+00    1.7795050e+01    3.5092870e+01    1.8650297e+06    0.0000000e+00    9.5794782e-05    1.0046723e+03    2.5987395e+03    8.0241441e+02    5.0000000e+02    5.0000000e+02    5.0000000e+02    8.4652746e+06    5.5402220e+03    9.1110470e+04    2.2763775e-02    5.8450804e+01   -1.6819807e+04   -7.4559118e-01   -1.0715407e+05   -5.6218922e-01   -4.6128912e-02   -2.6662342e+00    1.7594565e-02    4.5791910e+03   -5.2653141e-05   -5.2367345e-04    1.1508947e-01   -1.8630954e-03    1.2717875e+02
   6.7013959e+00    1.7678411e+01    3.6719147e+01    1.9506266e+06    0.0000000e+00    9.9044367e-05    1.0094257e+03    2.5629391e+03    8.0440161e+02    5.0000000e+02    5.0000000e+02    5.0000000e+02    8.5002932e+06    5.7627479e+03    9.6149889e+04    2.2763775e-02    6.0005318e+01   -1.7032589e+04   -4.7760228e-02   -1.0735018e+05   -6.5752286e-01   -1.2683436e-04   -2.6896687e+00    1.3627926e-02    4.5866876e+03    8.1194116e-05   -2.4878464e-05    1.1777898e-01   -5.7827378e-05    1.2984275e+02
   6.8005910e+00    1.7568894e+01    3.8964169e+01    2.0983532e+06    0.0000000e+00    1.0257321e-04    1.0139409e+03    2.5503847e+03    8.0660508e+02    5.0000000e+02    5.0000000e+02    5.0000000e+02    8.5103530e+06    6.0070869e+03    1.0114767e+05    2.2763775e-02    6.1640452e+01   -1.6970110e+04    2.6169798e-01   -1.0731948e+05   -7.3690167e-01    2.6531426e-02   -2.7107398e+00   -1.4404543e-02    4.5855054e+03    9.4186267e-05    3.2789845e-04    1.2005265e-01    1.0043260e-03    1.3289591e+02
   6.9093072e+00    1.9634811e+01    4.1174154e+01    2.2255140e+06    0.0000000e+00    1.0635488e-04    1.0187912e+03    2.5880070e+03    8.0413396e+02    5.0000000e+02    5.0000000e+02    5.0000000e+02    8.4984498e+06    6.2271293e+03    1.0616871e+05    2.2763775e-02    6.3523778e+01   -1.6540213e+04    2.6837977e-01   -1.0747401e+05   -8.0583563e-01    6.0971852e-02   -2.8177980e+00    1.1870180e-02    4.5863124e+03    1.5307944e-04    7.3694757e-04    1.2549062e-01    2.3307315e-03    1.3521913e+02
   7.0071396e+00    1.9800702e+01    4.2221055e+01    2.2417828e+06    0.0000000e+00    1.0915889e-04    1.0233704e+03    2.5691119e+03    7.9953755e+02    5.0000000e+02    5.0000000e+02    5.0000000e+02    8.4845576e+06    6.3694370e+03    1.1002282e+05    2.2763775e-02    6.5289579e+01   -1.6144303e+04   -2.7687906e-01   -1.0774416e+05   -8.6803864e-01    6.2826443e-02   -2.8309985e+00   -2.0717953e-02    4.5897047e+03    4.3416757e-05    7.7859245e-04    1.2726336e-01    2.3950271e-03    1.3620430e+02
   7.1008794e+00    1.9422755e+01    4.3342926e+01    2.2841181e+06    0.0000000e+00    1.1192051e-04    1.0285568e+03    2.5465510e+03    7.9816433e+02    5.0000000e+02    5.0000000e+02    5.0000000e+02    8.4842810e+06    6.5220942e+03    1.1423365e+05    2.2763775e-02    6.7043906e+01   -1.5951112e+04    1.4085556e-01   -1.0781639e+05   -9.2173726e-01    3.6173059e-02   -2.8409208e+00    1.8855394e-02    4.5863771e+03    1.0380383e-04    5.4045469e-04    1.2903178e-01    1.3791038e-03    1.3766730e+02
   7.2041532e+00    2.0896069e+01    4.4776188e+01    2.3517376e+06    0.0000000e+00    1.1475799e-04    1.0350307e+03    2.5661530e+03    8.0093026e+02    5.0000000e+02    5.0000000e+02    5.0000000e+02    8.5051349e+06    6.7157835e+03    1.1953287e+05    2.2763775e-02    6.9059417e+01   -1.5919243e+04   -5.7840214e-01   -1.0781722e+05   -9.7132453e-01   -3.5223304e-03   -2.8756459e+00   -1.2471446e-02    4.5826482e+03    1.5878609e-05    1.0159844e-04    1.3164033e-01   -1.7829705e-04    1.3899782e+02
   7.3096333e+00    2.2035030e+01    4.6215960e+01    2.4185655e+06    0.0000000e+00    1.1805467e-04    1.0430503e+03    2.5511600e+03    8.0304692e+02    5.0000000e+02    5.0000000e+02    5.0000000e+02    8.5339493e+06    6.9040084e+03    1.2494362e+05    2.2763775e-02    7.1213137e+01   -1.5917172e+04    3.7436631e-01   -1.0806943e+05   -9.9950390e-01   -2.7406694e-02   -2.8610582e+00   -2.7148778e-02    4.5929451e+03   -6.2114578e-05   -2.5623012e-04    1.3201353e-01   -1.1443940e-03    1.4077287e+02
   7.4089793e+00    2.3665708e+01    4.7758801e+01    2.4981169e+06    0.0000000e+00    1.2142776e-04    1.0509711e+03    2.5493140e+03    8.0147059e+02    5.0000000e+02    5.0000000e+02    5.0000000e+02    8.5610734e+06    7.0963570e+03    1.2996770e+05    2.2763775e-02    7.3327858e+01   -1.5863793e+04   -8.0843511e-01   -1.0859643e+05   -1.0040603e+00   -3.5191923e-03   -2.7985152e+00    2.1845822e-03    4.6168466e+03   -2.5842326e-04   -9.0708854e-05    1.3002465e-01   -2.6440688e-04    1.4289639e+02
   7.5083666e+00    2.5354783e+01    4.8812172e+01    2.5174179e+06    0.0000000e+00    1.2483018e-04    1.0604964e+03    2.5709666e+03    8.0075568e+02    5.0000000e+02    5.0000000e+02    5.0000000e+02    8.5986173e+06    7.2570900e+03    1.3481524e+05    2.2763775e-02    7.5525536e+01   -1.6060413e+04   -1.5468531e-01   -1.0923441e+05   -9.9853345e-01    1.0514801e-02   -2.7835988e+00   -6.5391854e-03    4.6493136e+03   -8.4105382e-06    5.0084484e-05    1.3010218e-01    3.0772359e-04    1.4466842e+02
   7.6077339e+00    2.6630576e+01    4.9682016e+01    2.5211718e+06    0.0000000e+00    1.2805715e-04    1.0696893e+03    2.5470816e+03    8.0422129e+02    5.0000000e+02    5.0000000e+02    5.0000000e+02    8.6503049e+06    7.4025356e+03    1.3954500e+05    2.2763775e-02    7.7801327e+01   -1.6666842e+04   -8.3543879e-01   -1.0972548e+05   -1.0112214e+00    3.4210364e-02   -2.7407464e+00   -2.0404059e-02    4.6809768e+03    1.1708646e-04    3.3606166e-04    1.2908144e-01    1.2660469e-03    1.4601868e+02
   7.7070864e+00    2.6537505e+01    5.0693403e+01    2.5571246e+06    0.0000000e+00    1.3103543e-04    1.0787231e+03    2.5466718e+03    8.0926677e+02    5.0000000e+02    5.0000000e+02    5.0000000e+02    8.7070748e+06    7.5521399e+03    1.4426913e+05    2.2763775e-02    8.0154621e+01   -1.7376158e+04    2.1223943e-01   -1.1004678e+05   -1.0145555e+00    2.5460801e-02   -2.7833885e+00    1.5018481e-02    4.7055852e+03    9.6021831e-05    2.5384679e-04    1.3119539e-01    9.7767259e-04    1.4746973e+02
   7.8064895e+00    2.5460989e+01    5.1527050e+01    2.5802533e+06    0.0000000e+00    1.3351748e-04    1.0865879e+03    2.5684554e+03    8.1189232e+02    5.0000000e+02    5.0000000e+02    5.0000000e+02    8.7564425e+06    7.6941163e+03    1.4888862e+05    2.2763775e-02    8.2586981e+01   -1.7747629e+04   -5.4681036e-01   -1.1042250e+05   -1.0122994e+00    1.0802378e-02   -2.8633303e+00    7.5811807e-03    4.7264209e+03    4.9439823e-05    8.3353773e-05    1.3475411e-01    4.2494253e-04    1.4857703e+02
   7.9083295e+00    2.4752784e+01    5.2441485e+01    2.6112533e+06    0.0000000e+00    1.3593063e-04    1.0940778e+03    2.5683411e+03    8.1141137e+02    5.0000000e+02    5.0000000e+02    5.0000000e+02    8.7836677e+06    7.8172975e+03    1.5327360e+05    2.2763775e-02    8.5155492e+01   -1.7662882e+04    1.8858331e-01   -1.1088355e+05   -1.0410115e+00    8.2021520e-03   -2.8654896e+00   -4.5468189e-03    4.7452940e+03    9.2350699e-06    2.3281753e-05    1.3553261e-01    3.0244222e-04    1.4919912e+02
   8.0056277e+00    2.4839333e+01    5.3198784e+01    2.6242316e+06    0.0000000e+00    1.3805681e-04    1.1013930e+03    2.5423654e+03    8.0952202e+02    5.0000000e+02    5.0000000e+02    5.0000000e+02    8.7895104e+06    7.9158535e+03    1.5718017e+05    2.2763775e-02    8.7677125e+01   -1.7325105e+04   -1.1082531e-01   -1.1121609e+05   -1.0724308e+00   -1.1189902e-03   -2.9200127e+00    7.9542905e-03    4.7556069e+03   -3.8133356e-05   -1.8073176e-04    1.3854996e-01   -8.2125360e-05    1.4939783e+02
   8.1126626e+00    2.4620113e+01    5.3770445e+01    2.6204130e+06    0.0000000e+00    1.3999027e-04    1.1089054e+03    2.5366282e+03    8.0802606e+02    5.0000000e+02    5.0000000e+02    5.0000000e+02    8.7904878e+06    8.0040038e+03    1.6110990e+05    2.2763775e-02    9.0520810e+01   -1.6997318e+04    3.1892868e-03   -1.1141599e+05   -1.1153279e+00    1.1712243e-02   -2.9854890e+00   -8.3926778e-03    4.7580519e+03   -6.7923768e-06   -1.1328040e-04    1.4216350e-01    4.0850335e-04    1.4921515e+02
   8.2125460e+00    2.5056254e+01    5.4340588e+01    2.6367551e+06    0.0000000e+00    1.4163154e-04    1.1157238e+03    2.5391214e+03    8.0802098e+02    5.0000000e+02    5.0000000e+02    5.0000000e+02    8.8009578e+06    8.0913744e+03    1.6481620e+05    2.2763775e-02    9.3236826e+01   -1.6828873e+04   -4.2441899e-01   -1.1156697e+05   -1.1459456e+00    3.2235843e-02   -3.0482257e+00   -1.0342796e-02    4.7573799e+03    2.3358098e-05    1.2119020e-04    1.4571650e-01    1.2148297e-03    1.4930335e+02
   8.3021516e+00    2.5578117e+01    5.5138513e+01    2.6851892e+06    0.0000000e+00    1.4324529e-04    1.1218600e+03    2.5582279e+03    8.0847823e+02    5.0000000e+02    5.0000000e+02    5.0000000e+02    8.8166797e+06    8.1927504e+03    1.6846759e+05    2.2763775e-02    9.5729330e+01   -1.6722363e+04   -2.4876008e-01   -1.1172593e+05   -1.1663254e+00    4.4832258e-02   -3.0400915e+00   -1.6390320e-02    4.7582765e+03    2.8990381e-05    3.0722784e-04    1.4631992e-01    1.7319078e-03    1.4992888e+02
   8.4069530e+00    2.6383507e+01    5.6311022e+01    2.7604829e+06    0.0000000e+00    1.4539802e-04    1.1286636e+03    2.5340018e+03    8.0882483e+02    5.0000000e+02    5.0000000e+02    5.0000000e+02    8.8382006e+06    8.3163709e+03    1.7271688e+05    2.2763775e-02    9.8714395e+01   -1.6566230e+04   -3.2690993e-01   -1.1202915e+05   -1.1635881e+00    3.5453481e-02   -2.9731700e+00   -1.4143764e-02    4.7670740e+03    6.1564251e-05    2.7814276e-04    1.4437727e-01    1.4176443e-03    1.5071140e+02
   8.5105518e+00    2.7565430e+01    5.7636996e+01    2.8431515e+06    0.0000000e+00    1.4776225e-04    1.1368451e+03    2.5484814e+03    8.0849866e+02    5.0000000e+02    5.0000000e+02    5.0000000e+02    8.8661299e+06    8.4434745e+03    1.7707844e+05    2.2763775e-02    1.0173919e+02   -1.6447238e+04   -4.1502694e-01   -1.1252035e+05   -1.1495746e+00    9.6747676e-03   -2.9327877e+00   -2.1916610e-02    4.7879049e+03    9.0609041e-05    5.5323045e-05    1.4337294e-01    4.4338472e-04    1.5153093e+02
   8.6007021e+00    2.8771465e+01    5.8496538e+01    2.8825277e+06    0.0000000e+00    1.4971327e-04    1.1446255e+03    2.5603436e+03    8.0882666e+02    5.0000000e+02    5.0000000e+02    5.0000000e+02    8.9007001e+06    8.5366921e+03    1.8051534e+05    2.2763775e-02    1.0442959e+02   -1.6561723e+04   -3.1842408e-01   -1.1303179e+05   -1.1353217e+00   -2.4294757e-03   -2.9398939e+00   -1.6422785e-02    4.8135260e+03    1.3007812e-04   -1.0403930e-04    1.4410977e-01   -4.5245219e-05    1.5206867e+02
   8.7099976e+00    2.9790677e+01    5.8747648e+01    2.8507576e+06    0.0000000e+00    1.5172151e-04    1.1546656e+03    2.5422567e+03    8.1115479e+02    5.0000000e+02    5.0000000e+02    5.0000000e+02    8.9583438e+06    8.6068721e+03    1.8420173e+05    2.2763775e-02    1.0775639e+02   -1.7086036e+04   -5.4393879e-01   -1.1362390e+05   -1.1349073e+00   -1.0072515e-03   -2.9249844e+00   -1.3088401e-02    4.8478971e+03    1.1602189e-04   -1.4288255e-04    1.4407094e-01   -2.8629370e-05    1.5231362e+02
   8.8016364e+00    2.9599717e+01    5.7946014e+01    2.7308892e+06    0.0000000e+00    1.5228073e-04    1.1632890e+03    2.5459204e+03    8.1453978e+02    5.0000000e+02    5.0000000e+02    5.0000000e+02    9.0146105e+06    8.6062592e+03    1.8657192e+05    2.2763775e-02    1.1059170e+02   -1.7682296e+04   -4.3683375e-01   -1.1407717e+05   -1.1498133e+00    7.2864091e-03   -2.8605478e+00   -1.6226389e-02    4.8761100e+03    4.5763335e-04   -6.1573220e-05    1.4209306e-01    2.7604550e-04    1.5079695e+02
   8.9036640e+00    2.8254440e+01    5.5724096e+01    2.4896027e+06    0.0000000e+00    1.5231690e-04    1.1734572e+03    2.5413948e+03    8.1755262e+02    5.0000000e+02    5.0000000e+02    5.0000000e+02    9.0679189e+06    8.5090888e+03    1.8795516e+05    2.2763775e-02    1.1377866e+02   -1.8180812e+04   -7.3899906e-01   -1.1451286e+05   -1.1662470e+00    1.7743415e-02   -2.7079859e+00   -1.5874957e-02    4.9033222e+03    2.5987743e-04    9.0583119e-05    1.3653970e-01    6.8195987e-04    1.4814710e+02
   9.0014168e+00    2.6636658e+01    5.2846919e+01    2.2248622e+06    0.0000000e+00    1.5096210e-04    1.1838211e+03    2.5873116e+03    8.1832236e+02    5.0000000e+02    5.0000000e+02    5.0000000e+02    9.1020038e+06    8.3450787e+03    1.8827058e+05    2.2763775e-02    1.1684476e+02   -1.8293367e+04   -3.4661478e-01   -1.1493583e+05   -1.1778352e+00    1.6362252e-02   -2.5039425e+00   -1.5969105e-02    4.9243060e+03    4.9629517e-04    1.1310341e-04    1.2857890e-01    6.2936954e-04    1.4372330e+02
   9.1141468e+00    2.5180590e+01    4.8983874e+01    1.9137618e+06    0.0000000e+00    1.4816159e-04    1.1968085e+03    2.5435154e+03    8.1712278e+02    5.0000000e+02    5.0000000e+02    5.0000000e+02    9.1194080e+06    8.0889686e+03    1.8752748e+05    2.2763775e-02    1.2037525e+02   -1.8126292e+04   -3.3874837e-01   -1.1534827e+05   -1.1778737e+00    9.9786053e-03   -2.2424504e+00   -1.6726968e-02    4.9398519e+03   -3.3714656e-05    7.0044006e-05    1.1796826e-01    3.8863418e-04    1.3691576e+02
   9.2025610e+00    2.4184974e+01    4.5797718e+01    1.6852805e+06    0.0000000e+00    1.4529385e-04    1.2065542e+03    2.5428546e+03    8.1612503e+02    5.0000000e+02    5.0000000e+02    5.0000000e+02    9.1256508e+06    7.8634576e+03    1.8621154e+05    2.2763775e-02    1.2312721e+02   -1.7916595e+04   -5.4581716e-01   -1.1554934e+05   -1.1632587e+00    5.5636564e-03   -2.0376537e+00   -1.4743752e-02    4.9439781e+03    1.2740462e-04    3.3792060e-05    1.0945763e-01    2.1819176e-04    1.3120112e+02
   9.3166454e+00    2.3333205e+01    4.1811054e+01    1.4259942e+06    0.0000000e+00    1.4148420e-04    1.2204570e+03    2.5672774e+03    8.1572054e+02    5.0000000e+02    5.0000000e+02    5.0000000e+02    9.1344689e+06    7.5632715e+03    1.8441248e+05    2.2763775e-02    1.2664764e+02   -1.7638839e+04   -3.0964743e-01   -1.1571497e+05   -1.1152269e+00   -5.0576324e-04   -1.7702478e+00   -1.4634204e-02    4.9434109e+03    8.5020566e-05   -2.8801710e-05    9.7924050e-02   -1.9369149e-05    1.2439609e+02
   9.4138819e+00    2.2863280e+01    3.8630065e+01    1.2387198e+06    0.0000000e+00    1.3783380e-04    1.2332089e+03    2.6145273e+03    8.1548286e+02    5.0000000e+02    5.0000000e+02    5.0000000e+02    9.1422892e+06    7.3093671e+03    1.8282610e+05    2.2763775e-02    1.2962046e+02   -1.7429933e+04   -5.3375361e-01   -1.1586232e+05   -1.0525888e+00   -2.5260127e-03   -1.5316989e+00   -1.4624967e-02    4.9439948e+03    1.5049266e-04   -4.8801027e-05    8.7332016e-02   -1.0222811e-04    1.1863690e+02
   9.5165859e+00    2.2729004e+01    3.5581264e+01    1.0721618e+06    0.0000000e+00    1.3440638e-04    1.2497383e+03    2.6780011e+03    8.1474510e+02    5.0000000e+02    5.0000000e+02    5.0000000e+02    9.1561232e+06    7.0571550e+03    1.8170116e+05    2.2763775e-02    1.3273788e+02   -1.7235442e+04   -3.3857213e-01   -1.1612796e+05   -9.6915478e-01   -5.1787331e-03   -1.2985218e+00    2.9582323e-03    4.9510529e+03    6.4692057e-05   -8.5010142e-05    7.6588537e-02   -2.0981483e-04    1.1331095e+02
   9.6154613e+00    2.2911046e+01    3.2861692e+01    9.3389776e+05    0.0000000e+00    1.3109855e-04    1.2674693e+03    2.6741454e+03    8.1445128e+02    5.0000000e+02    5.0000000e+02    5.0000000e+02    9.1790372e+06    6.8338066e+03    1.8091254e+05    2.2763775e-02    1.3572431e+02   -1.7194040e+04   -3.7029500e-01   -1.1649292e+05   -8.7917289e-01   -6.4106350e-03   -1.1078674e+00    1.7102953e-04    4.9663468e+03    5.1459301e-05   -9.7044465e-05    6.7533098e-02   -2.6869140e-04    1.0847897e+02
   9.7196578e+00    2.3086974e+01    3.0236490e+01    8.1010364e+05    0.0000000e+00    1.2770030e-04    1.2876171e+03    2.6498893e+03    8.1536277e+02    5.0000000e+02    5.0000000e+02    5.0000000e+02    9.2150314e+06    6.6153508e+03    1.8019903e+05    2.2763775e-02    1.3885856e+02   -1.7420213e+04   -4.1541028e-01   -1.1691627e+05   -7.8429373e-01   -7.9979803e-03   -9.4063039e-01   -5.6805748e-03    4.9893159e+03    1.2184270e-04   -1.1192475e-04    5.9034690e-02   -3.4310726e-04    1.0383359e+02
   9.8051008e+00    2.2871891e+01    2.8260138e+01    7.2274930e+05    0.0000000e+00    1.2489224e-04    1.3050446e+03    2.6709046e+03    8.1703383e+02    5.0000000e+02    5.0000000e+02    5.0000000e+02    9.2540139e+06    6.4500850e+03    1.7969671e+05    2.2763775e-02    1.4142020e+02   -1.7758775e+04   -4.3002178e-01   -1.1729141e+05   -7.1135729e-01   -8.6428518e-03   -8.2789932e-01   -9.8622179e-03    5.0116061e+03   -2.1055647e-05   -1.1982364e-04    5.3037416e-02   -3.7881094e-04    1.0024078e+02
   9.9188649e+00    2.1785000e+01    2.5875388e+01    6.2467892e+05    0.0000000e+00    1.2129417e-04    1.3275180e+03    2.6658949e+03    8.1954437e+02    5.0000000e+02    5.0000000e+02    5.0000000e+02    9.3054162e+06    6.2383250e+03    1.7866015e+05    2.2763775e-02    1.4481609e+02   -1.8266887e+04   -4.0313319e-01   -1.1774493e+05   -6.2586553e-01   -8.5822702e-03   -7.0483898e-01   -1.5345947e-02    5.0402318e+03   -1.5494761e-04   -1.1641971e-04    4.6280563e-02   -3.9235201e-04    9.5992027e+01
   1.0013913e+01    2.0398976e+01    2.4091898e+01    5.5649543e+05    0.0000000e+00    1.1822481e-04    1.3456607e+03    2.6410304e+03    8.2090084e+02    5.0000000e+02    5.0000000e+02    5.0000000e+02    9.3417813e+06    6.0696187e+03    1.7763159e+05    2.2763775e-02    1.4763531e+02   -1.8539846e+04   -2.6741604e-01   -1.1811093e+05   -5.6545389e-01   -8.7161381e-03   -6.2620539e-01   -1.1511748e-02    5.0608372e+03    4.7131473e-05   -1.1484167e-04    4.1730233e-02   -4.1293099e-04    9.2586519e+01
   1.0115947e+01    1.8781703e+01    2.2342121e+01    4.9351216e+05    0.0000000e+00    1.1484649e-04    1.3621415e+03    2.6527385e+03    8.2121147e+02    5.0000000e+02    5.0000000e+02    5.0000000e+02    9.3639349e+06    5.8914020e+03    1.7582266e+05    2.2763775e-02    1.5063593e+02   -1.8624142e+04   -5.7600645e-01   -1.1838996e+05   -5.1209915e-01   -7.8657864e-03   -5.5584206e-01    4.6316284e-03    5.0747078e+03    5.0874258e-05   -9.5419003e-05    3.7503097e-02   -3.8871891e-04    8.9035396e+01
   1.0210429e+01    1.7545727e+01    2.0868886e+01    4.4304133e+05    0.0000000e+00    1.1201274e-04    1.3752816e+03    2.6442849e+03    8.2072214e+02    5.0000000e+02    5.0000000e+02    5.0000000e+02    9.3737939e+06    5.7324630e+03    1.7378256e+05    2.2763775e-02    1.5338502e+02   -1.8511659e+04   -3.0723678e-01   -1.1858325e+05   -4.7188361e-01   -6.8983702e-03   -4.9910442e-01   -1.1646615e-02    5.0810262e+03   -1.2056002e-04   -8.4527951e-05    3.4016898e-02   -3.6157255e-04    8.6316743e+01
   1.0307969e+01    1.6677432e+01    1.9470963e+01    3.9749435e+05    0.0000000e+00    1.0897396e-04    1.3870012e+03    2.6009984e+03    8.1979071e+02    5.0000000e+02    5.0000000e+02    5.0000000e+02    9.3759919e+06    5.5762759e+03    1.7139478e+05    2.2763775e-02    1.5618635e+02   -1.8301417e+04   -3.6377719e-01   -1.1870431e+05   -4.3497682e-01   -5.5578212e-03   -4.5413065e-01   -6.4815118e-03    5.0819816e+03    1.8204486e-03   -6.1336526e-05    3.1214242e-02   -3.1679726e-04    8.3555620e+01
   1.0404597e+01    1.6127153e+01    1.8230718e+01    3.5864575e+05    0.0000000e+00    1.0613890e-04    1.3978989e+03    2.6041963e+03    8.1887215e+02    5.0000000e+02    5.0000000e+02    5.0000000e+02    9.3768989e+06    5.4340996e+03    1.6909340e+05    2.2763775e-02    1.5892376e+02   -1.8069913e+04   -3.2369437e-01   -1.1880309e+05   -3.9919318e-01   -4.3256407e-03   -4.0966963e-01   -6.1704778e-03    5.0812655e+03   -7.3811227e-05   -3.3245591e-05    2.8537876e-02   -2.7759777e-04    8.0950216e+01
   1.0507755e+01    1.5805628e+01    1.7070699e+01    3.2395828e+05    0.0000000e+00    1.0328641e-04    1.4089093e+03    2.6044913e+03    8.1814571e+02    5.0000000e+02    5.0000000e+02    5.0000000e+02    9.3777214e+06    5.2954599e+03    1.6677505e+05    2.2763775e-02    1.6180601e+02   -1.7902256e+04   -2.8758438e-01   -1.1887555e+05   -3.6074854e-01   -2.9268488e-03   -3.6114024e-01    1.4376903e-04    5.0808477e+03    6.5617957e-05   -2.3400369e-06    2.5749777e-02   -2.3090453e-04    7.8492616e+01
   1.0622546e+01    1.5746258e+01    1.5948617e+01    2.9154474e+05    0.0000000e+00    1.0047818e-04    1.4212758e+03    2.5849628e+03    8.1791787e+02    5.0000000e+02    5.0000000e+02    5.0000000e+02    9.3867975e+06    5.1597083e+03    1.6455918e+05    2.2763775e-02    1.6496972e+02   -1.7846947e+04   -2.3057512e-01   -1.1902189e+05   -3.1947485e-01   -1.3225198e-03   -3.1721585e-01    7.4054585e-03    5.0860212e+03   -1.0596014e-05    3.1672280e-05    2.3239662e-02   -1.7147673e-04    7.6210834e+01
   1.0708033e+01    1.5722308e+01    1.5213148e+01    2.6914489e+05    0.0000000e+00    1.0014484e-04    1.4306698e+03    2.5839624e+03    8.1821425e+02    5.0000000e+02    5.0000000e+02    5.0000000e+02    9.3990460e+06    5.0609226e+03    1.6286415e+05    2.2763775e-02    1.6729793e+02   -1.7910132e+04   -2.1728925e-01   -1.1916285e+05   -2.9093532e-01   -4.1618619e-04   -2.8646606e-01   -2.8072088e-03    5.0936434e+03   -4.3193551e-04    4.6571119e-05    2.1460168e-02   -1.4659785e-04    7.5497286e+01
   1.0800601e+01    1.5565328e+01    1.4490258e+01    2.4928637e+05    0.0000000e+00    9.8213154e-05    1.4409531e+03    2.5990730e+03    8.1883722e+02    5.0000000e+02    5.0000000e+02    5.0000000e+02    9.4161900e+06    4.9736285e+03    1.6151809e+05    2.2763775e-02    1.6979621e+02   -1.8067930e+04   -1.8269327e-01   -1.1933057e+05   -2.6446805e-01    1.8325021e-04   -2.5785443e-01   -3.6941990e-03    5.1044719e+03   -2.6282035e-04    5.6362371e-05    1.9702590e-02   -1.2631333e-04    7.3818397e+01
   1.0917617e+01    1.5065105e+01    1.3636566e+01    2.2668111e+05    0.0000000e+00    9.5859474e-05    1.4525804e+03    2.5966874e+03    8.1989375e+02    5.0000000e+02    5.0000000e+02    5.0000000e+02    9.4391104e+06    4.8695846e+03    1.5965287e+05    2.2763775e-02    1.7292388e+02   -1.8321356e+04   -2.0696302e-01   -1.1953176e+05   -2.3655089e-01    1.0931758e-03   -2.3134669e-01   -2.5936678e-03    5.1187944e+03    1.2221073e-04    7.4788528e-05    1.7940659e-02   -9.3133712e-05    7.2141269e+01
   1.1004363e+01    1.4458451e+01    1.3044869e+01    2.1084077e+05    0.0000000e+00    9.4620663e-05    1.4605332e+03    2.6180782e+03    8.2056179e+02    5.0000000e+02    5.0000000e+02    5.0000000e+02    9.4526672e+06    4.7928649e+03    1.5811475e+05    2.2763775e-02    1.7521767e+02   -1.8491849e+04   -2.4035854e-01   -1.1964374e+05   -2.2096851e-01    2.1810569e-03   -2.1883457e-01   -3.7455072e-03    5.1274985e+03    1.5311437e-04    9.5826553e-05    1.6981789e-02   -5.5824902e-05    7.1101594e+01
   1.1127178e+01    1.3419112e+01    1.2243788e+01    1.9110900e+05    0.0000000e+00    9.2066036e-05    1.4704039e+03    2.6468663e+03    8.2093086e+02    5.0000000e+02    5.0000000e+02    5.0000000e+02    9.4630798e+06    4.6901400e+03    1.5593600e+05    2.2763775e-02    1.7842617e+02   -1.8601855e+04   -1.4471237e-01   -1.1973693e+05   -2.0377254e-01    2.4977583e-03   -2.0489764e-01   -4.2055407e-04    5.1342660e+03    1.5965159e-04    1.0103201e-04    1.5749039e-02   -4.2605687e-05    6.9314747e+01
   1.1232729e+01    1.2619028e+01    1.1594837e+01    1.7542317e+05    0.0000000e+00    8.9858007e-05    1.4774234e+03    2.6093010e+03    8.2057448e+02    5.0000000e+02    5.0000000e+02    5.0000000e+02    9.4625527e+06    4.6044080e+03    1.5395973e+05    2.2763775e-02    1.8114558e+02   -1.8547427e+04   -2.1489606e-01   -1.1975205e+05   -1.9205264e-01    2.6003676e-03   -1.9100481e-01    5.8187113e-04    5.1343240e+03    1.6235024e-04    9.7768989e-05    1.4538668e-02   -4.7784875e-05    6.7753455e+01
   1.1311119e+01    1.2112156e+01    1.1148103e+01    1.6450939e+05    0.0000000e+00    8.8824802e-05    1.4818798e+03    2.6059051e+03    8.1992991e+02    5.0000000e+02    5.0000000e+02    5.0000000e+02    9.4594263e+06    4.5399994e+03    1.5243120e+05    2.2763775e-02    1.8314446e+02   -1.8431531e+04   -2.3278063e-01   -1.1975590e+05   -1.8439136e-01    1.9264699e-03   -1.8380285e-01   -1.1551642e-03    5.1324503e+03    8.6756268e-05    7.6452248e-05    1.3874374e-02   -7.3074880e-05    6.7054142e+01
   1.1417529e+01    1.1731841e+01    1.0596471e+01    1.5197578e+05    0.0000000e+00    8.6943268e-05    1.4865965e+03    2.6205537e+03    8.1888936e+02    5.0000000e+02    5.0000000e+02    5.0000000e+02    9.4480358e+06    4.4597208e+03    1.5033230e+05    2.2763775e-02    1.8582199e+02   -1.8266841e+04   -1.6747874e-01   -1.1967306e+05   -1.6892122e-01    4.5214321e-04   -1.7539760e-01    7.3850215e-03    5.1265767e+03    3.9534317e-05    2.6451004e-05    1.3004008e-02   -1.0949810e-04    6.5742677e+01
   1.1518901e+01    1.1525595e+01    1.0127187e+01    1.4172862e+05    0.0000000e+00    8.5081568e-05    1.4914938e+03    2.6219737e+03    8.1803533e+02    5.0000000e+02    5.0000000e+02    5.0000000e+02    9.4398537e+06    4.3935118e+03    1.4868430e+05    2.2763775e-02    1.8834322e+02   -1.8132038e+04   -1.7633805e-01   -1.1962337e+05   -1.4452761e-01    2.3428420e-04   -1.6691767e-01    6.7890916e-03    5.1222677e+03    8.9816385e-06    4.7543806e-06    1.1977693e-02   -1.2325058e-04    6.4403507e+01
   1.1629601e+01    1.1479785e+01    9.6753941e+00    1.3173623e+05    0.0000000e+00    8.3631154e-05    1.4970213e+03    2.6391448e+03    8.1745932e+02    5.0000000e+02    5.0000000e+02    5.0000000e+02    9.4339180e+06    4.3265572e+03    1.4705007e+05    2.2763775e-02    1.9106596e+02   -1.8068904e+04   -6.1611171e-02   -1.1956517e+05   -1.1742407e-01   -1.6129461e-03   -1.5681365e-01   -2.2933885e-03    5.1193149e+03   -1.2555241e-04   -4.2137191e-05    1.0948398e-02   -1.6581040e-04    6.3297067e+01
   1.1734275e+01    1.1475790e+01    9.2997187e+00    1.2376509e+05    0.0000000e+00    8.2287606e-05    1.5018138e+03    2.6575433e+03    8.1731049e+02    5.0000000e+02    5.0000000e+02    5.0000000e+02    9.4318377e+06    4.2707931e+03    1.4563083e+05    2.2763775e-02    1.9361510e+02   -1.8098659e+04   -1.5598788e-01   -1.1952228e+05   -9.1693994e-02   -9.5372001e-04   -1.5095798e-01    9.0060806e-03    5.1190511e+03    2.1754531e-04   -2.5991843e-05    1.0159025e-02   -1.4678391e-04    6.2372267e+01
   1.1808760e+01    1.1422175e+01    9.0581679e+00    1.1882759e+05    0.0000000e+00    8.1259897e-05    1.5054486e+03    2.6849259e+03    8.1739341e+02    5.0000000e+02    5.0000000e+02    5.0000000e+02    9.4327060e+06    4.2356264e+03    1.4478219e+05    2.2763775e-02    1.9541483e+02   -1.8155920e+04   -1.1126220e-01   -1.1951296e+05   -7.6617542e-02    1.0685663e-04   -1.4673762e-01    6.6278333e-03    5.1204228e+03    3.2621728e-04   -6.6781977e-06    9.6244419e-03   -1.1798154e-04    6.1680877e+01
   1.1913013e+01    1.1211022e+01    8.7469096e+00    1.1255487e+05    0.0000000e+00    7.9962664e-05    1.5100497e+03    2.6724811e+03    8.1760524e+02    5.0000000e+02    5.0000000e+02    5.0000000e+02    9.4326177e+06    4.1879899e+03    1.4352735e+05    2.2763775e-02    1.9791637e+02   -1.8258681e+04   -1.6139435e-02   -1.1946681e+05   -5.7130700e-02   -2.2088372e-04   -1.4233587e-01   -1.3186210e-03    5.1217472e+03    7.6765224e-05   -1.6555989e-05    8.9068301e-03   -1.2094936e-04    6.0796199e+01
   1.2014355e+01    1.0902133e+01    8.4678602e+00    1.0675353e+05    0.0000000e+00    7.9218578e-05    1.5142171e+03    2.6551545e+03    8.1778014e+02    5.0000000e+02    5.0000000e+02    5.0000000e+02    9.4328301e+06    4.1422977e+03    1.4228311e+05    2.2763775e-02    2.0032654e+02   -1.8334541e+04   -8.3491796e-02   -1.1944006e+05   -4.3332413e-02    2.5450129e-04   -1.3769419e-01    4.5503457e-03    5.1229930e+03   -1.1263527e-04   -3.6799960e-06    8.2483728e-03   -1.0948612e-04    6.0204173e+01
   1.2124681e+01    1.0494886e+01    8.1830879e+00    1.0119964e+05    0.0000000e+00    7.8024656e-05    1.5176728e+03    2.6688835e+03    8.1766305e+02    5.0000000e+02    5.0000000e+02    5.0000000e+02    9.4268932e+06    4.0946764e+03    1.4084529e+05    2.2763775e-02    2.0292386e+02   -1.8369655e+04   -1.1867737e-01   -1.1934668e+05   -3.2223066e-02    1.6945799e-03   -1.3367915e-01    4.8495182e-03    5.1208785e+03   -2.4896950e-04    3.2093286e-05    7.5843597e-03   -7.2232918e-05    5.9447912e+01
   1.2221398e+01    1.0143504e+01    7.9391398e+00    9.6569145e+04    0.0000000e+00    7.6902209e-05    1.5186891e+03    2.6671332e+03    8.1729373e+02    5.0000000e+02    5.0000000e+02    5.0000000e+02    9.4158961e+06    4.0519135e+03    1.3920917e+05    2.2763775e-02    2.0517734e+02   -1.8342163e+04   -1.1426938e-02   -1.1920329e+05   -2.3500792e-02    3.3304979e-03   -1.3140315e-01   -6.2512783e-03    5.1156232e+03    6.6213712e-04    7.0016714e-05    7.1050170e-03   -3.3336579e-05    5.8692849e+01
   1.2334588e+01    9.8776209e+00    7.6690985e+00    9.1434409e+04    0.0000000e+00    7.5986459e-05    1.5192547e+03    2.6738641e+03    8.1659512e+02    5.0000000e+02    5.0000000e+02    5.0000000e+02    9.4002905e+06    4.0004617e+03    1.3718282e+05    2.2763775e-02    2.0777909e+02   -1.8255961e+04   -7.2641730e-02   -1.1903450e+05   -1.5100941e-02    6.8899848e-03   -1.3200810e-01   -3.7299281e-03    5.1078532e+03    6.6197585e-04    1.5180329e-04    6.7770299e-03    6.3562353e-05    5.8176139e+01
   1.2419793e+01    9.7484221e+00    7.4726647e+00    8.7813770e+04    0.0000000e+00    7.5102095e-05    1.5193876e+03    2.6720925e+03    8.1599473e+02    5.0000000e+02    5.0000000e+02    5.0000000e+02    9.3871267e+06    3.9635007e+03    1.3565043e+05    2.2763775e-02    2.0971078e+02   -1.8173765e+04   -4.0405199e-04   -1.1889439e+05   -6.9581920e-03    9.6415414e-03   -1.3190336e-01   -3.5362180e-03    5.1009889e+03    6.8563768e-04    2.1649401e-04    6.4914993e-03    1.3578701e-04    5.7588908e+01
   1.2507202e+01    9.6652009e+00    7.2807622e+00    8.4328922e+04    0.0000000e+00    7.4269172e-05    1.5188145e+03    2.6673394e+03    8.1540749e+02    5.0000000e+02    5.0000000e+02    5.0000000e+02    9.3730870e+06    3.9257865e+03    1.3398647e+05    2.2763775e-02    2.1166882e+02   -1.8094245e+04   -5.5097088e-02   -1.1873554e+05    2.4512027e-03    1.1763863e-02   -1.3025491e-01    1.3713833e-03    5.0935201e+03    6.9070374e-04    2.6556533e-04    6.1612841e-03    1.9231178e-04    5.7176985e+01
   1.2634359e+01    9.5972395e+00    7.0263491e+00    7.9785384e+04    0.0000000e+00    7.3060045e-05    1.5160938e+03    2.6460974e+03    8.1473052e+02    5.0000000e+02    5.0000000e+02    5.0000000e+02    9.3541966e+06    3.8743807e+03    1.3145375e+05    2.2763775e-02    2.1447350e+02   -1.8011913e+04    1.2525692e-02   -1.1851158e+05    1.3882641e-02    1.2185359e-02   -1.2499644e-01    6.7719829e-04    5.0837577e+03    7.2046735e-04    2.7279371e-04    5.6810615e-03    1.9650156e-04    5.6507677e+01
   1.2722904e+01    9.5912982e+00    6.8653141e+00    7.6932538e+04    0.0000000e+00    7.2367271e-05    1.5132764e+03    2.6298511e+03    8.1440793e+02    5.0000000e+02    5.0000000e+02    5.0000000e+02    9.3417072e+06    3.8396424e+03    1.2959158e+05    2.2763775e-02    2.1639288e+02   -1.7995644e+04   -5.7866451e-02   -1.1835306e+05    2.1085830e-02    1.2536440e-02   -1.2259374e-01    9.5289530e-04    5.0778640e+03    7.1110499e-04    2.8058440e-04    5.4378704e-03    2.0020791e-04    5.6213815e+01
   1.2814220e+01    9.5698689e+00    6.7089694e+00    7.4230949e+04    0.0000000e+00    7.1418924e-05    1.5098345e+03    2.6002678e+03    8.1418187e+02    5.0000000e+02    5.0000000e+02    5.0000000e+02    9.3298116e+06    3.8079504e+03    1.2770032e+05    2.2763775e-02    2.1834332e+02   -1.8000806e+04   -1.3809871e-03   -1.1819136e+05    2.6575668e-02    1.3673078e-02   -1.2103683e-01    9.8787353e-05    5.0723736e+03    6.3778686e-04    3.0326759e-04    5.2647121e-03    2.3005257e-04    5.5743777e+01
   1.2907510e+01    9.5052598e+00    6.5517792e+00    7.1435133e+04    0.0000000e+00    7.0740208e-05    1.5058307e+03    2.5839896e+03    8.1392102e+02    5.0000000e+02    5.0000000e+02    5.0000000e+02    9.3176102e+06    3.7737995e+03    1.2563266e+05    2.2763775e-02    2.2030473e+02   -1.8021204e+04    7.0503242e-02   -1.1801918e+05    2.9007328e-02    1.4447366e-02   -1.1970301e-01    1.8090968e-03    5.0667458e+03   -2.4259169e-05    3.2043298e-04    5.1428023e-03    2.4247172e-04    5.5505527e+01
   1.3000855e+01    9.3879557e+00    6.3929214e+00    6.8670655e+04    0.0000000e+00    6.9932587e-05    1.5012843e+03    2.5698185e+03    8.1363238e+02    5.0000000e+02    5.0000000e+02    5.0000000e+02    9.3044902e+06    3.7394174e+03    1.2349483e+05    2.2763775e-02    2.2223415e+02   -1.8036694e+04   -1.2110833e-02   -1.1783575e+05    2.9308745e-02    1.5020382e-02   -1.1815612e-01    3.8565783e-03    5.0605084e+03   -1.5974933e-04    3.2825022e-04    5.0159024e-03    2.5607499e-04    5.5200294e+01
   1.3140875e+01    9.1625121e+00    6.1594637e+00    6.4683785e+04    0.0000000e+00    6.8732278e-05    1.4934774e+03    2.5665502e+03    8.1284281e+02    5.0000000e+02    5.0000000e+02    5.0000000e+02    9.2813299e+06    3.6873377e+03    1.2020229e+05    2.2763775e-02    2.2506421e+02   -1.8015065e+04    3.2643562e-02   -1.1752957e+05    2.6856894e-02    1.6239904e-02   -1.1631675e-01   -2.8524915e-05    5.0490608e+03   -2.0510134e-04    3.5426653e-04    4.8944120e-03    2.7937021e-04    5.4776194e+01
   1.3234321e+01    9.0279590e+00    6.0094663e+00    6.2142155e+04    0.0000000e+00    6.8084808e-05    1.4880910e+03    2.5684786e+03    8.1217085e+02    5.0000000e+02    5.0000000e+02    5.0000000e+02    9.2636742e+06    3.6514120e+03    1.1800770e+05    2.2763775e-02    2.2691051e+02   -1.7970530e+04    2.5721984e-02   -1.1731092e+05    2.3867868e-02    1.7011902e-02   -1.1534637e-01   -2.7792639e-03    5.0401446e+03   -1.7309185e-04    3.7712712e-04    4.8601673e-03    2.8786187e-04    5.4610540e+01
   1.3327939e+01    8.9173054e+00    5.8629990e+00    5.9696471e+04    0.0000000e+00    6.7413352e-05    1.4827625e+03    2.5740959e+03    8.1136943e+02    5.0000000e+02    5.0000000e+02    5.0000000e+02    9.2446612e+06    3.6158823e+03    1.1585820e+05    2.2763775e-02    2.2872637e+02   -1.7908894e+04   -1.7181939e-02   -1.1708139e+05    2.1151998e-02    1.7518212e-02   -1.1431291e-01    1.3486833e-04    5.0304232e+03   -1.2156859e-04    3.8857479e-04    4.8225202e-03    3.0130395e-04    5.4377727e+01
   1.3421774e+01    8.8408578e+00    5.7158406e+00    5.7364837e+04    0.0000000e+00    6.6503975e-05    1.4770222e+03    2.5400887e+03    8.1054159e+02    5.0000000e+02    5.0000000e+02    5.0000000e+02    9.2247484e+06    3.5812698e+03    1.1372999e+05    2.2763775e-02    2.3051303e+02   -1.7842259e+04    2.9742145e-02   -1.1684103e+05    2.0377744e-02    1.7987315e-02   -1.1211864e-01   -2.6490491e-03    5.0201377e+03    2.5080102e-05    3.9796630e-04    4.7373981e-03    3.1298296e-04    5.4082168e+01
   1.3515782e+01    8.7976421e+00    5.5718721e+00    5.5081173e+04    0.0000000e+00    6.5687930e-05    1.4712906e+03    2.5350823e+03    8.0974105e+02    5.0000000e+02    5.0000000e+02    5.0000000e+02    9.2046706e+06    3.5463871e+03    1.1160965e+05    2.2763775e-02    2.3226962e+02   -1.7780288e+04    4.1239092e-02   -1.1659608e+05    2.0544915e-02    1.8063360e-02   -1.0942405e-01    3.1064577e-04    5.0097920e+03    3.0894993e-05    4.0107691e-04    4.6329386e-03    3.1312690e-04    5.3813125e+01
   1.3610124e+01    8.7719534e+00    5.4296254e+00    5.2831059e+04    0.0000000e+00    6.4907928e-05    1.4656569e+03    2.5384352e+03    8.0899241e+02    5.0000000e+02    5.0000000e+02    5.0000000e+02    9.1849714e+06    3.5113963e+03    1.0950907e+05    2.2763775e-02    2.3399949e+02   -1.7729798e+04    5.1150146e-02   -1.1635156e+05    2.1520456e-02    1.7834967e-02   -1.0638445e-01    3.1675577e-03    4.9997162e+03    2.4469297e-05    3.9817088e-04    4.5124068e-03    3.0651528e-04    5.3494476e+01
   1.3704334e+01    8.7446265e+00    5.2930490e+00    5.0641120e+04    0.0000000e+00    6.4334140e-05    1.4602790e+03    2.5236431e+03    8.0830904e+02    5.0000000e+02    5.0000000e+02    5.0000000e+02    9.1657369e+06    3.4761145e+03    1.0744888e+05    2.2763775e-02    2.3569450e+02   -1.7693411e+04    5.2175801e-02   -1.1610791e+05    2.2642467e-02    1.7799494e-02   -1.0285403e-01   -2.1614324e-03    4.9900031e+03    2.4763828e-05    3.9864870e-04    4.3764914e-03    3.0341660e-04    5.3301704e+01
   1.3844946e+01    8.6483588e+00    5.0973110e+00    4.7623231e+04    0.0000000e+00    6.3367588e-05    1.4504468e+03    2.5028873e+03    8.0737478e+02    5.0000000e+02    5.0000000e+02    5.0000000e+02    9.1371931e+06    3.4237447e+03    1.0435622e+05    2.2763775e-02    2.3816368e+02   -1.7658492e+04    2.1986914e-02   -1.1573798e+05    2.2602888e-02    1.7597474e-02   -9.7289483e-02   -3.5494525e-03    4.9757447e+03    5.6353149e-05    3.9876472e-04    4.1681778e-03    2.9764835e-04    5.3035379e+01
   1.3938521e+01    8.5880888e+00    4.9751179e+00    4.5807627e+04    0.0000000e+00    6.2569057e-05    1.4445065e+03    2.5070455e+03    8.0677552e+02    5.0000000e+02    5.0000000e+02    5.0000000e+02    9.1182531e+06    3.3919705e+03    1.0247943e+05    2.2763775e-02    2.3976872e+02   -1.7638439e+04    2.3010654e-02   -1.1549146e+05    2.2085506e-02    1.7811864e-02   -9.4270782e-02    6.7557236e-04    4.9663037e+03    1.3041887e-04    4.0303041e-04    4.0516540e-03    3.0832437e-04    5.2724344e+01
   1.4031973e+01    8.5111553e+00    4.8543891e+00    4.3994111e+04    0.0000000e+00    6.1860960e-05    1.4387035e+03    2.5077362e+03    8.0616154e+02    5.0000000e+02    5.0000000e+02    5.0000000e+02    9.0986634e+06    3.3599863e+03    1.0061469e+05    2.2763775e-02    2.4134280e+02   -1.7614751e+04    4.9702096e-02   -1.1523764e+05    2.0690843e-02    1.8014775e-02   -9.2189766e-02    1.4396964e-03    4.9565264e+03    1.8422495e-04    4.0624005e-04    3.9752542e-03    3.2005867e-04    5.2437312e+01
   1.4125314e+01    8.4295287e+00    4.7327232e+00    4.2067910e+04    0.0000000e+00    6.1663394e-05    1.4329872e+03    2.4990994e+03    8.0551371e+02    5.0000000e+02    5.0000000e+02    5.0000000e+02    9.0784042e+06    3.3238016e+03    9.8625108e+04    2.2763775e-02    2.4288617e+02   -1.7582124e+04    6.5766219e-02   -1.1497772e+05    1.8774175e-02    1.7899996e-02   -9.0207530e-02   -6.2972280e-04    4.9462792e+03    1.7365317e-04    4.0425261e-04    3.9094205e-03    3.2152935e-04    5.2458534e+01
   1.4218499e+01    8.3516809e+00    4.6141604e+00    4.0325540e+04    0.0000000e+00    6.1009680e-05    1.4275813e+03    2.5031738e+03    8.0482579e+02    5.0000000e+02    5.0000000e+02    5.0000000e+02    9.0573788e+06    3.2914359e+03    9.6836695e+04    2.2763775e-02    2.4439680e+02   -1.7541151e+04    7.0556325e-02   -1.1471201e+05    1.6437745e-02    1.7639787e-02   -8.8385449e-02   -1.5364533e-03    4.9355916e+03    1.8738243e-04    3.9906014e-04    3.8579070e-03    3.2015409e-04    5.2213033e+01
   1.4311611e+01    8.2758805e+00    4.5025360e+00    3.8721398e+04    0.0000000e+00    6.0441480e-05    1.4223848e+03    2.4944131e+03    8.0426222e+02    5.0000000e+02    5.0000000e+02    5.0000000e+02    9.0356633e+06    3.2591197e+03    9.5110736e+04    2.2763775e-02    2.4587937e+02   -1.7493009e+04    5.3050971e-02   -1.1444048e+05    1.4477228e-02    1.7518252e-02   -8.6498521e-02    5.4388342e-04    4.9245058e+03    1.5682578e-04    3.9711205e-04    3.8000732e-03    3.2295974e-04    5.2029846e+01
   1.4404619e+01    8.2128988e+00    4.3965023e+00    3.7224574e+04    0.0000000e+00    5.9877804e-05    1.4173092e+03    2.4885748e+03    8.0357165e+02    5.0000000e+02    5.0000000e+02    5.0000000e+02    9.0135278e+06    3.2279738e+03    9.3456781e+04    2.2763775e-02    2.4733430e+02   -1.7438948e+04    4.3620352e-02   -1.1416407e+05    1.2961035e-02    1.7476051e-02   -8.4375630e-02    3.7686278e-04    4.9131249e+03    4.9229979e-05    3.9693384e-04    3.7312547e-03    3.2630095e-04    5.1820289e+01
   1.4543944e+01    8.1409512e+00    4.2432315e+00    3.5135248e+04    0.0000000e+00    5.8970363e-05    1.4094817e+03    2.4780481e+03    8.0254367e+02    5.0000000e+02    5.0000000e+02    5.0000000e+02    8.9798727e+06    3.1823150e+03    9.1026400e+04    2.2763775e-02    2.4946658e+02   -1.7356822e+04    5.5161547e-02   -1.1374515e+05    1.2642129e-02    1.7525442e-02   -8.0872294e-02    1.0878614e-03    4.8958382e+03   -4.0497872e-06    4.0050251e-04    3.6039251e-03    3.3249860e-04    5.1484177e+01
   1.4638412e+01    8.1118820e+00    4.1422494e+00    3.3634176e+04    0.0000000e+00    5.8827030e-05    1.4043561e+03    2.4744176e+03    8.0187928e+02    5.0000000e+02    5.0000000e+02    5.0000000e+02    8.9570402e+06    3.1483333e+03    8.9290209e+04    2.2763775e-02    2.5087941e+02   -1.7309899e+04    6.1252048e-02   -1.1345662e+05    1.2842249e-02    1.7417983e-02   -7.8604217e-02    1.3775741e-03    4.8841165e+03   -2.0610718e-05    3.9852083e-04    3.5155480e-03    3.3394595e-04    5.1474843e+01
   1.4735577e+01    8.0778754e+00    4.0407356e+00    3.2308883e+04    0.0000000e+00    5.8124483e-05    1.3992571e+03    2.4689538e+03    8.0124194e+02    5.0000000e+02    5.0000000e+02    5.0000000e+02    8.9336942e+06    3.1179456e+03    8.7693728e+04    2.2763775e-02    2.5230572e+02   -1.7267659e+04    8.1239404e-02   -1.1315997e+05    1.2783437e-02    1.7043932e-02   -7.6268433e-02    7.7389061e-04    4.8721946e+03   -4.5828986e-05    3.9265599e-04    3.4290611e-03    3.2772221e-04    5.1169822e+01
   1.4832632e+01    8.0111363e+00    3.9435135e+00    3.1047145e+04    0.0000000e+00    5.7548069e-05    1.3935616e+03    2.4561558e+03    8.0062901e+02    5.0000000e+02    5.0000000e+02    5.0000000e+02    8.9104177e+06    3.0867820e+03    8.6076751e+04    2.2763775e-02    2.5370469e+02   -1.7228216e+04    4.7538103e-02   -1.1286278e+05    1.2311652e-02    1.6825830e-02   -7.3963691e-02    1.7487518e-03    4.8603387e+03   -5.0048161e-05    3.8990208e-04    3.3425754e-03    3.2477627e-04    5.0980852e+01
   1.4929579e+01    7.9548462e+00    3.8507757e+00    2.9874835e+04    0.0000000e+00    5.6895374e-05    1.3876547e+03    2.4498880e+03    8.0002259e+02    5.0000000e+02    5.0000000e+02    5.0000000e+02    8.8869878e+06    3.0567244e+03    8.4503448e+04    2.2763775e-02    2.5507604e+02   -1.7188668e+04    5.3597021e-02   -1.1256314e+05    1.1485427e-02    1.6710269e-02   -7.1949144e-02    6.2374794e-04    4.8484147e+03   -7.6608804e-05    3.8808716e-04    3.2721082e-03    3.2688308e-04    5.0685508e+01
   1.5026760e+01    7.8955346e+00    3.7623386e+00    2.8782845e+04    0.0000000e+00    5.6251042e-05    1.3821365e+03    2.4376382e+03    7.9941117e+02    5.0000000e+02    5.0000000e+02    5.0000000e+02    8.8631862e+06    3.0277619e+03    8.3017293e+04    2.2763775e-02    2.5642629e+02   -1.7148772e+04    5.3495435e-02   -1.1226052e+05    1.0434602e-02    1.6462031e-02   -6.9915266e-02    3.3195131e-04    4.8363502e+03   -6.6109421e-05    3.8439117e-04    3.1997165e-03    3.2337683e-04    5.0429189e+01
   1.5124072e+01    7.8431722e+00    3.6729840e+00    2.7602844e+04    0.0000000e+00    5.5978092e-05    1.3768223e+03    2.4301646e+03    7.9879424e+02    5.0000000e+02    5.0000000e+02    5.0000000e+02    8.8389900e+06    2.9955209e+03    8.1449968e+04    2.2763775e-02    2.5775382e+02   -1.7103702e+04    6.3853374e-02   -1.1195263e+05    9.2574825e-03    1.6177609e-02   -6.8182604e-02    1.3831270e-04    4.8239580e+03    2.1686041e-05    3.8114209e-04    3.1406926e-03    3.1843696e-04    5.0352566e+01
   1.5223611e+01    7.7940303e+00    3.5826491e+00    2.6494389e+04    0.0000000e+00    5.5333873e-05    1.3715859e+03    2.4373303e+03    7.9801379e+02    5.0000000e+02    5.0000000e+02    5.0000000e+02    8.8134076e+06    2.9655510e+03    7.9993891e+04    2.2763775e-02    2.5908654e+02   -1.7058587e+04    5.9810383e-02   -1.1162793e+05    7.8254927e-03    1.5875704e-02   -6.6592896e-02   -1.0099961e-03    4.8109229e+03    5.2693374e-05    3.7648995e-04    3.0885267e-03    3.1342614e-04    5.0098619e+01
   1.5312897e+01    7.7424618e+00    3.5050133e+00    2.5553889e+04    0.0000000e+00    5.4825366e-05    1.3670936e+03    2.4304597e+03    7.9719735e+02    5.0000000e+02    5.0000000e+02    5.0000000e+02    8.7909314e+06    2.9387521e+03    7.8727587e+04    2.2763775e-02    2.6026263e+02   -1.7006173e+04    5.9588185e-02   -1.1134440e+05    6.8193188e-03    1.5674596e-02   -6.4744930e-02    6.4278037e-04    4.7992808e+03    5.7299487e-05    3.7372480e-04    3.0254317e-03    3.0946945e-04    4.9907209e+01
   1.5401451e+01    7.7007951e+00    3.4322931e+00    2.4710409e+04    0.0000000e+00    5.4303663e-05    1.3627605e+03    2.4159321e+03    7.9638422e+02    5.0000000e+02    5.0000000e+02    5.0000000e+02    8.7676356e+06    2.9130855e+03    7.7520320e+04    2.2763775e-02    2.6141102e+02   -1.6959202e+04    7.6505505e-02   -1.1105004e+05    6.2183557e-03    1.5351374e-02   -6.2908351e-02    1.1140624e-03    4.7873386e+03    1.0582433e-04    3.6950031e-04    2.9581189e-03    3.0172160e-04    4.9679338e+01
   1.5527374e+01    7.6365268e+00    3.3323834e+00    2.3522252e+04    0.0000000e+00    5.3881707e-05    1.3568946e+03    2.4118468e+03    7.9523430e+02    5.0000000e+02    5.0000000e+02    5.0000000e+02    8.7352560e+06    2.8748532e+03    7.5791580e+04    2.2763775e-02    2.6301474e+02   -1.6892147e+04    5.7529269e-02   -1.1064601e+05    6.2310027e-03    1.4991215e-02   -5.9568567e-02    2.0246065e-03    4.7707294e+03   -3.0583902e-05    3.6253737e-04    2.8283674e-03    2.9651153e-04    4.9547515e+01
   1.5624826e+01    7.6038076e+00    3.2579281e+00    2.2683625e+04    0.0000000e+00    5.3336630e-05    1.3519445e+03    2.4134964e+03    7.9436923e+02    5.0000000e+02    5.0000000e+02    5.0000000e+02    8.7091542e+06    2.8470553e+03    7.4478989e+04    2.2763775e-02    2.6422946e+02   -1.6843112e+04    6.1338106e-02   -1.1031305e+05    5.7198792e-03    1.4829541e-02   -5.7931543e-02   -2.3367965e-05    4.7573714e+03   -1.0368426e-04    3.6010347e-04    2.7729168e-03    2.9550705e-04    4.9331002e+01
   1.5722779e+01    7.5611864e+00    3.1844108e+00    2.1871354e+04    0.0000000e+00    5.2770233e-05    1.3471816e+03    2.4123373e+03    7.9351910e+02    5.0000000e+02    5.0000000e+02    5.0000000e+02    8.6832721e+06    2.8199696e+03    7.3214254e+04    2.2763775e-02    2.6542978e+02   -1.6796817e+04    3.8240818e-02   -1.0998471e+05    5.1134624e-03    1.4569424e-02   -5.6449441e-02    1.2781974e-03    4.7440842e+03   -1.3936004e-04    3.5601798e-04    2.7209702e-03    2.9018283e-04    4.9107716e+01
   1.5822022e+01    7.4976922e+00    3.1120501e+00    2.1091240e+04    0.0000000e+00    5.2209944e-05    1.3420083e+03    2.4038121e+03    7.9266135e+02    5.0000000e+02    5.0000000e+02    5.0000000e+02    8.6569478e+06    2.7922585e+03    7.1940351e+04    2.2763775e-02    2.6662484e+02   -1.6746491e+04    5.8036049e-02   -1.0964989e+05    4.0480760e-03    1.4243014e-02   -5.4861416e-02    1.0190371e-03    4.7304918e+03   -1.7104443e-04    3.5004508e-04    2.6682617e-03    2.8451075e-04    4.8891650e+01
   1.5920830e+01    7.4435779e+00    3.0430787e+00    2.0356288e+04    0.0000000e+00    5.1643608e-05    1.3366947e+03    2.3938639e+03    7.9180068e+02    5.0000000e+02    5.0000000e+02    5.0000000e+02    8.6305583e+06    2.7650578e+03    7.0686889e+04    2.2763775e-02    2.6779379e+02   -1.6693803e+04    5.9499624e-02   -1.0931531e+05    3.2607733e-03    1.3837756e-02   -5.3291296e-02    1.1974187e-03    4.7168706e+03    5.6736336e-05    3.4294477e-04    2.6161801e-03    2.7627697e-04    4.8613084e+01
   1.6019054e+01    7.3939481e+00    2.9780840e+00    1.9550758e+04    0.0000000e+00    5.1595625e-05    1.3317800e+03    2.3933339e+03    7.9094077e+02    5.0000000e+02    5.0000000e+02    5.0000000e+02    8.6040291e+06    2.7355008e+03    6.9411655e+04    2.2763775e-02    2.6893640e+02   -1.6641690e+04    6.4449804e-02   -1.0898040e+05    2.5579186e-03    1.3571287e-02   -5.1822063e-02    1.4788681e-04    4.7032444e+03    6.7860192e-05    3.3802781e-04    2.5656745e-03    2.7189736e-04    4.8693929e+01
   1.6117448e+01    7.3485604e+00    2.9142335e+00    1.8872361e+04    0.0000000e+00    5.1127796e-05    1.3270741e+03    2.3900537e+03    7.9008196e+02    5.0000000e+02    5.0000000e+02    5.0000000e+02    8.5773578e+06    2.7094047e+03    6.8256156e+04    2.2763775e-02    2.7006040e+02   -1.6588462e+04    5.6483261e-02   -1.0864374e+05    1.9496880e-03    1.3345527e-02   -5.0531727e-02    7.1278473e-04    4.6895565e+03    9.8026935e-05    3.3443079e-04    2.5185732e-03    2.6762330e-04    4.8489367e+01
   1.6214162e+01    7.3083918e+00    2.8523351e+00    1.8228952e+04    0.0000000e+00    5.0609562e-05    1.3228043e+03    2.3816572e+03    7.8924624e+02    5.0000000e+02    5.0000000e+02    5.0000000e+02    8.5510695e+06    2.6846579e+03    6.7181624e+04    2.2763775e-02    2.7114745e+02   -1.6537865e+04    6.4793834e-02   -1.0831131e+05    1.2147576e-03    1.2962662e-02   -4.9306855e-02    6.4999444e-04    4.6760501e+03    9.6951414e-05    3.2673634e-04    2.4779322e-03    2.6020099e-04    4.8238036e+01
   1.6312296e+01    7.2710516e+00    2.7928903e+00    1.7621765e+04    0.0000000e+00    5.0137964e-05    1.3186831e+03    2.3688266e+03    7.8855568e+02    5.0000000e+02    5.0000000e+02    5.0000000e+02    8.5242901e+06    2.6596924e+03    6.6131497e+04    2.2763775e-02    2.7223310e+02   -1.6486833e+04    5.6512258e-02   -1.0797135e+05    5.0394825e-04    1.2795193e-02   -4.8084716e-02    7.9029574e-04    4.6622582e+03    1.0812016e-04    3.2333226e-04    2.4374247e-03    2.5892650e-04    4.8013118e+01
   1.6410114e+01    7.2286116e+00    2.7382825e+00    1.7079695e+04    0.0000000e+00    4.9655349e-05    1.3146739e+03    2.3583829e+03    7.8782129e+02    5.0000000e+02    5.0000000e+02    5.0000000e+02    8.4974812e+06    2.6363184e+03    6.5146881e+04    2.2763775e-02    2.7329890e+02   -1.6436823e+04    4.9709397e-02   -1.0763137e+05   -1.3929887e-04    1.2546685e-02   -4.6852368e-02    1.5198825e-03    4.6484874e+03    1.1723222e-04    3.1881534e-04    2.3943885e-03    2.5345732e-04    4.7761205e+01
   1.6508638e+01    7.1847730e+00    2.6825330e+00    1.6472897e+04    0.0000000e+00    4.9457667e-05    1.3104243e+03    2.3533936e+03    7.8703443e+02    5.0000000e+02    5.0000000e+02    5.0000000e+02    8.4701685e+06    2.6100723e+03    6.4064820e+04    2.2763775e-02    2.7435597e+02   -1.6382806e+04    5.2764047e-02   -1.0728624e+05   -2.5465859e-04    1.2279006e-02   -4.5448252e-02    1.5054292e-03    4.6344715e+03    7.5151418e-05    3.1368997e-04    2.3450773e-03    2.4811743e-04    4.7703697e+01
   1.6607728e+01    7.1499152e+00    2.6275123e+00    1.5928571e+04    0.0000000e+00    4.9056382e-05    1.3061775e+03    2.3500566e+03    7.8623785e+02    5.0000000e+02    5.0000000e+02    5.0000000e+02    8.4426294e+06    2.5854800e+03    6.3027261e+04    2.2763775e-02    2.7540108e+02   -1.6331160e+04    3.8653891e-02   -1.0693701e+05   -7.0050310e-04    1.1989619e-02   -4.4265287e-02    1.4853384e-03    4.6202696e+03    7.8718142e-05    3.0889203e-04    2.3022601e-03    2.4117038e-04    4.7518698e+01
   1.6706159e+01    7.1141362e+00    2.5738774e+00    1.5409012e+04    0.0000000e+00    4.8594823e-05    1.3021991e+03    2.3497399e+03    7.8546147e+02    5.0000000e+02    5.0000000e+02    5.0000000e+02    8.4151080e+06    2.5618851e+03    6.2049773e+04    2.2763775e-02    2.7642288e+02   -1.6279190e+04    4.5915459e-02   -1.0658789e+05   -1.0243863e-03    1.1756314e-02   -4.2813298e-02    1.8899760e-04    4.6060606e+03    7.3609933e-05    3.0464911e-04    2.2488517e-03    2.3723540e-04    4.7268767e+01
   1.6805810e+01    7.0591999e+00    2.5212500e+00    1.4914538e+04    0.0000000e+00    4.8163555e-05    1.2974065e+03    2.3496273e+03    7.8468648e+02    5.0000000e+02    5.0000000e+02    5.0000000e+02    8.3871314e+06    2.5369080e+03    6.1025124e+04    2.2763775e-02    2.7744044e+02   -1.6224938e+04    4.3457706e-02   -1.0623325e+05   -1.7808428e-03    1.1557052e-02   -4.1327284e-02    1.0221273e-03    4.5916032e+03    5.1385812e-05    3.0072362e-04    2.1989514e-03    2.3460582e-04    4.7078492e+01
   1.6904265e+01    7.0154920e+00    2.4727846e+00    1.4465268e+04    0.0000000e+00    4.7727898e-05    1.2931140e+03    2.3622756e+03    7.8392094e+02    5.0000000e+02    5.0000000e+02    5.0000000e+02    8.3593020e+06    2.5136997e+03    6.0085591e+04    2.2763775e-02    2.7843005e+02   -1.6170196e+04    5.8830064e-02   -1.0588088e+05   -2.3583215e-03    1.1283586e-02   -4.0242950e-02    1.2882710e-03    4.5772086e+03   -6.1798730e-06    2.9530311e-04    2.1609598e-03    2.2894075e-04    4.6834285e+01
   1.7001405e+01    6.9753713e+00    2.4263514e+00    1.3950439e+04    0.0000000e+00    4.7829500e-05    1.2890487e+03    2.3630877e+03    7.8316948e+02    5.0000000e+02    5.0000000e+02    5.0000000e+02    8.3317402e+06    2.4875399e+03    5.9098620e+04    2.2763775e-02    2.7939180e+02   -1.6115422e+04    4.1822815e-02   -1.0553233e+05   -3.0308620e-03    1.1045709e-02   -3.9162492e-02    4.3561901e-04    4.5629724e+03    4.9387803e-05    2.9049462e-04    2.1271628e-03    2.2557261e-04    4.7044564e+01
   1.7147778e+01    6.9333616e+00    2.3582191e+00    1.3403935e+04    0.0000000e+00    4.6946390e-05    1.2830961e+03    2.3637838e+03    7.8183135e+02    5.0000000e+02    5.0000000e+02    5.0000000e+02    8.2900604e+06    2.4557831e+03    5.7834531e+04    2.2763775e-02    2.8081226e+02   -1.6032600e+04    4.5256528e-02   -1.0500518e+05   -4.0324697e-03    1.0648184e-02   -3.7815999e-02    1.4541060e-03    4.5414417e+03    3.8996009e-05    2.8194870e-04    2.0847093e-03    2.1826725e-04    4.6542726e+01
   1.7246503e+01    6.9023388e+00    2.3147120e+00    1.3021350e+04    0.0000000e+00    4.6500077e-05    1.2794012e+03    2.3692299e+03    7.8086711e+02    5.0000000e+02    5.0000000e+02    5.0000000e+02    8.2614637e+06    2.4341463e+03    5.7013990e+04    2.2763775e-02    2.8175353e+02   -1.5980819e+04    4.7611104e-02   -1.0464209e+05   -4.6270875e-03    1.0345454e-02   -3.7071295e-02    1.9005795e-03    4.5267243e+03    9.2964768e-05    2.7492497e-04    2.0592716e-03    2.1156148e-04    4.6301411e+01
   1.7344987e+01    6.8666856e+00    2.2736145e+00    1.2722732e+04    0.0000000e+00    4.5941594e-05    1.2759019e+03    2.3660683e+03    7.7991518e+02    5.0000000e+02    5.0000000e+02    5.0000000e+02    8.2333314e+06    2.4138451e+03    5.6252487e+04    2.2763775e-02    2.8267955e+02   -1.5926488e+04    5.4107462e-02   -1.0428596e+05   -4.9840296e-03    1.0115461e-02   -3.6220860e-02    1.8843968e-03    4.5122084e+03    1.3153844e-04    2.6953159e-04    2.0264034e-03    2.0695901e-04    4.5977305e+01
   1.7443708e+01    6.8317973e+00    2.2308685e+00    1.2349966e+04    0.0000000e+00    4.5500144e-05    1.2720535e+03    2.3681362e+03    7.7896637e+02    5.0000000e+02    5.0000000e+02    5.0000000e+02    8.2047710e+06    2.3925176e+03    5.5418760e+04    2.2763775e-02    2.8359462e+02   -1.5872987e+04    4.5006713e-02   -1.0392318e+05   -5.4124311e-03    9.8271549e-03   -3.5669973e-02    8.9534801e-04    4.4974387e+03    1.5155725e-04    2.6237774e-04    2.0071334e-03    2.0087508e-04    4.5688297e+01
   1.7542340e+01    6.7977340e+00    2.1884300e+00    1.1905040e+04    0.0000000e+00    4.5552680e-05    1.2683332e+03    2.3723201e+03    7.7802229e+02    5.0000000e+02    5.0000000e+02    5.0000000e+02    8.1758088e+06    2.3680186e+03    5.4526345e+04    2.2763775e-02    2.8449458e+02   -1.5819190e+04    4.6273869e-02   -1.0355524e+05   -5.7765171e-03    9.5917639e-03   -3.5285912e-02    1.4795487e-03    4.4824623e+03    1.4896047e-04    2.5696902e-04    1.9911649e-03    1.9626013e-04    4.5833333e+01
   1.7640122e+01    6.7590434e+00    2.1485255e+00    1.1566588e+04    0.0000000e+00    4.5122906e-05    1.2647225e+03    2.3414860e+03    7.7708041e+02    5.0000000e+02    5.0000000e+02    5.0000000e+02    8.1471364e+06    2.3477698e+03    5.3752536e+04    2.2763775e-02    2.8537349e+02   -1.5762717e+04    4.8090814e-02   -1.0319284e+05   -6.2260911e-03    9.3832120e-03   -3.4808734e-02    1.7452277e-03    4.4676112e+03    7.1079674e-05    2.5140827e-04    1.9741571e-03    1.9289996e-04    4.5569905e+01
   1.7738665e+01    6.7184876e+00    2.1091262e+00    1.1243217e+04    0.0000000e+00    4.4717116e-05    1.2605141e+03    2.3483617e+03    7.7612858e+02    5.0000000e+02    5.0000000e+02    5.0000000e+02    8.1181582e+06    2.3261783e+03    5.2937754e+04    2.2763775e-02    2.8624610e+02   -1.5704252e+04    4.1742475e-02   -1.0282631e+05   -6.9726210e-03    9.1160952e-03   -3.4201723e-02    5.1268183e-04    4.4525675e+03    5.1404869e-05    2.4518586e-04    1.9543969e-03    1.8657822e-04    4.5315983e+01
   1.7837577e+01    6.6845634e+00    2.0724046e+00    1.0953827e+04    0.0000000e+00    4.4307759e-05    1.2566227e+03    2.3555601e+03    7.7518100e+02    5.0000000e+02    5.0000000e+02    5.0000000e+02    8.0888725e+06    2.3056666e+03    5.2178781e+04    2.2763775e-02    2.8710918e+02   -1.5646204e+04    4.6536536e-02   -1.0245640e+05   -7.3836227e-03    8.9035975e-03   -3.3623479e-02    5.9962266e-04    4.4373980e+03    9.2892909e-05    2.3985583e-04    1.9309587e-03    1.8236400e-04    4.5056640e+01
   1.7936162e+01    6.6530528e+00    2.0364878e+00    1.0666354e+04    0.0000000e+00    4.3917489e-05    1.2529058e+03    2.3595112e+03    7.7424409e+02    5.0000000e+02    5.0000000e+02    5.0000000e+02    8.0596955e+06    2.2857314e+03    5.1444161e+04    2.2763775e-02    2.8795731e+02   -1.5588004e+04    4.0623058e-02   -1.0208754e+05   -7.7162283e-03    8.7360867e-03   -3.3112447e-02    1.3864044e-03    4.4222599e+03    1.4101545e-04    2.3537893e-04    1.9085008e-03    1.7972534e-04    4.4806297e+01
   1.8035136e+01    6.6244771e+00    2.0022935e+00    1.0213002e+04    0.0000000e+00    4.4701855e-05    1.2494592e+03    2.3603279e+03    7.7331135e+02    5.0000000e+02    5.0000000e+02    5.0000000e+02    8.0303121e+06    2.2584115e+03    5.0546011e+04    2.2763775e-02    2.8879530e+02   -1.5530303e+04    6.1635492e-02   -1.0171531e+05   -7.8611579e-03    8.4840181e-03   -3.2358919e-02    1.1955216e-03    4.4070083e+03    1.2433017e-04    2.2830974e-04    1.8757199e-03    1.7479565e-04    4.5425971e+01
   1.8134813e+01    6.5974988e+00    1.9712891e+00    9.9908800e+03    0.0000000e+00    4.4214303e-05    1.2461799e+03    2.3435152e+03    7.7251668e+02    5.0000000e+02    5.0000000e+02    5.0000000e+02    8.0006710e+06    2.2408466e+03    4.9913196e+04    2.2763775e-02    2.8962678e+02   -1.5473666e+04    3.2213054e-02   -1.0133997e+05   -7.8511229e-03    8.3627014e-03   -3.1608491e-02    1.6490233e-03    4.3916793e+03    9.4133555e-05    2.2429273e-04    1.8395163e-03    1.7366570e-04    4.5074728e+01
   1.8232840e+01    6.5638506e+00    1.9417911e+00    9.7676503e+03    0.0000000e+00    4.3881635e-05    1.2429466e+03    2.3471953e+03    7.7169353e+02    5.0000000e+02    5.0000000e+02    5.0000000e+02    7.9716991e+06    2.2228412e+03    4.9283810e+04    2.2763775e-02    2.9043438e+02   -1.5417409e+04    5.2875495e-02   -1.0097314e+05   -7.4324480e-03    8.2466264e-03   -3.0886833e-02    1.8859622e-03    4.3766828e+03    5.3324186e-05    2.2075115e-04    1.8020171e-03    1.7193432e-04    4.4854938e+01
   1.8332830e+01    6.5465482e+00    1.9115191e+00    9.5414134e+03    0.0000000e+00    4.3488659e-05    1.2395795e+03    2.3521305e+03    7.7081146e+02    5.0000000e+02    5.0000000e+02    5.0000000e+02    7.9415206e+06    2.2049452e+03    4.8628859e+04    2.2763775e-02    2.9124724e+02   -1.5359999e+04    5.1542627e-02   -1.0059128e+05   -7.6672022e-03    8.1291157e-03   -3.0563872e-02    1.5039997e-03    4.3610987e+03    5.9288428e-06    2.1739133e-04    1.7857957e-03    1.7075454e-04    4.4561454e+01
   1.8432513e+01    6.5253833e+00    1.8807116e+00    9.3074382e+03    0.0000000e+00    4.3116509e-05    1.2362289e+03    2.3519777e+03    7.6994038e+02    5.0000000e+02    5.0000000e+02    5.0000000e+02    7.9116895e+06    2.1868644e+03    4.7971852e+04    2.2763775e-02    2.9204672e+02   -1.5304731e+04    2.6009399e-02   -1.0021246e+05   -8.0301504e-03    7.9753982e-03   -3.0307503e-02    4.0662419e-04    4.3456261e+03   -1.3651022e-05    2.1317281e-04    1.7741182e-03    1.6795109e-04    4.4285504e+01
   1.8531426e+01    6.4953303e+00    1.8506462e+00    9.0016115e+03    0.0000000e+00    4.3390795e-05    1.2327852e+03    2.3276721e+03    7.6909192e+02    5.0000000e+02    5.0000000e+02    5.0000000e+02    7.8819258e+06    2.1643259e+03    4.7227409e+04    2.2763775e-02    2.9282868e+02   -1.5249118e+04    3.5574290e-02   -9.9833972e+04   -8.7019977e-03    7.7583493e-03   -3.0063365e-02    1.1398785e-03    4.3301551e+03   -1.5276838e-05    2.0825949e-04    1.7665051e-03    1.6243017e-04    4.4525067e+01
   1.8630885e+01    6.4654895e+00    1.8224647e+00    8.7900766e+03    0.0000000e+00    4.3075052e-05    1.2291773e+03    2.3288864e+03    7.6824181e+02    5.0000000e+02    5.0000000e+02    5.0000000e+02    7.8519608e+06    2.1461995e+03    4.6588920e+04    2.2763775e-02    2.9360342e+02   -1.5191489e+04    4.1041253e-02   -9.9454111e+04   -9.3210545e-03    7.5787707e-03   -2.9805572e-02    1.4776111e-03    4.3145825e+03   -4.4211335e-05    2.0410775e-04    1.7586924e-03    1.5801773e-04    4.4291431e+01
   1.8730036e+01    6.4344442e+00    1.7965147e+00    8.6026576e+03    0.0000000e+00    4.2731692e-05    1.2257946e+03    2.3321851e+03    7.6739229e+02    5.0000000e+02    5.0000000e+02    5.0000000e+02    7.8218602e+06    2.1292742e+03    4.5994395e+04    2.2763775e-02    2.9436577e+02   -1.5132360e+04    3.2645505e-02   -9.9073278e+04   -9.8680335e-03    7.4571409e-03   -2.9628770e-02    1.0933494e-03    4.2989357e+03   -4.2901008e-05    2.0105597e-04    1.7532845e-03    1.5536929e-04    4.4008144e+01
   1.8828711e+01    6.4119394e+00    1.7704784e+00    8.4405518e+03    0.0000000e+00    4.2317565e-05    1.2223496e+03    2.3366659e+03    7.6645896e+02    5.0000000e+02    5.0000000e+02    5.0000000e+02    7.7920942e+06    2.1127085e+03    4.5413424e+04    2.2763775e-02    2.9511459e+02   -1.5071163e+04    3.7882436e-02   -9.8697644e+04   -1.0292769e-02    7.3179077e-03   -2.9366369e-02    1.2686360e-03    4.2834378e+03   -6.4130705e-05    1.9754105e-04    1.7432557e-03    1.5229289e-04    4.3714030e+01
   1.8927351e+01    6.3905059e+00    1.7452741e+00    8.2619216e+03    0.0000000e+00    4.1972169e-05    1.2191581e+03    2.3346699e+03    7.6541801e+02    5.0000000e+02    5.0000000e+02    5.0000000e+02    7.7619832e+06    2.0961215e+03    4.4851611e+04    2.2763775e-02    2.9585394e+02   -1.5012148e+04    3.4519258e-02   -9.8316642e+04   -1.0613426e-02    7.1810352e-03   -2.8917372e-02    8.0583540e-04    4.2678010e+03    5.9133798e-05    1.9400029e-04    1.7258300e-03    1.4922794e-04    4.3451226e+01
   1.9026592e+01    6.3652984e+00    1.7227133e+00    8.0642222e+03    0.0000000e+00    4.2253867e-05    1.2161285e+03    2.3123220e+03    7.6438610e+02    5.0000000e+02    5.0000000e+02    5.0000000e+02    7.7316917e+06    2.0760844e+03    4.4245207e+04    2.2763775e-02    2.9658824e+02   -1.4953602e+04    4.3812991e-02   -9.7933487e+04   -1.0928180e-02    7.1453685e-03   -2.8348862e-02    1.9643238e-03    4.2520922e+03   -6.0258398e-06    1.9278886e-04    1.7037240e-03    1.4899818e-04    4.3787941e+01
   1.9125626e+01    6.3417375e+00    1.6984727e+00    7.8878633e+03    0.0000000e+00    4.1968670e-05    1.2129759e+03    2.3167461e+03    7.6336773e+02    5.0000000e+02    5.0000000e+02    5.0000000e+02    7.7014688e+06    2.0596654e+03    4.3687303e+04    2.2763775e-02    2.9731153e+02   -1.4896346e+04    3.1405187e-02   -9.7550570e+04   -1.0989468e-02    7.0865913e-03   -2.7753990e-02    1.1912114e-03    4.2364053e+03    1.1945213e-04    1.9062106e-04    1.6805631e-03    1.4841484e-04    4.3551654e+01
   1.9224831e+01    6.3212753e+00    1.6740825e+00    7.7347359e+03    0.0000000e+00    4.1502260e-05    1.2097891e+03    2.3185990e+03    7.6235913e+02    5.0000000e+02    5.0000000e+02    5.0000000e+02    7.6709364e+06    2.0446298e+03    4.3147705e+04    2.2763775e-02    2.9802687e+02   -1.4839521e+04    3.0485892e-02   -9.7162520e+04   -1.1221811e-02    7.0170254e-03   -2.7443527e-02    9.7439986e-04    4.2205296e+03    1.9299751e-04    1.8835303e-04    1.6681230e-03    1.4754479e-04    4.3150243e+01
   1.9323996e+01    6.2949289e+00    1.6496599e+00    7.5674053e+03    0.0000000e+00    4.1123632e-05    1.2063135e+03    2.3157002e+03    7.6135676e+02    5.0000000e+02    5.0000000e+02    5.0000000e+02    7.6405347e+06    2.0286164e+03    4.2586323e+04    2.2763775e-02    2.9873285e+02   -1.4781318e+04    2.6710640e-02   -9.6777082e+04   -1.1760719e-02    6.9213358e-03   -2.7061912e-02    9.4018207e-04    4.2046964e+03    1.9177739e-04    1.8541519e-04    1.6571123e-03    1.4586032e-04    4.2844751e+01
   1.9423174e+01    6.2716095e+00    1.6257628e+00    7.4024306e+03    0.0000000e+00    4.0797575e-05    1.2029164e+03    2.3054316e+03    7.6035431e+02    5.0000000e+02    5.0000000e+02    5.0000000e+02    7.6101080e+06    2.0122044e+03    4.2032240e+04    2.2763775e-02    2.9942978e+02   -1.4721643e+04    2.9442770e-02   -9.6391890e+04   -1.2189999e-02    6.8595277e-03   -2.6710560e-02    1.2242197e-03    4.1888494e+03    1.3256384e-04    1.8283946e-04    1.6464818e-03    1.4530574e-04    4.2566782e+01
   1.9522412e+01    6.2469001e+00    1.6044963e+00    7.1573708e+03    0.0000000e+00    4.1295700e-05    1.1997353e+03    2.2973340e+03    7.5935262e+02    5.0000000e+02    5.0000000e+02    5.0000000e+02    7.5795705e+06    1.9916024e+03    4.1405466e+04    2.2763775e-02    3.0011746e+02   -1.4661890e+04    1.9405774e-02   -9.6005238e+04   -1.2597534e-02    6.8912560e-03   -2.6431418e-02    1.0748265e-03    4.1729479e+03    1.5282807e-05    1.8235114e-04    1.6386594e-03    1.4765575e-04    4.2993557e+01
   1.9621627e+01    6.2234842e+00    1.5837268e+00    7.0190333e+03    0.0000000e+00    4.1005673e-05    1.1965435e+03    2.3101096e+03    7.5835570e+02    5.0000000e+02    5.0000000e+02    5.0000000e+02    7.5489742e+06    1.9765162e+03    4.0897949e+04    2.2763775e-02    3.0079565e+02   -1.4602335e+04    2.8254807e-02   -9.5618299e+04   -1.2985764e-02    6.8891449e-03   -2.6094941e-02    5.3723610e-04    4.1570302e+03    1.5869716e-05    1.8087131e-04    1.6282778e-03    1.4912154e-04    4.2760958e+01
   1.9720899e+01    6.2029841e+00    1.5643136e+00    6.9047550e+03    0.0000000e+00    4.0662650e-05    1.1936039e+03    2.3009241e+03    7.5743116e+02    5.0000000e+02    5.0000000e+02    5.0000000e+02    7.5186968e+06    1.9623830e+03    4.0426566e+04    2.2763775e-02    3.0146613e+02   -1.4541125e+04    2.5270175e-02   -9.5235481e+04   -1.3349066e-02    6.8838337e-03   -2.5770210e-02    6.9463733e-04    4.1412192e+03    5.2552987e-05    1.7956877e-04    1.6184648e-03    1.5074061e-04    4.2464463e+01
   1.9820191e+01    6.1819823e+00    1.5457534e+00    6.7881544e+03    0.0000000e+00    4.0364400e-05    1.1907000e+03    2.2813027e+03    7.5656906e+02    5.0000000e+02    5.0000000e+02    5.0000000e+02    7.4880680e+06    1.9483509e+03    3.9969873e+04    2.2763775e-02    3.0212920e+02   -1.4482521e+04    2.5793638e-02   -9.4847543e+04   -1.3769719e-02    6.9162879e-03   -2.5354302e-02    1.2140679e-03    4.1252953e+03    4.3969752e-05    1.7910263e-04    1.6053915e-03    1.5297503e-04    4.2207509e+01
   1.9919531e+01    6.1602377e+00    1.5261433e+00    6.6628095e+03    0.0000000e+00    4.0048471e-05    1.1876192e+03    2.2859233e+03    7.5563106e+02    5.0000000e+02    5.0000000e+02    5.0000000e+02    7.4573360e+06    1.9341385e+03    3.9492529e+04    2.2763775e-02    3.0278492e+02   -1.4421435e+04    3.3695057e-02   -9.4459736e+04   -1.3770057e-02    6.9386152e-03   -2.4975852e-02    1.7120270e-03    4.1093442e+03    1.2944864e-04    1.7880915e-04    1.5908549e-03    1.5448970e-04    4.1914919e+01
   2.0018900e+01    6.1495246e+00    1.5083201e+00    6.4294112e+03    0.0000000e+00    4.0834847e-05    1.1847245e+03    2.2878731e+03    7.5469454e+02    5.0000000e+02    5.0000000e+02    5.0000000e+02    7.4267774e+06    1.9136867e+03    3.8893873e+04    2.2763775e-02    3.0343181e+02   -1.4363162e+04    2.4572074e-02   -9.4071941e+04   -1.3757942e-02    6.6903946e-03   -2.4557628e-02    1.0719112e-03    4.0933993e+03    8.8313588e-07    1.7437255e-04    1.5720585e-03    1.4555943e-04    4.2635290e+01
   2.0118289e+01    6.1374223e+00    1.4895924e+00    6.3035815e+03    0.0000000e+00    4.0583716e-05    1.1815383e+03    2.2748154e+03    7.5378257e+02    5.0000000e+02    5.0000000e+02    5.0000000e+02    7.3961877e+06    1.8993631e+03    3.8410730e+04    2.2763775e-02    3.0407004e+02   -1.4306140e+04    2.2639844e-02   -9.3683345e+04   -1.4374242e-02    6.6775446e-03   -2.4246170e-02    1.1835929e-03    4.0774469e+03   -1.3201737e-05    1.7293646e-04    1.5667491e-03    1.4652267e-04    4.2400802e+01
   2.0217714e+01    6.1214145e+00    1.4713929e+00    6.1913035e+03    0.0000000e+00    4.0274435e-05    1.1783720e+03    2.2645135e+03    7.5288583e+02    5.0000000e+02    5.0000000e+02    5.0000000e+02    7.3653593e+06    1.8853948e+03    3.7945114e+04    2.2763775e-02    3.0470060e+02   -1.4249549e+04    2.1495152e-02   -9.3291320e+04   -1.4894284e-02    6.6967198e-03   -2.3968138e-02    3.7994886e-04    4.0613975e+03   -2.5899804e-05    1.7227887e-04    1.5619185e-03    1.4792224e-04    4.2106283e+01
   2.0317171e+01    6.0978727e+00    1.4546117e+00    6.0939257e+03    0.0000000e+00    3.9905290e-05    1.1754035e+03    2.2642298e+03    7.5198751e+02    5.0000000e+02    5.0000000e+02    5.0000000e+02    7.3346100e+06    1.8725278e+03    3.7514864e+04    2.2763775e-02    3.0532405e+02   -1.4190603e+04    1.4254267e-02   -9.2901830e+04   -1.5363283e-02    6.7361508e-03   -2.3674826e-02    6.7849839e-04    4.0453565e+03    7.2837200e-05    1.7234905e-04    1.5555866e-03    1.4981771e-04    4.1709410e+01
   2.0416716e+01    6.0800358e+00    1.4375962e+00    6.0079028e+03    0.0000000e+00    3.9568918e-05    1.1723413e+03    2.2658522e+03    7.5097476e+02    5.0000000e+02    5.0000000e+02    5.0000000e+02    7.3038322e+06    1.8592245e+03    3.7082238e+04    2.2763775e-02    3.0594071e+02   -1.4129291e+04    1.9685719e-02   -9.2512234e+04   -1.5734658e-02    6.7794976e-03   -2.3334118e-02    7.5347345e-04    4.0292607e+03    3.5920449e-05    1.7223975e-04    1.5460210e-03    1.5255644e-04    4.1433702e+01
   2.0516340e+01    6.0597594e+00    1.4223967e+00    5.8377218e+03    0.0000000e+00    4.0164873e-05    1.1694541e+03    2.2521638e+03    7.4988718e+02    5.0000000e+02    5.0000000e+02    5.0000000e+02    7.2731798e+06    1.8403475e+03    3.6568132e+04    2.2763775e-02    3.0655019e+02   -1.4066721e+04    3.0731413e-02   -9.2125666e+04   -1.5247884e-02    6.8276259e-03   -2.2343770e-02    1.2520436e-03    4.0132509e+03    2.5210020e-04    1.7211883e-04    1.5005497e-03    1.5529745e-04    4.2108963e+01
   2.0615962e+01    6.0425542e+00    1.4073314e+00    5.7550119e+03    0.0000000e+00    3.9835802e-05    1.1667118e+03    2.2395833e+03    7.4881231e+02    5.0000000e+02    5.0000000e+02    5.0000000e+02    7.2424324e+06    1.8279689e+03    3.6176042e+04    2.2763775e-02    3.0715225e+02   -1.4005586e+04    2.4485753e-02   -9.1736729e+04   -1.5299314e-02    6.9170409e-03   -2.1732473e-02    6.7897727e-04    3.9972091e+03    2.2128435e-04    1.7287389e-04    1.4766696e-03    1.5927332e-04    4.1784560e+01
   2.0715615e+01    6.0280543e+00    1.3914351e+00    5.6571208e+03    0.0000000e+00    3.9554491e-05    1.1638145e+03    2.2421504e+03    7.4775334e+02    5.0000000e+02    5.0000000e+02    5.0000000e+02    7.2114324e+06    1.8153129e+03    3.5761421e+04    2.2763775e-02    3.0774770e+02   -1.3947189e+04    2.2958240e-02   -9.1343897e+04   -1.5518822e-02    7.0733052e-03   -2.1412774e-02   -3.1855838e-04    3.9810589e+03    2.5538106e-04    1.7445710e-04    1.4681344e-03    1.6532962e-04    4.1522011e+01
   2.0815347e+01    6.0137178e+00    1.3753042e+00    5.5587832e+03    0.0000000e+00    3.9231090e-05    1.1608734e+03    2.2432881e+03    7.4670614e+02    5.0000000e+02    5.0000000e+02    5.0000000e+02    7.1807830e+06    1.8029555e+03    3.5343313e+04    2.2763775e-02    3.0833671e+02   -1.3888141e+04    1.2816128e-02   -9.0955429e+04   -1.5993762e-02    7.3872472e-03   -2.1257117e-02    8.7791910e-04    3.9650546e+03    1.6141793e-04    1.7821071e-04    1.4683540e-03    1.7817081e-04    4.1205023e+01
   2.0915086e+01    6.0003801e+00    1.3590079e+00    5.4688192e+03    0.0000000e+00    3.8857642e-05    1.1577968e+03    2.2307429e+03    7.4567154e+02    5.0000000e+02    5.0000000e+02    5.0000000e+02    7.1503240e+06    1.7904113e+03    3.4925918e+04    2.2763775e-02    3.0891882e+02   -1.3829303e+04    2.4359247e-02   -9.0569391e+04   -1.6809334e-02    7.5298107e-03   -2.1192645e-02    8.7049722e-04    3.9491358e+03    3.6451593e-05    1.7899085e-04    1.4762409e-03    1.8516667e-04    4.0856651e+01
   2.1014836e+01    5.9848714e+00    1.3441056e+00    5.2682675e+03    0.0000000e+00    3.9747299e-05    1.1548009e+03    2.2287285e+03    7.4464569e+02    5.0000000e+02    5.0000000e+02    5.0000000e+02    7.1196431e+06    1.7701413e+03    3.4373914e+04    2.2763775e-02    3.0949292e+02   -1.3771487e+04    2.2625762e-02   -9.0180361e+04   -1.7519990e-02    7.5107637e-03   -2.1136181e-02    1.1545283e-04    3.9331387e+03    1.9979306e-04    1.7785059e-04    1.4843126e-03    1.8535659e-04    4.1647574e+01
   2.1114663e+01    5.9679565e+00    1.3299461e+00    5.1877208e+03    0.0000000e+00    3.9467778e-05    1.1518274e+03    2.2221794e+03    7.4362204e+02    5.0000000e+02    5.0000000e+02    5.0000000e+02    7.0890581e+06    1.7580569e+03    3.3978716e+04    2.2763775e-02    3.1005970e+02   -1.3712545e+04    7.7909477e-03   -8.9792673e+04   -1.8038223e-02    7.4616892e-03   -2.1073914e-02    1.8211414e-04    3.9171624e+03    1.3743235e-04    1.7684451e-04    1.4890835e-03    1.8392534e-04    4.1365737e+01
   2.1214520e+01    5.9503006e+00    1.3159966e+00    5.1208574e+03    0.0000000e+00    3.9121466e-05    1.1488873e+03    2.2220266e+03    7.4265787e+02    5.0000000e+02    5.0000000e+02    5.0000000e+02    7.0583715e+06    1.7466299e+03    3.3596734e+04    2.2763775e-02    3.1062008e+02   -1.3653368e+04    1.8298394e-02   -8.9404138e+04   -1.8513560e-02    7.2839379e-03   -2.0931642e-02    8.1864189e-04    3.9011353e+03   -7.8543104e-06    1.7363314e-04    1.4897728e-03    1.7804138e-04    4.1028913e+01
   2.1314431e+01    5.9318057e+00    1.3026250e+00    5.0520934e+03    0.0000000e+00    3.8822459e-05    1.1461186e+03    2.2107648e+03    7.4174551e+02    5.0000000e+02    5.0000000e+02    5.0000000e+02    7.0276822e+06    1.7351668e+03    3.3232539e+04    2.2763775e-02    3.1117471e+02   -1.3593148e+04    1.9572144e-02   -8.9015731e+04   -1.8904701e-02    7.1469642e-03   -2.0628077e-02    8.6985365e-04    3.8850907e+03    3.1616292e-05    1.7089921e-04    1.4826286e-03    1.7367717e-04    4.0735028e+01
   2.1414451e+01    5.9166385e+00    1.2887353e+00    4.9804516e+03    0.0000000e+00    3.8529526e-05    1.1433146e+03    2.2103025e+03    7.4076460e+02    5.0000000e+02    5.0000000e+02    5.0000000e+02    6.9969335e+06    1.7233801e+03    3.2862954e+04    2.2763775e-02    3.1172394e+02   -1.3530000e+04    1.5525666e-02   -8.8628071e+04   -1.8751388e-02    7.0621100e-03   -2.0207536e-02    7.2026658e-04    3.8690395e+03    4.3737822e-05    1.6938027e-04    1.4645560e-03    1.7051801e-04    4.0442663e+01
   2.1514533e+01    5.9112027e+00    1.2750150e+00    4.8469708e+03    0.0000000e+00    3.9051089e-05    1.1405275e+03    2.2083823e+03    7.3978597e+02    5.0000000e+02    5.0000000e+02    5.0000000e+02    6.9662708e+06    1.7066294e+03    3.2392495e+04    2.2763775e-02    3.1226645e+02   -1.3470243e+04    1.3536997e-02   -8.8239860e+04   -1.9073061e-02    6.9576386e-03   -2.0014963e-02    4.7420966e-04    3.8529882e+03   -1.0665613e-04    1.6724199e-04    1.4626786e-03    1.6677416e-04    4.0905710e+01
   2.1614664e+01    5.9102112e+00    1.2607970e+00    4.7682380e+03    0.0000000e+00    3.8774607e-05    1.1375529e+03    2.1916062e+03    7.3883125e+02    5.0000000e+02    5.0000000e+02    5.0000000e+02    6.9357695e+06    1.6947911e+03    3.2006522e+04    2.2763775e-02    3.1280216e+02   -1.3411900e+04    1.3373587e-02   -8.7852854e+04   -1.9601025e-02    6.8905710e-03   -1.9832429e-02    1.0321730e-03    3.8370213e+03   -2.5812749e-05    1.6497245e-04    1.4624459e-03    1.6598268e-04    4.0622043e+01
   2.1714819e+01    5.9047854e+00    1.2468244e+00    4.6942570e+03    0.0000000e+00    3.8489411e-05    1.1346100e+03    2.1914367e+03    7.3790002e+02    5.0000000e+02    5.0000000e+02    5.0000000e+02    6.9051172e+06    1.6829802e+03    3.1628079e+04    2.2763775e-02    3.1333157e+02   -1.3355575e+04    1.6503140e-02   -8.7463392e+04   -2.0025958e-02    6.8400156e-03   -1.9654682e-02    1.1702879e-03    3.8210231e+03   -1.0329189e-04    1.6339485e-04    1.4619009e-03    1.6519507e-04    4.0313775e+01
   2.1815019e+01    5.8913017e+00    1.2337059e+00    4.6307093e+03    0.0000000e+00    3.8137188e-05    1.1318414e+03    2.1911356e+03    7.3697610e+02    5.0000000e+02    5.0000000e+02    5.0000000e+02    6.8747427e+06    1.6720896e+03    3.1277607e+04    2.2763775e-02    3.1385523e+02   -1.3297702e+04    1.3340160e-02   -8.7077931e+04   -2.0416358e-02    6.8170787e-03   -1.9451324e-02    1.4087189e-03    3.8051315e+03   -8.5555424e-05    1.6312029e-04    1.4604339e-03    1.6409588e-04    3.9923778e+01
   2.1915274e+01    5.8787497e+00    1.2209318e+00    4.5761393e+03    0.0000000e+00    3.7779153e-05    1.1290744e+03    2.1811991e+03    7.3587457e+02    5.0000000e+02    5.0000000e+02    5.0000000e+02    6.8445928e+06    1.6612461e+03    3.0934332e+04    2.2763775e-02    3.1437335e+02   -1.3238211e+04    1.8419299e-02   -8.6696492e+04   -2.0749185e-02    6.7257958e-03   -1.9264662e-02    1.0666007e-03    3.7893410e+03   -1.6127213e-04    1.6141838e-04    1.4578279e-03    1.6098837e-04    3.9552383e+01
   2.2015614e+01    5.8630180e+00    1.2097783e+00    4.4696730e+03    0.0000000e+00    3.8334631e-05    1.1265037e+03    2.1709147e+03    7.3478295e+02    5.0000000e+02    5.0000000e+02    5.0000000e+02    6.8141840e+06    1.6449508e+03    3.0527351e+04    2.2763775e-02    3.1488570e+02   -1.3179764e+04    3.1349091e-03   -8.6311392e+04   -2.1029293e-02    6.7129685e-03   -1.8964937e-02    6.2021548e-04    3.7734667e+03    1.1495173e-06    1.6161557e-04    1.4498245e-03    1.6035830e-04    4.0160409e+01
   2.2116020e+01    5.8481533e+00    1.1977817e+00    4.4411038e+03    0.0000000e+00    3.7842341e-05    1.1238771e+03    2.1724597e+03    7.3370017e+02    5.0000000e+02    5.0000000e+02    5.0000000e+02    6.7837686e+06    1.6354596e+03    3.0221238e+04    2.2763775e-02    3.1539233e+02   -1.3121358e+04    1.0445736e-02   -8.5926499e+04   -2.1262953e-02    6.7473039e-03   -1.8609734e-02    1.2132183e-04    3.7575932e+03    1.4950905e-04    1.6217428e-04    1.4396033e-03    1.6205380e-04    3.9661470e+01
   2.2216497e+01    5.8380228e+00    1.1851212e+00    4.3908455e+03    0.0000000e+00    3.7443894e-05    1.1211791e+03    2.1720495e+03    7.3262762e+02    5.0000000e+02    5.0000000e+02    5.0000000e+02    6.7535499e+06    1.6253676e+03    2.9896184e+04    2.2763775e-02    3.1589406e+02   -1.3061985e+04    1.1533443e-02   -8.5543743e+04   -2.1424283e-02    6.7323613e-03   -1.8368607e-02    2.7556127e-04    3.7417590e+03    1.2341197e-04    1.6203953e-04    1.4324576e-03    1.6166321e-04    3.9263609e+01
   2.2317012e+01    5.8259969e+00    1.1719138e+00    4.3228658e+03    0.0000000e+00    3.7086471e-05    1.1185334e+03    2.1616726e+03    7.3156710e+02    5.0000000e+02    5.0000000e+02    5.0000000e+02    6.7232709e+06    1.6149711e+03    2.9567903e+04    2.2763775e-02    3.1639049e+02   -1.3003629e+04    1.2078238e-02   -8.5160223e+04   -2.1621588e-02    6.6875306e-03   -1.8141952e-02    3.5642224e-05    3.7259052e+03    1.3036977e-04    1.6084149e-04    1.4269093e-03    1.6041413e-04    3.8889878e+01
   2.2417578e+01    5.8217250e+00    1.1576342e+00    4.2431444e+03    0.0000000e+00    3.6815350e-05    1.1155716e+03    2.1497760e+03    7.3051511e+02    5.0000000e+02    5.0000000e+02    5.0000000e+02    6.6931365e+06    1.6030338e+03    2.9204420e+04    2.2763775e-02    3.1688132e+02   -1.2944868e+04    1.1480292e-02   -8.4778428e+04   -2.2053614e-02    6.7185598e-03   -1.7912408e-02   -7.1530439e-05    3.7101129e+03    8.5993196e-05    1.6091515e-04    1.4238381e-03    1.6258468e-04    3.8614475e+01
   2.2518241e+01    5.8126094e+00    1.1460976e+00    4.0980885e+03    0.0000000e+00    3.7703872e-05    1.1128797e+03    2.1530998e+03    7.2946911e+02    5.0000000e+02    5.0000000e+02    5.0000000e+02    6.6629548e+06    1.5849437e+03    2.8748396e+04    2.2763775e-02    3.1736591e+02   -1.2886787e+04    9.7556422e-03   -8.4396013e+04   -2.2255958e-02    6.7812317e-03   -1.7725296e-02   -5.4257805e-06    3.6943185e+03    1.8906711e-04    1.6178991e-04    1.4207491e-03    1.6552462e-04    3.9401510e+01
   2.2618955e+01    5.8020133e+00    1.1341993e+00    4.0389086e+03    0.0000000e+00    3.7432570e-05    1.1101995e+03    2.1512506e+03    7.2842996e+02    5.0000000e+02    5.0000000e+02    5.0000000e+02    6.6328496e+06    1.5745312e+03    2.8425882e+04    2.2763775e-02    3.1784425e+02   -1.2828690e+04    1.9363787e-02   -8.4014673e+04   -2.2408845e-02    6.7789128e-03   -1.7545442e-02   -7.2100308e-05    3.6785594e+03    1.5239781e-04    1.6148861e-04    1.4165170e-03    1.6607470e-04    3.9115009e+01
   2.2719656e+01    5.7891866e+00    1.1226618e+00    4.0047817e+03    0.0000000e+00    3.6994133e-05    1.1076354e+03    2.1244053e+03    7.2750722e+02    5.0000000e+02    5.0000000e+02    5.0000000e+02    6.6028599e+06    1.5653254e+03    2.8134828e+04    2.2763775e-02    3.1831729e+02   -1.2770348e+04    2.0640705e-02   -8.3634850e+04   -2.2717663e-02    6.7841773e-03   -1.7324140e-02    1.9110325e-04    3.6628529e+03    2.5505867e-05    1.6138504e-04    1.4127220e-03    1.6736617e-04    3.8679957e+01
   2.2820442e+01    5.7762847e+00    1.1105557e+00    3.9568761e+03    0.0000000e+00    3.6583166e-05    1.1049787e+03    2.1233954e+03    7.2651388e+02    5.0000000e+02    5.0000000e+02    5.0000000e+02    6.5727545e+06    1.5556775e+03    2.7837264e+04    2.2763775e-02    3.1878594e+02   -1.2709993e+04    1.0088306e-02   -8.3255060e+04   -2.2818520e-02    6.7116893e-03   -1.7062007e-02   -2.0175642e-06    3.6471314e+03   -9.4304340e-05    1.6041312e-04    1.4047403e-03    1.6485225e-04    3.8277754e+01
   2.2921265e+01    5.7761438e+00    1.0982959e+00    3.9030709e+03    0.0000000e+00    3.6247477e-05    1.1024321e+03    2.1237049e+03    7.2552296e+02    5.0000000e+02    5.0000000e+02    5.0000000e+02    6.5429408e+06    1.5458501e+03    2.7534617e+04    2.2763775e-02    3.1924969e+02   -1.2651998e+04    7.8155297e-03   -8.2877356e+04   -2.3138183e-02    6.6039868e-03   -1.6912436e-02    7.8577251e-05    3.6314818e+03   -2.2431778e-04    1.5890329e-04    1.4035262e-03    1.6087252e-04    3.7941021e+01
   2.3021769e+01    5.7799785e+00    1.0872412e+00    3.7714904e+03    0.0000000e+00    3.6971818e-05    1.0997428e+03    2.1181922e+03    7.2455930e+02    5.0000000e+02    5.0000000e+02    5.0000000e+02    6.5126540e+06    1.5295012e+03    2.7118803e+04    2.2763775e-02    3.1970600e+02   -1.2598227e+04    3.4780234e-03   -8.2491466e+04   -2.3416912e-02    6.5637777e-03   -1.6683128e-02   -1.9015449e-04    3.6156597e+03   -6.0154161e-04    1.5786821e-04    1.3981504e-03    1.6045622e-04    3.8594519e+01
   2.3111928e+01    5.7775438e+00    1.0767036e+00    3.7169457e+03    0.0000000e+00    3.6745605e-05    1.0973634e+03    2.1107433e+03    7.2370929e+02    5.0000000e+02    5.0000000e+02    5.0000000e+02    6.4860878e+06    1.5201153e+03    2.6836404e+04    2.2763775e-02    3.2011023e+02   -1.2547253e+04    2.2977027e-02   -8.2155166e+04   -2.3757569e-02    6.5227154e-03   -1.6520680e-02    6.5826453e-04    3.6017254e+03   -4.7999710e-04    1.5728649e-04    1.3974678e-03    1.5911171e-04    3.8342079e+01
   2.3209699e+01    5.7713954e+00    1.0652059e+00    3.6618841e+03    0.0000000e+00    3.6419659e-05    1.0948224e+03    2.1101002e+03    7.2278916e+02    5.0000000e+02    5.0000000e+02    5.0000000e+02    6.4573389e+06    1.5104739e+03    2.6541954e+04    2.2763775e-02    3.2054428e+02   -1.2489873e+04    2.2868250e-02   -8.1790805e+04   -2.3973691e-02    6.4188726e-03   -1.6322207e-02    1.0274450e-03    3.5865574e+03   -3.9152625e-04    1.5611306e-04    1.3934220e-03    1.5471830e-04    3.7976431e+01
   2.3325102e+01    5.7631597e+00    1.0525808e+00    3.5540751e+03    0.0000000e+00    3.7000756e-05    1.0918616e+03    2.1083176e+03    7.2153267e+02    5.0000000e+02    5.0000000e+02    5.0000000e+02    6.4235036e+06    1.4929986e+03    2.6115627e+04    2.2763775e-02    3.2105057e+02   -1.2420775e+04    5.0371359e-03   -8.1363279e+04   -2.3839995e-02    6.4895330e-03   -1.6056622e-02   -6.8692025e-04    3.5687644e+03    5.7816945e-04    1.5742825e-04    1.3797578e-03    1.5747900e-04    3.8584084e+01
   2.3447316e+01    5.7552026e+00    1.0417553e+00    3.5096668e+03    0.0000000e+00    3.6615397e-05    1.0889676e+03    2.1053907e+03    7.2020065e+02    5.0000000e+02    5.0000000e+02    5.0000000e+02    6.3881522e+06    1.4825616e+03    2.5803517e+04    2.2763775e-02    3.2157794e+02   -1.2348235e+04    4.6556189e-03   -8.0917783e+04   -2.3700765e-02    6.5014094e-03   -1.5688414e-02    3.8299118e-04    3.5502628e+03    4.2619230e-04    1.5786323e-04    1.3629839e-03    1.5837592e-04    3.8164059e+01
   2.3547791e+01    5.7573236e+00    1.0328043e+00    3.4704966e+03    0.0000000e+00    3.6303642e-05    1.0865645e+03    2.1098623e+03    7.1913496e+02    5.0000000e+02    5.0000000e+02    5.0000000e+02    6.3588956e+06    1.4740757e+03    2.5545218e+04    2.2763775e-02    3.2200651e+02   -1.2294943e+04    1.2881734e-02   -8.0546181e+04   -2.3709252e-02    6.4412818e-03   -1.5463296e-02    3.9940026e-04    3.5350119e+03    1.7343435e-04    1.5738782e-04    1.3552717e-03    1.5588879e-04    3.7832058e+01
   2.3648316e+01    5.7547046e+00    1.0232653e+00    3.4275143e+03    0.0000000e+00    3.6018617e-05    1.0841852e+03    2.1145129e+03    7.1809496e+02    5.0000000e+02    5.0000000e+02    5.0000000e+02    6.3298518e+06    1.4651815e+03    2.5279366e+04    2.2763775e-02    3.2243097e+02   -1.2243403e+04    1.4182669e-02   -8.0176873e+04   -2.3858457e-02    6.4255273e-03   -1.5312154e-02    5.2845017e-04    3.5198536e+03    1.4239451e-04    1.5748214e-04    1.3516411e-03    1.5526560e-04    3.7510846e+01
   2.3704884e+01    5.7597045e+00    1.0165431e+00    3.3980596e+03    0.0000000e+00    3.5814404e-05    1.0825986e+03    2.0980860e+03    7.1751669e+02    5.0000000e+02    5.0000000e+02    5.0000000e+02    6.3130347e+06    1.4595906e+03    2.5110126e+04    2.2763775e-02    3.2266806e+02   -1.2216663e+04    8.3811535e-03   -7.9961655e+04   -2.4302995e-02    6.4393900e-03   -1.5289858e-02   -6.2091981e-04    3.5111073e+03    8.7132718e-05    1.5750471e-04    1.3570935e-03    1.5622198e-04    3.7306122e+01
   2.3800735e+01    5.7477900e+00    1.0068336e+00    3.2796078e+03    0.0000000e+00    3.6632339e-05    1.0800992e+03    2.0928933e+03    7.1652435e+02    5.0000000e+02    5.0000000e+02    5.0000000e+02    6.2857043e+06    1.4439450e+03    2.4731693e+04    2.2763775e-02    3.2306486e+02   -1.2162631e+04    8.7296578e-03   -7.9615896e+04   -2.4533424e-02    6.4646456e-03   -1.5180847e-02    1.4132182e-03    3.4967128e+03    8.4584216e-05    1.5815474e-04    1.3561425e-03    1.5745462e-04    3.8035381e+01
   2.3950167e+01    5.7322637e+00    9.9336599e-01    3.2405939e+03    0.0000000e+00    3.6094620e-05    1.0764550e+03    2.0967122e+03    7.1496222e+02    5.0000000e+02    5.0000000e+02    5.0000000e+02    6.2428550e+06    1.4316413e+03    2.4357211e+04    2.2763775e-02    3.2367441e+02   -1.2075424e+04    1.3898253e-02   -7.9073264e+04   -2.4791962e-02    6.4269185e-03   -1.4980989e-02    6.2943943e-05    3.4741455e+03    3.1389689e-04    1.5777413e-04    1.3530151e-03    1.5665230e-04    3.7496462e+01
   2.4000348e+01    5.7271063e+00    9.8907147e-01    3.2230078e+03    0.0000000e+00    3.5953589e-05    1.0752977e+03    2.1012839e+03    7.1449914e+02    5.0000000e+02    5.0000000e+02    5.0000000e+02    6.2284026e+06    1.4275298e+03    2.4235786e+04    2.2763775e-02    3.2387700e+02   -1.2047047e+04    1.1662981e-02   -7.8890869e+04   -2.4851280e-02    6.4032200e-03   -1.4932695e-02   -3.2985153e-04    3.4665829e+03    2.2874495e-04    1.5746013e-04    1.3521876e-03    1.5588168e-04    3.7350698e+01
   2.4100752e+01    5.7097656e+00    9.8051805e-01    3.2038017e+03    0.0000000e+00    3.5504709e-05    1.0729701e+03    2.0911422e+03    7.1356118e+02    5.0000000e+02    5.0000000e+02    5.0000000e+02    6.1995092e+06    1.4201687e+03    2.4011467e+04    2.2763775e-02    3.2427946e+02   -1.1989879e+04    9.6492607e-03   -7.8526176e+04   -2.4805612e-02    6.3714506e-03   -1.4755346e-02    5.3667286e-05    3.4514489e+03    3.5563161e-05    1.5713871e-04    1.3452789e-03    1.5510133e-04    3.6904256e+01
   2.4205767e+01    5.7166563e+00    9.7159006e-01    3.0915269e+03    0.0000000e+00    3.6459118e-05    1.0705352e+03    2.0833346e+03    7.1250917e+02    5.0000000e+02    5.0000000e+02    5.0000000e+02    6.1688059e+06    1.4038564e+03    2.3634789e+04    2.2763775e-02    3.2469589e+02   -1.1929711e+04    8.2309933e-03   -7.8138246e+04   -2.4959242e-02    6.3182564e-03   -1.4597471e-02   -5.8156460e-04    3.4353590e+03    3.0609907e-04    1.5665698e-04    1.3410557e-03    1.5357093e-04    3.7782602e+01
   2.4344353e+01    5.7290367e+00    9.5957880e-01    3.0380194e+03    0.0000000e+00    3.6094390e-05    1.0672586e+03    2.0839202e+03    7.1115077e+02    5.0000000e+02    5.0000000e+02    5.0000000e+02    6.1299357e+06    1.3923994e+03    2.3291700e+04    2.2763775e-02    3.2523633e+02   -1.1849459e+04    1.4445941e-02   -7.7647053e+04   -2.5085554e-02    6.2367709e-03   -1.4319948e-02    7.3664147e-04    3.4148233e+03    3.9248018e-04    1.5539600e-04    1.3310265e-03    1.5084992e-04    3.7387283e+01
   2.4444974e+01    5.7357284e+00    9.5063605e-01    3.0161289e+03    0.0000000e+00    3.5700242e-05    1.0649021e+03    2.0826896e+03    7.1021754e+02    5.0000000e+02    5.0000000e+02    5.0000000e+02    6.1008533e+06    1.3845499e+03    2.3055226e+04    2.2763775e-02    3.2562373e+02   -1.1799779e+04    3.4584354e-03   -7.7275452e+04   -2.5308625e-02    6.1472396e-03   -1.4184865e-02   -5.6140934e-04    3.3996479e+03    2.9980637e-04    1.5399919e-04    1.3300175e-03    1.4812131e-04    3.6983762e+01
   2.4517433e+01    5.7291891e+00    9.4389569e-01    2.9893708e+03    0.0000000e+00    3.5444325e-05    1.0632170e+03    2.0871489e+03    7.0951218e+02    5.0000000e+02    5.0000000e+02    5.0000000e+02    6.0804500e+06    1.3787069e+03    2.2882169e+04    2.2763775e-02    3.2590048e+02   -1.1761963e+04    2.2509238e-02   -7.7017055e+04   -2.5465130e-02    6.1358861e-03   -1.4081708e-02   -6.2947899e-04    3.3889380e+03    3.6708660e-04    1.5420035e-04    1.3292500e-03    1.4772461e-04    3.6705373e+01
   2.4608006e+01    5.7249391e+00    9.3681537e-01    2.8983549e+03    0.0000000e+00    3.6479743e-05    1.0611772e+03    2.0900681e+03    7.0852458e+02    5.0000000e+02    5.0000000e+02    5.0000000e+02    6.0555882e+06    1.3632062e+03    2.2557372e+04    2.2763775e-02    3.2624333e+02   -1.1710266e+04    6.9504443e-03   -7.6703595e+04   -2.5440174e-02    6.0879312e-03   -1.3962341e-02    1.2007793e-03    3.3758207e+03    3.8880589e-04    1.5378183e-04    1.3235502e-03    1.4577001e-04    3.7705135e+01
   2.4708799e+01    5.7185873e+00    9.2989399e-01    2.8701322e+03    0.0000000e+00    3.6238686e-05    1.0590166e+03    2.0917432e+03    7.0743548e+02    5.0000000e+02    5.0000000e+02    5.0000000e+02    6.0273568e+06    1.3556833e+03    2.2341102e+04    2.2763775e-02    3.2661939e+02   -1.1655548e+04    7.7329859e-03   -7.6345407e+04   -2.5505773e-02    6.0890927e-03   -1.3825908e-02    2.0756943e-04    3.3610157e+03    3.3149132e-04    1.5419830e-04    1.3193587e-03    1.4613623e-04    3.7419035e+01
   2.4809658e+01    5.7143185e+00    9.2285978e-01    2.8417938e+03    0.0000000e+00    3.5997489e-05    1.0569275e+03    2.0695632e+03    7.0636658e+02    5.0000000e+02    5.0000000e+02    5.0000000e+02    5.9989533e+06    1.3480825e+03    2.2127409e+04    2.2763775e-02    3.2699215e+02   -1.1602825e+04    5.5715021e-03   -7.5985096e+04   -2.5572387e-02    6.0497648e-03   -1.3640916e-02   -1.8690373e-04    3.3461656e+03    3.4755262e-04    1.5405324e-04    1.3139479e-03    1.4477367e-04    3.7126902e+01
   2.4910579e+01    5.7104554e+00    9.1536971e-01    2.8127006e+03    0.0000000e+00    3.5687974e-05    1.0547645e+03    2.0673247e+03    7.0530578e+02    5.0000000e+02    5.0000000e+02    5.0000000e+02    5.9710386e+06    1.3408537e+03    2.1913814e+04    2.2763775e-02    3.2736141e+02   -1.1548546e+04    1.0103583e-02   -7.5632208e+04   -2.5614330e-02    6.0458149e-03   -1.3508313e-02    7.3261642e-04    3.3315176e+03    3.9870435e-04    1.5435422e-04    1.3096723e-03    1.4521484e-04    3.6791810e+01
   2.5011570e+01    5.7114093e+00    9.0690628e-01    2.7993799e+03    0.0000000e+00    3.5208619e-05    1.0524661e+03    2.0707293e+03    7.0425409e+02    5.0000000e+02    5.0000000e+02    5.0000000e+02    5.9430276e+06    1.3338330e+03    2.1703228e+04    2.2763775e-02    3.2772737e+02   -1.1495162e+04    1.4056197e-02   -7.5276909e+04   -2.5816828e-02    5.9787004e-03   -1.3386494e-02    3.1615262e-04    3.3168001e+03    3.1759296e-04    1.5321664e-04    1.3080142e-03    1.4348741e-04    3.6326506e+01
   2.5112632e+01    5.7108013e+00    8.9866544e-01    2.6946955e+03    0.0000000e+00    3.6181149e-05    1.0502306e+03    2.0797046e+03    7.0321311e+02    5.0000000e+02    5.0000000e+02    5.0000000e+02    5.9148965e+06    1.3181094e+03    2.1366251e+04    2.2763775e-02    3.2808986e+02   -1.1442134e+04    3.5961916e-03   -7.4919737e+04   -2.5939872e-02    5.9495873e-03   -1.3269987e-02    8.7110991e-04    3.3020268e+03   -4.1523911e-04    1.5289054e-04    1.3057287e-03    1.4296583e-04    3.7204700e+01
   2.5213334e+01    5.7055293e+00    8.9146037e-01    2.6640764e+03    0.0000000e+00    3.5928969e-05    1.0480461e+03    2.0721585e+03    7.0217983e+02    5.0000000e+02    5.0000000e+02    5.0000000e+02    5.8872684e+06    1.3107357e+03    2.1153792e+04    2.2763775e-02    3.2844563e+02   -1.1387164e+04    1.4304805e-02   -7.4570330e+04   -2.5991665e-02    5.9226817e-03   -1.3145936e-02    4.9273828e-04    3.2874754e+03    1.1345672e-04    1.5264026e-04    1.3022145e-03    1.4232687e-04    3.6915549e+01
   2.5314130e+01    5.7007181e+00    8.8482422e-01    2.6363051e+03    0.0000000e+00    3.5695523e-05    1.0459626e+03    2.0639691e+03    7.0120357e+02    5.0000000e+02    5.0000000e+02    5.0000000e+02    5.8595617e+06    1.3037145e+03    2.0952034e+04    2.2763775e-02    3.2879830e+02   -1.1332332e+04    1.0841601e-02   -7.4219713e+04   -2.6032799e-02    5.9206220e-03   -1.3037555e-02    7.3277862e-05    3.2728870e+03    1.4741523e-04    1.5290230e-04    1.2989325e-03    1.4275653e-04    3.6643960e+01
   2.5415003e+01    5.6880782e+00    8.7779316e-01    2.6174950e+03    0.0000000e+00    3.5341015e-05    1.0438357e+03    2.0627795e+03    7.0024447e+02    5.0000000e+02    5.0000000e+02    5.0000000e+02    5.8319143e+06    1.2970216e+03    2.0760307e+04    2.2763775e-02    3.2914789e+02   -1.1277709e+04    1.1620652e-02   -7.3870093e+04   -2.5819572e-02    5.9402208e-03   -1.2817743e-02    2.1294019e-04    3.2583608e+03   -7.2425884e-04    1.5379106e-04    1.2873368e-03    1.4344228e-04    3.6289611e+01
   2.5515949e+01    5.6964643e+00    8.7040734e-01    2.6003210e+03    0.0000000e+00    3.4965217e-05    1.0417564e+03    2.0645716e+03    6.9925579e+02    5.0000000e+02    5.0000000e+02    5.0000000e+02    5.8042479e+06    1.2903803e+03    2.0563897e+04    2.2763775e-02    3.2949447e+02   -1.1221224e+04    1.1493660e-02   -7.3521430e+04   -2.5886441e-02    5.9031220e-03   -1.2687214e-02    2.2416498e-04    3.2438160e+03   -7.4901522e-04    1.5326345e-04    1.2831093e-03    1.4271293e-04    3.5904681e+01
   2.5616965e+01    5.7085845e+00    8.6318717e-01    2.5124319e+03    0.0000000e+00    3.5854155e-05    1.0395705e+03    2.0658092e+03    6.9828354e+02    5.0000000e+02    5.0000000e+02    5.0000000e+02    5.7768591e+06    1.2761243e+03    2.0254536e+04    2.2763775e-02    3.2983788e+02   -1.1168748e+04    1.2038232e-02   -7.3174119e+04   -2.5919117e-02    5.9119555e-03   -1.2561419e-02    2.0788921e-04    3.2293998e+03   -5.2737798e-04    1.5324933e-04    1.2786865e-03    1.4396374e-04    3.6702823e+01
   2.5718047e+01    5.7183870e+00    8.5597903e-01    2.4809496e+03    0.0000000e+00    3.5622646e-05    1.0374992e+03    2.0718306e+03    6.9734662e+02    5.0000000e+02    5.0000000e+02    5.0000000e+02    5.7496484e+06    1.2688132e+03    2.0049639e+04    2.2763775e-02    3.3017642e+02   -1.1117735e+04    1.3524727e-02   -7.2828724e+04   -2.6004385e-02    5.8897182e-03   -1.2428555e-02    4.0875238e-04    3.2151152e+03   -5.7739761e-04    1.5295083e-04    1.2754226e-03    1.4392337e-04    3.6428703e+01
   2.5809070e+01    5.7232314e+00    8.4981337e-01    2.4559118e+03    0.0000000e+00    3.5401845e-05    1.0356308e+03    2.0652463e+03    6.9644198e+02    5.0000000e+02    5.0000000e+02    5.0000000e+02    5.7246649e+06    1.2623593e+03    1.9872074e+04    2.2763775e-02    3.3047845e+02   -1.1074346e+04    8.8288696e-03   -7.2509847e+04   -2.6215838e-02    5.8331417e-03   -1.2423569e-02    2.1516871e-04    3.2020146e+03   -7.2857272e-04    1.5211162e-04    1.2789034e-03    1.4244827e-04    3.6168415e+01
   2.5900093e+01    5.7183523e+00    8.4420399e-01    2.4455816e+03    0.0000000e+00    3.5094644e-05    1.0338085e+03    2.0560073e+03    6.9546864e+02    5.0000000e+02    5.0000000e+02    5.0000000e+02    5.7004386e+06    1.2565125e+03    1.9708269e+04    2.2763775e-02    3.3077786e+02   -1.1027016e+04    1.8770795e-02   -7.2203630e+04   -2.6350322e-02    5.6892308e-03   -1.2422905e-02    1.8035603e-03    3.1892636e+03   -7.9266434e-04    1.5007589e-04    1.2807356e-03    1.3755471e-04    3.5842774e+01
   2.6001307e+01    5.7125534e+00    8.3758642e-01    2.4247749e+03    0.0000000e+00    3.4812753e-05    1.0318692e+03    2.0535410e+03    6.9438943e+02    5.0000000e+02    5.0000000e+02    5.0000000e+02    5.6738327e+06    1.2496189e+03    1.9525299e+04    2.2763775e-02    3.3110781e+02   -1.0971748e+04    1.2329774e-02   -7.1867682e+04   -2.6285458e-02    5.6211297e-03   -1.2225817e-02    1.7828129e-03    3.1752241e+03   -6.1555062e-04    1.4923924e-04    1.2715604e-03    1.3552232e-04    3.5530174e+01
   2.6102649e+01    5.7117785e+00    8.3129710e-01    2.3567896e+03    0.0000000e+00    3.5444070e-05    1.0299213e+03    2.0508247e+03    6.9332773e+02    5.0000000e+02    5.0000000e+02    5.0000000e+02    5.6468685e+06    1.2373965e+03    1.9264479e+04    2.2763775e-02    3.3143509e+02   -1.0918966e+04    1.0262834e-02   -7.1526241e+04   -2.6139612e-02    5.5687467e-03   -1.2029710e-02    1.0453860e-03    3.1610375e+03   -7.3505109e-04    1.4901877e-04    1.2614938e-03    1.3340059e-04    3.6066320e+01
   2.6203649e+01    5.7105188e+00    8.2532815e-01    2.3306871e+03    0.0000000e+00    3.5291711e-05    1.0279648e+03    2.0522960e+03    6.9228408e+02    5.0000000e+02    5.0000000e+02    5.0000000e+02    5.6200832e+06    1.2303194e+03    1.9077292e+04    2.2763775e-02    3.3175694e+02   -1.0867769e+04    4.3346352e-03   -7.1187197e+04   -2.6080702e-02    5.5291652e-03   -1.1889201e-02    1.1331169e-03    3.1469740e+03   -6.8947812e-04    1.4849167e-04    1.2552170e-03    1.3255174e-04    3.5871637e+01
   2.6304744e+01    5.7173399e+00    8.1860305e-01    2.3033080e+03    0.0000000e+00    3.5071743e-05    1.0258450e+03    2.0548758e+03    6.9125029e+02    5.0000000e+02    5.0000000e+02    5.0000000e+02    5.5934454e+06    1.2230554e+03    1.8881229e+04    2.2763775e-02    3.3207578e+02   -1.0817074e+04    8.0301396e-03   -7.0849618e+04   -2.6141751e-02    5.4832178e-03   -1.1794674e-02    1.1901164e-03    3.1329737e+03   -4.6517120e-04    1.4758726e-04    1.2525048e-03    1.3157408e-04    3.5613716e+01
   2.6405913e+01    5.7185561e+00    8.1176392e-01    2.2867064e+03    0.0000000e+00    3.4759318e-05    1.0238353e+03    2.0584697e+03    6.9022893e+02    5.0000000e+02    5.0000000e+02    5.0000000e+02    5.5669352e+06    1.2162995e+03    1.8699883e+04    2.2763775e-02    3.3239172e+02   -1.0766490e+04    1.1167122e-02   -7.0513424e+04   -2.6230596e-02    5.4703534e-03   -1.1718385e-02    1.2527581e-03    3.1190281e+03   -3.1991676e-04    1.4752962e-04    1.2511794e-03    1.3175367e-04    3.5288347e+01
   2.6507150e+01    5.7161580e+00    8.0530551e-01    2.2638384e+03    0.0000000e+00    3.4528967e-05    1.0218533e+03    2.0402591e+03    6.8926428e+02    5.0000000e+02    5.0000000e+02    5.0000000e+02    5.5404852e+06    1.2095421e+03    1.8518623e+04    2.2763775e-02    3.3270480e+02   -1.0715618e+04    1.3008583e-02   -7.0178120e+04   -2.6320313e-02    5.4205364e-03   -1.1670698e-02    8.0273440e-04    3.1050991e+03   -2.0024491e-04    1.4675010e-04    1.2508278e-03    1.3042677e-04    3.5034868e+01
   2.6608453e+01    5.7136364e+00    7.9968785e-01    2.1959801e+03    0.0000000e+00    3.5294485e-05    1.0200378e+03    2.0336303e+03    6.8834437e+02    5.0000000e+02    5.0000000e+02    5.0000000e+02    5.5141832e+06    1.1973999e+03    1.8273479e+04    2.2763775e-02    3.3301513e+02   -1.0664141e+04    7.8040031e-03   -6.9845075e+04   -2.6058479e-02    5.3518040e-03   -1.1484122e-02    2.0673398e-03    3.0912751e+03   -1.2324680e-03    1.4592891e-04    1.2388459e-03    1.2873314e-04    3.5710446e+01
   2.6709824e+01    5.7214770e+00    7.9345799e-01    2.1718054e+03    0.0000000e+00    3.5087161e-05    1.0182025e+03    2.0316661e+03    6.8736754e+02    5.0000000e+02    5.0000000e+02    5.0000000e+02    5.4878169e+06    1.1908013e+03    1.8098236e+04    2.2763775e-02    3.3332157e+02   -1.0611095e+04    8.4209966e-03   -6.9512321e+04   -2.6064575e-02    5.3320730e-03   -1.1336625e-02    7.6204975e-04    3.0773899e+03   -7.3409361e-04    1.4587107e-04    1.2331161e-03    1.2887001e-04    3.5459062e+01
   2.6811264e+01    5.7260068e+00    7.8764932e-01    2.1484927e+03    0.0000000e+00    3.4891580e-05    1.0163526e+03    2.0368485e+03    6.8640276e+02    5.0000000e+02    5.0000000e+02    5.0000000e+02    5.4616680e+06    1.1844292e+03    1.7926748e+04    2.2763775e-02    3.3362528e+02   -1.0560122e+04    9.6447505e-03   -6.9181236e+04   -2.6015134e-02    5.2953228e-03   -1.1237503e-02    8.2572012e-04    3.0636004e+03   -6.9448719e-04    1.4530803e-04    1.2281192e-03    1.2808070e-04    3.5217980e+01
   2.6912773e+01    5.7365763e+00    7.8100554e-01    2.1218525e+03    0.0000000e+00    3.4713742e-05    1.0143548e+03    2.0319933e+03    6.8543019e+02    5.0000000e+02    5.0000000e+02    5.0000000e+02    5.4356499e+06    1.1772080e+03    1.7741284e+04    2.2763775e-02    3.3392613e+02   -1.0510056e+04    1.1895126e-02   -6.8851430e+04   -2.6005370e-02    5.2529529e-03   -1.1114600e-02    1.0479219e-03    3.0498942e+03   -7.5185199e-04    1.4468651e-04    1.2228241e-03    1.2712602e-04    3.5006770e+01
   2.7027033e+01    5.7490822e+00    7.7340650e-01    2.0575005e+03    0.0000000e+00    3.5412901e-05    1.0121176e+03    2.0313216e+03    6.8421901e+02    5.0000000e+02    5.0000000e+02    5.0000000e+02    5.4060340e+06    1.1631688e+03    1.7461249e+04    2.2763775e-02    3.3426146e+02   -1.0455567e+04    1.7468822e-02   -6.8474708e+04   -2.5931912e-02    5.1969770e-03   -1.0952352e-02    8.3347554e-04    3.0342783e+03   -1.1838943e-04    1.4383717e-04    1.2153863e-03    1.2629894e-04    3.5658015e+01
   2.7116299e+01    5.7464361e+00    7.6878708e-01    2.0401587e+03    0.0000000e+00    3.5281348e-05    1.0105117e+03    2.0345046e+03    6.8327966e+02    5.0000000e+02    5.0000000e+02    5.0000000e+02    5.3837896e+06    1.1573715e+03    1.7316564e+04    2.2763775e-02    3.3451952e+02   -1.0409350e+04    1.4137716e-02   -6.8194754e+04   -2.5859070e-02    5.1963830e-03   -1.0893672e-02    2.1930934e-03    3.0225480e+03   -3.2344043e-04    1.4419994e-04    1.2109860e-03    1.2679921e-04    3.5486527e+01
   2.7218013e+01    5.7477848e+00    7.6355067e-01    2.0258071e+03    0.0000000e+00    3.5043740e-05    1.0087881e+03    2.0383121e+03    6.8222767e+02    5.0000000e+02    5.0000000e+02    5.0000000e+02    5.3581902e+06    1.1513313e+03    1.7166762e+04    2.2763775e-02    3.3481101e+02   -1.0359396e+04    1.1034566e-02   -6.7870196e+04   -2.5819355e-02    5.1762646e-03   -1.0774589e-02    1.0910387e-03    3.0090820e+03   -3.6533733e-04    1.4402643e-04    1.2053607e-03    1.2691496e-04    3.5216439e+01
   2.7319791e+01    5.7506620e+00    7.5853677e-01    2.0116337e+03    0.0000000e+00    3.4795378e-05    1.0070243e+03    2.0425125e+03    6.8120166e+02    5.0000000e+02    5.0000000e+02    5.0000000e+02    5.3325840e+06    1.1455474e+03    1.7016390e+04    2.2763775e-02    3.3510016e+02   -1.0311265e+04    8.1616851e-03   -6.7545275e+04   -2.5703954e-02    5.1234853e-03   -1.0682619e-02    9.2376202e-04    2.9956143e+03   -8.6204953e-04    1.4345700e-04    1.1999980e-03    1.2547120e-04    3.4928173e+01
   2.7421629e+01    5.7522984e+00    7.5250240e-01    1.9908478e+03    0.0000000e+00    3.4540982e-05    1.0051061e+03    2.0465607e+03    6.8018476e+02    5.0000000e+02    5.0000000e+02    5.0000000e+02    5.3071190e+06    1.1393619e+03    1.6854732e+04    2.2763775e-02    3.3538680e+02   -1.0263604e+04    4.7877281e-03   -6.7222396e+04   -2.5725180e-02    5.0851183e-03   -1.0591130e-02    1.3597752e-03    2.9822277e+03   -9.5780308e-04    1.4285276e-04    1.1968051e-03    1.2452166e-04    3.4646831e+01
   2.7523529e+01    5.7557371e+00    7.4725639e-01    1.9321296e+03    0.0000000e+00    3.5161874e-05    1.0033676e+03    2.0404927e+03    6.7917148e+02    5.0000000e+02    5.0000000e+02    5.0000000e+02    5.2821062e+06    1.1284174e+03    1.6632308e+04    2.2763775e-02    3.3567086e+02   -1.0214621e+04    1.0834306e-02   -6.6905978e+04   -2.5710826e-02    5.0223331e-03   -1.0521439e-02    1.4181355e-03    2.9690594e+03   -6.1479458e-04    1.4182515e-04    1.1931625e-03    1.2283678e-04    3.5128064e+01
   2.7625075e+01    5.7559778e+00    7.4186087e-01    1.9251673e+03    0.0000000e+00    3.4827221e-05    1.0015446e+03    2.0310156e+03    6.7817300e+02    5.0000000e+02    5.0000000e+02    5.0000000e+02    5.2568860e+06    1.1230147e+03    1.6487674e+04    2.2763775e-02    3.3595034e+02   -1.0167148e+04    1.2566176e-02   -6.6585679e+04   -2.5812784e-02    4.8893804e-03   -1.0491541e-02    3.7384763e-04    2.9557781e+03   -4.2238641e-04    1.3950878e-04    1.1935425e-03    1.1810374e-04    3.4788606e+01
   2.7726721e+01    5.7532657e+00    7.3656179e-01    1.9056396e+03    0.0000000e+00    3.4648223e-05    9.9977579e+02    2.0260493e+03    6.7723387e+02    5.0000000e+02    5.0000000e+02    5.0000000e+02    5.2318763e+06    1.1170488e+03    1.6335649e+04    2.2763775e-02    3.3622759e+02   -1.0118757e+04    8.0672182e-03   -6.6268872e+04   -2.5837163e-02    4.8220503e-03   -1.0427622e-02    4.2332526e-04    2.9426072e+03   -1.7640317e-04    1.3832884e-04    1.1907689e-03    1.1603072e-04    3.4574666e+01
   2.7828438e+01    5.7524383e+00    7.3076430e-01    1.8925283e+03    0.0000000e+00    3.4344124e-05    9.9795043e+02    2.0236092e+03    6.7633509e+02    5.0000000e+02    5.0000000e+02    5.0000000e+02    5.2067737e+06    1.1113477e+03    1.6189689e+04    2.2763775e-02    3.3650254e+02   -1.0068052e+04    3.8960895e-03   -6.5952216e+04   -2.5607631e-02    4.7989279e-03   -1.0244273e-02    6.5488783e-04    2.9294185e+03   -1.5635130e-04    1.3799214e-04    1.1788456e-03    1.1623092e-04    3.4264727e+01
   2.7930219e+01    5.7606123e+00    7.2545184e-01    1.8743019e+03    0.0000000e+00    3.4135857e-05    9.9626282e+02    2.0227195e+03    6.7537322e+02    5.0000000e+02    5.0000000e+02    5.0000000e+02    5.1818790e+06    1.1055412e+03    1.6041629e+04    2.2763775e-02    3.3677513e+02   -1.0018986e+04    8.2444976e-03   -6.5637124e+04   -2.5546715e-02    4.7339741e-03   -1.0132285e-02    5.6443526e-04    2.9162593e+03   -1.8269967e-04    1.3685447e-04    1.1723727e-03    1.1437163e-04    3.4019534e+01
   2.8032066e+01    5.7712807e+00    7.2043050e-01    1.8097121e+03    0.0000000e+00    3.4900046e-05    9.9452431e+02    2.0241286e+03    6.7443397e+02    5.0000000e+02    5.0000000e+02    5.0000000e+02    5.1570976e+06    1.0943036e+03    1.5819006e+04    2.2763775e-02    3.3704538e+02   -9.9710440e+03    1.2130794e-02   -6.5323151e+04   -2.5388781e-02    4.6926382e-03   -9.9809806e-03    2.7606388e-04    2.9031914e+03   -3.4534014e-05    1.3620326e-04    1.1627472e-03    1.1329551e-04    3.4613631e+01
   2.8133973e+01    5.7818121e+00    7.1539564e-01    1.7934118e+03    0.0000000e+00    3.4724067e-05    9.9284928e+02    2.0265157e+03    6.7340888e+02    5.0000000e+02    5.0000000e+02    5.0000000e+02    5.1324521e+06    1.0883302e+03    1.5673868e+04    2.2763775e-02    3.3731211e+02   -9.9241867e+03    1.2211900e-02   -6.5010572e+04   -2.5360791e-02    4.6555642e-03   -9.8923772e-03    3.5530274e-04    2.8902022e+03   -1.0321826e-05    1.3565274e-04    1.1581009e-03    1.1231880e-04    3.4396481e+01
   2.8235939e+01    5.7917690e+00    7.1016478e-01    1.7759936e+03    0.0000000e+00    3.4528010e-05    9.9110287e+02    2.0291882e+03    6.7236673e+02    5.0000000e+02    5.0000000e+02    5.0000000e+02    5.1079288e+06    1.0822593e+03    1.5527949e+04    2.2763775e-02    3.3757652e+02   -9.8776263e+03    9.6676453e-03   -6.4699345e+04   -2.5315254e-02    4.6281836e-03   -9.7886730e-03    4.0878781e-04    2.8772620e+03    7.0459437e-05    1.3514002e-04    1.1525717e-03    1.1206560e-04    3.4159431e+01
   2.8337976e+01    5.7913132e+00    7.0541281e-01    1.7626726e+03    0.0000000e+00    3.4305779e-05    9.8947666e+02    2.0320207e+03    6.7133465e+02    5.0000000e+02    5.0000000e+02    5.0000000e+02    5.0835018e+06    1.0766454e+03    1.5394028e+04    2.2763775e-02    3.3783872e+02   -9.8308302e+03    7.8087965e-03   -6.4389680e+04   -2.5258259e-02    4.6190758e-03   -9.7028509e-03    5.4247580e-04    2.8643816e+03    2.3561159e-05    1.3509919e-04    1.1474341e-03    1.1214044e-04    3.3896281e+01
   2.8440079e+01    5.7915863e+00    7.0061661e-01    1.7490190e+03    0.0000000e+00    3.4035637e-05    9.8781882e+02    2.0349326e+03    6.7031044e+02    5.0000000e+02    5.0000000e+02    5.0000000e+02    5.0591586e+06    1.0714068e+03    1.5262005e+04    2.2763775e-02    3.3809887e+02   -9.7836698e+03    8.4957834e-03   -6.4081412e+04   -2.5138479e-02    4.5684012e-03   -9.5847653e-03    4.2936591e-04    2.8515433e+03    6.6194427e-05    1.3420423e-04    1.1400907e-03    1.1073277e-04    3.3582258e+01
   2.8542237e+01    5.7914555e+00    6.9638591e-01    1.7065121e+03    0.0000000e+00    3.4662044e-05    9.8619322e+02    2.0378289e+03    6.6929353e+02    5.0000000e+02    5.0000000e+02    5.0000000e+02    5.0348956e+06    1.0610342e+03    1.5069923e+04    2.2763775e-02    3.3835689e+02   -9.7364575e+03    1.0672294e-02   -6.3774273e+04   -2.5031281e-02    4.5392705e-03   -9.5253688e-03    6.7414886e-04    2.8387431e+03    2.0734804e-04    1.3359304e-04    1.1350956e-03    1.1010025e-04    3.4125257e+01
   2.8644038e+01    5.7971356e+00    6.9117081e-01    1.6849585e+03    0.0000000e+00    3.4552598e-05    9.8442552e+02    2.0269436e+03    6.6829088e+02    5.0000000e+02    5.0000000e+02    5.0000000e+02    5.0107965e+06    1.0546594e+03    1.4920068e+04    2.2763775e-02    3.3861066e+02   -9.6899455e+03    1.0179090e-02   -6.3469109e+04   -2.4999182e-02    4.5038921e-03   -9.4446821e-03    2.6483801e-04    2.8260409e+03    2.1296419e-04    1.3301567e-04    1.1309966e-03    1.0883508e-04    3.3967686e+01
   2.8745939e+01    5.8004210e+00    6.8608440e-01    1.6705950e+03    0.0000000e+00    3.4335690e-05    9.8270828e+02    2.0214252e+03    6.6729956e+02    5.0000000e+02    5.0000000e+02    5.0000000e+02    4.9868541e+06    1.0490177e+03    1.4782601e+04    2.2763775e-02    3.3886222e+02   -9.6433732e+03    1.1645646e-02   -6.3165878e+04   -2.4990826e-02    4.4533149e-03   -9.3824650e-03    2.7185789e-04    2.8134057e+03    1.3911990e-04    1.3188180e-04    1.1282806e-03    1.0766315e-04    3.3719225e+01
   2.8847905e+01    5.8034836e+00    6.8134911e-01    1.6605562e+03    0.0000000e+00    3.4057974e-05    9.8107713e+02    2.0186541e+03    6.6633717e+02    5.0000000e+02    5.0000000e+02    5.0000000e+02    4.9624581e+06    1.0442202e+03    1.4659363e+04    2.2763775e-02    3.3911167e+02   -9.5992793e+03    2.4308842e-03   -6.2855295e+04   -2.5023923e-02    4.4096372e-03   -9.3611691e-03   -4.6783966e-04    2.8005786e+03    1.8248029e-04    1.3093545e-04    1.1273651e-03    1.0715216e-04    3.3420355e+01
   2.8921330e+01    5.7942369e+00    6.7736314e-01    1.6492359e+03    0.0000000e+00    3.3860347e-05    9.7986479e+02    2.0175291e+03    6.6570105e+02    5.0000000e+02    5.0000000e+02    5.0000000e+02    4.9451965e+06    1.0402492e+03    1.4564853e+04    2.2763775e-02    3.3929013e+02   -9.5655308e+03    1.5878896e-02   -6.2636951e+04   -2.4766359e-02    4.4099207e-03   -9.1518222e-03   -5.2950804e-04    2.7914800e+03    3.8196415e-04    1.3106759e-04    1.1141409e-03    1.0770991e-04    3.3212438e+01
   2.9035547e+01    5.8091298e+00    6.7234429e-01    1.6125399e+03    0.0000000e+00    3.4148964e-05    9.7805877e+02    2.0169233e+03    6.6462371e+02    5.0000000e+02    5.0000000e+02    5.0000000e+02    4.9186719e+06    1.0316728e+03    1.4384653e+04    2.2763775e-02    3.3956518e+02   -9.5085359e+03    1.0411726e-02   -6.2304145e+04   -2.4638620e-02    4.3957020e-03   -9.0661401e-03    1.3597156e-03    2.7774345e+03    7.2890368e-06    1.3126956e-04    1.1069235e-03    1.0754289e-04    3.3419490e+01
   2.9130708e+01    5.8267515e+00    6.6788788e-01    1.5967593e+03    0.0000000e+00    3.3985984e-05    9.7652163e+02    2.0171196e+03    6.6374364e+02    5.0000000e+02    5.0000000e+02    5.0000000e+02    4.8970145e+06    1.0265587e+03    1.4258000e+04    2.2763775e-02    3.3979175e+02   -9.4634311e+03    1.4210824e-02   -6.2030821e+04   -2.4555726e-02    4.3574038e-03   -8.9983415e-03    6.0284479e-04    2.7659432e+03   -1.3755078e-05    1.3072296e-04    1.1019613e-03    1.0626952e-04    3.3216609e+01
   2.9226017e+01    5.8441105e+00    6.6329346e-01    1.5890358e+03    0.0000000e+00    3.3708927e-05    9.7501241e+02    2.0176165e+03    6.6284136e+02    5.0000000e+02    5.0000000e+02    5.0000000e+02    4.8751930e+06    1.0219827e+03    1.4144012e+04    2.2763775e-02    3.4001677e+02   -9.4227576e+03    6.1159243e-03   -6.1753381e+04   -2.4502110e-02    4.2452687e-03   -8.9268354e-03   -3.9141182e-04    2.7544479e+03   -6.0225988e-05    1.2857646e-04    1.0977136e-03    1.0191436e-04    3.2926955e+01
   2.9321465e+01    5.8553511e+00    6.5902555e-01    1.5803161e+03    0.0000000e+00    3.3471960e-05    9.7351050e+02    2.0183035e+03    6.6190299e+02    5.0000000e+02    5.0000000e+02    5.0000000e+02    4.8535524e+06    1.0171270e+03    1.4028647e+04    2.2763775e-02    3.4024028e+02   -9.3833984e+03    4.0361277e-03   -6.1477949e+04   -2.4357181e-02    4.2024210e-03   -8.8381873e-03    3.5895778e-05    2.7430222e+03   -2.9543035e-05    1.2776358e-04    1.0912950e-03    1.0074982e-04    3.2672288e+01
   2.9417044e+01    5.8606925e+00    6.5445121e-01    1.5657407e+03    0.0000000e+00    3.3280564e-05    9.7201334e+02    2.0190225e+03    6.6096879e+02    5.0000000e+02    5.0000000e+02    5.0000000e+02    4.8320157e+06    1.0120096e+03    1.3910799e+04    2.2763775e-02    3.4046224e+02   -9.3447572e+03    6.7527929e-03   -6.1204352e+04   -2.4265883e-02    4.1510195e-03   -8.7729464e-03    6.6030475e-04    2.7317336e+03   -9.7789815e-05    1.2679286e-04    1.0860517e-03    9.9116136e-05    3.2448332e+01
   2.9512773e+01    5.8621459e+00    6.5067564e-01    1.5307095e+03    0.0000000e+00    3.3694663e-05    9.7063220e+02    2.0198433e+03    6.6003756e+02    5.0000000e+02    5.0000000e+02    5.0000000e+02    4.8104483e+06    1.0039690e+03    1.3760329e+04    2.2763775e-02    3.4068245e+02   -9.3051189e+03    9.7290247e-03   -6.0930220e+04   -2.4232452e-02    4.1233283e-03   -8.7309851e-03    3.1611673e-04    2.7203791e+03    3.3950589e-04    1.2634633e-04    1.0833843e-03    9.8441838e-05    3.2745582e+01
   2.9608644e+01    5.8603542e+00    6.4667755e-01    1.5158600e+03    0.0000000e+00    3.3584044e-05    9.6913167e+02    2.0204811e+03    6.5910585e+02    5.0000000e+02    5.0000000e+02    5.0000000e+02    4.7887418e+06    9.9880033e+02    1.3642332e+04    2.2763775e-02    3.4090087e+02   -9.2643197e+03    7.1295849e-03   -6.0654702e+04   -2.4263605e-02    4.0702192e-03   -8.7082420e-03    6.9149257e-05    2.7089194e+03    2.3884231e-04    1.2542212e-04    1.0827152e-03    9.6659053e-05    3.2589115e+01
   2.9704652e+01    5.8599703e+00    6.4262854e-01    1.5090734e+03    0.0000000e+00    3.3292344e-05    9.6763753e+02    2.0139278e+03    6.5817033e+02    5.0000000e+02    5.0000000e+02    5.0000000e+02    4.7672844e+06    9.9454919e+02    1.3537538e+04    2.2763775e-02    3.4111779e+02   -9.2209438e+03    6.7385810e-03   -6.0383857e+04   -2.4289274e-02    4.0319111e-03   -8.6976452e-03    4.4266610e-04    2.6975607e+03    2.3377350e-04    1.2489186e-04    1.0823674e-03    9.5533747e-05    3.2277774e+01
   2.9800819e+01    5.8652328e+00    6.3807999e-01    1.4960895e+03    0.0000000e+00    3.3086595e-05    9.6610506e+02    2.0057605e+03    6.5723711e+02    5.0000000e+02    5.0000000e+02    5.0000000e+02    4.7458605e+06    9.8952949e+02    1.3421634e+04    2.2763775e-02    3.4133328e+02   -9.1774655e+03    1.0221931e-02   -6.0113470e+04   -2.4303342e-02    3.9824855e-03   -8.6722169e-03    3.9267994e-04    2.6862354e+03    1.9760826e-04    1.2394272e-04    1.0813215e-03    9.3916583e-05    3.2052431e+01
   2.9945328e+01    5.8737617e+00    6.3207896e-01    1.4521258e+03    0.0000000e+00    3.3528221e-05    9.6394688e+02    1.9988909e+03    6.5590608e+02    5.0000000e+02    5.0000000e+02    5.0000000e+02    4.7137452e+06    9.7834788e+02    1.3200700e+04    2.2763775e-02    3.4165365e+02   -9.1135294e+03    4.6895485e-03   -5.9707110e+04   -2.4186794e-02    3.9047529e-03   -8.5885734e-03   -7.7731562e-05    2.6692288e+03    4.2187890e-05    1.2232905e-04    1.0752698e-03    9.1641161e-05    3.2358927e+01
   3.0041852e+01    5.8732277e+00    6.2838086e-01    1.4396172e+03    0.0000000e+00    3.3390825e-05    9.6250111e+02    1.9951042e+03    6.5508871e+02    5.0000000e+02    5.0000000e+02    5.0000000e+02    4.6924633e+06    9.7351587e+02    1.3088101e+04    2.2763775e-02    3.4186459e+02   -9.0722580e+03    8.3490010e-03   -5.9437684e+04   -2.3875848e-02    3.8761481e-03   -8.3728740e-03    1.3373270e-04    2.6580419e+03    9.1145078e-05    1.2180320e-04    1.0602346e-03    9.0925514e-05    3.2191117e+01
   3.0138518e+01    5.8885459e+00    6.2507400e-01    1.4305797e+03    0.0000000e+00    3.3215594e-05    9.6111035e+02    1.9919110e+03    6.5422078e+02    5.0000000e+02    5.0000000e+02    5.0000000e+02    4.6710056e+06    9.6930561e+02    1.2986321e+04    2.2763775e-02    3.4207412e+02   -9.0304338e+03    5.0962843e-03   -5.9166281e+04   -2.3742187e-02    3.8391288e-03   -8.3260754e-03   -6.7424056e-05    2.6467174e+03    8.6690839e-05    1.2098586e-04    1.0549258e-03    8.9850983e-05    3.1977296e+01
   3.0235323e+01    5.9008933e+00    6.2099391e-01    1.4163587e+03    0.0000000e+00    3.3083437e-05    9.5966811e+02    1.9908236e+03    6.5328610e+02    5.0000000e+02    5.0000000e+02    5.0000000e+02    4.6499197e+06    9.6432379e+02    1.2872241e+04    2.2763775e-02    3.4228224e+02   -8.9899318e+03    8.5454849e-03   -5.8898960e+04   -2.3705040e-02    3.8096652e-03   -8.2514877e-03    1.8775355e-04    2.6355471e+03    4.1095446e-05    1.2038187e-04    1.0509383e-03    8.9027888e-05    3.1802603e+01
   3.0332292e+01    5.9137268e+00    6.1677798e-01    1.4059692e+03    0.0000000e+00    3.2856438e-05    9.5825583e+02    1.9900222e+03    6.5235013e+02    5.0000000e+02    5.0000000e+02    5.0000000e+02    4.6289832e+06    9.5979573e+02    1.2767602e+04    2.2763775e-02    3.4248892e+02   -8.9500637e+03    8.9046422e-03   -5.8633548e+04   -2.3669495e-02    3.8023572e-03   -8.1745268e-03    4.0627469e-04    2.6245055e+03    9.2718861e-05    1.2014289e-04    1.0467439e-03    8.9155099e-05    3.1553929e+01
   3.0429402e+01    5.9286077e+00    6.1263804e-01    1.3776472e+03    0.0000000e+00    3.3170427e-05    9.5677286e+02    1.9894554e+03    6.5140836e+02    5.0000000e+02    5.0000000e+02    5.0000000e+02    4.6080670e+06    9.5206274e+02    1.2623421e+04    2.2763775e-02    3.4269414e+02   -8.9106268e+03    7.1283242e-03   -5.8367859e+04   -2.3590123e-02    3.7802119e-03   -8.0908415e-03   -1.7971488e-04    2.6134371e+03    2.3949054e-04    1.1954146e-04    1.0418807e-03    8.8929591e-05    3.1774724e+01
   3.0526664e+01    5.9328291e+00    6.0901729e-01    1.3652136e+03    0.0000000e+00    3.3062200e-05    9.5542032e+02    1.9887098e+03    6.5047597e+02    5.0000000e+02    5.0000000e+02    5.0000000e+02    4.5873748e+06    9.4710021e+02    1.2517916e+04    2.2763775e-02    3.4289742e+02   -8.8707910e+03    4.7446568e-03   -5.8105798e+04   -2.3505616e-02    3.7582950e-03   -8.0222741e-03    2.8433093e-04    2.6025118e+03    1.7514049e-04    1.1909293e-04    1.0372116e-03    8.8312581e-05    3.1620261e+01
   3.0624070e+01    5.9360496e+00    6.0530735e-01    1.3564274e+03    0.0000000e+00    3.2828760e-05    9.5402149e+02    1.9880326e+03    6.4954875e+02    5.0000000e+02    5.0000000e+02    5.0000000e+02    4.5666173e+06    9.4279077e+02    1.2417920e+04    2.2763775e-02    3.4309936e+02   -8.8312624e+03    5.6387458e-03   -5.7842554e+04   -2.3459181e-02    3.7306374e-03   -7.9560560e-03   -1.7867069e-04    2.5915453e+03    1.6618699e-04    1.1856683e-04    1.0336259e-03    8.7392471e-05    3.1352988e+01
   3.0721606e+01    5.9361053e+00    6.0148715e-01    1.3533244e+03    0.0000000e+00    3.2542461e-05    9.5258871e+02    1.9872517e+03    6.4862539e+02    5.0000000e+02    5.0000000e+02    5.0000000e+02    4.5457201e+06    9.3868383e+02    1.2322594e+04    2.2763775e-02    3.4329991e+02   -8.7917314e+03    1.8155479e-03   -5.7577385e+04   -2.3432035e-02    3.6820852e-03   -7.8997251e-03   -4.0456263e-04    2.5804937e+03    5.5059041e-05    1.1758318e-04    1.0307346e-03    8.5700041e-05    3.1075649e+01
   3.0819283e+01    5.9393703e+00    5.9710652e-01    1.3440599e+03    0.0000000e+00    3.2238765e-05    9.5106238e+02    1.9756763e+03    6.4770305e+02    5.0000000e+02    5.0000000e+02    5.0000000e+02    4.5250810e+06    9.3436739e+02    1.2218395e+04    2.2763775e-02    3.4349914e+02   -8.7506999e+03    5.1073774e-03   -5.7316710e+04   -2.3412713e-02    3.6454440e-03   -7.8377446e-03    2.2712451e-04    2.5695747e+03    7.7244803e-05    1.1688093e-04    1.0278537e-03    8.4265212e-05    3.0757442e+01
   3.0917103e+01    5.9447623e+00    5.9314217e-01    1.3048329e+03    0.0000000e+00    3.2837512e-05    9.4968053e+02    1.9686946e+03    6.4678660e+02    5.0000000e+02    5.0000000e+02    5.0000000e+02    4.5044738e+06    9.2528376e+02    1.2058295e+04    2.2763775e-02    3.4369698e+02   -8.7099267e+03    7.4451750e-03   -5.7056203e+04   -2.3361638e-02    3.6075319e-03   -7.7946756e-03    7.2960473e-05    2.5586802e+03    1.2486485e-04    1.1589514e-04    1.0251349e-03    8.3253200e-05    3.1199042e+01
   3.1015078e+01    5.9518509e+00    5.8971846e-01    1.2981137e+03    0.0000000e+00    3.2618451e-05    9.4831680e+02    1.9615146e+03    6.4590419e+02    5.0000000e+02    5.0000000e+02    5.0000000e+02    4.4839750e+06    9.2136895e+02    1.1964695e+04    2.2763775e-02    3.4389256e+02   -8.6697006e+03    6.4312628e-03   -5.6796781e+04   -2.3295539e-02    3.5754742e-03   -7.7541173e-03   -1.1415279e-04    2.5478457e+03   -3.9525891e-06    1.1529074e-04    1.0218162e-03    8.2355643e-05    3.0964738e+01
   3.1113183e+01    5.9533464e+00    5.8603691e-01    1.2904870e+03    0.0000000e+00    3.2344207e-05    9.4693144e+02    1.9587657e+03    6.4510614e+02    5.0000000e+02    5.0000000e+02    5.0000000e+02    4.4635545e+06    9.1757660e+02    1.1875602e+04    2.2763775e-02    3.4408696e+02   -8.6301869e+03    3.8605796e-03   -5.6537981e+04   -2.3042695e-02    3.5582271e-03   -7.5871313e-03   -3.0499548e-04    2.5370833e+03   -5.4200015e-05    1.1489351e-04    1.0099069e-03    8.2086460e-05    3.0678911e+01
   3.1211441e+01    5.9673218e+00    5.8299947e-01    1.2871620e+03    0.0000000e+00    3.2084644e-05    9.4561651e+02    1.9553597e+03    6.4423056e+02    5.0000000e+02    5.0000000e+02    5.0000000e+02    4.4430991e+06    9.1406851e+02    1.1788959e+04    2.2763775e-02    3.4428016e+02   -8.5894164e+03    6.1143198e-03   -5.6279634e+04   -2.2906744e-02    3.5389080e-03   -7.5548959e-03   -2.1218873e-04    2.5262579e+03    1.5487726e-05    1.1464510e-04    1.0051583e-03    8.1849260e-05    3.0418218e+01
   3.1309832e+01    5.9799645e+00    5.7910983e-01    1.2744159e+03    0.0000000e+00    3.1946309e-05    9.4418703e+02    1.9582801e+03    6.4330149e+02    5.0000000e+02    5.0000000e+02    5.0000000e+02    4.4227663e+06    9.0943319e+02    1.1686869e+04    2.2763775e-02    3.4447220e+02   -8.5508702e+03    3.0724055e-03   -5.6021638e+04   -2.2840212e-02    3.4964796e-03   -7.4689930e-03   -3.9294206e-04    2.5154849e+03    2.6048723e-05    1.1379648e-04    1.0001517e-03    8.0449636e-05    3.0248152e+01
[truncated: 258,571 more chars]
