# Supplementary material for: Research on combustion and emissions of heavy duty diesel engines under low-speed and low-load conditions in low temperature environments
Source: PLoS One. 2025 Feb 21;20(2):e0318933. doi: 10.1371/journal.pone.0318933 (PMC11844864; doi:10.1371/journal.pone.0318933)
Supplement: S1 File — (ZIP) [file pone.0318933.s001.zip › 1000rpm_30%/3-tigaojinqiwendu/Tin342K/bound2-wall.out]

# CONVERGE Release Build 2.3.20/  Jan 30, 2017        Run Date:Thu Aug 31 20:48:15 2023
# column       1                2                3                4                5                6                7                8                9               10               11               12               13               14               15               16               17               18               19               20               21               22               23               24               25               26               27               28               29               30 
#          Crank      Avg_Vel_Mag              TKE              EPS            OMEGA        Turb_Visc  Near_Wall_Avg_T  Near_Wall_Max_T  Near_Wall_Min_T       Wall_Avg_T       Wall_Max_T       Wall_Min_T         Avg_Pres          Avg_HTC     HT_xfer_Rate        Wall_Area      Tot_HT_xfer     Pres_Force_X     Pres_Force_Y     Pres_Force_Z     Visc_Force_X     Visc_Force_Y     Visc_Force_Z    Pres_Torque_X    Pres_Torque_Y    Pres_Torque_Z    Visc_Torque_X    Visc_Torque_Y    Visc_Torque_Z            Yplus 
#          (DEG)            (m/s)        (m^2/s^2)        (m^2/s^3)              1/s          (m^2/s)              (K)              (K)              (K)              (K)              (K)              (K)          (N/m^2)        (W/m^2-K)            (J/s)            (m^2)              (J)              (N)              (N)              (N)              (N)              (N)              (N)            (N m)            (N m)            (N m)            (N m)            (N m)            (N m)           (none) 
#
  -1.4600000e+02    1.9294279e+00    1.0800000e+01    1.1036913e+04    0.0000000e+00    8.9301055e-04    3.4200000e+02    3.4200000e+02    3.4200000e+02    4.6000000e+02    4.6000000e+02    4.6000000e+02    1.6847000e+05    1.9715044e+02   -1.6008836e+03    6.8814504e-02    0.0000000e+00    1.1297766e+04   -3.4106051e-13    0.0000000e+00    0.0000000e+00    0.0000000e+00    3.6923869e-01   -1.4210855e-14   -9.7431468e+02   -1.9097106e-07    3.1141886e-11   -2.2847580e-02    0.0000000e+00    1.7839180e+02
  -1.4587230e+02    1.9404311e+00    1.0577657e+01    1.0712355e+04    0.0000000e+00    8.8257409e-04    3.4223554e+02    3.4297020e+02    3.4213869e+02    4.6000000e+02    4.6000000e+02    4.6000000e+02    1.6863740e+05    1.9557080e+02   -1.5841989e+03    6.8784697e-02   -3.3873485e-02    1.1304094e+04   -1.4590868e-04    0.0000000e+00    2.5321447e-05   -2.1240079e-07    3.5238785e-01   -2.4691005e-05   -9.7454609e+02   -1.7286177e-07   -3.7800038e-08   -2.1805088e-02   -2.1038770e-08    1.7651046e+02
  -1.4579372e+02    1.9555749e+00    1.0441887e+01    1.0514623e+04    0.0000000e+00    8.7623825e-04    3.4236543e+02    3.4352044e+02    3.4221536e+02    4.6000000e+02    4.6000000e+02    4.6000000e+02    1.6871594e+05    1.9457310e+02   -1.5739561e+03    6.8766307e-02   -5.4522946e-02    1.1306335e+04   -2.9484544e-04    0.0000000e+00   -6.5301734e-05   -3.5299062e-07    3.4770864e-01   -4.9941907e-05   -9.7452081e+02   -1.6137545e-07   -5.5078785e-08   -2.1513552e-02   -3.5305908e-08    1.7534026e+02
  -1.4567094e+02    1.9813792e+00    1.0234994e+01    1.0215508e+04    0.0000000e+00    8.6651259e-04    3.4256111e+02    3.4426581e+02    3.4233222e+02    4.6000000e+02    4.6000000e+02    4.6000000e+02    1.6882840e+05    1.9302948e+02   -1.5582157e+03    6.8737474e-02   -8.6495711e-02    1.1309128e+04   -4.0029703e-04    0.0000000e+00   -1.1345322e-04   -1.4358006e-07    3.4078076e-01   -6.8040005e-05   -9.7435978e+02   -1.5018025e-07   -7.4751411e-08   -2.1083670e-02   -2.7291294e-08    1.7353819e+02
  -1.4558567e+02    1.9951023e+00    1.0095091e+01    1.0014570e+04    0.0000000e+00    8.5990278e-04    3.4269296e+02    3.4471538e+02    3.4241355e+02    4.6000000e+02    4.6000000e+02    4.6000000e+02    1.6890113e+05    1.9197105e+02   -1.5474782e+03    6.8717396e-02   -1.0849305e-01    1.1310695e+04   -3.9901828e-04    0.0000000e+00   -1.0337956e-04    4.8648606e-07    3.3606307e-01   -6.7269700e-05   -9.7417857e+02   -1.4964236e-07   -8.5479868e-08   -2.0791884e-02    1.1369474e-08    1.7230732e+02
  -1.4547909e+02    2.0035776e+00    9.9247942e+00    9.7715686e+03    0.0000000e+00    8.5180924e-04    3.4285462e+02    3.4524177e+02    3.4251525e+02    4.6000000e+02    4.6000000e+02    4.6000000e+02    1.6898824e+05    1.9066853e+02   -1.5342971e+03    6.8692221e-02   -1.3575748e-01    1.1312383e+04   -3.5305698e-04    0.0000000e+00   -7.2635994e-05    9.4411157e-07    3.3029864e-01   -5.9707845e-05   -9.7390561e+02   -1.5246722e-07   -9.9484796e-08   -2.0435863e-02    3.7618862e-08    1.7079635e+02
  -1.4534587e+02    2.0014857e+00    9.7188032e+00    9.4799836e+03    0.0000000e+00    8.4194790e-04    3.4305445e+02    3.4590154e+02    3.4264190e+02    4.6000000e+02    4.6000000e+02    4.6000000e+02    1.6909604e+05    1.8907569e+02   -1.5181844e+03    6.8660640e-02   -1.6948316e-01    1.1314394e+04   -3.2153543e-04    0.0000000e+00   -3.0767166e-05    1.9501394e-06    3.2331822e-01   -5.2914145e-05   -9.7355083e+02   -1.5629299e-07   -1.1705874e-07   -2.0005073e-02    9.8648398e-08    1.6895186e+02
  -1.4517933e+02    1.9874978e+00    9.4715132e+00    9.1333880e+03    0.0000000e+00    8.3000268e-04    3.4330524e+02    3.4678082e+02    3.4278514e+02    4.6000000e+02    4.6000000e+02    4.6000000e+02    1.6923538e+05    1.8714412e+02   -1.4985835e+03    6.8620996e-02   -2.1110068e-01    1.1317179e+04   -3.1449984e-04    0.0000000e+00    1.0014850e-05    3.2492319e-06    3.1494717e-01   -4.9618731e-05   -9.7315548e+02   -1.5861055e-07   -1.4030477e-07   -1.9488565e-02    1.7526331e-07    1.6671601e+02
  -1.4497117e+02    1.9676702e+00    9.1787850e+00    8.7277191e+03    0.0000000e+00    8.1573698e-04    3.4362052e+02    3.4795048e+02    3.4296799e+02    4.6000000e+02    4.6000000e+02    4.6000000e+02    1.6941955e+05    1.8483076e+02   -1.4749820e+03    6.8571162e-02   -2.6231051e-01    1.1321268e+04   -2.5312074e-04    0.0000000e+00    4.5708523e-05    2.3213330e-06    3.0505170e-01   -4.2690419e-05   -9.7276414e+02   -1.6157818e-07   -1.7179474e-07   -1.8877956e-02    1.0248835e-07    1.6403787e+02
  -1.4471096e+02    1.9507441e+00    8.8355549e+00    8.2591500e+03    0.0000000e+00    7.9877479e-04    3.4401597e+02    3.4944171e+02    3.4321220e+02    4.6000000e+02    4.6000000e+02    4.6000000e+02    1.6966043e+05    1.8207756e+02   -1.4467385e+03    6.8508450e-02   -3.2510811e-01    1.1326996e+04   -2.6806197e-04    0.0000000e+00    8.0361437e-05    2.6001537e-06    2.9346968e-01   -4.3094181e-05   -9.7237643e+02   -1.6297848e-07   -2.0649739e-07   -1.8163122e-02    1.0908522e-07    1.6085159e+02
  -1.4438570e+02    1.9430527e+00    8.4377517e+00    7.7258796e+03    0.0000000e+00    7.7877923e-04    3.4450873e+02    3.5127161e+02    3.4352827e+02    4.6000000e+02    4.6000000e+02    4.6000000e+02    1.6997318e+05    1.7882365e+02   -1.4131983e+03    6.8429388e-02   -4.0180215e-01    1.1334779e+04   -1.9572450e-04    0.0000000e+00    1.2452754e-04    1.8567005e-06    2.8006525e-01   -3.4789676e-05   -9.7197331e+02   -1.6758052e-07   -2.4425742e-07   -1.7335537e-02    5.7067341e-08    1.5709074e+02
  -1.4397912e+02    1.9499723e+00    7.9840710e+00    7.1306842e+03    0.0000000e+00    7.5552737e-04    3.4511422e+02    3.5350488e+02    3.4391790e+02    4.6000000e+02    4.6000000e+02    4.6000000e+02    1.7035875e+05    1.7501295e+02   -1.3738022e+03    6.8329519e-02   -4.9502269e-01    1.1343912e+04   -3.4712496e-04    0.0000000e+00    1.4573516e-04    7.1174146e-06    2.6478223e-01   -4.5785031e-05   -9.7141573e+02   -1.6540972e-07   -2.7126565e-07   -1.6391044e-02    3.6983574e-07    1.5269957e+02
  -1.4347090e+02    1.9769050e+00    7.4752083e+00    6.4803879e+03    0.0000000e+00    7.2880557e-04    3.4585548e+02    3.5621293e+02    3.4438055e+02    4.6000000e+02    4.6000000e+02    4.6000000e+02    1.7083671e+05    1.7059977e+02   -1.3280281e+03    6.8203056e-02   -6.0770412e-01    1.1354684e+04   -1.9621200e-04    0.0000000e+00    1.9480647e-04    1.1299986e-05    2.4766023e-01   -2.9434923e-05   -9.7061797e+02   -1.7429787e-07   -2.9084746e-07   -1.5333125e-02    6.3491086e-07    1.4763331e+02
  -1.4287090e+02    2.0250124e+00    6.9440239e+00    5.8158360e+03    0.0000000e+00    7.0082004e-04    3.4671156e+02    3.5930096e+02    3.4490881e+02    4.6000000e+02    4.6000000e+02    4.6000000e+02    1.7137822e+05    1.6581450e+02   -1.2782163e+03    6.8051430e-02   -7.3578741e-01    1.1365352e+04   -3.2127858e-04    0.0000000e+00    2.2664186e-04    2.8592406e-05    2.2982613e-01   -3.6960776e-05   -9.6942346e+02   -1.7436045e-07   -3.6412015e-07   -1.4230488e-02    1.7309968e-06    1.4216444e+02
  -1.4227090e+02    2.0716375e+00    6.4721737e+00    5.2269409e+03    0.0000000e+00    6.7739378e-04    3.4753280e+02    3.6231096e+02    3.4545489e+02    4.6000000e+02    4.6000000e+02    4.6000000e+02    1.7197612e+05    1.6141954e+02   -1.2325066e+03    6.7897281e-02   -8.5925841e-01    1.1379169e+04    4.6785256e-04    0.0000000e+00    4.1527773e-04    2.9098813e-06    2.1425485e-01    3.8506996e-05   -9.6841223e+02   -2.0788466e-07   -2.1209096e-07   -1.3270746e-02    1.8068733e-07    1.3717603e+02
  -1.4167090e+02    2.1095943e+00    6.0524961e+00    4.7205246e+03    0.0000000e+00    6.5593056e-04    3.4829856e+02    3.6523185e+02    3.4600961e+02    4.6000000e+02    4.6000000e+02    4.6000000e+02    1.7259458e+05    1.5737970e+02   -1.1907185e+03    6.7740611e-02   -9.7852570e-01    1.1393740e+04    5.8480515e-04    0.0000000e+00    4.9528431e-04   -1.2733218e-06    2.0069968e-01    8.2561153e-05   -9.6739317e+02   -2.1952255e-07   -2.6920365e-07   -1.2435481e-02   -4.3086179e-09    1.3263102e+02
  -1.4107090e+02    2.1467419e+00    5.6805557e+00    4.2884423e+03    0.0000000e+00    6.3599997e-04    3.4910080e+02    3.6804143e+02    3.4656578e+02    4.6000000e+02    4.6000000e+02    4.6000000e+02    1.7322789e+05    1.5368237e+02   -1.1516543e+03    6.7581418e-02   -1.0939222e+00    1.1408673e+04    2.8703100e-04    0.0000000e+00    5.2672047e-04   -2.0764417e-04    1.8940563e-01    4.3942828e-05   -9.6635763e+02   -2.0469854e-07   -2.1631980e-06   -1.1737208e-02   -1.3153914e-05    1.2845417e+02
  -1.4047090e+02    2.1744202e+00    5.3424595e+00    3.9084086e+03    0.0000000e+00    6.1724728e-04    3.4988818e+02    3.7079846e+02    3.4711609e+02    4.6000000e+02    4.6000000e+02    4.6000000e+02    1.7387147e+05    1.5021313e+02   -1.1149820e+03    6.7419702e-02   -1.2056444e+00    1.1423658e+04    7.4602826e-05    0.0000000e+00    4.5524220e-04    1.2372716e-05    1.7989327e-01    1.1250018e-05   -9.6528066e+02   -1.9456144e-07   -7.3742335e-07   -1.1149294e-02    9.7206788e-07    1.2455562e+02
  -1.3987090e+02    2.1957046e+00    5.0386688e+00    3.5773713e+03    0.0000000e+00    5.9985811e-04    3.5067068e+02    3.7354662e+02    3.4766977e+02    4.6000000e+02    4.6000000e+02    4.6000000e+02    1.7455704e+05    1.4701418e+02   -1.0808317e+03    6.7255462e-02   -1.3139452e+00    1.1440762e+04    2.4611399e-04    0.0000000e+00    4.7600221e-04    1.5922409e-05    1.6962728e-01    2.0283190e-05   -9.6434900e+02   -1.9777243e-07   -7.0591473e-07   -1.0514327e-02    1.1778787e-06    1.2096461e+02
  -1.3927090e+02    2.2177691e+00    4.7643838e+00    3.2871379e+03    0.0000000e+00    5.8367771e-04    3.5143791e+02    3.7427840e+02    3.4821467e+02    4.6000000e+02    4.6000000e+02    4.6000000e+02    1.7523064e+05    1.4404299e+02   -1.0489385e+03    6.7088699e-02   -1.4190497e+00    1.1456434e+04   -3.1388012e-04    0.0000000e+00    4.1479283e-04    2.1202542e-06    1.6036985e-01   -3.2882759e-05   -9.6327459e+02   -1.7738566e-07   -5.1346720e-07   -9.9404601e-03    1.9814685e-07    1.1763912e+02
  -1.3867090e+02    2.2437505e+00    4.5159755e+00    3.0316712e+03    0.0000000e+00    5.6859618e-04    3.5219681e+02    3.7678019e+02    3.4875665e+02    4.6000000e+02    4.6000000e+02    4.6000000e+02    1.7591298e+05    1.4128166e+02   -1.0190425e+03    6.6919412e-02   -1.5211576e+00    1.1472023e+04   -3.2040643e-04    0.0000000e+00    3.8295952e-04   -4.4940449e-06    1.5194239e-01   -4.7187252e-05   -9.6216200e+02   -1.7552630e-07   -4.5945376e-07   -9.4184268e-03   -2.5946649e-07    1.1455290e+02
  -1.3807090e+02    2.2744990e+00    4.2901259e+00    2.8055966e+03    0.0000000e+00    5.5450390e-04    3.5295105e+02    3.7925806e+02    3.4929893e+02    4.6000000e+02    4.6000000e+02    4.6000000e+02    1.7660807e+05    1.3871223e+02   -9.9093636e+02    6.6747602e-02   -1.6204487e+00    1.1487784e+04   -1.3707780e-04    0.0000000e+00    3.6031232e-04   -6.9286694e-06    1.4426870e-01   -2.2625068e-05   -9.6102412e+02   -1.8524436e-07   -4.2318587e-07   -8.9430788e-03   -4.2490911e-07    1.1168242e+02
  -1.3747090e+02    2.3090504e+00    4.0840886e+00    2.6046019e+03    0.0000000e+00    5.4130797e-04    3.5371082e+02    3.8171064e+02    3.4984367e+02    4.6000000e+02    4.6000000e+02    4.6000000e+02    1.7731830e+05    1.3631753e+02   -9.6437188e+02    6.6573269e-02   -1.7170822e+00    1.1503857e+04   -3.0235826e-05    0.0000000e+00    3.3918998e-04   -7.7816110e-06    1.3726321e-01   -6.9623804e-06   -9.5986611e+02   -1.9101932e-07   -3.9934370e-07   -8.5089691e-03   -4.8191779e-07    1.0900293e+02
  -1.3687090e+02    2.3449186e+00    3.8946201e+00    2.4243626e+03    0.0000000e+00    5.2885522e-04    3.5446619e+02    3.8394128e+02    3.5039070e+02    4.6000000e+02    4.6000000e+02    4.6000000e+02    1.7804146e+05    1.3406888e+02   -9.3921292e+02    6.6396413e-02   -1.8111891e+00    1.1520088e+04   -3.2990825e-05    0.0000000e+00    3.1574633e-04   -8.1909880e-06    1.3082547e-01   -5.5246585e-06   -9.5867444e+02   -1.9191277e-07   -3.7166556e-07   -8.1099247e-03   -5.1173390e-07    1.0648946e+02
  -1.3627090e+02    2.3747748e+00    3.7161755e+00    2.2578085e+03    0.0000000e+00    5.1701550e-04    3.5512049e+02    3.8612889e+02    3.5094107e+02    4.6000000e+02    4.6000000e+02    4.6000000e+02    1.7877793e+05    1.3190777e+02   -9.1593936e+02    6.6217035e-02   -1.9028993e+00    1.1536489e+04   -3.5647775e-05    0.0000000e+00    3.0390809e-04   -1.1856665e-05    1.2480379e-01   -6.6277208e-06   -9.5744145e+02   -1.9664063e-07   -4.1825770e-07   -7.7377421e-03   -7.4742974e-07    1.0412828e+02
  -1.3567090e+02    2.4060045e+00    3.5561725e+00    2.1126609e+03    0.0000000e+00    5.0598671e-04    3.5584565e+02    3.8826352e+02    3.5149441e+02    4.6000000e+02    4.6000000e+02    4.6000000e+02    1.7952836e+05    1.2993819e+02   -8.9354285e+02    6.6035136e-02   -1.9924277e+00    1.1553090e+04   -3.8080715e-03    0.0000000e+00    2.9064034e-04   -1.2570142e-05    1.1937109e-01   -6.0718046e-04   -9.5618010e+02    6.8716335e-08   -9.4878509e-07   -7.4018066e-03   -8.2608471e-07    1.0193180e+02
  -1.3507090e+02    2.4375611e+00    3.4054152e+00    1.9790882e+03    0.0000000e+00    4.9532585e-04    3.5657391e+02    3.9039754e+02    3.5205090e+02    4.6000000e+02    4.6000000e+02    4.6000000e+02    1.8029452e+05    1.2804321e+02   -8.7191436e+02    6.5850718e-02   -2.0797912e+00    1.1569992e+04   -9.6886932e-04    0.0000000e+00    2.7771699e-04   -1.2327239e-05    1.1425493e-01   -1.5839355e-04   -9.5490051e+02   -1.0088345e-07   -9.3114406e-07   -7.0850913e-03   -8.1399952e-07    9.9823434e+01
  -1.3447090e+02    2.4688070e+00    3.2666660e+00    1.8588078e+03    0.0000000e+00    4.8529572e-04    3.5730037e+02    3.9252959e+02    3.5261041e+02    4.6000000e+02    4.6000000e+02    4.6000000e+02    1.8107600e+05    1.2627400e+02   -8.5139559e+02    6.5663781e-02   -2.1650989e+00    1.1587155e+04   -5.9523511e-04    0.0000000e+00    2.6388646e-04   -1.1588292e-05    1.0954795e-01   -9.6760635e-05   -9.5359774e+02   -1.3367954e-07   -8.2463233e-07   -6.7933955e-03   -7.6903054e-07    9.7849986e+01
  -1.3387090e+02    2.4995804e+00    3.1385937e+00    1.7500039e+03    0.0000000e+00    4.7584665e-04    3.5802458e+02    3.9299019e+02    3.5317242e+02    4.6000000e+02    4.6000000e+02    4.6000000e+02    1.8187022e+05    1.2462051e+02   -8.3190102e+02    6.5474327e-02   -2.2484526e+00    1.1604399e+04   -4.5849729e-04    0.0000000e+00    2.4779294e-04   -6.1295061e-06    1.0520571e-01   -7.3960477e-05   -9.5225884e+02   -1.4821899e-07   -1.6483102e-07   -6.5240536e-03   -4.1907550e-07    9.6000043e+01
  -1.3327090e+02    2.5311545e+00    3.0201422e+00    1.6514170e+03    0.0000000e+00    4.6692592e-04    3.5874845e+02    3.9487440e+02    3.5373786e+02    4.6000000e+02    4.6000000e+02    4.6000000e+02    1.8268066e+05    1.2307260e+02   -8.1332182e+02    6.5282357e-02   -2.3299444e+00    1.1621934e+04   -1.6713214e-03    0.0000000e+00    2.3597567e-04   -6.6607589e-06    1.0118974e-01   -2.6945831e-04   -9.5090144e+02   -6.9304695e-08   -2.6090722e-07   -6.2752110e-03   -4.5941440e-07    9.4261630e+01
  -1.3267090e+02    2.5628841e+00    2.9102025e+00    1.5616629e+03    0.0000000e+00    4.5848408e-04    3.5947316e+02    3.9675199e+02    3.5430724e+02    4.6000000e+02    4.6000000e+02    4.6000000e+02    1.8350773e+05    1.2162176e+02   -7.9557408e+02    6.5087875e-02   -2.4096577e+00    1.1639772e+04   -6.4226395e-04    0.0000000e+00    2.2473097e-04   -7.0349294e-06    9.7464153e-02   -1.0527270e-04   -9.4952413e+02   -1.3863278e-07   -3.2167662e-07   -6.0442974e-03   -4.8409358e-07    9.2624948e+01
  -1.3207090e+02    2.5952422e+00    2.8078696e+00    1.4796407e+03    0.0000000e+00    4.5048005e-04    3.6020956e+02    3.9861359e+02    3.5488064e+02    4.6000000e+02    4.6000000e+02    4.6000000e+02    1.8435013e+05    1.2025922e+02   -7.7850907e+02    6.4890881e-02   -2.4876655e+00    1.1657815e+04   -1.2218073e-04    0.0000000e+00    2.1268469e-04   -7.1803131e-06    9.3996263e-02   -2.1107341e-05   -9.4811947e+02   -1.7786599e-07   -3.4737145e-07   -5.8292201e-03   -4.9064776e-07    9.1076984e+01
  -1.3147090e+02    2.6265174e+00    2.7100542e+00    1.4024313e+03    0.0000000e+00    4.4274342e-04    3.6087160e+02    4.0046299e+02    3.5545881e+02    4.6000000e+02    4.6000000e+02    4.6000000e+02    1.8521005e+05    1.1894231e+02   -7.6255353e+02    6.4691379e-02   -2.5640227e+00    1.1676185e+04    6.7043869e-06    0.0000000e+00    2.0691971e-04   -6.3085043e-06    9.0705566e-02   -6.8458738e-07   -9.4669877e+02   -2.0078442e-07    9.7919177e-10   -5.6260058e-03   -3.8975575e-07    8.9609244e+01
  -1.3087090e+02    2.6549296e+00    2.6200079e+00    1.3326735e+03    0.0000000e+00    4.3548521e-04    3.6154124e+02    4.0226276e+02    3.5604212e+02    4.6000000e+02    4.6000000e+02    4.6000000e+02    1.8608487e+05    1.1772517e+02   -7.4727286e+02    6.4489371e-02   -2.6388728e+00    1.1694704e+04    3.0863361e-03    0.0000000e+00    2.0233401e-04   -8.9481837e-08    8.7671174e-02    4.7996686e-04   -9.4523455e+02   -3.6437982e-07    1.3057773e-06   -5.4385188e-03    3.0663190e-08    8.8237576e+01
  -1.3027090e+02    2.6861349e+00    2.5323338e+00    1.2661019e+03    0.0000000e+00    4.2823339e-04    3.6223349e+02    4.0407275e+02    3.5663063e+02    4.6000000e+02    4.6000000e+02    4.6000000e+02    1.8697854e+05    1.1651492e+02   -7.3206992e+02    6.4284861e-02   -2.7122080e+00    1.1713603e+04    1.8782629e-03    0.0000000e+00    1.9255454e-04   -5.4356519e-06    8.4716727e-02    2.8961686e-04   -9.4376222e+02   -2.8836866e-07    1.6022071e-08   -5.2552870e-03   -3.4046027e-07    8.6876079e+01
  -1.2967090e+02    2.7181332e+00    2.4513067e+00    1.2056473e+03    0.0000000e+00    4.2140974e-04    3.6296043e+02    4.0589487e+02    3.5722438e+02    4.6000000e+02    4.6000000e+02    4.6000000e+02    1.8788856e+05    1.1539509e+02   -7.1731605e+02    6.4077851e-02   -2.7840845e+00    1.1732709e+04   -1.1536744e-03    0.0000000e+00    1.8369914e-04   -8.4241111e-06    8.1979996e-02   -1.8373993e-04   -9.4225491e+02   -1.2660640e-07   -3.5412029e-07   -5.0855213e-03   -5.4443217e-07    8.5593042e+01
  -1.2907090e+02    2.7481480e+00    2.3756129e+00    1.1499750e+03    0.0000000e+00    4.1494381e-04    3.6367288e+02    4.0022096e+02    3.5782340e+02    4.6000000e+02    4.6000000e+02    4.6000000e+02    1.8881591e+05    1.1435074e+02   -7.0330512e+02    6.3868345e-02   -2.8545468e+00    1.1752067e+04    1.8975502e-03    0.0000000e+00    1.7584472e-04   -2.1329542e-06    7.9428573e-02    2.8170058e-04   -9.4072035e+02   -3.2027139e-07    6.1364547e-07   -4.9273859e-03   -9.1226751e-08    8.4390311e+01
  -1.2847090e+02    2.7806394e+00    2.3049968e+00    1.0989151e+03    0.0000000e+00    4.0880853e-04    3.6439642e+02    4.0191431e+02    3.5842779e+02    4.6000000e+02    4.6000000e+02    4.6000000e+02    1.8976179e+05    1.1337544e+02   -6.8974296e+02    6.3656348e-02   -2.9236619e+00    1.1771736e+04   -1.7342527e-03    0.0000000e+00    1.6787948e-04   -5.1412666e-06    7.7045336e-02   -2.6596676e-04   -9.3916707e+02   -1.0011862e-07    1.3987358e-07   -4.7794904e-03   -3.0109230e-07    8.3253950e+01
  -1.2787090e+02    2.8125504e+00    2.2389204e+00    1.0518533e+03    0.0000000e+00    4.0298248e-04    3.6513871e+02    4.0193052e+02    3.5903775e+02    4.6000000e+02    4.6000000e+02    4.6000000e+02    1.9072534e+05    1.1246519e+02   -6.7655754e+02    6.3441862e-02   -2.9914633e+00    1.1791644e+04   -4.9487807e-04    0.0000000e+00    1.6315313e-04   -2.3239055e-06    7.4811809e-02   -7.5269851e-05   -9.3758357e+02   -1.8518498e-07    4.5949694e-07   -4.6412824e-03   -1.1340610e-07    8.2175783e+01
  -1.2727090e+02    2.8418259e+00    2.1768838e+00    1.0082850e+03    0.0000000e+00    3.9743677e-04    3.6591094e+02    4.0365406e+02    3.5966086e+02    4.6000000e+02    4.6000000e+02    4.6000000e+02    1.9174233e+05    1.1162088e+02   -6.6368974e+02    6.3224894e-02   -3.0579780e+00    1.1813977e+04    1.9476384e-03    0.0000000e+00    1.6661050e-04   -8.9171166e-06    7.2713357e-02    2.7700051e-04   -9.3614477e+02   -3.1255063e-07   -3.8868877e-07   -4.5116252e-03   -5.3484013e-07    8.1153738e+01
  -1.2667090e+02    2.8742439e+00    2.1141809e+00    9.6468544e+02    0.0000000e+00    3.9180491e-04    3.6650346e+02    4.0391855e+02    3.6028399e+02    4.6000000e+02    4.6000000e+02    4.6000000e+02    1.9275285e+05    1.1074533e+02   -6.5213511e+02    6.3005447e-02   -3.1232337e+00    1.1835018e+04   -3.7532810e-04    0.0000000e+00    1.4973184e-04   -8.9715448e-06    7.0638451e-02   -4.0135182e-05   -9.3456709e+02   -1.8584293e-07   -2.3665239e-07   -4.3822499e-03   -5.6659282e-07    8.0172223e+01
  -1.2607090e+02    2.9025255e+00    2.0588881e+00    9.2696573e+02    0.0000000e+00    3.8671605e-04    3.6724807e+02    4.0554721e+02    3.6091211e+02    4.6000000e+02    4.6000000e+02    4.6000000e+02    1.9377476e+05    1.0999239e+02   -6.4021332e+02    6.2783526e-02   -3.1873973e+00    1.1855856e+04    5.0038577e-04    0.0000000e+00    1.4746063e-04   -1.0676239e-05    6.8770755e-02    7.6351809e-05   -9.3290940e+02   -1.6718367e-07   -5.3592341e-07   -4.2672583e-03   -6.6479627e-07    7.9251358e+01
  -1.2547090e+02    2.9317939e+00    2.0036593e+00    8.8983140e+02    0.0000000e+00    3.8154635e-04    3.6799303e+02    4.0645077e+02    3.6154695e+02    4.6000000e+02    4.6000000e+02    4.6000000e+02    1.9481809e+05    1.0922450e+02   -6.2838037e+02    6.2559138e-02   -3.2503679e+00    1.1877090e+04   -1.7262184e-03    0.0000000e+00    1.4441055e-04   -1.6105244e-05    6.6913082e-02   -2.6144831e-04   -9.3123992e+02   -8.0990794e-08   -1.3250610e-06   -4.1524214e-03   -1.0253763e-06    7.8325981e+01
  -1.2487090e+02    2.9611498e+00    1.9520059e+00    8.5556039e+02    0.0000000e+00    3.7664559e-04    3.6874162e+02    4.0801741e+02    3.6218862e+02    4.6000000e+02    4.6000000e+02    4.6000000e+02    1.9588162e+05    1.0851666e+02   -6.1696314e+02    6.2332288e-02   -3.3121959e+00    1.1898625e+04   -4.8022087e-04    0.0000000e+00    1.3979624e-04   -1.6739307e-05    6.5175672e-02   -7.1202391e-05   -9.2954294e+02   -1.6719537e-07   -1.5471120e-06   -4.0447124e-03   -1.0673253e-06    7.7457976e+01
  -1.2427090e+02    2.9925248e+00    1.9038575e+00    8.2402829e+02    0.0000000e+00    3.7202399e-04    3.6950474e+02    4.0964564e+02    3.6283705e+02    4.6000000e+02    4.6000000e+02    4.6000000e+02    1.9696592e+05    1.0786912e+02   -6.0586356e+02    6.2102982e-02   -3.3729165e+00    1.1920475e+04   -2.5154983e-03    0.0000000e+00    1.3577076e-04   -1.7021980e-05    6.3553156e-02   -3.7940812e-04   -9.2782231e+02   -5.9345485e-09   -1.6033480e-06   -3.9441439e-03   -1.0900595e-06    7.6642200e+01
  -1.2367090e+02    3.0254933e+00    1.8587867e+00    7.9490918e+02    0.0000000e+00    3.6763569e-04    3.7029084e+02    4.1126088e+02    3.6349226e+02    4.6000000e+02    4.6000000e+02    4.6000000e+02    1.9807137e+05    1.0727499e+02   -5.9498036e+02    6.1871227e-02   -3.4325517e+00    1.1942643e+04   -1.2351942e-03    0.0000000e+00    1.3347025e-04   -1.7775989e-05    6.2029577e-02   -1.8204890e-04   -9.2607835e+02   -8.0803449e-08   -1.7696875e-06   -3.8499377e-03   -1.1403882e-06    7.5869630e+01
  -1.2307090e+02    3.0568194e+00    1.8162872e+00    7.6775056e+02    0.0000000e+00    3.6345973e-04    3.7109421e+02    4.1287038e+02    3.6415452e+02    4.6000000e+02    4.6000000e+02    4.6000000e+02    1.9919802e+05    1.0672725e+02   -5.8433770e+02    6.1637029e-02   -3.4911253e+00    1.1965111e+04   -3.6781592e-04    0.0000000e+00    1.2957713e-04   -1.7778934e-05    6.0592152e-02   -5.3122658e-05   -9.2430704e+02   -1.6025383e-07   -1.8015926e-06   -3.7607649e-03   -1.1393444e-06    7.5136260e+01
  -1.2247090e+02    3.0875451e+00    1.7717824e+00    7.3950688e+02    0.0000000e+00    3.5906547e-04    3.7170211e+02    4.1096850e+02    3.6482439e+02    4.6000000e+02    4.6000000e+02    4.6000000e+02    2.0034939e+05    1.0612986e+02   -5.7494423e+02    6.1400396e-02   -3.5486560e+00    1.1988069e+04    1.8991341e-04    0.0000000e+00    1.2417435e-04   -1.3961634e-05    5.9128163e-02    2.7501064e-05   -9.2253047e+02   -2.0898129e-07   -1.4009523e-06   -3.6696961e-03   -8.8074900e-07    7.4425924e+01
  -1.2187090e+02    3.1139522e+00    1.7332689e+00    7.1546765e+02    0.0000000e+00    3.5519497e-04    3.7245691e+02    4.1249085e+02    3.6550196e+02    4.6000000e+02    4.6000000e+02    4.6000000e+02    2.0152015e+05    1.0565236e+02   -5.6517693e+02    6.1161336e-02   -3.6052950e+00    1.2011174e+04    1.4291046e-03    0.0000000e+00    1.2415215e-04   -9.8756547e-06    5.7832748e-02    2.1457137e-04   -9.2070391e+02   -2.8020693e-07   -7.2246190e-07   -3.5898712e-03   -6.0915844e-07    7.3773406e+01
  -1.2127090e+02    3.1469843e+00    1.6940069e+00    6.9126641e+02    0.0000000e+00    3.5117969e-04    3.7325021e+02    4.1405436e+02    3.6618743e+02    4.6000000e+02    4.6000000e+02    4.6000000e+02    2.0271693e+05    1.0514691e+02   -5.5514629e+02    6.0919856e-02   -3.6609383e+00    1.2034801e+04    3.2355476e-03    0.0000000e+00    1.1971050e-04   -7.1833795e-06    5.6514460e-02    4.7002848e-04   -9.1887658e+02   -4.1781720e-07   -2.5093828e-07   -3.5079189e-03   -4.2586103e-07    7.3094906e+01
  -1.2067611e+02    3.1760601e+00    1.6577264e+00    6.6912827e+02    0.0000000e+00    3.4744811e-04    3.7403940e+02    4.1559217e+02    3.6687536e+02    4.6000000e+02    4.6000000e+02    4.6000000e+02    2.0392893e+05    1.0469887e+02   -5.4552097e+02    6.0678093e-02   -3.7151452e+00    1.2058708e+04   -1.2168549e-03    0.0000000e+00    1.1787658e-04   -9.4321300e-06    5.5294531e-02   -1.9870949e-04   -9.1704338e+02   -8.6477022e-08   -5.8499800e-07   -3.4323707e-03   -5.7257928e-07    7.2469201e+01
  -1.2008717e+02    3.2058956e+00    1.6242781e+00    6.4894787e+02    0.0000000e+00    3.4397331e-04    3.7483701e+02    4.1711821e+02    3.6756442e+02    4.6000000e+02    4.6000000e+02    4.6000000e+02    2.0515449e+05    1.0430775e+02   -5.3620471e+02    6.0436385e-02   -3.7679003e+00    1.2082854e+04   -1.1558204e-03    0.0000000e+00    1.1563559e-04   -1.0915255e-05    5.4167578e-02   -1.7854538e-04   -9.1521776e+02   -1.2263124e-07   -8.0745716e-07   -3.3625358e-03   -6.7274935e-07    7.1891033e+01
  -1.1950389e+02    3.2365407e+00    1.5933174e+00    6.3045334e+02    0.0000000e+00    3.4072696e-04    3.7565204e+02    4.1863129e+02    3.6825477e+02    4.6000000e+02    4.6000000e+02    4.6000000e+02    2.0639358e+05    1.0396804e+02   -5.2713060e+02    6.0194729e-02   -3.8192617e+00    1.2107227e+04   -2.4932336e-04    0.0000000e+00    1.1379311e-04   -1.4157002e-05    5.3121993e-02   -4.2352017e-05   -9.1339659e+02   -2.0562947e-07   -1.1893082e-06   -3.2977378e-03   -8.9680641e-07    7.1353074e+01
  -1.1892610e+02    3.2748508e+00    1.5631230e+00    6.1261826e+02    0.0000000e+00    3.3752845e-04    3.7637858e+02    4.2013524e+02    3.6894611e+02    4.6000000e+02    4.6000000e+02    4.6000000e+02    2.0764412e+05    1.0363788e+02   -5.1874977e+02    5.9953117e-02   -3.8692869e+00    1.2131694e+04    3.5492963e-03    0.0000000e+00    1.0652755e-04   -1.0331937e-05    5.2116164e-02    5.2004513e-04   -9.1157557e+02   -4.6811799e-07   -6.8545492e-07   -3.2347474e-03   -6.4061215e-07    7.0851820e+01
  -1.1835364e+02    3.2957263e+00    1.5318428e+00    5.9416680e+02    0.0000000e+00    3.3420343e-04    3.7706507e+02    4.1857506e+02    3.6963901e+02    4.6000000e+02    4.6000000e+02    4.6000000e+02    2.0890297e+05    1.0327616e+02   -5.1069868e+02    5.9711566e-02   -3.9180778e+00    1.2156068e+04   -8.0330239e-04    0.0000000e+00    1.0345662e-04   -1.1106979e-05    5.1087628e-02   -1.2507154e-04   -9.0971713e+02   -1.5463915e-07   -4.3924095e-07   -3.1708000e-03   -6.9545538e-07    7.0344595e+01
  -1.1778632e+02    3.3211285e+00    1.5023815e+00    5.7704995e+02    0.0000000e+00    3.3101897e-04    3.7785709e+02    4.1999912e+02    3.7033315e+02    4.6000000e+02    4.6000000e+02    4.6000000e+02    2.1017751e+05    1.0294038e+02   -5.0210546e+02    5.9470065e-02   -3.9656622e+00    1.2180768e+04   -5.1609388e-04    0.0000000e+00    1.0232380e-04   -1.1423117e-05    5.0098886e-02   -7.1558553e-05   -9.0788199e+02   -1.8403296e-07   -5.4917225e-07   -3.1096869e-03   -7.1578039e-07    6.9831428e+01
  -1.1722396e+02    3.3505203e+00    1.4750639e+00    5.6135489e+02    0.0000000e+00    3.2802835e-04    3.7864523e+02    4.2190507e+02    3.7102879e+02    4.6000000e+02    4.6000000e+02    4.6000000e+02    2.1146457e+05    1.0265437e+02   -4.9384119e+02    5.9228598e-02   -4.0120466e+00    1.2205599e+04    1.4332445e-04    0.0000000e+00    1.0010340e-04   -1.0882578e-05    4.9183888e-02    2.2114590e-05   -9.0604017e+02   -2.2173654e-07   -6.7701745e-07   -3.0529559e-03   -6.7695771e-07    6.9362042e+01
  -1.1666646e+02    3.3810440e+00    1.4501990e+00    5.4722896e+02    0.0000000e+00    3.2528101e-04    3.7943637e+02    4.2330649e+02    3.7172620e+02    4.6000000e+02    4.6000000e+02    4.6000000e+02    2.1276357e+05    1.0242437e+02   -4.8585956e+02    5.8987184e-02   -4.0572917e+00    1.2230521e+04    4.2342924e-04    0.0000000e+00    9.7735674e-05   -1.0527896e-05    4.8348515e-02    6.0454031e-05   -9.0418896e+02   -2.3497183e-07   -6.3663051e-07   -3.0011071e-03   -6.5217266e-07    6.8938113e+01
  -1.1611365e+02    3.4110389e+00    1.4272596e+00    5.3433435e+02    0.0000000e+00    3.2272201e-04    3.8023466e+02    4.2469634e+02    3.7242511e+02    4.6000000e+02    4.6000000e+02    4.6000000e+02    2.1407476e+05    1.0223826e+02   -4.7807997e+02    5.8745817e-02   -4.1014345e+00    1.2255540e+04   -4.5091410e-05    0.0000000e+00    9.4771808e-05   -1.0045319e-05    4.7575630e-02   -6.8466061e-06   -9.0232933e+02   -2.1145515e-07   -5.9158138e-07   -2.9530331e-03   -6.2324342e-07    6.8550160e+01
  -1.1556538e+02    3.4409516e+00    1.4060345e+00    5.2250988e+02    0.0000000e+00    3.2033602e-04    3.8106744e+02    4.2608051e+02    3.7312554e+02    4.6000000e+02    4.6000000e+02    4.6000000e+02    2.1539895e+05    1.0209226e+02   -4.7032146e+02    5.8504481e-02   -4.1445104e+00    1.2280689e+04    8.2638822e-05    0.0000000e+00    9.3052430e-05   -1.0117846e-05    4.6855248e-02    1.0730659e-05   -9.0046556e+02   -2.0738033e-07   -5.9570310e-07   -2.9083436e-03   -6.3047390e-07    6.8187901e+01
  -1.1502155e+02    3.4688720e+00    1.3828061e+00    5.0955446e+02    0.0000000e+00    3.1771935e-04    3.8170623e+02    4.2405066e+02    3.7382818e+02    4.6000000e+02    4.6000000e+02    4.6000000e+02    2.1673779e+05    1.0189436e+02   -4.6370762e+02    5.8263198e-02   -4.1865416e+00    1.2306059e+04    2.9066873e-04    0.0000000e+00    8.9405257e-05   -9.2818775e-06    4.6099832e-02    3.9573110e-05   -8.9860741e+02   -2.2692374e-07   -3.3895309e-07   -2.8611749e-03   -5.7761120e-07    6.7838339e+01
  -1.1448200e+02    3.4852201e+00    1.3629043e+00    4.9858603e+02    0.0000000e+00    3.1546266e-04    3.8247284e+02    4.2535677e+02    3.7453326e+02    4.6000000e+02    4.6000000e+02    4.6000000e+02    2.1808216e+05    1.0177569e+02   -4.5662742e+02    5.8021949e-02   -4.2276906e+00    1.2331118e+04   -6.7949451e-04    0.0000000e+00    9.0381919e-05   -9.0106553e-06    4.5432247e-02   -9.3183153e-05   -8.9669687e+02   -1.7709481e-07   -5.4989158e-07   -2.8202190e-03   -5.6385332e-07    6.7519271e+01
  -1.1394661e+02    3.5097488e+00    1.3416122e+00    4.8696373e+02    0.0000000e+00    3.1300342e-04    3.8326367e+02    4.2719923e+02    3.7524068e+02    4.6000000e+02    4.6000000e+02    4.6000000e+02    2.1944829e+05    1.0161182e+02   -4.4930155e+02    5.7780735e-02   -4.2678674e+00    1.2356779e+04    2.2142596e-04    0.0000000e+00    9.1160915e-05   -8.2380045e-06    4.4720217e-02    2.4589248e-05   -8.9483378e+02   -2.0991351e-07   -4.4174424e-07   -2.7763383e-03   -5.1185063e-07    6.7162777e+01
  -1.1341530e+02    3.5381599e+00    1.3219085e+00    4.7629630e+02    0.0000000e+00    3.1071316e-04    3.8403755e+02    4.2852751e+02    3.7595052e+02    4.6000000e+02    4.6000000e+02    4.6000000e+02    2.2082671e+05    1.0148900e+02   -4.4230836e+02    5.7539570e-02   -4.3071097e+00    1.2382497e+04    4.0118965e-04    0.0000000e+00    8.8917079e-05   -1.0248406e-05    4.4063546e-02    6.2178241e-05   -8.9295507e+02   -2.1214143e-07   -6.2155709e-07   -2.7355054e-03   -6.4907004e-07    6.6844179e+01
  -1.1288790e+02    3.5682262e+00    1.3041494e+00    4.6681319e+02    0.0000000e+00    3.0862222e-04    3.8483283e+02    4.2982640e+02    3.7666058e+02    4.6000000e+02    4.6000000e+02    4.6000000e+02    2.2218209e+05    1.0140956e+02   -4.3536913e+02    5.7298431e-02   -4.3454583e+00    1.2406287e+04   -5.4807259e-04    0.0000000e+00    8.3310128e-05   -1.0250598e-05    4.3464596e-02   -5.1870071e-05   -8.9092119e+02   -1.6809592e-07   -6.6071489e-07   -2.6981104e-03   -6.4985669e-07    6.6555189e+01
  -1.1236435e+02    3.5947227e+00    1.2879161e+00    4.5821416e+02    0.0000000e+00    3.0670729e-04    3.8565583e+02    4.3114592e+02    3.7737692e+02    4.6000000e+02    4.6000000e+02    4.6000000e+02    2.2361964e+05    1.0138090e+02   -4.2849596e+02    5.7057326e-02   -4.3829262e+00    1.2434015e+04   -1.8161409e-05    0.0000000e+00    9.0664514e-05   -1.2915160e-05    4.2915054e-02   -3.9032878e-05   -8.8915010e+02   -1.8609888e-07   -1.1930530e-06   -2.6645237e-03   -8.4247037e-07    6.6299770e+01
  -1.1184453e+02    3.6201722e+00    1.2726780e+00    4.5021974e+02    0.0000000e+00    3.0488667e-04    3.8650002e+02    4.3245444e+02    3.7809470e+02    4.6000000e+02    4.6000000e+02    4.6000000e+02    2.2504359e+05    1.0137509e+02   -4.2163813e+02    5.6816264e-02   -4.4195335e+00    1.2460324e+04   -3.6870018e-03    0.0000000e+00    8.8056994e-05   -1.3065180e-05    4.2397249e-02   -4.8848501e-04   -8.8726544e+02   -2.9197772e-08   -1.2077904e-06   -2.6324283e-03   -8.6515273e-07    6.6058650e+01
  -1.1132833e+02    3.6467052e+00    1.2545065e+00    4.4054793e+02    0.0000000e+00    3.0272593e-04    3.8712767e+02    4.3044929e+02    3.7881471e+02    4.6000000e+02    4.6000000e+02    4.6000000e+02    2.2648161e+05    1.0129117e+02   -4.1597986e+02    5.6575234e-02   -4.4552975e+00    1.2486748e+04   -1.0193266e-03    0.0000000e+00    8.4980779e-05   -1.4256011e-05    4.1815318e-02   -1.3455077e-04   -8.8538350e+02   -1.8578300e-07   -1.1502478e-06   -2.5961196e-03   -9.5002895e-07    6.5815305e+01
  -1.1081566e+02    3.6631488e+00    1.2401830e+00    4.3309305e+02    0.0000000e+00    3.0100669e-04    3.8789984e+02    4.3167368e+02    3.7953773e+02    4.6000000e+02    4.6000000e+02    4.6000000e+02    2.2789422e+05    1.0130273e+02   -4.0971242e+02    5.6334236e-02   -4.4903740e+00    1.2511107e+04    4.8050157e-03    0.0000000e+00    8.2398179e-05   -1.3117139e-05    4.1333128e-02    6.7147922e-04   -8.8332033e+02   -5.1384219e-07   -1.1630805e-06   -2.5663169e-03   -8.5237192e-07    6.5608035e+01
  -1.1030642e+02    3.6843419e+00    1.2241443e+00    4.2473951e+02    0.0000000e+00    2.9906894e-04    3.8870339e+02    4.3345829e+02    3.8026356e+02    4.6000000e+02    4.6000000e+02    4.6000000e+02    2.2939210e+05    1.0126990e+02   -4.0320034e+02    5.6093269e-02   -4.5246571e+00    1.2539472e+04    1.6206605e-03    0.0000000e+00    8.6728945e-05   -1.5181286e-05    4.0799085e-02    1.7409727e-04   -8.8153751e+02   -2.8145306e-07   -1.3047115e-06   -2.5332873e-03   -9.7275259e-07    6.5362886e+01
  -1.0980052e+02    3.7107444e+00    1.2098054e+00    4.1739632e+02    0.0000000e+00    2.9730438e-04    3.8951057e+02    4.3472319e+02    3.8099292e+02    4.6000000e+02    4.6000000e+02    4.6000000e+02    2.3087432e+05    1.0128164e+02   -3.9683634e+02    5.5852333e-02   -4.5581828e+00    1.2566287e+04   -7.1729611e-04    0.0000000e+00    8.2652057e-05   -1.4862469e-05    4.0319547e-02   -7.3892468e-05   -8.7962985e+02   -1.4400915e-07   -1.2593439e-06   -2.5033755e-03   -9.5345205e-07    6.5150886e+01
  -1.0929789e+02    3.7372406e+00    1.1969058e+00    4.1087782e+02    0.0000000e+00    2.9570278e-04    3.9032772e+02    4.3597351e+02    3.8172440e+02    4.6000000e+02    4.6000000e+02    4.6000000e+02    2.3237048e+05    1.0133389e+02   -3.9057262e+02    5.5611426e-02   -4.5909658e+00    1.2593169e+04   -1.2632882e-04    0.0000000e+00    8.0897626e-05   -1.4207363e-05    3.9884672e-02   -6.7482169e-06   -8.7770861e+02   -1.6405856e-07   -1.1969253e-06   -2.4763398e-03   -9.0726861e-07    6.4967737e+01
  -1.0879844e+02    3.7633723e+00    1.1852318e+00    4.0504297e+02    0.0000000e+00    2.9424192e-04    3.9117590e+02    4.3722098e+02    3.8245826e+02    4.6000000e+02    4.6000000e+02    4.6000000e+02    2.3388231e+05    1.0142308e+02   -3.8428035e+02    5.5370551e-02   -4.6230200e+00    1.2620200e+04   -3.7758477e-04    0.0000000e+00    8.0347040e-05   -1.3599335e-05    3.9486892e-02   -4.7108017e-05   -8.7578192e+02   -1.5267237e-07   -1.1340029e-06   -2.4516562e-03   -8.6451983e-07    6.4806010e+01
  -1.0830207e+02    3.7917353e+00    1.1729435e+00    3.9887973e+02    0.0000000e+00    2.9270172e-04    3.9193463e+02    4.3496444e+02    3.8319556e+02    4.6000000e+02    4.6000000e+02    4.6000000e+02    2.3537893e+05    1.0149100e+02   -3.7851439e+02    5.5129705e-02   -4.6543594e+00    1.2645712e+04   -3.8885964e-04    0.0000000e+00    7.6708370e-05   -1.3445456e-05    3.9079377e-02   -3.2241478e-05   -8.7374142e+02   -1.7328729e-07   -1.1502348e-06   -2.4262566e-03   -8.5068990e-07    6.4652135e+01
  -1.0780872e+02    3.8002693e+00    1.1601747e+00    3.9239586e+02    0.0000000e+00    2.9110845e-04    3.9260539e+02    4.3617506e+02    3.8393628e+02    4.6000000e+02    4.6000000e+02    4.6000000e+02    2.3694983e+05    1.0156355e+02   -3.7338129e+02    5.4888886e-02   -4.6850526e+00    1.2674499e+04   -3.8877922e-04    0.0000000e+00    8.3089847e-05   -1.4327762e-05    3.8672152e-02   -8.8079356e-05   -8.7188746e+02   -1.3612365e-07   -1.2232436e-06   -2.4013675e-03   -8.9986043e-07    6.4524209e+01
  -1.0731831e+02    3.8216250e+00    1.1466218e+00    3.8557172e+02    0.0000000e+00    2.8941092e-04    3.9342341e+02    4.3741672e+02    3.8468155e+02    4.6000000e+02    4.6000000e+02    4.6000000e+02    2.3851930e+05    1.0158900e+02   -3.6724254e+02    5.4648096e-02   -4.7151241e+00    1.2702482e+04   -1.5306368e-03    0.0000000e+00    8.2713166e-05   -1.4216747e-05    3.8219491e-02   -1.8685328e-04   -8.6998969e+02   -8.3525654e-08   -1.1964889e-06   -2.3735373e-03   -8.9225021e-07    6.4327247e+01
  -1.0683077e+02    3.8459104e+00    1.1343199e+00    3.7946680e+02    0.0000000e+00    2.8784423e-04    3.9422622e+02    4.3905448e+02    3.8542967e+02    4.6000000e+02    4.6000000e+02    4.6000000e+02    2.4006571e+05    1.0165160e+02   -3.6133409e+02    5.4407334e-02   -4.7445355e+00    1.2728511e+04   -1.6901215e-03    0.0000000e+00    7.9250980e-05   -1.2992777e-05    3.7809816e-02   -2.0428743e-04   -8.6793232e+02   -9.7488130e-08   -1.1415025e-06   -2.3480619e-03   -8.1749332e-07    6.4162478e+01
  -1.0634601e+02    3.8715882e+00    1.1236291e+00    3.7425473e+02    0.0000000e+00    2.8647123e-04    3.9504889e+02    4.4026865e+02    3.8618093e+02    4.6000000e+02    4.6000000e+02    4.6000000e+02    2.4165876e+05    1.0176861e+02   -3.5548188e+02    5.4166599e-02   -4.7733073e+00    1.2756282e+04    5.7590197e-04    0.0000000e+00    8.0893439e-05   -1.3007898e-05    3.7450897e-02    5.4159708e-05   -8.6597566e+02   -2.2656469e-07   -1.1199515e-06   -2.3258268e-03   -8.1449943e-07    6.4033470e+01
  -1.0586398e+02    3.8965609e+00    1.1141050e+00    3.6968802e+02    0.0000000e+00    2.8523004e-04    3.9588151e+02    4.4147775e+02    3.8693656e+02    4.6000000e+02    4.6000000e+02    4.6000000e+02    2.4327179e+05    1.0192428e+02   -3.4970716e+02    5.3925891e-02   -4.8014511e+00    1.2784363e+04    3.6037441e-04    0.0000000e+00    8.1049060e-05   -1.3132701e-05    3.7129721e-02    4.3343503e-05   -8.6402228e+02   -2.2258080e-07   -1.1277717e-06   -2.3059019e-03   -8.2161845e-07    6.3931243e+01
  -1.0538460e+02    3.9187375e+00    1.1054454e+00    3.6557716e+02    0.0000000e+00    2.8409303e-04    3.9674681e+02    4.4268500e+02    3.8769572e+02    4.6000000e+02    4.6000000e+02    4.6000000e+02    2.4490388e+05    1.0210987e+02   -3.4385583e+02    5.3685210e-02   -4.8289749e+00    1.2812691e+04    4.9121885e-04    0.0000000e+00    8.0245026e-05   -1.2975501e-05    3.6834631e-02    6.3933604e-05   -8.6206870e+02   -2.2436672e-07   -1.0694274e-06   -2.2875006e-03   -8.0684273e-07    6.3844161e+01
  -1.0490780e+02    3.9393739e+00    1.0936680e+00    3.5974187e+02    0.0000000e+00    2.8256998e-04    3.9740683e+02    4.4085700e+02    3.8845830e+02    4.6000000e+02    4.6000000e+02    4.6000000e+02    2.4655339e+05    1.0220546e+02   -3.3910867e+02    5.3444550e-02   -4.8558833e+00    1.2841166e+04   -3.6115705e-04    0.0000000e+00    7.6724874e-05   -1.2909656e-05    3.6465809e-02   -4.8876686e-05   -8.6011558e+02   -1.8148200e-07   -8.1371466e-07   -2.2641796e-03   -8.0701959e-07    6.3743263e+01
  -1.0443354e+02    3.9465327e+00    1.0856823e+00    3.5600310e+02    0.0000000e+00    2.8151749e-04    3.9822938e+02    4.4201236e+02    3.8922466e+02    4.6000000e+02    4.6000000e+02    4.6000000e+02    2.4821528e+05    1.0241411e+02   -3.3362020e+02    5.3203910e-02   -4.8823006e+00    1.2869512e+04   -1.5439419e-03    0.0000000e+00    8.0179718e-05   -1.3777436e-05    3.6196127e-02   -1.9496592e-04   -8.5811764e+02   -6.3280919e-08   -7.9243152e-07   -2.2479320e-03   -8.5535612e-07    6.3684296e+01
  -1.0396174e+02    3.9630383e+00    1.0748683e+00    3.5075337e+02    0.0000000e+00    2.8010545e-04    3.9905097e+02    4.4322353e+02    3.8999511e+02    4.6000000e+02    4.6000000e+02    4.6000000e+02    2.4990497e+05    1.0253137e+02   -3.2797434e+02    5.2963305e-02   -4.9081306e+00    1.2898523e+04   -1.1787215e-03    0.0000000e+00    8.0284836e-05   -1.5398050e-05    3.5839430e-02   -1.5222920e-04   -8.5617112e+02   -1.3953726e-07   -9.5736688e-07   -2.2258765e-03   -9.6335019e-07    6.3560584e+01
  -1.0349235e+02    3.9866791e+00    1.0656376e+00    3.4637960e+02    0.0000000e+00    2.7887852e-04    3.9989088e+02    4.4442255e+02    3.9076876e+02    4.6000000e+02    4.6000000e+02    4.6000000e+02    2.5161288e+05    1.0270165e+02   -3.2236201e+02    5.2722724e-02   -4.9333910e+00    1.2927684e+04   -2.0760048e-03    0.0000000e+00    7.9792874e-05   -1.5604385e-05    3.5532334e-02   -2.5922993e-04   -8.5421368e+02   -8.3568979e-08   -1.0707029e-06   -2.2068163e-03   -9.8088186e-07    6.3471139e+01
  -1.0302529e+02    4.0098839e+00    1.0574307e+00    3.4255275e+02    0.0000000e+00    2.7777472e-04    4.0073219e+02    4.4560590e+02    3.9154656e+02    4.6000000e+02    4.6000000e+02    4.6000000e+02    2.5333738e+05    1.0290760e+02   -3.1685547e+02    5.2482153e-02   -4.9580921e+00    1.2956895e+04   -1.3306273e-04    0.0000000e+00    7.8128847e-05   -1.5434696e-05    3.5258758e-02   -1.2481489e-05   -8.5223579e+02   -2.1556383e-07   -1.1340274e-06   -2.1896913e-03   -9.6964254e-07    6.3407757e+01
  -1.0256053e+02    4.0340202e+00    1.0504926e+00    3.3943401e+02    0.0000000e+00    2.7681734e-04    4.0160186e+02    4.4679000e+02    3.9232846e+02    4.6000000e+02    4.6000000e+02    4.6000000e+02    2.5508108e+05    1.0315609e+02   -3.1128066e+02    5.2241616e-02   -4.9822405e+00    1.2986283e+04   -3.4142718e-04    0.0000000e+00    7.8416299e-05   -1.5292063e-05    3.5022643e-02   -4.3477125e-05   -8.5025329e+02   -1.7548897e-07   -1.1518233e-06   -2.1751104e-03   -9.5884656e-07    6.3368275e+01
  -1.0209800e+02    4.0575761e+00    1.0434540e+00    3.3624723e+02    0.0000000e+00    2.7584700e-04    4.0242853e+02    4.4797706e+02    3.9311476e+02    4.6000000e+02    4.6000000e+02    4.6000000e+02    2.5684891e+05    1.0340681e+02   -3.0598935e+02    5.2001106e-02   -5.0058397e+00    1.3016084e+04   -9.5868029e-05    0.0000000e+00    7.9096631e-05   -1.5604002e-05    3.4788977e-02   -1.1231069e-05   -8.4828253e+02   -2.3473158e-07   -1.3820581e-06   -2.1607811e-03   -9.9690802e-07    6.3340751e+01
  -1.0163764e+02    4.0715824e+00    1.0329704e+00    3.3101582e+02    0.0000000e+00    2.7448869e-04    4.0314568e+02    4.4496977e+02    3.9390559e+02    4.6000000e+02    4.6000000e+02    4.6000000e+02    2.5863216e+05    1.0355941e+02   -3.0133103e+02    5.1760599e-02   -5.0289226e+00    1.3045834e+04   -2.3704947e-03    0.0000000e+00    7.8383772e-05   -1.4331985e-05    3.4463656e-02   -2.9921556e-04   -8.4628230e+02   -1.1695227e-07   -1.3554028e-06   -2.1404996e-03   -9.2299943e-07    6.3274715e+01
  -1.0117943e+02    4.0784143e+00    1.0232014e+00    3.2635022e+02    0.0000000e+00    2.7319541e-04    4.0398639e+02    4.4647645e+02    3.9470087e+02    4.6000000e+02    4.6000000e+02    4.6000000e+02    2.6043653e+05    1.0371391e+02   -2.9585624e+02    5.1520134e-02   -5.0515442e+00    1.3075819e+04    3.4478383e-03    0.0000000e+00    7.7849068e-05   -1.5316675e-05    3.4142154e-02    4.2125139e-04   -8.4427922e+02   -4.8326833e-07   -1.3175827e-06   -2.1205563e-03   -9.8435135e-07    6.3179270e+01
  -1.0072328e+02    4.0941378e+00    1.0150218e+00    3.2256866e+02    0.0000000e+00    2.7207729e-04    4.0484660e+02    4.4697898e+02    3.9549950e+02    4.6000000e+02    4.6000000e+02    4.6000000e+02    2.6226463e+05    1.0392804e+02   -2.9038380e+02    5.1279680e-02   -5.0736526e+00    1.3106148e+04    1.2785415e-02    0.0000000e+00    7.8496048e-05   -1.3689639e-05    3.3870684e-02    1.5755262e-03   -8.4228948e+02   -8.7628834e-07   -7.5044742e-07   -2.1041946e-03   -8.4962854e-07    6.3121365e+01
  -1.0026915e+02    4.1153252e+00    1.0081813e+00    3.1950208e+02    0.0000000e+00    2.7112214e-04    4.0571150e+02    4.4792126e+02    3.9630336e+02    4.6000000e+02    4.6000000e+02    4.6000000e+02    2.6411421e+05    1.0419067e+02   -2.8500395e+02    5.1039249e-02   -5.0952536e+00    1.3136693e+04    7.6001509e-03    0.0000000e+00    8.3671848e-05   -1.2759271e-05    3.3641988e-02    9.2034000e-04   -8.4029966e+02   -5.6936025e-07   -5.5553208e-07   -2.0903167e-03   -7.8025282e-07    6.3097967e+01
  -9.9817011e+01    4.1381244e+00    1.0022924e+00    3.1694943e+02    0.0000000e+00    2.7028001e-04    4.0659081e+02    4.4909728e+02    3.9711090e+02    4.6000000e+02    4.6000000e+02    4.6000000e+02    2.6598507e+05    1.0448797e+02   -2.7962798e+02    5.0798842e-02   -5.1163519e+00    1.3167432e+04    7.8273653e-03    0.0000000e+00    8.7263302e-05   -1.1955185e-05    3.3442903e-02    9.5325815e-04   -8.3830227e+02   -5.1180848e-07   -4.4820763e-07   -2.0783572e-03   -7.1701535e-07    6.3098950e+01
  -9.9366792e+01    4.1613374e+00    9.9723934e-01    3.1475666e+02    0.0000000e+00    2.6956032e-04    4.0749966e+02    4.5028013e+02    3.9792374e+02    4.6000000e+02    4.6000000e+02    4.6000000e+02    2.6787888e+05    1.0482394e+02   -2.7419675e+02    5.0558449e-02   -5.1369525e+00    1.3198429e+04    4.0941525e-03    0.0000000e+00    8.9246772e-05   -1.1722416e-05    3.3270309e-02    4.9995748e-04   -8.3630093e+02   -3.2009719e-07   -4.1231218e-07   -2.0679405e-03   -6.9816975e-07    6.3122316e+01
  -9.8918464e+01    4.1831165e+00    9.9000204e-01    3.1138001e+02    0.0000000e+00    2.6856737e-04    4.0827257e+02    4.5146373e+02    3.9874237e+02    4.6000000e+02    4.6000000e+02    4.6000000e+02    2.6979662e+05    1.0509048e+02   -2.6951724e+02    5.0318084e-02   -5.1570590e+00    1.3229719e+04    3.7818055e-03    0.0000000e+00    8.8272829e-05   -1.4905735e-05    3.3044818e-02    4.5360990e-04   -8.3430138e+02   -4.1615466e-07   -4.8775951e-07   -2.0538862e-03   -9.2463125e-07    6.3132805e+01
  -9.8471966e+01    4.1863099e+00    9.8441066e-01    3.0894865e+02    0.0000000e+00    2.6775454e-04    4.0905396e+02    4.5028756e+02    3.9956682e+02    4.6000000e+02    4.6000000e+02    4.6000000e+02    2.7172859e+05    1.0541618e+02   -2.6485890e+02    5.0077732e-02   -5.1767537e+00    1.3260809e+04   -9.8553634e-04    0.0000000e+00    8.7133619e-05   -1.5178267e-05    3.2870720e-02   -1.2466043e-04   -8.3224703e+02   -2.2127474e-07   -9.2419784e-07   -2.0428757e-03   -9.4338095e-07    6.3181605e+01
  -9.8027267e+01    4.1994354e+00    9.7687533e-01    3.0551149e+02    0.0000000e+00    2.6671415e-04    4.0993635e+02    4.5152901e+02    4.0039608e+02    4.6000000e+02    4.6000000e+02    4.6000000e+02    2.7372674e+05    1.0566527e+02   -2.5949311e+02    4.9837404e-02   -5.1960075e+00    1.3294214e+04   -8.9326850e-04    0.0000000e+00    8.7231462e-05   -1.8282404e-05    3.2623782e-02   -1.2307499e-04   -8.3034663e+02   -1.4139608e-07   -1.1215501e-06   -2.0274053e-03   -1.1541659e-06    6.3153782e+01
  -9.7584316e+01    4.2170960e+00    9.7055728e-01    3.0270643e+02    0.0000000e+00    2.6581093e-04    4.1081686e+02    4.5201798e+02    4.0122925e+02    4.6000000e+02    4.6000000e+02    4.6000000e+02    2.7568161e+05    1.0595850e+02   -2.5421602e+02    4.9597095e-02   -5.2147938e+00    1.3324597e+04    6.8635197e-03    0.0000000e+00    8.3147486e-05   -1.6801931e-05    3.2415602e-02    8.6224727e-04   -8.2823198e+02   -5.8855965e-07   -1.0446055e-06   -2.0145123e-03   -1.0508249e-06    6.3157482e+01
  -9.7143069e+01    4.2370755e+00    9.6532032e-01    3.0049070e+02    0.0000000e+00    2.6504550e-04    4.1171285e+02    4.5319221e+02    4.0206672e+02    4.6000000e+02    4.6000000e+02    4.6000000e+02    2.7768880e+05    1.0629648e+02   -2.4893881e+02    4.9356800e-02   -5.2331198e+00    1.3356583e+04   -1.6826376e-03    0.0000000e+00    8.5201416e-05   -1.7101986e-05    3.2241515e-02   -2.2207711e-04   -8.2619811e+02   -6.8443885e-08   -1.0845791e-06   -2.0037531e-03   -1.0730562e-06    6.3188988e+01
  -9.6703497e+01    4.2562246e+00    9.6108729e-01    2.9879062e+02    0.0000000e+00    2.6440687e-04    4.1263096e+02    4.5437177e+02    4.0290974e+02    4.6000000e+02    4.6000000e+02    4.6000000e+02    2.7975616e+05    1.0668157e+02   -2.4362087e+02    4.9116535e-02   -5.2509841e+00    1.3390519e+04    9.6606221e-04    0.0000000e+00    8.8377947e-05   -1.7824694e-05    3.2100007e-02    9.2864579e-05   -8.2426402e+02   -1.9560294e-07   -9.5047941e-07   -1.9951026e-03   -1.1166715e-06    6.3247921e+01
  -9.6265535e+01    4.2749576e+00    9.5736429e-01    2.9729162e+02    0.0000000e+00    2.6383982e-04    4.1357065e+02    4.5552743e+02    4.0375778e+02    4.6000000e+02    4.6000000e+02    4.6000000e+02    2.8178733e+05    1.0708687e+02   -2.3823457e+02    4.8876273e-02   -5.2683893e+00    1.3421763e+04    9.2408958e-03    0.0000000e+00    8.5839927e-05   -1.5747120e-05    3.1972150e-02    1.1294906e-03   -8.2214600e+02   -6.7431980e-07   -7.0179473e-07   -1.9873264e-03   -9.7025434e-07    6.3315966e+01
  -9.5829177e+01    4.2906606e+00    9.4890461e-01    2.9322861e+02    0.0000000e+00    2.6267789e-04    4.1427440e+02    4.5403110e+02    4.0461076e+02    4.6000000e+02    4.6000000e+02    4.6000000e+02    2.8387073e+05    1.0733612e+02   -2.3415858e+02    4.8636042e-02   -5.2853352e+00    1.3454540e+04    4.2826059e-03    0.0000000e+00    8.7130525e-05   -1.4746081e-05    3.1720646e-02    4.8446613e-04   -8.2010597e+02   -4.6541466e-07   -7.1417970e-07   -1.9716801e-03   -9.0442553e-07    6.3335873e+01
  -9.5394356e+01    4.2924863e+00    9.4563555e-01    2.9200581e+02    0.0000000e+00    2.6217438e-04    4.1517860e+02    4.5545325e+02    4.0546973e+02    4.6000000e+02    4.6000000e+02    4.6000000e+02    2.8597619e+05    1.0776369e+02   -2.2903119e+02    4.8395828e-02   -5.3019453e+00    1.3487387e+04   -7.3066810e-03    0.0000000e+00    8.8977077e-05   -1.5007611e-05    3.1611041e-02   -8.5843970e-04   -8.1803022e+02    2.5952439e-07   -7.5606979e-07   -1.9649905e-03   -9.3195540e-07    6.3427447e+01
  -9.4961038e+01    4.3046627e+00    9.3962688e-01    2.8939384e+02    0.0000000e+00    2.6130133e-04    4.1608981e+02    4.5674254e+02    4.0633467e+02    4.6000000e+02    4.6000000e+02    4.6000000e+02    2.8811863e+05    1.0809252e+02   -2.2374821e+02    4.8155622e-02   -5.3181139e+00    1.3520986e+04   -2.1754892e-03    0.0000000e+00    8.9368646e-05   -1.5482230e-05    3.1415755e-02   -2.5581202e-04   -8.1600633e+02   -6.3747098e-08   -8.1778845e-07   -1.9528862e-03   -9.6861352e-07    6.3448413e+01
  -9.4529204e+01    4.3237549e+00    9.3492259e-01    2.8743629e+02    0.0000000e+00    2.6059524e-04    4.1701306e+02    4.5724351e+02    4.0720523e+02    4.6000000e+02    4.6000000e+02    4.6000000e+02    2.9028607e+05    1.0847687e+02   -2.1848211e+02    4.7915445e-02   -5.3338448e+00    1.3554758e+04    6.8612981e-04    0.0000000e+00    8.9295526e-05   -1.4379994e-05    3.1262069e-02    7.4251954e-05   -8.1396954e+02   -2.3787407e-07   -7.7151739e-07   -1.9433507e-03   -8.9629975e-07    6.3504575e+01
  -9.4098795e+01    4.3434414e+00    9.3112113e-01    2.8594018e+02    0.0000000e+00    2.6000431e-04    4.1794339e+02    4.5839978e+02    4.0808129e+02    4.6000000e+02    4.6000000e+02    4.6000000e+02    2.9247895e+05    1.0890081e+02   -2.1324679e+02    4.7675285e-02   -5.3491433e+00    1.3588701e+04    2.0202484e-03    0.0000000e+00    8.7639092e-05   -1.5538433e-05    3.1137767e-02    2.3029863e-04   -8.1191715e+02   -2.8393818e-07   -6.0593469e-07   -1.9354944e-03   -9.7643554e-07    6.3586290e+01
  -9.3669779e+01    4.3618664e+00    9.2843291e-01    2.8503524e+02    0.0000000e+00    2.5955120e-04    4.1891972e+02    4.5955007e+02    4.0896282e+02    4.6000000e+02    4.6000000e+02    4.6000000e+02    2.9469934e+05    1.0937163e+02   -2.0780104e+02    4.7435131e-02   -5.3640108e+00    1.3622891e+04    1.1987007e-02    0.0000000e+00    9.0512169e-05   -1.4106442e-05    3.1044247e-02    1.3693846e-03   -8.0985741e+02   -7.8823791e-07   -3.6322810e-07   -1.9299525e-03   -8.6198557e-07    6.3688623e+01
  -9.3242139e+01    4.3824010e+00    9.2467197e-01    2.8360389e+02    0.0000000e+00    2.5895063e-04    4.1980597e+02    4.6072795e+02    4.0985019e+02    4.6000000e+02    4.6000000e+02    4.6000000e+02    2.9695000e+05    1.0980613e+02   -2.0284503e+02    4.7195005e-02   -5.3784410e+00    1.3657443e+04   -3.9322668e-03    0.0000000e+00    8.9251623e-05   -1.4272294e-05    3.0926755e-02   -4.4587685e-04   -8.0780594e+02    3.9109981e-08   -3.4900303e-07   -1.9225290e-03   -8.8029025e-07    6.3787379e+01
  -9.2815820e+01    4.3890007e+00    9.1760778e-01    2.8021391e+02    0.0000000e+00    2.5797051e-04    4.2060680e+02    4.5981781e+02    4.1074250e+02    4.6000000e+02    4.6000000e+02    4.6000000e+02    2.9922342e+05    1.1013913e+02   -1.9847617e+02    4.6954896e-02   -5.3924721e+00    1.3691987e+04    4.7760923e-03    0.0000000e+00    9.0348125e-05   -1.6224644e-05    3.0717639e-02    5.3967999e-04   -8.0571893e+02   -4.9343710e-07   -3.4194386e-08   -1.9095241e-03   -1.0154377e-06    6.3842273e+01
  -9.2390790e+01    4.3915961e+00    9.1153731e-01    2.7752299e+02    0.0000000e+00    2.5710653e-04    4.2154791e+02    4.6135582e+02    4.1164076e+02    4.6000000e+02    4.6000000e+02    4.6000000e+02    3.0152976e+05    1.1048514e+02   -1.9315695e+02    4.6714799e-02   -5.4061544e+00    1.3726971e+04   -8.7563434e-03    0.0000000e+00    9.1357128e-05   -1.7236451e-05    3.0519288e-02   -9.6376595e-04   -8.0364260e+02    2.4264196e-07   -2.1986688e-07   -1.8973255e-03   -1.0997999e-06    6.3866902e+01
  -9.1967022e+01    4.4020272e+00    9.0636850e-01    2.7531735e+02    0.0000000e+00    2.5634119e-04    4.2248259e+02    4.6252026e+02    4.1254533e+02    4.6000000e+02    4.6000000e+02    4.6000000e+02    3.0386970e+05    1.1087759e+02   -1.8795905e+02    4.6474717e-02   -5.4194200e+00    1.3762400e+04   -4.2121540e-03    0.0000000e+00    9.0642158e-05   -1.5349102e-05    3.0354781e-02   -4.6587904e-04   -8.0158037e+02   -6.3554766e-08   -2.9007769e-07   -1.8870367e-03   -9.8224961e-07    6.3924989e+01
  -9.1544487e+01    4.4183826e+00    9.0290851e-01    2.7400094e+02    0.0000000e+00    2.5578744e-04    4.2344671e+02    4.6367862e+02    4.1345612e+02    4.6000000e+02    4.6000000e+02    4.6000000e+02    3.0623916e+05    1.1134347e+02   -1.8265542e+02    4.6234657e-02   -5.4322757e+00    1.3798072e+04   -1.0251989e-03    0.0000000e+00    9.0349458e-05   -1.5819594e-05    3.0243269e-02   -1.1611838e-04   -7.9951053e+02   -2.5044853e-07   -5.2691603e-07   -1.8800569e-03   -1.0218158e-06    6.4024971e+01
  -9.1123141e+01    4.4333436e+00    9.0029101e-01    2.7313444e+02    0.0000000e+00    2.5533763e-04    4.2442344e+02    4.6482658e+02    4.1437317e+02    4.6000000e+02    4.6000000e+02    4.6000000e+02    3.0863816e+05    1.1184753e+02   -1.7732008e+02    4.5994613e-02   -5.4447188e+00    1.3833964e+04    8.9836549e-04    0.0000000e+00    8.7040217e-05   -1.6899322e-05    3.0158809e-02    9.9893992e-05   -7.9742646e+02   -3.8480453e-07   -6.2995963e-07   -1.8744052e-03   -1.1009935e-06    6.4147440e+01
  -9.0702955e+01    4.4517648e+00    8.9866129e-01    2.7276067e+02    0.0000000e+00    2.5501685e-04    4.2544212e+02    4.6598236e+02    4.1529659e+02    4.6000000e+02    4.6000000e+02    4.6000000e+02    3.1107140e+05    1.1240029e+02   -1.7178783e+02    4.5754585e-02   -5.4567436e+00    1.3870264e+04   -5.7470562e-04    0.0000000e+00    8.7612478e-05   -1.7623381e-05    3.0102589e-02   -6.3950642e-05   -7.9534815e+02   -2.2413583e-07   -7.4815661e-07   -1.8708974e-03   -1.1542207e-06    6.4292044e+01
  -9.0283896e+01    4.4693908e+00    8.9342386e-01    2.7038799e+02    0.0000000e+00    2.5424450e-04    4.2625608e+02    4.6392712e+02    4.1622666e+02    4.6000000e+02    4.6000000e+02    4.6000000e+02    3.1353867e+05    1.1282943e+02   -1.6747907e+02    4.5514567e-02   -5.4683471e+00    1.3906940e+04    5.0213643e-04    0.0000000e+00    8.6882964e-05   -2.0179290e-05    2.9953272e-02    5.2894150e-05   -7.9327241e+02   -2.7784326e-07   -5.5946895e-07   -1.8614923e-03   -1.3278376e-06    6.4405361e+01
  -8.9865945e+01    4.4639481e+00    8.9095275e-01    2.6953796e+02    0.0000000e+00    2.5382442e-04    4.2717208e+02    4.6504388e+02    4.1716343e+02    4.6000000e+02    4.6000000e+02    4.6000000e+02    3.1602573e+05    1.1336539e+02   -1.6260254e+02    4.5274570e-02   -5.4796372e+00    1.3943339e+04   -1.4522431e-03    0.0000000e+00    8.8824903e-05   -1.7570579e-05    2.9881027e-02   -1.5016515e-04   -7.9113251e+02   -2.3925694e-07   -6.3123104e-07   -1.8571699e-03   -1.1634231e-06    6.4563900e+01
  -8.9449062e+01    4.4686077e+00    8.8611851e-01    2.6752743e+02    0.0000000e+00    2.5309450e-04    4.2815525e+02    4.6627662e+02    4.1810693e+02    4.6000000e+02    4.6000000e+02    4.6000000e+02    3.1855989e+05    1.1379666e+02   -1.5723362e+02    4.5034590e-02   -5.4905481e+00    1.3980649e+04    3.2195126e-03    0.0000000e+00    8.8096931e-05   -1.7067042e-05    2.9725712e-02    3.5117028e-04   -7.8905084e+02   -4.4713989e-07   -5.9974312e-07   -1.8474203e-03   -1.1210629e-06    6.4633749e+01
  -8.9033215e+01    4.4811761e+00    8.8259818e-01    2.6615120e+02    0.0000000e+00    2.5253359e-04    4.2914840e+02    4.6720492e+02    4.1905715e+02    4.6000000e+02    4.6000000e+02    4.6000000e+02    3.2112777e+05    1.1429638e+02   -1.5186768e+02    4.4794625e-02   -5.5010563e+00    1.4018250e+04    7.9451171e-04    0.0000000e+00    8.7557472e-05   -1.6218752e-05    2.9614496e-02    8.9162713e-05   -7.8696274e+02   -2.9193855e-07   -5.5629888e-07   -1.8404727e-03   -1.0612433e-06    6.4746415e+01
  -8.8618375e+01    4.4959484e+00    8.8005867e-01    2.6531459e+02    0.0000000e+00    2.5209157e-04    4.3015689e+02    4.6837334e+02    4.2001410e+02    4.6000000e+02    4.6000000e+02    4.6000000e+02    3.2372811e+05    1.1484117e+02   -1.4645096e+02    4.4554676e-02   -5.5111637e+00    1.4056064e+04   -4.7920223e-04    0.0000000e+00    8.5926478e-05   -1.5996446e-05    2.9534398e-02   -4.9420110e-05   -7.8486046e+02   -2.0085990e-07   -5.3306963e-07   -1.8352965e-03   -1.0444229e-06    6.4885192e+01
  -8.8204513e+01    4.5121552e+00    8.7851842e-01    2.6500294e+02    0.0000000e+00    2.5177420e-04    4.3118410e+02    4.6953488e+02    4.2097657e+02    4.6000000e+02    4.6000000e+02    4.6000000e+02    3.2636344e+05    1.1543460e+02   -1.4095094e+02    4.4314742e-02   -5.5208648e+00    1.4094178e+04   -6.5825250e-04    0.0000000e+00    8.5722467e-05   -1.5732666e-05    2.9485144e-02   -7.0053487e-05   -7.8275073e+02   -1.8444851e-07   -5.0403936e-07   -1.8321771e-03   -1.0256852e-06    6.5050907e+01
  -8.7791601e+01    4.5271556e+00    8.7756943e-01    2.6494481e+02    0.0000000e+00    2.5154545e-04    4.3225247e+02    4.7070700e+02    4.2194666e+02    4.6000000e+02    4.6000000e+02    4.6000000e+02    3.2907345e+05    1.1606950e+02   -1.3525478e+02    4.4074820e-02   -5.5301522e+00    1.4134271e+04   -3.8767355e-04    0.0000000e+00    8.8043359e-05   -1.7006781e-05    2.9454195e-02   -6.1867312e-05   -7.8072725e+02   -2.0205002e-07   -6.8112587e-07   -1.8302805e-03   -1.1157323e-06    6.5233690e+01
  -8.7618600e+01    4.5371982e+00    8.7568823e-01    2.6398820e+02    0.0000000e+00    2.5139207e-04    4.3262260e+02    4.7053635e+02    4.2235131e+02    4.6000000e+02    4.6000000e+02    4.6000000e+02    3.3027880e+05    1.1629248e+02   -1.3334438e+02    4.3974142e-02   -5.5339795e+00    1.4153637e+04    2.6166425e-02    0.0000000e+00    9.3970073e-05   -1.5059281e-05    2.9402260e-02    2.6042642e-03   -7.8002958e+02   -1.4979212e-06   -1.8715412e-07   -1.8274171e-03   -9.5035782e-07    6.5301326e+01
  -8.7402349e+01    4.5479516e+00    8.7355157e-01    2.6303827e+02    0.0000000e+00    2.5103429e-04    4.3302927e+02    4.7068201e+02    4.2286297e+02    4.6000000e+02    4.6000000e+02    4.6000000e+02    3.3170659e+05    1.1657229e+02   -1.3130907e+02    4.3848170e-02   -5.5386708e+00    1.4174103e+04    2.6101693e-02    0.0000000e+00    9.0180088e-05   -1.5904822e-05    2.9349217e-02    2.8771278e-03   -7.7891682e+02   -1.5017338e-06    6.7878637e-08   -1.8241798e-03   -9.9711812e-07    6.5401057e+01
  -8.7132035e+01    4.5447363e+00    8.7258744e-01    2.6284595e+02    0.0000000e+00    2.5081314e-04    4.3367532e+02    4.7154564e+02    4.2350837e+02    4.6000000e+02    4.6000000e+02    4.6000000e+02    3.3347807e+05    1.1697560e+02   -1.2791293e+02    4.3690503e-02   -5.5444177e+00    1.4198562e+04    5.3556106e-04    0.0000000e+00    9.0722197e-05   -1.5698450e-05    2.9320387e-02    1.1133743e-04   -7.7742719e+02    1.8740716e-07   -1.2303940e-07   -1.8228287e-03   -9.7035983e-07    6.5525559e+01
  -8.6794142e+01    4.5473028e+00    8.6878072e-01    2.6127057e+02    0.0000000e+00    2.5019958e-04    4.3450789e+02    4.7271408e+02    4.2432246e+02    4.6000000e+02    4.6000000e+02    4.6000000e+02    3.3572865e+05    1.1737088e+02   -1.2347415e+02    4.3493124e-02   -5.5513521e+00    1.4229807e+04   -1.7940398e-03    0.0000000e+00    9.4038287e-05   -1.5075445e-05    2.9199235e-02   -1.9691298e-04   -7.7562052e+02    9.4704996e-08   -1.8674637e-07   -1.8156501e-03   -9.2083453e-07    6.5601410e+01
  -8.6384342e+01    4.5549742e+00    8.6526319e-01    2.5991852e+02    0.0000000e+00    2.4959975e-04    4.3552907e+02    4.7198949e+02    4.2531925e+02    4.6000000e+02    4.6000000e+02    4.6000000e+02    3.3847716e+05    1.1790483e+02   -1.1804689e+02    4.3253297e-02   -5.5593838e+00    1.4267196e+04   -2.2822585e-03    0.0000000e+00    9.3997605e-05   -1.5241039e-05    2.9088277e-02   -2.3155583e-04   -7.7336868e+02   -8.4078992e-08   -2.6903620e-07   -1.8087184e-03   -9.3589245e-07    6.5725914e+01
  -8.5975299e+01    4.5627863e+00    8.6290160e-01    2.5914115e+02    0.0000000e+00    2.4918962e-04    4.3657422e+02    4.7317400e+02    4.2632391e+02    4.6000000e+02    4.6000000e+02    4.6000000e+02    3.4135488e+05    1.1850876e+02   -1.1253663e+02    4.3013445e-02   -5.5670202e+00    1.4308706e+04    2.0310490e-03    0.0000000e+00    9.7200255e-05   -1.4016659e-05    2.9016978e-02    1.6983070e-04   -7.7131597e+02   -2.7513448e-07   -1.7706904e-07   -1.8043233e-03   -8.4393786e-07    6.5890793e+01
  -8.5567055e+01    4.5764841e+00    8.6169886e-01    2.5899660e+02    0.0000000e+00    2.4891003e-04    4.3763602e+02    4.7433359e+02    4.2733362e+02    4.6000000e+02    4.6000000e+02    4.6000000e+02    3.4420602e+05    1.1916188e+02   -1.0692130e+02    4.2773609e-02   -5.5742594e+00    1.4347769e+04    1.0731306e-03    0.0000000e+00    9.6725798e-05   -1.3452951e-05    2.8980218e-02    1.3378992e-04   -7.6911459e+02   -2.2084308e-07   -1.2883043e-07   -1.8020773e-03   -8.0684027e-07    6.6082308e+01
  -8.5159581e+01    4.5877016e+00    8.6116246e-01    2.5907544e+02    0.0000000e+00    2.4874825e-04    4.3873498e+02    4.7549672e+02    4.2835016e+02    4.6000000e+02    4.6000000e+02    4.6000000e+02    3.4712705e+05    1.1986681e+02   -1.0114317e+02    4.2533787e-02   -5.5810916e+00    1.4388401e+04   -8.2672778e-04    0.0000000e+00    9.6987106e-05   -1.2943214e-05    2.8965270e-02   -9.4598679e-05   -7.6696869e+02   -1.2898947e-07   -9.4575587e-08   -1.8011020e-03   -7.7210749e-07    6.6298397e+01
  -8.4752853e+01    4.5994261e+00    8.5636507e-01    2.5688229e+02    0.0000000e+00    2.4801227e-04    4.3962025e+02    4.7658777e+02    4.2937493e+02    4.6000000e+02    4.6000000e+02    4.6000000e+02    3.5009671e+05    1.2040621e+02   -9.6695644e+01    4.2293979e-02   -5.5875177e+00    1.4429677e+04    1.2943250e-03    0.0000000e+00    9.6344103e-05   -1.0818902e-05    2.8834537e-02    1.3903120e-04   -7.6483930e+02   -2.9838791e-07   -8.3139975e-08   -1.7927002e-03   -6.2625630e-07    6.6461321e+01
  -8.4346842e+01    4.5875475e+00    8.5508667e-01    2.5658968e+02    0.0000000e+00    2.4777312e-04    4.4064932e+02    4.7787444e+02    4.3040817e+02    4.6000000e+02    4.6000000e+02    4.6000000e+02    3.5309437e+05    1.2109026e+02   -9.1361352e+01    4.2054187e-02   -5.5936440e+00    1.4470717e+04    1.3446456e-03    0.0000000e+00    1.0168925e-04   -1.1951753e-05    2.8800482e-02    1.3187465e-04   -7.6264200e+02    2.5765605e-08   -7.7248339e-08   -1.7911237e-03   -6.9106041e-07    6.6680527e+01
  -8.3941524e+01    4.5932944e+00    8.5081859e-01    2.5480167e+02    0.0000000e+00    2.4712085e-04    4.4170728e+02    4.7927985e+02    4.3144955e+02    4.6000000e+02    4.6000000e+02    4.6000000e+02    3.5615675e+05    1.2164443e+02   -8.5844806e+01    4.1814409e-02   -5.5993928e+00    1.4512998e+04    9.8292806e-05    0.0000000e+00    1.0556902e-04   -1.0339007e-05    2.8668973e-02    3.7534347e-06   -7.6052389e+02   -2.7241773e-08   -2.6085078e-07   -1.7833212e-03   -5.7712784e-07    6.6805387e+01
  -8.3536873e+01    4.6082781e+00    8.4831733e-01    2.5392200e+02    0.0000000e+00    2.4668970e-04    4.4279375e+02    4.7846030e+02    4.3249962e+02    4.6000000e+02    4.6000000e+02    4.6000000e+02    3.5926036e+05    1.2228869e+02   -8.0159556e+01    4.1574646e-02   -5.6047501e+00    1.4555525e+04    1.9010266e-03    0.0000000e+00    1.0524460e-04   -1.3684115e-05    2.8594322e-02    1.8915213e-04   -7.5838489e+02   -2.1448348e-07   -2.5528773e-07   -1.7786903e-03   -8.0292901e-07    6.6980422e+01
  -8.3132862e+01    4.6236556e+00    8.4697410e-01    2.5367725e+02    0.0000000e+00    2.4639891e-04    4.4389641e+02    4.7962553e+02    4.3355800e+02    4.6000000e+02    4.6000000e+02    4.6000000e+02    3.6240564e+05    1.2299166e+02   -7.4392334e+01    4.1334897e-02   -5.6097082e+00    1.4598284e+04    6.0856293e-03    0.0000000e+00    1.0743529e-04   -1.2980369e-05    2.8555625e-02    5.9839689e-04   -7.5622505e+02   -4.3982993e-07   -1.4030264e-07   -1.7764493e-03   -7.5009625e-07    6.7188927e+01
  -8.2729466e+01    4.6361746e+00    8.4655529e-01    2.5392292e+02    0.0000000e+00    2.4622305e-04    4.4501844e+02    4.8079431e+02    4.3462212e+02    4.6000000e+02    4.6000000e+02    4.6000000e+02    3.6559613e+05    1.2374601e+02   -6.8507109e+01    4.1095163e-02   -5.6142602e+00    1.4641390e+04    1.5196049e-03    0.0000000e+00    1.0847687e-04   -1.2662152e-05    2.8546916e-02    1.4545119e-04   -7.5405617e+02   -2.6433647e-07   -9.5554840e-08   -1.7759425e-03   -7.2781256e-07    6.7424542e+01
  -8.2326660e+01    4.6475512e+00    8.4663552e-01    2.5436091e+02    0.0000000e+00    2.4612598e-04    4.4617195e+02    4.8196611e+02    4.3569307e+02    4.6000000e+02    4.6000000e+02    4.6000000e+02    3.6883548e+05    1.2454002e+02   -6.2456326e+01    4.0855443e-02   -5.6183997e+00    1.4684956e+04    4.1311693e-04    0.0000000e+00    1.0901241e-04   -1.2358323e-05    2.8554101e-02    4.1562763e-05   -7.5188767e+02   -2.2078473e-07   -3.3799335e-08   -1.7763252e-03   -7.0824913e-07    6.7676996e+01
  -8.1924418e+01    4.6596170e+00    8.4147324e-01    2.5191762e+02    0.0000000e+00    2.4535174e-04    4.4711487e+02    4.8316722e+02    4.3677907e+02    4.6000000e+02    4.6000000e+02    4.6000000e+02    3.7217281e+05    1.2513004e+02   -5.7817529e+01    4.0615738e-02   -5.6221202e+00    1.4730891e+04   -2.3148975e-04    0.0000000e+00    1.0893444e-04   -1.2190502e-05    2.8415495e-02   -2.9331852e-05   -7.4982188e+02   -2.3008931e-07    3.7040646e-08   -1.7673891e-03   -7.1346399e-07    6.7853931e+01
  -8.1522716e+01    4.6439369e+00    8.4062337e-01    2.5183433e+02    0.0000000e+00    2.4516361e-04    4.4817034e+02    4.8427441e+02    4.3786281e+02    4.6000000e+02    4.6000000e+02    4.6000000e+02    3.7545751e+05    1.2589926e+02   -5.2415656e+01    4.0376047e-02   -5.6255522e+00    1.4773202e+04   -2.3690171e-03    0.0000000e+00    1.1015988e-04   -1.1810874e-05    2.8401153e-02   -2.0723076e-04   -7.4751119e+02    1.7355888e-07    5.1442785e-08   -1.7668094e-03   -6.7909482e-07    6.8114613e+01
  -8.1121529e+01    4.6423884e+00    8.3760916e-01    2.5074332e+02    0.0000000e+00    2.4465887e-04    4.4929426e+02    4.8588372e+02    4.3896054e+02    4.6000000e+02    4.6000000e+02    4.6000000e+02    3.7885051e+05    1.2656433e+02   -4.6594029e+01    4.0136370e-02   -5.6286036e+00    1.4818218e+04    5.6396851e-04    0.0000000e+00    1.1316299e-04   -1.1839518e-05    2.8309954e-02    5.3278934e-05   -7.4534741e+02   -3.0726833e-07    6.2784953e-09   -1.7612878e-03   -6.7946474e-07    6.8287555e+01
  -8.0720831e+01    4.6491746e+00    8.3601643e-01    2.5030503e+02    0.0000000e+00    2.4434520e-04    4.5043800e+02    4.8454801e+02    4.4006781e+02    4.6000000e+02    4.6000000e+02    4.6000000e+02    3.8229519e+05    1.2731943e+02   -4.0656184e+01    3.9896708e-02   -5.6312485e+00    1.4863666e+04    2.7420878e-03    0.0000000e+00    1.1186958e-04   -1.2061763e-05    2.8268270e-02    2.6029600e-04   -7.4317466e+02   -5.1943678e-07   -1.6739925e-07   -1.7585192e-03   -7.0109418e-07    6.8512316e+01
  -8.0320599e+01    4.6624609e+00    8.3532038e-01    2.5036727e+02    0.0000000e+00    2.4414019e-04    4.5159252e+02    4.8574089e+02    4.4118296e+02    4.6000000e+02    4.6000000e+02    4.6000000e+02    3.8579195e+05    1.2812593e+02   -3.4654734e+01    3.9657061e-02   -5.6334872e+00    1.4909523e+04    9.5024699e-04    0.0000000e+00    1.0735410e-04   -1.2523960e-05    2.8256123e-02    9.8245314e-05   -7.4099230e+02   -4.2463470e-07   -3.2226330e-07   -1.7572553e-03   -7.2124498e-07    6.8766512e+01
  -7.9920808e+01    4.6748387e+00    8.3585906e-01    2.5107314e+02    0.0000000e+00    2.4409104e-04    4.5279595e+02    4.8692891e+02    4.4230750e+02    4.6000000e+02    4.6000000e+02    4.6000000e+02    3.8934173e+05    1.2900411e+02   -2.8338267e+01    3.9417428e-02   -5.6353092e+00    1.4955786e+04    9.5581257e-04    0.0000000e+00    1.0825327e-04   -1.2351865e-05    2.8280222e-02    9.4546378e-05   -7.3880016e+02   -3.3688435e-07   -3.1835988e-07   -1.7587076e-03   -7.0964292e-07    6.9052102e+01
  -7.9521433e+01    4.6900348e+00    8.3454927e-01    2.5066865e+02    0.0000000e+00    2.4383032e-04    4.5391117e+02    4.8678558e+02    4.4344200e+02    4.6000000e+02    4.6000000e+02    4.6000000e+02    3.9295234e+05    1.2982012e+02   -2.2626936e+01    3.9177809e-02   -5.6367016e+00    1.5002722e+04   -3.9778880e-03    0.0000000e+00    1.0941980e-04   -1.0699782e-05    2.8254792e-02   -3.6986514e-04   -7.3661875e+02    8.1490131e-09   -6.1641096e-07   -1.7570631e-03   -6.2011494e-07    6.9320726e+01
  -7.9122450e+01    4.6767714e+00    8.3188428e-01    2.4960292e+02    0.0000000e+00    2.4335823e-04    4.5491427e+02    4.8795555e+02    4.4458636e+02    4.6000000e+02    4.6000000e+02    4.6000000e+02    3.9660184e+05    1.3058950e+02   -1.7701976e+01    3.8938204e-02   -5.6377131e+00    1.5049452e+04   -9.9487696e-03    0.0000000e+00    1.0382855e-04   -1.8100746e-05    2.8198546e-02   -9.2669067e-04   -7.3437334e+02    4.4197466e-07   -9.8102291e-07   -1.7529980e-03   -1.1346851e-06    6.9590811e+01
  -7.8723835e+01    4.6669418e+00    8.2796431e-01    2.4797536e+02    0.0000000e+00    2.4277067e-04    4.5608313e+02    4.8915065e+02    4.4574079e+02    4.6000000e+02    4.6000000e+02    4.6000000e+02    4.0032294e+05    1.3126872e+02   -1.1727966e+01    3.8698614e-02   -5.6384142e+00    1.5097183e+04    7.9249509e-05    0.0000000e+00    1.0477967e-04   -1.9264695e-05    2.8078320e-02    1.2797573e-05   -7.3216744e+02   -3.5469285e-07   -1.0764912e-06   -1.7455888e-03   -1.2170994e-06    6.9754759e+01
  -7.8325564e+01    4.6705681e+00    8.2552549e-01    2.4705624e+02    0.0000000e+00    2.4235917e-04    4.5727235e+02    4.8911877e+02    4.4690558e+02    4.6000000e+02    4.6000000e+02    4.6000000e+02    4.0410919e+05    1.3205047e+02   -5.6077491e+00    3.8459038e-02   -5.6387025e+00    1.5145624e+04    1.0623482e-03    0.0000000e+00    1.0507735e-04   -2.0428196e-05    2.8010897e-02    9.6199798e-05   -7.2997826e+02   -3.9983428e-07   -1.1333889e-06   -1.7414331e-03   -1.2979034e-06    6.9977260e+01
  -7.7927612e+01    4.6796223e+00    8.2393848e-01    2.4660673e+02    0.0000000e+00    2.4205584e-04    4.5847812e+02    4.9035790e+02    4.4808745e+02    4.6000000e+02    4.6000000e+02    4.6000000e+02    4.0800563e+05    1.3289120e+02    5.9754552e-01    3.8219476e-02   -5.6385732e+00    1.5196407e+04    1.0285066e-03    0.0000000e+00    1.0380099e-04   -2.3478331e-05    2.7973669e-02    7.5388393e-05   -7.2786899e+02   -4.0815519e-07   -1.2277240e-06   -1.7388873e-03   -1.5083319e-06    7.0232635e+01
  -7.7529955e+01    4.6986741e+00    8.2391328e-01    2.4704254e+02    0.0000000e+00    2.4192687e-04    4.5970357e+02    4.9156362e+02    4.4926681e+02    4.6000000e+02    4.6000000e+02    4.6000000e+02    4.1186495e+05    1.3380631e+02    6.9991830e+00    3.7979929e-02   -5.6380202e+00    1.5244002e+04   -1.8384996e-03    0.0000000e+00    1.0390091e-04   -2.3906130e-05    2.7982404e-02   -1.5022704e-04   -7.2557742e+02   -2.5413996e-07   -1.3268969e-06   -1.7395177e-03   -1.5513775e-06    7.0527015e+01
  -7.7132570e+01    4.7121461e+00    8.2479644e-01    2.4787786e+02    0.0000000e+00    2.4193634e-04    4.6097905e+02    4.9278279e+02    4.5046814e+02    4.6000000e+02    4.6000000e+02    4.6000000e+02    4.1587929e+05    1.3479769e+02    1.3713393e+01    3.7740396e-02   -5.6370237e+00    1.5295503e+04    3.0960665e-03    0.0000000e+00    1.1144724e-04   -2.2108048e-05    2.8019890e-02    2.4882463e-04   -7.2343435e+02   -4.4065419e-07   -1.1150315e-06   -1.7423164e-03   -1.4157796e-06    7.0854859e+01
  -7.6880145e+01    4.7200048e+00    8.2324790e-01    2.4720633e+02    0.0000000e+00    2.4169678e-04    4.6170373e+02    4.9336012e+02    4.5123001e+02    4.6000000e+02    4.6000000e+02    4.6000000e+02    4.1852009e+05    1.3534860e+02    1.7356594e+01    3.7588170e-02   -5.6362324e+00    1.5330546e+04    1.6156881e-02    0.0000000e+00    1.0252487e-04   -2.1801107e-05    2.7987837e-02    1.4455908e-03   -7.2217728e+02   -1.5953668e-06   -1.0350088e-06   -1.7395697e-03   -1.3808719e-06    7.1036703e+01
  -7.6564613e+01    4.7233402e+00    8.2099978e-01    2.4617851e+02    0.0000000e+00    2.4131427e-04    4.6252461e+02    4.9400606e+02    4.5218913e+02    4.6000000e+02    4.6000000e+02    4.6000000e+02    4.2172113e+05    1.3601900e+02    2.1327591e+01    3.7397817e-02   -5.6349748e+00    1.5369569e+04    4.7911952e-03    0.0000000e+00    9.4697763e-05   -2.1648504e-05    2.7941867e-02    4.7452722e-04   -7.2033785e+02   -8.2274465e-07   -7.6393977e-07   -1.7362246e-03   -1.3775570e-06    7.1276615e+01
  -7.6170199e+01    4.7030240e+00    8.1707871e-01    2.4456379e+02    0.0000000e+00    2.4070759e-04    4.6373934e+02    4.9519931e+02    4.5339535e+02    4.6000000e+02    4.6000000e+02    4.6000000e+02    4.2572484e+05    1.3675055e+02    2.7486716e+01    3.7159774e-02   -5.6330687e+00    1.5416724e+04   -2.7840950e-03    0.0000000e+00    9.6597620e-05   -2.1213368e-05    2.7820067e-02   -2.2688319e-04   -7.1792142e+02    1.1773016e-07   -7.9511691e-07   -1.7289156e-03   -1.3439918e-06    7.1452922e+01
  -7.5773562e+01    4.6948932e+00    8.1455274e-01    2.4372143e+02    0.0000000e+00    2.4026937e-04    4.6499492e+02    4.9652003e+02    4.5463480e+02    4.6000000e+02    4.6000000e+02    4.6000000e+02    4.2997426e+05    1.3759998e+02    3.3916415e+01    3.6920291e-02   -5.6307198e+00    1.5470259e+04    6.3698237e-04    0.0000000e+00    1.0233625e-04   -2.1935738e-05    2.7751370e-02   -4.1218016e-05   -7.1577913e+02   -9.9613586e-08   -8.5126867e-07   -1.7249162e-03   -1.3717633e-06    7.1692133e+01
  -7.5377090e+01    4.7016093e+00    8.1351438e-01    2.4353795e+02    0.0000000e+00    2.4002899e-04    4.6626497e+02    4.9635760e+02    4.5587916e+02    4.6000000e+02    4.6000000e+02    4.6000000e+02    4.3425454e+05    1.3854826e+02    4.0493517e+01    3.6680822e-02   -5.6279307e+00    1.5522921e+04   -3.0953804e-04    0.0000000e+00    1.0374674e-04   -1.9805478e-05    2.7731947e-02   -7.1046368e-06   -7.1357034e+02   -1.0980407e-07   -7.8507213e-07   -1.7238289e-03   -1.2271781e-06    7.1987115e+01
  -7.4980759e+01    4.7129562e+00    8.1343522e-01    2.4391181e+02    0.0000000e+00    2.3990479e-04    4.6755404e+02    4.9759197e+02    4.5713413e+02    4.6000000e+02    4.6000000e+02    4.6000000e+02    4.3860022e+05    1.3955606e+02    4.7214990e+01    3.6441367e-02   -5.6246975e+00    1.5575914e+04    1.5573252e-03    0.0000000e+00    1.0593331e-04   -1.9232503e-05    2.7742741e-02    1.3709947e-04   -7.1133657e+02   -1.7483096e-07   -7.4979382e-07   -1.7246295e-03   -1.1766202e-06    7.2312683e+01
  -7.4584545e+01    4.7263745e+00    8.1430842e-01    2.4464280e+02    0.0000000e+00    2.3993034e-04    4.6887316e+02    4.9880636e+02    4.5839417e+02    4.6000000e+02    4.6000000e+02    4.6000000e+02    4.4295980e+05    1.4063933e+02    5.4145853e+01    3.6201927e-02   -5.6210066e+00    1.5627375e+04   -3.4784246e-04    0.0000000e+00    1.0706774e-04   -1.8771292e-05    2.7783379e-02    1.3223754e-06   -7.0899915e+02   -1.1025599e-07   -7.3630825e-07   -1.7272801e-03   -1.1423479e-06    7.2675197e+01
  -7.4188425e+01    4.7305499e+00    8.1133308e-01    2.4318639e+02    0.0000000e+00    2.3948755e-04    4.7006093e+02    4.9951665e+02    4.5968038e+02    4.6000000e+02    4.6000000e+02    4.6000000e+02    4.4750658e+05    1.4156286e+02    6.0035136e+01    3.5962502e-02   -5.6168497e+00    1.5683370e+04    4.2383303e-03    0.0000000e+00    1.0466107e-04   -2.2528774e-05    2.7714921e-02    2.8468769e-04   -7.0683154e+02   -7.1533819e-07   -2.6343525e-07   -1.7227099e-03   -1.3892606e-06    7.2975293e+01
  -7.3792373e+01    4.7102917e+00    8.1039205e-01    2.4309626e+02    0.0000000e+00    2.3923358e-04    4.7126643e+02    5.0072531e+02    4.6097240e+02    4.6000000e+02    4.6000000e+02    4.6000000e+02    4.5206718e+05    1.4258254e+02    6.6146514e+01    3.5723091e-02   -5.6123002e+00    1.5737728e+04   -6.8051883e-03    0.0000000e+00    1.0338842e-04   -2.0890523e-05    2.7709760e-02   -5.5604603e-04   -7.0453999e+02    3.2486776e-08   -6.2273808e-07   -1.7221999e-03   -1.3013164e-06    7.3328192e+01
  -7.3396367e+01    4.7008101e+00    8.0717468e-01    2.4187957e+02    0.0000000e+00    2.3871770e-04    4.7257837e+02    5.0216330e+02    4.6227610e+02    4.6000000e+02    4.6000000e+02    4.6000000e+02    4.5672367e+05    1.4346385e+02    7.2816714e+01    3.5483695e-02   -5.6073619e+00    1.5793281e+04   -2.2756641e-03    0.0000000e+00    1.0678004e-04   -2.0374906e-05    2.7616366e-02   -1.9000908e-04   -7.0229371e+02    6.2599701e-08   -6.6079170e-07   -1.7166470e-03   -1.2690945e-06    7.3562834e+01
  -7.3000380e+01    4.7045959e+00    8.0543724e-01    2.4129967e+02    0.0000000e+00    2.3839548e-04    4.7390554e+02    5.0255364e+02    4.6359261e+02    4.6000000e+02    4.6000000e+02    4.6000000e+02    4.6146411e+05    1.4446393e+02    7.9648054e+01    3.5244314e-02   -5.6019660e+00    1.5849552e+04   -9.8845784e-04    0.0000000e+00    1.0961743e-04   -1.8212806e-05    2.7576412e-02   -8.5070292e-05   -7.0005000e+02   -3.8468553e-08   -7.7750356e-07   -1.7143428e-03   -1.1289205e-06    7.3865204e+01
  -7.2604390e+01    4.7143146e+00    8.0475943e-01    2.4134532e+02    0.0000000e+00    2.3819856e-04    4.7525225e+02    5.0381582e+02    4.6492176e+02    4.6000000e+02    4.6000000e+02    4.6000000e+02    4.6628340e+05    1.4553339e+02    8.6640457e+01    3.5004948e-02   -5.5961077e+00    1.5906309e+04    3.1939539e-03    0.0000000e+00    1.1001257e-04   -1.7648453e-05    2.7571416e-02    2.5422646e-04   -6.9778892e+02   -3.8065169e-07   -7.7457427e-07   -1.7139853e-03   -1.0823672e-06    7.4203632e+01
  -7.2208371e+01    4.7257266e+00    8.0526295e-01    2.4200339e+02    0.0000000e+00    2.3815126e-04    4.7662147e+02    5.0507248e+02    4.6626399e+02    4.6000000e+02    4.6000000e+02    4.6000000e+02    4.7118672e+05    1.4668795e+02    9.3843413e+01    3.4765596e-02   -5.5897670e+00    1.5963670e+04    5.9151959e-04    0.0000000e+00    1.1104936e-04   -1.7470516e-05    2.7605131e-02    4.6384268e-05   -6.9551753e+02   -2.2152059e-07   -7.6857378e-07   -1.7160756e-03   -1.0656074e-06    7.4585932e+01
  -7.1812298e+01    4.7353274e+00    8.0656399e-01    2.4298896e+02    0.0000000e+00    2.3822408e-04    4.7802926e+02    5.0632816e+02    4.6761975e+02    4.6000000e+02    4.6000000e+02    4.6000000e+02    4.7617757e+05    1.4791655e+02    1.0133407e+02    3.4526260e-02   -5.5829309e+00    1.6021696e+04   -1.0541274e-04    0.0000000e+00    1.1193815e-04   -1.7379354e-05    2.7664554e-02   -8.2411014e-06   -6.9323916e+02   -1.9996207e-07   -7.3921032e-07   -1.7196940e-03   -1.0558217e-06    7.5001034e+01
  -7.1416148e+01    4.7428876e+00    8.0041426e-01    2.3980258e+02    0.0000000e+00    2.3735646e-04    4.7919722e+02    5.0713092e+02    4.6898946e+02    4.6000000e+02    4.6000000e+02    4.6000000e+02    4.8126642e+05    1.4877811e+02    1.0676990e+02    3.4286938e-02   -5.5755942e+00    1.6080676e+04    1.6912837e-04    0.0000000e+00    1.1078156e-04   -2.0844314e-05    2.7500569e-02    1.6079122e-05   -6.9097467e+02   -2.4463574e-07   -4.6175598e-09   -1.7091982e-03   -1.3063077e-06    7.5261326e+01
  -7.1019894e+01    4.7170586e+00    8.0191140e-01    2.4098617e+02    0.0000000e+00    2.3746042e-04    4.8056851e+02    5.0832982e+02    4.7037262e+02    4.6000000e+02    4.6000000e+02    4.6000000e+02    4.8641605e+05    1.5003917e+02    1.1402638e+02    3.4047632e-02   -5.5679064e+00    1.6139303e+04   -8.5871753e-04    0.0000000e+00    1.2304738e-04   -2.6303629e-05    2.7566362e-02   -4.2412269e-05   -6.8862223e+02    1.2015668e-07   -3.1602764e-07   -1.7141747e-03   -1.6613736e-06    7.5702734e+01
  -7.0623513e+01    4.7070020e+00    7.9909822e-01    2.3997666e+02    0.0000000e+00    2.3698148e-04    4.8196030e+02    5.0959650e+02    4.7176851e+02    4.6000000e+02    4.6000000e+02    4.6000000e+02    4.9169460e+05    1.5106314e+02    1.2110827e+02    3.3808341e-02   -5.5597400e+00    1.6199786e+04   -1.9050008e-03    0.0000000e+00    1.2995108e-04   -2.7738010e-05    2.7490297e-02   -1.4741852e-04   -6.8635655e+02   -2.1455775e-07   -5.6203222e-07   -1.7099252e-03   -1.7608676e-06    7.5991978e+01
  -7.0226978e+01    4.7090696e+00    7.9784909e-01    2.3962460e+02    0.0000000e+00    2.3672497e-04    4.8337334e+02    5.0988960e+02    4.7317887e+02    4.6000000e+02    4.6000000e+02    4.6000000e+02    4.9706879e+05    1.5221516e+02    1.2843880e+02    3.3569065e-02   -5.5510777e+00    1.6260944e+04   -2.5351062e-03    0.0000000e+00    1.3123822e-04   -2.6762426e-05    2.7469594e-02   -1.9195232e-04   -6.8407988e+02   -2.8208607e-07   -6.6514659e-07   -1.7087498e-03   -1.7142739e-06    7.6350883e+01
  -6.9830264e+01    4.7173239e+00    7.9772615e-01    2.3994639e+02    0.0000000e+00    2.3660011e-04    4.8480793e+02    5.1128851e+02    4.7460392e+02    4.6000000e+02    4.6000000e+02    4.6000000e+02    5.0253927e+05    1.5344661e+02    1.3596863e+02    3.3329804e-02   -5.5419116e+00    1.6322730e+04    6.4323465e-03    0.0000000e+00    1.3304111e-04   -2.5338570e-05    2.7485395e-02    5.2419551e-04   -6.8178819e+02   -7.4376544e-07   -5.6184819e-07   -1.7098070e-03   -1.6109382e-06    7.6750039e+01
  -6.9433345e+01    4.7265565e+00    7.9868500e-01    2.4076674e+02    0.0000000e+00    2.3662340e-04    4.8626763e+02    5.1242733e+02    4.7604413e+02    4.6000000e+02    4.6000000e+02    4.6000000e+02    5.0811171e+05    1.5477118e+02    1.4373692e+02    3.3090560e-02   -5.5322191e+00    1.6385260e+04    7.3778530e-04    0.0000000e+00    1.3627052e-04   -2.5729568e-05    2.7538532e-02    6.1506454e-05   -6.7948782e+02   -2.8816911e-07   -8.9051943e-07   -1.7131887e-03   -1.6114392e-06    7.7197589e+01
  -6.9036197e+01    4.7374566e+00    7.9864987e-01    2.4102062e+02    0.0000000e+00    2.3651962e-04    4.8768288e+02    5.1372671e+02    4.7749999e+02    4.6000000e+02    4.6000000e+02    4.6000000e+02    5.1379405e+05    1.5606717e+02    1.5115643e+02    3.2851330e-02   -5.5219900e+00    1.6448719e+04    5.9131649e-03    0.0000000e+00    1.3146243e-04   -2.9344040e-05    2.7565704e-02    4.7722335e-04   -6.7719077e+02   -7.1895812e-07   -1.0903034e-06   -1.7143949e-03   -1.8387876e-06    7.7638074e+01
  -6.8638791e+01    4.7325190e+00    7.9193907e-01    2.3728292e+02    0.0000000e+00    2.3566148e-04    4.8900320e+02    5.1404510e+02    4.7897193e+02    4.6000000e+02    4.6000000e+02    4.6000000e+02    5.1957811e+05    1.5703702e+02    1.5733688e+02    3.2612117e-02   -5.5112655e+00    1.6512766e+04   -7.9285634e-03    0.0000000e+00    1.3265373e-04   -2.7369352e-05    2.7379559e-02   -6.0271202e-04   -6.7487025e+02    1.5106919e-07   -9.4403993e-07   -1.7027246e-03   -1.7518791e-06    7.7908466e+01
  -6.8241103e+01    4.6913190e+00    7.8812236e-01    2.3569356e+02    0.0000000e+00    2.3508933e-04    4.9047029e+02    5.1538372e+02    4.8045862e+02    4.6000000e+02    4.6000000e+02    4.6000000e+02    5.2544849e+05    1.5809650e+02    1.6470042e+02    3.2372919e-02   -5.5001566e+00    1.6576852e+04   -3.7251406e-03    0.0000000e+00    1.3373774e-04   -2.8601381e-05    2.7269245e-02   -2.6656667e-04   -6.7248831e+02   -6.5654024e-08   -1.0721879e-06   -1.6959064e-03   -1.8389832e-06    7.8187648e+01
  -6.7843105e+01    4.6787743e+00    7.8580029e-01    2.3494056e+02    0.0000000e+00    2.3467279e-04    4.9196294e+02    5.1676104e+02    4.8196034e+02    4.6000000e+02    4.6000000e+02    4.6000000e+02    5.3148117e+05    1.5928759e+02    1.7236103e+02    3.2133738e-02   -5.4885210e+00    1.6643289e+04   -6.6618407e-04    0.0000000e+00    1.3406797e-04   -2.8300409e-05    2.7216126e-02   -4.8262249e-05   -6.7021468e+02   -2.7006113e-07   -1.0541677e-06   -1.6925397e-03   -1.8201506e-06    7.8537640e+01
  -6.7444771e+01    4.6837131e+00    7.8511768e-01    2.3490592e+02    0.0000000e+00    2.3448506e-04    4.9347542e+02    5.1745818e+02    4.8347775e+02    4.6000000e+02    4.6000000e+02    4.6000000e+02    5.3762013e+05    1.6061646e+02    1.8029789e+02    3.1894572e-02   -5.4763390e+00    1.6710227e+04   -1.8367734e-04    0.0000000e+00    1.3300760e-04   -2.6817704e-05    2.7218978e-02   -9.3431420e-06   -6.6791417e+02   -3.1063074e-07   -1.2471339e-06   -1.6925699e-03   -1.7279140e-06    7.8961432e+01
  -6.7046074e+01    4.6916381e+00    7.8546567e-01    2.3544029e+02    0.0000000e+00    2.3442654e-04    4.9501052e+02    5.1879711e+02    4.8501211e+02    4.6000000e+02    4.6000000e+02    4.6000000e+02    5.4387211e+05    1.6203043e+02    1.8846003e+02    3.1655423e-02   -5.4636015e+00    1.6777798e+04    2.5575419e-03    0.0000000e+00    1.2809160e-04   -2.5591940e-05    2.7256609e-02    1.9103816e-04   -6.6558851e+02   -5.7780101e-07   -1.1072952e-06   -1.6944500e-03   -1.6443294e-06    7.9427247e+01
  -6.6646985e+01    4.7001294e+00    7.8699449e-01    2.3648902e+02    0.0000000e+00    2.3453881e-04    4.9658690e+02    5.2004337e+02    4.8656396e+02    4.6000000e+02    4.6000000e+02    4.6000000e+02    5.5024918e+05    1.6356069e+02    1.9701126e+02    3.1416291e-02   -5.4502828e+00    1.6846292e+04    8.9368447e-04    0.0000000e+00    1.3118456e-04   -2.4701863e-05    2.7331923e-02    6.5666718e-05   -6.6325744e+02   -3.4177273e-07   -1.4783756e-06   -1.6993056e-03   -1.6372639e-06    7.9947985e+01
  -6.6247477e+01    4.7089543e+00    7.8425233e-01    2.3501178e+02    0.0000000e+00    2.3414259e-04    4.9804112e+02    5.2137748e+02    4.8813461e+02    4.6000000e+02    4.6000000e+02    4.6000000e+02    5.5676780e+05    1.6487945e+02    2.0437613e+02    3.1177175e-02   -5.4363671e+00    1.6916125e+04   -2.7329582e-02    0.0000000e+00    1.3454650e-04   -3.1504085e-05    2.7274868e-02   -2.0011258e-03   -6.6094337e+02    1.1013964e-06   -1.3119412e-06   -1.6959531e-03   -2.1236840e-06    8.0375303e+01
  -6.5847523e+01    4.6754628e+00    7.8149587e-01    2.3365616e+02    0.0000000e+00    2.3373038e-04    4.9946702e+02    5.2181286e+02    4.8972270e+02    4.6000000e+02    4.6000000e+02    4.6000000e+02    5.6337716e+05    1.6620694e+02    2.1146187e+02    3.0938075e-02   -5.4219441e+00    1.6985665e+04    2.0305400e-02    0.0000000e+00    1.2582892e-04   -4.2400876e-05    2.7223443e-02    1.4052258e-03   -6.5854495e+02   -1.9564655e-06   -1.2586754e-06   -1.6920513e-03   -2.7973284e-06    8.0816740e+01
  -6.5447092e+01    4.6628406e+00    7.7780009e-01    2.3205674e+02    0.0000000e+00    2.3318213e-04    5.0105050e+02    5.2328204e+02    4.9132665e+02    4.6000000e+02    4.6000000e+02    4.6000000e+02    5.7015781e+05    1.6744145e+02    2.1948103e+02    3.0698993e-02   -5.4070644e+00    1.7057257e+04   -9.4948368e-03    0.0000000e+00    1.3849324e-04   -4.4239140e-05    2.7118027e-02   -7.3429778e-04   -6.5621712e+02    3.0295311e-07   -1.3669072e-06   -1.6864303e-03   -2.9316793e-06    8.1152009e+01
  -6.5046157e+01    4.6476991e+00    7.7578335e-01    2.3131699e+02    0.0000000e+00    2.3283178e-04    5.0264972e+02    5.2459279e+02    4.9294883e+02    4.6000000e+02    4.6000000e+02    4.6000000e+02    5.7706755e+05    1.6882330e+02    2.2775378e+02    3.0459928e-02   -5.3916043e+00    1.7129536e+04    7.7173385e-03    0.0000000e+00    1.2805061e-04   -3.9034096e-05    2.7081161e-02    6.1001798e-04   -6.5386307e+02   -1.2058673e-06   -9.6481007e-07   -1.6832579e-03   -2.5671746e-06    8.1568609e+01
  -6.4644688e+01    4.6565110e+00    7.7520793e-01    2.3133821e+02    0.0000000e+00    2.3266352e-04    5.0427339e+02    5.2572148e+02    4.9458943e+02    4.6000000e+02    4.6000000e+02    4.6000000e+02    5.8413410e+05    1.7033637e+02    2.3635966e+02    3.0220880e-02   -5.3755340e+00    1.7203218e+04   -3.9886561e-03    0.0000000e+00    1.2621317e-04   -3.3858965e-05    2.7091537e-02   -2.8774754e-04   -6.5153659e+02   -1.6269445e-07   -8.5275749e-07   -1.6837091e-03   -2.2255408e-06    8.2053010e+01
  -6.4242654e+01    4.6612696e+00    7.7615592e-01    2.3216110e+02    0.0000000e+00    2.3268584e-04    5.0592368e+02    5.2709672e+02    4.9624982e+02    4.6000000e+02    4.6000000e+02    4.6000000e+02    5.9133670e+05    1.7197629e+02    2.4530855e+02    2.9981849e-02   -5.3588365e+00    1.7277595e+04    3.7481550e-03    0.0000000e+00    1.2374867e-04   -3.1859622e-05    2.7153044e-02    2.8952832e-04   -6.4917554e+02   -5.7550020e-07   -6.9073095e-07   -1.6872149e-03   -2.0870311e-06    8.2603184e+01
  -6.3840027e+01    4.6666947e+00    7.7794931e-01    2.3333485e+02    0.0000000e+00    2.3283688e-04    5.0761243e+02    5.2848922e+02    4.9793013e+02    4.6000000e+02    4.6000000e+02    4.6000000e+02    5.9869327e+05    1.7371999e+02    2.5463031e+02    2.9742836e-02   -5.3414870e+00    1.7353089e+04   -1.2360424e-03    0.0000000e+00    1.2139807e-04   -3.0509212e-05    2.7243168e-02   -6.6721748e-05   -6.4681475e+02   -2.5633373e-07   -6.2260928e-07   -1.6924807e-03   -1.9953462e-06    8.3204298e+01
  -6.3436775e+01    4.6717427e+00    7.7110292e-01    2.2968594e+02    0.0000000e+00    2.3189542e-04    5.0909432e+02    5.2888226e+02    4.9963109e+02    4.6000000e+02    4.6000000e+02    4.6000000e+02    6.0621876e+05    1.7494462e+02    2.6156666e+02    2.9503841e-02   -5.3234739e+00    1.7430023e+04    1.1610251e-03    0.0000000e+00    1.1808276e-04   -3.6235326e-05    2.7057584e-02    6.7711553e-05   -6.4446954e+02   -2.9263521e-07    3.7028894e-07   -1.6805500e-03   -2.3851773e-06    8.3565440e+01
  -6.3032868e+01    4.6219485e+00    7.7153103e-01    2.3005839e+02    0.0000000e+00    2.3192987e-04    5.1075408e+02    5.3000352e+02    5.0135934e+02    4.6000000e+02    4.6000000e+02    4.6000000e+02    6.1393929e+05    1.7665765e+02    2.7049448e+02    2.9264864e-02   -5.3049697e+00    1.7509021e+04   -4.7211748e-03    0.0000000e+00    1.3711833e-04   -3.3942699e-05    2.7101182e-02   -3.1450076e-04   -6.4210586e+02    5.3564281e-09   -1.9603815e-07   -1.6845312e-03   -2.2342838e-06    8.4158195e+01
  -6.2628272e+01    4.6081430e+00    7.6843474e-01    2.2878709e+02    0.0000000e+00    2.3143258e-04    5.1245759e+02    5.3147704e+02    5.0310099e+02    4.6000000e+02    4.6000000e+02    4.6000000e+02    6.2181743e+05    1.7812850e+02    2.7925938e+02    2.9025906e-02   -5.2858529e+00    1.7588899e+04   -4.3497669e-03    0.0000000e+00    1.4744334e-04   -3.4606706e-05    2.7024558e-02   -3.0093033e-04   -6.3979068e+02   -1.4873957e-07   -3.7123602e-07   -1.6804308e-03   -2.3046334e-06    8.4592433e+01
  -6.2222957e+01    4.6020881e+00    7.6697908e-01    2.2836728e+02    0.0000000e+00    2.3114724e-04    5.1418233e+02    5.3293755e+02    5.0486320e+02    4.6000000e+02    4.6000000e+02    4.6000000e+02    6.2984079e+05    1.7974525e+02    2.8835871e+02    2.8786966e-02   -5.2660774e+00    1.7669194e+04    5.5084118e-03    0.0000000e+00    1.3935148e-04   -3.2901972e-05    2.7009850e-02    3.9819254e-04   -6.3742422e+02   -6.0404073e-07   -2.5367321e-07   -1.6788723e-03   -2.1744111e-06    8.5102191e+01
  -6.1816889e+01    4.6065401e+00    7.6651012e-01    2.2837953e+02    0.0000000e+00    2.3100615e-04    5.1593070e+02    5.3440190e+02    5.0664693e+02    4.6000000e+02    4.6000000e+02    4.6000000e+02    6.3804103e+05    1.8147921e+02    2.9775617e+02    2.8548045e-02   -5.2456114e+00    1.7750681e+04    8.7599865e-04    0.0000000e+00    1.3240595e-04   -2.9918161e-05    2.7029140e-02    6.0791016e-05   -6.3505488e+02   -3.1327585e-07   -2.3987117e-07   -1.6795455e-03   -1.9605026e-06    8.5669125e+01
  -6.1410035e+01    4.6310823e+00    7.6796895e-01    2.2945526e+02    0.0000000e+00    2.3109531e-04    5.1771266e+02    5.3587090e+02    5.0845295e+02    4.6000000e+02    4.6000000e+02    4.6000000e+02    6.4642806e+05    1.8338641e+02    3.0765930e+02    2.8309143e-02   -5.2244287e+00    1.7833513e+04   -7.0605204e-04    0.0000000e+00    1.4068394e-04   -2.8610576e-05    2.7110923e-02   -7.1401948e-05   -6.3268784e+02   -2.2457047e-07   -9.4208630e-08   -1.6850769e-03   -1.8705573e-06    8.6321457e+01
  -6.1002361e+01    4.6488648e+00    7.6816461e-01    2.2979079e+02    0.0000000e+00    2.3103117e-04    5.1945615e+02    5.3732676e+02    5.1028297e+02    4.6000000e+02    4.6000000e+02    4.6000000e+02    6.5500894e+05    1.8525277e+02    3.1716331e+02    2.8070260e-02   -5.2025041e+00    1.7917759e+04   -2.7999266e-03    0.0000000e+00    1.4077822e-04   -2.4700204e-05    2.7156414e-02   -2.4654707e-04   -6.3031251e+02   -3.7422650e-07   -3.9089423e-07   -1.6877233e-03   -1.6275573e-06    8.6957447e+01
  -6.0798096e+01    4.6257520e+00    7.6260088e-01    2.2645339e+02    0.0000000e+00    2.3034450e-04    5.2026172e+02    5.3787956e+02    5.1121993e+02    4.6000000e+02    4.6000000e+02    4.6000000e+02    6.5956147e+05    1.8588378e+02    3.2069766e+02    2.7950762e-02   -5.1914527e+00    1.7965485e+04    3.4314863e-02    0.0000000e+00    1.3952206e-04   -2.6419144e-05    2.6994273e-02    1.9972092e-03   -6.2927359e+02   -2.4789513e-06    7.6053298e-07   -1.6777946e-03   -1.7193499e-06    8.7122938e+01
  -6.0542766e+01    4.5806575e+00    7.6213311e-01    2.2623961e+02    0.0000000e+00    2.3028313e-04    5.2135418e+02    5.3876818e+02    5.1237692e+02    4.6000000e+02    4.6000000e+02    4.6000000e+02    6.6500913e+05    1.8703021e+02    3.2652564e+02    2.7801581e-02   -5.1774145e+00    1.8017194e+04   -4.1202528e-02    0.0000000e+00    1.3879486e-04   -2.2866715e-05    2.7000327e-02   -2.4076541e-03   -6.2768559e+02    2.2251661e-06    1.3268065e-07   -1.6783449e-03   -1.5307287e-06    8.7506139e+01
  -6.0223602e+01    4.5563116e+00    7.5914347e-01    2.2498717e+02    0.0000000e+00    2.2983020e-04    5.2276129e+02    5.4001431e+02    5.1383207e+02    4.6000000e+02    4.6000000e+02    4.6000000e+02    6.7195884e+05    1.8826651e+02    3.3372202e+02    2.7615397e-02   -5.1594567e+00    1.8083563e+04    7.6757068e-04    0.0000000e+00    1.3950282e-04   -2.3678767e-05    2.6924839e-02    1.4086058e-04   -6.2580213e+02   -4.4675625e-07    1.1732487e-07   -1.6737034e-03   -1.5854738e-06    8.7856618e+01
  -5.9824648e+01    4.5508313e+00    7.5656364e-01    2.2403294e+02    0.0000000e+00    2.2940839e-04    5.2453759e+02    5.4141959e+02    5.1566792e+02    4.6000000e+02    4.6000000e+02    4.6000000e+02    6.8077251e+05    1.8992243e+02    3.4297703e+02    2.7383145e-02   -5.1363178e+00    1.8166671e+04   -9.1991047e-03    0.0000000e+00    1.4179790e-04   -2.5563531e-05    2.6869775e-02   -5.8917645e-04   -6.2340778e+02    1.9842934e-07    8.7187976e-08   -1.6703268e-03   -1.7147946e-06    8.8350135e+01
  -5.9413443e+01    4.5528486e+00    7.5560254e-01    2.2383521e+02    0.0000000e+00    2.2919444e-04    5.2639315e+02    5.4213139e+02    5.1758174e+02    4.6000000e+02    4.6000000e+02    4.6000000e+02    6.9007469e+05    1.9181263e+02    3.5296704e+02    2.7144331e-02   -5.1117593e+00    1.8254304e+04   -9.8429280e-03    0.0000000e+00    1.4156935e-04   -2.2060505e-05    2.6873326e-02   -6.3481904e-04   -6.2095806e+02    2.2538555e-07   -2.7856733e-07   -1.6705296e-03   -1.4771414e-06    8.8951413e+01
  -5.9001257e+01    4.5572676e+00    7.5592075e-01    2.2431309e+02    0.0000000e+00    2.2914397e-04    5.2828170e+02    5.4364051e+02    5.1952627e+02    4.6000000e+02    4.6000000e+02    4.6000000e+02    6.9965161e+05    1.9385261e+02    3.6339057e+02    2.6905547e-02   -5.0864173e+00    1.8344829e+04   -2.4101187e-02    0.0000000e+00    1.4791304e-04   -2.4968953e-05    2.6920749e-02   -1.5221800e-03   -6.1855027e+02    1.0278967e-06   -4.9015538e-07   -1.6737408e-03   -1.6813440e-06    8.9623418e+01
  -5.8588036e+01    4.5628509e+00    7.5751911e-01    2.2524572e+02    0.0000000e+00    2.2930582e-04    5.3021471e+02    5.4517055e+02    5.2149701e+02    4.6000000e+02    4.6000000e+02    4.6000000e+02    7.0947329e+05    1.9608306e+02    3.7438905e+02    2.6666788e-02   -5.0602507e+00    1.8437277e+04   -1.3308363e-02    0.0000000e+00    1.5269615e-04   -2.5925998e-05    2.7015056e-02   -8.3534604e-04   -6.1615190e+02    3.7881839e-07   -5.8994503e-07   -1.6798440e-03   -1.7460331e-06    9.0383911e+01
  -5.8173734e+01    4.5649727e+00    7.5627211e-01    2.2479795e+02    0.0000000e+00    2.2906649e-04    5.3208886e+02    5.4669672e+02    5.2349449e+02    4.6000000e+02    4.6000000e+02    4.6000000e+02    7.1952534e+05    1.9810574e+02    3.8453420e+02    2.6428047e-02   -5.0332358e+00    1.8531101e+04   -8.5102137e-03    0.0000000e+00    1.4585065e-04   -2.6792511e-05    2.7017121e-02   -5.1970260e-04   -6.1374199e+02    1.1061488e-07   -6.4046235e-07   -1.6795848e-03   -1.8077220e-06    9.1039922e+01
  -5.7758317e+01    4.5451116e+00    7.4747096e-01    2.1994010e+02    0.0000000e+00    2.2795137e-04    5.3391570e+02    5.4822794e+02    5.2551878e+02    4.6000000e+02    4.6000000e+02    4.6000000e+02    7.2980059e+05    1.9963289e+02    3.9308181e+02    2.6189327e-02   -5.0054615e+00    1.8625957e+04    5.2738676e-03    0.0000000e+00    1.3636061e-04   -2.5378552e-05    2.6761858e-02    3.0943246e-04   -6.1130395e+02   -7.1176912e-07    5.3805662e-08   -1.6629442e-03   -1.7446313e-06    9.1428886e+01
  -5.7341745e+01    4.4892416e+00    7.4389566e-01    2.1850101e+02    0.0000000e+00    2.2740827e-04    5.3586875e+02    5.4983916e+02    5.2757148e+02    4.6000000e+02    4.6000000e+02    4.6000000e+02    7.4030887e+05    2.0147355e+02    4.0313730e+02    2.5950629e-02   -4.9770539e+00    1.8721941e+04    1.1516698e-02    0.0000000e+00    1.4135507e-04   -2.3135117e-05    2.6672553e-02    6.8878635e-04   -6.0882832e+02   -8.6444975e-07    2.5283221e-07   -1.6576422e-03   -1.5793335e-06    9.1952047e+01
  -5.6923976e+01    4.4721788e+00    7.4193996e-01    2.1782714e+02    0.0000000e+00    2.2705494e-04    5.3786884e+02    5.5057750e+02    5.2965296e+02    4.6000000e+02    4.6000000e+02    4.6000000e+02    7.5114239e+05    2.0354046e+02    4.1388928e+02    2.5711954e-02   -4.9477976e+00    1.8821203e+04    2.2541118e-03    0.0000000e+00    1.4585280e-04   -1.5194925e-05    2.6647005e-02    1.3444591e-04   -6.0644784e+02   -3.8676884e-07    3.9862741e-07   -1.6564089e-03   -1.0224304e-06    9.2581942e+01
  -5.6504967e+01    4.4769032e+00    7.4126932e-01    2.1779261e+02    0.0000000e+00    2.2687649e-04    5.3989530e+02    5.5218812e+02    5.3175970e+02    4.6000000e+02    4.6000000e+02    4.6000000e+02    7.6222498e+05    2.0576584e+02    4.2505368e+02    2.5473301e-02   -4.9176656e+00    1.8921625e+04    9.0813954e-03    0.0000000e+00    1.4492214e-04   -1.4023540e-05    2.6667872e-02    5.2209144e-04   -6.0403561e+02   -8.4302207e-07    4.4478109e-07   -1.6575585e-03   -9.3825242e-07    9.3287060e+01
  -5.6084674e+01    4.4841086e+00    7.4198410e-01    2.1842974e+02    0.0000000e+00    2.2688589e-04    5.4195208e+02    5.5379954e+02    5.3389631e+02    4.6000000e+02    4.6000000e+02    4.6000000e+02    7.7357519e+05    2.0817080e+02    4.3671741e+02    2.5234678e-02   -4.8866071e+00    1.9023496e+04    1.4682460e-04    0.0000000e+00    1.4563455e-04   -1.3480889e-05    2.6738186e-02    2.6072398e-06   -6.0159969e+02   -3.2836048e-07    4.5408713e-07   -1.6618534e-03   -9.0095287e-07    9.4076685e+01
  -5.5663041e+01    4.4881894e+00    7.4379552e-01    2.1949944e+02    0.0000000e+00    2.2706876e-04    5.4405109e+02    5.5541858e+02    5.3606619e+02    4.6000000e+02    4.6000000e+02    4.6000000e+02    7.8523874e+05    2.1075756e+02    4.4895982e+02    2.4996075e-02   -4.8545837e+00    1.9127736e+04   -2.7873083e-03    0.0000000e+00    1.4676273e-04   -1.3437876e-05    2.6848630e-02   -1.6859299e-04   -5.9917579e+02   -1.5955863e-07    4.4406756e-07   -1.6685762e-03   -8.9697903e-07    9.4946483e+01
  -5.5240028e+01    4.4875758e+00    7.3648711e-01    2.1550063e+02    0.0000000e+00    2.2608551e-04    5.4602398e+02    5.5724988e+02    5.3827975e+02    4.6000000e+02    4.6000000e+02    4.6000000e+02    7.9734625e+05    2.1267963e+02    4.5868481e+02    2.4757495e-02   -4.8215649e+00    1.9237280e+04   -3.9013949e-03    0.0000000e+00    1.4705612e-04   -1.8784932e-05    2.6649871e-02   -2.0145721e-04   -5.9686307e+02    1.6062289e-07    1.7218786e-06   -1.6558490e-03   -1.2570787e-06    9.5482251e+01
  -5.4901618e+01    4.4220947e+00    7.3652873e-01    2.1564563e+02    0.0000000e+00    2.2607407e-04    5.4768676e+02    5.5832251e+02    5.4006481e+02    4.6000000e+02    4.6000000e+02    4.6000000e+02    8.0713355e+05    2.1467829e+02    4.6803278e+02    2.4567218e-02   -4.7948354e+00    1.9323746e+04   -6.8454528e-03    0.0000000e+00    1.6178837e-04   -2.2592555e-05    2.6683816e-02   -3.0267753e-04   -5.9488524e+02   -1.4436280e-07    6.9842319e-07   -1.6587591e-03   -1.4863661e-06    9.6136537e+01
  -5.4478605e+01    4.3692688e+00    7.3258676e-01    2.1404198e+02    0.0000000e+00    2.2546738e-04    5.4981499e+02    5.6020717e+02    5.4230452e+02    4.6000000e+02    4.6000000e+02    4.6000000e+02    8.1952542e+05    2.1680743e+02    4.7915961e+02    2.4330141e-02   -4.7605446e+00    1.9431084e+04   -3.3706271e-02    0.0000000e+00    1.7403955e-04   -2.6908506e-05    2.6586447e-02   -1.9154687e-03   -5.9243402e+02    1.3497258e-06    1.7000622e-07   -1.6533519e-03   -1.8650898e-06    9.6730148e+01
  -5.4140195e+01    4.3514904e+00    7.3088190e-01    2.1349912e+02    0.0000000e+00    2.2514099e-04    5.5154931e+02    5.6186566e+02    5.4412143e+02    4.6000000e+02    4.6000000e+02    4.6000000e+02    8.2983490e+05    2.1871081e+02    4.8864480e+02    2.4141097e-02   -4.7326484e+00    1.9522646e+04   -2.6355274e-02    0.0000000e+00    1.8261612e-04   -2.7164831e-05    2.6564790e-02   -1.4931993e-03   -5.9061727e+02    8.7417135e-07    6.9699791e-08   -1.6522609e-03   -1.9373212e-06    9.7300538e+01
  -5.3717182e+01    4.3454281e+00    7.2994598e-01    2.1299481e+02    0.0000000e+00    2.2500824e-04    5.5371839e+02    5.6402916e+02    5.4640568e+02    4.6000000e+02    4.6000000e+02    4.6000000e+02    8.4271347e+05    2.2127749e+02    5.0087841e+02    2.3905577e-02   -4.6967961e+00    1.9632210e+04   -2.6353860e-03    0.0000000e+00    1.7978584e-04   -2.5132138e-05    2.6582163e-02   -1.6984154e-04   -5.8814586e+02   -3.3752038e-07   -7.6885912e-08   -1.6529967e-03   -1.8081695e-06    9.8106578e+01
  -5.3378772e+01    4.3329548e+00    7.3002754e-01    2.1318678e+02    0.0000000e+00    2.2494927e-04    5.5549286e+02    5.6575279e+02    5.4827012e+02    4.6000000e+02    4.6000000e+02    4.6000000e+02    8.5353793e+05    2.2346139e+02    5.1114499e+02    2.3717808e-02   -4.6676247e+00    1.9728196e+04    2.3099734e-02    0.0000000e+00    1.8426932e-04   -2.3402740e-05    2.6629523e-02    1.2778033e-03   -5.8637488e+02   -1.9174328e-06    3.6674331e-08   -1.6559087e-03   -1.6408274e-06    9.8805774e+01
  -5.2955759e+01    4.3338538e+00    7.3127822e-01    2.1390685e+02    0.0000000e+00    2.2509274e-04    5.5770311e+02    5.6798974e+02    5.5059394e+02    4.6000000e+02    4.6000000e+02    4.6000000e+02    8.6686216e+05    2.2631805e+02    5.2418611e+02    2.3483919e-02   -4.6301301e+00    1.9838584e+04    9.7963675e-03    0.0000000e+00    1.7976791e-04   -2.1621450e-05    2.6726290e-02    5.9576706e-04   -5.8384736e+02   -1.3821233e-06    2.6471676e-08   -1.6616193e-03   -1.5034777e-06    9.9742800e+01
  -5.2617349e+01    4.3487066e+00    7.3208726e-01    2.1439591e+02    0.0000000e+00    2.2513415e-04    5.5950535e+02    5.6974813e+02    5.5249258e+02    4.6000000e+02    4.6000000e+02    4.6000000e+02    8.7815591e+05    2.2867964e+02    5.3495477e+02    2.3297473e-02   -4.5995989e+00    1.9937490e+04    8.5061517e-03    0.0000000e+00    1.7684928e-04   -1.9645641e-05    2.6802312e-02    4.6795402e-04   -5.8210859e+02   -1.1318970e-06    2.4915087e-07   -1.6659445e-03   -1.3705347e-06    1.0051623e+02
  -5.2194336e+01    4.3456234e+00    7.2221409e-01    2.0934462e+02    0.0000000e+00    2.2380301e-04    5.6161477e+02    5.7202788e+02    5.5486108e+02    4.6000000e+02    4.6000000e+02    4.6000000e+02    8.9201003e+05    2.3055073e+02    5.4471908e+02    2.3065269e-02   -4.5603946e+00    2.0050180e+04    1.6504062e-03    0.0000000e+00    1.7077106e-04   -1.0156378e-05    2.6504954e-02    1.3331122e-04   -5.7956016e+02   -5.5614566e-07   -9.0005497e-07   -1.6469347e-03   -7.2060285e-07    1.0093996e+02
  -5.1855925e+01    4.3098444e+00    7.2231853e-01    2.0945844e+02    0.0000000e+00    2.2382947e-04    5.6342115e+02    5.7381681e+02    5.5680060e+02    4.6000000e+02    4.6000000e+02    4.6000000e+02    9.0372949e+05    2.3289542e+02    5.5528512e+02    2.2880207e-02   -4.5286862e+00    2.0150621e+04    8.6777846e-02    0.0000000e+00    1.7652335e-04   -2.8178255e-06    2.6552934e-02    4.7486485e-03   -5.7776520e+02   -6.9582488e-06    3.3846956e-07   -1.6500872e-03   -1.8226058e-07    1.0169488e+02
  -5.1432913e+01    4.2969434e+00    7.1930453e-01    2.0829515e+02    0.0000000e+00    2.2334758e-04    5.6568797e+02    5.7614261e+02    5.5921977e+02    4.6000000e+02    4.6000000e+02    4.6000000e+02    9.1821372e+05    2.3544853e+02    5.6757738e+02    2.2649756e-02   -4.4880713e+00    2.0267370e+04    5.1218261e-02    0.0000000e+00    1.6231661e-04    4.1440361e-06    2.6499661e-02    2.6986300e-03   -5.7527095e+02   -3.6927245e-06    7.8541470e-07   -1.6460601e-03    3.3908461e-07    1.0242655e+02
  -5.1094502e+01    4.2972463e+00    7.1838469e-01    2.0801365e+02    0.0000000e+00    2.2314321e-04    5.6755415e+02    5.7796746e+02    5.6119780e+02    4.6000000e+02    4.6000000e+02    4.6000000e+02    9.3050088e+05    2.3776468e+02    5.7833650e+02    2.2466111e-02   -4.4550593e+00    2.0372051e+04    3.8737316e-02    0.0000000e+00    1.5577649e-04    3.9700759e-06    2.6516452e-02    1.9619812e-03   -5.7356033e+02   -2.8847675e-06    6.8451236e-07   -1.6466368e-03    3.2919671e-07    1.0313434e+02
  -5.0671489e+01    4.2975372e+00    7.1736902e-01    2.0763860e+02    0.0000000e+00    2.2297555e-04    5.6986459e+02    5.8033973e+02    5.6366091e+02    4.6000000e+02    4.6000000e+02    4.6000000e+02    9.4556796e+05    2.4066766e+02    5.9159269e+02    2.2237479e-02   -4.4127180e+00    2.0491248e+04    2.9085170e-02    0.0000000e+00    1.3434868e-04    6.8977596e-06    2.6537328e-02    1.5196412e-03   -5.7104776e+02   -2.3667333e-06    4.0060884e-07   -1.6469225e-03    5.1424440e-07    1.0402231e+02
  -5.0333079e+01    4.3105297e+00    7.1822844e-01    2.0825758e+02    0.0000000e+00    2.2300638e-04    5.7176774e+02    5.8219549e+02    5.6567900e+02    4.6000000e+02    4.6000000e+02    4.6000000e+02    9.5839380e+05    2.4326868e+02    6.0316444e+02    2.2055315e-02   -4.3782886e+00    2.0599054e+04    3.0906624e-02    0.0000000e+00    1.3838572e-04    1.0822406e-05    2.6617371e-02    1.5843236e-03   -5.6935566e+02   -2.3451582e-06    8.3621262e-07   -1.6518789e-03    7.9092449e-07    1.0485708e+02
  -4.9910066e+01    4.3215210e+00    7.2021806e-01    2.0928553e+02    0.0000000e+00    2.2326672e-04    5.7412066e+02    5.8460908e+02    5.6819538e+02    4.6000000e+02    4.6000000e+02    4.6000000e+02    9.7412487e+05    2.4664885e+02    6.1773244e+02    2.1828551e-02   -4.3340943e+00    2.0721901e+04    1.2999501e-02    0.0000000e+00    1.3809166e-04    5.1446287e-06    2.6746939e-02    7.2289528e-04   -5.6685925e+02   -1.2256171e-06    1.2589757e-06   -1.6597539e-03    4.1927279e-07    1.0596592e+02
  -4.9571656e+01    4.3344959e+00    7.1817583e-01    2.0838729e+02    0.0000000e+00    2.2291187e-04    5.7601806e+02    5.8650445e+02    5.7025536e+02    4.6000000e+02    4.6000000e+02    4.6000000e+02    9.8750417e+05    2.4903837e+02    6.2859169e+02    2.1647916e-02   -4.2981547e+00    2.0832675e+04    3.2254036e-03    0.0000000e+00    1.3981663e-04    9.4453231e-06    2.6724768e-02    2.2207589e-04   -5.6518004e+02   -5.3499832e-07    8.6521074e-07   -1.6582943e-03    6.7112221e-07    1.0667503e+02
  -4.9148643e+01    4.2770746e+00    7.0838361e-01    2.0304023e+02    0.0000000e+00    2.2169848e-04    5.7833636e+02    5.8896996e+02    5.7281846e+02    4.6000000e+02    4.6000000e+02    4.6000000e+02    1.0038420e+06    2.5131104e+02    6.3981749e+02    2.1423095e-02   -4.2521826e+00    2.0957411e+04   -3.6758463e-03    0.0000000e+00    1.2988647e-04   -1.1053096e-05    2.6426577e-02   -1.7129778e-04   -5.6263475e+02   -4.8257577e-08   -1.3065018e-07   -1.6392998e-03   -5.5352467e-07    1.0718965e+02
  -4.8810233e+01    4.1576979e+00    7.0486858e-01    2.0148588e+02    0.0000000e+00    2.2118849e-04    5.8027184e+02    5.9088987e+02    5.7492073e+02    4.6000000e+02    4.6000000e+02    4.6000000e+02    1.0176897e+06    2.5353503e+02    6.5025992e+02    2.1244026e-02   -4.2150820e+00    2.1068918e+04   -6.6511563e-02    0.0000000e+00    1.3802627e-04   -1.8323532e-05    2.6342683e-02   -3.2235739e-03   -5.6084216e+02    4.7170773e-06   -4.9042361e-07   -1.6343532e-03   -1.1137203e-06    1.0779163e+02
  -4.8387220e+01    4.1148176e+00    7.0155996e-01    2.0012911e+02    0.0000000e+00    2.2067438e-04    5.8271111e+02    5.9339830e+02    5.7753927e+02    4.6000000e+02    4.6000000e+02    4.6000000e+02    1.0349437e+06    2.5648796e+02    6.6383447e+02    2.1021204e-02   -4.1675931e+00    2.1201391e+04   -2.2830454e-02    0.0000000e+00    1.3961871e-04   -2.0511019e-05    2.6284052e-02   -1.0043876e-03   -5.5850130e+02    9.7202989e-07   -5.2718404e-07   -1.6308688e-03   -1.2928026e-06    1.0861921e+02
  -4.8048810e+01    4.1126865e+00    7.0024062e-01    1.9969091e+02    0.0000000e+00    2.2041795e-04    5.8471131e+02    5.9535677e+02    5.7968333e+02    4.6000000e+02    4.6000000e+02    4.6000000e+02    1.0495459e+06    2.5911018e+02    6.7557629e+02    2.0843769e-02   -4.1290389e+00    2.1319043e+04   -1.2929689e-02    0.0000000e+00    1.4221386e-04   -2.3256137e-05    2.6289936e-02   -5.6932496e-04   -5.5687587e+02    1.4238541e-07   -5.6730330e-07   -1.6311543e-03   -1.4875202e-06    1.0939353e+02
  -4.7625797e+01    4.1222680e+00    6.9942496e-01    1.9944490e+02    0.0000000e+00    2.2026809e-04    5.8718482e+02    5.9790484e+02    5.8235116e+02    4.6000000e+02    4.6000000e+02    4.6000000e+02    1.0674409e+06    2.6248260e+02    6.9025436e+02    2.0623005e-02   -4.0796479e+00    2.1452890e+04   -5.1969865e-03    0.0000000e+00    1.3450168e-04   -1.9577118e-05    2.6322716e-02   -1.9545218e-04   -5.5444221e+02   -2.3828606e-07   -5.6773524e-07   -1.6328995e-03   -1.2616721e-06    1.1040928e+02
  -4.7287387e+01    4.1260929e+00    6.9993754e-01    1.9984471e+02    0.0000000e+00    2.2026988e-04    5.8921443e+02    5.9990188e+02    5.8453764e+02    4.6000000e+02    4.6000000e+02    4.6000000e+02    1.0826726e+06    2.6544303e+02    7.0291305e+02    2.0447234e-02   -4.0395284e+00    2.1573555e+04   -1.4927106e-03    0.0000000e+00    1.3933700e-04   -2.1063623e-05    2.6397651e-02   -1.2426685e-04   -5.5280746e+02   -3.8057530e-07   -5.5624895e-07   -1.6375428e-03   -1.3807782e-06    1.1133306e+02
  -4.6864374e+01    4.1286461e+00    7.0139136e-01    2.0059466e+02    0.0000000e+00    2.2046151e-04    5.9171665e+02    6.0249741e+02    5.8726087e+02    4.6000000e+02    4.6000000e+02    4.6000000e+02    1.1013435e+06    2.6926862e+02    7.1878020e+02    2.0228597e-02   -3.9881070e+00    2.1710939e+04    2.0483621e-04    0.0000000e+00    1.3685032e-04   -2.0660056e-05    2.6518039e-02    2.5357920e-05   -5.5037890e+02   -5.0497253e-07   -3.6355242e-07   -1.6448387e-03   -1.3891569e-06    1.1255165e+02
  -4.6525964e+01    4.1426282e+00    6.9932661e-01    1.9966023e+02    0.0000000e+00    2.2011795e-04    5.9376061e+02    6.0452960e+02    5.8949653e+02    4.6000000e+02    4.6000000e+02    4.6000000e+02    1.1173246e+06    2.7204298e+02    7.3087691e+02    2.0054549e-02   -3.9463344e+00    2.1836463e+04    2.7634791e-03    0.0000000e+00    1.3466787e-04   -2.6274529e-05    2.6500324e-02    3.2483275e-05   -5.4880595e+02   -7.7121110e-07   -8.9974522e-07   -1.6435152e-03   -1.7949977e-06    1.1335636e+02
  -4.6102951e+01    4.1291832e+00    6.8889398e-01    1.9421761e+02    0.0000000e+00    2.1877177e-04    5.9628564e+02    6.0718138e+02    5.9227206e+02    4.6000000e+02    4.6000000e+02    4.6000000e+02    1.1367830e+06    2.7457888e+02    7.4314548e+02    1.9838084e-02   -3.8929469e+00    2.1976944e+04   -3.0881081e-02    0.0000000e+00    1.3480193e-04   -2.8760091e-05    2.6170215e-02   -1.3979036e-03   -5.4636511e+02    7.3463172e-07   -1.0442221e-06   -1.6231155e-03   -2.0374401e-06    1.1387840e+02
  -4.5764541e+01    4.0101413e+00    6.8542242e-01    1.9275626e+02    0.0000000e+00    2.1825221e-04    5.9835257e+02    6.0925562e+02    5.9455124e+02    4.6000000e+02    4.6000000e+02    4.6000000e+02    1.1532833e+06    2.7714278e+02    7.5453452e+02    1.9665813e-02   -3.8498920e+00    2.2102328e+04    2.8366418e-02    0.0000000e+00    1.3333530e-04   -2.8118321e-05    2.6090913e-02    1.2616549e-03   -5.4464359e+02   -2.2398816e-06   -9.4863495e-07   -1.6180187e-03   -1.9487135e-06    1.1456343e+02
  -4.5341528e+01    3.9534947e+00    6.8098265e-01    1.9078275e+02    0.0000000e+00    2.1760370e-04    6.0098076e+02    6.1194180e+02    5.9739765e+02    4.6000000e+02    4.6000000e+02    4.6000000e+02    1.1739842e+06    2.8044328e+02    7.6926066e+02    1.9451595e-02   -3.7948402e+00    2.2253972e+04    2.5795376e-03    0.0000000e+00    1.2218858e-04   -3.1897935e-05    2.5996600e-02    1.1576596e-04   -5.4245174e+02   -1.1455272e-06   -2.1228872e-07   -1.6118015e-03   -2.1925303e-06    1.1544776e+02
  -4.5003117e+01    3.9643879e+00    6.7953074e-01    1.9028243e+02    0.0000000e+00    2.1732773e-04    6.0311692e+02    6.1407112e+02    5.9971288e+02    4.6000000e+02    4.6000000e+02    4.6000000e+02    1.1912948e+06    2.8344469e+02    7.8213230e+02    1.9281127e-02   -3.7502024e+00    2.2384202e+04   -1.5018620e-02    0.0000000e+00    1.3430555e-04   -3.6436939e-05    2.6001152e-02   -7.0995465e-04   -5.4087145e+02    3.8582756e-07   -4.4865010e-07   -1.6125068e-03   -2.5291482e-06    1.1633216e+02
  -4.4580105e+01    3.9760001e+00    6.7871808e-01    1.9007600e+02    0.0000000e+00    2.1716973e-04    6.0576243e+02    6.1681124e+02    6.0261077e+02    4.6000000e+02    4.6000000e+02    4.6000000e+02    1.2127755e+06    2.8733721e+02    7.9833400e+02    1.9069213e-02   -3.6930752e+00    2.2537368e+04   -3.9837329e-03    0.0000000e+00    1.3803031e-04   -3.7752111e-05    2.6040554e-02   -1.6869710e-04   -5.3858719e+02   -3.5154369e-07   -5.4730751e-07   -1.6151130e-03   -2.6447323e-06    1.1751285e+02
  -4.4241694e+01    3.9875189e+00    6.7899577e-01    1.9034804e+02    0.0000000e+00    2.1714441e-04    6.0792050e+02    6.1898257e+02    6.0465988e+02    4.6000000e+02    4.6000000e+02    4.6000000e+02    1.2308168e+06    2.9070367e+02    8.1215882e+02    1.8900620e-02   -3.6467163e+00    2.2670413e+04   -3.7419258e-03    0.0000000e+00    1.4969574e-04   -3.8080147e-05    2.6110136e-02   -1.9469774e-04   -5.3697739e+02   -3.9878511e-07   -5.7877609e-07   -1.6197827e-03   -2.6880152e-06    1.1856102e+02
  -4.3818681e+01    3.9895819e+00    6.8018369e-01    1.9089256e+02    0.0000000e+00    2.1732064e-04    6.1059581e+02    6.2177284e+02    6.0663155e+02    4.6000000e+02    4.6000000e+02    4.6000000e+02    1.2533103e+06    2.9511352e+02    8.2977152e+02    1.8691058e-02   -3.5873483e+00    2.2828770e+04   -1.5023739e-03    0.0000000e+00    1.4396302e-04   -2.7722104e-05    2.6232732e-02   -6.9445682e-05   -5.3472976e+02   -5.5829644e-07   -5.4216635e-07   -1.6271449e-03   -1.9353482e-06    1.1996397e+02
  -4.3480271e+01    3.9821885e+00    6.8038781e-01    1.9097512e+02    0.0000000e+00    2.1731704e-04    6.1276779e+02    6.2398719e+02    6.0827003e+02    4.6000000e+02    4.6000000e+02    4.6000000e+02    1.2722032e+06    2.9866258e+02    8.4402087e+02    1.8524372e-02   -3.5391658e+00    2.2966244e+04   -5.3214400e-02    0.0000000e+00    1.5054321e-04   -3.2833735e-05    2.6304238e-02   -2.2794092e-03   -5.3315116e+02    2.4202715e-06   -5.6436978e-07   -1.6316099e-03   -2.3297840e-06    1.2107502e+02
  -4.3057258e+01    3.9805880e+00    6.7068058e-01    1.8621282e+02    0.0000000e+00    2.1595865e-04    6.1552449e+02    6.2683507e+02    6.1080520e+02    4.6000000e+02    4.6000000e+02    4.6000000e+02    1.2957156e+06    3.0166537e+02    8.5793819e+02    1.8317235e-02   -3.4775227e+00    2.3129147e+04   -3.2799821e-02    0.0000000e+00    1.6246034e-04   -4.5497282e-05    2.5999749e-02   -1.3678237e-03   -5.3093357e+02    1.1815446e-06    3.7471240e-07   -1.6130053e-03   -3.1855713e-06    1.2171862e+02
  -4.2718848e+01    3.8480757e+00    6.6870525e-01    1.8518871e+02    0.0000000e+00    2.1574278e-04    6.1773834e+02    6.2909265e+02    6.1274865e+02    4.6000000e+02    4.6000000e+02    4.6000000e+02    1.3152623e+06    3.0495209e+02    8.7145656e+02    1.8152503e-02   -3.4277505e+00    2.3266918e+04    4.2210078e-02    0.0000000e+00    1.8062931e-04   -5.9543612e-05    2.5975764e-02    1.7967129e-03   -5.2922488e+02   -3.0019649e-06   -6.5358406e-08   -1.6124467e-03   -3.9073287e-06    1.2266734e+02
  -4.2295835e+01    3.7927808e+00    6.6484070e-01    1.8361412e+02    0.0000000e+00    2.1513788e-04    6.2053318e+02    6.3199565e+02    6.1492718e+02    4.6000000e+02    4.6000000e+02    4.6000000e+02    1.3399906e+06    3.0884088e+02    8.8775912e+02    1.7947834e-02   -3.3642337e+00    2.3437096e+04   -1.4283043e-02    0.0000000e+00    1.8987783e-04   -5.3015387e-05    2.5904427e-02   -5.4351941e-04   -5.2712756e+02   -1.8219969e-07   -4.2834024e-08   -1.6084314e-03   -3.5600029e-06    1.2373204e+02
  -4.1957425e+01    3.7834681e+00    6.6284909e-01    1.8281957e+02    0.0000000e+00    2.1479676e-04    6.2281260e+02    6.3429311e+02    6.1669097e+02    4.6000000e+02    4.6000000e+02    4.6000000e+02    1.3607339e+06    3.1225519e+02    9.0183480e+02    1.7785117e-02   -3.3127654e+00    2.3584135e+04   -3.9893167e-03    0.0000000e+00    1.9218166e-04   -5.0337791e-05    2.5894167e-02   -2.2402299e-04   -5.2564040e+02   -9.2380270e-07   -1.8028613e-07   -1.6076545e-03   -3.4729061e-06    1.2470640e+02
  -4.1534412e+01    3.7626472e+00    6.6079320e-01    1.8194696e+02    0.0000000e+00    2.1448678e-04    6.2563899e+02    6.3725607e+02    6.1877808e+02    4.6000000e+02    4.6000000e+02    4.6000000e+02    1.3864664e+06    3.1660257e+02    9.1938738e+02    1.7582984e-02   -3.2469728e+00    2.3757026e+04    1.8422575e-02    0.0000000e+00    1.5566934e-04   -4.5452349e-05    2.5902556e-02    7.9728391e-04   -5.2347441e+02   -2.3892366e-06    4.8763193e-07   -1.6066504e-03   -3.1571667e-06    1.2595734e+02
  -4.1196002e+01    3.7740832e+00    6.5976605e-01    1.8153055e+02    0.0000000e+00    2.1430591e-04    6.2798019e+02    6.3958636e+02    6.2056075e+02    4.6000000e+02    4.6000000e+02    4.6000000e+02    1.4083727e+06    3.2036017e+02    9.3463097e+02    1.7422301e-02   -3.1936154e+00    2.3911847e+04   -1.4380674e-02    0.0000000e+00    1.5648141e-04   -4.2967098e-05    2.5931453e-02   -6.2029187e-04   -5.2208124e+02    3.7397131e-07    4.3406338e-07   -1.6083767e-03   -3.0211318e-06    1.2705530e+02
  -4.0772989e+01    3.7959386e+00    6.5995540e-01    1.8169432e+02    0.0000000e+00    2.1431552e-04    6.3081837e+02    6.4261721e+02    6.2262943e+02    4.6000000e+02    4.6000000e+02    4.6000000e+02    1.4351333e+06    3.2525215e+02    9.5353772e+02    1.7222765e-02   -3.1253756e+00    2.4087133e+04   -5.6379541e-03    0.0000000e+00    1.6537663e-04   -3.9666782e-05    2.6018812e-02   -2.1775934e-04   -5.1988858e+02   -2.5124013e-07    5.9299022e-07   -1.6141722e-03   -2.8415419e-06    1.2854192e+02
  -4.0434579e+01    3.7771672e+00    6.6016390e-01    1.8179031e+02    0.0000000e+00    2.1435367e-04    6.3314883e+02    6.4498821e+02    6.2437653e+02    4.6000000e+02    4.6000000e+02    4.6000000e+02    1.4580034e+06    3.2937065e+02    9.6951901e+02    1.7064185e-02   -3.0700281e+00    2.4245669e+04    1.0042888e-02    0.0000000e+00    1.5446338e-04   -4.7450880e-05    2.6102792e-02    4.3926801e-04   -5.1847948e+02   -1.5482187e-06    7.7720701e-07   -1.6186963e-03   -3.3077682e-06    1.2979598e+02
  -4.0011566e+01    3.7735127e+00    6.5779228e-01    1.8049705e+02    0.0000000e+00    2.1405367e-04    6.3603645e+02    6.4807656e+02    6.2645795e+02    4.6000000e+02    4.6000000e+02    4.6000000e+02    1.4860865e+06    3.3415861e+02    9.8817507e+02    1.6867284e-02   -2.9992291e+00    2.4427522e+04   -3.1475360e-03    0.0000000e+00    1.1935298e-04   -3.8092842e-05    2.6097564e-02   -3.5900174e-06   -5.1634492e+02   -4.4450634e-07    7.8828208e-07   -1.6175914e-03   -2.6197242e-06    1.3117608e+02
  -3.9673156e+01    3.7366585e+00    6.4717096e-01    1.7527087e+02    0.0000000e+00    2.1259179e-04    6.3852547e+02    6.5050051e+02    6.3012393e+02    4.6000000e+02    4.6000000e+02    4.6000000e+02    1.5100164e+06    3.3666970e+02    1.0003403e+03    1.6710846e-02   -2.9419195e+00    2.4590660e+04   -6.6482661e-03    0.0000000e+00    1.0506337e-04   -2.7538995e-05    2.5737659e-02   -3.0331390e-04   -5.1496256e+02    2.2369484e-07    7.8967709e-07   -1.5946039e-03   -1.7881523e-06    1.3155749e+02
  -3.9250143e+01    3.6134164e+00    6.4740644e-01    1.7545298e+02    0.0000000e+00    2.1263925e-04    6.4144496e+02    6.5364560e+02    6.3206406e+02    4.6000000e+02    4.6000000e+02    4.6000000e+02    1.5392358e+06    3.4191274e+02    1.0201406e+03    1.6516653e-02   -2.8689255e+00    2.4775201e+04   -1.2393196e-02    0.0000000e+00    1.1434181e-04   -2.8437037e-05    2.5830375e-02   -3.3544336e-04   -5.1276290e+02   -1.0428373e-07    6.9393232e-07   -1.6009195e-03   -1.8820937e-06    1.3313003e+02
  -3.8911732e+01    3.5596493e+00    6.4487708e-01    1.7453952e+02    0.0000000e+00    2.1218828e-04    6.4389200e+02    6.5611291e+02    6.3383516e+02    4.6000000e+02    4.6000000e+02    4.6000000e+02    1.5644542e+06    3.4578618e+02    1.0355846e+03    1.6362388e-02   -2.8098137e+00    2.4945918e+04    7.2380358e-03    0.0000000e+00    1.3241510e-04   -3.0310033e-05    2.5806344e-02    1.6328617e-04   -5.1149419e+02   -1.1749704e-06    6.0996158e-07   -1.5998248e-03   -1.9723733e-06    1.3418752e+02
  -3.8488720e+01    3.5627475e+00    6.4256456e-01    1.7375399e+02    0.0000000e+00    2.1178172e-04    6.4689792e+02    6.5932216e+02    6.3564307e+02    4.6000000e+02    4.6000000e+02    4.6000000e+02    1.5953361e+06    3.5074078e+02    1.0547278e+03    1.6170949e-02   -2.7343188e+00    2.5140721e+04   -2.0861487e-03    0.0000000e+00    1.3148397e-04   -3.0308072e-05    2.5807649e-02    2.0641960e-05   -5.0948437e+02   -5.9548123e-07    5.6476001e-07   -1.5999233e-03   -1.9865452e-06    1.3556847e+02
  -3.8150309e+01    3.5530348e+00    6.4159205e-01    1.7326334e+02    0.0000000e+00    2.1162932e-04    6.4936732e+02    6.6183658e+02    6.3832906e+02    4.6000000e+02    4.6000000e+02    4.6000000e+02    1.6216402e+06    3.5514918e+02    1.0716958e+03    1.6018923e-02   -2.6731464e+00    2.5314993e+04    9.0229189e-03    0.0000000e+00    1.4128640e-04   -2.8333401e-05    2.5845040e-02    1.9804624e-04   -5.0818801e+02   -1.0298015e-06    1.2393880e-07   -1.6023767e-03   -1.8144772e-06    1.3683873e+02
  -3.7727297e+01    3.5435654e+00    6.4043790e-01    1.7284316e+02    0.0000000e+00    2.1143869e-04    6.5238969e+02    6.6510294e+02    6.4052299e+02    4.6000000e+02    4.6000000e+02    4.6000000e+02    1.6538115e+06    3.6056591e+02    1.0920202e+03    1.5830293e-02   -2.5949955e+00    2.5513203e+04   -3.0623291e-02    0.0000000e+00    1.3291323e-04   -2.8299591e-05    2.5892485e-02   -1.0798575e-03   -5.0613740e+02    1.1090592e-06    7.7894504e-09   -1.6051002e-03   -1.9026174e-06    1.3839546e+02
  -3.7388886e+01    3.5311530e+00    6.4012449e-01    1.7276022e+02    0.0000000e+00    2.1136179e-04    6.5488693e+02    6.6766210e+02    6.4241502e+02    4.6000000e+02    4.6000000e+02    4.6000000e+02    1.6814665e+06    3.6526297e+02    1.1097447e+03    1.5680526e-02   -2.5316461e+00    2.5694423e+04   -2.5207565e-03    0.0000000e+00    1.3874775e-04   -2.8131148e-05    2.5959882e-02   -2.2853957e-04   -5.0490739e+02   -3.4341110e-07   -7.6784688e-09   -1.6091978e-03   -1.8999281e-06    1.3976768e+02
  -3.6965873e+01    3.5397392e+00    6.4024479e-01    1.7267659e+02    0.0000000e+00    2.1144041e-04    6.5791297e+02    6.7099055e+02    6.4463309e+02    4.6000000e+02    4.6000000e+02    4.6000000e+02    1.7152278e+06    3.7130350e+02    1.1317119e+03    1.5494767e-02   -2.4506741e+00    2.5899830e+04   -3.9907517e-03    0.0000000e+00    1.2788884e-04   -2.4419788e-05    2.6064637e-02   -4.5357545e-05   -5.0292320e+02   -3.8935936e-07    1.3768417e-07   -1.6155773e-03   -1.6979666e-06    1.4156949e+02
  -3.6627463e+01    3.5105721e+00    6.3991225e-01    1.7246533e+02    0.0000000e+00    2.1139049e-04    6.6040517e+02    6.7359619e+02    6.4651257e+02    4.6000000e+02    4.6000000e+02    4.6000000e+02    1.7442346e+06    3.7625474e+02    1.1499368e+03    1.5347315e-02   -2.3850272e+00    2.6087200e+04    1.6752914e-02    0.0000000e+00    1.0708210e-04   -2.4917114e-05    2.6132703e-02    4.5601175e-04   -5.0172683e+02   -1.4848485e-06    2.4857885e-07   -1.6188228e-03   -1.7173382e-06    1.4302762e+02
  -3.6204450e+01    3.5112335e+00    6.2896490e-01    1.6745627e+02    0.0000000e+00    2.0976779e-04    6.6373917e+02    6.7698748e+02    6.4978477e+02    4.6000000e+02    4.6000000e+02    4.6000000e+02    1.7795862e+06    3.8019191e+02    1.1672478e+03    1.5164460e-02   -2.3011705e+00    2.6298810e+04   -4.5703436e-03    0.0000000e+00    9.3893084e-05   -2.7609910e-05    2.5770791e-02    2.0017090e-05   -4.9978400e+02    1.3436210e-07    1.6070390e-06   -1.5958662e-03   -1.8458629e-06    1.4369679e+02
  -3.5866040e+01    3.3478542e+00    6.2713592e-01    1.6661969e+02    0.0000000e+00    2.0955164e-04    6.6631765e+02    6.7964269e+02    6.5154957e+02    4.6000000e+02    4.6000000e+02    4.6000000e+02    1.8096557e+06    3.8487473e+02    1.1848771e+03    1.5019373e-02   -2.2335007e+00    2.6487296e+04   -7.5503570e-03    0.0000000e+00    1.1619133e-04   -2.2501549e-05    2.5768425e-02   -2.9245569e-04   -4.9847373e+02    2.4266988e-07    3.3167155e-07   -1.5966279e-03   -1.4556341e-06    1.4497621e+02
  -3.5443027e+01    3.2936656e+00    6.2321498e-01    1.6516498e+02    0.0000000e+00    2.0888930e-04    6.6953514e+02    6.8307696e+02    6.5381257e+02    4.6000000e+02    4.6000000e+02    4.6000000e+02    1.8473023e+06    3.9033934e+02    1.2054600e+03    1.4839494e-02   -2.1472307e+00    2.6714501e+04   -2.5926819e-03    0.0000000e+00    1.2428251e-04   -2.4479419e-05    2.5715471e-02    2.8850427e-05   -4.9678278e+02   -5.7227995e-07    2.2766432e-07   -1.5937501e-03   -1.5962537e-06    1.4639391e+02
  -3.5104617e+01    3.2808019e+00    6.2086547e-01    1.6434007e+02    0.0000000e+00    2.0846267e-04    6.7216198e+02    6.8579743e+02    6.5564144e+02    4.6000000e+02    4.6000000e+02    4.6000000e+02    1.8789666e+06    3.9504907e+02    1.2231374e+03    1.4696784e-02   -2.0774042e+00    2.6911095e+04    1.5260392e-02    0.0000000e+00    1.3658831e-04   -2.4960635e-05    2.5705349e-02    4.3343752e-04   -4.9563717e+02   -1.6283537e-06    1.9925925e-07   -1.5932827e-03   -1.5960501e-06    1.4764912e+02
  -3.4681604e+01    3.2826760e+00    6.1858717e-01    1.6338316e+02    0.0000000e+00    2.0810447e-04    6.7540057e+02    6.8929939e+02    6.5942608e+02    4.6000000e+02    4.6000000e+02    4.6000000e+02    1.9181533e+06    4.0115094e+02    1.2454478e+03    1.4519930e-02   -1.9882636e+00    2.7141751e+04    5.2055237e-03    0.0000000e+00    1.3396365e-04   -2.5557345e-05    2.5717055e-02    2.2584472e-04   -4.9387895e+02   -1.0822981e-06    5.5339719e-07   -1.5940302e-03   -1.6411017e-06    1.4930988e+02
  -3.4343194e+01    3.2773590e+00    6.1719551e-01    1.6286935e+02    0.0000000e+00    2.0785538e-04    6.7804546e+02    6.9206508e+02    6.6140670e+02    4.6000000e+02    4.6000000e+02    4.6000000e+02    1.9512533e+06    4.0630541e+02    1.2643367e+03    1.4379670e-02   -1.9160916e+00    2.7343403e+04    1.7594925e-02    0.0000000e+00    1.4313740e-04   -2.5207913e-05    2.5745105e-02    4.9720900e-04   -4.9273753e+02   -1.5739755e-06    6.2791168e-07   -1.5958700e-03   -1.5747898e-06    1.5072599e+02
  -3.3920181e+01    3.2771671e+00    6.1589976e-01    1.6237772e+02    0.0000000e+00    2.0764704e-04    6.8130476e+02    6.9562529e+02    6.6379354e+02    4.6000000e+02    4.6000000e+02    4.6000000e+02    1.9922635e+06    4.1287679e+02    1.2878689e+03    1.4205877e-02   -1.8239157e+00    2.7580674e+04    1.0694872e-03    0.0000000e+00    1.3868171e-04   -2.4098579e-05    2.5799486e-02    9.8688287e-05   -4.9101043e+02   -6.7064048e-07    7.2933973e-07   -1.5991673e-03   -1.5099129e-06    1.5255102e+02
  -3.3581771e+01    3.2698581e+00    6.1526988e-01    1.6213311e+02    0.0000000e+00    2.0753313e-04    6.8396982e+02    6.9844032e+02    6.6578300e+02    4.6000000e+02    4.6000000e+02    4.6000000e+02    2.0270433e+06    4.1847977e+02    1.3079973e+03    1.4068088e-02   -1.7492445e+00    2.7789971e+04    7.2819858e-03    0.0000000e+00    1.4726876e-04   -2.4033324e-05    2.5863397e-02    1.6000159e-04   -4.8993436e+02   -9.3253723e-07    7.9672999e-07   -1.6031897e-03   -1.4809841e-06    1.5412532e+02
  -3.3158758e+01    3.2692126e+00    6.1496821e-01    1.6191800e+02    0.0000000e+00    2.0753358e-04    6.8720388e+02    7.0206099e+02    6.6818293e+02    4.6000000e+02    4.6000000e+02    4.6000000e+02    2.0701127e+06    4.2568379e+02    1.3330400e+03    1.3897424e-02   -1.6538510e+00    2.8036147e+04   -4.3662665e-03    0.0000000e+00    1.4440781e-04   -2.3849524e-05    2.5967028e-02   -6.6350191e-05   -4.8828284e+02   -2.9602162e-07    9.0447264e-07   -1.6095157e-03   -1.4885597e-06    1.5619021e+02
  -3.2820348e+01    3.2756340e+00    6.1416472e-01    1.6146894e+02    0.0000000e+00    2.0742807e-04    6.8986500e+02    7.0492498e+02    6.7018449e+02    4.6000000e+02    4.6000000e+02    4.6000000e+02    2.1066953e+06    4.3157540e+02    1.3538003e+03    1.3762147e-02   -1.5765628e+00    2.8253871e+04    8.9529828e-03    0.0000000e+00    1.4999979e-04   -2.5351838e-05    2.6024604e-02    1.9639619e-04   -4.8728565e+02   -1.1784339e-06    9.2950621e-07   -1.6130283e-03   -1.5648806e-06    1.5785276e+02
  -3.2397335e+01    3.2705486e+00    6.0326261e-01    1.5659433e+02    0.0000000e+00    2.0578164e-04    6.9353984e+02    7.0861113e+02    6.7273126e+02    4.6000000e+02    4.6000000e+02    4.6000000e+02    2.1517423e+06    4.3635771e+02    1.3739569e+03    1.3594640e-02   -1.4778973e+00    2.8506771e+04    6.7762482e-03    0.0000000e+00    1.6687319e-04   -8.8801725e-06    2.5654263e-02    1.7985892e-04   -4.8566503e+02   -5.7129542e-07    9.7101196e-07   -1.5899173e-03   -4.1034002e-07    1.5861876e+02
  -3.2058924e+01    3.0715111e+00    6.0148755e-01    1.5581022e+02    0.0000000e+00    2.0556299e-04    6.9631444e+02    7.1152421e+02    6.7438940e+02    4.6000000e+02    4.6000000e+02    4.6000000e+02    2.1894788e+06    4.4198593e+02    1.3943300e+03    1.3461933e-02   -1.3983051e+00    2.8723545e+04    1.0198387e-01    0.0000000e+00    2.0960830e-04   -5.6991763e-05    2.5648611e-02    2.5866604e-03   -4.8450113e+02   -6.0758582e-06    2.3058399e-06   -1.5909223e-03   -3.5061672e-06    1.6010194e+02
  -3.1635912e+01    2.9898275e+00    5.9582103e-01    1.5364151e+02    0.0000000e+00    2.0462518e-04    6.9981389e+02    7.1526955e+02    6.7681857e+02    4.6000000e+02    4.6000000e+02    4.6000000e+02    2.2370516e+06    4.4809217e+02    1.4167519e+03    1.3297649e-02   -1.2968726e+00    2.8989506e+04   -3.8179994e-02    0.0000000e+00    2.2788854e-04   -3.7257212e-05    2.5519834e-02   -9.2950492e-04   -4.8307230e+02    4.8478814e-07    1.3101305e-06   -1.5836890e-03   -2.3267533e-06    1.6154270e+02
  -3.1297501e+01    2.9498639e+00    5.9309573e-01    1.5267322e+02    0.0000000e+00    2.0413765e-04    7.0262386e+02    7.1822911e+02    6.7878778e+02    4.6000000e+02    4.6000000e+02    4.6000000e+02    2.2772538e+06    4.5366718e+02    1.4367008e+03    1.3167512e-02   -1.2148607e+00    2.9221675e+04   -4.0984538e-02    0.0000000e+00    2.6712818e-04   -3.3604435e-05    2.5490458e-02   -1.2233935e-03   -4.8218290e+02    1.0633790e-06    1.2128999e-06   -1.5825927e-03   -2.2493772e-06    1.6298440e+02
  -3.0874489e+01    2.9409439e+00    5.9023979e-01    1.5162164e+02    0.0000000e+00    2.0365257e-04    7.0607642e+02    7.2204010e+02    6.8068284e+02    4.6000000e+02    4.6000000e+02    4.6000000e+02    2.3268919e+06    4.6080084e+02    1.4616584e+03    1.3006502e-02   -1.1102553e+00    2.9493527e+04   -1.3425824e-02    0.0000000e+00    2.7335871e-04   -2.7649735e-05    2.5482031e-02   -2.8596281e-04   -4.8073268e+02   -1.4665683e-07    1.4513616e-06   -1.5820994e-03   -1.9580602e-06    1.6485159e+02
  -3.0536078e+01    2.9338598e+00    5.8824518e-01    1.5043783e+02    0.0000000e+00    2.0343014e-04    7.0893481e+02    7.2504542e+02    6.8700490e+02    4.6000000e+02    4.6000000e+02    4.6000000e+02    2.3689377e+06    4.6708848e+02    1.4842549e+03    1.2879008e-02   -1.0255838e+00    2.9732132e+04    3.8410275e-02    0.0000000e+00    2.8833735e-04    6.2179500e-06    2.5479252e-02    9.7496213e-04   -4.7986936e+02   -3.2929256e-06    1.7729449e-06   -1.5820945e-03    4.1972928e-07    1.6650106e+02
  -3.0113065e+01    2.8921264e+00    5.8597667e-01    1.4953840e+02    0.0000000e+00    2.0306780e-04    7.1238630e+02    7.2891735e+02    6.8952310e+02    4.6000000e+02    4.6000000e+02    4.6000000e+02    2.4207102e+06    4.7469227e+02    1.5102452e+03    1.2721292e-02   -9.1752391e-01    3.0009866e+04    7.9360477e-02    0.0000000e+00    2.9175206e-04    2.2172648e-05    2.5502276e-02    2.2369151e-03   -4.7841399e+02   -5.4578030e-06    2.2917723e-06   -1.5834138e-03    1.5536984e-06    1.6853271e+02
  -2.9774655e+01    2.8605334e+00    5.8456303e-01    1.4896396e+02    0.0000000e+00    2.0284025e-04    7.1522521e+02    7.3196684e+02    6.9166561e+02    4.6000000e+02    4.6000000e+02    4.6000000e+02    2.4648688e+06    4.8121063e+02    1.5327775e+03    1.2596467e-02   -8.3004367e-01    3.0257465e+04    3.8473928e-02    0.0000000e+00    3.0730224e-04    3.0834064e-05    2.5538588e-02    9.9716597e-04   -4.7762751e+02   -2.9877164e-06    2.5319285e-06   -1.5857242e-03    2.1899005e-06    1.7029398e+02
  -2.9351642e+01    2.8610228e+00    5.8235421e-01    1.4795250e+02    0.0000000e+00    2.0254000e-04    7.1872826e+02    7.3589404e+02    6.9419832e+02    4.6000000e+02    4.6000000e+02    4.6000000e+02    2.5191543e+06    4.8925896e+02    1.5603285e+03    1.2442117e-02   -7.1839839e-01    3.0544925e+04   -9.6505915e-03    0.0000000e+00    2.9566701e-04    1.4177241e-05    2.5567235e-02   -2.1363647e-04   -4.7626942e+02   -3.3583272e-07    2.5660532e-06   -1.5871602e-03    1.0412032e-06    1.7242796e+02
  -2.9013232e+01    2.8845610e+00    5.8184709e-01    1.4760702e+02    0.0000000e+00    2.0250930e-04    7.2150345e+02    7.3898901e+02    6.9636080e+02    4.6000000e+02    4.6000000e+02    4.6000000e+02    2.5656726e+06    4.9647622e+02    1.5845350e+03    1.2319982e-02   -6.2799880e-01    3.0803589e+04   -9.5106367e-02    0.0000000e+00    3.1108194e-04    1.3750219e-05    2.5648847e-02   -2.6296626e-03   -4.7559236e+02    4.8140683e-06    1.3082959e-06   -1.5921509e-03    9.9153955e-07    1.7445020e+02
  -2.8590219e+01    2.8819034e+00    5.8028320e-01    1.4683968e+02    0.0000000e+00    2.0231136e-04    7.2493239e+02    7.4298282e+02    6.9889762e+02    4.6000000e+02    4.6000000e+02    4.6000000e+02    2.6226823e+06    5.0510546e+02    1.6129351e+03    1.2169027e-02   -5.1259799e-01    3.1102236e+04    3.9105620e-02    0.0000000e+00    3.0745261e-04    1.7991723e-05    2.5706526e-02    1.1420484e-03   -4.7431336e+02   -3.2872234e-06    1.3692624e-06   -1.5954364e-03    1.2933534e-06    1.7682535e+02
  -2.8251809e+01    2.8687039e+00    5.7588821e-01    1.4466599e+02    0.0000000e+00    2.0172986e-04    7.2798151e+02    7.4611476e+02    7.0342657e+02    4.6000000e+02    4.6000000e+02    4.6000000e+02    2.6710532e+06    5.1139151e+02    1.6358356e+03    1.2049646e-02   -4.1922336e-01    3.1365115e+04    2.1043982e-02    0.0000000e+00    3.1859500e-04   -1.4313984e-05    2.5596955e-02    4.5406973e-04   -4.7362672e+02   -2.1438350e-06    2.4476490e-06   -1.5885899e-03   -8.1182296e-07    1.7829353e+02
  -2.7828796e+01    2.7815997e+00    5.6704016e-01    1.4112135e+02    0.0000000e+00    2.0029255e-04    7.3212831e+02    7.5016478e+02    7.0586191e+02    4.6000000e+02    4.6000000e+02    4.6000000e+02    2.7305703e+06    5.1769323e+02    1.6612833e+03    1.1902134e-02   -2.9995792e-01    3.1671479e+04   -1.6233533e-01    0.0000000e+00    2.7092626e-04   -2.1219846e-06    2.5306024e-02   -4.0474293e-03   -4.7238957e+02    9.0327751e-06    2.4314074e-06   -1.5700337e-03   -5.2833729e-07    1.7935805e+02
  -2.7490386e+01    2.5304818e+00    5.6342700e-01    1.3954176e+02    0.0000000e+00    1.9979488e-04    7.3521246e+02    7.5333092e+02    7.0783686e+02    4.6000000e+02    4.6000000e+02    4.6000000e+02    2.7812427e+06    5.2418531e+02    1.6847380e+03    1.1785510e-02   -2.0381572e-01    3.1943119e+04   -2.8415039e-02    0.0000000e+00    2.2434815e-04   -2.9814888e-06    2.5228502e-02   -1.0964636e-03   -4.7169969e+02   -3.1161085e-06    4.8230153e-06   -1.5642659e-03   -5.1419456e-07    1.8087059e+02
  -2.7219658e+01    2.5103547e+00    5.6084724e-01    1.3859882e+02    0.0000000e+00    1.9933902e-04    7.3761840e+02    7.5590609e+02    7.0956522e+02    4.6000000e+02    4.6000000e+02    4.6000000e+02    2.8227690e+06    5.2954885e+02    1.7032370e+03    1.1693114e-02   -1.2625736e-01    3.2165881e+04   -1.0193971e-01    0.0000000e+00    2.4417737e-04    5.3115670e-06    2.5207123e-02   -2.7432357e-03   -4.7133335e+02    5.2981816e-06    4.8835320e-06   -1.5637604e-03   -2.1612273e-07    1.8219540e+02
  -2.6881247e+01    2.4850369e+00    5.5790856e-01    1.3752633e+02    0.0000000e+00    1.9883048e-04    7.4052275e+02    7.5919824e+02    7.1148350e+02    4.6000000e+02    4.6000000e+02    4.6000000e+02    2.8735882e+06    5.3617084e+02    1.7252636e+03    1.1578738e-02   -2.7828128e-02    3.2424691e+04    3.1720760e-02    0.0000000e+00    1.9608445e-04    4.5794645e-06    2.5197355e-02    6.6920395e-04   -4.7048129e+02   -5.4694938e-06    5.1068326e-06   -1.5616528e-03   -1.8581189e-07    1.8384557e+02
  -2.6458234e+01    2.5046216e+00    5.5473879e-01    1.3613246e+02    0.0000000e+00    1.9837780e-04    7.4418214e+02    7.6331156e+02    7.1386507e+02    4.6000000e+02    4.6000000e+02    4.6000000e+02    2.9388287e+06    5.4506783e+02    1.7552024e+03    1.1437538e-02    9.7613861e-02    3.2756452e+04   -2.0952363e-02    0.0000000e+00    1.9604977e-04   -1.3959044e-05    2.5189949e-02   -5.7217523e-04   -4.6951690e+02   -6.4861512e-07    6.0431792e-06   -1.5614277e-03   -1.5308726e-06    1.8608036e+02
  -2.6119824e+01    2.4087619e+00    5.5205002e-01    1.3495376e+02    0.0000000e+00    1.9797135e-04    7.4717972e+02    7.6657367e+02    7.1976690e+02    4.6000000e+02    4.6000000e+02    4.6000000e+02    2.9935262e+06    5.5231015e+02    1.7797494e+03    1.1325990e-02    1.9911820e-01    3.3040697e+04    1.1352097e-01    0.0000000e+00    1.8895339e-04   -1.6746546e-05    2.5176358e-02    2.2844519e-03   -4.6893882e+02   -1.0843270e-05    5.6046744e-06   -1.5600711e-03   -1.5082681e-06    1.8787976e+02
  -2.5849096e+01    2.4110725e+00    5.5023755e-01    1.3417388e+02    0.0000000e+00    1.9769602e-04    7.4958827e+02    7.6919428e+02    7.2161464e+02    4.6000000e+02    4.6000000e+02    4.6000000e+02    3.0386165e+06    5.5841629e+02    1.8004245e+03    1.1237673e-02    2.8106392e-01    3.3276848e+04    1.8842312e-02    0.0000000e+00    2.2382746e-04   -9.8237369e-06    2.5181300e-02    2.2160312e-04   -4.6863337e+02   -2.0015791e-06    5.8746331e-06   -1.5612569e-03   -1.1479700e-06    1.8942356e+02
  -2.5510686e+01    2.3925475e+00    5.4744064e-01    1.3304903e+02    0.0000000e+00    1.9725751e-04    7.5260726e+02    7.7252255e+02    7.2383252e+02    4.6000000e+02    4.6000000e+02    4.6000000e+02    3.0947368e+06    5.6573039e+02    1.8250478e+03    1.1128410e-02    3.8516842e-01    3.3561934e+04    6.6227452e-02    0.0000000e+00    1.7555222e-04   -1.0610475e-05    2.5171502e-02    1.8181117e-03   -4.6804973e+02   -5.1543202e-06    5.2006542e-06   -1.5594534e-03   -1.1067817e-06    1.9121733e+02
  -2.5239957e+01    2.3919432e+00    5.4599169e-01    1.3245533e+02    0.0000000e+00    1.9702434e-04    7.5492621e+02    7.7520587e+02    7.2554494e+02    4.6000000e+02    4.6000000e+02    4.6000000e+02    3.1397490e+06    5.7190878e+02    1.8450637e+03    1.1041935e-02    4.6915759e-01    3.3785492e+04    2.5221834e-02    0.0000000e+00    1.3751384e-04   -1.7438767e-05    2.5201728e-02    6.9391554e-04   -4.6750804e+02   -2.0995007e-06    5.1104093e-06   -1.5603594e-03   -1.5898805e-06    1.9281022e+02
  -2.4901547e+01    2.3875444e+00    5.4421424e-01    1.3175131e+02    0.0000000e+00    1.9674710e-04    7.5782188e+02    7.7856559e+02    7.2769941e+02    4.6000000e+02    4.6000000e+02    4.6000000e+02    3.1970234e+06    5.7972868e+02    1.8701594e+03    1.0934977e-02    5.7582055e-01    3.4068559e+04   -1.4013094e-02    0.0000000e+00    1.1762156e-04   -2.0884358e-05    2.5227341e-02   -1.5334224e-04   -4.6686163e+02    1.4328982e-07    5.0165361e-06   -1.5614181e-03   -1.8329261e-06    1.9483386e+02
  -2.4630819e+01    2.3844041e+00    5.4254745e-01    1.3103693e+02    0.0000000e+00    1.9649633e-04    7.6018646e+02    7.8123664e+02    7.2947597e+02    4.6000000e+02    4.6000000e+02    4.6000000e+02    3.2446086e+06    5.8612995e+02    1.8910423e+03    1.0850361e-02    6.6190859e-01    3.4308092e+04    6.7660957e-02    0.0000000e+00    1.3007437e-04   -9.2928699e-06    2.5242181e-02    1.4908372e-03   -4.6650351e+02   -4.2154098e-06    4.1794325e-06   -1.5625879e-03   -7.3215675e-07    1.9646322e+02
  -2.4292409e+01    2.4031499e+00    5.4086112e-01    1.3034198e+02    0.0000000e+00    1.9624530e-04    7.6307661e+02    7.8462812e+02    7.3164227e+02    4.6000000e+02    4.6000000e+02    4.6000000e+02    3.3042264e+06    5.9428170e+02    1.9169962e+03    1.0745736e-02    7.7123549e-01    3.4601581e+04   -1.2888684e-02    0.0000000e+00    1.4067326e-04   -1.8227030e-05    2.5278774e-02   -3.5885040e-04   -4.6596490e+02   -1.2314931e-06    3.9207881e-06   -1.5651745e-03   -1.4266336e-06    1.9857977e+02
  -2.4021680e+01    2.4582567e+00    5.3993866e-01    1.2976653e+02    0.0000000e+00    1.9618795e-04    7.6532472e+02    7.8733006e+02    7.3342156e+02    4.6000000e+02    4.6000000e+02    4.6000000e+02    3.3535787e+06    6.0142151e+02    1.9396885e+03    1.0662986e-02    8.5947218e-01    3.4847961e+04   -6.1718412e-03    0.0000000e+00    1.4201351e-04    1.5394646e-05    2.5334500e-02   -1.8514401e-04   -4.6567236e+02   -1.1982442e-06    4.2491089e-06   -1.5688610e-03    7.0183688e-07    2.0048151e+02
  -2.3683270e+01    2.3953856e+00    5.3801357e-01    1.2892832e+02    0.0000000e+00    1.9591552e-04    7.6817320e+02    7.9074904e+02    7.3554068e+02    4.6000000e+02    4.6000000e+02    4.6000000e+02    3.4148008e+06    6.0968724e+02    1.9656300e+03    1.0560716e-02    9.7156203e-01    3.5143819e+04    1.0901964e-02    0.0000000e+00    8.8568583e-05    2.3309461e-06    2.5315590e-02    3.1538179e-04   -4.6509953e+02   -6.2698711e-07    4.3239842e-06   -1.5664658e-03   -2.2224731e-07    2.0261082e+02
  -2.3412542e+01    2.3853604e+00    5.3378621e-01    1.2731182e+02    0.0000000e+00    1.9519908e-04    7.7085009e+02    7.9345564e+02    7.3730043e+02    4.6000000e+02    4.6000000e+02    4.6000000e+02    3.4656364e+06    6.1516434e+02    1.9851665e+03    1.0479844e-02    1.0620108e+00    3.5393878e+04    1.8625079e-03    0.0000000e+00    3.4272015e-05    1.6213019e-05    2.5166316e-02    6.8312184e-05   -4.6482479e+02   -1.2058981e-06    4.2495337e-06   -1.5561953e-03    7.5033062e-07    2.0370207e+02
  -2.3074132e+01    2.3509032e+00    5.2547983e-01    1.2407442e+02    0.0000000e+00    1.9380042e-04    7.7429981e+02    7.9689030e+02    7.4352322e+02    4.6000000e+02    4.6000000e+02    4.6000000e+02    3.5292860e+06    6.2070111e+02    2.0063181e+03    1.0379948e-02    1.1766713e+00    3.5700329e+04   -5.3711439e-03    0.0000000e+00   -1.1860392e-05   -1.8049087e-05    2.4885674e-02   -1.4146826e-04   -4.6438494e+02   -2.9374949e-07    3.6211777e-06   -1.5378129e-03   -1.4355523e-06    2.0445679e+02
  -2.2803403e+01    2.1198328e+00    5.1995313e-01    1.2188794e+02    0.0000000e+00    1.9293524e-04    7.7701211e+02    7.9960947e+02    7.4499509e+02    4.6000000e+02    4.6000000e+02    4.6000000e+02    3.5813548e+06    6.2568107e+02    2.0247345e+03    1.0300970e-02    1.2689708e+00    3.5951341e+04   -1.0040152e-01    0.0000000e+00    5.6490310e-06   -1.2411902e-05    2.4678826e-02   -2.2784774e-03   -4.6401332e+02    7.4600734e-06    3.8669246e-06   -1.5266973e-03   -1.1730843e-06    2.0527568e+02
  -2.2464993e+01    2.0416661e+00    5.1794892e-01    1.2116141e+02    0.0000000e+00    1.9259317e-04    7.8004143e+02    8.0306978e+02    7.4688650e+02    4.6000000e+02    4.6000000e+02    4.6000000e+02    3.6473415e+06    6.3416332e+02    2.0520280e+03    1.0203466e-02    1.3859440e+00    3.6267197e+04   -2.1981836e-02    0.0000000e+00    4.9654642e-05   -3.3095044e-05    2.4693526e-02   -4.4346663e-04   -4.6371961e+02    1.1777084e-06    3.3986718e-06   -1.5285387e-03   -2.6099962e-06    2.0737100e+02
  -2.2194265e+01    2.0161991e+00    5.1535511e-01    1.2027602e+02    0.0000000e+00    1.9210857e-04    7.8250625e+02    8.0579507e+02    7.4839717e+02    4.6000000e+02    4.6000000e+02    4.6000000e+02    3.7022357e+06    6.4055125e+02    2.0726828e+03    1.0126404e-02    1.4802632e+00    3.6535010e+04    1.5633042e-02    0.0000000e+00    7.8929815e-05   -4.9112908e-05    2.4653644e-02    2.3248002e-04   -4.6362765e+02   -1.3764975e-06    3.0143554e-06   -1.5264380e-03   -3.6274097e-06    2.0887420e+02
  -2.1855855e+01    2.0246674e+00    5.1228124e-01    1.1922658e+02    0.0000000e+00    1.9154091e-04    7.8551466e+02    8.0936836e+02    7.5012116e+02    4.6000000e+02    4.6000000e+02    4.6000000e+02    3.7699119e+06    6.4850328e+02    2.0978322e+03    1.0031304e-02    1.5998442e+00    3.6853489e+04    1.2069267e-02    0.0000000e+00    9.0553524e-05   -5.5042749e-05    2.4618676e-02    2.8456091e-04   -4.6329214e+02   -1.5492232e-06    2.7686117e-06   -1.5243453e-03   -4.0028456e-06    2.1075551e+02
  -2.1585127e+01    2.0032298e+00    5.0998883e-01    1.1844561e+02    0.0000000e+00    1.9111084e-04    7.8796359e+02    8.1226087e+02    7.5150157e+02    4.6000000e+02    4.6000000e+02    4.6000000e+02    3.8262947e+06    6.5513423e+02    2.1190459e+03    9.9561751e-03    1.6962706e+00    3.7124527e+04    1.5209303e-02    0.0000000e+00    1.0378550e-04   -6.4230965e-05    2.4571718e-02    2.5077702e-04   -4.6319480e+02   -1.5790354e-06    2.6117264e-06   -1.5214291e-03   -4.5809571e-06    2.1233542e+02
  -2.1246716e+01    2.0023124e+00    5.0725626e-01    1.1751128e+02    0.0000000e+00    1.9060814e-04    7.9095673e+02    8.1589546e+02    7.5307412e+02    4.6000000e+02    4.6000000e+02    4.6000000e+02    3.8958912e+06    6.6340382e+02    2.1449853e+03    9.8634929e-03    1.8185349e+00    3.7447910e+04    5.3382722e-03    0.0000000e+00    1.0192540e-04   -6.7735628e-05    2.4535220e-02    1.6379800e-04   -4.6288930e+02   -1.1473086e-06    2.5468525e-06   -1.5190564e-03   -4.8233631e-06    2.1431670e+02
  -2.0975988e+01    1.9685014e+00    5.0518369e-01    1.1680197e+02    0.0000000e+00    1.9022117e-04    7.9342387e+02    8.1878419e+02    7.5436437e+02    4.6000000e+02    4.6000000e+02    4.6000000e+02    3.9546580e+06    6.7035378e+02    2.1672595e+03    9.7903113e-03    1.9171519e+00    3.7730750e+04    1.0693662e-02    0.0000000e+00    1.0866198e-04   -7.9389469e-05    2.4483116e-02    1.3462036e-04   -4.6291469e+02   -1.1767406e-06    2.4524763e-06   -1.5157597e-03   -5.5639496e-06    2.1598493e+02
  -2.0759405e+01    1.9670003e+00    5.0363649e-01    1.1614954e+02    0.0000000e+00    1.8997428e-04    7.9536757e+02    8.2111059e+02    7.6151151e+02    4.6000000e+02    4.6000000e+02    4.6000000e+02    4.0013980e+06    6.7610296e+02    2.1856186e+03    9.7323978e-03    1.9965548e+00    3.7950862e+04   -1.4723338e-03    0.0000000e+00    1.0074711e-04   -7.9659226e-05    2.4454660e-02    5.0962097e-05   -4.6286875e+02   -7.6436384e-07    3.1802981e-06   -1.5139365e-03   -5.5644339e-06    2.1737539e+02
  -2.0488677e+01    1.9917637e+00    5.0167954e-01    1.1545451e+02    0.0000000e+00    1.8962550e-04    7.9770439e+02    8.2400527e+02    7.6322354e+02    4.6000000e+02    4.6000000e+02    4.6000000e+02    4.0585907e+06    6.8295217e+02    2.2066592e+03    9.6607770e-03    2.0969453e+00    3.8210025e+04   -1.5841766e-02    0.0000000e+00    9.5247653e-05   -7.6065232e-05    2.4422447e-02   -2.5627376e-04   -4.6260857e+02    8.1166329e-07    3.3135772e-06   -1.5119427e-03   -5.3366753e-06    2.1903380e+02
  -2.0150267e+01    1.9692231e+00    4.9925540e-01    1.1458836e+02    0.0000000e+00    1.8919863e-04    8.0066641e+02    8.2760449e+02    7.6542348e+02    4.6000000e+02    4.6000000e+02    4.6000000e+02    4.1321807e+06    6.9175284e+02    2.2339727e+03    9.5724988e-03    2.2242415e+00    3.8547359e+04   -7.1922113e-04    0.0000000e+00    9.5928027e-05   -8.1980523e-05    2.4367702e-02   -7.4586531e-05   -4.6241912e+02   -1.8481927e-07    3.3864810e-06   -1.5084643e-03   -5.6868315e-06    2.2116158e+02
  -1.9879539e+01    1.9323724e+00    4.9736677e-01    4.5569324e+02    0.0000000e+00    4.7207028e-05    8.0310267e+02    8.3048523e+02    7.6728320e+02    4.6000000e+02    4.6000000e+02    4.6000000e+02    4.1942163e+06    8.8464994e+02    2.8579921e+03    9.5028497e-03    2.3269258e+00    3.8841385e+04   -5.7990762e-04    0.0000000e+00    8.6291365e-05   -9.7851858e-05    2.4306817e-02   -7.0018408e-05   -4.6254986e+02    4.5644657e-07    3.4482369e-06   -1.5044761e-03   -6.7101048e-06    5.5809495e+01
  -1.9799479e+01    1.7532428e+00    4.9261426e-01    4.4978404e+02    0.0000000e+00    4.6904216e-05    8.0356061e+02    8.3131057e+02    7.6703564e+02    4.6000000e+02    4.6000000e+02    4.6000000e+02    4.2107931e+06    8.8408074e+02    2.8539014e+03    9.4824134e-03    2.3650967e+00    3.8911069e+04    6.9410359e-03    0.0000000e+00    6.2132138e-05   -3.8756471e-06    2.3300508e-02    2.0406967e-04   -4.6227860e+02    5.4815716e-07    5.6973983e-06   -1.4420762e-03   -5.8397676e-07    5.5713710e+01
  -1.9655371e+01    1.5024312e+00    4.8398774e-01    4.3764461e+02    0.0000000e+00    4.6505822e-05    8.0449745e+02    8.3267192e+02    7.6722699e+02    4.6000000e+02    4.6000000e+02    4.6000000e+02    4.2427531e+06    8.8330678e+02    2.8484524e+03    9.4458535e-03    2.4336841e+00    3.9055222e+04    9.8489910e-03    0.0000000e+00    8.8757220e-05    5.4684687e-05    2.0200171e-02    2.4175553e-04   -4.6218604e+02   -3.9001581e-07    1.0420191e-05   -1.2495116e-03    2.8086909e-06    5.5546219e+01
  -1.9591322e+01    1.4475875e+00    4.8018053e-01    4.3212514e+02    0.0000000e+00    4.6347636e-05    8.0496689e+02    8.3327060e+02    7.6744827e+02    4.6000000e+02    4.6000000e+02    4.6000000e+02    4.2579503e+06    8.8312420e+02    2.8470183e+03    9.4296683e-03    2.4641324e+00    3.9127950e+04    1.6184804e-03    0.0000000e+00    1.0281708e-04    8.5119569e-05    1.9275183e-02    4.3099208e-05   -4.6229781e+02   -3.0831449e-07    7.7147002e-06   -1.1922068e-03    4.7980409e-06    5.5478198e+01
  -1.9447214e+01    1.4400706e+00    4.7175861e-01    4.2039168e+02    0.0000000e+00    4.5955049e-05    8.0603710e+02    8.3463429e+02    7.6750029e+02    4.6000000e+02    4.6000000e+02    4.6000000e+02    4.2923125e+06    8.8277223e+02    2.8441235e+03    9.3934649e-03    2.5326060e+00    3.9292275e+04   -2.4171600e-03    0.0000000e+00    1.1997362e-04    9.7612021e-05    1.8861666e-02   -6.9444072e-05   -4.6256881e+02    2.3955902e-08    7.5761729e-06   -1.1666869e-03    5.6926611e-06    5.5328372e+01
  -1.9367154e+01    1.4738423e+00    4.6721185e-01    4.1425717e+02    0.0000000e+00    4.5725493e-05    8.0660477e+02    8.3540146e+02    7.6802560e+02    4.6000000e+02    4.6000000e+02    4.6000000e+02    4.3112304e+06    8.8251836e+02    2.8420915e+03    9.3734526e-03    2.5706176e+00    3.9381372e+04    2.0212020e-03    0.0000000e+00    1.0029540e-04    8.1057143e-05    1.9044356e-02    6.7996451e-07   -4.6265659e+02   -2.0077334e-08    7.6599050e-06   -1.1779245e-03    4.6906948e-06    5.5244102e+01
  -1.9295100e+01    1.5119452e+00    4.6320749e-01    4.0837810e+02    0.0000000e+00    4.5576845e-05    8.0710369e+02    8.3609633e+02    7.6808231e+02    4.6000000e+02    4.6000000e+02    4.6000000e+02    4.3278975e+06    8.8227694e+02    2.8401146e+03    9.3554986e-03    2.6047669e+00    3.9457897e+04    1.3938099e-03    0.0000000e+00    9.0053448e-05    2.3304517e-05    1.9476084e-02    1.9716731e-05   -4.6267421e+02    2.9971392e-08    8.5976176e-06   -1.2047786e-03    9.8447427e-07    5.5168892e+01
  -1.9182516e+01    1.5456800e+00    4.5706800e-01    4.0020592e+02    0.0000000e+00    4.5262492e-05    8.0784329e+02    8.3717917e+02    7.6809846e+02    4.6000000e+02    4.6000000e+02    4.6000000e+02    4.3532997e+06    8.8178906e+02    2.8363405e+03    9.3275934e-03    2.6580943e+00    3.9571107e+04    9.6026907e-04    0.0000000e+00    1.1021907e-04   -2.0180647e-05    1.9748776e-02    1.5467380e-05   -4.6259081e+02    1.3474936e-08    7.9514665e-06   -1.2219799e-03   -1.8304747e-06    5.5047760e+01
  -1.9069931e+01    1.5393048e+00    4.5106972e-01    3.9208200e+02    0.0000000e+00    4.4975303e-05    8.0857098e+02    8.3825525e+02    7.6810176e+02    4.6000000e+02    4.6000000e+02    4.6000000e+02    4.3785187e+06    8.8129286e+02    2.8324510e+03    9.2998393e-03    2.7113479e+00    3.9681922e+04   -4.3086047e-04    0.0000000e+00    1.1118542e-04   -1.4049716e-05    1.9499298e-02   -1.4639914e-05   -4.6247357e+02    4.0780671e-08    8.0769329e-06   -1.2064772e-03   -1.4304317e-06    5.4927688e+01
  -1.8957347e+01    1.5078018e+00    4.4521163e-01    3.8420551e+02    0.0000000e+00    4.4692982e-05    8.0931503e+02    8.3932944e+02    7.6813478e+02    4.6000000e+02    4.6000000e+02    4.6000000e+02    4.4041122e+06    8.8088441e+02    2.8289958e+03    9.2722367e-03    2.7645337e+00    3.9795404e+04   -1.2025098e-05    0.0000000e+00    1.0858353e-04    8.8747547e-06    1.8818671e-02   -1.3192117e-05   -4.6240295e+02    3.6200318e-08    9.0378147e-06   -1.1640410e-03    2.0122706e-08    5.4812836e+01
  -1.8844762e+01    1.4764791e+00    4.3950080e-01    3.7663152e+02    0.0000000e+00    4.4411912e-05    8.1008803e+02    8.4040408e+02    7.6943797e+02    4.6000000e+02    4.6000000e+02    4.6000000e+02    4.4301776e+06    8.8059932e+02    2.8261980e+03    9.2447857e-03    2.8176633e+00    3.9912416e+04    1.4356768e-04    0.0000000e+00    1.1050031e-04    2.3218403e-05    1.8188426e-02   -6.0840307e-06   -4.6239281e+02    3.4927518e-08    8.5407372e-06   -1.1249410e-03    9.4484736e-07    5.4704393e+01
  -1.8766579e+01    1.4639561e+00    4.3566849e-01    3.7168747e+02    0.0000000e+00    4.4209574e-05    8.1062992e+02    8.4114864e+02    7.6972687e+02    4.6000000e+02    4.6000000e+02    4.6000000e+02    4.4484199e+06    8.8048807e+02    2.8245670e+03    9.2258112e-03    2.8545517e+00    3.9994509e+04    4.1381673e-04    0.0000000e+00    1.0965477e-04    1.6408359e-06    1.7892364e-02   -1.0329312e-06   -4.6240243e+02    3.1675128e-08    8.2656980e-06   -1.1066500e-03   -4.8293234e-07    5.4635712e+01
  -1.8668849e+01    1.4578875e+00    4.3093271e-01    3.6559153e+02    0.0000000e+00    4.3959536e-05    8.1131162e+02    8.4207957e+02    7.7008969e+02    4.6000000e+02    4.6000000e+02    4.6000000e+02    4.4712464e+06    8.8034781e+02    2.8225835e+03    9.2021989e-03    2.9006558e+00    4.0096849e+04    6.8969604e-04    0.0000000e+00    1.1128534e-04   -1.0025955e-05    1.7687689e-02    6.9753613e-07   -4.6240936e+02    2.5167341e-08    8.5038040e-06   -1.0940113e-03   -1.2522632e-06    5.4549098e+01
  -1.8546687e+01    1.4564156e+00    4.2522343e-01    3.5831341e+02    0.0000000e+00    4.3654993e-05    8.1215341e+02    8.4324368e+02    7.7054488e+02    4.6000000e+02    4.6000000e+02    4.6000000e+02    4.4995178e+06    8.8024362e+02    2.8202329e+03    9.1728493e-03    2.9582759e+00    4.0221685e+04    3.6167884e-04    0.0000000e+00    1.0827859e-04   -9.4057786e-06    1.7544132e-02   -2.0543645e-06   -4.6237433e+02    2.7696439e-08    9.2327154e-06   -1.0851043e-03   -1.2059907e-06    5.4448343e+01
  -1.8500000e+01    1.4543174e+00    4.2311663e-01    3.5496168e+02    0.0000000e+00    4.3620975e-05    8.1246738e+02    8.4369300e+02    7.7051484e+02    4.6000000e+02    4.6000000e+02    4.6000000e+02    4.5112862e+06    8.8021523e+02    2.8193074e+03    9.1616647e-03    2.9802417e+00    4.0277720e+04    8.2447964e-03    0.0000000e+00    1.0081901e-04   -1.6350620e-05    1.7522605e-02    5.1569038e-05   -4.6245002e+02   -3.3122417e-07    9.4617990e-06   -1.0837707e-03   -1.6720254e-06    5.4411632e+01
  -1.8377838e+01    1.4463661e+00    4.1764182e-01    3.4845761e+02    0.0000000e+00    4.3278430e-05    8.1331101e+02    8.4485971e+02    7.7066736e+02    4.6000000e+02    4.6000000e+02    4.6000000e+02    4.5393784e+06    8.8020472e+02    2.8173095e+03    9.1325744e-03    3.0377975e+00    4.0399838e+04   -1.2793555e-03    0.0000000e+00    9.6891300e-05   -2.3103314e-05    1.7318540e-02   -9.5597383e-06   -4.6237931e+02    1.3805196e-07    9.5670380e-06   -1.0710989e-03   -2.1165647e-06    5.4317954e+01
  -1.8280108e+01    1.4365625e+00    4.1332114e-01    3.4271803e+02    0.0000000e+00    4.3083175e-05    8.1398004e+02    8.4580211e+02    7.7071781e+02    4.6000000e+02    4.6000000e+02    4.6000000e+02    4.5629893e+06    8.8016869e+02    2.8155654e+03    9.1094238e-03    3.0837836e+00    4.0507031e+04    1.4837430e-03    0.0000000e+00    9.2794454e-05   -4.6619321e-05    1.7104404e-02    2.2820779e-06   -4.6242642e+02   -4.0274493e-09    9.0523560e-06   -1.0578136e-03   -3.6435798e-06    5.4242058e+01
  -1.8157946e+01    1.4250058e+00    4.0807647e-01    3.3618333e+02    0.0000000e+00    4.2798007e-05    8.1482929e+02    8.4697994e+02    7.7090105e+02    4.6000000e+02    4.6000000e+02    4.6000000e+02    4.5917563e+06    8.8022872e+02    2.8138375e+03    9.0806555e-03    3.1412675e+00    4.0633671e+04   -8.8747644e-04    0.0000000e+00    8.1249662e-05   -4.5492812e-05    1.6841978e-02   -1.3652855e-05   -4.6240727e+02    8.6733562e-08    8.1638624e-06   -1.0415138e-03   -3.5587609e-06    5.4154155e+01
  -1.8060217e+01    1.4169395e+00    4.0387491e-01    3.3064979e+02    0.0000000e+00    4.2609051e-05    8.1549169e+02    8.4793751e+02    7.7097585e+02    4.6000000e+02    4.6000000e+02    4.6000000e+02    4.6153232e+06    8.8016495e+02    2.8119647e+03    9.0577676e-03    3.1871937e+00    4.0739274e+04    1.0029390e-02    0.0000000e+00    1.1278583e-04    7.8884273e-06    1.5762423e-02    1.0951974e-04   -4.6242664e+02   -1.9627380e-07    8.9220003e-06   -9.7529212e-04    2.4071923e-08    5.4077274e+01
  -1.7938055e+01    1.3969134e+00    3.9871979e-01    3.2424136e+02    0.0000000e+00    4.2330871e-05    8.1635712e+02    8.4911875e+02    7.7120707e+02    4.6000000e+02    4.6000000e+02    4.6000000e+02    4.6444551e+06    8.8022940e+02    2.8104112e+03    9.0293220e-03    3.2446077e+00    4.0867672e+04    3.2845866e-03    0.0000000e+00    1.4388428e-04    1.8522079e-05    1.5083432e-02    4.5222897e-05   -4.6242501e+02   -3.3410359e-09    8.0632468e-06   -9.3324837e-04    7.3700954e-07    5.3988212e+01
  -1.7840325e+01    1.3801258e+00    3.9464390e-01    3.1896800e+02    0.0000000e+00    4.2140399e-05    8.1705113e+02    8.5006049e+02    7.7135531e+02    4.6000000e+02    4.6000000e+02    4.6000000e+02    4.6687692e+06    8.8027485e+02    2.8091846e+03    9.0066974e-03    3.2904874e+00    4.0978685e+04    3.0025833e-03    0.0000000e+00    1.6274611e-04    7.8059889e-05    1.4639180e-02    2.0083657e-05   -4.6252455e+02   -6.1780575e-08    7.5735974e-06   -9.0543635e-04    4.6267662e-06    5.3916274e+01
  -1.7718163e+01    1.3716106e+00    3.8968438e-01    3.1292204e+02    0.0000000e+00    4.1865482e-05    8.1792557e+02    8.5123117e+02    7.7165861e+02    4.6000000e+02    4.6000000e+02    4.6000000e+02    4.6982284e+06    8.8040734e+02    2.8079572e+03    8.9785751e-03    3.3478494e+00    4.1108493e+04   -1.0156051e-03    0.0000000e+00    1.7154433e-04    7.9181747e-05    1.4419808e-02   -1.7096418e-05   -4.6255383e+02    6.8115434e-08    8.0879416e-06   -8.9157978e-04    4.6470896e-06    5.3831647e+01
  -1.7620434e+01    1.3677719e+00    3.8580811e-01    3.0797547e+02    0.0000000e+00    4.1682157e-05    8.1861604e+02    8.5217039e+02    7.7183778e+02    4.6000000e+02    4.6000000e+02    4.6000000e+02    4.7226292e+06    8.8050689e+02    2.8068942e+03    8.9562143e-03    3.3936904e+00    4.1219087e+04    1.7981985e-03    0.0000000e+00    1.7040582e-04    6.4566745e-05    1.4409492e-02    2.5514581e-06   -4.6264606e+02   -3.3916801e-08    8.2906601e-06   -8.9094658e-04    3.8256741e-06    5.3764652e+01
  -1.7498272e+01    1.3662794e+00    3.8107481e-01    3.0228726e+02    0.0000000e+00    4.1416069e-05    8.1948108e+02    8.5334591e+02    7.7216708e+02    4.6000000e+02    4.6000000e+02    4.6000000e+02    4.7520749e+06    8.8067925e+02    2.8057452e+03    8.9284181e-03    3.4510053e+00    4.1347363e+04   -7.6118864e-04    0.0000000e+00    1.7452966e-04    1.0767761e-04    1.4324342e-02   -1.1695774e-05   -4.6264817e+02    7.0086468e-08    7.8668990e-06   -8.8558220e-04    6.6841911e-06    5.3684553e+01
  -1.7303330e+01    1.3549363e+00    3.7375003e-01    2.9321741e+02    0.0000000e+00    4.1047392e-05    8.2085243e+02    8.5522491e+02    7.7263971e+02    4.6000000e+02    4.6000000e+02    4.6000000e+02    4.8002997e+06    8.8098585e+02    2.8039886e+03    8.8844568e-03    3.5423589e+00    4.1561313e+04   -4.2556267e-04    0.0000000e+00    1.6465504e-04    4.9316798e-05    1.3989585e-02   -1.0559896e-05   -4.6274699e+02    7.1931824e-08    7.7834383e-06   -8.6483567e-04    2.8504882e-06    5.3560387e+01
  -1.7207403e+01    1.3476630e+00    3.7024979e-01    2.8904915e+02    0.0000000e+00    4.0854978e-05    8.2152906e+02    8.5614802e+02    7.7290416e+02    4.6000000e+02    4.6000000e+02    4.6000000e+02    4.8240560e+06    8.8117702e+02    2.8032871e+03    8.8629978e-03    3.5872918e+00    4.1666116e+04    3.6410575e-04    0.0000000e+00    1.6283142e-04    2.9823909e-05    1.3806944e-02   -5.6267266e-06   -4.6279211e+02    2.6840803e-08    7.5865879e-06   -8.5357233e-04    1.5558560e-06    5.3502260e+01
  -1.7111501e+01    1.3402252e+00    3.6681972e-01    2.8491140e+02    0.0000000e+00    4.0672633e-05    8.2221328e+02    8.5706991e+02    7.7318825e+02    4.6000000e+02    4.6000000e+02    4.6000000e+02    4.8478528e+06    8.8139721e+02    2.8027621e+03    8.8416574e-03    3.6322054e+00    4.1770833e+04    3.2912132e-04    0.0000000e+00    1.6079108e-04    1.3997557e-05    1.3626926e-02   -5.3757129e-06   -4.6283812e+02    3.5293917e-08    7.3013376e-06   -8.4247788e-04    5.1084583e-07    5.3445330e+01
  -1.7014184e+01    1.3336209e+00    3.6345439e-01    2.8089842e+02    0.0000000e+00    4.0490550e-05    8.2290004e+02    8.5800418e+02    7.7349496e+02    4.6000000e+02    4.6000000e+02    4.6000000e+02    4.8720250e+06    8.8168552e+02    2.8023633e+03    8.8201171e-03    3.6777763e+00    4.1876839e+04    2.1368097e-04    0.0000000e+00    1.5681663e-04    8.1199434e-06    1.3463398e-02   -5.9856443e-06   -4.6288312e+02    3.9839842e-08    7.0535710e-06   -8.3240038e-04    1.1347435e-07    5.3393923e+01
  -1.7000000e+01    1.3328106e+00    3.6297025e-01    2.7986617e+02    0.0000000e+00    4.0526779e-05    8.2299632e+02    8.5814341e+02    7.7349084e+02    4.6000000e+02    4.6000000e+02    4.6000000e+02    4.8761394e+06    8.8171421e+02    2.8022318e+03    8.8169798e-03    3.6844030e+00    4.1897303e+04    1.7566817e-02    0.0000000e+00    1.5052444e-04    3.9516065e-06    1.3428777e-02    1.2150267e-04   -4.6294166e+02   -1.1805999e-06    6.9515243e-06   -8.3025818e-04   -1.6119940e-07    5.3385843e+01
  -1.6899511e+01    1.3265495e+00    3.5953587e-01    2.7625002e+02    0.0000000e+00    4.0277147e-05    8.2371915e+02    8.5910531e+02    7.7387446e+02    4.6000000e+02    4.6000000e+02    4.6000000e+02    4.9006315e+06    8.8202939e+02    2.8020207e+03    8.7948767e-03    3.7314572e+00    4.2002179e+04   -1.1499029e-03    0.0000000e+00    1.5001632e-04    9.1010737e-06    1.3254699e-02   -1.0204912e-05   -4.6294056e+02    2.1032395e-07    6.9189019e-06   -8.1954146e-04    1.7284983e-07    5.3332168e+01
  -1.6795747e+01    1.3190197e+00    3.5611135e-01    2.7223074e+02    0.0000000e+00    4.0087950e-05    8.2445102e+02    8.6009915e+02    7.7422041e+02    4.6000000e+02    4.6000000e+02    4.6000000e+02    4.9267145e+06    8.8239551e+02    2.8018098e+03    8.7721861e-03    3.7800439e+00    4.2116791e+04    4.8178460e-04    0.0000000e+00    1.4437023e-04    1.1591887e-05    1.3105665e-02   -1.7768550e-06   -4.6300631e+02    5.4696253e-08    6.8370204e-06   -8.1031410e-04    3.4572763e-07    5.3281933e+01
  -1.6687142e+01    1.3126833e+00    3.5265293e-01    2.6820637e+02    0.0000000e+00    3.9894684e-05    8.2521708e+02    8.6112887e+02    7.7482930e+02    4.6000000e+02    4.6000000e+02    4.6000000e+02    4.9537277e+06    8.8284400e+02    2.8018390e+03    8.7485816e-03    3.8309001e+00    4.2233766e+04   -2.1446512e-04    0.0000000e+00    1.3852326e-04    4.2636511e-05    1.2978208e-02   -9.6525208e-06   -4.6304488e+02    4.3107277e-08    7.0830846e-06   -8.0242137e-04    2.3566151e-06    5.3233737e+01
  -1.6588095e+01    1.3056377e+00    3.4963489e-01    2.6466744e+02    0.0000000e+00    3.9733221e-05    8.2590701e+02    8.6207092e+02    7.7533068e+02    4.6000000e+02    4.6000000e+02    4.6000000e+02    4.9789770e+06    8.8332183e+02    2.8020212e+03    8.7271771e-03    3.8772690e+00    4.2345178e+04    1.7746357e-03    0.0000000e+00    1.3764606e-04    3.6385200e-05    1.2875564e-02    4.7823372e-06   -4.6312913e+02   -1.4918867e-08    6.9131607e-06   -7.9614460e-04    1.9838915e-06    5.3196194e+01
  -1.6467915e+01    1.2990506e+00    3.4592479e-01    2.6047624e+02    0.0000000e+00    3.9512523e-05    8.2675149e+02    8.6321001e+02    7.7602660e+02    4.6000000e+02    4.6000000e+02    4.6000000e+02    5.0085978e+06    8.8384224e+02    2.8021300e+03    8.7013765e-03    3.9335667e+00    4.2471161e+04   -1.4854665e-03    0.0000000e+00    1.2491926e-04    3.9161556e-05    1.2927425e-02   -1.8362422e-05   -4.6313476e+02    9.6579087e-08    6.9620465e-06   -7.9957312e-04    2.1801869e-06    5.3145307e+01
  -1.6342176e+01    1.2872851e+00    3.4210060e-01    2.5610465e+02    0.0000000e+00    3.9295497e-05    8.2763666e+02    8.6441082e+02    7.7662991e+02    4.6000000e+02    4.6000000e+02    4.6000000e+02    5.0412973e+06    8.8436683e+02    2.8021797e+03    8.6745682e-03    3.9924782e+00    4.2616741e+04    2.8306208e-03    0.0000000e+00    1.1020798e-04    5.5104477e-05    1.2749856e-02    1.4231284e-05   -4.6328615e+02   -3.6437656e-08    6.0959367e-06   -7.8846264e-04    3.2764529e-06    5.3091236e+01
  -1.6241584e+01    1.2880225e+00    3.3898220e-01    2.5239928e+02    0.0000000e+00    3.9140724e-05    8.2833905e+02    8.6538131e+02    7.7714250e+02    4.6000000e+02    4.6000000e+02    4.6000000e+02    5.0665296e+06    8.8470302e+02    2.8019382e+03    8.6532615e-03    4.0395739e+00    4.2724832e+04    7.4353263e-03    0.0000000e+00    1.5211818e-04    3.9181834e-05    1.1797584e-02    8.3066460e-05   -4.6330948e+02   -8.8699368e-08    5.3620171e-06   -7.2978343e-04    2.2488215e-06    5.3041874e+01
  -1.6161110e+01    1.2820515e+00    3.3652028e-01    2.4946209e+02    0.0000000e+00    3.9017979e-05    8.2892038e+02    8.6615549e+02    7.7754767e+02    4.6000000e+02    4.6000000e+02    4.6000000e+02    5.0875312e+06    8.8503902e+02    2.8021290e+03    8.6363063e-03    4.0772334e+00    4.2817875e+04    5.2288686e-03    0.0000000e+00    1.9512920e-04    5.7520172e-05    1.1134546e-02    5.9935317e-05   -4.6340008e+02   -6.2515517e-08    5.7593718e-06   -6.8860148e-04    3.4867837e-06    5.3005242e+01
  -1.6060519e+01    1.2675299e+00    3.3347103e-01    2.4604415e+02    0.0000000e+00    3.8835302e-05    8.2965853e+02    8.6711639e+02    7.7810142e+02    4.6000000e+02    4.6000000e+02    4.6000000e+02    5.1136240e+06    8.8549257e+02    2.8025840e+03    8.6152260e-03    4.1243391e+00    4.2932431e+04    8.7741637e-04    0.0000000e+00    2.2811157e-04    4.3690589e-05    1.0672547e-02    7.3562948e-06   -4.6351248e+02    1.3732466e-08    6.6283575e-06   -6.6014484e-04    2.5905516e-06    5.2960602e+01
  -1.5980045e+01    1.2608884e+00    3.3107574e-01    2.4323465e+02    0.0000000e+00    3.8711831e-05    8.3024925e+02    8.6788214e+02    7.7854587e+02    4.6000000e+02    4.6000000e+02    4.6000000e+02    5.1346393e+06    8.8587184e+02    2.8030076e+03    8.5984475e-03    4.1620097e+00    4.3024914e+04   -7.4680211e-06    0.0000000e+00    2.4087864e-04    4.3612727e-05    1.0490997e-02   -1.2394870e-05   -4.6361640e+02    1.7501361e-08    7.3606575e-06   -6.4911730e-04    2.5738009e-06    5.2926182e+01
  -1.5835193e+01    1.2590236e+00    3.2685819e-01    2.3846555e+02    0.0000000e+00    3.8471598e-05    8.3130098e+02    8.6925279e+02    7.7932564e+02    4.6000000e+02    4.6000000e+02    4.6000000e+02    5.1724150e+06    8.8654962e+02    2.8036863e+03    8.5684623e-03    4.2298168e+00    4.3190306e+04    4.5442377e-04    0.0000000e+00    2.3347560e-04    5.4145727e-05    1.0393738e-02   -5.4946036e-06   -4.6378917e+02    2.0799468e-08    8.1820380e-06   -6.4324630e-04    3.2359061e-06    5.2865350e+01
  -1.5770814e+01    1.2604118e+00    3.2501768e-01    2.3633729e+02    0.0000000e+00    3.8375508e-05    8.3176086e+02    8.6985716e+02    7.7966073e+02    4.6000000e+02    4.6000000e+02    4.6000000e+02    5.1890466e+06    8.8683698e+02    2.8038933e+03    8.5552163e-03    4.2599501e+00    4.3262199e+04    5.3280284e-04    0.0000000e+00    2.2731042e-04    4.7714043e-05    1.0439905e-02   -2.4936890e-06   -4.6384501e+02    2.4516655e-08    7.9908371e-06   -6.4614951e-04    2.8391153e-06    5.2838169e+01
  -1.5690341e+01    1.2613133e+00    3.2274446e-01    2.3385720e+02    0.0000000e+00    3.8235167e-05    8.3233049e+02    8.7060818e+02    7.8009120e+02    4.6000000e+02    4.6000000e+02    4.6000000e+02    5.2094692e+06    8.8718899e+02    2.8040949e+03    8.5387257e-03    4.2976343e+00    4.3348747e+04   -3.5933166e-04    0.0000000e+00    2.1999999e-04    4.2860102e-05    1.0416679e-02   -7.3788720e-06   -4.6387664e+02    4.0929745e-08    7.8749717e-06   -6.4462292e-04    2.5389103e-06    5.2804286e+01
  -1.5589749e+01    1.2583476e+00    3.1994411e-01    2.3081851e+02    0.0000000e+00    3.8061332e-05    8.3303671e+02    8.7154313e+02    7.8064084e+02    4.6000000e+02    4.6000000e+02    4.6000000e+02    5.2346066e+06    8.8762369e+02    2.8043025e+03    8.5182357e-03    4.3447658e+00    4.3453395e+04   -1.8433345e-04    0.0000000e+00    2.1413395e-04    3.8898029e-05    1.0348948e-02   -7.3621816e-06   -4.6387641e+02    3.5593393e-08    8.0995425e-06   -6.4035593e-04    2.2942907e-06    5.2762228e+01
  -1.5464009e+01    1.2499457e+00    3.1651705e-01    2.2712185e+02    0.0000000e+00    3.7847554e-05    8.3392275e+02    8.7271159e+02    7.8137101e+02    4.6000000e+02    4.6000000e+02    4.6000000e+02    5.2654713e+06    8.8820852e+02    2.8047440e+03    8.4928092e-03    4.4037245e+00    4.3579138e+04   -1.8072910e-04    0.0000000e+00    2.1293438e-04    2.8175525e-05    1.0178277e-02   -7.3729796e-06   -4.6382458e+02    3.6390897e-08    8.3873016e-06   -6.2980474e-04    1.5827776e-06    5.2712480e+01
  -1.5306834e+01    1.2362524e+00    3.1230282e-01    2.2266164e+02    0.0000000e+00    3.7576223e-05    8.3505379e+02    8.7417929e+02    7.8232166e+02    4.6000000e+02    4.6000000e+02    4.6000000e+02    5.3039357e+06    8.8898906e+02    2.8056947e+03    8.4612828e-03    4.4775044e+00    4.3734532e+04    3.1290632e-04    0.0000000e+00    2.1286773e-04    2.6786075e-05    9.8857982e-03   -3.2890198e-06   -4.6374685e+02    2.6777484e-08    8.4529697e-06   -6.1179983e-04    1.4826062e-06    5.2650902e+01
  -1.5181094e+01    1.2188529e+00    3.0910363e-01    2.1906435e+02    0.0000000e+00    3.7406388e-05    8.3592384e+02    8.7535943e+02    7.8273346e+02    4.6000000e+02    4.6000000e+02    4.6000000e+02    5.3396054e+06    8.8963334e+02    2.8062614e+03    8.4362983e-03    4.5364939e+00    4.3898656e+04    9.5947131e-03    0.0000000e+00    2.0294964e-04    1.4571676e-05    9.4646535e-03    6.5509479e-05   -4.6410657e+02   -1.9474837e-07    7.1876567e-06   -5.8595704e-04    7.0887807e-07    5.2607602e+01
  -1.5024116e+01    1.2111775e+00    3.0520441e-01    2.1494942e+02    0.0000000e+00    3.7159132e-05    8.3706685e+02    8.7682124e+02    7.8376174e+02    4.6000000e+02    4.6000000e+02    4.6000000e+02    5.3783301e+06    8.9063747e+02    2.8080738e+03    8.4053794e-03    4.6102403e+00    4.4054954e+04   -4.2575844e-03    0.0000000e+00    2.1292625e-04    1.1161572e-05    9.2747868e-03   -3.1991553e-05   -4.6406278e+02    1.7723517e-07    7.0677197e-06   -5.7430631e-04    4.7069780e-07    5.2562051e+01
  -1.4898532e+01    1.1983459e+00    3.0218524e-01    2.1161690e+02    0.0000000e+00    3.6995502e-05    8.3793938e+02    8.7800217e+02    7.8416964e+02    4.6000000e+02    4.6000000e+02    4.6000000e+02    5.4149298e+06    8.9136978e+02    2.8090040e+03    8.3808549e-03    4.6692109e+00    4.4225348e+04    7.5916403e-03    0.0000000e+00    2.0194951e-04    7.1808320e-06    9.0255052e-03    4.6097217e-05   -4.6449218e+02   -1.5894077e-07    6.2013213e-06   -5.5887595e-04    2.5216482e-07    5.2525168e+01
  -1.4798066e+01    1.1914401e+00    2.9992015e-01    2.0914641e+02    0.0000000e+00    3.6871869e-05    8.3864277e+02    8.7893077e+02    7.8462307e+02    4.6000000e+02    4.6000000e+02    4.6000000e+02    5.4425161e+06    8.9209854e+02    2.8102701e+03    8.3613866e-03    4.7163740e+00    4.4347389e+04    5.3420112e-04    0.0000000e+00    1.9952652e-04    1.1870892e-05    8.9214037e-03    6.2184741e-06   -4.6469866e+02    1.0850071e-07    6.2157306e-06   -5.5239801e-04    5.7022211e-07    5.2505565e+01
  -1.4674317e+01    1.1874936e+00    2.9710850e-01    2.0627196e+02    0.0000000e+00    3.6687464e-05    8.3951296e+02    8.8006825e+02    7.8531813e+02    4.6000000e+02    4.6000000e+02    4.6000000e+02    5.4747180e+06    8.9294315e+02    2.8117313e+03    8.3375916e-03    4.7745289e+00    4.4482824e+04   -4.9372002e-03    0.0000000e+00    2.0662599e-04    7.9110342e-06    8.9142211e-03   -4.4541976e-05   -4.6479666e+02    1.6505082e-07    6.8458038e-06   -5.5193970e-04    2.9472239e-07    5.2476884e+01
  -1.4575318e+01    1.1829550e+00    2.9482235e-01    2.0379845e+02    0.0000000e+00    3.6560885e-05    8.4019512e+02    8.8097758e+02    7.8580060e+02    4.6000000e+02    4.6000000e+02    4.6000000e+02    5.5013095e+06    8.9352371e+02    2.8124733e+03    8.3186853e-03    4.8210420e+00    4.4597529e+04   -4.4317706e-04    0.0000000e+00    2.0153911e-04    5.6636321e-06    8.8875965e-03   -2.0473495e-05   -4.6493585e+02    3.6725964e-08    6.9830703e-06   -5.5023485e-04    1.5924291e-07    5.2449018e+01
  -1.4451725e+01    1.1754197e+00    2.9214183e-01    2.0108369e+02    0.0000000e+00    3.6383161e-05    8.4104719e+02    8.8210962e+02    7.8649096e+02    4.6000000e+02    4.6000000e+02    4.6000000e+02    5.5334154e+06    8.9441565e+02    2.8139608e+03    8.2952598e-03    4.8791652e+00    4.4731482e+04   -9.8030873e-04    0.0000000e+00    2.0153726e-04   -1.2351805e-05    8.9391237e-03   -1.5281413e-05   -4.6501682e+02    7.6868464e-08    6.9165372e-06   -5.5364602e-04   -9.7920897e-07    5.2426461e+01
  -1.4352851e+01    1.1674576e+00    2.8996169e-01    1.9875356e+02    0.0000000e+00    3.6261247e-05    8.4173087e+02    8.8301746e+02    7.8699498e+02    4.6000000e+02    4.6000000e+02    4.6000000e+02    5.5598694e+06    8.9504998e+02    2.8149253e+03    8.2766547e-03    4.9256560e+00    4.4844532e+04    1.8074459e-03    0.0000000e+00    1.9868846e-04    1.2431443e-05    8.8462224e-03    3.9063821e-06   -4.6514286e+02   -9.7138303e-10    7.0697471e-06   -5.4785134e-04    6.0735883e-07    5.2402634e+01
  -1.4229259e+01    1.1690482e+00    2.8713548e-01    1.9586009e+02    0.0000000e+00    3.6078594e-05    8.4258349e+02    8.8415962e+02    7.8772194e+02    4.6000000e+02    4.6000000e+02    4.6000000e+02    5.5912386e+06    8.9574932e+02    2.8158320e+03    8.2535692e-03    4.9838223e+00    4.4971749e+04    5.4607418e-03    0.0000000e+00    2.3262422e-04    1.7862379e-05    7.8899644e-03    5.9637405e-05   -4.6515287e+02   -5.8378488e-08    7.1980114e-06   -4.8847478e-04    1.0266963e-06    5.2365888e+01
  -1.4088342e+01    1.1633663e+00    2.8396582e-01    1.9256434e+02    0.0000000e+00    3.5879320e-05    8.4357586e+02    8.8544952e+02    7.8850370e+02    4.6000000e+02    4.6000000e+02    4.6000000e+02    5.6284562e+06    8.9661496e+02    2.8172870e+03    8.2274794e-03    5.0502008e+00    4.5128002e+04    3.8588361e-03    0.0000000e+00    2.6541132e-04   -2.4956474e-06    7.0015936e-03    3.3481696e-05   -4.6529187e+02   -5.4269853e-08    6.7662491e-06   -4.3350828e-04   -3.0474084e-07    5.2326653e+01
  -1.3975608e+01    1.1560230e+00    2.8146099e-01    1.8988127e+02    0.0000000e+00    3.5737668e-05    8.4435915e+02    8.8648060e+02    7.8902835e+02    4.6000000e+02    4.6000000e+02    4.6000000e+02    5.6599620e+06    8.9726331e+02    2.8182775e+03    8.2067986e-03    5.1032873e+00    4.5266546e+04    5.3466833e-03    0.0000000e+00    2.5461140e-04   -3.1967911e-05    6.6582660e-03    3.5078505e-05   -4.6555220e+02   -9.7779591e-08    6.9405553e-06   -4.1246740e-04   -2.3365297e-06    5.2293038e+01
  -1.3834872e+01    1.1517341e+00    2.7841217e-01    1.8680122e+02    0.0000000e+00    3.5535397e-05    8.4534916e+02    8.8776262e+02    7.8985857e+02    4.6000000e+02    4.6000000e+02    4.6000000e+02    5.6966602e+06    8.9815809e+02    2.8198917e+03    8.1812027e-03    5.1696380e+00    4.5417944e+04   -1.9770726e-03    0.0000000e+00    2.6331843e-04   -3.1609000e-05    6.5136919e-03   -1.9456616e-05   -4.6566161e+02    9.5196396e-08    6.3147827e-06   -4.0377425e-04   -2.2955549e-06    5.2256343e+01
  -1.3722283e+01    1.1469198e+00    2.7602297e-01    1.8428107e+02    0.0000000e+00    3.5398305e-05    8.4612023e+02    8.8878822e+02    7.9034289e+02    4.6000000e+02    4.6000000e+02    4.6000000e+02    5.7280277e+06    8.9881786e+02    2.8208873e+03    8.1609009e-03    5.2227031e+00    4.5554709e+04    3.2621409e-03    0.0000000e+00    2.5878056e-04   -2.4059439e-05    6.4630160e-03    1.4026654e-05   -4.6590409e+02   -5.6119384e-08    6.0197955e-06   -4.0067637e-04   -1.7481003e-06    5.2225109e+01
  -1.3581745e+01    1.1418410e+00    2.7310951e-01    1.8138345e+02    0.0000000e+00    3.5202033e-05    8.4709390e+02    8.9006042e+02    7.9110955e+02    4.6000000e+02    4.6000000e+02    4.6000000e+02    5.7645756e+06    8.9971799e+02    2.8224811e+03    8.1357874e-03    5.2890180e+00    4.5704287e+04   -1.7173894e-03    0.0000000e+00    2.6763706e-04   -1.2028745e-05    6.4047431e-03   -1.6705710e-05   -4.6599675e+02    9.2691382e-08    6.4166285e-06   -3.9711937e-04   -9.5841416e-07    5.2190740e+01
  -1.3469314e+01    1.1341643e+00    2.7082257e-01    1.7900612e+02    0.0000000e+00    3.5069265e-05    8.4785506e+02    8.9107501e+02    7.9154906e+02    4.6000000e+02    4.6000000e+02    4.6000000e+02    5.7959322e+06    9.0038939e+02    2.8235183e+03    8.1158822e-03    5.3420557e+00    4.5840474e+04    3.4635279e-03    0.0000000e+00    2.6671240e-04    5.0068666e-08    6.2825187e-03    1.4213331e-05   -4.6623745e+02   -5.1871686e-08    6.6674279e-06   -3.8953064e-04   -1.5305229e-07    5.2161442e+01
  -1.3328977e+01    1.1272500e+00    2.6803776e-01    1.7627668e+02    0.0000000e+00    3.4879089e-05    8.4882263e+02    8.9233500e+02    7.9227335e+02    4.6000000e+02    4.6000000e+02    4.6000000e+02    5.8326056e+06    9.0132777e+02    2.8252837e+03    8.0912559e-03    5.4083377e+00    4.5990545e+04   -1.6791273e-03    0.0000000e+00    2.7230185e-04   -1.3717847e-06    6.1555073e-03   -1.6301309e-05   -4.6634632e+02    9.7198942e-08    6.9123966e-06   -3.8169297e-04   -2.3179116e-07    5.2130502e+01
  -1.3216707e+01    1.1192696e+00    2.6585559e-01    1.7404035e+02    0.0000000e+00    3.4750934e-05    8.4958282e+02    8.9334549e+02    7.9268542e+02    4.6000000e+02    4.6000000e+02    4.6000000e+02    5.8641574e+06    9.0204744e+02    2.8265419e+03    8.0717312e-03    5.4613538e+00    4.6127761e+04    3.4427164e-03    0.0000000e+00    2.6778554e-04   -2.1941468e-06    6.0069366e-03    1.4493826e-05   -4.6660577e+02   -5.2801933e-08    6.8166886e-06   -3.7245847e-04   -2.7383597e-07    5.2104808e+01
  -1.3076564e+01    1.1120012e+00    2.6315253e-01    1.7145976e+02    0.0000000e+00    3.4558627e-05    8.5056140e+02    8.9459855e+02    7.9342139e+02    4.6000000e+02    4.6000000e+02    4.6000000e+02    5.9004256e+06    9.0299848e+02    2.8285554e+03    8.0475916e-03    5.5276187e+00    4.6274236e+04   -2.5825544e-03    0.0000000e+00    2.7384150e-04    1.0254094e-05    5.8856484e-03   -2.3288025e-05   -4.6669121e+02    1.1632785e-07    6.8372346e-06   -3.6496565e-04    5.4211815e-07    5.2072972e+01
  -1.2964449e+01    1.1033385e+00    2.6108812e-01    1.6936533e+02    0.0000000e+00    3.4437298e-05    8.5131058e+02    8.9560219e+02    7.9410563e+02    4.6000000e+02    4.6000000e+02    4.6000000e+02    5.9326510e+06    9.0376701e+02    2.8299586e+03    8.0284610e-03    5.5806249e+00    4.6416372e+04    5.5217698e-03    0.0000000e+00    2.6451628e-04    1.3152741e-05    5.7301839e-03    2.9669415e-05   -4.6700812e+02   -1.0352142e-07    6.7860064e-06   -3.5525028e-04    7.4030983e-07    5.2052123e+01
  -1.2824497e+01    1.0967887e+00    2.5854108e-01    1.6693843e+02    0.0000000e+00    3.4258666e-05    8.5227784e+02    8.9684902e+02    7.9520890e+02    4.6000000e+02    4.6000000e+02    4.6000000e+02    5.9689587e+06    9.0479102e+02    2.8321913e+03    8.0047985e-03    5.6468809e+00    4.6562787e+04   -2.6340554e-03    0.0000000e+00    2.7118564e-04    2.1472742e-05    5.6407378e-03   -2.1491455e-05   -4.6710603e+02    1.2953224e-07    6.8158079e-06   -3.4971548e-04    1.2963383e-06    5.2027105e+01
  -1.2796507e+01    1.0931235e+00    2.5804389e-01    1.6620870e+02    0.0000000e+00    3.4276253e-05    8.5244732e+02    8.9711187e+02    7.9520065e+02    4.6000000e+02    4.6000000e+02    4.6000000e+02    5.9794843e+06    9.0492811e+02    2.8322647e+03    8.0000869e-03    5.6601012e+00    4.6617472e+04    3.5803520e-02    0.0000000e+00    2.5972182e-04    1.2334913e-05    5.5500188e-03    2.0902544e-04   -4.6736787e+02   -1.3966286e-06    6.7684563e-06   -3.4394702e-04    7.3994052e-07    5.2019637e+01
  -1.2663116e+01    1.0844849e+00    2.5571588e-01    1.6401806e+02    0.0000000e+00    3.4110480e-05    8.5335130e+02    8.9831498e+02    7.9611446e+02    4.6000000e+02    4.6000000e+02    4.6000000e+02    6.0159623e+06    9.0596004e+02    2.8344739e+03    7.9778290e-03    5.7231605e+00    4.6771335e+04   -5.8802802e-03    0.0000000e+00    2.5821320e-04    1.6896082e-05    5.2396744e-03   -3.1257522e-05   -4.6761532e+02    1.4146788e-07    6.7862551e-06   -3.2460654e-04    1.0178398e-06    5.2002165e+01
  -1.2594781e+01    1.0806873e+00    2.5463850e-01    1.6303625e+02    0.0000000e+00    3.4030879e-05    8.5380753e+02    8.9892086e+02    7.9649105e+02    4.6000000e+02    4.6000000e+02    4.6000000e+02    6.0344081e+06    9.0658568e+02    2.8358927e+03    7.9664961e-03    5.7555002e+00    4.6848097e+04   -7.8383377e-03    0.0000000e+00    2.6670129e-04    2.7188842e-05    5.2785872e-03   -7.4628626e-05   -4.6772514e+02    8.0589483e-08    6.7734214e-06   -3.2705354e-04    1.6972712e-06    5.2000599e+01
  -1.2402587e+01    1.0716236e+00    2.5141847e-01    1.6007584e+02    0.0000000e+00    3.3795716e-05    8.5506541e+02    9.0062554e+02    7.9750213e+02    4.6000000e+02    4.6000000e+02    4.6000000e+02    6.0850795e+06    9.0798047e+02    2.8385942e+03    7.9349735e-03    5.8465767e+00    4.7054567e+04    9.3157717e-04    0.0000000e+00    2.7063249e-04    3.8912428e-05    5.4934370e-03   -3.7538794e-06   -4.6792469e+02   -1.1288332e-08    6.5167769e-06   -3.4051298e-04    2.4732846e-06    5.1972891e+01
  -1.2269119e+01    1.0616828e+00    2.4920659e-01    1.5804160e+02    0.0000000e+00    3.3633944e-05    8.5592969e+02    9.0180591e+02    7.9822828e+02    4.6000000e+02    4.6000000e+02    4.6000000e+02    6.1198449e+06    9.0894027e+02    2.8404058e+03    7.9133737e-03    5.9099254e+00    4.7194580e+04    1.5141247e-03    0.0000000e+00    2.6705303e-04    3.4399895e-05    5.3821191e-03    8.7998907e-06   -4.6803375e+02    6.4381089e-09    6.5316823e-06   -3.3357502e-04    2.1935826e-06    5.1954331e+01
  -1.2162345e+01    1.0517705e+00    2.4748686e-01    1.5636970e+02    0.0000000e+00    3.3529152e-05    8.5660871e+02    9.0274859e+02    7.9867268e+02    4.6000000e+02    4.6000000e+02    4.6000000e+02    6.1497298e+06    9.0970665e+02    2.8417926e+03    7.8962497e-03    5.9606000e+00    4.7322425e+04    5.3545891e-03    0.0000000e+00    2.5692740e-04    3.9721800e-05    5.1674341e-03    3.2137785e-05   -4.6828211e+02   -9.3806246e-08    6.5504340e-06   -3.2012716e-04    2.5372339e-06    5.1940683e+01
  -1.2028877e+01    1.0434592e+00    2.4533174e-01    1.5440125e+02    0.0000000e+00    3.3371116e-05    8.5748159e+02    9.0392449e+02    7.9941083e+02    4.6000000e+02    4.6000000e+02    4.6000000e+02    6.1849478e+06    9.1068929e+02    2.8437942e+03    7.8750463e-03    6.0240213e+00    4.7465622e+04   -1.1108887e-03    0.0000000e+00    2.5788862e-04    2.0834609e-05    4.9892479e-03   -9.8737321e-06   -4.6844063e+02    8.4754651e-08    6.4008809e-06   -3.0905174e-04    1.3299470e-06    5.1923281e+01
  -1.1958493e+01    1.0526156e+00    2.4412387e-01    1.5312872e+02    0.0000000e+00    3.3317958e-05    8.5790676e+02    9.0455524e+02    7.9959734e+02    4.6000000e+02    4.6000000e+02    4.6000000e+02    6.2055332e+06    9.1102274e+02    2.8440373e+03    7.8639601e-03    6.0574295e+00    4.7556560e+04    1.6556578e-02    0.0000000e+00    2.9071470e-04    2.6132790e-05    4.1824420e-03    1.1961902e-04   -4.6867171e+02   -3.7766303e-07    6.6594910e-06   -2.5907416e-04    1.7227349e-06    5.1904152e+01
  -1.1893576e+01    1.0679215e+00    2.4302927e-01    1.5205962e+02    0.0000000e+00    3.3248275e-05    8.5832954e+02    9.0512740e+02    7.9989348e+02    4.6000000e+02    4.6000000e+02    4.6000000e+02    6.2233994e+06    9.1144848e+02    2.8448666e+03    7.8537774e-03    6.0882480e+00    4.7631716e+04    6.8496272e-03    0.0000000e+00    2.7098195e-04    1.6247168e-05    3.6954177e-03    7.7436313e-05   -4.6879525e+02    4.8073065e-08    6.2139620e-06   -2.2913271e-04    1.0552650e-06    5.1891821e+01
  -1.1758243e+01    1.0650601e+00    2.4077440e-01    1.4989999e+02    0.0000000e+00    3.3096480e-05    8.5922700e+02    9.0631570e+02    8.0057465e+02    4.6000000e+02    4.6000000e+02    4.6000000e+02    6.2606788e+06    9.1238485e+02    2.8469026e+03    7.8327592e-03    6.1525334e+00    4.7788805e+04   -3.0930348e-03    0.0000000e+00    2.6643105e-04    2.8220326e-05    3.1652070e-03   -3.2899085e-05   -4.6908795e+02    5.6542264e-08    6.2693968e-06   -1.9629808e-04    1.8155783e-06    5.1868014e+01
  -1.1681681e+01    1.0631217e+00    2.3951368e-01    1.4870852e+02    0.0000000e+00    3.3009231e-05    8.5974036e+02    9.0699403e+02    8.0099709e+02    4.6000000e+02    4.6000000e+02    4.6000000e+02    6.2818749e+06    9.1293160e+02    2.8481687e+03    7.8209601e-03    6.1889301e+00    4.7878370e+04   -2.4460395e-03    0.0000000e+00    2.6686702e-04    3.7519635e-05    3.0749124e-03   -3.7599133e-05   -4.6926666e+02    4.9910626e-08    6.2312758e-06   -1.9073713e-04    2.4107756e-06    5.1855170e+01
  -1.1565297e+01    1.0636245e+00    2.3763655e-01    1.4689632e+02    0.0000000e+00    3.2888633e-05    8.6052527e+02    9.0804445e+02    8.0160429e+02    4.6000000e+02    4.6000000e+02    4.6000000e+02    6.3145785e+06    9.1380128e+02    2.8502860e+03    7.8031821e-03    6.2442681e+00    4.8018230e+04    7.4498835e-04    0.0000000e+00    2.6559223e-04    4.5821153e-05    2.9494947e-03   -5.5271209e-06   -4.6956774e+02    2.3814088e-08    6.1611809e-06   -1.8296018e-04    2.9467752e-06    5.1837996e+01
  -1.1467703e+01    1.0662480e+00    2.3610668e-01    1.4544294e+02    0.0000000e+00    3.2786804e-05    8.6120235e+02    9.0895101e+02    8.0211253e+02    4.6000000e+02    4.6000000e+02    4.6000000e+02    6.3424413e+06    9.1462355e+02    2.8525244e+03    7.7884039e-03    6.2906994e+00    4.8138766e+04    1.7099119e-03    0.0000000e+00    2.6943457e-04    3.8644715e-05    2.7599664e-03    1.0244707e-05   -4.6984619e+02   -1.7667643e-09    6.1045271e-06   -1.7128468e-04    2.4720055e-06    5.1828285e+01
  -1.1374157e+01    1.0710639e+00    2.3469084e-01    1.4410461e+02    0.0000000e+00    3.2692264e-05    8.6187959e+02    9.0983411e+02    8.0261223e+02    4.6000000e+02    4.6000000e+02    4.6000000e+02    6.3699205e+06    9.1554482e+02    2.8553219e+03    7.7743524e-03    6.3352439e+00    4.8260104e+04    1.1524880e-03    0.0000000e+00    2.7207983e-04    2.7585497e-05    2.3609761e-03    4.1066015e-06   -4.7017010e+02    5.0442945e-09    5.7149943e-06   -1.4659490e-04    1.7646451e-06    5.1825574e+01
  -1.1255913e+01    1.0852951e+00    2.3299667e-01    1.4253823e+02    0.0000000e+00    3.2573053e-05    8.6280271e+02    9.1101112e+02    8.0328967e+02    4.6000000e+02    4.6000000e+02    4.6000000e+02    6.4064143e+06    9.1701102e+02    2.8603422e+03    7.7567578e-03    6.3916483e+00    4.8426745e+04    4.8102895e-04    0.0000000e+00    2.7433076e-04    4.0057037e-05    1.6124786e-03   -5.3832610e-06   -4.7071559e+02    1.3644151e-08    6.5095890e-06   -1.0035099e-04    2.6170807e-06    5.1836609e+01
  -1.1194489e+01    1.0974024e+00    2.3216353e-01    1.4176306e+02    0.0000000e+00    3.2516173e-05    8.6331481e+02    9.1164953e+02    8.0366705e+02    4.6000000e+02    4.6000000e+02    4.6000000e+02    6.4262470e+06    9.1792150e+02    2.8636690e+03    7.7476746e-03    6.4209976e+00    4.8519780e+04    5.5540826e-04    0.0000000e+00    2.6912995e-04    3.2571791e-05    1.2109113e-03   -5.6178742e-06   -4.7106698e+02    1.5708327e-08    6.3343622e-06   -7.5595613e-05    2.0777971e-06    5.1849515e+01
  -1.1081047e+01    1.1135475e+00    2.3068745e-01    1.4038775e+02    0.0000000e+00    3.2417353e-05    8.6429328e+02    9.1283988e+02    8.0436741e+02    4.6000000e+02    4.6000000e+02    4.6000000e+02    6.4637824e+06    9.1976526e+02    2.8706019e+03    7.7310565e-03    6.4752956e+00    4.8698502e+04    8.4375522e-04    0.0000000e+00    2.6173720e-04    2.2859659e-05    7.2415375e-04   -2.5892401e-06   -4.7180205e+02    2.3457020e-08    5.2440739e-06   -4.5618253e-05    1.4038021e-06    5.1881380e+01
  -1.0968592e+01    1.1069859e+00    2.2925851e-01    1.3909505e+02    0.0000000e+00    3.2314788e-05    8.6526006e+02    9.1399285e+02    8.0483349e+02    4.6000000e+02    4.6000000e+02    4.6000000e+02    6.5010418e+06    9.2160616e+02    2.8775241e+03    7.7147442e-03    6.5292505e+00    4.8875872e+04    8.8385549e-04    0.0000000e+00    2.6232411e-04    2.2640990e-05    7.0566512e-04   -2.6192339e-08   -4.7255241e+02    1.5287168e-08    5.2061777e-06   -4.4518008e-05    1.3839808e-06    5.1914134e+01
  -1.0899376e+01    1.0904272e+00    2.2836316e-01    1.3830378e+02    0.0000000e+00    3.2246932e-05    8.6582276e+02    9.1467080e+02    8.0509526e+02    4.6000000e+02    4.6000000e+02    4.6000000e+02    6.5232355e+06    9.2261029e+02    2.8811522e+03    7.7047692e-03    6.5625283e+00    4.8979316e+04    1.0177146e-03    0.0000000e+00    2.6387611e-04    2.5688337e-05    9.7276781e-04    2.5206829e-06   -4.7295931e+02    2.0828637e-08    6.0609183e-06   -6.0950772e-05    1.6175955e-06    5.1928472e+01
  -1.0749862e+01    1.0483305e+00    2.2635242e-01    1.3648373e+02    0.0000000e+00    3.2106333e-05    8.6691927e+02    9.1604717e+02    8.0553650e+02    4.6000000e+02    4.6000000e+02    4.6000000e+02    6.5683806e+06    9.2429339e+02    2.8866558e+03    7.6834777e-03    6.6344862e+00    4.9181998e+04    6.5506421e-04    0.0000000e+00    2.7367965e-04   -4.1524274e-06    1.8530654e-03   -8.4173409e-07   -4.7362078e+02    2.7401568e-08    4.8301655e-06   -1.1540919e-04   -2.7627067e-07    5.1937301e+01
  -1.0661650e+01    1.0333623e+00    2.2511917e-01    1.3537432e+02    0.0000000e+00    3.2019158e-05    8.6749181e+02    9.1681094e+02    8.0571790e+02    4.6000000e+02    4.6000000e+02    4.6000000e+02    6.5932469e+06    9.2498530e+02    2.8884433e+03    7.6710412e-03    6.6769791e+00    4.9288282e+04    6.4365088e-04    0.0000000e+00    2.8386820e-04    1.0846544e-05    2.4157001e-03   -8.7579739e-07   -4.7386561e+02    2.7211090e-08    5.8511256e-06   -1.5023122e-04    6.9024552e-07    5.1928863e+01
  -1.0563708e+01    1.0233338e+00    2.2370415e-01    1.3412272e+02    0.0000000e+00    3.1914684e-05    8.6809850e+02    9.1763198e+02    8.0716361e+02    4.6000000e+02    4.6000000e+02    4.6000000e+02    6.6198896e+06    9.2554897e+02    2.8896298e+03    7.6573512e-03    6.7241846e+00    4.9399134e+04    6.9707579e-04    0.0000000e+00    2.8352757e-04    1.2375379e-05    2.6129680e-03   -4.5302448e-07   -4.7406131e+02    2.4996927e-08    6.0278189e-06   -1.6229636e-04    8.2279530e-07    5.1907492e+01
  -1.0462299e+01    1.0172278e+00    2.2228937e-01    1.3286538e+02    0.0000000e+00    3.1812479e-05    8.6870396e+02    9.1847595e+02    8.0778927e+02    4.6000000e+02    4.6000000e+02    4.6000000e+02    6.6473825e+06    9.2617057e+02    2.8908175e+03    7.6433078e-03    6.7730822e+00    4.9513320e+04    5.8650400e-04    0.0000000e+00    2.8372842e-04    2.7485348e-06    2.4807056e-03   -2.3200126e-06   -4.7426243e+02    2.7478040e-08    5.9446853e-06   -1.5415289e-04    1.7787665e-07    5.1891001e+01
  -1.0375967e+01    1.0159745e+00    2.2113668e-01    1.3183371e+02    0.0000000e+00    3.1732282e-05    8.6923995e+02    9.1920272e+02    8.0833103e+02    4.6000000e+02    4.6000000e+02    4.6000000e+02    6.6712821e+06    9.2680919e+02    2.8923401e+03    7.6314537e-03    6.8147233e+00    4.9614270e+04    4.4696051e-04    0.0000000e+00    2.8196574e-04   -1.4507747e-05    2.1336081e-03   -4.2407621e-06   -4.7447978e+02    3.1205660e-08    5.3716527e-06   -1.3277870e-04   -9.8787221e-07    5.1882664e+01
  -1.0281628e+01    1.0179903e+00    2.1992632e-01    1.3077615e+02    0.0000000e+00    3.1643083e-05    8.6985509e+02    9.2001064e+02    8.0894476e+02    4.6000000e+02    4.6000000e+02    4.6000000e+02    6.6982067e+06    9.2764738e+02    2.8946872e+03    7.6186118e-03    6.8602634e+00    4.9730682e+04    5.4212482e-04    0.0000000e+00    2.7236027e-04    1.6142365e-06    1.7145060e-03   -3.2372941e-06   -4.7479123e+02    2.7595716e-08    4.7389186e-06   -1.0690248e-04    8.4845600e-08    5.1880404e+01
  -1.0173267e+01    1.0195222e+00    2.1854780e-01    1.2956958e+02    0.0000000e+00    3.1543146e-05    8.7060256e+02    9.2095039e+02    8.0966819e+02    4.6000000e+02    4.6000000e+02    4.6000000e+02    6.7299528e+06    9.2868420e+02    2.8979825e+03    7.6040087e-03    6.9126348e+00    4.9870607e+04    9.5944170e-04    0.0000000e+00    2.6827881e-04    2.1799509e-05    1.3044440e-03    1.2834305e-07   -4.7522541e+02    2.8440290e-08    5.0662414e-06   -8.1445023e-05    1.4027613e-06    5.1878193e+01
  -1.0051177e+01    1.0123846e+00    2.1705584e-01    1.2829734e+02    0.0000000e+00    3.1428056e-05    8.7142720e+02    9.2199990e+02    8.1046931e+02    4.6000000e+02    4.6000000e+02    4.6000000e+02    6.7658060e+06    9.2992446e+02    2.9018083e+03    7.5877378e-03    6.9717242e+00    5.0029007e+04    6.4516303e-04    0.0000000e+00    2.6785709e-04    2.7127391e-05    1.2251351e-03   -8.6578509e-07   -4.7573370e+02    2.7681329e-08    5.0794468e-06   -7.6540384e-05    1.7483118e-06    5.1883168e+01
  -9.9808389e+00    1.0035378e+00    2.1620159e-01    1.2757497e+02    0.0000000e+00    3.1361422e-05    8.7188433e+02    9.2258651e+02    8.1090570e+02    4.6000000e+02    4.6000000e+02    4.6000000e+02    6.7860118e+06    9.3057848e+02    2.9037039e+03    7.5784434e-03    7.0058035e+00    5.0116952e+04    7.2600316e-04    0.0000000e+00    2.6929542e-04    3.2781915e-05    1.3984763e-03   -2.7919922e-07   -4.7599624e+02    1.5345230e-08    5.0105934e-06   -8.7360898e-05    2.1049506e-06    5.1883691e+01
  -9.8542307e+00    9.8281739e-01    2.1473592e-01    1.2635172e+02    0.0000000e+00    3.1248838e-05    8.7264885e+02    9.2359593e+02    8.1162197e+02    4.6000000e+02    4.6000000e+02    4.6000000e+02    6.8210025e+06    9.3165908e+02    2.9064755e+03    7.5618923e-03    7.0671780e+00    5.0265351e+04    6.8225937e-04    0.0000000e+00    2.7475136e-04    1.0967733e-05    1.7315592e-03   -3.3949030e-07   -4.7637215e+02    2.1318923e-08    4.7314269e-06   -1.0793665e-04    6.8841250e-07    5.1883309e+01
  -9.7979604e+00    9.7563231e-01    2.1398869e-01    1.2568806e+02    0.0000000e+00    3.1198367e-05    8.7297391e+02    9.2402897e+02    8.1191374e+02    4.6000000e+02    4.6000000e+02    4.6000000e+02    6.8360388e+06    9.3193168e+02    2.9069615e+03    7.5545854e-03    7.0944660e+00    5.0327481e+04    6.5505712e-04    0.0000000e+00    2.8200608e-04   -3.7036156e-06    1.9416789e-03   -1.1668938e-06   -4.7649943e+02    2.2389441e-08    5.1244845e-06   -1.2089417e-04   -2.8179508e-07    5.1869914e+01
  -9.6397002e+00    9.5673465e-01    2.1204306e-01    1.2410866e+02    0.0000000e+00    3.1037482e-05    8.7379287e+02    9.2518300e+02    8.1264679e+02    4.6000000e+02    4.6000000e+02    4.6000000e+02    6.8763828e+06    9.3266805e+02    2.9076067e+03    7.5343112e-03    7.1712462e+00    5.0488635e+04    6.9681283e-04    0.0000000e+00    2.8880625e-04    4.1263802e-06    2.2811213e-03    7.0285198e-07   -4.7673160e+02    2.0697113e-08    6.1471587e-06   -1.4164531e-04    3.1326610e-07    5.1840541e+01
  -9.5693623e+00    9.5081908e-01    2.1112463e-01    1.2329516e+02    0.0000000e+00    3.0975542e-05    8.7414156e+02    9.2568397e+02    8.1294577e+02    4.6000000e+02    4.6000000e+02    4.6000000e+02    6.8940462e+06    9.3287390e+02    2.9074010e+03    7.5253967e-03    7.2053672e+00    5.0558435e+04    8.1236560e-04    0.0000000e+00    2.8852075e-04    6.6705640e-06    2.3369364e-03   -7.5315988e-07   -4.7681835e+02    2.9140579e-08    6.3068567e-06   -1.4504873e-04    4.8952782e-07    5.1820848e+01
  -9.4814400e+00    9.4414082e-01    2.1003166e-01    1.2239758e+02    0.0000000e+00    3.0886095e-05    8.7457522e+02    9.2630619e+02    8.1331606e+02    4.6000000e+02    4.6000000e+02    4.6000000e+02    6.9160129e+06    9.3318846e+02    2.9073706e+03    7.5143422e-03    7.2480262e+00    5.0645026e+04    4.4881526e-04    0.0000000e+00    2.8753869e-04    6.6412190e-06    2.2605342e-03   -2.3285382e-06   -4.7692626e+02    3.4700674e-08    6.2003577e-06   -1.4033248e-04    4.8595006e-07    5.1799928e+01
  -9.3231798e+00    9.3414322e-01    2.0804095e-01    1.2070944e+02    0.0000000e+00    3.0736504e-05    8.7537100e+02    9.2743072e+02    8.1397475e+02    4.6000000e+02    4.6000000e+02    4.6000000e+02    6.9560009e+06    9.3372201e+02    2.9073670e+03    7.4947062e-03    7.3248055e+00    5.0804746e+04    4.6668349e-04    0.0000000e+00    2.8709741e-04   -4.0227462e-06    1.9584606e-03   -2.4318315e-06   -4.7717333e+02    3.1843425e-08    5.7246881e-06   -1.2178863e-04   -2.5891139e-07    5.1758882e+01
  -9.2528419e+00    9.3092097e-01    2.0719417e-01    1.1997200e+02    0.0000000e+00    3.0679038e-05    8.7573535e+02    9.2793754e+02    8.1426604e+02    4.6000000e+02    4.6000000e+02    4.6000000e+02    6.9740701e+06    9.3402714e+02    2.9076843e+03    7.4860875e-03    7.3589262e+00    5.0878143e+04    5.9839099e-04    0.0000000e+00    2.8553811e-04   -1.7264093e-06    1.7863042e-03   -2.9308613e-06   -4.7731186e+02    3.2180578e-08    5.1649749e-06   -1.1123906e-04   -1.2292858e-07    5.1744515e+01
  -9.1965716e+00    9.4695624e-01    2.0645029e-01    1.1930660e+02    0.0000000e+00    3.0630118e-05    8.7601614e+02    9.2836541e+02    8.1449605e+02    4.6000000e+02    4.6000000e+02    4.6000000e+02    6.9881905e+06    9.3416673e+02    2.9075099e+03    7.4792210e-03    7.3862171e+00    5.0934384e+04    7.9089481e-03    0.0000000e+00    2.9420473e-04   -1.8363727e-05    8.7953702e-04    5.5448578e-05   -4.7740238e+02   -1.3524926e-07    5.0687667e-06   -5.5222354e-05   -1.2100057e-06    5.1726912e+01
  -9.0383114e+00    9.7364580e-01    2.0440277e-01    1.1755408e+02    0.0000000e+00    3.0469154e-05    8.7687286e+02    9.2953711e+02    8.1514550e+02    4.6000000e+02    4.6000000e+02    4.6000000e+02    7.0296869e+06    9.3481089e+02    2.9084166e+03    7.4601830e-03    7.4630160e+00    5.1106422e+04    2.9403946e-03    0.0000000e+00    2.6681593e-04    1.4445716e-05    3.6703555e-04    2.4570973e-05   -4.7778547e+02   -2.9477636e-08    4.4268824e-06   -2.3691686e-05    9.1596996e-07    5.1687901e+01
  -8.9679735e+00    9.7275622e-01    2.0350505e-01    1.1674168e+02    0.0000000e+00    3.0409502e-05    8.7725915e+02    9.3005766e+02    8.1543759e+02    4.6000000e+02    4.6000000e+02    4.6000000e+02    7.0484436e+06    9.3511312e+02    2.9089266e+03    7.4518192e-03    7.4971528e+00    5.1185338e+04    1.6939968e-03    0.0000000e+00    2.6652092e-04    2.6089882e-05    2.1198867e-04    5.7515375e-06   -4.7799494e+02   -1.4206196e-08    4.5903704e-06   -1.4069223e-05    1.6841053e-06    5.1671198e+01
  -8.8800511e+00    9.6808964e-01    2.0238537e-01    1.1579173e+02    0.0000000e+00    3.0320395e-05    8.7773725e+02    9.3070406e+02    8.1580153e+02    4.6000000e+02    4.6000000e+02    4.6000000e+02    7.0716092e+06    9.3546639e+02    2.9094802e+03    7.4414529e-03    7.5398424e+00    5.1282126e+04    3.5528566e-04    0.0000000e+00    2.7054716e-04    2.8062336e-05    1.4599063e-04   -5.9498510e-06   -4.7824408e+02    1.7685639e-08    4.6938434e-06   -9.9556151e-06    1.8215229e-06    5.1649116e+01
  -8.7217909e+00    9.5347965e-01    2.0036763e-01    1.1404422e+02    0.0000000e+00    3.0170144e-05    8.7855999e+02    9.3185404e+02    8.1687302e+02    4.6000000e+02    4.6000000e+02    4.6000000e+02    7.1124586e+06    9.3595144e+02    2.9098233e+03    7.4230549e-03    7.6166821e+00    5.1450837e+04    3.7192887e-04    0.0000000e+00    2.8158844e-04    3.8235481e-05    1.8488762e-04   -3.2889135e-06   -4.7864020e+02    2.8650089e-08    5.3926747e-06   -1.2218082e-05    2.5152760e-06    5.1602632e+01
  -8.6514530e+00    9.4608541e-01    1.9947144e-01    1.1324988e+02    0.0000000e+00    3.0108793e-05    8.7890716e+02    9.3235579e+02    8.1699685e+02    4.6000000e+02    4.6000000e+02    4.6000000e+02    7.1302783e+06    9.3609731e+02    2.9096607e+03    7.4149877e-03    7.6508262e+00    5.1523689e+04    1.0759199e-03    0.0000000e+00    2.8363727e-04    4.9063068e-05    1.6998627e-04    1.3672221e-06   -4.7879634e+02    5.6303289e-09    5.2978715e-06   -1.1271923e-05    3.2539335e-06    5.1579044e+01
  -8.5951827e+00    9.4217183e-01    1.9875759e-01    1.1261815e+02    0.0000000e+00    3.0060063e-05    8.7918139e+02    9.3275717e+02    8.1706749e+02    4.6000000e+02    4.6000000e+02    4.6000000e+02    7.1443715e+06    9.3620268e+02    2.9094788e+03    7.4085630e-03    7.6781342e+00    5.1580795e+04    8.1907127e-04    0.0000000e+00    2.8615126e-04    4.4225209e-05    1.3963659e-04    6.4887317e-08   -4.7890976e+02    2.2055764e-08    5.3496443e-06   -9.3732488e-06    2.9465179e-06    5.1559735e+01
  -8.4369225e+00    9.2971446e-01    1.9675924e-01    1.1095880e+02    0.0000000e+00    2.9897550e-05    8.7992145e+02    9.3385278e+02    8.1720411e+02    4.6000000e+02    4.6000000e+02    4.6000000e+02    7.1831471e+06    9.3639044e+02    2.9084902e+03    7.3907646e-03    7.7549437e+00    5.1736156e+04    5.7640344e-04    0.0000000e+00    2.8695821e-04    2.2110763e-05    3.1970573e-05   -3.4593629e-07   -4.7919366e+02    1.4576225e-08    4.9538973e-06   -2.7021404e-06    1.5288907e-06    5.1501154e+01
  -8.3665846e+00    9.2600064e-01    1.9588250e-01    1.1019020e+02    0.0000000e+00    2.9837345e-05    8.8024334e+02    9.3433238e+02    8.1711037e+02    4.6000000e+02    4.6000000e+02    4.6000000e+02    7.2002797e+06    9.3645608e+02    2.9079750e+03    7.3829531e-03    7.7890670e+00    5.1804741e+04    7.1900277e-04    0.0000000e+00    2.8694764e-04    2.2839008e-05   -1.9764768e-05   -1.2250089e-06   -4.7931955e+02    1.0425398e-08    4.8893992e-06    4.8551492e-07    1.5484727e-06    5.1474657e+01
  -8.2786623e+00    9.2214762e-01    1.9479589e-01    1.0929588e+02    0.0000000e+00    2.9748311e-05    8.8064294e+02    9.3492583e+02    8.1696251e+02    4.6000000e+02    4.6000000e+02    4.6000000e+02    7.2215223e+06    9.3653220e+02    2.9073207e+03    7.3732768e-03    7.8317215e+00    5.1889481e+04    5.5791725e-04    0.0000000e+00    2.8673253e-04    1.8634338e-05   -7.9343542e-05   -1.2388264e-06   -4.7947312e+02    1.8456522e-08    4.8636451e-06    4.1516444e-06    1.2572582e-06    5.1441430e+01
  -8.1204021e+00    9.1477901e-01    1.9286830e-01    1.0767552e+02    0.0000000e+00    2.9600793e-05    8.8135164e+02    9.3597722e+02    8.1757283e+02    4.6000000e+02    4.6000000e+02    4.6000000e+02    7.2596674e+06    9.3664682e+02    2.9060837e+03    7.3561202e-03    7.9084656e+00    5.2042191e+04    4.3354058e-04    0.0000000e+00    2.8529376e-04    1.4368086e-05   -1.7887561e-04   -1.6575164e-06   -4.7976508e+02    2.3348604e-08    4.8602079e-06    1.0273835e-05    9.5748185e-07    5.1381192e+01
  -8.0500642e+00    9.1131476e-01    1.9202257e-01    1.0694488e+02    0.0000000e+00    2.9542029e-05    8.8166153e+02    9.3643837e+02    8.1763766e+02    4.6000000e+02    4.6000000e+02    4.6000000e+02    7.2765981e+06    9.3668554e+02    2.9054971e+03    7.3486060e-03    7.9425586e+00    5.2110278e+04    7.4429211e-04    0.0000000e+00    2.8440995e-04    1.3755799e-05   -2.1600884e-04   -1.0995036e-06   -4.7990194e+02    1.2093505e-08    4.8677138e-06    1.2556661e-05    9.1096116e-07    5.1354110e+01
  -7.9621419e+00    9.0824143e-01    1.9097622e-01    1.0609659e+02    0.0000000e+00    2.9455042e-05    8.8204951e+02    9.3701297e+02    8.1773109e+02    4.6000000e+02    4.6000000e+02    4.6000000e+02    7.2975208e+06    9.3674239e+02    2.9048220e+03    7.3392962e-03    7.9851745e+00    5.2193904e+04    1.2347241e-04    0.0000000e+00    2.8418295e-04    1.2125425e-05   -2.6719974e-04   -4.2831295e-06   -4.8006312e+02    2.8541188e-08    4.8701479e-06    1.5707014e-05    7.9920917e-07    5.1320807e+01
  -7.8522389e+00    9.0366810e-01    1.8968339e-01    1.0505342e+02    0.0000000e+00    2.9347019e-05    8.8252951e+02    9.3772274e+02    8.1784359e+02    4.6000000e+02    4.6000000e+02    4.6000000e+02    7.3235878e+06    9.3680425e+02    2.9039642e+03    7.3278033e-03    8.0384432e+00    5.2298318e+04    5.5743173e-04    0.0000000e+00    2.8384802e-04    9.5375448e-06   -3.3394723e-04   -6.4627502e-07   -4.8027023e+02    1.7430470e-08    4.8635139e-06    1.9821575e-05    6.2642183e-07    5.1279065e+01
  -7.7643166e+00    8.9967302e-01    1.8866128e-01    1.0418129e+02    0.0000000e+00    2.9275222e-05    8.8290737e+02    9.3828456e+02    8.1791262e+02    4.6000000e+02    4.6000000e+02    4.6000000e+02    7.3447411e+06    9.3683870e+02    2.9032269e+03    7.3187207e-03    8.0810345e+00    5.2384368e+04    1.4300700e-03    0.0000000e+00    2.8204737e-04    6.7433909e-06   -3.9555948e-04    3.6837342e-06   -4.8046343e+02   -4.7575314e-09    4.8522586e-06    2.3625243e-05    4.3986388e-07    5.1245256e+01
  -7.6939787e+00    8.9715006e-01    1.8785282e-01    1.0349369e+02    0.0000000e+00    2.9218375e-05    8.8321007e+02    9.3873159e+02    8.1797557e+02    4.6000000e+02    4.6000000e+02    4.6000000e+02    7.3615108e+06    9.3687395e+02    2.9026839e+03    7.3115173e-03    8.1150933e+00    5.2452295e+04    6.4367644e-04    0.0000000e+00    2.8140698e-04    4.6655675e-06   -4.4208653e-04   -1.4750797e-06   -4.8061303e+02    3.0872197e-08    4.8450471e-06    2.6490377e-05    2.9956199e-07    5.1218725e+01
  -7.4961534e+00    8.8547531e-01    1.8560344e-01    1.0170581e+02    0.0000000e+00    2.9027438e-05    8.8404064e+02    9.3995370e+02    8.1816356e+02    4.6000000e+02    4.6000000e+02    4.6000000e+02    7.4075430e+06    9.3691099e+02    2.9009453e+03    7.2916356e-03    8.2108750e+00    5.2636761e+04    4.0819744e-05    0.0000000e+00    2.8440037e-04    3.5854505e-06   -4.9638692e-04   -4.8224137e-06   -4.8099501e+02    2.5615523e-08    4.8671015e-06    2.9819387e-05    2.3070713e-07    5.1141979e+01
  -7.3378932e+00    8.7404869e-01    1.8382870e-01    1.0021718e+02    0.0000000e+00    2.8900750e-05    8.8467274e+02    9.4089684e+02    8.1825713e+02    4.6000000e+02    4.6000000e+02    4.6000000e+02    7.4443280e+06    9.3683786e+02    2.8991427e+03    7.2761136e-03    8.2874320e+00    5.2785544e+04    8.3448508e-04    0.0000000e+00    2.8374864e-04   -3.0407723e-06   -5.0480617e-04    6.3760587e-07   -4.8132757e+02    2.8655141e-08    4.8105704e-06    3.0291360e-05   -1.8865897e-07    5.1076772e+01
  -7.2499708e+00    8.6870577e-01    1.8285193e-01    9.9462321e+01    0.0000000e+00    2.8813665e-05    8.8501618e+02    9.4140867e+02    8.1832071e+02    4.6000000e+02    4.6000000e+02    4.6000000e+02    7.4641475e+06    9.3677539e+02    2.8980642e+03    7.2676259e-03    8.3299444e+00    5.2864338e+04   -1.0583649e-04    0.0000000e+00    2.8551734e-04    1.7227840e-06   -4.9693325e-04   -4.9324589e-06   -4.8148442e+02    3.6018526e-08    4.8456440e-06    2.9768158e-05    1.1869667e-07    5.1039860e+01
  -7.1400679e+00    8.6200324e-01    1.8161272e-01    9.8492235e+01    0.0000000e+00    2.8706876e-05    8.8544686e+02    9.4203508e+02    8.2132142e+02    4.6000000e+02    4.6000000e+02    4.6000000e+02    7.4886669e+06    9.3660640e+02    2.8965185e+03    7.2571571e-03    8.3830711e+00    5.2961596e+04    3.2631199e-04    0.0000000e+00    2.8702546e-04    8.3817940e-06   -5.1431186e-04   -2.2228149e-06   -4.8167516e+02    2.4035572e-08    4.8720008e-06    3.0833722e-05    5.4508829e-07    5.0986834e+01
  -7.0521456e+00    8.5633544e-01    1.8065515e-01    9.7696000e+01    0.0000000e+00    2.8638479e-05    8.8577078e+02    9.4252706e+02    8.2139566e+02    4.6000000e+02    4.6000000e+02    4.6000000e+02    7.5085408e+06    9.3649117e+02    2.8952183e+03    7.2488974e-03    8.4255405e+00    5.3041713e+04    1.4661572e-03    0.0000000e+00    2.8661132e-04    7.0452555e-06   -5.5619847e-04    3.8774130e-06   -4.8185327e+02   -9.3789557e-09    4.7885205e-06    3.3407482e-05    4.4927861e-07    5.0948314e+01
  -6.9818077e+00    8.5244820e-01    1.7988230e-01    9.7053646e+01    0.0000000e+00    2.8583485e-05    8.8602431e+02    9.4291626e+02    8.2142141e+02    4.6000000e+02    4.6000000e+02    4.6000000e+02    7.5241661e+06    9.3637337e+02    2.8940913e+03    7.2423555e-03    8.4594968e+00    5.3104124e+04    6.1076455e-04    0.0000000e+00    2.8645012e-04    6.0583783e-06   -5.9625426e-04   -9.9722928e-07   -4.8198439e+02    3.4980026e-08    4.7125920e-06    3.5869869e-05    3.8250859e-07    5.0916223e+01
  -6.8938853e+00    8.4756381e-01    1.7893942e-01    9.6325843e+01    0.0000000e+00    2.8500761e-05    8.8634232e+02    9.4339375e+02    8.2145765e+02    4.6000000e+02    4.6000000e+02    4.6000000e+02    7.5433503e+06    9.3624811e+02    2.8927783e+03    7.2342719e-03    8.5019295e+00    5.3180096e+04   -2.9391790e-04    0.0000000e+00    2.8785019e-04    5.8056380e-06   -6.3489646e-04   -6.3343419e-06   -4.8213568e+02    3.9740420e-08    4.6702246e-06    3.8240880e-05    3.6623714e-07    5.0877666e+01
  -6.7839824e+00    8.4051741e-01    1.7776753e-01    9.5424598e+01    0.0000000e+00    2.8397518e-05    8.8672881e+02    9.4397503e+02    8.2149547e+02    4.6000000e+02    4.6000000e+02    4.6000000e+02    7.5669092e+06    9.3605532e+02    2.8910037e+03    7.2243227e-03    8.5549502e+00    5.3272819e+04    2.7268030e-05    0.0000000e+00    2.8968622e-04    6.4915153e-06   -6.6866141e-04   -4.2137034e-06   -4.8231286e+02    2.8059544e-08    4.6390511e-06    4.0312491e-05    4.1250339e-07    5.0828102e+01
  -6.6960601e+00    8.3559479e-01    1.7683828e-01    9.4661879e+01    0.0000000e+00    2.8330383e-05    8.8702819e+02    9.4443324e+02    8.2148936e+02    4.6000000e+02    4.6000000e+02    4.6000000e+02    7.5863154e+06    9.3586987e+02    2.8894600e+03    7.2164672e-03    8.5973330e+00    5.3351371e+04    2.0710007e-03    0.0000000e+00    2.8647954e-04    6.0919447e-06   -7.2144040e-04    8.2341815e-06   -4.8249732e+02   -2.4574184e-08    4.5539088e-06    4.3572904e-05    3.9237645e-07    5.0787272e+01
  -6.5377998e+00    8.2575165e-01    1.7514473e-01    9.3326594e+01    0.0000000e+00    2.8192746e-05    8.8757227e+02    9.4520475e+02    8.2264044e+02    4.6000000e+02    4.6000000e+02    4.6000000e+02    7.6197866e+06    9.3543329e+02    2.8865235e+03    7.2026078e-03    8.6735563e+00    5.3483842e+04   -2.4998231e-04    0.0000000e+00    2.8664172e-04    5.9814939e-06   -8.0248936e-04   -5.2356697e-06   -4.8276755e+02    5.1153616e-08    4.4891734e-06    4.8553631e-05    3.9445082e-07    5.0705781e+01
  -6.4278969e+00    8.1964116e-01    1.7398590e-01    9.2442876e+01    0.0000000e+00    2.8089977e-05    8.8792274e+02    9.4570957e+02    8.2272308e+02    4.6000000e+02    4.6000000e+02    4.6000000e+02    7.6427990e+06    9.3510666e+02    2.8842765e+03    7.1931658e-03    8.7264522e+00    5.3575044e+04    3.8354195e-04    0.0000000e+00    2.8594731e-04    6.5475873e-06   -8.4349125e-04   -1.0658068e-06   -4.8295717e+02    2.3483038e-08    4.4582723e-06    5.1082368e-05    4.3648429e-07    5.0650620e+01
  -6.3399746e+00    8.1373926e-01    1.7307696e-01    9.1705993e+01    0.0000000e+00    2.8023379e-05    8.8819680e+02    9.4610072e+02    8.2277187e+02    4.6000000e+02    4.6000000e+02    4.6000000e+02    7.6612430e+06    9.3483825e+02    2.8824485e+03    7.1857310e-03    8.7687299e+00    5.3648827e+04    1.1628146e-03    0.0000000e+00    2.8422871e-04    7.3221356e-06   -8.8229249e-04    2.0354971e-06   -4.8312182e+02   -1.9738772e-09    4.4468981e-06    5.3478032e-05    4.9112413e-07    5.0606761e+01
  -6.2300716e+00    8.0781148e-01    1.7194768e-01    9.0852600e+01    0.0000000e+00    2.7922181e-05    8.8853522e+02    9.4657981e+02    8.2283801e+02    4.6000000e+02    4.6000000e+02    4.6000000e+02    7.6836248e+06    9.3448946e+02    2.8801423e+03    7.1765754e-03    8.8215461e+00    5.3737001e+04    1.3639000e-04    0.0000000e+00    2.8475861e-04    6.7015580e-06   -9.2966677e-04   -2.6995645e-06   -4.8329935e+02    2.9451364e-08    4.4518902e-06    5.6395451e-05    4.5174324e-07    5.0551499e+01
  -6.1421493e+00    8.0125348e-01    1.7114494e-01    9.0226729e+01    0.0000000e+00    2.7861853e-05    8.8879486e+02    9.4695165e+02    8.2287027e+02    4.6000000e+02    4.6000000e+02    4.6000000e+02    7.7016692e+06    9.3432743e+02    2.8786768e+03    7.1693692e-03    8.8637597e+00    5.3809115e+04    9.6937038e-04    0.0000000e+00    2.8359983e-04    7.5202351e-06   -9.7557054e-04    6.8288314e-07   -4.8346163e+02    7.1717249e-10    4.4585390e-06    5.9229387e-05    5.0678852e-07    5.0515806e+01
  -6.0322464e+00    7.9493928e-01    1.7001905e-01    8.9379854e+01    0.0000000e+00    2.7760289e-05    8.8911550e+02    9.4740637e+02    8.2291803e+02    4.6000000e+02    4.6000000e+02    4.6000000e+02    7.7234563e+06    9.3390749e+02    2.8761260e+03    7.1605002e-03    8.9165003e+00    5.3894578e+04   -2.1235734e-04    0.0000000e+00    2.8366100e-04    6.8662449e-06   -1.0186011e-03   -5.2031563e-06   -4.8363085e+02    3.7504721e-08    4.4726182e-06    6.1877306e-05    4.6485320e-07    5.0457572e+01
  -5.9443240e+00    7.8872673e-01    1.6910076e-01    8.8641827e+01    0.0000000e+00    2.7692520e-05    8.8936754e+02    9.4775792e+02    8.2514324e+02    4.6000000e+02    4.6000000e+02    4.6000000e+02    7.7411882e+06    9.3347853e+02    2.8738355e+03    7.1535227e-03    8.9586503e+00    5.3965677e+04    1.3654555e-03    0.0000000e+00    2.8093291e-04    8.0815374e-06   -1.0517066e-03    3.5652367e-06   -4.8379687e+02   -7.7751068e-09    4.4788868e-06    6.3926234e-05    5.4560584e-07    5.0404660e+01
  -5.8344211e+00    7.8253462e-01    1.6798903e-01    8.7810461e+01    0.0000000e+00    2.7591694e-05    8.8966946e+02    9.4818704e+02    8.2542541e+02    4.6000000e+02    4.6000000e+02    4.6000000e+02    7.7622678e+06    9.3300057e+02    2.8710808e+03    7.1449405e-03    9.0112965e+00    5.4047705e+04   -3.5144769e-04    0.0000000e+00    2.8186352e-04    8.1015802e-06   -1.0856871e-03   -5.6860059e-06   -4.8395157e+02    4.8316537e-08    4.4880532e-06    6.6012482e-05    5.4659391e-07    5.0344406e+01
  -5.6970424e+00    7.7324089e-01    1.6668511e-01    8.6866167e+01    0.0000000e+00    2.7470444e-05    8.9002260e+02    9.4869975e+02    8.2573358e+02    4.6000000e+02    4.6000000e+02    4.6000000e+02    7.7883041e+06    9.3244236e+02    2.8677286e+03    7.1344253e-03    9.0770340e+00    5.4149185e+04    4.3387548e-04    0.0000000e+00    2.8358325e-04    8.3343090e-06   -1.1110358e-03   -5.5312608e-07   -4.8414742e+02    2.0219474e-08    4.4742511e-06    6.7564118e-05    5.6400870e-07    5.0273565e+01
  -5.5871395e+00    7.6361285e-01    1.6557259e-01    8.5980601e+01    0.0000000e+00    2.7387006e-05    8.9028207e+02    9.4908680e+02    8.2591330e+02    4.6000000e+02    4.6000000e+02    4.6000000e+02    7.8094309e+06    9.3180516e+02    2.8643263e+03    7.1262082e-03    9.1295539e+00    5.4233538e+04    1.7466215e-03    0.0000000e+00    2.8214995e-04    9.4949324e-06   -1.1229449e-03    5.9105785e-06   -4.8434295e+02   -9.0039000e-09    4.4816845e-06    6.8304245e-05    6.4260691e-07    5.0206681e+01
  -5.4992171e+00    7.5819526e-01    1.6467398e-01    8.5265228e+01    0.0000000e+00    2.7320042e-05    8.9048671e+02    9.4938917e+02    8.2606457e+02    4.6000000e+02    4.6000000e+02    4.6000000e+02    7.8258684e+06    9.3125276e+02    2.8615068e+03    7.1197380e-03    9.1715206e+00    5.4298344e+04    6.9236731e-04    0.0000000e+00    2.8063959e-04    1.0020859e-05   -1.1545816e-03    6.8382262e-07   -4.8448058e+02    3.5951240e-08    4.4846581e-06    7.0253787e-05    6.7647876e-07    5.0150382e+01
  -5.3893142e+00    7.5179213e-01    1.6368094e-01    8.4550608e+01    0.0000000e+00    2.7226710e-05    8.9074141e+02    9.4976652e+02    8.2627412e+02    4.6000000e+02    4.6000000e+02    4.6000000e+02    7.8456416e+06    9.3077790e+02    2.8587518e+03    7.1118080e-03    9.2239245e+00    5.4374904e+04   -7.9417675e-04    0.0000000e+00    2.8160840e-04    9.9710632e-06   -1.2183113e-03   -8.6658152e-06   -4.8462220e+02    5.5750513e-08    4.5211374e-06    7.4176105e-05    6.6843470e-07    5.0094124e+01
  -5.2519355e+00    7.4462587e-01    1.6230866e-01    8.3533418e+01    0.0000000e+00    2.7101358e-05    8.9104147e+02    9.5021806e+02    8.2628776e+02    4.6000000e+02    4.6000000e+02    4.6000000e+02    7.8699764e+06    9.2989962e+02    2.8542908e+03    7.1021227e-03    9.2893561e+00    5.4469280e+04   -1.4240173e-04    0.0000000e+00    2.7942843e-04    2.1821007e-05   -1.2167310e-03   -4.8898596e-06   -4.8480217e+02    3.1405962e-08    4.5940330e-06    7.3955137e-05    1.4159500e-06    5.0007639e+01
  -5.1420326e+00    7.3780383e-01    1.6124877e-01    8.2702323e+01    0.0000000e+00    2.7020920e-05    8.9126803e+02    9.5056086e+02    8.2620218e+02    4.6000000e+02    4.6000000e+02    4.6000000e+02    7.8900793e+06    9.2918939e+02    2.8507021e+03    7.0945453e-03    9.3416176e+00    5.4550155e+04    1.9532611e-03    0.0000000e+00    2.7548358e-04    1.9959223e-05   -1.2670215e-03    7.2973396e-06   -4.8500410e+02   -1.9456711e-08    4.6357577e-06    7.7071860e-05    1.2953801e-06    4.9938996e+01
  -5.0541103e+00    7.5368309e-01    1.6034271e-01    8.1981663e+01    0.0000000e+00    2.6953063e-05    8.9143691e+02    9.5079806e+02    8.2611462e+02    4.6000000e+02    4.6000000e+02    4.6000000e+02    7.9053733e+06    9.2848959e+02    2.8473515e+03    7.0885989e-03    9.3833726e+00    5.4610076e+04    6.1645704e-03    0.0000000e+00    2.5753853e-04    2.3609333e-05   -1.4193801e-03    4.2841074e-05   -4.8512907e+02   -7.4490673e-08    4.5926328e-06    8.6587385e-05    1.5140016e-06    4.9876602e+01
  -4.9442073e+00    7.6141128e-01    1.5921580e-01    8.1135129e+01    0.0000000e+00    2.6850932e-05    8.9166071e+02    9.5105707e+02    8.2598656e+02    4.6000000e+02    4.6000000e+02    4.6000000e+02    7.9240375e+06    9.2765236e+02    2.8434235e+03    7.0813090e-03    9.4355031e+00    5.4682714e+04    2.0510622e-03    0.0000000e+00    2.5888833e-04    2.4257312e-05   -1.5254289e-03    1.7444237e-05   -4.8527127e+02   -3.8881643e-09    4.5938027e-06    9.3104295e-05    1.5454173e-06    4.9800029e+01
  -4.8068287e+00    7.5682906e-01    1.5780987e-01    8.0082566e+01    0.0000000e+00    2.6723030e-05    8.9192140e+02    9.5134701e+02    8.2581803e+02    4.6000000e+02    4.6000000e+02    4.6000000e+02    7.9473725e+06    9.2652403e+02    2.8382080e+03    7.0724091e-03    9.5005597e+00    5.4774822e+04    9.9975562e-04    0.0000000e+00    2.6206054e-04    2.6265155e-05   -1.5792311e-03    3.5728259e-06   -4.8548157e+02   -3.5360112e-09    4.5185951e-06    9.6411900e-05    1.6751501e-06    4.9700726e+01
  -4.6969257e+00    7.4794753e-01    1.5668392e-01    7.9186447e+01    0.0000000e+00    2.6637775e-05    8.9210904e+02    9.5155061e+02    8.2566379e+02    4.6000000e+02    4.6000000e+02    4.6000000e+02    7.9657780e+06    9.2553508e+02    2.8337025e+03    7.0654763e-03    9.5525098e+00    5.4847859e+04    1.0266008e-03    0.0000000e+00    2.6639551e-04    2.9074450e-05   -1.5709970e-03    2.1889451e-07   -4.8565555e+02   -9.1063767e-09    4.4449995e-06    9.5900636e-05    1.8687218e-06    4.9617503e+01
  -4.5595471e+00    7.3681785e-01    1.5527804e-01    7.8143826e+01    0.0000000e+00    2.6508549e-05    8.9232296e+02    9.5177128e+02    8.2542418e+02    4.6000000e+02    4.6000000e+02    4.6000000e+02    7.9870176e+06    9.2422103e+02    2.8277862e+03    7.0570515e-03    9.6173236e+00    5.4928526e+04   -2.1156778e-04    0.0000000e+00    2.7566981e-04    3.6966237e-05   -1.5414495e-03   -4.7889976e-06   -4.8579136e+02    3.6084285e-08    4.5770652e-06    9.4042542e-05    2.3984267e-06    4.9510271e+01
  -4.4496441e+00    7.2856643e-01    1.5415623e-01    7.7257200e+01    0.0000000e+00    2.6423463e-05    8.9246982e+02    9.5192827e+02    8.2522122e+02    4.6000000e+02    4.6000000e+02    4.6000000e+02    8.0046209e+06    9.2308003e+02    2.8226906e+03    7.0504809e-03    9.6690694e+00    5.4998337e+04    1.7371857e-03    0.0000000e+00    2.7612262e-04    3.3512215e-05   -1.5295491e-03    6.2660400e-06   -4.8595436e+02   -2.5599063e-08    4.4989606e-06    9.3341860e-05    2.1842733e-06    4.9420694e+01
  -4.3122655e+00    7.2271537e-01    1.5276660e-01    7.6234437e+01    0.0000000e+00    2.6295112e-05    8.9265415e+02    9.5212164e+02    8.2492274e+02    4.6000000e+02    4.6000000e+02    4.6000000e+02    8.0246325e+06    9.2166056e+02    2.8164270e+03    7.0424822e-03    9.7336196e+00    5.5073278e+04   -4.9320343e-04    0.0000000e+00    2.8098011e-04    3.5338295e-05   -1.5440166e-03   -5.1316740e-06   -4.8606275e+02    4.6324749e-08    4.4193353e-06    9.4215244e-05    2.3022137e-06    4.9309276e+01
  -4.2023625e+00    7.1649087e-01    1.5166039e-01    7.5365436e+01    0.0000000e+00    2.6211433e-05    8.9277718e+02    9.5223843e+02    8.2469759e+02    4.6000000e+02    4.6000000e+02    4.6000000e+02    8.0417521e+06    9.2043848e+02    2.8110702e+03    7.0362650e-03    9.7851501e+00    5.5142052e+04    2.0745484e-03    0.0000000e+00    2.7962226e-04    3.6973776e-05   -1.5637371e-03    8.6625971e-06   -4.8623915e+02   -3.8475764e-08    4.3687476e-06    9.5448001e-05    2.4091689e-06    4.9216536e+01
  -4.0649839e+00    7.1054196e-01    1.5029103e-01    7.4367051e+01    0.0000000e+00    2.6083853e-05    8.9293190e+02    9.5237842e+02    8.2435298e+02    4.6000000e+02    4.6000000e+02    4.6000000e+02    8.0608744e+06    9.1892233e+02    2.8045071e+03    7.0287388e-03    9.8494233e+00    5.5214046e+04   -5.7930671e-04    0.0000000e+00    2.8475995e-04    3.5399944e-05   -1.5918224e-03   -5.4826329e-06   -4.8635356e+02    6.7884349e-08    4.2948521e-06    9.7145739e-05    2.3021499e-06    4.9101472e+01
  -3.9550809e+00    7.0525301e-01    1.4920562e-01    7.3524997e+01    0.0000000e+00    2.6000033e-05    8.9303443e+02    9.5245888e+02    8.2408916e+02    4.6000000e+02    4.6000000e+02    4.6000000e+02    8.0772532e+06    9.1764368e+02    2.7989897e+03    7.0228883e-03    9.9007301e+00    5.5280187e+04    1.8072536e-03    0.0000000e+00    2.8399595e-04    3.4285314e-05   -1.6162322e-03    7.2038819e-06   -4.8653034e+02   -2.2481995e-08    4.2533085e-06    9.8648298e-05    2.2257880e-06    4.9007005e+01
  -3.8177023e+00    7.0083889e-01    1.4786535e-01    7.2556452e+01    0.0000000e+00    2.5874111e-05    8.9318353e+02    9.5257555e+02    8.2365101e+02    4.6000000e+02    4.6000000e+02    4.6000000e+02    8.0937671e+06    9.1612562e+02    2.7925492e+03    7.0157917e-03    9.9647258e+00    5.5337225e+04   -2.7691888e-03    0.0000000e+00    2.9368623e-04    3.0253974e-05   -1.6470017e-03   -2.1241507e-05   -4.8654106e+02    1.0765350e-07    4.1460151e-06    1.0047666e-04    1.9552151e-06    4.8892636e+01
  -3.6697370e+00    6.8882399e-01    1.4642419e-01    7.1502229e+01    0.0000000e+00    2.5743983e-05    8.9327072e+02    9.5260355e+02    8.2325162e+02    4.6000000e+02    4.6000000e+02    4.6000000e+02    8.1152073e+06    9.1424103e+02    2.7845114e+03    7.0084395e-03    1.0033457e+01    5.5425679e+04    4.7193289e-03    0.0000000e+00    2.8843551e-04    3.1322940e-05   -1.6267002e-03    2.8203843e-05   -4.8680969e+02   -8.1331540e-08    4.1625553e-06    9.9261973e-05    2.0310602e-06    4.8759224e+01
  -3.5513648e+00    6.8011431e-01    1.4528172e-01    7.0627124e+01    0.0000000e+00    2.5655040e-05    8.9333950e+02    9.5262745e+02    8.2286640e+02    4.6000000e+02    4.6000000e+02    4.6000000e+02    8.1297886e+06    9.1273665e+02    2.7781598e+03    7.0027657e-03    1.0088305e+01    5.5480308e+04   -9.6655096e-04    0.0000000e+00    2.9473802e-04    2.8751849e-05   -1.6121657e-03   -7.6505355e-06   -4.8689561e+02    6.4278903e-08    4.1326814e-06    9.8331741e-05    1.8596212e-06    4.8652984e+01
  -3.4035011e+00    6.7323158e-01    1.4386866e-01    6.9621380e+01    0.0000000e+00    2.5520085e-05    8.9340100e+02    9.5263810e+02    8.2237182e+02    4.6000000e+02    4.6000000e+02    4.6000000e+02    8.1481692e+06    9.1078663e+02    2.7699553e+03    6.9959217e-03    1.0156626e+01    5.5551400e+04   -3.0459251e-04    0.0000000e+00    2.9688274e-04    2.5004582e-05   -1.6375895e-03   -3.9581094e-06   -4.8704121e+02    1.1353871e-08    4.0253742e-06    9.9871414e-05    1.6073941e-06    4.8517773e+01
  -3.2852102e+00    6.6640741e-01    1.4274860e-01    6.8771184e+01    0.0000000e+00    2.5432101e-05    8.9343190e+02    9.5262209e+02    8.2195510e+02    4.6000000e+02    4.6000000e+02    4.6000000e+02    8.1627858e+06    9.0917175e+02    2.7631996e+03    6.9906727e-03    1.0211139e+01    5.5609297e+04    2.6636717e-04    0.0000000e+00    2.9848162e-04    2.1073741e-05   -1.6802200e-03   -1.8395969e-06   -4.8718210e+02   -1.0625051e-08    3.9308672e-06    1.0246738e-04    1.3407989e-06    4.8407645e+01
  -3.1373658e+00    6.6134844e-01    1.4136987e-01    6.7798021e+01    0.0000000e+00    2.5299573e-05    8.9349124e+02    9.5259087e+02    8.2132369e+02    4.6000000e+02    4.6000000e+02    4.6000000e+02    8.1772574e+06    9.0724411e+02    2.7552754e+03    6.9843728e-03    1.0279084e+01    5.5657676e+04   -1.0530771e-03    0.0000000e+00    3.0705352e-04    1.5566697e-05   -1.7340798e-03   -1.2161593e-05   -4.8716698e+02    1.1121166e-07    3.7587738e-06    1.0571524e-04    9.7439102e-07    4.8274332e+01
  -2.9895667e+00    6.5187340e-01    1.3999461e-01    6.6804532e+01    0.0000000e+00    2.5176351e-05    8.9347736e+02    9.5251578e+02    8.2076473e+02    4.6000000e+02    4.6000000e+02    4.6000000e+02    8.1955028e+06    9.0506675e+02    2.7462369e+03    6.9783480e-03    1.0346784e+01    5.5733756e+04    2.0536475e-03    0.0000000e+00    3.0000363e-04    1.3883978e-05   -1.7613312e-03    1.3896051e-05   -4.8741242e+02   -1.0778460e-07    3.7530433e-06    1.0741816e-04    8.5406967e-07    4.8130827e+01
  -2.8713274e+00    6.4325121e-01    1.3890467e-01    6.5987608e+01    0.0000000e+00    2.5089991e-05    8.9346292e+02    9.5243572e+02    8.2024620e+02    4.6000000e+02    4.6000000e+02    4.6000000e+02    8.2079198e+06    9.0332291e+02    2.7390722e+03    6.9737517e-03    1.0400792e+01    5.5781426e+04    2.9673486e-04    0.0000000e+00    3.0349002e-04    9.7675677e-06   -1.7726445e-03   -4.6418637e-07   -4.8750932e+02    3.5503279e-08    3.6887939e-06    1.0808457e-04    5.8448348e-07    4.8016249e+01
  -2.7340939e+00    6.3713243e-01    1.3765306e-01    6.5108478e+01    0.0000000e+00    2.4970837e-05    8.9344309e+02    9.5233243e+02    8.2528482e+02    4.6000000e+02    4.6000000e+02    4.6000000e+02    8.2206662e+06    9.0130206e+02    2.7308445e+03    6.9686424e-03    1.0463293e+01    5.5827117e+04   -4.9163096e-04    0.0000000e+00    3.0998383e-04    3.2470963e-06   -1.8080409e-03   -6.4298194e-06   -4.8755028e+02    6.5425413e-08    3.5984052e-06    1.1021515e-04    1.5312868e-07    4.7883782e+01
  -2.5863637e+00    6.2999144e-01    1.3631821e-01    6.4165930e+01    0.0000000e+00    2.4846528e-05    8.9339956e+02    9.5219452e+02    8.2503419e+02    4.6000000e+02    4.6000000e+02    4.6000000e+02    8.2339200e+06    8.9906104e+02    2.7217626e+03    6.9634131e-03    1.0530351e+01    5.5875166e+04    1.2402500e-04    0.0000000e+00    3.1299317e-04   -2.8769653e-06   -1.8499336e-03   -1.0801929e-06   -4.8760342e+02    1.2441403e-08    3.5446115e-06    1.1276323e-04   -2.5348742e-07    4.7738796e+01
  -2.4386716e+00    6.1977243e-01    1.3498977e-01    6.3222707e+01    0.0000000e+00    2.4725747e-05    8.9330016e+02    9.5201695e+02    8.2461581e+02    4.6000000e+02    4.6000000e+02    4.6000000e+02    8.2488022e+06    8.9663884e+02    2.7119064e+03    6.9584898e-03    1.0597147e+01    5.5936586e+04    1.4009981e-03    0.0000000e+00    3.0832911e-04   -1.0559637e-05   -1.8744367e-03    8.2395147e-06   -4.8779473e+02   -5.4159877e-08    3.5411760e-06    1.1427846e-04   -7.5843264e-07    4.7586620e+01
  -2.3205179e+00    6.1400420e-01    1.3393960e-01    6.2449239e+01    0.0000000e+00    2.4641275e-05    8.9321978e+02    9.5186455e+02    8.2433326e+02    4.6000000e+02    4.6000000e+02    4.6000000e+02    8.2592420e+06    8.9471071e+02    2.7041320e+03    6.9547483e-03    1.0650422e+01    5.5977260e+04    1.3540934e-04    0.0000000e+00    3.1026006e-04   -1.7748852e-05   -1.9186439e-03   -1.5508841e-06   -4.8788636e+02    3.3820935e-08    3.5050069e-06    1.1697324e-04   -1.2357400e-06    4.7465616e+01
  -2.1728566e+00    6.1096492e-01    1.3264686e-01    6.1566388e+01    0.0000000e+00    2.4512855e-05    8.9312850e+02    9.5166608e+02    8.2407829e+02    4.6000000e+02    4.6000000e+02    4.6000000e+02    8.2700420e+06    8.9235293e+02    2.6947489e+03    6.9503416e-03    1.0716777e+01    5.6014938e+04   -7.0320661e-04    0.0000000e+00    3.1585168e-04   -2.6033580e-05   -2.0137030e-03   -7.4285281e-06   -4.8790406e+02    7.9245825e-08    3.4518370e-06    1.2278789e-04   -1.7950126e-06    4.7317072e+01
  -2.0251572e+00    6.0407619e-01    1.3136302e-01    6.0667106e+01    0.0000000e+00    2.4394658e-05    8.9300348e+02    9.5143465e+02    8.2374511e+02    4.6000000e+02    4.6000000e+02    4.6000000e+02    8.2812869e+06    8.8988771e+02    2.6849495e+03    6.9462204e-03    1.0782905e+01    5.6057849e+04    2.6975877e-04    0.0000000e+00    3.1537043e-04   -3.4291618e-05   -2.0756251e-03   -6.9973341e-07   -4.8798931e+02   -1.9416220e-09    3.4491257e-06    1.2658513e-04   -2.3457310e-06    4.7164309e+01
  -1.8775140e+00    5.9262289e-01    1.3008605e-01    5.9776713e+01    0.0000000e+00    2.4276611e-05    8.9284141e+02    9.5116916e+02    8.2337084e+02    4.6000000e+02    4.6000000e+02    4.6000000e+02    8.2916581e+06    8.8730899e+02    2.6746975e+03    6.9423901e-03    1.0848753e+01    5.6097104e+04    6.3768889e-04    0.0000000e+00    3.1627721e-04   -3.4286109e-05   -2.0500874e-03    2.9776565e-06   -4.8806444e+02   -2.0269395e-09    3.5088097e-06    1.2496001e-04   -2.3543583e-06    4.7007201e+01
  -1.7298696e+00    5.8111509e-01    1.2881685e-01    5.8895620e+01    0.0000000e+00    2.4158821e-05    8.9264535e+02    9.5087640e+02    8.2296533e+02    4.6000000e+02    4.6000000e+02    4.6000000e+02    8.3009906e+06    8.8462905e+02    2.6640548e+03    6.9388526e-03    1.0914338e+01    5.6131625e+04    4.8025737e-04    0.0000000e+00    3.1909542e-04   -3.3384755e-05   -2.0424460e-03    2.1531897e-06   -4.8811624e+02    7.0941241e-09    3.5778589e-06    1.2447303e-04   -2.3053041e-06    4.6846269e+01
  -1.5822224e+00    5.7414486e-01    1.2756057e-01    5.8026973e+01    0.0000000e+00    2.4041928e-05    8.9242933e+02    9.5056615e+02    8.2254809e+02    4.6000000e+02    4.6000000e+02    4.6000000e+02    8.3095582e+06    8.8189939e+02    2.6532641e+03    6.9355981e-03    1.0979656e+01    5.6163205e+04    2.3498786e-04    0.0000000e+00    3.1967215e-04   -4.0542286e-05   -2.1011096e-03    1.1693822e-07   -4.8815946e+02    1.3790466e-08    3.6453714e-06    1.2807107e-04   -2.7859470e-06    4.6683706e+01
  -1.4345764e+00    5.7014693e-01    1.2632038e-01    5.7173341e+01    0.0000000e+00    2.3926104e-05    8.9219953e+02    9.5023721e+02    8.2212411e+02    4.6000000e+02    4.6000000e+02    4.6000000e+02    8.3175543e+06    8.7914185e+02    2.6424350e+03    6.9326428e-03    1.1044704e+01    5.6193295e+04    1.5481820e-04    0.0000000e+00    3.1763361e-04   -5.1164269e-05   -2.2182374e-03   -7.2986352e-07   -4.8821104e+02    1.7394040e-08    3.7863625e-06    1.3526590e-04   -3.4998533e-06    4.6520436e+01
  -1.2869298e+00    5.6798792e-01    1.2509760e-01    5.6335760e+01    0.0000000e+00    2.3811415e-05    8.9196009e+02    9.4989281e+02    8.2169930e+02    4.6000000e+02    4.6000000e+02    4.6000000e+02    8.3250946e+06    8.7637366e+02    2.6316366e+03    6.9299644e-03    1.1109484e+01    5.6222508e+04    1.7072192e-04    0.0000000e+00    3.1472777e-04   -6.0865993e-05   -2.3558838e-03   -4.8023985e-07   -4.8827558e+02    1.7484247e-08    4.0514025e-06    1.4370590e-04   -4.1481470e-06    4.6357235e+01
  -1.1393007e+00    5.6286528e-01    1.2388792e-01    5.5511723e+01    0.0000000e+00    2.3697226e-05    8.9170017e+02    9.4952321e+02    8.2125928e+02    4.6000000e+02    4.6000000e+02    4.6000000e+02    8.3319257e+06    8.7355423e+02    2.6206887e+03    6.9275918e-03    1.1173985e+01    5.6249376e+04    1.9828351e-04    0.0000000e+00    3.1577100e-04   -6.4698110e-05   -2.4678876e-03   -3.7775536e-08   -4.8834308e+02    1.6553971e-08    4.4767561e-06    1.5053311e-04   -4.3982970e-06    4.6192329e+01
  -9.9174294e-01    5.5691828e-01    1.2269108e-01    5.4700368e+01    0.0000000e+00    2.3583717e-05    8.9142048e+02    9.4913508e+02    8.2080787e+02    4.6000000e+02    4.6000000e+02    4.6000000e+02    8.3379864e+06    8.7068770e+02    2.6095972e+03    6.9254907e-03    1.1238179e+01    5.6273220e+04    1.7943394e-04    0.0000000e+00    3.1845971e-04   -6.4456764e-05   -2.5471798e-03    1.3705595e-08   -4.8840290e+02    1.7557862e-08    4.8747665e-06    1.5534398e-04   -4.3763995e-06    4.6025912e+01
  -8.4411526e-01    5.4784637e-01    1.2150182e-01    5.3898530e+01    0.0000000e+00    2.3470184e-05    8.9110875e+02    9.4871766e+02    8.2033029e+02    4.6000000e+02    4.6000000e+02    4.6000000e+02    8.3430040e+06    8.6773030e+02    2.5981696e+03    6.9237004e-03    1.1302121e+01    5.6292528e+04    1.5199865e-04    0.0000000e+00    3.2331861e-04   -6.5455075e-05   -2.6002946e-03   -1.5540230e-07   -4.8844542e+02    1.6360363e-08    5.2316617e-06    1.5854987e-04   -4.4348810e-06    4.5856094e+01
  -6.9925045e-01    5.4094063e-01    1.2034552e-01    5.3119788e+01    0.0000000e+00    2.3360406e-05    8.9078031e+02    9.4829131e+02    8.1984636e+02    4.6000000e+02    4.6000000e+02    4.6000000e+02    8.3471367e+06    8.6477365e+02    2.5867681e+03    6.9221982e-03    1.1364588e+01    5.6308193e+04    1.2802414e-04    0.0000000e+00    3.2530299e-04   -6.9831071e-05   -2.6574130e-03   -2.8913170e-07   -4.8847488e+02    1.7908803e-08    5.4862989e-06    1.6203143e-04   -4.7199909e-06    4.5687641e+01
  -5.5441444e-01    5.3266435e-01    1.1919785e-01    5.2353009e+01    0.0000000e+00    2.3249913e-05    8.9042245e+02    9.4783675e+02    8.1933973e+02    4.6000000e+02    4.6000000e+02    4.6000000e+02    8.3501951e+06    8.6173564e+02    2.5750765e+03    6.9210071e-03    1.1426757e+01    5.6319132e+04    1.3448955e-04    0.0000000e+00    3.2756409e-04   -7.9195813e-05   -2.7224717e-03   -1.0300454e-09   -4.8848593e+02    1.8158110e-08    5.7156906e-06    1.6601927e-04   -5.3347618e-06    4.5516172e+01
  -4.0678747e-01    5.2798900e-01    1.1804106e-01    5.1585680e+01    0.0000000e+00    2.3137240e-05    8.9004111e+02    9.4736039e+02    8.1881959e+02    4.6000000e+02    4.6000000e+02    4.6000000e+02    8.3525222e+06    8.5860630e+02    2.5630768e+03    6.9200515e-03    1.1489828e+01    5.6327049e+04    7.6085686e-05    0.0000000e+00    3.2623068e-04   -8.9385297e-05   -2.8118843e-03   -2.7247221e-07   -4.8848599e+02    2.2124978e-08    5.8794922e-06    1.7153040e-04   -6.0091415e-06    4.5340503e+01
  -2.5915667e-01    5.2218852e-01    1.1689475e-01    5.0826947e+01    0.0000000e+00    2.3025908e-05    8.8963301e+02    9.4685766e+02    8.1827700e+02    4.6000000e+02    4.6000000e+02    4.6000000e+02    8.3539778e+06    8.5540915e+02    2.5508476e+03    6.9194098e-03    1.1552597e+01    5.6331641e+04    1.1289932e-04    0.0000000e+00    3.2579427e-04   -1.0094279e-04   -2.9330854e-03    2.3598552e-08   -4.8848069e+02    1.7831581e-08    6.4913491e-06    1.7896825e-04   -6.7665645e-06    4.5162446e+01
  -1.1152292e-01    5.1837075e-01    1.1576134e-01    5.0080115e+01    0.0000000e+00    2.2915427e-05    8.8920728e+02    9.4631856e+02    8.1772637e+02    4.6000000e+02    4.6000000e+02    4.6000000e+02    8.3546969e+06    8.5217671e+02    2.5385268e+03    6.9190367e-03    1.1615062e+01    5.6333452e+04    1.2031437e-04    0.0000000e+00    3.2281570e-04   -1.1215547e-04   -3.0501847e-03    3.4705853e-07   -4.8846964e+02    1.9185188e-08    6.7125694e-06    1.8622327e-04   -7.5132364e-06    4.4983374e+01
   3.6106750e-02    5.1406794e-01    1.1463973e-01    4.9344728e+01    0.0000000e+00    2.2805554e-05    8.8875845e+02    9.4575650e+02    8.1716556e+02    4.6000000e+02    4.6000000e+02    4.6000000e+02    8.3544229e+06    8.4889318e+02    2.5260476e+03    6.9189712e-03    1.1677216e+01    5.6331071e+04    3.5795396e-05    0.0000000e+00    3.2308850e-04   -1.1860940e-04   -3.1792874e-03   -3.6281144e-07   -4.8844453e+02    2.1306682e-08    6.9283304e-06    1.9419928e-04   -7.9408846e-06    4.4802681e+01
   1.8371073e-01    5.1047527e-01    1.1353010e-01    4.8620809e+01    0.0000000e+00    2.2696305e-05    8.8828875e+02    9.4517803e+02    8.1658365e+02    4.6000000e+02    4.6000000e+02    4.6000000e+02    8.3535904e+06    8.4556382e+02    2.5134291e+03    6.9191807e-03    1.1739046e+01    5.6327163e+04    1.6042379e-04    0.0000000e+00    3.2190033e-04   -1.2270499e-04   -3.3017080e-03    9.6287170e-07   -4.8842545e+02    1.3306278e-08    6.7897906e-06    2.0176496e-04   -8.2119401e-06    4.4620510e+01
   3.3135442e-01    5.0614703e-01    1.1243287e-01    4.7908499e+01    0.0000000e+00    2.2587742e-05    8.8779434e+02    9.4457676e+02    8.1598637e+02    4.6000000e+02    4.6000000e+02    4.6000000e+02    8.3518047e+06    8.4218291e+02    2.5006375e+03    6.9196915e-03    1.1800576e+01    5.6319280e+04    1.1008061e-04    0.0000000e+00    3.2058737e-04   -1.1651563e-04   -3.3947468e-03    5.0946358e-07   -4.8839353e+02    1.7198380e-08    6.6613299e-06    2.0753100e-04   -7.8006585e-06    4.4436822e+01
   4.7900250e-01    5.0264198e-01    1.1134727e-01    4.7207084e+01    0.0000000e+00    2.2479861e-05    8.8727870e+02    9.4395798e+02    8.1537794e+02    4.6000000e+02    4.6000000e+02    4.6000000e+02    8.3491925e+06    8.3875699e+02    2.4877094e+03    6.9204836e-03    1.1861788e+01    5.6308110e+04    9.5366282e-05    0.0000000e+00    3.1879421e-04   -1.2072000e-04   -3.4837744e-03    6.6785342e-07   -4.8835248e+02    1.8159895e-08    6.4182445e-06    2.1306687e-04   -8.0490915e-06    4.4251706e+01
   6.2666137e-01    4.9920029e-01    1.1027281e-01    4.6516290e+01    0.0000000e+00    2.2372568e-05    8.8673904e+02    9.4331852e+02    8.1475831e+02    4.6000000e+02    4.6000000e+02    4.6000000e+02    8.3456975e+06    8.3527911e+02    2.4746132e+03    6.9215709e-03    1.1922679e+01    5.6293382e+04    8.2174038e-05    0.0000000e+00    3.1624693e-04   -1.2100732e-04   -3.5782805e-03    9.0045262e-08   -4.8830152e+02    1.8831365e-08    6.1288783e-06    2.1897455e-04   -8.0420089e-06    4.4064905e+01
   7.7432629e-01    4.9643392e-01    1.0920999e-01    4.5836277e+01    0.0000000e+00    2.2265959e-05    8.8617719e+02    9.4266474e+02    8.1412968e+02    4.6000000e+02    4.6000000e+02    4.6000000e+02    8.3413627e+06    8.3175595e+02    2.4613776e+03    6.9229458e-03    1.1983245e+01    5.6275320e+04    7.4431543e-05    0.0000000e+00    3.1427545e-04   -1.2679011e-04   -3.6757179e-03    8.2460196e-07   -4.8824172e+02    1.7772263e-08    5.7838260e-06    2.2507043e-04   -8.3994979e-06    4.3876689e+01
   9.2200705e-01    4.9422850e-01    1.0815880e-01    4.5167003e+01    0.0000000e+00    2.2160024e-05    8.8559247e+02    9.4199255e+02    8.1349201e+02    4.6000000e+02    4.6000000e+02    4.6000000e+02    8.3361939e+06    8.2818866e+02    2.4480028e+03    6.9246099e-03    1.2043487e+01    5.6253967e+04    8.2791658e-05    0.0000000e+00    3.1299422e-04   -1.1992598e-04   -3.7712022e-03    1.0286895e-06   -4.8817370e+02    1.7690524e-08    5.5199700e-06    2.3103264e-04   -7.9562220e-06    4.3687170e+01
   1.0697211e+00    4.9223017e-01    1.0711912e-01    4.4508362e+01    0.0000000e+00    2.2054733e-05    8.8498543e+02    9.4130071e+02    8.1284386e+02    4.6000000e+02    4.6000000e+02    4.6000000e+02    8.3301763e+06    8.2457496e+02    2.4344874e+03    6.9265683e-03    1.2103407e+01    5.6229257e+04    1.0747998e-04    0.0000000e+00    3.1567194e-04   -1.1329447e-04   -3.8632285e-03    1.6312637e-06   -4.8809734e+02    1.5036341e-08    5.5487074e-06    2.3669330e-04   -7.4895109e-06    4.3496145e+01
   1.2174626e+00    4.9098609e-01    1.0609137e-01    4.3860441e+01    0.0000000e+00    2.1950183e-05    8.8435745e+02    9.4059205e+02    8.1218875e+02    4.6000000e+02    4.6000000e+02    4.6000000e+02    8.3233379e+06    8.2092303e+02    2.4208606e+03    6.9288100e-03    1.2163001e+01    5.6201280e+04    5.5523858e-05    0.0000000e+00    3.1030928e-04   -1.0886030e-04   -3.9591941e-03    1.2940708e-06   -4.8801228e+02    1.7380479e-08    5.4726132e-06    2.4271641e-04   -7.1969302e-06    4.3304026e+01
   1.3652352e+00    4.8957964e-01    1.0507488e-01    4.3222887e+01    0.0000000e+00    2.1846243e-05    8.8370538e+02    9.3986255e+02    8.1152185e+02    4.6000000e+02    4.6000000e+02    4.6000000e+02    8.3156266e+06    8.1722284e+02    2.4070809e+03    6.9313524e-03    1.2222266e+01    5.6169815e+04    3.2672439e-05    0.0000000e+00    3.0689642e-04   -8.7908710e-05   -4.0080253e-03    7.2891599e-07   -4.8791823e+02    1.6592620e-08    5.4472913e-06    2.4584941e-04   -5.8066096e-06    4.3110365e+01
   1.5130468e+00    4.8933053e-01    1.0407065e-01    4.2596039e+01    0.0000000e+00    2.1743125e-05    8.8303891e+02    9.3911869e+02    8.1087698e+02    4.6000000e+02    4.6000000e+02    4.6000000e+02    8.3066696e+06    8.1350555e+02    2.3932878e+03    6.9341727e-03    1.2281204e+01    5.6132142e+04   -1.8362891e-04    0.0000000e+00    3.0412452e-04   -7.5707685e-05   -4.0412841e-03   -7.0862703e-07   -4.8778914e+02    2.9591022e-08    5.4231324e-06    2.4800109e-04   -4.9703743e-06    4.2916448e+01
   1.6608666e+00    4.8799228e-01    1.0307634e-01    4.1978805e+01    0.0000000e+00    2.1640371e-05    8.8233678e+02    9.3834926e+02    8.1016902e+02    4.6000000e+02    4.6000000e+02    4.6000000e+02    8.2975898e+06    8.0970615e+02    2.3791790e+03    6.9372994e-03    1.2339797e+01    5.6096071e+04    3.2365342e-04    0.0000000e+00    3.0039169e-04   -6.1846104e-05   -4.0631137e-03    3.3467279e-06   -4.8769597e+02   -3.6668113e-09    5.2059171e-06    2.4945784e-04   -4.0244764e-06    4.2719617e+01
   1.8087328e+00    4.8856433e-01    1.0209502e-01    4.1372205e+01    0.0000000e+00    2.1538699e-05    8.8162079e+02    9.3756896e+02    8.0947323e+02    4.6000000e+02    4.6000000e+02    4.6000000e+02    8.2874562e+06    8.0589235e+02    2.3650667e+03    6.9406987e-03    1.2398058e+01    5.6055014e+04    9.9166627e-06    0.0000000e+00    2.9842744e-04   -4.8386410e-05   -4.0883912e-03    1.0547870e-06   -4.8757725e+02    2.0416647e-08    5.1847720e-06    2.5111967e-04   -3.1289989e-06    4.2522643e+01
   1.9566143e+00    4.8949908e-01    1.0112561e-01    4.0776110e+01    0.0000000e+00    2.1437710e-05    8.8088797e+02    9.3677044e+02    8.0880340e+02    4.6000000e+02    4.6000000e+02    4.6000000e+02    8.2758722e+06    8.0205787e+02    2.3509276e+03    6.9444104e-03    1.2455975e+01    5.6006596e+04   -3.0934620e-04    0.0000000e+00    3.0170799e-04   -3.8403200e-05   -4.0901629e-03   -1.5259944e-06   -4.8741661e+02    3.4282958e-08    5.7906767e-06    2.5137918e-04   -2.4407673e-06    4.2325308e+01
   2.1044992e+00    4.9092197e-01    1.0016773e-01    4.0190191e+01    0.0000000e+00    2.1337356e-05    8.8013326e+02    9.3595827e+02    8.0810361e+02    4.6000000e+02    4.6000000e+02    4.6000000e+02    8.2640134e+06    7.9818427e+02    2.3366650e+03    6.9483882e-03    1.2513539e+01    5.5958379e+04    6.9487766e-05    0.0000000e+00    2.9602836e-04   -3.8071204e-05   -4.0979680e-03    1.4621377e-06   -4.8727584e+02    8.9478212e-09    5.8298988e-06    2.5196894e-04   -2.4111207e-06    4.2126769e+01
   2.2390935e+00    4.9160024e-01    9.9306246e-02    3.9657321e+01    0.0000000e+00    2.1250890e-05    8.7942629e+02    9.3521408e+02    8.0749121e+02    4.6000000e+02    4.6000000e+02    4.6000000e+02    8.2519947e+06    7.9462643e+02    2.3235889e+03    6.9522862e-03    1.2565638e+01    5.5908340e+04    7.1894956e-04    0.0000000e+00    2.9507618e-04   -2.6072250e-05   -4.0393663e-03    5.8473370e-06   -4.8711382e+02    3.7725719e-08    5.8044591e-06    2.4843394e-04   -1.6177340e-06    4.1945206e+01
   2.3737350e+00    4.9379798e-01    9.8454185e-02    3.9141095e+01    0.0000000e+00    2.1160795e-05    8.7870371e+02    9.3444528e+02    8.0684165e+02    4.6000000e+02    4.6000000e+02    4.6000000e+02    8.2397978e+06    7.9104439e+02    2.3104519e+03    6.9564104e-03    1.2617459e+01    5.5858825e+04   -4.3749833e-04    0.0000000e+00    2.8460118e-04   -1.4220416e-05   -4.0347853e-03   -4.4816034e-07   -4.8697038e+02    4.4492616e-09    5.4310412e-06    2.4820937e-04   -8.2023374e-07    4.1762956e+01
   2.5084017e+00    4.9561758e-01    9.7611730e-02    3.8632933e+01    0.0000000e+00    2.1071366e-05    8.7796892e+02    9.3365856e+02    8.0620312e+02    4.6000000e+02    4.6000000e+02    4.6000000e+02    8.2265653e+06    7.8744949e+02    2.2973070e+03    6.9607713e-03    1.2668993e+01    5.5804080e+04   -5.7918322e-04    0.0000000e+00    2.7729964e-04   -3.1243087e-06   -3.9991384e-03   -2.5025804e-06   -4.8679847e+02    1.6077082e-08    5.2589962e-06    2.4607962e-04   -7.4376015e-08    4.1580506e+01
   2.6430919e+00    4.9555431e-01    9.6776553e-02    3.8131714e+01    0.0000000e+00    2.0982174e-05    8.7720392e+02    9.3284780e+02    8.0552934e+02    4.6000000e+02    4.6000000e+02    4.6000000e+02    8.2128387e+06    7.8378906e+02    2.2839085e+03    6.9653926e-03    1.2720234e+01    5.5747954e+04    2.2704917e-04    0.0000000e+00    2.7296168e-04    1.1344963e-05   -3.8869904e-03    2.9176508e-06   -4.8663307e+02   -3.5321802e-09    5.1362259e-06    2.3924388e-04    8.9586575e-07    4.1395721e+01
   2.7778087e+00    4.9670537e-01    9.5950452e-02    3.7637916e+01    0.0000000e+00    2.0893704e-05    8.7641450e+02    9.3205311e+02    8.0481739e+02    4.6000000e+02    4.6000000e+02    4.6000000e+02    8.1989740e+06    7.8008331e+02    2.2703392e+03    6.9702398e-03    1.2771179e+01    5.5692572e+04    6.9084582e-04    0.0000000e+00    2.6310647e-04    2.7333564e-05   -3.7882482e-03    6.9506984e-06   -4.8648741e+02   -9.1017601e-09    5.2540243e-06    2.3325609e-04    1.9819915e-06    4.1209467e+01
   2.9000000e+00    4.9853153e-01    9.5211044e-02    3.7190385e+01    0.0000000e+00    2.0818086e-05    8.7570205e+02    9.3131282e+02    8.0424717e+02    4.6000000e+02    4.6000000e+02    4.6000000e+02    8.1842440e+06    7.7675788e+02    2.2582370e+03    6.9748375e-03    1.2817143e+01    5.5629182e+04   -1.2401031e-03    0.0000000e+00    2.6127209e-04    3.2016673e-05   -3.6975553e-03   -5.7074476e-06   -4.8625402e+02    5.8493103e-08    5.5935282e-06    2.2777191e-04    2.3074387e-06    4.1042385e+01
   3.0347674e+00    5.0182018e-01    9.4401453e-02    3.6718263e+01    0.0000000e+00    2.0726664e-05    8.7486810e+02    9.3048431e+02    8.0348769e+02    4.6000000e+02    4.6000000e+02    4.6000000e+02    8.1695649e+06    7.7297290e+02    2.2443889e+03    6.9801658e-03    1.2867521e+01    5.5571832e+04    1.3212086e-03    0.0000000e+00    2.5589367e-04    3.5747414e-05   -3.5888540e-03    1.0628065e-05   -4.8612333e+02   -5.0211284e-08    5.8912213e-06    2.2120403e-04    2.5782225e-06    4.0853625e+01
   3.1695764e+00    5.0668068e-01    9.3604353e-02    3.6247519e+01    0.0000000e+00    2.0640490e-05    8.7404288e+02    9.2964437e+02    8.0280668e+02    4.6000000e+02    4.6000000e+02    4.6000000e+02    8.1529311e+06    7.6924255e+02    2.2308396e+03    6.9857207e-03    1.2917610e+01    5.5502816e+04   -4.9296964e-04    0.0000000e+00    2.5071263e-04    2.1031074e-05   -3.5481645e-03   -1.4050037e-06   -4.8590478e+02    5.1725900e-08    5.7048515e-06    2.1876512e-04    1.5834572e-06    4.0667511e+01
   3.3025227e+00    5.1262167e-01    9.2828058e-02    3.5790587e+01    0.0000000e+00    2.0556479e-05    8.7321590e+02    9.2880770e+02    8.0205694e+02    4.6000000e+02    4.6000000e+02    4.6000000e+02    8.1364437e+06    7.6555123e+02    2.2174613e+03    6.9914235e-03    1.2966710e+01    5.5435793e+04   -7.1814186e-05    0.0000000e+00    2.4469348e-04    2.9191115e-05   -3.5494329e-03    1.7104226e-06   -4.8571366e+02    1.2326983e-08    5.6392124e-06    2.1884413e-04    2.1100033e-06    4.0483777e+01
   3.4187708e+00    5.1458582e-01    9.2155598e-02    3.5351452e+01    0.0000000e+00    2.0507778e-05    8.7248788e+02    9.2803825e+02    8.0144884e+02    4.6000000e+02    4.6000000e+02    4.6000000e+02    8.1194772e+06    7.6232990e+02    2.2058338e+03    6.9966214e-03    1.3009488e+01    5.5361325e+04    1.1518825e-04    0.0000000e+00    2.4156000e-04    1.4196044e-05   -3.2827882e-03    3.2714866e-06   -4.8542719e+02   -2.0189553e-07    5.1884691e-06    2.0244293e-04    1.1067652e-06    4.0323660e+01
   3.5200747e+00    5.1464781e-01    9.1569623e-02    3.5003013e+01    0.0000000e+00    2.0447467e-05    8.7181029e+02    9.2734721e+02    8.0083421e+02    4.6000000e+02    4.6000000e+02    4.6000000e+02    8.1053838e+06    7.5940947e+02    2.1951957e+03    7.0012903e-03    1.3046605e+01    5.5302117e+04    3.8340610e-03    0.0000000e+00    2.1299221e-04    2.3699409e-05   -2.8402802e-03    3.1076440e-05   -4.8523760e+02   -1.6243921e-08    5.9070847e-06    1.7530430e-04    1.7518383e-06    4.0179598e+01
   3.6030475e+00    5.1278018e-01    9.1091071e-02    3.4723296e+01    0.0000000e+00    2.0395912e-05    8.7123129e+02    9.2675890e+02    8.0031962e+02    4.6000000e+02    4.6000000e+02    4.6000000e+02    8.0930495e+06    7.5696287e+02    2.1862336e+03    7.0052066e-03    1.3076874e+01    5.5248846e+04    4.2575079e-03    0.0000000e+00    1.9417367e-04    4.9309734e-05   -2.2599611e-03    4.1665561e-05   -4.8504662e+02   -1.7893197e-08    6.4132679e-06    1.3948178e-04    3.4218783e-06    4.0059585e+01
   3.7206957e+00    5.1743986e-01    9.0414685e-02    3.4330435e+01    0.0000000e+00    2.0322189e-05    8.7036742e+02    9.2589127e+02    7.9953551e+02    4.6000000e+02    4.6000000e+02    4.6000000e+02    8.0741618e+06    7.5339799e+02    2.1730970e+03    7.0109372e-03    1.3119582e+01    5.5164989e+04   -9.0662957e-04    0.0000000e+00    1.6185783e-04    7.1885497e-05   -1.5276276e-03    3.0970005e-06   -4.8470432e+02    2.9082315e-08    5.7808893e-06    9.4397889e-05    4.8987500e-06    3.9885899e+01
   3.8025347e+00    5.2203774e-01    8.9947402e-02    3.4060316e+01    0.0000000e+00    2.0270898e-05    8.6974850e+02    9.2528697e+02    7.9896906e+02    4.6000000e+02    4.6000000e+02    4.6000000e+02    8.0604303e+06    7.5088540e+02    2.1638151e+03    7.0150162e-03    1.3149140e+01    5.5103212e+04   -3.3472962e-03    0.0000000e+00    1.5246538e-04    6.9422600e-05   -1.3659657e-03   -2.6722962e-05   -4.8443232e+02    5.5138457e-08    5.4614716e-06    8.4420290e-05    4.7244956e-06    3.9763980e+01
   3.9121646e+00    5.3019476e-01    8.9329183e-02    3.3704522e+01    0.0000000e+00    2.0202614e-05    8.6891957e+02    9.2448053e+02    7.9820267e+02    4.6000000e+02    4.6000000e+02    4.6000000e+02    8.0420044e+06    7.4754074e+02    2.1515101e+03    7.0206373e-03    1.3188540e+01    5.5021304e+04    6.2706053e-05    0.0000000e+00    1.6734714e-04    5.8039186e-05   -1.6587204e-03   -4.2854707e-06   -4.8408098e+02    1.6340444e-08    5.6748302e-06    1.0240873e-04    3.9831541e-06    3.9601775e+01
   4.0100224e+00    5.4253318e-01    8.8786991e-02    3.3393729e+01    0.0000000e+00    2.0142449e-05    8.6819565e+02    9.2375860e+02    7.9755694e+02    4.6000000e+02    4.6000000e+02    4.6000000e+02    8.0259996e+06    7.4461513e+02    2.1408272e+03    7.0257832e-03    1.3223525e+01    5.4952054e+04    2.9751132e-03    0.0000000e+00    1.7979112e-04    3.2869408e-05   -2.2474311e-03    3.3244744e-05   -4.8382609e+02   -2.3489848e-08    5.6151266e-06    1.3864292e-04    2.3389513e-06    3.9459626e+01
   4.1122168e+00    5.5288393e-01    8.8229414e-02    3.3075318e+01    0.0000000e+00    2.0080291e-05    8.6744975e+02    9.2299542e+02    7.9692114e+02    4.6000000e+02    4.6000000e+02    4.6000000e+02    8.0095406e+06    7.4160336e+02    2.1298944e+03    7.0312949e-03    1.3259878e+01    5.4882382e+04    7.1899425e-04    0.0000000e+00    1.8512080e-04    6.2509740e-07   -2.5066059e-03    1.2874199e-05   -4.8360793e+02    3.3710034e-09    5.5240659e-06    1.5460895e-04    2.2718323e-07    3.9313168e+01
   4.2047671e+00    5.5357365e-01    8.7728675e-02    3.2790446e+01    0.0000000e+00    2.0024194e-05    8.6676349e+02    9.2229071e+02    7.9634049e+02    4.6000000e+02    4.6000000e+02    4.6000000e+02    7.9942559e+06    7.3886124e+02    2.1199394e+03    7.0364006e-03    1.3292641e+01    5.4817424e+04   -1.5296814e-03    0.0000000e+00    1.6837841e-04    2.3904088e-05   -2.1444165e-03   -1.4641354e-05   -4.8340273e+02    3.0885806e-08    5.0237660e-06    1.3229437e-04    1.7531701e-06    3.9180133e+01
   4.3015631e+00    5.5441050e-01    8.7191528e-02    3.2486518e+01    0.0000000e+00    1.9963605e-05    8.6603562e+02    9.2154166e+02    7.9573916e+02    4.6000000e+02    4.6000000e+02    4.6000000e+02    7.9773304e+06    7.3587841e+02    2.1092203e+03    7.0418642e-03    1.3326742e+01    5.4743839e+04   -5.6096283e-04    0.0000000e+00    1.4687744e-04    5.8844183e-05   -1.6164312e-03   -1.6188318e-06   -4.8313245e+02    3.4509897e-08    4.7269569e-06    9.9811914e-05    4.0266857e-06    3.9033209e+01
   4.4015126e+00    5.6146775e-01    8.6651258e-02    3.2181176e+01    0.0000000e+00    1.9902622e-05    8.6523180e+02    9.2075607e+02    7.9511789e+02    4.6000000e+02    4.6000000e+02    4.6000000e+02    7.9588868e+06    7.3278225e+02    2.0978812e+03    7.0476378e-03    1.3361771e+01    5.4662054e+04    1.5066775e-03    0.0000000e+00    1.3048849e-04    6.5283266e-05   -1.2877312e-03    2.1148967e-05   -4.8279240e+02   -6.7631177e-08    4.8851292e-06    7.9571269e-05    4.4073319e-06    3.8884406e+01
   4.5040301e+00    5.7154016e-01    8.6106782e-02    3.1874692e+01    0.0000000e+00    1.9840905e-05    8.6439223e+02    9.1992347e+02    7.9446115e+02    4.6000000e+02    4.6000000e+02    4.6000000e+02    7.9393459e+06    7.2959176e+02    2.0861798e+03    7.0536988e-03    1.3397503e+01    5.4574740e+04    9.8296000e-04    0.0000000e+00    1.2578813e-04    6.6784034e-05   -1.3318639e-03    1.1008413e-05   -4.8242516e+02   -2.2753405e-10    4.7739436e-06    8.2274428e-05    4.5302213e-06    3.8731656e+01
   4.6030020e+00    5.7906625e-01    8.5585769e-02    3.1582780e+01    0.0000000e+00    1.9781432e-05    8.6357050e+02    9.1909816e+02    7.9377708e+02    4.6000000e+02    4.6000000e+02    4.6000000e+02    7.9201815e+06    7.2650378e+02    2.0748500e+03    7.0596798e-03    1.3431810e+01    5.4489167e+04   -6.9382430e-04    0.0000000e+00    1.2402183e-04    6.2917896e-05   -1.4020173e-03   -4.7651427e-06   -4.8208035e+02    1.6731753e-08    4.6256047e-06    8.6601696e-05    4.2842168e-06    3.8584252e+01
   4.7019627e+00    5.6619007e-01    8.5074515e-02    3.1297292e+01    0.0000000e+00    1.9722911e-05    8.6281340e+02    9.1849790e+02    7.9303096e+02    4.6000000e+02    4.6000000e+02    4.6000000e+02    7.9030950e+06    7.2360128e+02    2.0644869e+03    7.0657897e-03    1.3465932e+01    5.4418671e+04   -7.0369436e-04    0.0000000e+00    1.8430539e-04    1.9282605e-05   -2.5771930e-03   -3.3276807e-06   -4.8179517e+02    1.3356965e-08    5.0577021e-06    1.5918401e-04    1.4744692e-06    3.8443979e+01
   4.8010463e+00    9.1468651e-01    8.4618777e-02    3.1042923e+01    0.0000000e+00    1.9671026e-05    8.6231974e+02    9.1821120e+02    7.9238581e+02    4.6000000e+02    4.6000000e+02    4.6000000e+02    7.8942367e+06    7.2146858e+02    2.0577921e+03    7.0720370e-03    1.3499955e+01    5.4405735e+04   -1.4755918e-05    0.0000000e+00    7.2243861e-05    3.3164736e-06   -5.2608111e-03   -1.0897952e-05   -4.8193967e+02    1.2467735e-08    3.0375872e-07    3.2495906e-04    1.8373918e-07    3.8335700e+01
   4.9000163e+00    1.3885242e+00    8.4262946e-02    3.0844243e+01    0.0000000e+00    1.9630809e-05    8.6208159e+02    9.1778966e+02    7.9228236e+02    4.6000000e+02    4.6000000e+02    4.6000000e+02    7.8922715e+06    7.2012476e+02    2.0545603e+03    7.0784065e-03    1.3533862e+01    5.4441186e+04    1.8625497e-04    0.0000000e+00    5.1951899e-05    3.6103614e-06   -5.3199715e-03   -1.4102912e-05   -4.8281868e+02    2.5968658e-09    1.9621505e-07    3.2869704e-04    1.9407552e-07    3.8262279e+01
   5.0089158e+00    1.6754328e+00    8.4027998e-02    3.0714826e+01    0.0000000e+00    1.9604141e-05    8.6216738e+02    9.1786864e+02    7.9242274e+02    4.6000000e+02    4.6000000e+02    4.6000000e+02    7.9010585e+06    7.1993443e+02    2.0566853e+03    7.0855708e-03    1.3571159e+01    5.4556951e+04   -1.7414045e-04    0.0000000e+00    4.7564303e-05    5.7602337e-06   -5.3167599e-03   -9.6381982e-08   -4.8433502e+02    1.8286711e-08    2.1404328e-07    3.2854748e-04    3.1976094e-07    3.8241398e+01
   5.1079625e+00    1.8872411e+00    8.3927082e-02    3.0663375e+01    0.0000000e+00    1.9591670e-05    8.6238791e+02    9.1772339e+02    7.9267105e+02    4.6000000e+02    4.6000000e+02    4.6000000e+02    7.9130779e+06    7.2039076e+02    2.0611594e+03    7.0922176e-03    1.3605152e+01    5.4691213e+04    1.4644897e-04    0.0000000e+00    5.0226088e-05    3.1214325e-06   -5.3319289e-03   -1.0370830e-05   -4.8609989e+02    8.6358722e-09    1.8060115e-07    3.2948655e-04    1.6573254e-07    3.8254404e+01
   5.2069268e+00    1.3832818e+00    8.3713337e-02    3.0548795e+01    0.0000000e+00    1.9565200e-05    8.6236489e+02    9.1737667e+02    7.9305126e+02    4.6000000e+02    4.6000000e+02    4.6000000e+02    7.9171564e+06    7.1992100e+02    2.0615654e+03    7.0989882e-03    1.3639155e+01    5.4771639e+04   -2.6017464e-03    0.0000000e+00    5.3137198e-05    2.6685022e-06   -5.3059150e-03   -4.6927606e-06   -4.8759833e+02    8.1495584e-08    1.8567760e-07    3.2785858e-04    1.4889978e-07    3.8224610e+01
   5.3059508e+00    8.5945872e-01    8.3347588e-02    3.0349069e+01    0.0000000e+00    1.9521670e-05    8.6213731e+02    9.1735306e+02    7.9254132e+02    4.6000000e+02    4.6000000e+02    4.6000000e+02    7.9154194e+06    7.1857676e+02    2.0587336e+03    7.1058923e-03    1.3673155e+01    5.4812877e+04   -4.6146104e-04    0.0000000e+00    7.8073050e-05   -3.9574071e-06   -5.1552935e-03    3.3519234e-05   -4.8822381e+02    2.0159775e-08    5.0768575e-07    3.1849940e-04   -2.6425222e-07    3.8149182e+01
   5.4049367e+00    8.4149589e-01    8.2909574e-02    3.0106568e+01    0.0000000e+00    1.9470862e-05    8.6164056e+02    9.1702641e+02    7.9193640e+02    4.6000000e+02    4.6000000e+02    4.6000000e+02    7.9055980e+06    7.1643120e+02    2.0521506e+03    7.1129231e-03    1.3707061e+01    5.4799038e+04    7.3965753e-04    0.0000000e+00    1.0007846e-04   -3.1335509e-05   -5.0246489e-03   -1.5999429e-05   -4.8845272e+02    5.0392155e-09    3.4583693e-07    3.1020575e-04   -1.9881538e-06    3.8040285e+01
   5.5039525e+00    9.4137544e-01    8.2478441e-02    2.9867362e+01    0.0000000e+00    1.9421287e-05    8.6114058e+02    9.1666998e+02    7.9144483e+02    4.6000000e+02    4.6000000e+02    4.6000000e+02    7.8954944e+06    7.1428398e+02    2.0455360e+03    7.1200855e-03    1.3740859e+01    5.4784117e+04    2.6465537e-03    0.0000000e+00    6.1778182e-05   -1.5862889e-06   -5.1680035e-03    2.2145331e-05   -4.8875492e+02   -1.8329988e-08    2.7707445e-07    3.1932058e-04   -9.6755165e-08    3.7931704e+01
   5.6014058e+00    1.4228028e+00    8.2166747e-02    2.9695831e+01    0.0000000e+00    1.9385838e-05    8.6097854e+02    9.1674503e+02    7.9100806e+02    4.6000000e+02    4.6000000e+02    4.6000000e+02    7.8957749e+06    7.1325177e+02    2.0440036e+03    7.1272601e-03    1.3774058e+01    5.4841263e+04   -1.2728241e-03    0.0000000e+00    3.8462891e-05    4.1819228e-06   -5.2318799e-03   -1.0305156e-05   -4.8953945e+02    2.7909180e-08    2.2499081e-07    3.2338745e-04    2.3960913e-07    3.7872506e+01
   5.7067897e+00    2.4172736e+00    8.2167624e-02    2.9701329e+01    0.0000000e+00    1.9386979e-05    8.6140848e+02    9.1730568e+02    7.9121337e+02    4.6000000e+02    4.6000000e+02    4.6000000e+02    7.9141116e+06    7.1446705e+02    2.0522763e+03    7.1351645e-03    1.3810016e+01    5.5029576e+04    2.3072073e-03    0.0000000e+00    3.1218797e-05    2.9827575e-06   -5.2782307e-03   -2.7148720e-05   -4.9165308e+02   -6.9736295e-09    2.0160945e-07    3.2628824e-04    1.5263056e-07    3.7920227e+01
   5.8068404e+00    3.4082923e+00    8.2784860e-02    3.0062712e+01    0.0000000e+00    1.9457191e-05    8.6256419e+02    9.1829181e+02    7.9208931e+02    4.6000000e+02    4.6000000e+02    4.6000000e+02    7.9537908e+06    7.1911338e+02    2.0743215e+03    7.1428014e-03    1.3844413e+01    5.5364671e+04   -7.3787834e-03    0.0000000e+00    2.9563693e-05    2.4541297e-06   -5.3501865e-03   -3.8691686e-05   -4.9523368e+02    1.8315653e-07    2.0486271e-07    3.3076281e-04    1.1845401e-07    3.8143089e+01
   5.9024242e+00    4.1881521e+00    8.4140088e-02    3.0864832e+01    0.0000000e+00    1.9608030e-05    8.6433755e+02    9.1984898e+02    7.9348383e+02    4.6000000e+02    4.6000000e+02    4.6000000e+02    8.0121099e+06    7.2733227e+02    2.1103761e+03    7.1502178e-03    1.3877749e+01    5.5828538e+04    3.2324204e-02    0.0000000e+00    2.8237190e-05    2.2799806e-06   -5.4722186e-03    1.2549153e-05   -4.9997347e+02   -3.7455461e-07    2.1594407e-07    3.3834499e-04    1.0938145e-07    3.8555941e+01
   6.0096914e+00    4.8198706e+00    8.6573335e-02    3.2355310e+01    0.0000000e+00    1.9866101e-05    8.6691327e+02    9.2202788e+02    7.9552264e+02    4.6000000e+02    4.6000000e+02    4.6000000e+02    8.0956672e+06    7.4048304e+02    2.1662357e+03    7.1586914e-03    1.3916000e+01    5.6477659e+04   -6.5143379e-02    0.0000000e+00    2.3482278e-05    2.0583830e-06   -5.6763218e-03   -9.7617039e-05   -5.0651916e+02    8.0474031e-07    2.3890648e-07    3.5102544e-04    9.5777954e-08    3.9233432e+01
   6.1088032e+00    5.0203930e+00    8.9435169e-02    3.4183398e+01    0.0000000e+00    2.0154357e-05    8.6958060e+02    9.2441861e+02    7.9768723e+02    4.6000000e+02    4.6000000e+02    4.6000000e+02    8.1821971e+06    7.5491297e+02    2.2269912e+03    7.1666512e-03    1.3952323e+01    5.7144724e+04   -2.2008288e-02    0.0000000e+00    2.0073863e-05    1.9364704e-06   -5.9086618e-03   -6.5236726e-04   -5.1322273e+02    3.1965822e-07    2.6422163e-07    3.6546923e-04    8.3640942e-08    3.9986091e+01
   6.2077814e+00    5.0015981e+00    9.2617581e-02    3.6304758e+01    0.0000000e+00    2.0461124e-05    8.7232888e+02    9.2693464e+02    7.9982110e+02    4.6000000e+02    4.6000000e+02    4.6000000e+02    8.2721110e+06    7.7025624e+02    2.2918943e+03    7.1747292e-03    1.3989643e+01    5.7837801e+04   -1.1045133e-01    0.0000000e+00    2.1588939e-05    2.2728522e-06   -6.1657033e-03   -5.7012970e-05   -5.2007977e+02    1.1145639e-06    3.0030506e-07    3.8139825e-04    1.0044317e-07    4.0789434e+01
   6.3011710e+00    4.7299682e+00    9.5515018e-02    3.8323011e+01    0.0000000e+00    2.0724432e-05    8.7471001e+02    9.2895712e+02    8.0177150e+02    4.6000000e+02    4.6000000e+02    4.6000000e+02    8.3507798e+06    7.8378105e+02    2.3495694e+03    7.1824659e-03    1.4025821e+01    5.8450632e+04   -6.3076706e-02    0.0000000e+00    3.2299515e-05    1.3759660e-06   -6.3957612e-03   -1.5041218e-03   -5.2637770e+02    1.2141792e-06    3.3196882e-07    3.9558808e-04    1.9593415e-08    4.1499486e+01
   6.4077286e+00    3.3619448e+00    9.7556189e-02    3.9791075e+01    0.0000000e+00    2.0900707e-05    8.7654922e+02    9.3011559e+02    8.0368397e+02    4.6000000e+02    4.6000000e+02    4.6000000e+02    8.4132949e+06    7.9368125e+02    2.3935516e+03    7.1914423e-03    1.4068006e+01    5.8962066e+04    6.7959914e-01    0.0000000e+00    5.5441101e-05    4.4483237e-06   -6.5558917e-03    5.4224580e-03   -5.3210820e+02   -7.9914186e-06    3.1896762e-07    4.0532919e-04    3.2536967e-07    4.2012199e+01
   6.5049560e+00    2.5237591e+00    9.8446985e-02    4.0468769e+01    0.0000000e+00    2.0972664e-05    8.7777922e+02    9.3246075e+02    8.0398010e+02    4.6000000e+02    4.6000000e+02    4.6000000e+02    8.4584678e+06    7.9931320e+02    2.4219237e+03    7.1997578e-03    1.4107041e+01    5.9347450e+04   -7.6719646e-01    0.0000000e+00   -3.6321879e-06    6.3512571e-06   -6.6241917e-03   -5.1228262e-04   -5.3544299e+02    8.5625174e-06    4.2258026e-07    4.0969067e-04    4.0860734e-07    4.2282117e+01
   6.6020645e+00    3.8454707e+00    9.9768658e-02    4.1444956e+01    0.0000000e+00    2.1091979e-05    8.7935122e+02    9.3493574e+02    8.0430575e+02    4.6000000e+02    4.6000000e+02    4.6000000e+02    8.5149815e+06    8.0691562e+02    2.4588397e+03    7.2081871e-03    1.4146545e+01    5.9813244e+04   -1.8046539e-01    0.0000000e+00    2.0195306e-05    7.0691319e-06   -6.7876044e-03   -9.9393178e-03   -5.3941514e+02    2.7403694e-06    4.5883055e-07    4.2025035e-04    3.6187539e-07    4.2653574e+01
   6.7013959e+00    4.7273966e+00    1.0202649e-01    4.3073383e+01    0.0000000e+00    2.1298094e-05    8.8103834e+02    9.3500209e+02    8.0700808e+02    4.6000000e+02    4.6000000e+02    4.6000000e+02    8.5723229e+06    8.1686715e+02    2.5021206e+03    7.2169391e-03    1.4187656e+01    6.0289300e+04    6.4826452e-01    0.0000000e+00    5.5454974e-05    2.7134993e-06   -6.9718012e-03    7.8984133e-03   -5.4555975e+02   -7.6280924e-06    3.6165251e-07    4.3115543e-04    1.7830611e-07    4.3183457e+01
   6.8005910e+00    1.6573176e+00    1.0275025e-01    4.3631275e+01    0.0000000e+00    2.1346349e-05    8.8131286e+02    9.3348057e+02    8.0851018e+02    4.6000000e+02    4.6000000e+02    4.6000000e+02    8.5837148e+06    8.1923313e+02    2.5125964e+03    7.2258083e-03    1.4229182e+01    6.0443995e+04   -1.5223690e-01    0.0000000e+00    3.5498872e-05   -1.6244430e-05   -6.8408296e-03    5.1750378e-03   -5.4948213e+02    1.7435183e-06    3.5260186e-07    4.2256547e-04   -1.1154459e-06    4.3328706e+01
   6.9093072e+00    3.3588265e+00    1.0183817e-01    4.2984777e+01    0.0000000e+00    2.1262692e-05    8.7913902e+02    9.3248822e+02    8.0591060e+02    4.6000000e+02    4.6000000e+02    4.6000000e+02    8.5199786e+06    8.1220170e+02    2.4822093e+03    7.2356831e-03    1.4274430e+01    6.0077217e+04   -1.1988885e-01    0.0000000e+00   -3.2351229e-05   -6.7981265e-06    5.8135916e-03   -9.2490518e-03   -5.4600487e+02    1.3650971e-06   -4.6230970e-07   -3.5995732e-04   -5.6722768e-07    4.3025939e+01
   7.0071396e+00    2.7582802e+00    1.0137510e-01    4.2653336e+01    0.0000000e+00    2.1218192e-05    8.7661343e+02    9.3330044e+02    8.0175966e+02    4.6000000e+02    4.6000000e+02    4.6000000e+02    8.4474273e+06    8.0629801e+02    2.4549181e+03    7.2446963e-03    1.4314647e+01    5.9639453e+04   -2.4640188e-01    0.0000000e+00   -6.6324290e-05   -2.3663057e-05    5.6628499e-03    2.3116576e-03   -5.3994018e+02    3.0158030e-06   -6.7314234e-07   -3.5080454e-04   -1.7348148e-06    4.2810725e+01
   7.1008794e+00    2.2469304e+00    1.0075011e-01    4.2217408e+01    0.0000000e+00    2.1160423e-05    8.7570023e+02    9.3327320e+02    8.0013894e+02    4.6000000e+02    4.6000000e+02    4.6000000e+02    8.4247970e+06    8.0300986e+02    2.4432160e+03    7.2534476e-03    1.4352863e+01    5.9551314e+04    3.2872932e-01    0.0000000e+00    5.0763728e-05    4.2122257e-06   -6.0209878e-03    3.5849290e-03   -5.3896770e+02   -3.8271250e-06    4.3995335e-07    3.7222235e-04    1.7621589e-07    4.2656999e+01
   7.2041532e+00    4.9422321e+00    1.0219677e-01    4.3186448e+01    0.0000000e+00    2.1310809e-05    8.7643366e+02    9.3132213e+02    8.0277425e+02    4.6000000e+02    4.6000000e+02    4.6000000e+02    8.4498400e+06    8.0827959e+02    2.4649029e+03    7.2632288e-03    1.4395076e+01    5.9809420e+04    9.8496272e-02    0.0000000e+00    4.8627217e-05    1.8727554e-07   -6.9609844e-03   -7.8073482e-04   -5.4448308e+02   -1.3216260e-06    3.8444854e-07    4.3050015e-04    4.0669125e-08    4.2965265e+01
   7.3096333e+00    2.1703906e+00    1.0340396e-01    4.4092673e+01    0.0000000e+00    2.1404349e-05    8.7719157e+02    9.3062935e+02    8.0466151e+02    4.6000000e+02    4.6000000e+02    4.6000000e+02    8.4773003e+06    8.1311192e+02    2.4865442e+03    7.2733644e-03    1.4438645e+01    6.0087590e+04   -2.8773503e-01    0.0000000e+00    4.9628866e-06    3.4628904e-06   -7.0206775e-03   -1.5845314e-03   -5.4937870e+02    3.4967579e-06    4.6438469e-07    4.3449781e-04    2.1157601e-07    4.3236040e+01
   7.4089793e+00    9.4127528e-01    1.0315024e-01    4.3968611e+01    0.0000000e+00    2.1370106e-05    8.7741968e+02    9.3318845e+02    8.0327793e+02    4.6000000e+02    4.6000000e+02    4.6000000e+02    8.4931333e+06    8.1382703e+02    2.4955955e+03    7.2830408e-03    1.4479890e+01    6.0279595e+04    4.6316784e-02    0.0000000e+00   -2.9393393e-05    3.6358052e-05   -2.9809777e-03   -2.7572082e-04   -5.4990573e+02   -5.2694692e-07    2.0944315e-06    1.8514771e-04    2.2604085e-06    4.3250611e+01
   7.5083666e+00    3.7999183e+00    1.0384585e-01    4.4507160e+01    0.0000000e+00    2.1436398e-05    8.7855124e+02    9.3648447e+02    8.0259081e+02    4.6000000e+02    4.6000000e+02    4.6000000e+02    8.5381200e+06    8.1911101e+02    2.5247591e+03    7.2928507e-03    1.4521437e+01    6.0680356e+04    8.7791472e-03    0.0000000e+00    2.7378432e-05    5.0854208e-07   -7.1762755e-03    8.7183928e-04   -5.5236961e+02   -3.3338753e-08    4.1884199e-07    4.4399823e-04   -8.8904479e-09    4.3495299e+01
   7.6077339e+00    7.7801321e+00    1.0916153e-01    4.8458965e+01    0.0000000e+00    2.1929178e-05    8.8154149e+02    9.3846086e+02    8.0583278e+02    4.6000000e+02    4.6000000e+02    4.6000000e+02    8.6379986e+06    8.3972524e+02    2.6114342e+03    7.3027880e-03    1.4563943e+01    6.1474052e+04    5.1695206e-02    0.0000000e+00    3.6741720e-05    1.7054149e-07   -7.6173663e-03   -2.9767969e-04   -5.6145352e+02   -5.7444903e-07    4.4420835e-07    4.7132248e-04   -1.4182086e-08    4.4627034e+01
   7.7070864e+00    7.5289021e+00    1.1809194e-01    5.5652851e+01    0.0000000e+00    2.2653575e-05    8.8535301e+02    9.4003312e+02    8.1071779e+02    4.6000000e+02    4.6000000e+02    4.6000000e+02    8.7636183e+06    8.7023886e+02    2.7351107e+03    7.3128532e-03    1.4608314e+01    6.2454151e+04    1.4858145e-02    0.0000000e+00    3.1652267e-05    4.6906947e-07   -8.3065359e-03    8.2311975e-05   -5.7351729e+02   -2.2477303e-07    5.0929562e-07    5.1416202e-04    8.5384009e-09    4.6355259e+01
   7.8064895e+00    3.8440629e+00    1.2312780e-01    6.0108454e+01    0.0000000e+00    2.3000078e-05    8.8787745e+02    9.4163647e+02    8.1336781e+02    4.6000000e+02    4.6000000e+02    4.6000000e+02    8.8508878e+06    8.8818702e+02    2.8129872e+03    7.3230530e-03    1.4654434e+01    6.3163905e+04    1.9710312e-03    0.0000000e+00    2.4374165e-05    5.5296220e-07   -8.6972009e-03    5.8380086e-04   -5.8167593e+02   -3.8324972e-08    5.5670577e-07    5.3844350e-04    1.3937959e-08    4.7340254e+01
   7.9083295e+00    8.8747274e-01    1.2317502e-01    6.0280243e+01    0.0000000e+00    2.2977059e-05    8.8803187e+02    9.4281265e+02    8.1287024e+02    4.6000000e+02    4.6000000e+02    4.6000000e+02    8.8634223e+06    8.8928362e+02    2.8229612e+03    7.3336383e-03    1.4702342e+01    6.3344703e+04   -7.9956721e-02    0.0000000e+00    2.0201930e-06    5.4983817e-05   -1.2886095e-03   -7.8203985e-04   -5.8331763e+02    1.0132152e-06    3.5236951e-06    8.0061705e-05    3.6799540e-06    4.7390513e+01
   8.0056277e+00    1.1705370e+00    1.2193801e-01    5.9276625e+01    0.0000000e+00    2.2872604e-05    8.8675984e+02    9.4314500e+02    8.1085728e+02    4.6000000e+02    4.6000000e+02    4.6000000e+02    8.8289431e+06    8.8396119e+02    2.8030124e+03    7.3438758e-03    1.4747948e+01    6.3186501e+04    5.4863080e-02    0.0000000e+00   -1.5937565e-04   -3.2352149e-05    4.6508866e-03   -7.2097400e-05   -5.8140004e+02   -6.0649436e-07   -6.2292236e-08   -2.8778557e-04   -2.1910161e-06    4.7131678e+01
   8.1126626e+00    9.9826520e-01    1.2068632e-01    5.8250973e+01    0.0000000e+00    2.2770816e-05    8.8539558e+02    9.4265550e+02    8.0925770e+02    4.6000000e+02    4.6000000e+02    4.6000000e+02    8.7911665e+06    8.7810158e+02    2.7804426e+03    7.3552862e-03    1.4797706e+01    6.3013933e+04    3.8447514e-02    0.0000000e+00   -3.7758711e-05   -1.2307141e-05   -5.5664570e-03    9.5956812e-04   -5.8005614e+02   -4.3512920e-07    1.0305492e-06    3.4446509e-04   -7.0141326e-07    4.6849682e+01
   8.2125460e+00    2.1312349e+00    1.2017405e-01    5.7825561e+01    0.0000000e+00    2.2731872e-05    8.8485139e+02    9.4176206e+02    8.0917527e+02    4.6000000e+02    4.6000000e+02    4.6000000e+02    8.7785075e+06    8.7565277e+02    2.7727174e+03    7.3660659e-03    1.4843895e+01    6.3015299e+04   -4.0775368e-04    0.0000000e+00   -3.3478595e-05    3.2050146e-06   -8.3327664e-03   -2.7910027e-04   -5.8128698e+02   -7.3309325e-08    5.3887035e-07    5.1599453e-04    2.4091663e-07    4.6734544e+01
   8.3021516e+00    2.3232652e+00    1.2014317e-01    5.7800475e+01    0.0000000e+00    2.2728832e-05    8.8475951e+02    9.4106169e+02    8.0956688e+02    4.6000000e+02    4.6000000e+02    4.6000000e+02    8.7797706e+06    8.7542326e+02    2.7745083e+03    7.3758415e-03    1.4885309e+01    6.3108005e+04   -6.6567927e-02    0.0000000e+00   -1.6002601e-05   -1.5359736e-06   -8.4259212e-03   -7.4614816e-04   -5.8346173e+02    8.0473457e-07    5.9226150e-07    5.2157254e-04   -9.6358833e-08    4.6730611e+01
   8.4069530e+00    1.8079131e+00    1.1996647e-01    5.7683084e+01    0.0000000e+00    2.2708346e-05    8.8464387e+02    9.4084166e+02    8.0958264e+02    4.6000000e+02    4.6000000e+02    4.6000000e+02    8.7817931e+06    8.7497764e+02    2.7766683e+03    7.3874177e-03    1.4933788e+01    6.3221748e+04   -1.8116905e-03    0.0000000e+00   -5.6515568e-05   -8.4654622e-06   -8.3124416e-03    9.6366831e-05   -5.8556000e+02    4.9154137e-08    5.3881450e-07    5.1465647e-04   -5.5777760e-07    4.6710394e+01
   8.5105518e+00    2.0360118e+00    1.1978965e-01    5.7568808e+01    0.0000000e+00    2.2690339e-05    8.8473618e+02    9.4183425e+02    8.0916063e+02    4.6000000e+02    4.6000000e+02    4.6000000e+02    8.7919626e+06    8.7536540e+02    2.7839680e+03    7.3990011e-03    1.4981774e+01    6.3394243e+04    2.4971237e-02    0.0000000e+00   -5.9647778e-05   -4.0189083e-07   -8.4533024e-03    3.1695215e-04   -5.8735134e+02   -3.0836959e-07    6.0194597e-07    5.2350822e-04   -4.5592182e-08    4.6720714e+01
   8.6007021e+00    3.7798191e+00    1.2081291e-01    5.8423299e+01    0.0000000e+00    2.2779142e-05    8.8573035e+02    9.4379209e+02    8.0948087e+02    4.6000000e+02    4.6000000e+02    4.6000000e+02    8.8312730e+06    8.8082482e+02    2.8134112e+03    7.4091875e-03    1.5023810e+01    6.3765261e+04   -1.0026390e-02    0.0000000e+00   -2.6584857e-05   -1.9252139e-07   -8.6593258e-03   -1.4089193e-04   -5.9081336e+02    3.9534327e-08    5.9871729e-07    5.3624535e-04   -3.7742720e-08    4.6991673e+01
   8.7099976e+00    6.6257024e+00    1.2616342e-01    6.2950788e+01    0.0000000e+00    2.3223125e-05    8.8861017e+02    9.4655804e+02    8.1205663e+02    4.6000000e+02    4.6000000e+02    4.6000000e+02    8.9325120e+06    9.0065540e+02    2.9030184e+03    7.4216917e-03    1.5075876e+01    6.4604979e+04   -4.9866386e-02    0.0000000e+00    3.4170343e-06   -9.1338385e-07   -9.1434695e-03   -6.2522741e-04   -5.9983197e+02    5.9725369e-07    6.3605720e-07    5.6615785e-04   -8.8137947e-08    4.8065011e+01
   8.8016364e+00    7.2781494e+00    1.3382099e-01    6.9866115e+01    0.0000000e+00    2.3788498e-05    8.9174959e+02    9.4846140e+02    8.1567834e+02    4.6000000e+02    4.6000000e+02    4.6000000e+02    9.0404498e+06    9.2560607e+02    3.0104238e+03    7.4322865e-03    1.5121136e+01    6.5479002e+04    1.3600443e-02    0.0000000e+00    1.5077740e-05   -2.2649933e-06   -9.7707893e-03    6.7760052e-06   -6.1015587e+02   -3.8756367e-07    6.9515582e-07    6.0501041e-04   -1.7340763e-07    4.9463976e+01
   8.9036640e+00    5.2000082e+00    1.4044737e-01    7.6225038e+01    0.0000000e+00    2.4227134e-05    8.9455804e+02    9.5021772e+02    8.1897288e+02    4.6000000e+02    4.6000000e+02    4.6000000e+02    9.1387108e+06    9.4721610e+02    3.1062463e+03    7.4442179e-03    1.5173311e+01    6.6297069e+04    3.6140875e-02    0.0000000e+00    1.8282066e-06   -5.5818709e-06   -1.0307740e-02    5.2829809e-04   -6.2000950e+02   -2.9902027e-07    7.3359865e-07    6.3830945e-04   -3.9333473e-07    5.0664115e+01
   9.0014168e+00    2.3709988e+00    1.4209864e-01    7.7939796e+01    0.0000000e+00    2.4311849e-05    8.9558977e+02    9.5142425e+02    8.1985041e+02    4.6000000e+02    4.6000000e+02    4.6000000e+02    9.1801968e+06    9.5405752e+02    3.1419993e+03    7.4557741e-03    1.5224313e+01    6.6701427e+04    1.8575509e-02    0.0000000e+00   -5.2980936e-05    1.5313734e-06   -8.8743249e-03    2.5717709e-04   -6.2458677e+02   -2.1294814e-07    6.8066817e-07    5.4979673e-04    7.0753441e-08    5.1022971e+01
   9.1141468e+00    1.0688532e+00    1.4115831e-01    7.7141286e+01    0.0000000e+00    2.4228174e-05    8.9512412e+02    9.5232563e+02    8.1878508e+02    4.6000000e+02    4.6000000e+02    4.6000000e+02    9.1733450e+06    9.5172885e+02    3.1383708e+03    7.4692639e-03    1.5283338e+01    6.6772178e+04   -3.7857959e-02    0.0000000e+00   -1.1320007e-05    1.5059240e-05   -6.1693681e-03   -3.7039632e-04   -6.2519781e+02    4.6556825e-07    4.8432891e-06    3.8253164e-04    1.0861994e-06    5.0895855e+01
   9.2025610e+00    1.3026724e+00    1.4014070e-01    7.6218132e+01    0.0000000e+00    2.4150959e-05    8.9438111e+02    9.5227224e+02    8.1785444e+02    4.6000000e+02    4.6000000e+02    4.6000000e+02    9.1542951e+06    9.4803179e+02    3.1259830e+03    7.4799479e-03    1.5329468e+01    6.6728769e+04    1.8208210e-02    0.0000000e+00   -7.1858468e-05   -4.7730723e-06   -7.6106220e-03   -9.7673357e-05   -6.2512842e+02   -8.4277885e-08    1.0854411e-06    4.7163607e-04   -3.1054657e-07    5.0709580e+01
   9.3166454e+00    1.7918414e+00    1.3913317e-01    7.5267693e+01    0.0000000e+00    2.4079362e-05    8.9350527e+02    9.5124602e+02    8.1751327e+02    4.6000000e+02    4.6000000e+02    4.6000000e+02    9.1311497e+06    9.4375944e+02    3.1108416e+03    7.4938998e-03    1.5388721e+01    6.6684209e+04    6.2013634e-02    0.0000000e+00   -7.0627903e-05   -7.7353717e-06   -8.3728670e-03    7.0893504e-04   -6.2616289e+02   -7.9875561e-07    6.5990993e-07    5.1865438e-04   -4.7607224e-07    5.0504991e+01
   9.4138819e+00    1.6391523e+00    1.3833260e-01    7.4531954e+01    0.0000000e+00    2.4017496e-05    8.9284326e+02    9.5040733e+02    8.1724312e+02    4.6000000e+02    4.6000000e+02    4.6000000e+02    9.1138009e+06    9.4044023e+02    3.0996657e+03    7.5059173e-03    1.5439013e+01    6.6664362e+04   -1.8216416e-02    0.0000000e+00   -1.0164996e-04   -1.0452776e-05   -8.3662245e-03   -1.4696171e-05   -6.2723646e+02    2.4943123e-07    6.8335599e-07    5.1835382e-04   -6.5829839e-07    5.0344124e+01
   9.5165859e+00    1.7095239e+00    1.3755553e-01    7.3814862e+01    0.0000000e+00    2.3959715e-05    8.9236984e+02    9.5036907e+02    8.1638185e+02    4.6000000e+02    4.6000000e+02    4.6000000e+02    9.1044599e+06    9.3803310e+02    3.0941569e+03    7.5187466e-03    1.5491988e+01    6.6709956e+04   -8.6373424e-02    0.0000000e+00   -1.8417641e-04    5.7716524e-06   -8.6275467e-03   -7.9117020e-04   -6.2833702e+02    8.8692625e-07    8.5180497e-07    5.3481213e-04    3.3690865e-07    5.0220372e+01
   9.6154613e+00    2.7321830e+00    1.3748241e-01    7.3686612e+01    0.0000000e+00    2.3964560e-05    8.9258159e+02    9.5112994e+02    8.1601012e+02    4.6000000e+02    4.6000000e+02    4.6000000e+02    9.1184989e+06    9.3917186e+02    3.1055344e+03    7.5312255e-03    1.5543048e+01    6.6923692e+04   -7.9072265e-02    0.0000000e+00   -1.9257347e-04    2.0344472e-06   -9.9182403e-03   -6.7896458e-04   -6.3084521e+02    9.6462879e-07    7.3137250e-07    6.1489997e-04    7.7671561e-08    5.0270201e+01
   9.7196578e+00    4.4192299e+00    1.3923224e-01    7.5111356e+01    0.0000000e+00    2.4122796e-05    8.9393896e+02    9.5262445e+02    8.1694420e+02    4.6000000e+02    4.6000000e+02    4.6000000e+02    9.1714206e+06    9.4744973e+02    3.1489971e+03    7.5445156e-03    1.5597369e+01    6.7430803e+04   -1.2933612e-02    0.0000000e+00   -1.1907723e-04   -2.4331258e-06   -1.0353735e-02   -8.7569785e-05   -6.3668233e+02    1.4153178e-07    7.8492364e-07    6.4163098e-04   -2.1262724e-07    5.0698325e+01
   9.8051008e+00    5.3598671e+00    1.4244123e-01    7.7919684e+01    0.0000000e+00    2.4378425e-05    8.9577681e+02    9.5400139e+02    8.1863987e+02    4.6000000e+02    4.6000000e+02    4.6000000e+02    9.2392335e+06    9.5998855e+02    3.2090899e+03    7.5555103e-03    1.5642719e+01    6.8028306e+04    1.6278761e-02    0.0000000e+00   -9.6487331e-05   -2.5175331e-06   -1.0685623e-02    1.2297522e-04   -6.4373118e+02   -9.0969469e-08    8.2810125e-07    6.6213645e-04   -2.1341661e-07    5.1371944e+01
   9.9188649e+00    5.1338469e+00    1.4732747e-01    8.2425374e+01    0.0000000e+00    2.4730944e-05    8.9837742e+02    9.5579000e+02    8.2117537e+02    4.6000000e+02    4.6000000e+02    4.6000000e+02    9.3349882e+06    9.7831719e+02    3.2963786e+03    7.5703127e-03    1.5704560e+01    6.8868012e+04    5.8238157e-03    0.0000000e+00   -1.0652794e-04   -2.8149541e-06   -1.1126826e-02    1.4247253e-04   -6.5381438e+02   -1.4435280e-07    8.7602833e-07    6.8951026e-04   -2.3048644e-07    5.2363369e+01
   1.0013913e+01    3.9199379e+00    1.4991349e-01    8.4971685e+01    0.0000000e+00    2.4886669e-05    8.9989130e+02    9.5704845e+02    8.2253656e+02    4.6000000e+02    4.6000000e+02    4.6000000e+02    9.3932244e+06    9.8865419e+02    3.3483987e+03    7.5828005e-03    1.5757316e+01    6.9411942e+04    3.9789852e-02    0.0000000e+00   -1.5184521e-04   -3.9420760e-06   -1.1312152e-02    1.4989190e-04   -6.6045110e+02   -2.5651966e-07    8.8842706e-07    7.0115030e-04   -3.0539610e-07    5.2914640e+01
   1.0115947e+01    2.4859038e+00    1.5051198e-01    8.5600219e+01    0.0000000e+00    2.4910394e-05    9.0045718e+02    9.5784473e+02    8.2288896e+02    4.6000000e+02    4.6000000e+02    4.6000000e+02    9.4198453e+06    9.9225398e+02    3.3713234e+03    7.5963400e-03    1.5814528e+01    6.9732914e+04    5.2487987e-02    0.0000000e+00   -2.3495679e-04   -8.8413397e-07   -1.1146768e-02    5.0982141e-04   -6.6459366e+02   -5.0707711e-07    9.0719362e-07    6.9123784e-04   -8.8882970e-08    5.3099271e+01
   1.0210429e+01    1.6399885e+00    1.4983721e-01    8.4987074e+01    0.0000000e+00    2.4852376e-05    9.0014669e+02    9.5790053e+02    8.2242791e+02    4.6000000e+02    4.6000000e+02    4.6000000e+02    9.4157994e+06    9.9060492e+02    3.3693685e+03    7.6089941e-03    1.5867604e+01    6.9819047e+04    1.7834049e-02    0.0000000e+00   -2.8155709e-04    1.8717155e-06   -1.0568245e-02    2.5416857e-04   -6.6618871e+02   -1.0501151e-07    1.1090097e-06    6.5569608e-04    1.1233910e-07    5.3013747e+01
   1.0307969e+01    1.3482749e+00    1.4863216e-01    8.3850606e+01    0.0000000e+00    2.4762136e-05    8.9934760e+02    9.5747257e+02    8.2158442e+02    4.6000000e+02    4.6000000e+02    4.6000000e+02    9.3946341e+06    9.8636174e+02    3.3549091e+03    7.6221803e-03    1.5922225e+01    6.9782833e+04    4.1630052e-02    0.0000000e+00   -2.5828212e-04   -1.9410785e-05   -9.7405565e-03    1.6236505e-04   -6.6666942e+02   -4.4258001e-07    1.2021802e-06    6.0467607e-04   -1.2330977e-06    5.2801046e+01
   1.0404597e+01    1.4294766e+00    1.4738934e-01    8.2651997e+01    0.0000000e+00    2.4675269e-05    8.9846016e+02    9.5686168e+02    8.2074702e+02    4.6000000e+02    4.6000000e+02    4.6000000e+02    9.3701459e+06    9.8171775e+02    3.3382107e+03    7.6353640e-03    1.5976069e+01    6.9721405e+04    8.6611944e-03    0.0000000e+00   -2.3264476e-04   -1.8315731e-05   -9.7622031e-03    1.2060614e-04   -6.6700979e+02    2.2644430e-08    1.1091495e-06    6.0581012e-04   -1.1556854e-06    5.2570714e+01
   1.0507755e+01    1.8181585e+00    1.4634037e-01    8.1627100e+01    0.0000000e+00    2.4604200e-05    8.9776095e+02    9.5632852e+02    8.2007224e+02    4.6000000e+02    4.6000000e+02    4.6000000e+02    9.3526043e+06    9.7806719e+02    3.3267102e+03    7.6495759e-03    1.6033309e+01    6.9720515e+04   -2.2393161e-02    0.0000000e+00   -2.5166176e-04   -1.7329634e-06   -1.0348067e-02   -8.3599251e-05   -6.6807295e+02    1.5139820e-07    1.1192165e-06    6.4191890e-04   -9.9606116e-08    5.2389372e+01
   1.0622546e+01    2.5235243e+00    1.4584746e-01    8.1068710e+01    0.0000000e+00    2.4582152e-05    8.9757407e+02    9.5625343e+02    8.1967899e+02    4.6000000e+02    4.6000000e+02    4.6000000e+02    9.3534603e+06    9.7718002e+02    3.3292897e+03    7.6655567e-03    1.6096936e+01    6.9872565e+04   -3.7283457e-02    0.0000000e+00   -2.3944777e-04   -7.9299764e-07   -1.0841444e-02   -3.9312210e-04   -6.7082766e+02    4.2667403e-07    9.5146215e-07    6.7237758e-04   -7.0359080e-08    5.2345265e+01
   1.0708033e+01    3.1107964e+00    1.4612037e-01    8.1224448e+01    0.0000000e+00    2.4615852e-05    8.9790741e+02    9.5656194e+02    8.1988355e+02    4.6000000e+02    4.6000000e+02    4.6000000e+02    9.3703695e+06    9.7927335e+02    3.3442919e+03    7.6775569e-03    1.6144486e+01    7.0108430e+04   -4.4949529e-02    0.0000000e+00   -2.1165257e-04   -2.3954798e-06   -1.1069748e-02   -3.5972813e-04   -6.7415295e+02    5.0528415e-07    9.2105124e-07    6.8639813e-04   -1.9024218e-07    5.2453125e+01
   1.0800601e+01    3.6037040e+00    1.4703808e-01    8.1975948e+01    0.0000000e+00    2.4696183e-05    8.9863630e+02    9.5724390e+02    8.2059190e+02    4.6000000e+02    4.6000000e+02    4.6000000e+02    9.4012292e+06    9.8391393e+02    3.3715350e+03    7.6906604e-03    1.6196333e+01    7.0459316e+04    4.0115085e-03    0.0000000e+00   -1.8648807e-04   -3.6145307e-06   -1.1264268e-02   -1.7967592e-05   -6.7882959e+02   -4.1676574e-08    9.3203472e-07    6.9835751e-04   -2.7068613e-07    5.2695424e+01
   1.0917617e+01    3.7365397e+00    1.4860626e-01    8.3363084e+01    0.0000000e+00    2.4815764e-05    8.9975693e+02    9.5809954e+02    8.2158633e+02    4.6000000e+02    4.6000000e+02    4.6000000e+02    9.4470666e+06    9.9120841e+02    3.4125889e+03    7.7073974e-03    1.6262565e+01    7.0956908e+04    1.1221845e-02    0.0000000e+00   -1.7886286e-04   -3.5368291e-06   -1.1466592e-02    1.3797899e-04   -6.8542957e+02   -5.2586524e-08    9.5921408e-07    7.1087538e-04   -2.6518969e-07    5.3079256e+01
   1.1004363e+01    3.4374035e+00    1.4951706e-01    8.4198053e+01    0.0000000e+00    2.4878115e-05    9.0044042e+02    9.5851497e+02    8.2222495e+02    4.6000000e+02    4.6000000e+02    4.6000000e+02    9.4760254e+06    9.9565801e+02    3.4387277e+03    7.7199054e-03    1.6312147e+01    7.1289884e+04    3.9057868e-02    0.0000000e+00   -1.8776789e-04   -4.3038407e-06   -1.1562086e-02    2.3081531e-04   -6.8999046e+02   -3.0886138e-07    9.7659947e-07    7.1683306e-04   -3.0681346e-07    5.3313179e+01
   1.1127178e+01    2.6264211e+00    1.4978487e-01    8.4455811e+01    0.0000000e+00    2.4885923e-05    9.0079060e+02    9.5864867e+02    8.2264209e+02    4.6000000e+02    4.6000000e+02    4.6000000e+02    9.4957587e+06    9.9800728e+02    3.4574118e+03    7.7377997e-03    1.6382787e+01    7.1603885e+04    1.5101510e-02    0.0000000e+00   -2.1224381e-04   -4.7494491e-06   -1.1549281e-02    2.4992947e-04   -6.9480440e+02   -2.1115843e-07    9.8944178e-07    7.1612194e-04   -3.1685267e-07    5.3437325e+01
   1.1232729e+01    1.9293540e+00    1.4907435e-01    8.3795374e+01    0.0000000e+00    2.4826354e-05    9.0041185e+02    9.5830453e+02    8.2220513e+02    4.6000000e+02    4.6000000e+02    4.6000000e+02    9.4892308e+06    9.9604090e+02    3.4544715e+03    7.7533267e-03    1.6443570e+01    7.1698259e+04    3.8001112e-02    0.0000000e+00   -2.4273706e-04   -8.3590355e-06   -1.1340638e-02    1.9255448e-04   -6.9705069e+02   -3.0585453e-07    9.8582480e-07    7.0329857e-04   -5.1921200e-07    5.3340351e+01
   1.1311119e+01    1.5950908e+00    1.4821669e-01    8.2968952e+01    0.0000000e+00    2.4765076e-05    8.9984240e+02    9.5788273e+02    8.2158999e+02    4.6000000e+02    4.6000000e+02    4.6000000e+02    9.4744027e+06    9.9303356e+02    3.4447547e+03    7.7649421e-03    1.6488608e+01    7.1693534e+04    2.8779878e-02    0.0000000e+00   -2.6426609e-04   -1.1498076e-05   -1.1036524e-02    2.7497308e-04   -6.9789060e+02   -3.7711834e-07    9.9142582e-07    6.8459225e-04   -6.8324274e-07    5.3191224e+01
   1.1417529e+01    1.5080846e+00    1.4689354e-01    8.1733739e+01    0.0000000e+00    2.4666183e-05    8.9889570e+02    9.5718945e+02    8.2059345e+02    4.6000000e+02    4.6000000e+02    4.6000000e+02    9.4481965e+06    9.8808741e+02    3.4272484e+03    7.7808494e-03    1.6549469e+01    7.1641691e+04    1.2813809e-02    0.0000000e+00   -2.5932071e-04   -1.7155115e-05   -1.0835185e-02    1.1391460e-04   -6.9856138e+02   -9.6600559e-08    1.0252561e-06    6.7220795e-04   -1.0336628e-06    5.2946897e+01
   1.1518901e+01    1.7330126e+00    1.4575646e-01    8.0631584e+01    0.0000000e+00    2.4589406e-05    8.9809656e+02    9.5655740e+02    8.1978056e+02    4.6000000e+02    4.6000000e+02    4.6000000e+02    9.4267875e+06    9.8393503e+02    3.4133023e+03    7.7961368e-03    1.6607184e+01    7.1619834e+04   -4.5063337e-02    0.0000000e+00   -2.3065830e-04   -8.6186963e-06   -1.1016460e-02   -2.7427134e-04   -6.9952195e+02    4.4188036e-07    1.0063898e-06    6.8321764e-04   -5.1906988e-07    5.2741975e+01
   1.1629601e+01    2.2214770e+00    1.4491759e-01    7.9774911e+01    0.0000000e+00    2.4539643e-05    8.9758472e+02    9.5607576e+02    8.1925278e+02    4.6000000e+02    4.6000000e+02    4.6000000e+02    9.4158207e+06    9.8131477e+02    3.4074615e+03    7.8129847e-03    1.6670045e+01    7.1691150e+04   -1.1820702e-02    0.0000000e+00   -2.1393181e-04   -6.5014111e-06   -1.1178654e-02   -2.7313508e-04   -7.0164543e+02    2.4756672e-07    9.9655632e-07    6.9315114e-04   -4.1657089e-07    5.2613288e+01
   1.1734275e+01    2.6498404e+00    1.4456991e-01    7.9358787e+01    0.0000000e+00    2.4527039e-05    8.9745562e+02    9.5582558e+02    8.1915019e+02    4.6000000e+02    4.6000000e+02    4.6000000e+02    9.4175089e+06    9.8081323e+02    3.4114826e+03    7.8290581e-03    1.6729500e+01    7.1851503e+04    3.1463439e-02    0.0000000e+00   -1.9161712e-04   -6.0964883e-06   -1.1278604e-02    2.9940919e-04   -7.0473851e+02   -3.7609303e-07    1.0002424e-06    6.9927335e-04   -3.8287233e-07    5.2591891e+01
   1.1808760e+01    2.8329330e+00    1.4451581e-01    7.9249453e+01    0.0000000e+00    2.4529858e-05    8.9752172e+02    9.5576556e+02    8.1925372e+02    4.6000000e+02    4.6000000e+02    4.6000000e+02    9.4238853e+06    9.8127877e+02    3.4184807e+03    7.8405713e-03    1.6771896e+01    7.2005858e+04   -1.7281278e-02    0.0000000e+00   -1.7989521e-04   -5.1697490e-06   -1.1331653e-02    8.2343040e-05   -7.0739249e+02    1.6913211e-07    9.9908587e-07    7.0252450e-04   -3.3319641e-07    5.2617125e+01
   1.1913013e+01    2.8988777e+00    1.4455765e-01    7.9217126e+01    0.0000000e+00    2.4539741e-05    8.9767472e+02    9.5573662e+02    8.1961312e+02    4.6000000e+02    4.6000000e+02    4.6000000e+02    9.4353050e+06    9.8243813e+02    3.4306065e+03    7.8568204e-03    1.6831409e+01    7.2242500e+04   -1.7055081e-02    0.0000000e+00   -1.7589484e-04   -5.4651395e-06   -1.1383299e-02   -2.7954865e-04   -7.1132982e+02    2.9282041e-07    9.9925225e-07    7.0570553e-04   -3.6379043e-07    5.2680785e+01
   1.2014355e+01    2.7399926e+00    1.4447075e-01    7.9093492e+01    0.0000000e+00    2.4534003e-05    8.9773650e+02    9.5563655e+02    8.1975330e+02    4.6000000e+02    4.6000000e+02    4.6000000e+02    9.4430505e+06    9.8297920e+02    3.4397179e+03    7.8727479e-03    1.6889438e+01    7.2448337e+04    2.8377763e-02    0.0000000e+00   -1.7250269e-04   -6.5542912e-06   -1.1407103e-02    1.6363769e-04   -7.1494111e+02   -2.7759770e-07    1.0053918e-06    7.0716474e-04   -4.2045888e-07    5.2711538e+01
   1.2124681e+01    2.3859519e+00    1.4402774e-01    7.8653791e+01    0.0000000e+00    2.4500614e-05    8.9751995e+02    9.5531319e+02    8.1941700e+02    4.6000000e+02    4.6000000e+02    4.6000000e+02    9.4418283e+06    9.8201741e+02    3.4420185e+03    7.8902405e-03    1.6952699e+01    7.2599893e+04    1.9052984e-02    0.0000000e+00   -1.7234537e-04   -7.8855515e-06   -1.1375920e-02    2.7055444e-04   -7.1811668e+02   -2.1231808e-07    1.0005439e-06    7.0521312e-04   -4.9319757e-07    5.2667486e+01
   1.2221398e+01    2.0644225e+00    1.4330766e-01    7.7989531e+01    0.0000000e+00    2.4443587e-05    8.9706698e+02    9.5486794e+02    8.1887164e+02    4.6000000e+02    4.6000000e+02    4.6000000e+02    9.4313130e+06    9.7965559e+02    3.4367360e+03    7.9056989e-03    1.7008110e+01    7.2661131e+04   -2.1463432e-03    0.0000000e+00   -1.8309427e-04   -1.0066951e-05   -1.1286456e-02   -2.5275586e-05   -7.2010808e+02    1.3377886e-07    9.8880746e-07    6.9969158e-04   -6.2527973e-07    5.2550929e+01
   1.2334588e+01    1.8179975e+00    1.4219935e-01    7.6962596e+01    0.0000000e+00    2.4360256e-05    8.9625475e+02    9.5414343e+02    8.1797948e+02    4.6000000e+02    4.6000000e+02    4.6000000e+02    9.4092069e+06    9.7549012e+02    3.4234834e+03    7.9239472e-03    1.7072754e+01    7.2658140e+04    4.4273441e-02    0.0000000e+00   -1.6414500e-04   -1.5017211e-05   -1.1178892e-02    2.3553120e-04   -7.2164296e+02   -4.4991344e-07    9.6238388e-07    6.9293518e-04   -9.0976481e-07    5.2346269e+01
   1.2419793e+01    1.7705975e+00    1.4129588e-01    7.6122179e+01    0.0000000e+00    2.4294616e-05    8.9555920e+02    9.5354016e+02    8.1724167e+02    4.6000000e+02    4.6000000e+02    4.6000000e+02    9.3896249e+06    9.7195311e+02    3.4114775e+03    7.9377847e-03    1.7121216e+01    7.2633594e+04    2.7601775e-02    0.0000000e+00   -1.5640553e-04   -1.6182956e-05   -1.1106072e-02    3.2194285e-04   -7.2255562e+02   -3.3102870e-07    9.5175508e-07    6.8837081e-04   -9.6529315e-07    5.2172699e+01
   1.2507202e+01    1.8353929e+00    1.4040401e-01    7.5286952e+01    0.0000000e+00    2.4231566e-05    8.9486530e+02    9.5292753e+02    8.1651662e+02    4.6000000e+02    4.6000000e+02    4.6000000e+02    9.3702021e+06    9.6845380e+02    3.3997600e+03    7.9520752e-03    1.7170758e+01    7.2613875e+04   -3.3154321e-02    0.0000000e+00   -1.6195184e-04   -1.3561625e-05   -1.1066441e-02   -1.3875047e-04   -7.2357264e+02    3.4719205e-07    9.5709730e-07    6.8594345e-04   -8.1815190e-07    5.2001437e+01
   1.2634359e+01    2.0360801e+00    1.3927126e-01    7.4203264e+01    0.0000000e+00    2.4155711e-05    8.9399128e+02    9.5209925e+02    8.1563885e+02    4.6000000e+02    4.6000000e+02    4.6000000e+02    9.3465941e+06    9.6411493e+02    3.3863677e+03    7.9730571e-03    1.7242571e+01    7.2622041e+04   -1.6733930e-02    0.0000000e+00   -1.5909948e-04   -1.0804542e-05   -1.1048141e-02   -2.6612212e-04   -7.2551063e+02    2.6449230e-07    9.6796615e-07    6.8482237e-04   -6.6752368e-07    5.1790496e+01
   1.2722904e+01    2.1955497e+00    1.3863873e-01    7.3586036e+01    0.0000000e+00    2.4115016e-05    8.9351918e+02    9.5161469e+02    8.1517642e+02    4.6000000e+02    4.6000000e+02    4.6000000e+02    9.3348971e+06    9.6184185e+02    3.3807342e+03    7.9877794e-03    1.7292452e+01    7.2665079e+04   -9.4010455e-04    0.0000000e+00   -1.5519240e-04   -8.8556234e-06   -1.1039961e-02    5.1790929e-06   -7.2728133e+02    1.3797059e-08    9.7878262e-07    6.8430811e-04   -5.4776984e-07    5.1681252e+01
   1.2814220e+01    2.3294315e+00    1.3810192e-01    7.3052458e+01    0.0000000e+00    2.4081429e-05    8.9312865e+02    9.5117254e+02    8.1484377e+02    4.6000000e+02    4.6000000e+02    4.6000000e+02    9.3261274e+06    9.6003169e+02    3.3775513e+03    8.0030669e-03    1.7343835e+01    7.2735747e+04   -1.9246516e-02    0.0000000e+00   -1.4981576e-04   -7.4439869e-06   -1.1033943e-02   -5.5543459e-05   -7.2941616e+02    2.3254621e-07    9.7863530e-07    6.8391902e-04   -4.7005808e-07    5.1595691e+01
   1.2907510e+01    2.3876999e+00    1.3761543e-01    7.2567447e+01    0.0000000e+00    2.4050410e-05    8.9277265e+02    9.5072525e+02    8.1460254e+02    4.6000000e+02    4.6000000e+02    4.6000000e+02    9.3185578e+06    9.5843410e+02    3.3755096e+03    8.0187948e-03    1.7396294e+01    7.2819525e+04    5.3882742e-03    0.0000000e+00   -1.4613018e-04   -7.3723875e-06   -1.1022390e-02   -1.5510612e-05   -7.3176008e+02    4.9233851e-08    9.8132741e-07    6.8319191e-04   -4.6700352e-07    5.1521421e+01
   1.3000855e+01    2.3381366e+00    1.3710226e-01    7.2070056e+01    0.0000000e+00    2.4014935e-05    8.9237718e+02    9.5023333e+02    8.1434707e+02    4.6000000e+02    4.6000000e+02    4.6000000e+02    9.3095662e+06    9.5665593e+02    3.3725192e+03    8.0346426e-03    1.7448743e+01    7.2893014e+04   -2.6373619e-02    0.0000000e+00   -1.4069192e-04   -7.0283197e-06   -1.1000228e-02   -1.2134315e-04   -7.3403037e+02    2.8257784e-07    9.7552343e-07    6.8179506e-04   -4.5175229e-07    5.1438749e+01
   1.3140875e+01    2.1198899e+00    1.3613268e-01    7.1170766e+01    0.0000000e+00    2.3942811e-05    8.9158104e+02    9.4936743e+02    8.1377294e+02    4.6000000e+02    4.6000000e+02    4.6000000e+02    9.2890104e+06    9.5294477e+02    3.3628416e+03    8.0586432e-03    1.7527260e+01    7.2949309e+04   -7.5341668e-03    0.0000000e+00   -1.2895787e-04   -7.9834197e-06   -1.0931408e-02   -1.2993483e-04   -7.3686045e+02    1.6972990e-07    9.5875655e-07    6.7746029e-04   -5.2405514e-07    5.1262694e+01
   1.3234321e+01    1.9763575e+00    1.3534344e-01    7.0453729e+01    0.0000000e+00    2.3883479e-05    8.9090374e+02    9.4869698e+02    8.1323420e+02    4.6000000e+02    4.6000000e+02    4.6000000e+02    9.2702288e+06    9.4973102e+02    3.3527153e+03    8.0747885e-03    1.7579485e+01    7.2947679e+04    3.8930770e-02    0.0000000e+00   -1.2098746e-04   -9.9118883e-06   -1.0863096e-02    2.7521965e-04   -7.3829755e+02   -3.7137814e-07    9.4866680e-07    6.7317616e-04   -6.2906772e-07    5.1108373e+01
   1.3327939e+01    1.8949985e+00    1.3448599e-01    6.9678366e+01    0.0000000e+00    2.3819802e-05    8.9014341e+02    9.4804037e+02    8.1261085e+02    4.6000000e+02    4.6000000e+02    4.6000000e+02    9.2485856e+06    9.4612742e+02    3.3406156e+03    8.0910743e-03    1.7631624e+01    7.2924163e+04    3.5919580e-02    0.0000000e+00   -1.1403298e-04   -1.1263750e-05   -1.0791230e-02    3.7116599e-04   -7.3949367e+02   -4.0917892e-07    9.4049894e-07    6.6868576e-04   -6.9597643e-07    5.0935003e+01
   1.3421774e+01    1.8833485e+00    1.3361140e-01    6.8887442e+01    0.0000000e+00    2.3755870e-05    8.8934744e+02    9.4734963e+02    8.1196268e+02    4.6000000e+02    4.6000000e+02    4.6000000e+02    9.2257112e+06    9.4237861e+02    3.3277504e+03    8.1075094e-03    1.7683685e+01    7.2891566e+04    1.5912133e-02    0.0000000e+00   -1.0615098e-04   -1.1763979e-05   -1.0731712e-02    1.5339869e-04   -7.4061002e+02   -1.4511161e-07    9.3616501e-07    6.6496361e-04   -7.2008217e-07    5.0754864e+01
   1.3515782e+01    1.9279936e+00    1.3276480e-01    6.8119227e+01    0.0000000e+00    2.3695052e-05    8.8856336e+02    9.4665733e+02    8.1126119e+02    4.6000000e+02    4.6000000e+02    4.6000000e+02    9.2032574e+06    9.3872579e+02    3.3153311e+03    8.1240861e-03    1.7735644e+01    7.2862843e+04   -6.1883701e-04    0.0000000e+00   -1.0091021e-04   -1.0825493e-05   -1.0685702e-02   -2.3673394e-05   -7.4178999e+02   -4.7890503e-10    9.3894323e-07    6.6208850e-04   -6.5958365e-07    5.0579923e+01
   1.3610124e+01    2.0065571e+00    1.3197264e-01    6.7396891e+01    0.0000000e+00    2.3639046e-05    8.8782226e+02    9.4599175e+02    8.1049818e+02    4.6000000e+02    4.6000000e+02    4.6000000e+02    9.1822667e+06    9.3531927e+02    3.3041377e+03    8.1408345e-03    1.7787606e+01    7.2846538e+04   -2.0934487e-02    0.0000000e+00   -9.9455083e-05   -9.1984267e-06   -1.0647453e-02   -1.5649393e-04   -7.4313131e+02    2.4541579e-07    9.4410552e-07    6.5971463e-04   -5.6610548e-07    5.0417531e+01
   1.3704334e+01    2.0895642e+00    1.3124726e-01    6.6731427e+01    0.0000000e+00    2.3588497e-05    8.8713456e+02    9.4535742e+02    8.0980067e+02    4.6000000e+02    4.6000000e+02    4.6000000e+02    9.1630802e+06    9.3221311e+02    3.2944051e+03    8.1576714e-03    1.7839337e+01    7.2844671e+04    9.0926976e-03    0.0000000e+00   -9.8026606e-05   -8.3147057e-06   -1.0613128e-02    6.3984047e-06   -7.4465192e+02   -2.7786797e-08    9.4943833e-07    6.5758853e-04   -5.1105092e-07    5.0270457e+01
   1.3844946e+01    2.1711609e+00    1.3025768e-01    6.5823044e+01    0.0000000e+00    2.3519314e-05    8.8617515e+02    9.4441261e+02    8.0884712e+02    4.6000000e+02    4.6000000e+02    4.6000000e+02    9.1366967e+06    9.2797725e+02    3.2818239e+03    8.1830279e-03    1.7916292e+01    7.2860689e+04    2.7098804e-02    0.0000000e+00   -9.3261048e-05   -7.6184158e-06   -1.0562952e-02    2.5635253e-04   -7.4716537e+02   -2.7111693e-07    9.5431132e-07    6.5446482e-04   -4.5358535e-07    5.0071654e+01
   1.3938521e+01    2.1805503e+00    1.2962476e-01    6.5245964e+01    0.0000000e+00    2.3474226e-05    8.8554687e+02    9.4377334e+02    8.0823654e+02    4.6000000e+02    4.6000000e+02    4.6000000e+02    9.1194538e+06    9.2524413e+02    3.2738434e+03    8.2000319e-03    1.7967348e+01    7.2874296e+04    1.6921272e-02    0.0000000e+00   -8.9675970e-05   -7.5577088e-06   -1.0526058e-02    1.6554301e-04   -7.4888847e+02   -1.7802360e-07    9.5317968e-07    6.5216184e-04   -4.4339768e-07    4.9944015e+01
   1.4031973e+01    2.1549978e+00    1.2898262e-01    6.4666613e+01    0.0000000e+00    2.3427502e-05    8.8489265e+02    9.4311566e+02    8.0761410e+02    4.6000000e+02    4.6000000e+02    4.6000000e+02    9.1013589e+06    9.2241836e+02    3.2653402e+03    8.2171232e-03    1.8018207e+01    7.2881280e+04   -8.4663354e-03    0.0000000e+00   -8.4341370e-05   -7.7007123e-06   -1.0484978e-02   -4.3346940e-05   -7.5054882e+02    8.5160272e-08    9.4736728e-07    6.4958990e-04   -4.5315851e-07    4.9812239e+01
   1.4125314e+01    2.1075983e+00    1.2831413e-01    6.4070271e+01    0.0000000e+00    2.3378000e-05    8.8419647e+02    9.4242604e+02    8.0696092e+02    4.6000000e+02    4.6000000e+02    4.6000000e+02    9.0818220e+06    9.1941299e+02    3.2558903e+03    8.2343040e-03    1.8068863e+01    7.2876887e+04    8.7958029e-04    0.0000000e+00   -7.7889058e-05   -8.2943869e-06   -1.0438046e-02   -5.1074468e-05   -7.5208819e+02    3.1822110e-08    9.3931149e-07    6.4664754e-04   -4.9007132e-07    4.9671827e+01
   1.4218499e+01    2.0573720e+00    1.2759580e-01    6.3443350e+01    0.0000000e+00    2.3323392e-05    8.8345855e+02    9.4170591e+02    8.0627192e+02    4.6000000e+02    4.6000000e+02    4.6000000e+02    9.0607021e+06    9.1611537e+02    3.2451456e+03    8.2515652e-03    1.8119273e+01    7.2859824e+04    2.9407395e-02    0.0000000e+00   -7.0758735e-05   -9.3278015e-06   -1.0384009e-02    2.0336758e-04   -7.5348764e+02   -2.7025485e-07    9.2876475e-07    6.4326032e-04   -5.4226706e-07    4.9514716e+01
   1.4311611e+01    2.0212752e+00    1.2687113e-01    6.2808564e+01    0.0000000e+00    2.3268977e-05    8.8267853e+02    9.4096155e+02    8.0555183e+02    4.6000000e+02    4.6000000e+02    4.6000000e+02    9.0382697e+06    9.1273117e+02    3.2337544e+03    8.2689219e-03    1.8169468e+01    7.2832322e+04    1.9855342e-02    0.0000000e+00   -6.4846417e-05   -1.0033569e-05   -1.0328605e-02    2.2315131e-04   -7.5477251e+02   -2.1473354e-07    9.1747274e-07    6.3979486e-04   -5.7746099e-07    4.9355428e+01
   1.4404619e+01    2.0089892e+00    1.2612777e-01    6.2165109e+01    0.0000000e+00    2.3212467e-05    8.8188073e+02    9.4020101e+02    8.0482227e+02    4.6000000e+02    4.6000000e+02    4.6000000e+02    9.0150732e+06    9.0921004e+02    3.2217798e+03    8.2863675e-03    1.8219425e+01    7.2798673e+04    1.6911062e-02    0.0000000e+00   -6.1771076e-05   -1.0672671e-05   -1.0272941e-02    1.4788396e-04   -7.5599451e+02   -1.5656121e-07    9.0890976e-07    6.3632904e-04   -6.1052503e-07    4.9187920e+01
   1.4543944e+01    2.0422568e+00    1.2504809e-01    6.1225806e+01    0.0000000e+00    2.3131624e-05    8.8067386e+02    9.3904980e+02    8.0364452e+02    4.6000000e+02    4.6000000e+02    4.6000000e+02    8.9796896e+06    9.0400380e+02    3.2040104e+03    8.3127232e-03    1.8293911e+01    7.2743573e+04    1.5765091e-02    0.0000000e+00   -5.8128451e-05   -9.5188834e-06   -1.0202935e-02    1.2464768e-04   -7.5779065e+02   -1.4600725e-07    9.0824613e-07    6.3196956e-04   -5.2844100e-07    4.8942237e+01
   1.4638412e+01    2.0891249e+00    1.2436314e-01    6.0628475e+01    0.0000000e+00    2.3080769e-05    8.7988185e+02    9.3827809e+02    8.0284822e+02    4.6000000e+02    4.6000000e+02    4.6000000e+02    8.9566207e+06    9.0067159e+02    3.1928702e+03    8.3307232e-03    1.8344191e+01    7.2713815e+04    4.7861213e-03    0.0000000e+00   -5.6895029e-05   -9.2332897e-06   -1.0158665e-02    5.6864008e-05   -7.5910822e+02   -6.1323270e-08    9.0623614e-07    6.2922737e-04   -5.1134443e-07    4.8786420e+01
   1.4735577e+01    2.1296866e+00    1.2369258e-01    6.0042608e+01    0.0000000e+00    2.3031139e-05    8.7908411e+02    9.3748857e+02    8.0208016e+02    4.6000000e+02    4.6000000e+02    4.6000000e+02    8.9334686e+06    8.9737033e+02    3.1819702e+03    8.3493546e-03    1.8395728e+01    7.2688057e+04   -6.0848987e-03    0.0000000e+00   -5.4415855e-05   -8.9284699e-06   -1.0115944e-02   -4.6141976e-05   -7.6054862e+02    7.3474787e-08    9.0328761e-07    6.2657739e-04   -4.9657241e-07    4.8633139e+01
   1.4832632e+01    2.1514577e+00    1.2305242e-01    5.9480521e+01    0.0000000e+00    2.2984402e-05    8.7829730e+02    9.3670310e+02    8.0133977e+02    4.6000000e+02    4.6000000e+02    4.6000000e+02    8.9107398e+06    8.9417721e+02    3.1715428e+03    8.3680832e-03    1.8447035e+01    7.2665757e+04    4.9961558e-03    0.0000000e+00   -5.4146526e-05   -8.6509868e-06   -1.0072611e-02    1.9508204e-05   -7.6203543e+02   -1.9649033e-08    9.0212174e-07    6.2389599e-04   -4.7887297e-07    4.8485933e+01
   1.4929579e+01    2.1576628e+00    1.2242858e-01    5.8937239e+01    0.0000000e+00    2.2938024e-05    8.7750839e+02    9.3591936e+02    8.0060766e+02    4.6000000e+02    4.6000000e+02    4.6000000e+02    8.8879819e+06    8.9102236e+02    3.1612453e+03    8.3869090e-03    1.8498120e+01    7.2643225e+04    1.1006769e-02    0.0000000e+00   -5.3568919e-05   -8.6896640e-06   -1.0028291e-02    9.4873151e-05   -7.6352584e+02   -8.1981167e-08    8.9748973e-07    6.2114933e-04   -4.7932131e-07    4.8341195e+01
   1.5026760e+01    2.1527565e+00    1.2180639e-01    5.8397659e+01    0.0000000e+00    2.2891559e-05    8.7670422e+02    9.3512308e+02    7.9990861e+02    4.6000000e+02    4.6000000e+02    4.6000000e+02    8.8647077e+06    8.8782849e+02    3.1507298e+03    8.4058985e-03    1.8549157e+01    7.2617043e+04    1.8268214e-02    0.0000000e+00   -4.9736872e-05   -8.9994788e-06   -9.9850343e-03    1.5897253e-04   -7.6498707e+02   -1.8799721e-07    8.8900546e-07    6.1845014e-04   -4.9275195e-07    4.8194832e+01
   1.5124072e+01    2.1446896e+00    1.2118454e-01    5.7863592e+01    0.0000000e+00    2.2844337e-05    8.7588171e+02    9.3431356e+02    7.9923499e+02    4.6000000e+02    4.6000000e+02    4.6000000e+02    8.8408100e+06    8.8458755e+02    3.1399367e+03    8.4250324e-03    1.8600090e+01    7.2586127e+04    1.7870413e-02    0.0000000e+00   -4.5679887e-05   -9.4335335e-06   -9.9408590e-03    1.5029061e-04   -7.6640347e+02   -1.2406968e-07    8.7940799e-07    6.1569068e-04   -5.1415959e-07    4.8046540e+01
   1.5223611e+01    2.1343148e+00    1.2054835e-01    5.7319789e+01    0.0000000e+00    2.2795875e-05    8.7501664e+02    9.3346270e+02    7.9853286e+02    4.6000000e+02    4.6000000e+02    4.6000000e+02    8.8155831e+06    8.8120683e+02    3.1284939e+03    8.4447278e-03    1.8652001e+01    7.2548201e+04    2.3274942e-02    0.0000000e+00   -4.0084821e-05   -9.9186272e-06   -9.8949181e-03    1.7301465e-04   -7.6779698e+02   -2.6494621e-07    8.6771314e-07    6.1281350e-04   -5.3685642e-07    4.7892168e+01
   1.5312897e+01    2.1252744e+00    1.1997808e-01    5.6833166e+01    0.0000000e+00    2.2752632e-05    8.7422447e+02    9.3269006e+02    7.9789158e+02    4.6000000e+02    4.6000000e+02    4.6000000e+02    8.7923709e+06    8.7813118e+02    3.1179704e+03    8.4624957e-03    1.8698407e+01    7.2509426e+04    2.2206828e-03    0.0000000e+00   -3.7209523e-05   -1.0046597e-05   -9.8520807e-03    5.4712553e-05   -7.6899845e+02   -6.9543807e-08    8.6012695e-07    6.1014020e-04   -5.4315275e-07    4.7751870e+01
   1.5401451e+01    2.1235221e+00    1.1941867e-01    5.6356799e+01    0.0000000e+00    2.2710312e-05    8.7342634e+02    9.3191744e+02    7.9724556e+02    4.6000000e+02    4.6000000e+02    4.6000000e+02    8.7689739e+06    8.7506688e+02    3.1074015e+03    8.4802147e-03    1.8744277e+01    7.2467889e+04    2.3304936e-03    0.0000000e+00   -3.4884348e-05   -1.0346781e-05   -9.8110201e-03   -2.4731212e-06   -7.7016070e+02    1.8831349e-08    8.5253213e-07    6.0758517e-04   -5.6260076e-07    4.7612569e+01
   1.5527374e+01    2.1417170e+00    1.1864354e-01    5.5684518e+01    0.0000000e+00    2.2655198e-05    8.7228756e+02    9.3081561e+02    7.9632299e+02    4.6000000e+02    4.6000000e+02    4.6000000e+02    8.7355793e+06    8.7075042e+02    3.0925297e+03    8.5056003e-03    1.8809241e+01    7.2408026e+04    8.8074079e-03    0.0000000e+00   -3.1104119e-05   -1.0310160e-05   -9.7563746e-03    7.1045527e-05   -7.7180870e+02   -7.4489788e-08    8.4456101e-07    6.0418072e-04   -5.5901811e-07    4.7417048e+01
   1.5624826e+01    2.1693477e+00    1.1807023e-01    5.5212562e+01    0.0000000e+00    2.2608547e-05    8.7141612e+02    9.2996809e+02    7.9562658e+02    4.6000000e+02    4.6000000e+02    4.6000000e+02    8.7100417e+06    8.6749771e+02    3.0814121e+03    8.5253724e-03    1.8859297e+01    7.2364169e+04    1.8457017e-02    0.0000000e+00   -2.9175663e-05   -1.0277843e-05   -9.7182174e-03    1.4742055e-04   -7.7312882e+02   -1.5148137e-07    8.4022532e-07    6.0180985e-04   -5.5396990e-07    4.7270565e+01
   1.5722779e+01    2.1878005e+00    1.1751380e-01    5.4741938e+01    0.0000000e+00    2.2566491e-05    8.7053790e+02    9.2909665e+02    7.9493982e+02    4.6000000e+02    4.6000000e+02    4.6000000e+02    8.6843252e+06    8.6426690e+02    3.0703524e+03    8.5453657e-03    1.8909429e+01    7.2319715e+04    1.4830570e-02    0.0000000e+00   -2.4417835e-05   -1.0363208e-05   -9.6802529e-03    1.4484747e-04   -7.7447747e+02   -1.1813089e-07    8.3286148e-07    5.9943370e-04   -5.5535879e-07    4.7125967e+01
   1.5822022e+01    2.1924607e+00    1.1696331e-01    5.4278763e+01    0.0000000e+00    2.2524508e-05    8.6964177e+02    9.2820550e+02    7.9424172e+02    4.6000000e+02    4.6000000e+02    4.6000000e+02    8.6580650e+06    8.6100770e+02    3.0591665e+03    8.5657450e-03    1.8960037e+01    7.2272988e+04    8.6960430e-03    0.0000000e+00   -2.2684249e-05   -1.0595328e-05   -9.6400059e-03    6.9921293e-05   -7.7583442e+02   -2.1932249e-09    8.2563791e-07    5.9692860e-04   -5.6826422e-07    4.6980627e+01
   1.5920830e+01    2.1897855e+00    1.1642315e-01    5.3827019e+01    0.0000000e+00    2.2482975e-05    8.6873792e+02    9.2731365e+02    7.9353439e+02    4.6000000e+02    4.6000000e+02    4.6000000e+02    8.6315395e+06    8.5775001e+02    3.0479190e+03    8.5861567e-03    1.9010237e+01    7.2223260e+04    9.4278763e-04    0.0000000e+00   -2.1120038e-05   -1.0980142e-05   -9.5995736e-03    1.0206243e-05   -7.7715284e+02    7.5956630e-08    8.1651924e-07    5.9441739e-04   -5.9230715e-07    4.6835662e+01
   1.6019054e+01    2.1909930e+00    1.1589585e-01    5.3386131e+01    0.0000000e+00    2.2442790e-05    8.6782980e+02    9.2642292e+02    7.9282170e+02    4.6000000e+02    4.6000000e+02    4.6000000e+02    8.6048812e+06    8.5451117e+02    3.0366904e+03    8.6065680e-03    1.9059958e+01    7.2171359e+04    6.5400160e-03    0.0000000e+00   -1.8210206e-05   -1.1347707e-05   -9.5605148e-03    3.3033481e-05   -7.7843471e+02   -1.0458903e-09    8.0733275e-07    5.9198387e-04   -6.1511601e-07    4.6691933e+01
   1.6117448e+01    2.2038423e+00    1.1538413e-01    5.2961494e+01    0.0000000e+00    2.2403300e-05    8.6691748e+02    9.2552955e+02    7.9192288e+02    4.6000000e+02    4.6000000e+02    4.6000000e+02    8.5781045e+06    8.5130077e+02    3.0255635e+03    8.6271350e-03    1.9109581e+01    7.2118708e+04    6.5152760e-03    0.0000000e+00   -1.6215089e-05   -1.1477872e-05   -9.5237212e-03    6.7176577e-05   -7.7971505e+02   -3.4768416e-08    8.0105003e-07    5.8969409e-04   -6.2242774e-07    4.6550140e+01
   1.6214162e+01    2.2238358e+00    1.1488269e-01    5.2549959e+01    0.0000000e+00    2.2364552e-05    8.6602442e+02    9.2464614e+02    7.9064326e+02    4.6000000e+02    4.6000000e+02    4.6000000e+02    8.5518111e+06    8.4810844e+02    3.0145769e+03    8.6474675e-03    1.9158181e+01    7.2067101e+04    5.0285548e-03    0.0000000e+00   -1.4577880e-05   -1.1482493e-05   -9.4882740e-03    5.0234257e-05   -7.8098888e+02   -2.1165056e-08    7.9663311e-07    5.8749184e-04   -6.2344152e-07    4.6407277e+01
   1.6312296e+01    2.2429016e+00    1.1440527e-01    5.2158594e+01    0.0000000e+00    2.2327479e-05    8.6511408e+02    9.2374284e+02    7.8968159e+02    4.6000000e+02    4.6000000e+02    4.6000000e+02    8.5251372e+06    8.4496701e+02    3.0037277e+03    8.6682177e-03    1.9207316e+01    7.2014704e+04    1.0352888e-02    0.0000000e+00   -1.2617809e-05   -1.1601021e-05   -9.4547855e-03    7.1418707e-05   -7.8229754e+02   -4.3468569e-08    7.9019635e-07    5.8541025e-04   -6.2990110e-07    4.6269292e+01
   1.6410114e+01    2.2549367e+00    1.1393516e-01    5.1777223e+01    0.0000000e+00    2.2290440e-05    8.6420783e+02    9.2283502e+02    7.8875326e+02    4.6000000e+02    4.6000000e+02    4.6000000e+02    8.4984670e+06    8.4181618e+02    2.9928911e+03    8.6890200e-03    1.9256116e+01    7.1961697e+04    4.3423064e-03    0.0000000e+00   -1.0217198e-05   -1.1654313e-05   -9.4207666e-03    5.7748578e-05   -7.8360356e+02   -5.3336193e-08    7.8293998e-07    5.8328979e-04   -6.3263453e-07    4.6129776e+01
   1.6508638e+01    2.2648733e+00    1.1348090e-01    5.1411033e+01    0.0000000e+00    2.2253826e-05    8.6329024e+02    9.2191869e+02    7.8784029e+02    4.6000000e+02    4.6000000e+02    4.6000000e+02    8.4711428e+06    8.3866509e+02    2.9820261e+03    8.7100927e-03    1.9305090e+01    7.1904275e+04   -1.9931821e-03    0.0000000e+00   -8.5195902e-06   -1.0301486e-05   -9.3914972e-03   -3.9646305e-06   -7.8487918e+02    6.8375242e-08    7.8633669e-07    5.8146329e-04   -5.4936837e-07    4.5990990e+01
   1.6607728e+01    2.2800106e+00    1.1305054e-01    5.1059092e+01    0.0000000e+00    2.2220378e-05    8.6236239e+02    9.2098250e+02    7.8692550e+02    4.6000000e+02    4.6000000e+02    4.6000000e+02    8.4436782e+06    8.3558369e+02    2.9713869e+03    8.7314079e-03    1.9354168e+01    7.1846554e+04    4.7546458e-03    0.0000000e+00   -6.6520049e-06   -1.0562965e-05   -9.3602855e-03    3.5143066e-05   -7.8616085e+02   -7.7921910e-08    7.7948579e-07    5.7951938e-04   -5.6688761e-07    4.5857461e+01
   1.6706159e+01    2.2940127e+00    1.1264103e-01    5.0724939e+01    0.0000000e+00    2.2188544e-05    8.6143467e+02    9.2004472e+02    7.8603743e+02    4.6000000e+02    4.6000000e+02    4.6000000e+02    8.4162392e+06    8.3254995e+02    2.9608698e+03    8.7527017e-03    1.9402747e+01    7.1787733e+04    1.1571559e-02    0.0000000e+00   -6.4920331e-06   -1.1093597e-05   -9.3287518e-03    9.1178907e-05   -7.8743671e+02   -9.2680674e-09    7.7105504e-07    5.7757188e-04   -5.9912573e-07    4.5726995e+01
   1.6805810e+01    2.3002159e+00    1.1224207e-01    5.0402615e+01    0.0000000e+00    2.2156884e-05    8.6048748e+02    9.1908665e+02    7.8515275e+02    4.6000000e+02    4.6000000e+02    4.6000000e+02    8.3882152e+06    8.2949487e+02    2.9502321e+03    8.7743819e-03    1.9451750e+01    7.1725918e+04    9.5952324e-04    0.0000000e+00   -5.7814866e-06   -1.1372955e-05   -9.2983594e-03    4.3482140e-05   -7.8871425e+02   -3.8153347e-09    7.6422439e-07    5.7569215e-04   -6.1674610e-07    4.5596397e+01
   1.6904265e+01    2.3023840e+00    1.1186076e-01    5.0094344e+01    0.0000000e+00    2.2126991e-05    8.5954212e+02    9.1813142e+02    7.8428014e+02    4.6000000e+02    4.6000000e+02    4.6000000e+02    8.3602768e+06    8.2648502e+02    2.9396994e+03    8.7959219e-03    1.9499994e+01    7.1662510e+04   -4.3781686e-03    0.0000000e+00   -4.2843029e-06   -1.1755074e-05   -9.2681523e-03   -3.2931111e-05   -7.8995323e+02    6.3251493e-08    7.5682833e-07    5.7381596e-04   -6.4311495e-07    4.5468395e+01
   1.7001405e+01    2.3105038e+00    1.1149944e-01    4.9804828e+01    0.0000000e+00    2.2098324e-05    8.5860567e+02    9.1718750e+02    7.8348895e+02    4.6000000e+02    4.6000000e+02    4.6000000e+02    8.3326036e+06    8.2353980e+02    2.9293883e+03    8.8172906e-03    1.9547425e+01    7.1598822e+04    1.0970425e-03    0.0000000e+00   -3.0454205e-06   -1.1862913e-05   -9.2408492e-03   -7.4424993e-06   -7.9116272e+02   -2.4524654e-07    7.5070784e-07    5.7211790e-04   -6.5127056e-07    4.5343729e+01
   1.7147778e+01    2.3334945e+00    1.1099188e-01    4.9399643e+01    0.0000000e+00    2.2058159e-05    8.5718843e+02    9.1575775e+02    7.8230147e+02    4.6000000e+02    4.6000000e+02    4.6000000e+02    8.2907784e+06    8.1918275e+02    2.9141143e+03    8.8497264e-03    1.9618583e+01    7.1501501e+04    1.3104699e-02    0.0000000e+00   -7.5060984e-07   -1.2099249e-05   -9.2040490e-03    1.2525903e-04   -7.9298352e+02   -2.0749670e-07    7.4171843e-07    5.6982750e-04   -6.6363437e-07    4.5161476e+01
   1.7246503e+01    2.3487144e+00    1.1067550e-01    4.9147817e+01    0.0000000e+00    2.2033230e-05    8.5622974e+02    9.1478122e+02    7.8151246e+02    4.6000000e+02    4.6000000e+02    4.6000000e+02    8.2625130e+06    8.1629473e+02    2.9039714e+03    8.8717429e-03    1.9666369e+01    7.1435006e+04    1.9886220e-03    0.0000000e+00    1.8196049e-06   -1.2255344e-05   -9.1813417e-03    3.3288594e-05   -7.9422199e+02   -2.5963901e-08    7.3618341e-07    5.6840931e-04   -6.7516750e-07    4.5042002e+01
   1.7344987e+01    2.3608545e+00    1.1038107e-01    4.8913910e+01    0.0000000e+00    2.2010095e-05    8.5527310e+02    9.1380458e+02    7.8072803e+02    4.6000000e+02    4.6000000e+02    4.6000000e+02    8.2343390e+06    8.1347158e+02    2.8940679e+03    8.8938252e-03    1.9713874e+01    7.1368633e+04   -5.2177662e-03    0.0000000e+00    1.8994628e-06   -1.2276145e-05   -9.1599350e-03   -5.0169948e-05   -7.9545988e+02    8.9021909e-08    7.3351108e-07    5.6708356e-04   -6.7918799e-07    4.4926545e+01
   1.7443708e+01    2.3701973e+00    1.1010202e-01    4.8694447e+01    0.0000000e+00    2.1987865e-05    8.5430929e+02    9.1281847e+02    7.7994191e+02    4.6000000e+02    4.6000000e+02    4.6000000e+02    8.2059689e+06    8.1066285e+02    2.8841883e+03    8.9160801e-03    1.9761331e+01    7.1300708e+04    5.9230089e-03    0.0000000e+00    2.2796539e-06   -1.2624583e-05   -9.1391798e-03    3.1956219e-05   -7.9669631e+02   -8.1237189e-09    7.2694550e-07    5.6580072e-04   -7.0049184e-07    4.4812406e+01
   1.7542340e+01    2.3708369e+00    1.0983585e-01    4.8487457e+01    0.0000000e+00    2.1966357e-05    8.5333269e+02    9.1181606e+02    7.7915203e+02    4.6000000e+02    4.6000000e+02    4.6000000e+02    8.1772108e+06    8.0784649e+02    2.8741891e+03    8.9384348e-03    1.9808582e+01    7.1228961e+04   -1.0604671e-03    0.0000000e+00    6.4191384e-06   -1.3330940e-05   -9.1184615e-03    1.5008313e-05   -7.9789968e+02   -2.8966875e-08    7.1689956e-07    5.6449588e-04   -7.4628033e-07    4.4698546e+01
   1.7640122e+01    2.3696555e+00    1.0958448e-01    4.8293531e+01    0.0000000e+00    2.1946038e-05    8.5235346e+02    9.1081243e+02    7.7835710e+02    4.6000000e+02    4.6000000e+02    4.6000000e+02    8.1483836e+06    8.0505549e+02    2.8642246e+03    8.9607146e-03    1.9855262e+01    7.1154784e+04    4.5374448e-03    0.0000000e+00    9.0055805e-06   -1.3732917e-05   -9.0979333e-03    3.4257056e-05   -7.9905345e+02   -2.1516398e-08    7.0846271e-07    5.6320495e-04   -7.7126205e-07    4.4586286e+01
   1.7738665e+01    2.3781220e+00    1.0934687e-01    4.8113398e+01    0.0000000e+00    2.1926416e-05    8.5136335e+02    9.0980170e+02    7.7754791e+02    4.6000000e+02    4.6000000e+02    4.6000000e+02    8.1192478e+06    8.0226895e+02    2.8542723e+03    8.9832864e-03    1.9902143e+01    7.1078962e+04    9.7028125e-03    0.0000000e+00    8.2616268e-06   -1.4657012e-05   -9.0792916e-03    6.3276358e-05   -8.0020347e+02    1.6702493e-07    7.0233521e-07    5.6205679e-04   -8.2864525e-07    4.4474880e+01
   1.7837577e+01    2.3883718e+00    1.0912573e-01    4.7947332e+01    0.0000000e+00    2.1908123e-05    8.5035973e+02    9.0877062e+02    7.7673835e+02    4.6000000e+02    4.6000000e+02    4.6000000e+02    8.0897504e+06    7.9948732e+02    2.8442680e+03    9.0060624e-03    1.9949034e+01    7.1000280e+04    1.4560715e-02    0.0000000e+00    1.0369497e-05   -1.5502066e-05   -9.0621078e-03    1.2390384e-04   -8.0134316e+02   -2.5254869e-08    6.9189488e-07    5.6098593e-04   -8.7917000e-07    4.4364679e+01
   1.7936162e+01    2.4027175e+00    1.0892571e-01    4.7798487e+01    0.0000000e+00    2.1891633e-05    8.4936169e+02    9.0774070e+02    7.7593400e+02    4.6000000e+02    4.6000000e+02    4.6000000e+02    8.0603990e+06    7.9676409e+02    2.8345052e+03    9.0288824e-03    1.9995608e+01    7.0921929e+04   -5.3051196e-03    0.0000000e+00    1.1449785e-05   -1.5628037e-05   -9.0470827e-03   -1.4068850e-05   -8.0248266e+02    8.6723461e-08    6.8766856e-07    5.6005096e-04   -8.8992685e-07    4.4257723e+01
   1.8035136e+01    2.4192590e+00    1.0872207e-01    4.7654629e+01    0.0000000e+00    2.1874180e-05    8.4836146e+02    9.0670061e+02    7.7448637e+02    4.6000000e+02    4.6000000e+02    4.6000000e+02    8.0309487e+06    7.9397362e+02    2.8245824e+03    9.0519119e-03    2.0042205e+01    7.0843035e+04    3.5603606e-03    0.0000000e+00    1.2720095e-05   -1.5653710e-05   -9.0316738e-03    5.4682550e-06   -8.0363397e+02   -1.5987005e-07    6.8154452e-07    5.5909240e-04   -8.9237455e-07    4.4145469e+01
   1.8134813e+01    2.4362364e+00    1.0854223e-01    4.7530278e+01    0.0000000e+00    2.1858334e-05    8.4735612e+02    9.0564979e+02    7.7344178e+02    4.6000000e+02    4.6000000e+02    4.6000000e+02    8.0013689e+06    7.9123278e+02    2.8148527e+03    9.0752262e-03    2.0088971e+01    7.0763901e+04    7.2325621e-03    0.0000000e+00    1.3315323e-05   -1.5597089e-05   -9.0180608e-03    5.8012286e-05   -8.0480345e+02    2.9119420e-08    6.7561060e-07    5.5824842e-04   -8.8745431e-07    4.4036854e+01
   1.8232840e+01    2.4524757e+00    1.0839736e-01    4.7430002e+01    0.0000000e+00    2.1845925e-05    8.4637095e+02    9.0462171e+02    7.7244666e+02    4.6000000e+02    4.6000000e+02    4.6000000e+02    7.9723611e+06    7.8863676e+02    2.8056552e+03    9.0982725e-03    2.0134808e+01    7.0686411e+04   -1.7219052e-03    0.0000000e+00    1.3297068e-05   -1.5531738e-05   -9.0073488e-03    6.7828183e-06   -8.0596331e+02    9.7644317e-08    6.7240773e-07    5.5758909e-04   -8.8502362e-07    4.3936560e+01
   1.8332830e+01    2.4722464e+00    1.0826756e-01    4.7546642e+01    0.0000000e+00    2.1814850e-05    8.4535793e+02    9.0356930e+02    7.7145218e+02    4.6000000e+02    4.6000000e+02    4.6000000e+02    7.9423521e+06    7.8619091e+02    2.7970159e+03    9.1219015e-03    2.0181408e+01    7.0603210e+04   -1.2283429e-03    0.0000000e+00    1.5043516e-05   -1.3505221e-05   -9.0044307e-03   -2.5895237e-06   -8.0710181e+02    1.3388849e-07    6.8563032e-07    5.5739635e-04   -7.5951885e-07    4.3799730e+01
   1.8432513e+01    2.4925345e+00    1.0816333e-01    4.7677674e+01    0.0000000e+00    2.1786229e-05    8.4435145e+02    9.0250611e+02    7.7047645e+02    4.6000000e+02    4.6000000e+02    4.6000000e+02    7.9127078e+06    7.8382359e+02    2.7886865e+03    9.1455791e-03    2.0227725e+01    7.0522282e+04    1.7295439e-02    0.0000000e+00    1.5625316e-05   -1.5120657e-05   -8.9951165e-03    1.4179349e-04   -8.0827065e+02   -1.0421054e-06    6.7551916e-07    5.5681851e-04   -8.5863702e-07    4.3668509e+01
   1.8531426e+01    2.5024166e+00    1.0807642e-01    4.7557041e+01    0.0000000e+00    2.1782764e-05    8.4334834e+02    9.0144403e+02    7.6952956e+02    4.6000000e+02    4.6000000e+02    4.6000000e+02    7.8831362e+06    7.8127386e+02    2.7795744e+03    9.1691934e-03    2.0273548e+01    7.0440138e+04    4.3487265e-03    0.0000000e+00    1.4723188e-05   -1.4623590e-05   -8.9871204e-03    7.9960668e-05   -8.0942544e+02    7.3677429e-07    6.6970297e-07    5.5633731e-04   -8.2623136e-07    4.3583478e+01
   1.8630885e+01    2.5015769e+00    1.0800138e-01    4.7524379e+01    0.0000000e+00    2.1774961e-05    8.4232902e+02    9.0038349e+02    7.6858152e+02    4.6000000e+02    4.6000000e+02    4.6000000e+02    7.8531334e+06    7.7875364e+02    2.7705221e+03    9.1930579e-03    2.0319472e+01    7.0354677e+04    4.9134486e-03    0.0000000e+00    1.4771227e-05   -1.4898566e-05   -8.9788810e-03    4.1740498e-05   -8.1055649e+02    8.5400876e-07    6.6032477e-07    5.5583379e-04   -8.4244640e-07    4.3489808e+01
   1.8730036e+01    2.4993593e+00    1.0793688e-01    4.7501245e+01    0.0000000e+00    2.1767932e-05    8.4130282e+02    8.9935248e+02    7.6769592e+02    4.6000000e+02    4.6000000e+02    4.6000000e+02    7.8229219e+06    7.7623459e+02    2.7614208e+03    9.2169681e-03    2.0365104e+01    7.0266298e+04    5.5246724e-03    0.0000000e+00    1.6476663e-05   -1.5318898e-05   -8.9718047e-03    3.9101915e-05   -8.1164233e+02    8.1470367e-07    6.5031986e-07    5.5538585e-04   -8.6732752e-07    4.3396457e+01
   1.8828711e+01    2.5078879e+00    1.0788979e-01    4.7492145e+01    0.0000000e+00    2.1762461e-05    8.4027870e+02    8.9832773e+02    7.6681196e+02    4.6000000e+02    4.6000000e+02    4.6000000e+02    7.7928350e+06    7.7376693e+02    2.7524952e+03    9.2408819e-03    2.0410369e+01    7.0177666e+04    5.0108940e-03    0.0000000e+00    1.6339846e-05   -1.5882474e-05   -8.9671364e-03    4.4319685e-05   -8.1270921e+02    8.8852956e-07    6.4339351e-07    5.5509804e-04   -9.0234527e-07    4.3306231e+01
   1.8927351e+01    2.5217302e+00    1.0786079e-01    4.7497510e+01    0.0000000e+00    2.1758626e-05    8.3925285e+02    8.9729278e+02    7.6593457e+02    4.6000000e+02    4.6000000e+02    4.6000000e+02    7.7626766e+06    7.7132871e+02    2.7436590e+03    9.2649051e-03    2.0455473e+01    7.0087801e+04    7.1354397e-03    0.0000000e+00    1.8106432e-05   -1.6250544e-05   -8.9641731e-03    6.8285858e-05   -8.1377498e+02    7.0632533e-07    6.3567014e-07    5.5490833e-04   -9.2484897e-07    4.3217984e+01
   1.9026592e+01    2.5366734e+00    1.0784734e-01    4.7504664e+01    0.0000000e+00    2.1756617e-05    8.3822247e+02    8.9624367e+02    7.6505929e+02    4.6000000e+02    4.6000000e+02    4.6000000e+02    7.7323654e+06    7.6892013e+02    2.7349475e+03    9.2891939e-03    2.0500707e+01    6.9997158e+04    2.6985152e-03    0.0000000e+00    1.9577553e-05   -1.6179066e-05   -8.9624604e-03    4.8463780e-05   -8.1485022e+02    6.6427548e-07    6.3205089e-07    5.5479272e-04   -9.1967467e-07    4.3132501e+01
   1.9125626e+01    2.5533041e+00    1.0786345e-01    4.7674243e+01    0.0000000e+00    2.1742019e-05    8.3719647e+02    8.9631929e+02    7.6419009e+02    4.6000000e+02    4.6000000e+02    4.6000000e+02    7.7022258e+06    7.6672115e+02    2.7270607e+03    9.3135506e-03    2.0545705e+01    6.9907147e+04    4.4223202e-03    0.0000000e+00    1.8521513e-05   -1.6260047e-05   -8.9632553e-03    2.9939719e-05   -8.1593545e+02   -1.2398837e-07    6.2881770e-07    5.5485063e-04   -9.2474400e-07    4.3024526e+01
   1.9224831e+01    2.5641231e+00    1.0789582e-01    4.8030686e+01    0.0000000e+00    2.1710529e-05    8.3616283e+02    8.9656310e+02    7.6332424e+02    4.6000000e+02    4.6000000e+02    4.6000000e+02    7.6719232e+06    7.6471122e+02    2.7198741e+03    9.3380685e-03    2.0590656e+01    6.9815411e+04    9.0939075e-03    0.0000000e+00    1.8879435e-05   -1.6849739e-05   -8.9648123e-03    6.3680249e-05   -8.1701920e+02    8.2242472e-07    6.2050254e-07    5.5495127e-04   -9.6076926e-07    4.2885426e+01
   1.9323996e+01    2.5697631e+00    1.0794503e-01    4.8110608e+01    0.0000000e+00    2.1712552e-05    8.3512576e+02    8.9693428e+02    7.6245818e+02    4.6000000e+02    4.6000000e+02    4.6000000e+02    7.6415497e+06    7.6241551e+02    2.7115287e+03    9.3626951e-03    2.0635466e+01    6.9722399e+04    1.3024141e-02    0.0000000e+00    1.9815702e-05   -1.6536182e-05   -8.9662883e-03    1.1639959e-04   -8.1808644e+02    4.3091615e-07    6.1222362e-07    5.5503716e-04   -9.3754390e-07    4.2806603e+01
   1.9423174e+01    2.5737597e+00    1.0800724e-01    4.8412780e+01    0.0000000e+00    2.1688397e-05    8.3408358e+02    8.9732529e+02    7.6158647e+02    4.6000000e+02    4.6000000e+02    4.6000000e+02    7.6110308e+06    7.6039517e+02    2.7042429e+03    9.3874438e-03    2.0680150e+01    6.9627503e+04    3.6013161e-03    0.0000000e+00    2.0667622e-05   -1.6186088e-05   -8.9685242e-03    5.6363594e-05   -8.1913314e+02    7.0928736e-09    6.0357504e-07    5.5517035e-04   -9.1443469e-07    4.2680132e+01
   1.9522412e+01    2.5814800e+00    1.0808262e-01    4.8341741e+01    0.0000000e+00    2.1710433e-05    8.3304132e+02    8.9776181e+02    7.6071208e+02    4.6000000e+02    4.6000000e+02    4.6000000e+02    7.5804636e+06    7.5795945e+02    2.6953269e+03    9.4123259e-03    2.0724730e+01    6.9531679e+04    5.5611491e-03    0.0000000e+00    2.1177326e-05   -1.8380671e-05   -8.9732846e-03    3.7827246e-05   -8.2017078e+02   -1.0053830e-06    5.9022079e-07    5.5546678e-04   -1.0530003e-06    4.2635841e+01
   1.9621627e+01    2.5909309e+00    1.0815764e-01    4.8455354e+01    0.0000000e+00    2.1713442e-05    8.3199567e+02    8.9824490e+02    7.5983818e+02    4.6000000e+02    4.6000000e+02    4.6000000e+02    7.5497877e+06    7.5564667e+02    2.6869396e+03    9.4373208e-03    2.0769159e+01    6.9434202e+04    8.7767343e-03    0.0000000e+00    2.2443611e-05   -1.8927366e-05   -8.9765968e-03    6.6271163e-05   -8.2119360e+02   -9.8179570e-07    5.7910168e-07    5.5566673e-04   -1.0863621e-06    4.2554876e+01
   1.9720899e+01    2.6070174e+00    1.0825190e-01    4.8690895e+01    0.0000000e+00    2.1705209e-05    8.3095137e+02    8.9877304e+02    7.5829168e+02    4.6000000e+02    4.6000000e+02    4.6000000e+02    7.5192750e+06    7.5352894e+02    2.6793235e+03    9.4624486e-03    2.0813481e+01    6.9337713e+04    1.5019327e-02    0.0000000e+00    2.1898153e-05   -1.9439660e-05   -8.9822703e-03    1.3319365e-04   -8.2222935e+02   -1.5552731e-07    5.6945188e-07    5.5602618e-04   -1.1161160e-06    4.2453748e+01
   1.9820191e+01    2.6200754e+00    1.0835015e-01    4.8826675e+01    0.0000000e+00    2.1709825e-05    8.2990742e+02    8.9936124e+02    7.5723387e+02    4.6000000e+02    4.6000000e+02    4.6000000e+02    7.4886740e+06    7.5125205e+02    2.6711132e+03    9.4876999e-03    2.0857681e+01    6.9239810e+04    6.0148229e-03    0.0000000e+00    2.3329130e-05   -1.9935857e-05   -8.9874376e-03    1.0291793e-04   -8.2326201e+02   -1.4316365e-07    5.5557834e-07    5.5633905e-04   -1.1459671e-06    4.2374554e+01
   1.9919531e+01    2.6358579e+00    1.0846111e-01    4.9119193e+01    0.0000000e+00    2.1697758e-05    8.2887213e+02    9.0003262e+02    7.5619084e+02    4.6000000e+02    4.6000000e+02    4.6000000e+02    7.4578893e+06    7.4913960e+02    2.6636417e+03    9.5130819e-03    2.0901768e+01    6.9139642e+04    3.2988019e-03    0.0000000e+00    2.3217813e-05   -1.7677730e-05   -9.0004793e-03    2.2454070e-05   -8.2426490e+02    1.0714124e-06    5.7328666e-07    5.5714527e-04   -1.0028999e-06    4.2263896e+01
   2.0018900e+01    2.6599276e+00    1.0860023e-01    4.9172652e+01    0.0000000e+00    2.1720069e-05    8.2783065e+02    9.0115090e+02    7.5515741e+02    4.6000000e+02    4.6000000e+02    4.6000000e+02    7.4274026e+06    7.4686574e+02    2.6553718e+03    9.5385897e-03    2.0945744e+01    6.9041646e+04    1.0283315e-02    0.0000000e+00    2.2488633e-05   -1.9508025e-05   -9.0109382e-03    5.6809575e-05   -8.2529561e+02    1.4312451e-07    5.5912216e-07    5.5779908e-04   -1.1193438e-06    4.2218175e+01
   2.0118289e+01    2.6793068e+00    1.0877112e-01    5.0181054e+01    0.0000000e+00    2.1656552e-05    8.2679656e+02    9.0244681e+02    7.5415373e+02    4.6000000e+02    4.6000000e+02    4.6000000e+02    7.3969671e+06    7.4546883e+02    2.6507179e+03    9.5642208e-03    2.0989599e+01    6.8943495e+04    1.1554666e-02    0.0000000e+00    2.2161477e-05   -2.0623452e-05   -9.0212386e-03    1.0116441e-04   -8.2634699e+02    8.0129990e-08    5.4575396e-07    5.5844836e-04   -1.1881621e-06    4.2021456e+01
   2.0217714e+01    2.6842718e+00    1.0895497e-01    5.0381216e+01    0.0000000e+00    2.1668959e-05    8.2575094e+02    9.0252761e+02    7.5316810e+02    4.6000000e+02    4.6000000e+02    4.6000000e+02    7.3664045e+06    7.4339968e+02    2.6431986e+03    9.5899795e-03    2.1033393e+01    6.8843545e+04    1.4094563e-02    0.0000000e+00    2.2029756e-05   -2.0099810e-05   -9.0308511e-03    1.2179334e-04   -8.2738747e+02    3.9426357e-07    5.2950687e-07    5.5904800e-04   -1.1529058e-06    4.1957380e+01
   2.0317171e+01    2.6818303e+00    1.0914982e-01    5.0687682e+01    0.0000000e+00    2.1669147e-05    8.2470160e+02    9.0358278e+02    7.5223776e+02    4.6000000e+02    4.6000000e+02    4.6000000e+02    7.3356385e+06    7.4145474e+02    2.6361765e+03    9.6158647e-03    2.1077080e+01    6.8741069e+04    1.2351841e-02    0.0000000e+00    2.2409855e-05   -2.0714578e-05   -9.0410499e-03    1.2976547e-04   -8.2838904e+02    8.1612184e-07    5.1497429e-07    5.5967324e-04   -1.1877490e-06    4.1870620e+01
   2.0416716e+01    2.6836740e+00    1.0935819e-01    5.1012184e+01    0.0000000e+00    2.1670212e-05    8.2364673e+02    9.0471401e+02    7.5130045e+02    4.6000000e+02    4.6000000e+02    4.6000000e+02    7.3047316e+06    7.3952674e+02    2.6291833e+03    9.6418910e-03    2.1120689e+01    6.8636713e+04    4.9364393e-03    0.0000000e+00    2.2049109e-05   -2.1042373e-05   -9.0532549e-03    5.1577004e-05   -8.2936561e+02    1.7910882e-06    5.0323659e-07    5.6043170e-04   -1.2072410e-06    4.1784839e+01
   2.0516340e+01    2.6910412e+00    1.0958035e-01    5.1251113e+01    0.0000000e+00    2.1685459e-05    8.2258814e+02    9.0622479e+02    7.5036331e+02    4.6000000e+02    4.6000000e+02    4.6000000e+02    7.2737371e+06    7.3749106e+02    2.6217572e+03    9.6680565e-03    2.1164213e+01    6.8530958e+04   -2.4185742e-03    0.0000000e+00    2.2422890e-05   -2.1126957e-05   -9.0668952e-03   -7.5261278e-06   -8.3032437e+02    1.8017000e-06    4.9146697e-07    5.6127351e-04   -1.2115782e-06    4.1723272e+01
   2.0615962e+01    2.7063997e+00    1.0982158e-01    5.1601007e+01    0.0000000e+00    2.1689750e-05    8.2153110e+02    9.0763030e+02    7.4943193e+02    4.6000000e+02    4.6000000e+02    4.6000000e+02    7.2428747e+06    7.3563026e+02    2.6150094e+03    9.6943394e-03    2.1207619e+01    6.8425690e+04    4.9501659e-03    0.0000000e+00    2.2549017e-05   -2.1323122e-05   -9.0831686e-03    1.6244597e-05   -8.3129634e+02    8.3416351e-07    4.8267365e-07    5.6228559e-04   -1.2241697e-06    4.1642762e+01
   2.0715615e+01    2.7204108e+00    1.1008047e-01    5.2088864e+01    0.0000000e+00    2.1681607e-05    8.2047268e+02    9.0900911e+02    7.4850853e+02    4.6000000e+02    4.6000000e+02    4.6000000e+02    7.2119976e+06    7.3392386e+02    2.6088433e+03    9.7207490e-03    2.1250928e+01    6.8319593e+04    2.4566085e-02    0.0000000e+00    2.4781165e-05   -2.1787580e-05   -9.0999103e-03    1.9979769e-04   -8.3227077e+02    6.1219819e-07    4.6861047e-07    5.6331024e-04   -1.2480339e-06    4.1539442e+01
   2.0815347e+01    2.7379257e+00    1.1036086e-01    5.2617245e+01    0.0000000e+00    2.1672479e-05    8.1942528e+02    9.1030872e+02    7.4759077e+02    4.6000000e+02    4.6000000e+02    4.6000000e+02    7.1814057e+06    7.3230382e+02    2.6031050e+03    9.7472974e-03    2.1294174e+01    6.8215598e+04    7.3879870e-03    0.0000000e+00    2.3657444e-05   -2.0841824e-05   -9.1186093e-03    1.1393599e-04   -8.3327125e+02    2.4869541e-07    4.6348688e-07    5.6447504e-04   -1.1865144e-06    4.1434892e+01
   2.0915086e+01    2.7522468e+00    1.1065864e-01    5.3024108e+01    0.0000000e+00    2.1681181e-05    8.1838235e+02    9.1196746e+02    7.4668008e+02    4.6000000e+02    4.6000000e+02    4.6000000e+02    7.1509247e+06    7.3056492e+02    2.5969327e+03    9.7739658e-03    2.1337324e+01    6.8111907e+04    1.4855243e-03    0.0000000e+00    2.2971408e-05   -2.0445678e-05   -9.1380605e-03    2.1583254e-06   -8.3428406e+02    1.0194611e-08    4.5089889e-07    5.6568802e-04   -1.1606731e-06    4.1361581e+01
   2.1014836e+01    2.7580297e+00    1.1095772e-01    5.3457005e+01    0.0000000e+00    2.1696460e-05    8.1733051e+02    9.1400967e+02    7.4571379e+02    4.6000000e+02    4.6000000e+02    4.6000000e+02    7.1203335e+06    7.2873975e+02    2.5903627e+03    9.8007552e-03    2.1380367e+01    6.8006413e+04    2.0044150e-02    0.0000000e+00    2.4865275e-05   -2.0398039e-05   -9.1565995e-03    1.4031534e-04   -8.3528300e+02    2.1251412e-06    4.4097329e-07    5.6682578e-04   -1.1514257e-06    4.1300682e+01
   2.1114663e+01    2.7644675e+00    1.1127924e-01    5.3901719e+01    0.0000000e+00    2.1706374e-05    8.1628762e+02    9.1682717e+02    7.4473949e+02    4.6000000e+02    4.6000000e+02    4.6000000e+02    7.0897864e+06    7.2703390e+02    2.5843368e+03    9.8276833e-03    2.1423345e+01    6.7900709e+04    1.5790185e-02    0.0000000e+00    2.5064880e-05   -2.1740440e-05   -9.1763087e-03    1.6652842e-04   -8.3627656e+02    2.1446957e-06    4.3051107e-07    5.6804342e-04   -1.2319638e-06    4.1228398e+01
   2.1214520e+01    2.7689351e+00    1.1157653e-01    5.4614143e+01    0.0000000e+00    2.1680980e-05    8.1524384e+02    9.2327918e+02    7.4336685e+02    4.6000000e+02    4.6000000e+02    4.6000000e+02    7.0590741e+06    7.2549468e+02    2.5790997e+03    9.8547374e-03    2.1466244e+01    6.7792679e+04    1.1679194e-02    0.0000000e+00    2.6501582e-05   -2.1201468e-05   -9.1921292e-03    1.1013479e-04   -8.3724550e+02    2.8214948e-06    4.0986275e-07    5.6901560e-04   -1.1930947e-06    4.1087810e+01
   2.1314431e+01    2.7749085e+00    1.1189401e-01    5.4958115e+01    0.0000000e+00    2.1702973e-05    8.1419936e+02    9.2980110e+02    7.4227836e+02    4.6000000e+02    4.6000000e+02    4.6000000e+02    7.0283091e+06    7.2357630e+02    2.5723698e+03    9.8819244e-03    2.1509070e+01    6.7683439e+04    4.3320069e-03    0.0000000e+00    2.7109105e-05   -2.0084136e-05   -9.2084324e-03    3.5564984e-05   -8.3819827e+02    2.4603610e-06    3.8416643e-07    5.7001630e-04   -1.1190691e-06    4.1031768e+01
   2.1414451e+01    2.7877193e+00    1.1224439e-01    5.5878145e+01    0.0000000e+00    2.1676921e-05    8.1315561e+02    9.3636675e+02    7.4120117e+02    4.6000000e+02    4.6000000e+02    4.6000000e+02    6.9973433e+06    7.2219299e+02    2.5678362e+03    9.9092586e-03    2.1551833e+01    6.7571610e+04    9.5130665e-03    0.0000000e+00    2.7263921e-05   -1.7047594e-05   -9.2378351e-03    6.3589237e-05   -8.3911962e+02    2.3909006e-06    4.0286297e-07    5.7184010e-04   -9.2426439e-07    4.0897872e+01
   2.1514533e+01    2.8098282e+00    1.1260551e-01    5.6425485e+01    0.0000000e+00    2.1678977e-05    8.1211403e+02    9.4299924e+02    7.4013495e+02    4.6000000e+02    4.6000000e+02    4.6000000e+02    6.9665925e+06    7.2061376e+02    2.5624126e+03    9.9367281e-03    2.1594547e+01    6.7461161e+04    1.9589650e-02    0.0000000e+00    2.8500600e-05   -1.5727242e-05   -9.2595515e-03    1.7022849e-04   -8.4005878e+02    3.3076579e-06    3.9990498e-07    5.7317424e-04   -8.3598335e-07    4.0808181e+01
   2.1614664e+01    2.8352653e+00    1.1298688e-01    5.6815754e+01    0.0000000e+00    2.1707130e-05    8.1108064e+02    9.4971818e+02    7.3909730e+02    4.6000000e+02    4.6000000e+02    4.6000000e+02    6.9361635e+06    7.1886261e+02    2.5563341e+03    9.9643293e-03    2.1637196e+01    6.7353077e+04    1.3944875e-02    0.0000000e+00    2.7079044e-05   -1.5691980e-05   -9.2836402e-03    1.4085768e-04   -8.4104499e+02    3.1735246e-06    3.9283961e-07    5.7468261e-04   -8.3014029e-07    4.0764124e+01
   2.1714819e+01    2.8470503e+00    1.1338357e-01    5.7220050e+01    0.0000000e+00    2.1736316e-05    8.1004748e+02    9.5548331e+02    7.3808519e+02    4.6000000e+02    4.6000000e+02    4.6000000e+02    6.9057254e+06    7.1713709e+02    2.5503495e+03    9.9920549e-03    2.1679755e+01    6.7244091e+04    7.6570002e-03    0.0000000e+00    2.7479474e-05   -1.6231696e-05   -9.3092427e-03    6.2793200e-05   -8.4203673e+02    3.3409330e-06    3.8006838e-07    5.7627543e-04   -8.6144569e-07    4.0722019e+01
   2.1815019e+01    2.8536723e+00    1.1379296e-01    5.8069106e+01    0.0000000e+00    2.1723509e-05    8.0902050e+02    9.6122322e+02    7.3713501e+02    4.6000000e+02    4.6000000e+02    4.6000000e+02    6.8754255e+06    7.1581643e+02    2.5460315e+03    1.0019911e-02    2.1722244e+01    6.7135689e+04    3.3047760e-03    0.0000000e+00    2.6863128e-05   -1.6613231e-05   -9.3340993e-03    9.7948610e-06   -8.4302905e+02    2.3296973e-06    3.8150336e-07    5.7781794e-04   -8.8487574e-07    4.0608271e+01
   2.1915274e+01    2.8587536e+00    1.1421266e-01    5.8497954e+01    0.0000000e+00    2.1754656e-05    8.0799041e+02    9.6693165e+02    7.3618393e+02    4.6000000e+02    4.6000000e+02    4.6000000e+02    6.8451315e+06    7.1413853e+02    2.5402660e+03    1.0047900e-02    2.1764676e+01    6.7026589e+04    5.8738700e-03    0.0000000e+00    2.6956302e-05   -1.6683511e-05   -9.3608966e-03    3.9493668e-05   -8.4400831e+02    2.4717530e-06    3.7189966e-07    5.7947592e-04   -8.8650737e-07    4.0569294e+01
   2.2015614e+01    2.8642610e+00    1.1463726e-01    5.8979539e+01    0.0000000e+00    2.1784572e-05    8.0695262e+02    9.7260264e+02    7.3523320e+02    4.6000000e+02    4.6000000e+02    4.6000000e+02    6.8147705e+06    7.1247264e+02    2.5345172e+03    1.0076031e-02    2.1807047e+01    6.6916116e+04    9.0157814e-03    0.0000000e+00    2.8454229e-05   -1.7976374e-05   -9.3878039e-03    7.1331577e-05   -8.4497492e+02    5.2837890e-07    3.4878109e-07    5.8113291e-04   -9.6556859e-07    4.0529770e+01
   2.2116020e+01    2.8715053e+00    1.1508514e-01    5.9442304e+01    0.0000000e+00    2.1817994e-05    8.0592408e+02    9.7825905e+02    7.3428310e+02    4.6000000e+02    4.6000000e+02    4.6000000e+02    6.7843859e+06    7.1083415e+02    2.5289444e+03    1.0104299e-02    2.1849352e+01    6.6804656e+04    8.9038347e-03    0.0000000e+00    2.9785650e-05   -1.8243960e-05   -9.4167130e-03    1.0420871e-04   -8.4592916e+02    1.6038379e-07    3.3038535e-07    5.8291254e-04   -9.7813246e-07    4.0493063e+01
   2.2216497e+01    2.8837520e+00    1.1554495e-01    5.9916581e+01    0.0000000e+00    2.1852394e-05    8.0490195e+02    9.8387715e+02    7.3333597e+02    4.6000000e+02    4.6000000e+02    4.6000000e+02    6.7541245e+06    7.0921876e+02    2.5235212e+03    1.0132704e-02    2.1891596e+01    6.6693644e+04    7.5469886e-03    0.0000000e+00    2.9449657e-05   -1.8027657e-05   -9.4464508e-03    7.6711495e-05   -8.4689464e+02    4.2428386e-07    3.1663380e-07    5.8475738e-04   -9.6142746e-07    4.0457582e+01
   2.2317012e+01    2.8928547e+00    1.1601525e-01    6.0497403e+01    0.0000000e+00    2.1875224e-05    8.0388063e+02    9.8986652e+02    7.3239442e+02    4.6000000e+02    4.6000000e+02    4.6000000e+02    6.7238269e+06    7.0772480e+02    2.5186031e+03    1.0161238e-02    2.1933765e+01    6.6581441e+04    9.7792505e-03    0.0000000e+00    3.0712239e-05   -1.8059212e-05   -9.4756463e-03    9.0468792e-05   -8.4785287e+02    2.0466789e-07    2.9881033e-07    5.8655760e-04   -9.5883028e-07    4.0401487e+01
   2.2417578e+01    2.9022941e+00    1.1649260e-01    6.1372078e+01    0.0000000e+00    2.1891569e-05    8.0286269e+02    9.9566436e+02    7.3142564e+02    4.6000000e+02    4.6000000e+02    4.6000000e+02    6.6936523e+06    7.0628944e+02    2.5141248e+03    1.0189905e-02    2.1975882e+01    6.6469635e+04    9.0834695e-03    0.0000000e+00    3.0909560e-05   -1.8711684e-05   -9.5059195e-03    6.6110092e-05   -8.4881833e+02   -3.1719956e-07    2.8346874e-07    5.8843129e-04   -9.9653195e-07    4.0341638e+01
   2.2518241e+01    2.9105367e+00    1.1697792e-01    6.1950769e+01    0.0000000e+00    2.1916377e-05    8.0184839e+02    1.0014675e+03    7.3038304e+02    4.6000000e+02    4.6000000e+02    4.6000000e+02    6.6634933e+06    7.0482244e+02    2.5093260e+03    1.0218717e-02    2.2017961e+01    6.6357246e+04    1.0381420e-02    0.0000000e+00    3.2058225e-05   -1.8812776e-05   -9.5358222e-03    8.0877505e-05   -8.4978056e+02   -1.1976120e-06    2.6776300e-07    5.9027547e-04   -9.9835647e-07    4.0288103e+01
   2.2618955e+01    2.9195400e+00    1.1744363e-01    6.2717535e+01    0.0000000e+00    2.1914051e-05    8.0084001e+02    1.0074947e+03    7.2917470e+02    4.6000000e+02    4.6000000e+02    4.6000000e+02    6.6333965e+06    7.0348525e+02    2.5051899e+03    1.0247662e-02    2.2059984e+01    6.6244644e+04    3.3996206e-03    0.0000000e+00    3.2822665e-05   -1.8125879e-05   -9.5650454e-03    3.1862097e-05   -8.5074109e+02   -1.1492463e-06    2.5087541e-07    5.9208031e-04   -9.5102259e-07    4.0184724e+01
   2.2719656e+01    2.9294124e+00    1.1791093e-01    6.4207380e+01    0.0000000e+00    2.1879054e-05    7.9982849e+02    1.0100610e+03    7.2805235e+02    4.6000000e+02    4.6000000e+02    4.6000000e+02    6.6033872e+06    7.0240057e+02    2.5026262e+03    1.0276721e-02    2.2101952e+01    6.6131956e+04    3.5177866e-03    0.0000000e+00    3.3236213e-05   -1.5668159e-05   -9.5936449e-03    2.4406074e-05   -8.5170088e+02    4.3648429e-07    2.3430543e-07    5.9384811e-04   -7.9149046e-07    4.0045998e+01
   2.2820442e+01    2.9411172e+00    1.1841014e-01    6.5202231e+01    0.0000000e+00    2.1873847e-05    7.9880340e+02    1.0060834e+03    7.2696143e+02    4.6000000e+02    4.6000000e+02    4.6000000e+02    6.5731800e+06    7.0118750e+02    2.4987967e+03    1.0305923e-02    2.2143895e+01    6.6016475e+04    9.5523510e-03    0.0000000e+00    3.4254672e-05   -1.2733000e-05   -9.6308111e-03    8.0866563e-05   -8.5262325e+02    1.9164617e-06    2.4815866e-07    5.9614162e-04   -6.0198830e-07    3.9946281e+01
   2.2921265e+01    2.9630575e+00    1.1891565e-01    6.5701953e+01    0.0000000e+00    2.1912840e-05    7.9778478e+02    1.0027263e+03    7.2588064e+02    4.6000000e+02    4.6000000e+02    4.6000000e+02    6.5433033e+06    6.9963656e+02    2.4935340e+03    1.0335253e-02    2.2185780e+01    6.5903450e+04    1.0394739e-02    0.0000000e+00    3.4840790e-05   -1.2800402e-05   -9.6651439e-03    1.0050031e-04   -8.5357448e+02    1.6468350e-06    2.3724440e-07    5.9826307e-04   -6.0279692e-07    3.9916062e+01
   2.3021769e+01    2.9799949e+00    1.1943299e-01    6.6564136e+01    0.0000000e+00    2.1933644e-05    7.9676683e+02    9.9918942e+02    7.2483312e+02    4.6000000e+02    4.6000000e+02    4.6000000e+02    6.5134881e+06    6.9824590e+02    2.4890228e+03    1.0364607e-02    2.2227447e+01    6.5789477e+04    1.3155245e-02    0.0000000e+00    3.6476759e-05   -1.3057544e-05   -9.6980635e-03    1.0294093e-04   -8.5453524e+02    1.0615766e-06    2.1780190e-07    6.0029987e-04   -6.1496339e-07    3.9861220e+01
   2.3111928e+01    2.9852232e+00    1.1989780e-01    6.7128172e+01    0.0000000e+00    2.1956923e-05    7.9585253e+02    9.9598956e+02    7.2391049e+02    4.6000000e+02    4.6000000e+02    4.6000000e+02    6.4868305e+06    6.9699353e+02    2.4847470e+03    1.0391035e-02    2.2264768e+01    6.5687303e+04    1.2520276e-03    0.0000000e+00    3.5263006e-05   -1.2428399e-05   -9.7281044e-03    3.1301370e-05   -8.5538990e+02    1.8701005e-06    2.0982743e-07    6.0216464e-04   -5.7203402e-07    3.9814879e+01
   2.3209699e+01    2.9871170e+00    1.2041430e-01    6.8030455e+01    0.0000000e+00    2.1941915e-05    7.9486883e+02    9.9266131e+02    7.2296015e+02    4.6000000e+02    4.6000000e+02    4.6000000e+02    6.4578830e+06    6.9594892e+02    2.4814162e+03    1.0419804e-02    2.2305179e+01    6.5575228e+04   -9.9802491e-04    0.0000000e+00    3.2820647e-05   -1.1261009e-05   -9.7610312e-03   -1.7146477e-05   -8.5629849e+02    1.9127165e-06    2.0149686e-07    6.0421508e-04   -4.9520119e-07    3.9707688e+01
   2.3325102e+01    2.9893079e+00    1.2103530e-01    6.8710070e+01    0.0000000e+00    2.1985457e-05    7.9369868e+02    9.8902695e+02    7.2183259e+02    4.6000000e+02    4.6000000e+02    4.6000000e+02    6.4236857e+06    6.9425967e+02    2.4756689e+03    1.0453909e-02    2.2352815e+01    6.5441464e+04    9.6638684e-03    0.0000000e+00    3.3059467e-05   -1.2928483e-05   -9.8000909e-03    3.5164209e-05   -8.5734535e+02    1.9541302e-06    1.7177573e-07    6.0663282e-04   -5.9780007e-07    3.9671064e+01
   2.3447316e+01    3.0109776e+00    1.2171465e-01    6.9825847e+01    0.0000000e+00    2.1993648e-05    7.9248657e+02    9.8650416e+02    7.2065419e+02    4.6000000e+02    4.6000000e+02    4.6000000e+02    6.3880819e+06    6.9296772e+02    2.4717613e+03    1.0490193e-02    2.2403138e+01    6.5304629e+04    7.9121188e-03    0.0000000e+00    3.3779472e-05   -1.2279743e-05   -9.8452752e-03    8.8559737e-05   -8.5849198e+02    2.4139233e-06    1.5689336e-07    6.0942252e-04   -5.4989966e-07    3.9558042e+01
   2.3547791e+01    3.0387245e+00    1.2229214e-01    7.1290926e+01    0.0000000e+00    2.1955673e-05    7.9150682e+02    9.8449416e+02    7.1970783e+02    4.6000000e+02    4.6000000e+02    4.6000000e+02    6.3592261e+06    6.9229142e+02    2.4703783e+03    1.0520147e-02    2.2444446e+01    6.5195267e+04    5.6703387e-03    0.0000000e+00    3.5465443e-05   -1.1551603e-05   -9.8847537e-03    3.6693502e-05   -8.5950121e+02    4.0306913e-06    1.5002777e-07    6.1186145e-04   -5.0089633e-07    3.9408884e+01
   2.3648316e+01    3.0562110e+00    1.2288354e-01    7.2353598e+01    0.0000000e+00    2.1969926e-05    7.9052415e+02    9.8313005e+02    7.1877932e+02    4.6000000e+02    4.6000000e+02    4.6000000e+02    6.3305211e+06    6.9120908e+02    2.4673376e+03    1.0550233e-02    2.2485749e+01    6.5086590e+04    5.9376510e-03    0.0000000e+00    3.7235124e-05   -1.2068938e-05   -9.9241282e-03    2.9520378e-05   -8.6053887e+02    3.7636033e-06    1.3754582e-07    6.1428697e-04   -5.2894334e-07    3.9346792e+01
   2.3704884e+01    3.0538602e+00    1.2321286e-01    7.3016907e+01    0.0000000e+00    2.1953123e-05    7.8995771e+02    9.8333672e+02    7.1826085e+02    4.6000000e+02    4.6000000e+02    4.6000000e+02    6.3141411e+06    6.9074192e+02    2.4659277e+03    1.0567203e-02    2.2508985e+01    6.5022586e+04    1.4908556e-02    0.0000000e+00    4.1061369e-05   -1.2245103e-05   -9.9451092e-03    9.9302636e-05   -8.6110287e+02    2.4518653e-06    1.2120589e-07    6.1556577e-04   -5.3616467e-07    3.9276276e+01
   2.3800735e+01    3.0466202e+00    1.2376240e-01    7.3344013e+01    0.0000000e+00    2.2024093e-05    7.8900544e+02    9.8357722e+02    7.1723956e+02    4.6000000e+02    4.6000000e+02    4.6000000e+02    6.2865976e+06    6.8919349e+02    2.4606354e+03    1.0596058e-02    2.2548293e+01    6.4915754e+04   -5.2093698e-03    0.0000000e+00    3.8210497e-05   -1.2167093e-05   -9.9816525e-03    9.8896822e-07   -8.6203746e+02    3.9189892e-06    1.0623527e-07    6.1782441e-04   -5.2824012e-07    3.9300663e+01
   2.3950167e+01    3.0438033e+00    1.2461286e-01    7.4297312e+01    0.0000000e+00    2.2080864e-05    7.8753915e+02    9.8349531e+02    7.1559801e+02    4.6000000e+02    4.6000000e+02    4.6000000e+02    6.2434894e+06    6.8712192e+02    2.4541338e+03    1.0641270e-02    2.2609414e+01    6.4745681e+04    6.2028538e-03    0.0000000e+00    3.7246970e-05   -1.3104210e-05   -1.0035210e-02   -1.4486702e-05   -8.6343947e+02    3.9956720e-06    8.2633250e-08    6.2115537e-04   -5.8209112e-07    3.9244490e+01
   2.4000348e+01    3.0431579e+00    1.2489409e-01    7.4593322e+01    0.0000000e+00    2.2102841e-05    7.8704795e+02    9.8523126e+02    7.1501914e+02    4.6000000e+02    4.6000000e+02    4.6000000e+02    6.2289510e+06    6.8636883e+02    2.4517698e+03    1.0656491e-02    2.2629903e+01    6.4687307e+04    1.3363705e-02    0.0000000e+00    3.9948686e-05   -1.3734087e-05   -1.0052137e-02    6.5183511e-05   -8.6389483e+02    3.8272369e-06    6.6903368e-08    6.2218907e-04   -6.1779817e-07    3.9230161e+01
   2.4100752e+01    3.0481506e+00    1.2545617e-01    7.5188117e+01    0.0000000e+00    2.2145711e-05    7.8607319e+02    9.8870815e+02    7.1392219e+02    4.6000000e+02    4.6000000e+02    4.6000000e+02    6.1999306e+06    6.8484930e+02    2.4471010e+03    1.0687061e-02    2.2670837e+01    6.4570638e+04    1.1921264e-02    0.0000000e+00    4.2932512e-05   -1.3706037e-05   -1.0086223e-02    1.1220755e-04   -8.6479881e+02    3.6856522e-06    5.2467818e-08    6.2426848e-04   -6.0832773e-07    3.9199820e+01
   2.4205767e+01    3.0645455e+00    1.2605343e-01    7.6586925e+01    0.0000000e+00    2.2112613e-05    7.8504747e+02    9.9137561e+02    7.1277726e+02    4.6000000e+02    4.6000000e+02    4.6000000e+02    6.1692559e+06    6.8385083e+02    2.4446988e+03    1.0719160e-02    2.2713587e+01    6.4444148e+04    1.4911686e-02    0.0000000e+00    4.6665282e-05   -1.1576003e-05   -1.0129475e-02    1.5086263e-04   -8.6568115e+02    1.5760240e-06    6.1062541e-08    6.2691335e-04   -4.6671922e-07    3.9058632e+01
   2.4344353e+01    3.1115740e+00    1.2691065e-01    7.7973085e+01    0.0000000e+00    2.2131052e-05    7.8373700e+02    9.9641006e+02    7.1130683e+02    4.6000000e+02    4.6000000e+02    4.6000000e+02    6.1299795e+06    6.8242998e+02    2.4410893e+03    1.0761720e-02    2.2769941e+01    6.4288142e+04   -1.1132618e-02    0.0000000e+00    3.8416898e-05   -8.1838655e-06   -1.0182755e-02   -1.1218539e-04   -8.6699354e+02    3.5177683e-06    6.7898272e-08    6.3025559e-04   -2.5100731e-07    3.8943858e+01
   2.4444974e+01    3.1250586e+00    1.2754216e-01    7.9479974e+01    0.0000000e+00    2.2082293e-05    7.8280735e+02    9.9975980e+02    7.1029593e+02    4.6000000e+02    4.6000000e+02    4.6000000e+02    6.1014599e+06    6.8189408e+02    2.4405679e+03    1.0792750e-02    2.2810809e+01    6.4173506e+04    1.7444225e-02    0.0000000e+00    4.2770078e-05   -9.3635828e-06   -1.0219002e-02    6.0643170e-05   -8.6798202e+02    5.0187724e-06    7.4711275e-09    6.3249565e-04   -3.1980142e-07    3.8765582e+01
   2.4517433e+01    3.1249604e+00    1.2800866e-01    8.0444002e+01    0.0000000e+00    2.2071596e-05    7.8212905e+02    1.0037089e+03    7.0960934e+02    4.6000000e+02    4.6000000e+02    4.6000000e+02    6.0810499e+06    6.8127437e+02    2.4393079e+03    1.0815160e-02    2.2840243e+01    6.4091664e+04    7.4461410e-03    0.0000000e+00    4.3741086e-05   -7.4900962e-06   -1.0247808e-02    1.3331482e-04   -8.6868200e+02    4.0987457e-06   -5.3246638e-09    6.3425841e-04   -1.9601902e-07    3.8691989e+01
   2.4608006e+01    3.1278751e+00    1.2856452e-01    8.0937425e+01    0.0000000e+00    2.2140056e-05    7.8127772e+02    1.0074309e+03    7.0873717e+02    4.6000000e+02    4.6000000e+02    4.6000000e+02    6.0558062e+06    6.7989601e+02    2.4351802e+03    1.0843260e-02    2.2877004e+01    6.3991455e+04   -1.7146993e-02    0.0000000e+00    3.8684395e-05   -5.5560566e-06   -1.0284394e-02   -8.6626712e-05   -8.6956688e+02    2.0465893e-06    1.7269195e-08    6.3653374e-04   -7.2057106e-08    3.8708777e+01
   2.4708799e+01    3.1331350e+00    1.2921422e-01    8.2020144e+01    0.0000000e+00    2.2151676e-05    7.8035364e+02    1.0114593e+03    7.0776751e+02    4.6000000e+02    4.6000000e+02    4.6000000e+02    6.0276526e+06    6.7890690e+02    2.4329486e+03    1.0874645e-02    2.2917832e+01    6.3878287e+04    7.3324797e-03    0.0000000e+00    4.0720688e-05   -6.4744454e-06   -1.0324293e-02   -3.1527081e-05   -8.7054435e+02    2.9586145e-06   -1.6683576e-08    6.3899956e-04   -1.2421027e-07    3.8630480e+01
   2.4809658e+01    3.1372009e+00    1.2986790e-01    8.2873968e+01    0.0000000e+00    2.2189237e-05    7.7943083e+02    1.0154207e+03    7.0681001e+02    4.6000000e+02    4.6000000e+02    4.6000000e+02    5.9994721e+06    6.7770902e+02    2.4299306e+03    1.0906165e-02    2.2958654e+01    6.3763920e+04    1.8601383e-02    0.0000000e+00    4.6397036e-05   -9.4544835e-06   -1.0363094e-02    1.3825230e-04   -8.7150731e+02    2.4712865e-06   -4.1774994e-08    6.4136776e-04   -3.0709814e-07    3.8593382e+01
   2.4910579e+01    3.1473707e+00    1.3052885e-01    8.3746618e+01    0.0000000e+00    2.2218640e-05    7.7851845e+02    1.0193119e+03    7.0585343e+02    4.6000000e+02    4.6000000e+02    4.6000000e+02    5.9715510e+06    6.7661628e+02    2.4274040e+03    1.0937819e-02    2.2999451e+01    6.3651395e+04    7.7513302e-04    0.0000000e+00    4.5608294e-05   -9.1983773e-06   -1.0404323e-02    4.0556746e-05   -8.7248286e+02    9.1429945e-07   -5.3033083e-08    6.4390880e-04   -2.8809929e-07    3.8543230e+01
   2.5011570e+01    3.1563149e+00    1.3119706e-01    8.4626134e+01    0.0000000e+00    2.2248547e-05    7.7760881e+02    1.0241758e+03    7.0489946e+02    4.6000000e+02    4.6000000e+02    4.6000000e+02    5.9436058e+06    6.7552029e+02    2.4248831e+03    1.0969610e-02    2.3040231e+01    6.3537662e+04    1.1679778e-03    0.0000000e+00    4.5840679e-05   -8.8749071e-06   -1.0445738e-02   -2.2939213e-05   -8.7345903e+02    7.9001132e-07   -7.5302232e-08    6.4646770e-04   -2.6402949e-07    3.8492302e+01
   2.5112632e+01    3.1589879e+00    1.3186181e-01    8.5297668e+01    0.0000000e+00    2.2302725e-05    7.7670237e+02    1.0284959e+03    7.0393425e+02    4.6000000e+02    4.6000000e+02    4.6000000e+02    5.9155710e+06    6.7419256e+02    2.4215381e+03    1.1001539e-02    2.3081000e+01    6.3422021e+04    1.2579404e-02    0.0000000e+00    4.8484466e-05   -9.4126711e-06   -1.0485692e-02    6.0799737e-05   -8.7441901e+02    1.5930576e-06   -1.0615918e-07    6.4892295e-04   -2.9032744e-07    3.8480444e+01
   2.5213334e+01    3.1622639e+00    1.3251962e-01    8.6294681e+01    0.0000000e+00    2.2317372e-05    7.7580825e+02    1.0344093e+03    7.0283380e+02    4.6000000e+02    4.6000000e+02    4.6000000e+02    5.8877835e+06    6.7314320e+02    2.4194629e+03    1.1033468e-02    2.3121571e+01    6.3307317e+04    2.7651106e-03    0.0000000e+00    4.7940087e-05   -8.2795518e-06   -1.0524849e-02    2.6321198e-05   -8.7536640e+02    1.8236494e-06   -1.3203089e-07    6.5133832e-04   -2.1321469e-07    3.8401940e+01
   2.5314130e+01    3.1658333e+00    1.3316087e-01    8.7497992e+01    0.0000000e+00    2.2316558e-05    7.7492879e+02    1.0389561e+03    7.0165113e+02    4.6000000e+02    4.6000000e+02    4.6000000e+02    5.8599456e+06    6.7212723e+02    2.4177376e+03    1.1065541e-02    2.3162155e+01    6.3191149e+04    3.5081689e-03    0.0000000e+00    4.9272489e-05   -8.4468981e-06   -1.0561124e-02    1.8404213e-05   -8.7629913e+02    5.0720867e-07   -1.6275411e-07    6.5357112e-04   -2.1837458e-07    3.8294310e+01
   2.5415003e+01    3.1731728e+00    1.3382338e-01    8.8848113e+01    0.0000000e+00    2.2303894e-05    7.7404696e+02    1.0434022e+03    7.0057062e+02    4.6000000e+02    4.6000000e+02    4.6000000e+02    5.8322045e+06    6.7125535e+02    2.4165317e+03    1.1097752e-02    2.3202731e+01    6.3075078e+04    2.8116830e-03    0.0000000e+00    5.0505042e-05   -8.4460408e-06   -1.0599319e-02    4.9510927e-06   -8.7722957e+02   -1.3661362e-06   -1.9352667e-07    6.5592040e-04   -2.1326337e-07    3.8172284e+01
   2.5515949e+01    3.1905954e+00    1.3451821e-01    9.0193121e+01    0.0000000e+00    2.2303540e-05    7.7316611e+02    1.0475598e+03    6.9949246e+02    4.6000000e+02    4.6000000e+02    4.6000000e+02    5.8043925e+06    6.7036930e+02    2.4155110e+03    1.1130101e-02    2.3243317e+01    6.2957268e+04    4.3209394e-03    0.0000000e+00    5.1813262e-05   -6.8748823e-06   -1.0645412e-02    3.2534606e-05   -8.7812206e+02   -2.9931785e-06   -2.0058248e-07    6.5875704e-04   -1.0902747e-07    3.8078336e+01
   2.5616965e+01    3.2171215e+00    1.3521159e-01    9.1185028e+01    0.0000000e+00    2.2333248e-05    7.7230404e+02    1.0501824e+03    6.9843533e+02    4.6000000e+02    4.6000000e+02    4.6000000e+02    5.7770526e+06    6.6927582e+02    2.4135313e+03    1.1162587e-02    2.3283916e+01    6.2843622e+04    2.3419368e-03    0.0000000e+00    5.1722869e-05   -7.5068711e-06   -1.0686176e-02    1.3296483e-05   -8.7909021e+02   -1.9964488e-06   -2.1839860e-07    6.6127856e-04   -1.4583669e-07    3.8024564e+01
   2.5718047e+01    3.2368162e+00    1.3593757e-01    9.2191913e+01    0.0000000e+00    2.2365936e-05    7.7145763e+02    1.0522257e+03    6.9741627e+02    4.6000000e+02    4.6000000e+02    4.6000000e+02    5.7499364e+06    6.6824413e+02    2.4119134e+03    1.1195207e-02    2.3324511e+01    6.2731437e+04    2.6265363e-03    0.0000000e+00    5.1540423e-05   -7.7886930e-06   -1.0729127e-02   -1.0153606e-05   -8.8009819e+02   -2.4656867e-06   -2.5807851e-07    6.6394403e-04   -1.5919976e-07    3.7975094e+01
   2.5809070e+01    3.2367377e+00    1.3659844e-01    9.3158354e+01    0.0000000e+00    2.2389315e-05    7.7069101e+02    1.0543442e+03    6.9655318e+02    4.6000000e+02    4.6000000e+02    4.6000000e+02    5.7253436e+06    6.6732022e+02    2.4104566e+03    1.1224675e-02    2.3361049e+01    6.2627535e+04    1.5010296e-02    0.0000000e+00    5.5701897e-05   -9.7509481e-06   -1.0766397e-02    1.1679798e-04   -8.8098157e+02   -3.2530234e-06   -2.9631115e-07    6.6622796e-04   -2.7641852e-07    3.7927317e+01
   2.5900093e+01    3.2357904e+00    1.3727688e-01    9.4221766e+01    0.0000000e+00    2.2414953e-05    7.6993114e+02    1.0585675e+03    6.9568277e+02    4.6000000e+02    4.6000000e+02    4.6000000e+02    5.7009957e+06    6.6645026e+02    2.4093624e+03    1.1254234e-02    2.3397572e+01    6.2525441e+04   -7.7424138e-03    0.0000000e+00    5.2463705e-05   -7.3712556e-06   -1.0808787e-02   -3.3893863e-05   -8.8185866e+02   -1.6798730e-06   -3.1476365e-07    6.6885229e-04   -1.2385593e-07    3.7880258e+01
   2.6001307e+01    3.2403426e+00    1.3804194e-01    9.5694037e+01    0.0000000e+00    2.2406956e-05    7.6910838e+02    1.0634537e+03    6.9470990e+02    4.6000000e+02    4.6000000e+02    4.6000000e+02    5.6740554e+06    6.6583559e+02    2.4096881e+03    1.1287217e-02    2.3438160e+01    6.2412345e+04   -4.0796755e-03    0.0000000e+00    5.0414843e-05   -8.1937959e-06   -1.0854216e-02   -1.1711102e-04   -8.8283499e+02   -1.8622879e-06   -3.4120583e-07    6.7167479e-04   -1.7618293e-07    3.7762597e+01
   2.6102649e+01    3.2451606e+00    1.3881011e-01    9.6478704e+01    0.0000000e+00    2.2477620e-05    7.6827545e+02    1.0667512e+03    6.9374688e+02    4.6000000e+02    4.6000000e+02    4.6000000e+02    5.6470667e+06    6.6455747e+02    2.4072650e+03    1.1320355e-02    2.3478798e+01    6.2297830e+04    1.5235737e-02    0.0000000e+00    5.5846233e-05   -1.1590566e-05   -1.0896722e-02    7.7210748e-05   -8.8380078e+02   -2.1431672e-06   -4.0042442e-07    6.7428038e-04   -3.8513258e-07    3.7771773e+01
   2.6203649e+01    3.2543968e+00    1.3958630e-01    9.7687885e+01    0.0000000e+00    2.2493785e-05    7.6745993e+02    1.0700444e+03    6.9279469e+02    4.6000000e+02    4.6000000e+02    4.6000000e+02    5.6203783e+06    6.6375119e+02    2.4067903e+03    1.1353495e-02    2.3519268e+01    6.2184923e+04    9.5927300e-03    0.0000000e+00    5.8669416e-05   -1.1790815e-05   -1.0941103e-02    1.2043443e-04   -8.8477380e+02   -7.7365074e-07   -4.4900145e-07    6.7700225e-04   -3.9150119e-07    3.7694960e+01
   2.6304744e+01    3.2661355e+00    1.4037979e-01    9.8787819e+01    0.0000000e+00    2.2531691e-05    7.6665458e+02    1.0746093e+03    6.9184628e+02    4.6000000e+02    4.6000000e+02    4.6000000e+02    5.5938295e+06    6.6279338e+02    2.4058432e+03    1.1386778e-02    2.3559764e+01    6.2072627e+04    2.1208874e-03    0.0000000e+00    5.8922316e-05   -1.1824098e-05   -1.0986687e-02    2.8749122e-05   -8.8576308e+02    6.9271310e-07   -4.9638785e-07    6.7981421e-04   -3.9037648e-07    3.7651578e+01
   2.6405913e+01    3.2755676e+00    1.4118644e-01    9.9793833e+01    0.0000000e+00    2.2582938e-05    7.6585633e+02    1.0769664e+03    6.9080937e+02    4.6000000e+02    4.6000000e+02    4.6000000e+02    5.5673544e+06    6.6174854e+02    2.4046251e+03    1.1420200e-02    2.3600275e+01    6.1960170e+04   -1.6068473e-03    0.0000000e+00    5.9299541e-05   -1.1967850e-05   -1.1032740e-02   -5.8531985e-05   -8.8675948e+02    1.2509572e-06   -5.4680449e-07    6.8265996e-04   -3.9623334e-07    3.7628372e+01
   2.6507150e+01    3.2802046e+00    1.4195825e-01    1.0092754e+02    0.0000000e+00    2.2617474e-05    7.6506698e+02    1.0797516e+03    6.8961786e+02    4.6000000e+02    4.6000000e+02    4.6000000e+02    5.5408979e+06    6.6067556e+02    2.4035941e+03    1.1453756e-02    2.3640795e+01    6.1846929e+04    8.8824948e-04    0.0000000e+00    6.0215695e-05   -1.1111348e-05   -1.1073680e-02   -2.0434847e-05   -8.8774442e+02    1.3380868e-06   -5.9942103e-07    6.8518492e-04   -3.3602119e-07    3.7573884e+01
   2.6608453e+01    3.2844143e+00    1.4275039e-01    1.0195812e+02    0.0000000e+00    2.2673717e-05    7.6428493e+02    1.0840313e+03    6.8855360e+02    4.6000000e+02    4.6000000e+02    4.6000000e+02    5.5145304e+06    6.5946196e+02    2.4020630e+03    1.1487448e-02    2.3681324e+01    6.1733672e+04    4.4650270e-03    0.0000000e+00    6.0600139e-05   -1.0673045e-05   -1.1115961e-02    1.3463257e-05   -8.8872714e+02   -5.1595255e-08   -6.5643787e-07    6.8779204e-04   -3.0183017e-07    3.7553679e+01
   2.6709824e+01    3.2929215e+00    1.4357184e-01    1.0343811e+02    0.0000000e+00    2.2677273e-05    7.6350624e+02    1.0883866e+03    6.8749136e+02    4.6000000e+02    4.6000000e+02    4.6000000e+02    5.4880668e+06    6.5873391e+02    2.4024573e+03    1.1521275e-02    2.3721858e+01    6.1618333e+04    3.6617300e-03    0.0000000e+00    6.1458683e-05   -8.7945104e-06   -1.1165668e-02    4.4952229e-05   -8.8966428e+02   -1.0207779e-06   -7.5282755e-07    6.9086347e-04   -1.7726402e-07    3.7454604e+01
   2.6811264e+01    3.3094580e+00    1.4440984e-01    1.0507547e+02    0.0000000e+00    2.2667615e-05    7.6274103e+02    1.0926261e+03    6.8644634e+02    4.6000000e+02    4.6000000e+02    4.6000000e+02    5.4618776e+06    6.5815429e+02    2.4036875e+03    1.1555239e-02    2.3762441e+01    6.1505068e+04    5.2575527e-03    0.0000000e+00    6.2578672e-05   -8.5131506e-06   -1.1213684e-02    2.9403752e-05   -8.9064010e+02   -1.3015539e-06   -8.4143409e-07    6.9382278e-04   -1.5387922e-07    3.7339995e+01
   2.6912773e+01    3.3251653e+00    1.4527256e-01    1.0628861e+02    0.0000000e+00    2.2709624e-05    7.6198822e+02    1.0980589e+03    6.8541528e+02    4.6000000e+02    4.6000000e+02    4.6000000e+02    5.4358680e+06    6.5722317e+02    2.4034814e+03    1.1589338e-02    2.3803067e+01    6.1392818e+04    3.1548069e-03    0.0000000e+00    6.1119548e-05    4.1703009e-07   -1.1268533e-02   -2.0268906e-06   -8.9164190e+02   -7.6383666e-07   -9.9363012e-07    6.9721430e-04    4.3164635e-07    3.7298679e+01
   2.7027033e+01    3.3275008e+00    1.4624761e-01    1.0816074e+02    0.0000000e+00    2.2718727e-05    7.6112813e+02    1.1009182e+03    6.8426344e+02    4.6000000e+02    4.6000000e+02    4.6000000e+02    5.4064434e+06    6.5635399e+02    2.4039344e+03    1.1627860e-02    2.3848826e+01    6.1263463e+04    2.2112684e-03    0.0000000e+00    6.4127104e-05    1.2119148e-06   -1.1323476e-02    8.3570430e-05   -8.9273725e+02   -3.7458330e-07   -1.1292237e-06    7.0058887e-04    4.8965817e-07    3.7209686e+01
   2.7116299e+01    3.3372338e+00    1.4704443e-01    1.0915520e+02    0.0000000e+00    2.2774775e-05    7.6048725e+02    1.1048755e+03    6.8336906e+02    4.6000000e+02    4.6000000e+02    4.6000000e+02    5.3839177e+06    6.5552030e+02    2.4039130e+03    1.1658047e-02    2.3884560e+01    6.1166610e+04   -2.4489374e-02    0.0000000e+00    5.6752129e-05    4.1376587e-06   -1.1371614e-02   -2.1987870e-04   -8.9362281e+02   -2.2158339e-07   -1.1791888e-06    7.0359659e-04    6.7186098e-07    3.7190467e+01
   2.7218013e+01    3.3496535e+00    1.4796425e-01    1.1129943e+02    0.0000000e+00    2.2743838e-05    7.5976715e+02    1.1095113e+03    6.8237377e+02    4.6000000e+02    4.6000000e+02    4.6000000e+02    5.3583107e+06    6.5522906e+02    2.4066404e+03    1.1692555e-02    2.3925277e+01    6.1055851e+04    3.2127220e-03    0.0000000e+00    5.9558984e-05    2.9983838e-06   -1.1424170e-02   -1.0640302e-04   -8.9464950e+02   -2.3061882e-06   -1.3293188e-06    7.0685039e-04    6.0402830e-07    3.7042960e+01
   2.7319791e+01    3.3581260e+00    1.4890635e-01    1.1281469e+02    0.0000000e+00    2.2770066e-05    7.5904710e+02    1.1135839e+03    6.8140629e+02    4.6000000e+02    4.6000000e+02    4.6000000e+02    5.3328247e+06    6.5456159e+02    2.4078264e+03    1.1727197e-02    2.3966073e+01    6.0945475e+04    1.7894872e-02    0.0000000e+00    6.5291424e-05    3.3010684e-06   -1.1478082e-02    1.6043470e-04   -8.9568378e+02   -4.8984135e-06   -1.4937248e-06    7.1015533e-04    6.3358970e-07    3.6977592e+01
   2.7421629e+01    3.3645179e+00    1.4986777e-01    1.1414467e+02    0.0000000e+00    2.2827788e-05    7.5833904e+02    1.1170613e+03    6.8045189e+02    4.6000000e+02    4.6000000e+02    4.6000000e+02    5.3074919e+06    6.5366672e+02    2.4082706e+03    1.1761972e-02    2.4006910e+01    6.0835840e+04    5.5074239e-03    0.0000000e+00    6.6942592e-05    3.7849165e-06   -1.1533635e-02    1.1798748e-04   -8.9672525e+02   -4.8145701e-06   -1.6298366e-06    7.1357378e-04    6.7048375e-07    3.6960141e+01
   2.7523529e+01    3.3746338e+00    1.5084408e-01    1.1595677e+02    0.0000000e+00    2.2847355e-05    7.5764727e+02    1.1204714e+03    6.7950899e+02    4.6000000e+02    4.6000000e+02    4.6000000e+02    5.2824103e+06    6.5306810e+02    2.4100054e+03    1.1796881e-02    2.4047790e+01    6.0728060e+04   -4.3815256e-03    0.0000000e+00    6.5121261e-05    5.1838658e-06   -1.1591192e-02   -8.3731548e-05   -8.9779021e+02   -2.6371069e-06   -1.7597462e-06    7.1714407e-04    7.6224558e-07    3.6884308e+01
   2.7625075e+01    3.3763348e+00    1.5179736e-01    1.1755615e+02    0.0000000e+00    2.2879172e-05    7.5696246e+02    1.1281289e+03    6.7858580e+02    4.6000000e+02    4.6000000e+02    4.6000000e+02    5.2573033e+06    6.5227845e+02    2.4111797e+03    1.1831781e-02    2.4088552e+01    6.0618225e+04    2.4551057e-03    0.0000000e+00    6.8728464e-05    5.3441245e-06   -1.1642987e-02   -1.8394261e-05   -8.9882503e+02   -2.5362466e-06   -1.9292072e-06    7.2033548e-04    7.8033683e-07    3.6824655e+01
   2.7726721e+01    3.3795316e+00    1.5274796e-01    1.1932120e+02    0.0000000e+00    2.2889821e-05    7.5628718e+02    1.1321490e+03    6.7755443e+02    4.6000000e+02    4.6000000e+02    4.6000000e+02    5.2322584e+06    6.5160712e+02    2.4130195e+03    1.1866827e-02    2.4129379e+01    6.0508143e+04    3.6915865e-03    0.0000000e+00    7.0355320e-05    6.1279519e-06   -1.1695610e-02    7.9940089e-06   -8.9985472e+02   -3.3647989e-06   -2.0859686e-06    7.2358346e-04    8.3613043e-07    3.6730083e+01
   2.7828438e+01    3.3832261e+00    1.5374137e-01    1.2156340e+02    0.0000000e+00    2.2880644e-05    7.5561478e+02    1.1347726e+03    6.7650545e+02    4.6000000e+02    4.6000000e+02    4.6000000e+02    5.2070556e+06    6.5112889e+02    2.4158441e+03    1.1902010e-02    2.4170259e+01    6.0395207e+04    6.9688627e-03    0.0000000e+00    7.3221648e-05    6.9100093e-06   -1.1751961e-02    6.4210578e-05   -9.0082898e+02   -2.3863678e-06   -2.2172372e-06    7.2705163e-04    8.9303691e-07    3.6613029e+01
   2.7930219e+01    3.3978644e+00    1.5475109e-01    1.2351947e+02    0.0000000e+00    2.2898840e-05    7.5495422e+02    1.1375847e+03    6.7541592e+02    4.6000000e+02    4.6000000e+02    4.6000000e+02    5.1820864e+06    6.5048384e+02    2.4179195e+03    1.1937326e-02    2.4211215e+01    6.0283956e+04    2.6714095e-03    0.0000000e+00    7.4652425e-05    8.5421231e-06   -1.1810815e-02    1.8287617e-05   -9.0182229e+02   -2.9347406e-06   -2.3265051e-06    7.3067912e-04    1.0037908e-06    3.6531783e+01
   2.8032066e+01    3.4162142e+00    1.5577265e-01    1.2528065e+02    0.0000000e+00    2.2941945e-05    7.5430067e+02    1.1414533e+03    6.7434944e+02    4.6000000e+02    4.6000000e+02    4.6000000e+02    5.1572983e+06    6.4968496e+02    2.4196918e+03    1.1972777e-02    2.4252250e+01    6.0173769e+04    7.2387386e-04    0.0000000e+00    7.5450928e-05    9.5607463e-06   -1.1869782e-02   -2.6603556e-05   -9.0284699e+02   -2.8378778e-06   -2.4525112e-06    7.3433041e-04    1.0737434e-06    3.6495346e+01
   2.8133973e+01    3.4288829e+00    1.5682076e-01    1.2681631e+02    0.0000000e+00    2.3003049e-05    7.5366487e+02    1.1458024e+03    6.7331166e+02    4.6000000e+02    4.6000000e+02    4.6000000e+02    5.1326903e+06    6.4880653e+02    2.4210950e+03    1.2008361e-02    2.4293327e+01    6.0064635e+04   -1.3027095e-04    0.0000000e+00    7.5986926e-05    1.0344417e-05   -1.1929568e-02   -2.8647221e-05   -9.0389645e+02   -2.4888758e-06   -2.5700234e-06    7.3803561e-04    1.1280562e-06    3.6477267e+01
   2.8235939e+01    3.4348976e+00    1.5789342e-01    1.2881562e+02    0.0000000e+00    2.3018058e-05    7.5303949e+02    1.1497186e+03    6.7229071e+02    4.6000000e+02    4.6000000e+02    4.6000000e+02    5.1081993e+06    6.4831282e+02    2.4242223e+03    1.2044076e-02    2.4334455e+01    5.9955823e+04    3.7510798e-03    0.0000000e+00    7.7272161e-05    1.0676696e-05   -1.1991245e-02    1.2907310e-05   -9.0495214e+02   -2.9867859e-06   -2.6901490e-06    7.4184546e-04    1.1552983e-06    3.6394380e+01
   2.8337976e+01    3.4373093e+00    1.5899286e-01    1.3077868e+02    0.0000000e+00    2.3047048e-05    7.5242250e+02    1.1531067e+03    6.7128191e+02    4.6000000e+02    4.6000000e+02    4.6000000e+02    5.0837871e+06    6.4773818e+02    2.4270268e+03    1.2079929e-02    2.4375678e+01    5.9846910e+04    2.3401358e-03    0.0000000e+00    7.8834585e-05    1.1202930e-05   -1.2054182e-02    2.3004336e-05   -9.0600168e+02   -1.4284021e-06   -2.8217462e-06    7.4572583e-04    1.1935226e-06    3.6327149e+01
   2.8440079e+01    3.4395542e+00    1.6011304e-01    1.3299606e+02    0.0000000e+00    2.3062196e-05    7.5181117e+02    1.1580018e+03    6.7028494e+02    4.6000000e+02    4.6000000e+02    4.6000000e+02    5.0594397e+06    6.4728019e+02    2.4306627e+03    1.2115915e-02    2.4416978e+01    5.9737726e+04    7.6803226e-04    0.0000000e+00    8.0209426e-05    1.1818940e-05   -1.2118583e-02    2.0846185e-06   -9.0704153e+02    3.6523715e-07   -2.9648892e-06    7.4969789e-04    1.2371412e-06    3.6246636e+01
   2.8542237e+01    3.4439615e+00    1.6124580e-01    1.3458547e+02    0.0000000e+00    2.3139752e-05    7.5120839e+02    1.1621146e+03    6.6929984e+02    4.6000000e+02    4.6000000e+02    4.6000000e+02    5.0351759e+06    6.4637088e+02    2.4323909e+03    1.2152033e-02    2.4458354e+01    5.9628464e+04    1.1532634e-03    0.0000000e+00    8.1722910e-05    1.0726785e-05   -1.2183956e-02   -2.0720495e-05   -9.0807708e+02   -4.9274115e-07   -3.1092492e-06    7.5373308e-04    1.1709187e-06    3.6249773e+01
   2.8644038e+01    3.4508782e+00    1.6239043e-01    1.3658854e+02    0.0000000e+00    2.3189280e-05    7.5061791e+02    1.1649140e+03    6.6833444e+02    4.6000000e+02    4.6000000e+02    4.6000000e+02    5.0111086e+06    6.4566383e+02    2.4351109e+03    1.2188135e-02    2.4499622e+01    5.9519752e+04    1.1410303e-03    0.0000000e+00    8.3522223e-05    9.1038656e-06   -1.2248268e-02   -1.8898029e-05   -9.0911113e+02   -9.5923065e-07   -3.2323975e-06    7.5770327e-04    1.0673202e-06    3.6213495e+01
   2.8745939e+01    3.4595899e+00    1.6354986e-01    1.3840490e+02    0.0000000e+00    2.3247225e-05    7.5003820e+02    1.1678136e+03    6.6738605e+02    4.6000000e+02    4.6000000e+02    4.6000000e+02    4.9871438e+06    6.4492645e+02    2.4377964e+03    1.2224384e-02    2.4540974e+01    5.9411278e+04    2.3311165e-03    0.0000000e+00    8.4982582e-05    8.7642168e-06   -1.2313002e-02   -1.2203871e-05   -9.1015175e+02    4.6123570e-07   -3.3595305e-06    7.6169990e-04    1.0481629e-06    3.6186872e+01
   2.8847905e+01    3.4594850e+00    1.6465537e-01    1.4078227e+02    0.0000000e+00    2.3242706e-05    7.4945477e+02    1.1721317e+03    6.6645292e+02    4.6000000e+02    4.6000000e+02    4.6000000e+02    4.9629338e+06    6.4440423e+02    2.4417453e+03    1.2260765e-02    2.4582399e+01    5.9298802e+04    2.5532702e-02    0.0000000e+00    9.3545939e-05    6.7733052e-07   -1.2367947e-02    1.7681715e-04   -9.1116113e+02    5.0246221e-07   -3.5163391e-06    7.6506752e-04    5.3504388e-07    3.6068173e+01
   2.8921330e+01    3.4593802e+00    1.6549806e-01    1.4222202e+02    0.0000000e+00    2.3277863e-05    7.4903456e+02    1.1745981e+03    6.6578399e+02    4.6000000e+02    4.6000000e+02    4.6000000e+02    4.9456734e+06    6.4379005e+02    2.4435673e+03    1.2287028e-02    2.4612279e+01    5.9219180e+04   -2.3552756e-03    0.0000000e+00    8.9902035e-05    8.3963771e-06   -1.2416368e-02    8.6048318e-05   -9.1187180e+02    6.3619750e-07   -3.6177366e-06    7.6805860e-04    1.0357804e-06    3.6048153e+01
   2.9035547e+01    3.4762058e+00    1.6686780e-01    1.4484848e+02    0.0000000e+00    2.3305563e-05    7.4839505e+02    1.1788617e+03    6.6465570e+02    4.6000000e+02    4.6000000e+02    4.6000000e+02    4.9187768e+06    6.4324518e+02    2.4481400e+03    1.2328004e-02    2.4658806e+01    5.9093550e+04   -3.0439849e-02    0.0000000e+00    7.8750474e-05    2.0962763e-05   -1.2499432e-02   -3.2777126e-04   -9.1293067e+02   -3.2230741e-07   -3.7184624e-06    7.7323667e-04    1.8434726e-06    3.5957895e+01
   2.9130708e+01    3.5052564e+00    1.6803876e-01    1.4749961e+02    0.0000000e+00    2.3292068e-05    7.4787620e+02    1.1823197e+03    6.6363931e+02    4.6000000e+02    4.6000000e+02    4.6000000e+02    4.8968746e+06    6.4310818e+02    2.4531852e+03    1.2362246e-02    2.4697650e+01    5.8993814e+04   -6.8275865e-03    0.0000000e+00    7.8192989e-05    2.1525911e-05   -1.2564962e-02   -2.0176210e-04   -9.1390612e+02    1.8721804e-06   -3.8534422e-06    7.7731781e-04    1.8805884e-06    3.5828177e+01
   2.9226017e+01    3.5278365e+00    1.6924004e-01    1.4937796e+02    0.0000000e+00    2.3367592e-05    7.4736839e+02    1.1860061e+03    6.6267275e+02    4.6000000e+02    4.6000000e+02    4.6000000e+02    4.8751073e+06    6.4237553e+02    2.4560089e+03    1.2396636e-02    2.4736624e+01    5.8894933e+04    2.6437766e-02    0.0000000e+00    8.9526666e-05    6.0055821e-06   -1.2628623e-02    1.5780685e-04   -9.1493786e+02    1.4864649e-06   -3.9755735e-06    7.8123926e-04    8.7729576e-07    3.5832515e+01
   2.9321465e+01    3.5410145e+00    1.7047550e-01    1.5131386e+02    0.0000000e+00    2.3445125e-05    7.4688422e+02    1.1901291e+03    6.6173010e+02    4.6000000e+02    4.6000000e+02    4.6000000e+02    4.8536933e+06    6.4170144e+02    2.4593779e+03    1.2431173e-02    2.4775706e+01    5.8799613e+04    4.4587019e-03    0.0000000e+00    9.1084767e-05    6.1129192e-06   -1.2693359e-02    1.7608428e-04   -9.1600885e+02    1.5447693e-06   -4.0282423e-06    7.8523368e-04    8.8442340e-07    3.5839253e+01
   2.9417044e+01    3.5449443e+00    1.7172927e-01    1.5368638e+02    0.0000000e+00    2.3480720e-05    7.4640826e+02    1.1942796e+03    6.6079307e+02    4.6000000e+02    4.6000000e+02    4.6000000e+02    4.8323013e+06    6.4133549e+02    2.4641015e+03    1.2465853e-02    2.4814896e+01    5.8703774e+04   -4.5317211e-03    0.0000000e+00    9.0749549e-05    6.4334785e-06   -1.2763840e-02   -4.0934778e-05   -9.1708836e+02   -3.9455263e-07   -4.1258137e-06    7.8959430e-04    9.0532763e-07    3.5788143e+01
   2.9512773e+01    3.5408834e+00    1.7299923e-01    1.5598798e+02    0.0000000e+00    2.3527858e-05    7.4593381e+02    1.1984956e+03    6.5986098e+02    4.6000000e+02    4.6000000e+02    4.6000000e+02    4.8108840e+06    6.4089127e+02    2.4685261e+03    1.2500683e-02    2.4854227e+01    5.8606889e+04   -2.0590368e-03    0.0000000e+00    9.1839005e-05    6.1007276e-06   -1.2834678e-02   -8.9953364e-05   -9.1814510e+02   -7.5781842e-07   -4.2724714e-06    7.9397592e-04    8.8747832e-07    3.5749805e+01
   2.9608644e+01    3.5308418e+00    1.7427866e-01    1.5858747e+02    0.0000000e+00    2.3550289e-05    7.4545782e+02    1.2035287e+03    6.5893138e+02    4.6000000e+02    4.6000000e+02    4.6000000e+02    4.7892611e+06    6.4058163e+02    2.4737009e+03    1.2535661e-02    2.4893684e+01    5.8506725e+04    3.6526556e-03    0.0000000e+00    9.5209613e-05    6.1997494e-06   -1.2903919e-02    2.8825896e-06   -9.1914789e+02   -5.1581621e-07   -4.3975623e-06    7.9824491e-04    9.0247993e-07    3.5678278e+01
   2.9704652e+01    3.5282935e+00    1.7558408e-01    1.6118573e+02    0.0000000e+00    2.3583556e-05    7.4499258e+02    1.2100874e+03    6.5800266e+02    4.6000000e+02    4.6000000e+02    4.6000000e+02    4.7677050e+06    6.4019637e+02    2.4787511e+03    1.2570786e-02    2.4933286e+01    5.8406602e+04   -9.3652200e-03    0.0000000e+00    9.1097085e-05    6.8653620e-06   -1.2974259e-02   -5.5759543e-05   -9.2012788e+02   -3.9950289e-07   -4.5872484e-06    8.0261473e-04    9.3698782e-07    3.5618383e+01
   2.9800819e+01    3.5317185e+00    1.7690530e-01    1.6471857e+02    0.0000000e+00    2.3559144e-05    7.4452520e+02    1.2165110e+03    6.5708217e+02    4.6000000e+02    4.6000000e+02    4.6000000e+02    4.7461001e+06    6.4017388e+02    2.4855196e+03    1.2606066e-02    2.4973041e+01    5.8305092e+04    2.4746178e-03    0.0000000e+00    9.1889015e-05    5.2036172e-06   -1.3042418e-02   -1.8701770e-05   -9.2109990e+02   -1.8095886e-06   -4.7609953e-06    8.0684193e-04    8.3069456e-07    3.5485553e+01
   2.9945328e+01    3.5471374e+00    1.7878770e-01    1.6918565e+02    0.0000000e+00    2.3632740e-05    7.4382630e+02    1.2254456e+03    6.5573422e+02    4.6000000e+02    4.6000000e+02    4.6000000e+02    4.7138879e+06    6.3915039e+02    2.4918870e+03    1.2659277e-02    2.5032965e+01    5.8153809e+04    5.1226984e-03    0.0000000e+00    1.0031519e-04    1.7199186e-05   -1.3131632e-02    5.4293551e-05   -9.2257516e+02   -1.4795970e-06   -5.1187895e-06    8.1235986e-04    1.6406702e-06    3.5433573e+01
   3.0041852e+01    3.5600632e+00    1.8004101e-01    1.7133006e+02    0.0000000e+00    2.3707398e-05    7.4338067e+02    1.2314081e+03    6.5485746e+02    4.6000000e+02    4.6000000e+02    4.6000000e+02    4.6926004e+06    6.3830806e+02    2.4955093e+03    1.2694932e-02    2.5073070e+01    5.8054245e+04   -2.5970860e-04    0.0000000e+00    1.0125252e-04    1.8876285e-05   -1.3199401e-02   -3.4686509e-06   -9.2358758e+02   -1.2865767e-06   -5.1862444e-06    8.1654635e-04    1.7541983e-06    3.5426533e+01
   3.0138518e+01    3.5726930e+00    1.8135754e-01    1.7353768e+02    0.0000000e+00    2.3787006e-05    7.4293440e+02    1.2371244e+03    6.5398818e+02    4.6000000e+02    4.6000000e+02    4.6000000e+02    4.6711378e+06    6.3754914e+02    2.4994006e+03    1.2730736e-02    2.5113294e+01    5.7951691e+04    1.0166099e-02    0.0000000e+00    1.0526849e-04    1.8819848e-05   -1.3272712e-02    5.3465689e-05   -9.2455702e+02   -1.4578053e-06   -5.2093498e-06    8.2106086e-04    1.7589605e-06    3.5428051e+01
   3.0235323e+01    3.5910056e+00    1.8271843e-01    1.7636686e+02    0.0000000e+00    2.3813668e-05    7.4250897e+02    1.2425086e+03    6.5313269e+02    4.6000000e+02    4.6000000e+02    4.6000000e+02    4.6501086e+06    6.3724018e+02    2.5053188e+03    1.2766689e-02    2.5153655e+01    5.7853745e+04   -7.1335737e-03    0.0000000e+00    1.0028017e-04    2.0310681e-05   -1.3343050e-02   -5.6222477e-05   -9.2558974e+02   -1.8698490e-06   -5.3591372e-06    8.2544177e-04    1.8469597e-06    3.5356192e+01
   3.0332292e+01    3.6059195e+00    1.8410926e-01    1.7902803e+02    0.0000000e+00    2.3864607e-05    7.4209429e+02    1.2475073e+03    6.5220092e+02    4.6000000e+02    4.6000000e+02    4.6000000e+02    4.6291462e+06    6.3678936e+02    2.5107568e+03    1.2802800e-02    2.5194178e+01    5.7755836e+04   -3.8434164e-04    0.0000000e+00    1.0016494e-04    2.1764355e-05   -1.3420210e-02   -7.3232399e-05   -9.2665210e+02   -3.5214699e-06   -5.4195310e-06    8.3024081e-04    1.9439590e-06    3.5316552e+01
   3.0429402e+01    3.6113245e+00    1.8553043e-01    1.8179012e+02    0.0000000e+00    2.3916180e-05    7.4169015e+02    1.2526488e+03    6.5123084e+02    4.6000000e+02    4.6000000e+02    4.6000000e+02    4.6082897e+06    6.3638143e+02    2.5167744e+03    1.2839060e-02    2.5234849e+01    5.7658463e+04    5.3526019e-03    0.0000000e+00    1.0233214e-04    2.3328521e-05   -1.3495303e-02    3.7625003e-05   -9.2771930e+02   -2.9948138e-06   -5.4677457e-06    8.3488809e-04    2.0511654e-06    3.5283303e+01
   3.0526664e+01    3.6165332e+00    1.8697473e-01    1.8457324e+02    0.0000000e+00    2.3977711e-05    7.4129581e+02    1.2576091e+03    6.5027140e+02    4.6000000e+02    4.6000000e+02    4.6000000e+02    4.5875935e+06    6.3591686e+02    2.5225259e+03    1.2875476e-02    2.5275684e+01    5.7562315e+04   -2.5861659e-03    0.0000000e+00    1.0042333e-04    2.4524859e-05   -1.3573971e-02   -2.8251259e-05   -9.2880104e+02   -2.6848118e-06   -5.5649369e-06    8.3976953e-04    2.1285629e-06    3.5258837e+01
   3.0624070e+01    3.6168125e+00    1.8843373e-01    1.8725644e+02    0.0000000e+00    2.4044544e-05    7.4090667e+02    1.2614818e+03    6.4931954e+02    4.6000000e+02    4.6000000e+02    4.6000000e+02    4.5668557e+06    6.3542635e+02    2.5282931e+03    1.2912043e-02    2.5316670e+01    5.7464845e+04    5.7962331e-03    0.0000000e+00    1.0362220e-04    2.3685255e-05   -1.3651410e-02    3.4442613e-05   -9.2986856e+02   -3.3119023e-06   -5.6185659e-06    8.4455036e-04    2.0820429e-06    3.5240059e+01
   3.0721606e+01    3.6137821e+00    1.8990875e-01    1.9041545e+02    0.0000000e+00    2.4083130e-05    7.4052235e+02    1.2656768e+03    6.4837529e+02    4.6000000e+02    4.6000000e+02    4.6000000e+02    4.5460360e+06    6.3509511e+02    2.5348704e+03    1.2948756e-02    2.5357815e+01    5.7365522e+04    5.0276500e-03    0.0000000e+00    1.0645983e-04    2.2683577e-05   -1.3727026e-02    8.1512071e-05   -9.3090421e+02   -4.3754282e-06   -5.6996268e-06    8.4921588e-04    2.0235724e-06    3.5181460e+01
   3.0819283e+01    3.6179991e+00    1.9140951e-01    1.9315826e+02    0.0000000e+00    2.4154824e-05    7.4014834e+02    1.2703375e+03    6.4743797e+02    4.6000000e+02    4.6000000e+02    4.6000000e+02    4.5253684e+06    6.3457800e+02    2.5408651e+03    1.2985621e-02    2.5399122e+01    5.7267310e+04   -1.2398220e-02    0.0000000e+00    1.0183247e-04    2.7484570e-05   -1.3806641e-02   -8.4154020e-05   -9.3193897e+02   -2.8917553e-06   -5.7774262e-06    8.5417026e-04    2.3303583e-06    3.5165788e+01
   3.0917103e+01    3.6243485e+00    1.9292781e-01    1.9608058e+02    0.0000000e+00    2.4215615e-05    7.3978164e+02    1.2759124e+03    6.4651363e+02    4.6000000e+02    4.6000000e+02    4.6000000e+02    4.5046833e+06    6.3412610e+02    2.5472397e+03    1.3022638e-02    2.5440592e+01    5.7168040e+04   -6.9879888e-03    0.0000000e+00    1.0281118e-04    2.4467803e-05   -1.3885978e-02   -1.3063502e-04   -9.3297145e+02   -3.6713202e-06   -5.8480459e-06    8.5909253e-04    2.1384573e-06    3.5134096e+01
   3.1015078e+01    3.6350795e+00    1.9437131e-01    1.9953712e+02    0.0000000e+00    2.4219453e-05    7.3942449e+02    1.2810993e+03    6.4560860e+02    4.6000000e+02    4.6000000e+02    4.6000000e+02    4.4841329e+06    6.3382352e+02    2.5548148e+03    1.3059811e-02    2.5482240e+01    5.7069672e+04    5.4841846e-03    0.0000000e+00    1.0482649e-04    2.4224325e-05   -1.3956863e-02   -2.9194464e-06   -9.3402421e+02   -2.9094515e-06   -5.9141596e-06    8.6348369e-04    2.1285830e-06    3.5022796e+01
   3.1113183e+01    3.6447833e+00    1.9590228e-01    2.0302724e+02    0.0000000e+00    2.4254023e-05    7.3907563e+02    1.2858584e+03    6.4472219e+02    4.6000000e+02    4.6000000e+02    4.6000000e+02    4.4636976e+06    6.3346866e+02    2.5620136e+03    1.3097132e-02    2.5524068e+01    5.6971936e+04    6.1915302e-03    0.0000000e+00    1.0658060e-04    2.3280435e-05   -1.4033769e-02    5.7541636e-05   -9.3509136e+02   -2.2721669e-06   -6.0164562e-06    8.6823890e-04    2.0758829e-06    3.4954333e+01
   3.1211441e+01    3.6567186e+00    1.9745748e-01    2.0644291e+02    0.0000000e+00    2.4295299e-05    7.3872518e+02    1.2902056e+03    6.4384138e+02    4.6000000e+02    4.6000000e+02    4.6000000e+02    4.4432139e+06    6.3310589e+02    2.5692792e+03    1.3134610e-02    2.5566081e+01    5.6872773e+04    5.0576109e-04    0.0000000e+00    1.0655819e-04    2.5479516e-05   -1.4114147e-02    1.0364651e-05   -9.3612295e+02   -1.8111062e-06   -6.0822468e-06    8.7321099e-04    2.2231544e-06    3.4897717e+01
   3.1309832e+01    3.6701484e+00    1.9903620e-01    2.0975382e+02    0.0000000e+00    2.4348814e-05    7.3838540e+02    1.2938769e+03    6.4297274e+02    4.6000000e+02    4.6000000e+02    4.6000000e+02    4.4229347e+06    6.3269864e+02    2.5766222e+03    1.3172237e-02    2.5608270e+01    5.6775396e+04   -6.6377690e-03    0.0000000e+00    1.0522337e-04    2.8762650e-05   -1.4193607e-02   -4.5347510e-05   -9.3719543e+02   -1.0342544e-06   -6.1407274e-06    8.7814443e-04    2.4395204e-06    3.4859683e+01
[truncated: 258,571 more chars]
