# Supplementary material for: Research on combustion and emissions of heavy duty diesel engines under low-speed and low-load conditions in low temperature environments
Source: PLoS One. 2025 Feb 21;20(2):e0318933. doi: 10.1371/journal.pone.0318933 (PMC11844864; doi:10.1371/journal.pone.0318933)
Supplement: S1 File — (ZIP) [file pone.0318933.s001.zip › 1000rpm_30%/3-tigaojinqiwendu/Tin342K/bound3-wall.out]

# CONVERGE Release Build 2.3.20/  Jan 30, 2017        Run Date:Thu Aug 31 20:48:15 2023
# column       1                2                3                4                5                6                7                8                9               10               11               12               13               14               15               16               17               18               19               20               21               22               23               24               25               26               27               28               29               30 
#          Crank      Avg_Vel_Mag              TKE              EPS            OMEGA        Turb_Visc  Near_Wall_Avg_T  Near_Wall_Max_T  Near_Wall_Min_T       Wall_Avg_T       Wall_Max_T       Wall_Min_T         Avg_Pres          Avg_HTC     HT_xfer_Rate        Wall_Area      Tot_HT_xfer     Pres_Force_X     Pres_Force_Y     Pres_Force_Z     Visc_Force_X     Visc_Force_Y     Visc_Force_Z    Pres_Torque_X    Pres_Torque_Y    Pres_Torque_Z    Visc_Torque_X    Visc_Torque_Y    Visc_Torque_Z            Yplus 
#          (DEG)            (m/s)        (m^2/s^2)        (m^2/s^3)              1/s          (m^2/s)              (K)              (K)              (K)              (K)              (K)              (K)          (N/m^2)        (W/m^2-K)            (J/s)            (m^2)              (J)              (N)              (N)              (N)              (N)              (N)              (N)            (N m)            (N m)            (N m)            (N m)            (N m)            (N m)           (none) 
#
  -1.4600000e+02    2.5092163e-02    1.0800000e+01    1.1036913e+04    0.0000000e+00    8.9301055e-04    3.4200000e+02    3.4200000e+02    3.4200000e+02    4.9000000e+02    4.9000000e+02    4.9000000e+02    1.6847000e+05    1.9069091e+02   -3.5747693e+02    1.2666491e-02    0.0000000e+00   -3.5633267e-14    1.5898609e-13    2.1339237e+03    2.8477272e-10   -1.2705794e-09    0.0000000e+00    1.8001064e-07   -8.8027958e+01    6.2820040e-15    5.8991780e-26    1.3634380e-26   -5.0204298e-11    1.7839180e+02
  -1.4587230e+02    2.2471158e-02    1.0576565e+01    1.0714326e+04    0.0000000e+00    8.8222962e-04    3.4225368e+02    3.4239305e+02    3.4224116e+02    4.9000000e+02    4.9000000e+02    4.9000000e+02    1.6862688e+05    1.8914390e+02   -3.5396908e+02    1.2666491e-02   -7.5662513e-03   -3.5666457e-14    1.5913410e-13    2.1359109e+03   -4.7441116e-02   -3.7939872e-05   -3.3629371e-19    1.7075322e-07   -8.8111198e+01    6.2879427e-15   -1.1378762e-20   -2.1830248e-18   -1.4041181e-06    1.7647398e+02
  -1.4579372e+02    2.9065368e-02    1.0440100e+01    1.0517375e+04    0.0000000e+00    8.7570896e-04    3.4239084e+02    3.4260234e+02    3.4237063e+02    4.9000000e+02    4.9000000e+02    4.9000000e+02    1.6869289e+05    1.8816144e+02   -3.5180359e+02    1.2666491e-02   -1.2180699e-02   -3.5680420e-14    1.5919636e-13    2.1367469e+03   -5.1798305e-02   -6.4720144e-05   -3.1032475e-19    1.7533130e-07   -8.8146162e+01    6.2904361e-15   -9.9909364e-21   -2.3859146e-18   -1.3373602e-06    1.7527840e+02
  -1.4567094e+02    3.0153752e-02    1.0232894e+01    1.0220439e+04    0.0000000e+00    8.6573864e-04    3.4260933e+02    3.4293441e+02    3.4257718e+02    4.9000000e+02    4.9000000e+02    4.9000000e+02    1.6880666e+05    1.8666576e+02   -3.4849055e+02    1.2666491e-02   -1.9328755e-02   -3.5704472e-14    1.5930380e-13    2.1381880e+03   -5.8542690e-02   -1.0730477e-05   -7.3091079e-19    1.3807062e-07   -8.8205919e+01    6.2947047e-15   -3.3140937e-21   -2.6735565e-18   -1.4229980e-07    1.7345502e+02
  -1.4558567e+02    3.2003622e-02    1.0093085e+01    1.0021321e+04    0.0000000e+00    8.5898130e-04    3.4276061e+02    3.4316447e+02    3.4272080e+02    4.9000000e+02    4.9000000e+02    4.9000000e+02    1.6888724e+05    1.8564877e+02   -3.4623617e+02    1.2666491e-02   -2.4249067e-02   -3.5721510e-14    1.5937988e-13    2.1392086e+03   -6.0552625e-02   -9.6632600e-06   -7.2732099e-19    1.0795496e-07   -8.8247974e+01    6.2977074e-15   -3.2161514e-21   -2.7658801e-18   -1.5044326e-08    1.7221620e+02
  -1.4547909e+02    3.4617407e-02    9.9231634e+00    9.7808037e+03    0.0000000e+00    8.5072408e-04    3.4294800e+02    3.4344970e+02    3.4289985e+02    4.9000000e+02    4.9000000e+02    4.9000000e+02    1.6898753e+05    1.8440237e+02   -3.4347398e+02    1.2666491e-02   -3.0350391e-02   -3.5742726e-14    1.5947452e-13    2.1404790e+03   -6.1177081e-02    3.9088660e-06   -9.3796560e-19    1.5918196e-07   -8.8300077e+01    6.3014244e-15   -1.6948426e-21   -2.7891562e-18    7.8969841e-08    1.7069988e+02
  -1.4534587e+02    3.6889253e-02    9.7179903e+00    9.4925774e+03    0.0000000e+00    8.4068834e-04    3.4317962e+02    3.4380269e+02    3.4312446e+02    4.9000000e+02    4.9000000e+02    4.9000000e+02    1.6911239e+05    1.8288183e+02   -3.4010529e+02    1.2666491e-02   -3.7902245e-02   -3.5769142e-14    1.5959230e-13    2.1420606e+03   -5.9988396e-02    2.0436422e-06   -1.0914482e-18    9.2090326e-08   -8.8364704e+01    6.3060339e-15   -1.1443059e-21   -2.7327370e-18    9.6188499e-08    1.6885299e+02
  -1.4517933e+02    3.6718135e-02    9.4721464e+00    9.1504382e+03    0.0000000e+00    8.2856393e-04    3.4346673e+02    3.4424196e+02    3.4340615e+02    4.9000000e+02    4.9000000e+02    4.9000000e+02    1.6926869e+05    1.8103868e+02   -3.3601926e+02    1.2666491e-02   -4.7228653e-02   -3.5802204e-14    1.5973978e-13    2.1440403e+03   -5.8410467e-02    2.3323793e-06   -1.1563956e-18    9.2225460e-08   -8.8445473e+01    6.3117974e-15   -1.1551153e-22   -2.6546719e-18    1.3289870e-07    1.6661722e+02
  -1.4497117e+02    3.3027960e-02    9.1817879e+00    8.7505261e+03    0.0000000e+00    8.1413882e-04    3.4381947e+02    3.4478120e+02    3.4374607e+02    4.9000000e+02    4.9000000e+02    4.9000000e+02    1.6946355e+05    1.7882826e+02   -3.3111776e+02    1.2666491e-02   -5.8716608e-02   -3.5843418e-14    1.5992370e-13    2.1465086e+03   -5.6521631e-02    1.9106898e-06   -1.1995145e-18    1.6037712e-07   -8.8546559e+01    6.3190126e-15    5.1461748e-22   -2.5651360e-18    1.0927425e-07    1.6394117e+02
  -1.4471096e+02    2.6896319e-02    8.8421654e+00    8.2893816e+03    0.0000000e+00    7.9704618e-04    3.4425201e+02    3.4544488e+02    3.4415965e+02    4.9000000e+02    4.9000000e+02    4.9000000e+02    1.6970481e+05    1.7619519e+02   -3.2527733e+02    1.2666491e-02   -7.2823264e-02   -3.5894444e-14    1.6015139e-13    2.1495644e+03   -5.4282573e-02    2.5382969e-06   -1.4397641e-18    7.5336882e-08   -8.8672399e+01    6.3279942e-15    2.4845132e-21   -2.4531353e-18    1.3150798e-07    1.6076104e+02
  -1.4438570e+02    2.1318892e-02    8.4496308e+00    7.7654739e+03    0.0000000e+00    7.7698139e-04    3.4477993e+02    3.4625547e+02    3.4466544e+02    4.9000000e+02    4.9000000e+02    4.9000000e+02    1.7000536e+05    1.7308337e+02   -3.1837566e+02    1.2666491e-02   -9.0082443e-02   -3.5958012e-14    1.6043502e-13    2.1533713e+03   -5.1235095e-02    1.8049135e-06   -1.1603547e-18    3.1661084e-07   -8.8829692e+01    6.3392191e-15   -2.1255282e-22   -2.3223705e-18    1.0752922e-07    1.5701456e+02
  -1.4397912e+02    2.0400807e-02    8.0033546e+00    7.1817339e+03    0.0000000e+00    7.5376982e-04    3.4541857e+02    3.4724436e+02    3.4526970e+02    4.9000000e+02    4.9000000e+02    4.9000000e+02    1.7036360e+05    1.6944614e+02   -3.1031537e+02    1.2666491e-02   -1.1111023e-01   -3.6033783e-14    1.6077312e-13    2.1579090e+03   -4.9211276e-02    6.0842216e-06   -1.1234682e-18   -4.4176810e-07   -8.9017410e+01    6.3526161e-15    8.5665838e-22   -2.2308095e-18    2.5138465e-07    1.5265405e+02
  -1.4347090e+02    2.1907067e-02    7.5048675e+00    6.5454586e+03    0.0000000e+00    7.2727548e-04    3.4619259e+02    3.4844076e+02    3.4599941e+02    4.9000000e+02    4.9000000e+02    4.9000000e+02    1.7080637e+05    1.6525581e+02   -3.0102267e+02    1.2666491e-02   -1.3660784e-01   -3.6127436e-14    1.6119094e-13    2.1635174e+03   -4.6290715e-02    8.4568114e-06   -1.0018183e-18   -8.2528093e-08   -8.9248842e+01    6.3691308e-15    8.0747484e-22   -2.0991548e-18    3.6840443e-07    1.4765075e+02
  -1.4287090e+02    2.6041232e-02    6.9871895e+00    5.8956292e+03    0.0000000e+00    6.9992991e-04    3.4708330e+02    3.4982289e+02    3.4682850e+02    4.9000000e+02    4.9000000e+02    4.9000000e+02    1.7131914e+05    1.6075754e+02   -2.9101738e+02    1.2666491e-02   -1.6570958e-01   -3.6235893e-14    1.6167486e-13    2.1700124e+03   -4.3271363e-02    1.4804440e-05   -1.1550445e-18   -7.2127852e-07   -8.9516785e+01    6.3882528e-15    3.1595545e-21   -1.9532489e-18    6.5182076e-07    1.4229804e+02
  -1.4227090e+02    2.8027672e-02    6.5319913e+00    5.3211043e+03    0.0000000e+00    6.7774265e-04    3.4796778e+02    3.5114060e+02    3.4767325e+02    4.9000000e+02    4.9000000e+02    4.9000000e+02    1.7191147e+05    1.5668831e+02   -2.8189835e+02    1.2666491e-02   -1.9389941e-01   -3.6361181e-14    1.6223376e-13    2.1775151e+03   -3.8813043e-02    7.6776488e-06   -1.2245760e-19    1.7966474e-06   -8.9825953e+01    6.4103126e-15   -7.8828624e-21   -1.7894038e-18    8.1795997e-08    1.3746026e+02
  -1.4167090e+02    3.2080955e-02    6.1290225e+00    4.8300350e+03    0.0000000e+00    6.5736715e-04    3.4884033e+02    3.5241959e+02    3.4850879e+02    4.9000000e+02    4.9000000e+02    4.9000000e+02    1.7253949e+05    1.5298318e+02   -2.7354507e+02    1.2666491e-02   -2.2125392e-01   -3.6494009e-14    1.6282647e-13    2.1854699e+03   -3.0050274e-02   -8.7953834e-05   -7.9248757e-20    1.1091566e-06   -9.0154155e+01    6.4337367e-15   -5.2358681e-21   -1.3899573e-18   -4.7010361e-07    1.3306211e+02
  -1.4107090e+02    3.6453849e-02    5.7700920e+00    4.4068773e+03    0.0000000e+00    6.3858020e-04    3.4969695e+02    3.5366114e+02    3.4932920e+02    4.9000000e+02    4.9000000e+02    4.9000000e+02    1.7318730e+05    1.4958950e+02   -2.6585775e+02    1.2666491e-02   -2.4783970e-01   -3.6631027e-14    1.6343784e-13    2.1936754e+03   -2.7363076e-02    7.8157620e-05   -7.7087121e-20    6.0926194e-07   -9.0492756e+01    6.4579013e-15   -1.2302765e-20   -1.2658243e-18    1.8238311e-06    1.2904210e+02
  -1.4047090e+02    4.0308840e-02    5.4485868e+00    4.0395398e+03    0.0000000e+00    6.2119289e-04    3.5053467e+02    3.5486753e+02    3.5013187e+02    4.9000000e+02    4.9000000e+02    4.9000000e+02    1.7384501e+05    1.4646450e+02   -2.5875415e+02    1.2666491e-02   -2.7371511e-01   -3.6770140e-14    1.6405852e-13    2.2020062e+03   -2.5669513e-02    1.1503598e-04   -7.9370613e-20    4.3953558e-07   -9.0836458e+01    6.4824292e-15   -1.3271590e-20   -1.1870197e-18    3.1092143e-06    1.2535000e+02
  -1.3987090e+02    4.3862765e-02    5.1593002e+00    3.7186505e+03    0.0000000e+00    6.0506357e-04    3.5135725e+02    3.5602133e+02    3.5093217e+02    4.9000000e+02    4.9000000e+02    4.9000000e+02    1.7454047e+05    1.4358218e+02   -2.5217093e+02    1.2666491e-02   -2.9893220e-01   -3.6917239e-14    1.6471480e-13    2.2108152e+03   -2.0351554e-02    1.2242997e-04   -1.0112054e-19    1.3401074e-06   -9.1199727e+01    6.5083521e-15   -1.4200407e-20   -9.4045981e-19    5.9856574e-06    1.2195032e+02
  -1.3927090e+02    4.6703155e-02    4.8975366e+00    3.4364645e+03    0.0000000e+00    5.9002033e-04    3.5215805e+02    3.5715701e+02    3.5170038e+02    4.9000000e+02    4.9000000e+02    4.9000000e+02    1.7521333e+05    1.4090279e+02   -2.4604120e+02    1.2666491e-02   -3.2353632e-01   -3.7059553e-14    1.6534985e-13    2.2193381e+03   -2.1383374e-02   -1.6324913e-04    0.0000000e+00   -4.3666804e-07   -9.1551523e+01    6.5334605e-15   -3.1255751e-23   -9.9321291e-19   -1.3848401e-05    1.1880060e+02
  -1.3867090e+02    4.9502902e-02    4.6599214e+00    3.1870458e+03    0.0000000e+00    5.7599018e-04    3.5294379e+02    3.5826496e+02    3.5245348e+02    4.9000000e+02    4.9000000e+02    4.9000000e+02    1.7589048e+05    1.3841369e+02   -2.4032285e+02    1.2666491e-02   -3.4756861e-01   -3.7202781e-14    1.6598885e-13    2.2279152e+03   -1.9087357e-02    1.1413093e-04   -6.6609803e-20   -6.5855846e-08   -9.1905320e+01    6.5587075e-15   -1.1046110e-20   -8.8151206e-19   -9.3648015e-07    1.1587956e+02
  -1.3807090e+02    5.2093302e-02    4.4435070e+00    2.9656153e+03    0.0000000e+00    5.6287251e-04    3.5371840e+02    3.5934848e+02    3.5319618e+02    4.9000000e+02    4.9000000e+02    4.9000000e+02    1.7657905e+05    1.3610017e+02   -2.3497658e+02    1.2666491e-02   -3.7106627e-01   -3.7348421e-14    1.6663864e-13    2.2366369e+03   -1.7588989e-02    1.8002603e-04    0.0000000e+00    1.8270281e-07   -9.2265046e+01    6.5843784e-15   -1.3580284e-20   -8.1576971e-19    3.0356090e-06    1.1316619e+02
  -1.3747090e+02    5.4533231e-02    4.2457756e+00    2.7681890e+03    0.0000000e+00    5.5058251e-04    3.5448495e+02    3.6041008e+02    3.5393183e+02    4.9000000e+02    4.9000000e+02    4.9000000e+02    1.7728411e+05    1.3394855e+02   -2.2996749e+02    1.2666491e-02   -3.9406302e-01   -3.7497548e-14    1.6730401e-13    2.2455675e+03   -1.6121566e-02    2.0029237e-04    0.0000000e+00    3.0857328e-07   -9.2633425e+01    6.6106672e-15   -1.4209817e-20   -7.4769737e-19    3.5113039e-06    1.1064163e+02
  -1.3687090e+02    5.6791592e-02    4.0645303e+00    2.5914228e+03    0.0000000e+00    5.3904060e-04    3.5524492e+02    3.6145372e+02    3.5466078e+02    4.9000000e+02    4.9000000e+02    4.9000000e+02    1.7800395e+05    1.3194466e+02   -2.2526356e+02    1.2666491e-02   -4.1658937e-01   -3.7649802e-14    1.6798333e-13    2.2546854e+03   -1.5052192e-02    1.9852399e-04    0.0000000e+00    2.3696936e-07   -9.3009570e+01    6.6375106e-15   -1.3689254e-20   -6.9801591e-19    3.4455156e-06    1.0828796e+02
  -1.3627090e+02    5.8845924e-02    3.8978945e+00    2.4325189e+03    0.0000000e+00    5.2817969e-04    3.5599960e+02    3.6248036e+02    3.5538555e+02    4.9000000e+02    4.9000000e+02    4.9000000e+02    1.7874167e+05    1.3007606e+02   -2.2083671e+02    1.2666491e-02   -4.3867304e-01   -3.7805839e-14    1.6867952e-13    2.2640298e+03   -1.3910672e-02    1.8829229e-04    0.0000000e+00    3.1888226e-07   -9.3395039e+01    6.6650190e-15   -1.2890468e-20   -6.4509169e-19    3.1791645e-06    1.0608949e+02
  -1.3567090e+02    6.0639872e-02    3.7442146e+00    2.2891077e+03    0.0000000e+00    5.1793518e-04    3.5674894e+02    3.6349170e+02    3.5610530e+02    4.9000000e+02    4.9000000e+02    4.9000000e+02    1.7949445e+05    1.2832982e+02   -2.1666095e+02    1.2666491e-02   -4.6033914e-01   -3.7965059e-14    1.6938992e-13    2.2735648e+03   -1.2920193e-02    2.0473828e-04    0.0000000e+00    2.8401256e-07   -9.3788381e+01    6.6930894e-15   -1.3287811e-20   -5.9910173e-19    3.9293170e-06    1.0403115e+02
  -1.3507090e+02    6.2207332e-02    3.6020778e+00    2.1591946e+03    0.0000000e+00    5.0825354e-04    3.5749330e+02    3.6448730e+02    3.5682117e+02    4.9000000e+02    4.9000000e+02    4.9000000e+02    1.8026312e+05    1.2669510e+02   -2.1271364e+02    1.2666491e-02   -4.8161050e-01   -3.8127643e-14    1.7011533e-13    2.2833012e+03   -1.1637408e-02    2.9362274e-04    0.0000000e+00    3.4730389e-07   -9.4190020e+01    6.7217518e-15   -1.7110625e-20   -5.3963676e-19    7.6607797e-06    1.0210003e+02
  -1.3447090e+02    6.3573441e-02    3.4702561e+00    2.0410936e+03    0.0000000e+00    4.9908578e-04    3.5823280e+02    3.6546813e+02    3.5753304e+02    4.9000000e+02    4.9000000e+02    4.9000000e+02    1.8104653e+05    1.2516197e+02   -2.0897451e+02    1.2666491e-02   -5.0250795e-01   -3.8293341e-14    1.7085463e-13    2.2932242e+03   -9.6369675e-03    3.3979525e-04    0.0000000e+00    3.4707450e-07   -9.4599361e+01    6.7509639e-15   -1.8994937e-20   -4.4715099e-19    9.3625776e-06    1.0028454e+02
  -1.3387090e+02    6.4759713e-02    3.3476853e+00    1.9333731e+03    0.0000000e+00    4.9038896e-04    3.5896758e+02    3.6643677e+02    3.5823993e+02    4.9000000e+02    4.9000000e+02    4.9000000e+02    1.8184158e+05    1.2372166e+02   -2.0542566e+02    1.2666491e-02   -5.2305052e-01   -3.8461504e-14    1.7160493e-13    2.3032947e+03   -8.1729424e-03    5.5695607e-04    0.0000000e+00    2.5766832e-07   -9.5014803e+01    6.7806115e-15   -2.8100645e-20   -3.7907374e-19    2.0168641e-05    9.8574467e+01
  -1.3327090e+02    6.5856028e-02    3.2334726e+00    1.8348341e+03    0.0000000e+00    4.8212922e-04    3.5969885e+02    3.6739258e+02    3.5894424e+02    4.9000000e+02    4.9000000e+02    4.9000000e+02    1.8265184e+05    1.2236797e+02   -2.0205211e+02    1.2666491e-02   -5.4325573e-01   -3.8632883e-14    1.7236957e-13    2.3135579e+03   -6.4383277e-03    6.3559889e-04    0.0000000e+00    3.4118842e-07   -9.5438166e+01    6.8108241e-15   -3.1187977e-20   -2.9882570e-19    2.0774629e-05    9.6961797e+01
  -1.3267090e+02    6.6880663e-02    3.1268217e+00    1.7444465e+03    0.0000000e+00    4.7427239e-04    3.6042739e+02    3.6833690e+02    3.5964688e+02    4.9000000e+02    4.9000000e+02    4.9000000e+02    1.8347836e+05    1.2109487e+02   -1.9884015e+02    1.2666491e-02   -5.6313974e-01   -3.8807701e-14    1.7314956e-13    2.3240270e+03   -4.6521792e-03    5.9046476e-04    0.0000000e+00    3.8028324e-07   -9.5870031e+01    6.8416436e-15   -2.8904090e-20   -2.1591386e-19    2.0532794e-05    9.5439068e+01
  -1.3207090e+02    6.7841370e-02    3.0270353e+00    1.6613205e+03    0.0000000e+00    4.6678891e-04    3.6115342e+02    3.6927244e+02    3.6034706e+02    4.9000000e+02    4.9000000e+02    4.9000000e+02    1.8431963e+05    1.1989690e+02   -1.9577818e+02    1.2666491e-02   -5.8271756e-01   -3.8985639e-14    1.7394348e-13    2.3346829e+03   -3.4741911e-03    4.5610153e-04    0.0000000e+00    3.0446974e-07   -9.6309617e+01    6.8730142e-15   -2.1996278e-20   -1.6124740e-19    1.5061938e-05    9.3999733e+01
  -1.3147090e+02    6.8766069e-02    2.9335050e+00    1.5846898e+03    0.0000000e+00    4.5965319e-04    3.6187818e+02    3.7019974e+02    3.6104625e+02    4.9000000e+02    4.9000000e+02    4.9000000e+02    1.8517763e+05    1.1876968e+02   -1.9285502e+02    1.2666491e-02   -6.0200306e-01   -3.9167115e-14    1.7475317e-13    2.3455507e+03   -2.4325227e-03    4.6648250e-04    0.0000000e+00    3.2459828e-07   -9.6757933e+01    6.9050076e-15   -2.2020473e-20   -1.1307204e-19    1.4319006e-05    9.2638027e+01
  -1.3087090e+02    6.9641131e-02    2.8456810e+00    1.5138833e+03    0.0000000e+00    4.5284004e-04    3.6260270e+02    3.7111904e+02    3.6174570e+02    4.9000000e+02    4.9000000e+02    4.9000000e+02    1.8605331e+05    1.1770876e+02   -1.9005995e+02    1.2666491e-02   -6.2100906e-01   -3.9352330e-14    1.7557955e-13    2.3566425e+03   -1.2495290e-03    4.4502732e-04    0.0000000e+00    3.4364631e-07   -9.7215483e+01    6.9376601e-15   -2.0611633e-20   -5.8460526e-20    1.1237592e-05    9.1348383e+01
  -1.3027090e+02    7.0453704e-02    2.7630681e+00    1.4483088e+03    0.0000000e+00    4.4632637e-04    3.6332731e+02    3.7203195e+02    3.6244571e+02    4.9000000e+02    4.9000000e+02    4.9000000e+02    1.8694675e+05    1.1670975e+02   -1.8738356e+02    1.2666491e-02   -6.3974741e-01   -3.9541303e-14    1.7642270e-13    2.3679593e+03    2.7424534e-05    3.2380993e-04    0.0000000e+00    3.5104499e-07   -9.7682319e+01    6.9709753e-15   -1.4659796e-20    5.2875542e-22    5.1155963e-06    9.0125627e+01
  -1.2967090e+02    7.1202225e-02    2.6852219e+00    1.3874447e+03    0.0000000e+00    4.4009113e-04    3.6405218e+02    3.7293896e+02    3.6314644e+02    4.9000000e+02    4.9000000e+02    4.9000000e+02    1.8785775e+05    1.1576846e+02   -1.8481725e+02    1.2666491e-02   -6.5822914e-01   -3.9733991e-14    1.7728242e-13    2.3794985e+03    1.3021000e-03    1.7953690e-04    0.0000000e+00    3.5694379e-07   -9.8158334e+01    7.0049454e-15   -7.7692086e-21    5.9664692e-20    1.4055924e-06    8.8964974e+01
  -1.2907090e+02    7.1896464e-02    2.6117464e+00    1.3308329e+03    0.0000000e+00    4.3411546e-04    3.6477749e+02    3.7384053e+02    3.6384810e+02    4.9000000e+02    4.9000000e+02    4.9000000e+02    1.8878628e+05    1.1488114e+02   -1.8235320e+02    1.2666491e-02   -6.7646446e-01   -3.9930384e-14    1.7815868e-13    2.3912597e+03    2.8277013e-03    4.5853581e-05    0.0000000e+00    3.6150851e-07   -9.8643502e+01    7.0395688e-15   -1.4264291e-21    1.3043397e-19   -4.7675882e-07    8.7862100e+01
  -1.2847090e+02    7.2548770e-02    2.5422893e+00    1.2780715e+03    0.0000000e+00    4.2838247e-04    3.6550353e+02    3.7473721e+02    3.6455091e+02    4.9000000e+02    4.9000000e+02    4.9000000e+02    1.8973233e+05    1.1404447e+02   -1.7998427e+02    1.2666491e-02   -6.9446288e-01   -4.0130484e-14    1.7905147e-13    2.4032428e+03    4.3545238e-03    9.3679599e-05    0.0000000e+00    3.6049941e-07   -9.9137826e+01    7.0748456e-15   -3.2789604e-21    2.0116903e-19    1.1586329e-06    8.6813139e+01
  -1.2787090e+02    7.3176855e-02    2.4765383e+00    1.2288079e+03    0.0000000e+00    4.2287718e-04    3.6623068e+02    3.7562963e+02    3.6525524e+02    4.9000000e+02    4.9000000e+02    4.9000000e+02    1.9069628e+05    1.1325563e+02   -1.7770412e+02    1.2666491e-02   -7.1223330e-01   -4.0334370e-14    1.7996115e-13    2.4154526e+03    6.2120281e-03    1.8885667e-04    0.0000000e+00    3.6470945e-07   -9.9641503e+01    7.1107899e-15   -7.3567684e-21    2.8724756e-19    6.7066528e-06    8.5814719e+01
  -1.2727090e+02    7.4346159e-02    2.4143068e+00    1.1827823e+03    0.0000000e+00    4.1760001e-04    3.6696375e+02    3.7649950e+02    3.6597888e+02    4.9000000e+02    4.9000000e+02    4.9000000e+02    1.9171451e+05    1.1251792e+02   -1.7550970e+02    1.2666491e-02   -7.2978427e-01   -4.0549739e-14    1.8092203e-13    2.4283501e+03    1.2333174e-02   -5.3311155e-05    0.0000000e+00    1.4142441e-06   -1.0017342e+02    7.1487480e-15    3.0916297e-21    5.7047830e-19    1.8277519e-06    8.4867474e+01
  -1.2667090e+02    7.4542660e-02    2.3551178e+00    1.1396145e+03    0.0000000e+00    4.1249732e-04    3.6769480e+02    3.7738437e+02    3.6668864e+02    4.9000000e+02    4.9000000e+02    4.9000000e+02    1.9272014e+05    1.1181717e+02   -1.7338913e+02    1.2666491e-02   -7.4712318e-01   -4.0762436e-14    1.8187112e-13    2.4410879e+03    1.0881079e-02   -6.3314387e-05    0.0000000e+00   -5.1271110e-07   -1.0069911e+02    7.1862662e-15    4.5141555e-21    5.0357674e-19    2.3991351e-06    8.3960875e+01
  -1.2607090e+02    7.4947785e-02    2.2988374e+00    1.0990638e+03    0.0000000e+00    4.0758776e-04    3.6842844e+02    3.7826912e+02    3.6740056e+02    4.9000000e+02    4.9000000e+02    4.9000000e+02    1.9374255e+05    1.1115680e+02   -1.7134008e+02    1.2666491e-02   -7.6425719e-01   -4.0978692e-14    1.8283595e-13    2.4540383e+03    8.7776131e-03    3.2192186e-05    0.0000000e+00   -4.0325192e-08   -1.0123330e+02    7.2243870e-15    4.2986828e-22    4.0654937e-19    4.0407927e-06    8.3095876e+01
  -1.2547090e+02    7.5496622e-02    2.2453661e+00    1.0609888e+03    0.0000000e+00    4.0287040e-04    3.6916562e+02    3.7915270e+02    3.6811660e+02    4.9000000e+02    4.9000000e+02    4.9000000e+02    1.9478640e+05    1.1053757e+02   -1.6936130e+02    1.2666491e-02   -7.8119332e-01   -4.1199477e-14    1.8382102e-13    2.4672602e+03    9.2755872e-03   -7.2254442e-06    0.0000000e+00    2.5256579e-07   -1.0177866e+02    7.2633052e-15    2.1137763e-21    4.2946579e-19    1.8224455e-06    8.2272350e+01
  -1.2487090e+02    7.6057870e-02    2.1944176e+00    1.0251576e+03    0.0000000e+00    3.9831314e-04    3.6990621e+02    3.8003540e+02    3.6883628e+02    4.9000000e+02    4.9000000e+02    4.9000000e+02    1.9585129e+05    1.0995536e+02   -1.6744563e+02    1.2666491e-02   -7.9793788e-01   -4.1424713e-14    1.8482597e-13    2.4807486e+03    1.0445442e-02   -7.0791619e-05    0.0000000e+00    3.1036439e-07   -1.0233507e+02    7.3030124e-15    4.9829510e-21    4.8352591e-19    1.4780984e-06    8.1486190e+01
  -1.2427090e+02    7.6593812e-02    2.1458866e+00    9.9141024e+02    0.0000000e+00    3.9392371e-04    3.7064996e+02    3.8091605e+02    3.6955947e+02    4.9000000e+02    4.9000000e+02    4.9000000e+02    1.9693670e+05    1.0940948e+02   -1.6559143e+02    1.2666491e-02   -8.1449702e-01   -4.1654289e-14    1.8585027e-13    2.4944969e+03    1.0916978e-02   -1.0577664e-04    0.0000000e+00    3.3695549e-07   -1.0290221e+02    7.3434862e-15    6.5864569e-21    5.0529055e-19    9.7414162e-08    8.0736472e+01
  -1.2367090e+02    7.7122350e-02    2.0995377e+00    9.5955646e+02    0.0000000e+00    3.8967664e-04    3.7139662e+02    3.8179593e+02    3.7028588e+02    4.9000000e+02    4.9000000e+02    4.9000000e+02    1.9804253e+05    1.0889662e+02   -1.6379310e+02    1.2666491e-02   -8.3087633e-01   -4.1888184e-14    1.8689385e-13    2.5085039e+03    1.1130079e-02   -1.1344455e-04    0.0000000e+00    3.3986107e-07   -1.0348003e+02    7.3847212e-15    6.9681362e-21    5.1515816e-19   -1.0714767e-07    8.0019906e+01
  -1.2307090e+02    7.7666023e-02    2.0552676e+00    9.2945944e+02    0.0000000e+00    3.8557574e-04    3.7214651e+02    3.8267555e+02    3.7101567e+02    4.9000000e+02    4.9000000e+02    4.9000000e+02    1.9916930e+05    1.0841628e+02   -1.6204858e+02    1.2666491e-02   -8.4708119e-01   -4.2126509e-14    1.8795719e-13    2.5227762e+03    1.1246815e-02   -1.1958836e-04    0.0000000e+00    3.5182073e-07   -1.0406879e+02    7.4267372e-15    7.2918343e-21    5.2057608e-19   -2.9331729e-07    7.9335587e+01
  -1.2247090e+02    7.8246301e-02    2.0129507e+00    9.0099758e+02    0.0000000e+00    3.8161196e-04    3.7290073e+02    3.8355552e+02    3.7175027e+02    4.9000000e+02    4.9000000e+02    4.9000000e+02    2.0031867e+05    1.0796762e+02   -1.6035424e+02    1.2666491e-02   -8.6311662e-01   -4.2369613e-14    1.8904186e-13    2.5373346e+03    1.1346941e-02   -1.2775371e-04    0.0000000e+00    3.8418199e-07   -1.0466934e+02    7.4695951e-15    7.7125262e-21    5.2521817e-19   -6.4749282e-07    7.8682102e+01
  -1.2187090e+02    7.8837349e-02    1.9724677e+00    8.7405357e+02    0.0000000e+00    3.7777839e-04    3.7365964e+02    3.8443717e+02    3.7248956e+02    4.9000000e+02    4.9000000e+02    4.9000000e+02    2.0149035e+05    1.0754956e+02   -1.5870716e+02    1.2666491e-02   -8.7898733e-01   -4.2617437e-14    1.9014758e-13    2.5521757e+03    1.1354188e-02   -1.3574372e-04    0.0000000e+00    3.4768290e-07   -1.0528157e+02    7.5132859e-15    8.1408795e-21    5.2556000e-19   -1.0537698e-06    7.8058072e+01
  -1.2127090e+02    7.9448924e-02    1.9337093e+00    8.4851998e+02    0.0000000e+00    3.7406894e-04    3.7442362e+02    3.8531982e+02    3.7323454e+02    4.9000000e+02    4.9000000e+02    4.9000000e+02    2.0268637e+05    1.0716115e+02   -1.5710461e+02    1.2666491e-02   -8.9469779e-01   -4.2870408e-14    1.9127627e-13    2.5673251e+03    1.1352694e-02   -1.3798362e-04    0.0000000e+00    4.0451122e-07   -1.0590650e+02    7.5578833e-15    8.2693915e-21    5.2547550e-19   -1.3138493e-06    7.7462228e+01
  -1.2067611e+02    8.0051710e-02    1.8968947e+00    8.2445523e+02    0.0000000e+00    3.7053258e-04    3.7518643e+02    3.8619408e+02    3.7398035e+02    4.9000000e+02    4.9000000e+02    4.9000000e+02    2.0390000e+05    1.0680470e+02   -1.5555757e+02    1.2666491e-02   -9.1011852e-01   -4.3127105e-14    1.9242158e-13    2.5826975e+03    1.1430267e-02   -1.3227085e-04    0.0000000e+00    5.4721211e-07   -1.0654062e+02    7.6031366e-15    7.9818178e-21    5.2901755e-19   -1.3902710e-06    7.6898375e+01
  -1.2008717e+02    8.0568549e-02    1.8619131e+00    8.0180663e+02    0.0000000e+00    3.6713952e-04    3.7594676e+02    3.8706052e+02    3.7472466e+02    4.9000000e+02    4.9000000e+02    4.9000000e+02    2.0512638e+05    1.0647806e+02   -1.5406376e+02    1.2666491e-02   -9.2524089e-01   -4.3386496e-14    1.9357892e-13    2.5982314e+03    1.1431983e-02   -1.2643280e-04    0.0000000e+00    4.9707363e-07   -1.0718143e+02    7.6488669e-15    7.7186205e-21    5.2906415e-19   -1.4291356e-06    7.6364719e+01
  -1.1950389e+02    8.1040917e-02    1.8286256e+00    7.8045913e+02    0.0000000e+00    3.6387768e-04    3.7670483e+02    3.8791953e+02    3.7546782e+02    4.9000000e+02    4.9000000e+02    4.9000000e+02    2.0636559e+05    1.0617941e+02   -1.5261936e+02    1.2666491e-02   -9.4007742e-01   -4.3648604e-14    1.9474837e-13    2.6139279e+03    1.1388622e-02   -1.2000618e-04    0.0000000e+00    4.7198203e-07   -1.0782894e+02    7.6950757e-15    7.4286701e-21    5.2703207e-19   -1.4134922e-06    7.5859267e+01
  -1.1892610e+02    8.1412688e-02    1.7969026e+00    7.6030245e+02    0.0000000e+00    3.6073794e-04    3.7746070e+02    3.8877427e+02    3.7620822e+02    4.9000000e+02    4.9000000e+02    4.9000000e+02    2.0761354e+05    1.0590683e+02   -1.5122072e+02    1.2666491e-02   -9.5463976e-01   -4.3912558e-14    1.9592607e-13    2.6297350e+03    1.1237975e-02   -1.2282376e-04    0.0000000e+00    2.8973209e-07   -1.0848103e+02    7.7416117e-15    7.6067955e-21    5.2006982e-19   -1.5722393e-06    7.5380029e+01
  -1.1835364e+02    8.1833428e-02    1.7666509e+00    7.4124805e+02    0.0000000e+00    3.5771668e-04    3.7821523e+02    3.8962359e+02    3.7694797e+02    4.9000000e+02    4.9000000e+02    4.9000000e+02    2.0887465e+05    1.0565980e+02   -1.4986523e+02    1.2666491e-02   -9.6893845e-01   -4.4179298e-14    1.9711619e-13    2.6457089e+03    1.1129526e-02   -1.1985473e-04    0.0000000e+00    3.7182131e-07   -1.0913997e+02    7.7886360e-15    7.4728429e-21    5.1504428e-19   -1.5784362e-06    7.4926020e+01
  -1.1778632e+02    8.2264384e-02    1.7377850e+00    7.2322031e+02    0.0000000e+00    3.5480840e-04    3.7896867e+02    3.9046799e+02    3.7768417e+02    4.9000000e+02    4.9000000e+02    4.9000000e+02    2.1014813e+05    1.0543742e+02   -1.4855051e+02    1.2666491e-02   -9.8298450e-01   -4.4448653e-14    1.9831798e-13    2.6618394e+03    1.1038564e-02   -1.1564442e-04    0.0000000e+00    3.5660550e-07   -1.0980538e+02    7.8361220e-15    7.2864469e-21    5.1082228e-19   -1.5691932e-06    7.4496119e+01
  -1.1722396e+02    8.2709680e-02    1.7101784e+00    7.0612786e+02    0.0000000e+00    3.5199955e-04    3.7972135e+02    3.9130934e+02    3.7841718e+02    4.9000000e+02    4.9000000e+02    4.9000000e+02    2.1143487e+05    1.0523774e+02   -1.4727267e+02    1.2666491e-02   -9.9678767e-01   -4.4720812e-14    1.9953228e-13    2.6781378e+03    1.0955548e-02   -1.1060459e-04    0.0000000e+00    3.7179919e-07   -1.1047771e+02    7.8841023e-15    7.0564096e-21    5.0696543e-19   -1.5331669e-06    7.4088293e+01
  -1.1666646e+02    8.3142800e-02    1.6837648e+00    6.8990388e+02    0.0000000e+00    3.4929003e-04    3.8047325e+02    3.9214695e+02    3.7914996e+02    4.9000000e+02    4.9000000e+02    4.9000000e+02    2.1273424e+05    1.0505993e+02   -1.4602997e+02    1.2666491e-02   -1.0103563e+00   -4.4995644e-14    2.0075850e-13    2.6945964e+03    1.0865079e-02   -1.0658062e-04    0.0000000e+00    3.5457891e-07   -1.1115666e+02    7.9325543e-15    6.8747438e-21    5.0276740e-19   -1.5087491e-06    7.3701625e+01
  -1.1611365e+02    8.3566008e-02    1.6584651e+00    6.7448646e+02    0.0000000e+00    3.4667269e-04    3.8122445e+02    3.9298111e+02    3.7988273e+02    4.9000000e+02    4.9000000e+02    4.9000000e+02    2.1404607e+05    1.0490283e+02   -1.4482006e+02    1.2666491e-02   -1.0236993e+00   -4.5273109e-14    2.0199648e-13    2.7112126e+03    1.0770129e-02   -1.0332868e-04    0.0000000e+00    3.4485521e-07   -1.1184211e+02    7.9814705e-15    6.7290565e-21    4.9836488e-19   -1.4918894e-06    7.3334891e+01
  -1.1556538e+02    8.4006878e-02    1.6342130e+00    6.5981980e+02    0.0000000e+00    3.4414346e-04    3.8197452e+02    3.9381212e+02    3.8061481e+02    4.9000000e+02    4.9000000e+02    4.9000000e+02    2.1537047e+05    1.0476568e+02   -1.4364194e+02    1.2666491e-02   -1.0368251e+00   -4.5553236e-14    2.0324633e-13    2.7279881e+03    1.0677539e-02   -1.0008785e-04    0.0000000e+00    3.3874664e-07   -1.1253413e+02    8.0308557e-15    6.5798481e-21    4.9407193e-19   -1.4681947e-06    7.2987333e+01
  -1.1502155e+02    8.4462052e-02    1.6109445e+00    6.4585230e+02    0.0000000e+00    3.4169756e-04    3.8272443e+02    3.9464042e+02    3.8134714e+02    4.9000000e+02    4.9000000e+02    4.9000000e+02    2.1670805e+05    1.0464769e+02   -1.4249259e+02    1.2666491e-02   -1.0497405e+00   -4.5836148e-14    2.0450861e-13    2.7449305e+03    1.0590673e-02   -9.6486606e-05    0.0000000e+00    3.4500234e-07   -1.1323303e+02    8.0807319e-15    6.4116905e-21    4.9004315e-19   -1.4323754e-06    7.2657839e+01
  -1.1448200e+02    8.4841968e-02    1.5886055e+00    6.3253884e+02    0.0000000e+00    3.3933159e-04    3.8347416e+02    3.9546761e+02    3.8208239e+02    4.9000000e+02    4.9000000e+02    4.9000000e+02    2.1805515e+05    1.0454794e+02   -1.4137031e+02    1.2666491e-02   -1.0624533e+00   -4.6121074e-14    2.0577988e-13    2.7619936e+03    1.0458453e-02   -9.9207412e-05    0.0000000e+00    1.8928451e-07   -1.1393693e+02    8.1309649e-15    6.5648210e-21    4.8393550e-19   -1.5324752e-06    7.2345498e+01
  -1.1394661e+02    8.5376221e-02    1.5671361e+00    6.1983396e+02    0.0000000e+00    3.3704029e-04    3.8422471e+02    3.9629693e+02    3.8281642e+02    4.9000000e+02    4.9000000e+02    4.9000000e+02    2.1942004e+05    1.0446624e+02   -1.4027297e+02    1.2666491e-02   -1.0749699e+00   -4.6409765e-14    2.0706792e-13    2.7792820e+03    1.0418699e-02   -9.0225476e-05    0.0000000e+00    4.6618215e-07   -1.1465007e+02    8.1818570e-15    6.1144589e-21    4.8206999e-19   -1.3668271e-06    7.2049678e+01
  -1.1341530e+02    8.5879495e-02    1.5464865e+00    6.0769800e+02    0.0000000e+00    3.3482031e-04    3.8497563e+02    3.9712452e+02    3.8355143e+02    4.9000000e+02    4.9000000e+02    4.9000000e+02    2.2079829e+05    1.0440143e+02   -1.3919913e+02    1.2666491e-02   -1.0872964e+00   -4.6701278e-14    2.0836859e-13    2.7967395e+03    1.0362104e-02   -8.3697181e-05    0.0000000e+00    3.7171086e-07   -1.1537023e+02    8.2332504e-15    5.8093473e-21    4.7943356e-19   -1.2664985e-06    7.1769390e+01
  -1.1288790e+02    8.5667340e-02    1.5265550e+00    5.9606989e+02    0.0000000e+00    3.3265781e-04    3.8572292e+02    3.9796120e+02    3.8430853e+02    4.9000000e+02    4.9000000e+02    4.9000000e+02    2.2215251e+05    1.0434794e+02   -1.3814632e+02    1.2666491e-02   -1.0994393e+00   -4.6987710e-14    2.0964662e-13    2.8138928e+03    9.7589086e-03   -1.2501684e-04    0.0000000e+00   -9.5394661e-07   -1.1607800e+02    8.2837614e-15    7.9584472e-21    4.5175249e-19   -2.0716283e-06    7.1501072e+01
  -1.1236435e+02    8.7556149e-02    1.5074956e+00    5.8499356e+02    0.0000000e+00    3.3059200e-04    3.8647912e+02    3.9877419e+02    3.8502505e+02    4.9000000e+02    4.9000000e+02    4.9000000e+02    2.2359485e+05    1.0432074e+02   -1.3711699e+02    1.2666491e-02   -1.1114040e+00   -4.7292789e-14    2.1100762e-13    2.8321622e+03    1.0456497e-02   -4.2781865e-05    0.0000000e+00    3.0399912e-06   -1.1683117e+02    8.3375044e-15    3.6405936e-21    4.8369153e-19   -3.5537599e-07    7.1253259e+01
  -1.1184453e+02    8.7788268e-02    1.4890376e+00    5.7437042e+02    0.0000000e+00    3.2855797e-04    3.8723191e+02    3.9959658e+02    3.8576029e+02    4.9000000e+02    4.9000000e+02    4.9000000e+02    2.2501752e+05    1.0430277e+02   -1.3610483e+02    1.2666491e-02   -1.1231957e+00   -4.7593689e-14    2.1235035e-13    2.8501824e+03    1.0323030e-02   -4.6812204e-05    0.0000000e+00   -3.9951493e-07   -1.1757488e+02    8.3905850e-15    4.0349771e-21    4.7752737e-19   -5.6726775e-07    7.1015363e+01
  -1.1132833e+02    8.7980987e-02    1.4712270e+00    5.6416960e+02    0.0000000e+00    3.2658955e-04    3.8798540e+02    4.0041789e+02    3.8649907e+02    4.9000000e+02    4.9000000e+02    4.9000000e+02    2.2645147e+05    1.0429904e+02   -1.3511044e+02    1.2666491e-02   -1.1348196e+00   -4.7896988e-14    2.1370355e-13    2.8683455e+03    1.0107046e-02   -6.9525022e-05    0.0000000e+00   -6.8192946e-08   -1.1832420e+02    8.4440577e-15    5.1427758e-21    4.6759130e-19   -1.0499915e-06    7.0790235e+01
  -1.1081566e+02    8.7772749e-02    1.4540011e+00    5.5436688e+02    0.0000000e+00    3.2467119e-04    3.8873674e+02    4.0124829e+02    3.8726017e+02    4.9000000e+02    4.9000000e+02    4.9000000e+02    2.2786568e+05    1.0430583e+02   -1.3413247e+02    1.2666491e-02   -1.1462807e+00   -4.8196109e-14    2.1503817e-13    2.8862586e+03    9.5564928e-03   -1.1556330e-04    0.0000000e+00   -1.0143725e-06   -1.1906324e+02    8.4967992e-15    7.4551166e-21    4.4233407e-19   -1.9531272e-06    7.0575557e+01
  -1.1030642e+02    8.9757138e-02    1.4375018e+00    5.4500797e+02    0.0000000e+00    3.2283703e-04    3.8949781e+02    4.0205804e+02    3.8798445e+02    4.9000000e+02    4.9000000e+02    4.9000000e+02    2.2936700e+05    1.0433722e+02   -1.3317266e+02    1.2666491e-02   -1.1575834e+00   -4.8513663e-14    2.1645483e-13    2.9052750e+03    1.0166764e-02   -3.8906135e-05    0.0000000e+00    3.0123605e-06   -1.1984719e+02    8.5527386e-15    3.4632087e-21    4.7026878e-19   -3.5969726e-07    7.0379270e+01
  -1.0980052e+02    9.0001784e-02    1.4214806e+00    5.3600527e+02    0.0000000e+00    3.2102593e-04    3.9025605e+02    4.0287891e+02    3.8872919e+02    4.9000000e+02    4.9000000e+02    4.9000000e+02    2.3084774e+05    1.0437630e+02   -1.3222582e+02    1.2666491e-02   -1.1687321e+00   -4.8826845e-14    2.1785237e-13    2.9240308e+03    1.0040442e-02   -4.1869529e-05    0.0000000e+00   -5.8262788e-07   -1.2062126e+02    8.6079860e-15    3.8030532e-21    4.6443724e-19   -5.3643878e-07    7.0191276e+01
  -1.0929789e+02    9.0274500e-02    1.4059887e+00    5.2733602e+02    0.0000000e+00    3.1927138e-04    3.9101551e+02    4.0369849e+02    3.8947530e+02    4.9000000e+02    4.9000000e+02    4.9000000e+02    2.3234404e+05    1.0442813e+02   -1.3129255e+02    1.2666491e-02   -1.1797308e+00   -4.9143331e-14    2.1926439e-13    2.9429836e+03    9.8795318e-03   -5.7779898e-05    0.0000000e+00    5.4926033e-08   -1.2140313e+02    8.6637815e-15    4.5694324e-21    4.5703252e-19   -8.6829247e-07    7.0014423e+01
  -1.0879844e+02    9.0767805e-02    1.3910053e+00    5.1899664e+02    0.0000000e+00    3.1756485e-04    3.9177607e+02    4.0451747e+02    3.9022296e+02    4.9000000e+02    4.9000000e+02    4.9000000e+02    2.3385612e+05    1.0449266e+02   -1.3037262e+02    1.2666491e-02   -1.1905834e+00   -4.9463155e-14    2.2069133e-13    2.9621364e+03    9.8040502e-03   -5.9692652e-05    0.0000000e+00    3.3902745e-07   -1.2219316e+02    8.7201600e-15    4.6368207e-21    4.5354432e-19   -9.1083910e-07    6.9848603e+01
  -1.0830207e+02    9.0677620e-02    1.3764699e+00    5.1095472e+02    0.0000000e+00    3.1589683e-04    3.9253449e+02    4.0534703e+02    3.9099193e+02    4.9000000e+02    4.9000000e+02    4.9000000e+02    2.3534872e+05    1.0456579e+02   -1.2946500e+02    1.2666491e-02   -1.2012936e+00   -4.9778853e-14    2.2209995e-13    2.9810424e+03    9.4203081e-03   -9.3078410e-05    0.0000000e+00   -1.0112185e-06   -1.2297320e+02    8.7758288e-15    6.3427517e-21    4.3593614e-19   -1.6262274e-06    6.9691084e+01
  -1.0780872e+02    9.2756389e-02    1.3625170e+00    5.0325357e+02    0.0000000e+00    3.1430043e-04    3.9330278e+02    4.0615721e+02    3.9172553e+02    4.9000000e+02    4.9000000e+02    4.9000000e+02    2.3692852e+05    1.0466116e+02   -1.2856994e+02    1.2666491e-02   -1.2118653e+00   -5.0113007e-14    2.2359067e-13    3.0010529e+03    9.9024439e-03   -3.0466262e-05    0.0000000e+00    3.1528028e-06   -1.2379818e+02    8.8346956e-15    3.0636374e-21    4.5800455e-19   -2.9758560e-07    6.9549671e+01
  -1.0731831e+02    9.3134962e-02    1.3489400e+00    4.9582555e+02    0.0000000e+00    3.1272188e-04    3.9406945e+02    4.0697818e+02    3.9247790e+02    4.9000000e+02    4.9000000e+02    4.9000000e+02    2.3849295e+05    1.0476359e+02   -1.2768387e+02    1.2666491e-02   -1.2223015e+00   -5.0443891e-14    2.2506720e-13    3.0208688e+03    9.8101299e-03   -3.0610636e-05    0.0000000e+00   -4.5805839e-07   -1.2461598e+02    8.8930637e-15    3.2282906e-21    4.5373991e-19   -3.7410020e-07    6.9415023e+01
  -1.0683077e+02    9.2698714e-02    1.3357354e+00    4.8863331e+02    0.0000000e+00    3.1118040e-04    3.9483446e+02    4.0780969e+02    3.9325311e+02    4.9000000e+02    4.9000000e+02    4.9000000e+02    2.4003711e+05    1.0487315e+02   -1.2680666e+02    1.2666491e-02   -1.2326055e+00   -5.0770498e-14    2.2652443e-13    3.0404279e+03    9.3913143e-03   -7.5714739e-05    0.0000000e+00   -1.4001565e-06   -1.2542306e+02    8.9506606e-15    5.5183517e-21    4.3452507e-19   -1.3347708e-06    6.9287146e+01
  -1.0634601e+02    9.3866810e-02    1.3230076e+00    4.8171753e+02    0.0000000e+00    3.0969778e-04    3.9560581e+02    4.0863197e+02    3.9401347e+02    4.9000000e+02    4.9000000e+02    4.9000000e+02    2.4163313e+05    1.0499980e+02   -1.2593921e+02    1.2666491e-02   -1.2427804e+00   -5.1108082e-14    2.2803048e-13    3.0606438e+03    9.5860213e-03   -5.0450392e-05    0.0000000e+00    1.7536622e-06   -1.2625661e+02    9.0101405e-15    4.1245718e-21    4.4342267e-19   -7.5880563e-07    6.9171676e+01
  -1.0586398e+02    9.4973082e-02    1.3106665e+00    4.7505502e+02    0.0000000e+00    3.0824618e-04    3.9637966e+02    4.0945559e+02    3.9477525e+02    4.9000000e+02    4.9000000e+02    4.9000000e+02    2.4324800e+05    1.0513789e+02   -1.2507956e+02    1.2666491e-02   -1.2528292e+00   -5.1449640e-14    2.2955449e-13    3.0810985e+03    9.6704149e-03   -3.0467051e-05    0.0000000e+00    9.5200383e-07   -1.2710040e+02    9.0703584e-15    3.1584260e-21    4.4726707e-19   -3.8566597e-07    6.9065103e+01
  -1.0538460e+02    9.5787863e-02    1.2986876e+00    4.6861921e+02    0.0000000e+00    3.0682949e-04    3.9715569e+02    4.1027938e+02    3.9553800e+02    4.9000000e+02    4.9000000e+02    4.9000000e+02    2.4488127e+05    1.0528666e+02   -1.2422685e+02    1.2666491e-02   -1.2627545e+00   -5.1795093e-14    2.3109583e-13    3.1017863e+03    9.6580033e-03   -2.6392645e-05    0.0000000e+00    6.2861643e-07   -1.2795389e+02    9.1312675e-15    2.9674496e-21    4.4667746e-19   -3.1368083e-07    6.8966826e+01
  -1.0490780e+02    9.6359178e-02    1.2870502e+00    4.6239608e+02    0.0000000e+00    3.0544600e-04    3.9793361e+02    4.1110411e+02    3.9630497e+02    4.9000000e+02    4.9000000e+02    4.9000000e+02    2.4652865e+05    1.0544545e+02   -1.2338037e+02    1.2666491e-02   -1.2725591e+00   -5.2143533e-14    2.3265048e-13    3.1226529e+03    9.5990203e-03   -2.8777001e-05    0.0000000e+00    3.7559089e-07   -1.2881474e+02    9.1927012e-15    3.0899256e-21    4.4395441e-19   -3.6002089e-07    6.8876327e+01
  -1.0443354e+02    9.7029583e-02    1.2757509e+00    4.5637933e+02    0.0000000e+00    3.0409726e-04    3.9871426e+02    4.1192984e+02    3.9707443e+02    4.9000000e+02    4.9000000e+02    4.9000000e+02    2.4819492e+05    1.0561498e+02   -1.2253952e+02    1.2666491e-02   -1.2822452e+00   -5.2495969e-14    2.3422294e-13    3.1437587e+03    9.5580252e-03   -2.9265726e-05    0.0000000e+00    4.6603059e-07   -1.2968537e+02    9.2548324e-15    3.1034458e-21    4.4205712e-19   -3.6836132e-07    6.8794127e+01
  -1.0396174e+02    9.7802841e-02    1.2647808e+00    4.5056290e+02    0.0000000e+00    3.0278215e-04    3.9949795e+02    4.1275693e+02    3.9784633e+02    4.9000000e+02    4.9000000e+02    4.9000000e+02    2.4988188e+05    1.0579544e+02   -1.2170376e+02    1.2666491e-02   -1.2918150e+00   -5.2852780e-14    2.3581494e-13    3.1651266e+03    9.5349234e-03   -2.7416951e-05    0.0000000e+00    5.4165939e-07   -1.3056681e+02    9.3177350e-15    3.0033388e-21    4.4098063e-19   -3.3575585e-07    6.8720244e+01
  -1.0349235e+02    9.8573947e-02    1.2541244e+00    4.4493742e+02    0.0000000e+00    3.0149855e-04    4.0028461e+02    4.1358594e+02    3.9862141e+02    4.9000000e+02    4.9000000e+02    4.9000000e+02    2.5158829e+05    1.0598637e+02   -1.2087233e+02    1.2666491e-02   -1.3012712e+00   -5.3213704e-14    2.3742529e-13    3.1867408e+03    9.5112141e-03   -2.5736279e-05    0.0000000e+00    4.8272904e-07   -1.3145843e+02    9.3813646e-15    2.9200148e-21    4.3987651e-19   -3.1091993e-07    6.8654849e+01
  -1.0302529e+02    9.9298319e-02    1.2437671e+00    4.3949310e+02    0.0000000e+00    3.0024520e-04    4.0107419e+02    4.1441711e+02    3.9940014e+02    4.9000000e+02    4.9000000e+02    4.9000000e+02    2.5331338e+05    1.0618754e+02   -1.2004470e+02    1.2666491e-02   -1.3106159e+00   -5.3578579e-14    2.3905326e-13    3.2085916e+03    9.4819435e-03   -2.5107859e-05    0.0000000e+00    4.3745269e-07   -1.3235982e+02    9.4456914e-15    2.8901296e-21    4.3851817e-19   -3.0745538e-07    6.8597227e+01
  -1.0256053e+02    1.0001968e-01    1.2336992e+00    4.3422251e+02    0.0000000e+00    2.9902171e-04    4.0186637e+02    4.1525030e+02    4.0018214e+02    4.9000000e+02    4.9000000e+02    4.9000000e+02    2.5505745e+05    1.0639775e+02   -1.1921963e+02    1.2666491e-02   -1.3198505e+00   -5.3947469e-14    2.4069915e-13    3.2306828e+03    9.4539885e-03   -2.4682415e-05    0.0000000e+00    4.4308452e-07   -1.3327113e+02    9.5107253e-15    2.8673166e-21    4.3722107e-19   -3.0670265e-07    6.8551380e+01
  -1.0209800e+02    1.0085072e-01    1.2239150e+00    4.2912053e+02    0.0000000e+00    2.9782800e-04    4.0266164e+02    4.1608503e+02    4.0096546e+02    4.9000000e+02    4.9000000e+02    4.9000000e+02    2.5682439e+05    1.0661712e+02   -1.1839630e+02    1.2666491e-02   -1.3289775e+00   -5.4321198e-14    2.4236662e-13    3.2530638e+03    9.4404717e-03   -2.3102859e-05    0.0000000e+00    5.9483855e-07   -1.3419436e+02    9.5766106e-15    2.7784358e-21    4.3658694e-19   -2.8279036e-07    6.8518927e+01
  -1.0163764e+02    1.0159221e-01    1.2143988e+00    4.2417869e+02    0.0000000e+00    2.9666165e-04    4.0346011e+02    4.1692272e+02    4.0175338e+02    4.9000000e+02    4.9000000e+02    4.9000000e+02    2.5861006e+05    1.0684650e+02   -1.1757522e+02    1.2666491e-02   -1.3379987e+00   -5.4698886e-14    2.4405177e-13    3.2756820e+03    9.4148881e-03   -2.2610167e-05    0.0000000e+00    4.0125361e-07   -1.3512742e+02    9.6431972e-15    2.7589678e-21    4.3539976e-19   -2.8256018e-07    6.8493485e+01
  -1.0117943e+02    1.0234861e-01    1.2051376e+00    4.1938830e+02    0.0000000e+00    2.9552162e-04    4.0426205e+02    4.1776275e+02    4.0254482e+02    4.9000000e+02    4.9000000e+02    4.9000000e+02    2.6041681e+05    1.0708584e+02   -1.1675561e+02    1.2666491e-02   -1.3469151e+00   -5.5081034e-14    2.4575681e-13    3.2985671e+03    9.3932967e-03   -2.2161956e-05    0.0000000e+00    4.6201914e-07   -1.3607147e+02    9.7105680e-15    2.7346173e-21    4.3439673e-19   -2.8074146e-07    6.8474881e+01
  -1.0072328e+02    1.0362408e-01    1.1961228e+00    4.1474337e+02    0.0000000e+00    2.9440726e-04    4.0506699e+02    4.1860291e+02    4.0333509e+02    4.9000000e+02    4.9000000e+02    4.9000000e+02    2.6224787e+05    1.0733466e+02   -1.1593728e+02    1.2666491e-02   -1.3557293e+00   -5.5468294e-14    2.4748496e-13    3.3217603e+03    9.4281214e-03   -1.3604392e-05    2.3837754e-20    1.9184517e-06   -1.3702804e+02    9.7788420e-15    2.4868309e-21    4.3549648e-19   -1.7805704e-07    6.8462818e+01
  -1.0026915e+02    1.0384983e-01    1.1873314e+00    4.1023123e+02    0.0000000e+00    2.9331561e-04    4.0587428e+02    4.1944721e+02    4.0413190e+02    4.9000000e+02    4.9000000e+02    4.9000000e+02    2.6409299e+05    1.0759179e+02   -1.1511957e+02    1.2666491e-02   -1.3644423e+00   -5.5858626e-14    2.4922582e-13    3.3451315e+03    9.3673725e-03   -1.8368973e-05    0.0000000e+00   -1.3018559e-06   -1.3799248e+02    9.8476459e-15    2.5068312e-21    4.3318871e-19   -1.8336483e-07    6.8456497e+01
  -9.9817011e+01    1.0424558e-01    1.1787605e+00    4.0584799e+02    0.0000000e+00    2.9224732e-04    4.0668548e+02    4.2029302e+02    4.0493293e+02    4.9000000e+02    4.9000000e+02    4.9000000e+02    2.6596094e+05    1.0785850e+02   -1.1430134e+02    1.2666491e-02   -1.3730558e+00   -5.6253689e-14    2.5098879e-13    3.3687919e+03    9.2894085e-03   -2.7925373e-05    0.0000000e+00   -1.9321323e-07   -1.3896849e+02    9.9173074e-15    2.8668002e-21    4.2961375e-19   -3.5292851e-07    6.8456453e+01
  -9.9366792e+01    1.0500873e-01    1.1704226e+00    4.0159708e+02    0.0000000e+00    2.9120574e-04    4.0750115e+02    4.2114114e+02    4.0573840e+02    4.9000000e+02    4.9000000e+02    4.9000000e+02    2.6785345e+05    1.0813585e+02   -1.1348263e+02    1.2666491e-02   -1.3815711e+00   -5.6653966e-14    2.5277480e-13    3.3927632e+03    9.2720160e-03   -2.8858240e-05    1.8612999e-20    3.4869380e-07   -1.3995723e+02    9.9878702e-15    2.8644841e-21    4.2871026e-19   -4.0670299e-07    6.8463323e+01
  -9.8918464e+01    1.0586872e-01    1.1623189e+00    3.9747913e+02    0.0000000e+00    2.9019051e-04    4.0832142e+02    4.2199364e+02    4.0654930e+02    4.9000000e+02    4.9000000e+02    4.9000000e+02    2.6976932e+05    1.0842417e+02   -1.1266327e+02    1.2666491e-02   -1.3899895e+00   -5.7059192e-14    2.5458283e-13    3.4170306e+03    9.2684112e-03   -2.7356275e-05    1.8501951e-20    3.4672290e-07   -1.4095827e+02    1.0059309e-14    2.7971705e-21    4.2853379e-19   -4.2176793e-07    6.8477278e+01
  -9.8471966e+01    1.0673513e-01    1.1544341e+00    3.9348726e+02    0.0000000e+00    2.8919838e-04    4.0914628e+02    4.2284992e+02    4.0736477e+02    4.9000000e+02    4.9000000e+02    4.9000000e+02    2.7171007e+05    1.0872311e+02   -1.1184248e+02    1.2666491e-02   -1.3983124e+00   -5.7469683e-14    2.5641433e-13    3.4416132e+03    9.2638166e-03   -2.6533421e-05    1.8349744e-20    4.0673709e-07   -1.4197234e+02    1.0131677e-14    2.7565220e-21    4.2831389e-19   -4.3735398e-07    6.8497973e+01
  -9.8027267e+01    1.0820830e-01    1.1467741e+00    3.8962093e+02    0.0000000e+00    2.8823219e-04    4.0997844e+02    4.2370125e+02    4.0816855e+02    4.9000000e+02    4.9000000e+02    4.9000000e+02    2.7370752e+05    1.0903526e+02   -1.1101868e+02    1.2666491e-02   -1.4065407e+00   -5.7892178e-14    2.5829923e-13    3.4669138e+03    9.3294929e-03   -1.9862192e-05    1.7010976e-20    1.4551783e-06   -1.4301591e+02    1.0206144e-14    2.2939129e-21    4.3133010e-19   -3.0548139e-07    6.8526648e+01
  -9.7584316e+01    1.0770272e-01    1.1392287e+00    3.8583841e+02    0.0000000e+00    2.8726713e-04    4.1080768e+02    4.2457289e+02    4.0900872e+02    4.9000000e+02    4.9000000e+02    4.9000000e+02    2.7566075e+05    1.0934842e+02   -1.1019358e+02    1.2666491e-02   -1.4146757e+00   -5.8305265e-14    2.6014286e-13    3.4916544e+03    9.1362551e-03   -3.3187445e-05    0.0000000e+00   -1.8317109e-06   -1.4403691e+02    1.0279024e-14    3.3017126e-21    4.2253554e-19   -6.4304564e-07    6.8556542e+01
  -9.7143069e+01    1.0868998e-01    1.1319090e+00    3.8216471e+02    0.0000000e+00    2.8633953e-04    4.1164390e+02    4.2543825e+02    4.0983730e+02    4.9000000e+02    4.9000000e+02    4.9000000e+02    2.7766993e+05    1.0967493e+02   -1.0936533e+02    1.2666491e-02   -1.4227186e+00   -5.8730273e-14    2.6203856e-13    3.5171036e+03    9.1868521e-03   -3.2358668e-05    1.8562841e-20    1.2160818e-06   -1.4508643e+02    1.0353903e-14    3.0662636e-21    4.2475944e-19   -6.0509296e-07    6.8594496e+01
  -9.6703497e+01    1.1046930e-01    1.1248001e+00    3.7861084e+02    0.0000000e+00    2.8543408e-04    4.1248678e+02    4.2629832e+02    4.1065210e+02    4.9000000e+02    4.9000000e+02    4.9000000e+02    2.7973871e+05    1.1001483e+02   -1.0853402e+02    1.2666491e-02   -1.4306700e+00   -5.9167847e-14    2.6399085e-13    3.5433078e+03    9.3034199e-03   -1.9566322e-05    1.6785582e-20    1.8801455e-06   -1.4616720e+02    1.0431030e-14    2.2690315e-21    4.3011306e-19   -3.4234307e-07    6.8640474e+01
  -9.6265535e+01    1.1018201e-01    1.1177959e+00    3.7513314e+02    0.0000000e+00    2.8452924e-04    4.1332733e+02    4.2717875e+02    4.1150187e+02    4.9000000e+02    4.9000000e+02    4.9000000e+02    2.8176702e+05    1.1035615e+02   -1.0770037e+02    1.2666491e-02   -1.4385314e+00   -5.9596808e-14    2.6590537e-13    3.5689994e+03    9.1523144e-03   -2.8378527e-05    1.9085069e-20   -1.6634953e-06   -1.4722747e+02    1.0506715e-14    3.0128682e-21    4.2315257e-19   -5.7968633e-07    6.8687741e+01
  -9.5829177e+01    1.1118789e-01    1.1110136e+00    3.7175961e+02    0.0000000e+00    2.8366246e-04    4.1417540e+02    4.2805440e+02    4.1234206e+02    4.9000000e+02    4.9000000e+02    4.9000000e+02    2.8384968e+05    1.1071152e+02   -1.0686228e+02    1.2666491e-02   -1.4463032e+00   -6.0037357e-14    2.6787044e-13    3.5953794e+03    9.1875204e-03   -2.8651820e-05    1.8166876e-20    1.1556745e-06   -1.4831545e+02    1.0584339e-14    2.8852197e-21    4.2477272e-19   -5.6312336e-07    6.8743322e+01
  -9.5394356e+01    1.1229960e-01    1.1044028e+00    3.6848784e+02    0.0000000e+00    2.8281021e-04    4.1502856e+02    4.2893405e+02    4.1318658e+02    4.9000000e+02    4.9000000e+02    4.9000000e+02    2.8596174e+05    1.1107712e+02   -1.0601916e+02    1.2666491e-02   -1.4539864e+00   -6.0484073e-14    2.6986367e-13    3.6221318e+03    9.2241609e-03   -2.3967838e-05    1.7638430e-20    7.9751171e-07   -1.4941898e+02    1.0663095e-14    2.6172389e-21    4.2645102e-19   -4.7800775e-07    6.8804893e+01
  -9.4961038e+01    1.1329641e-01    1.0979563e+00    3.6530731e+02    0.0000000e+00    2.8197622e-04    4.1588674e+02    4.2981813e+02    4.1403596e+02    4.9000000e+02    4.9000000e+02    4.9000000e+02    2.8810124e+05    1.1145275e+02   -1.0517053e+02    1.2666491e-02   -1.4615818e+00   -6.0936597e-14    2.7188277e-13    3.6492318e+03    9.2360553e-03   -2.1835765e-05    1.7410538e-20    5.5103304e-07   -1.5053693e+02    1.0742878e-14    2.5155954e-21    4.2699293e-19   -4.4611027e-07    6.8872276e+01
  -9.4529204e+01    1.1416782e-01    1.0916658e+00    3.6221326e+02    0.0000000e+00    2.8115957e-04    4.1674962e+02    4.3070547e+02    4.1489056e+02    4.9000000e+02    4.9000000e+02    4.9000000e+02    2.9026704e+05    1.1183800e+02   -1.0431603e+02    1.2666491e-02   -1.4690896e+00   -6.1394687e-14    2.7392665e-13    3.6766648e+03    9.2349417e-03   -2.1559097e-05    1.7292162e-20    4.7236798e-07   -1.5166863e+02    1.0823640e-14    2.5086789e-21    4.2693866e-19   -4.4701743e-07    6.8945189e+01
  -9.4098795e+01    1.1501359e-01    1.0855186e+00    3.5919931e+02    0.0000000e+00    2.8035833e-04    4.1761724e+02    4.3159626e+02    4.1574964e+02    4.9000000e+02    4.9000000e+02    4.9000000e+02    2.9246059e+05    1.1223251e+02   -1.0345490e+02    1.2666491e-02   -1.4765109e+00   -6.1858647e-14    2.7599671e-13    3.7044494e+03    9.2358051e-03   -2.1451996e-05    1.7136619e-20    5.1083272e-07   -1.5281479e+02    1.0905434e-14    2.4992787e-21    4.2697630e-19   -4.4893959e-07    6.9023302e+01
  -9.3669779e+01    1.1585053e-01    1.0795148e+00    3.5626346e+02    0.0000000e+00    2.7957386e-04    4.1848949e+02    4.3249070e+02    4.1661303e+02    4.9000000e+02    4.9000000e+02    4.9000000e+02    2.9468208e+05    1.1263639e+02   -1.0258699e+02    1.2666491e-02   -1.4838462e+00   -6.2328518e-14    2.7809314e-13    3.7325879e+03    9.2387300e-03   -2.1299967e-05    1.6974604e-20    5.2990708e-07   -1.5397555e+02    1.0988270e-14    2.4855914e-21    4.2710900e-19   -4.5024598e-07    6.9106671e+01
  -9.3242139e+01    1.1668449e-01    1.0736518e+00    3.5340425e+02    0.0000000e+00    2.7880565e-04    4.1936651e+02    4.3338973e+02    4.1748219e+02    4.9000000e+02    4.9000000e+02    4.9000000e+02    2.9693036e+05    1.1304978e+02   -1.0171184e+02    1.2666491e-02   -1.4910955e+00   -6.2804053e-14    2.8021486e-13    3.7610657e+03    9.2385290e-03   -2.1361524e-05    1.6901298e-20    4.4259973e-07   -1.5515032e+02    1.1072106e-14    2.4930570e-21    4.2709789e-19   -4.5719661e-07    6.9195317e+01
  -9.2815820e+01    1.1758540e-01    1.0679346e+00    3.5062266e+02    0.0000000e+00    2.7805523e-04    4.2024863e+02    4.3429305e+02    4.1835632e+02    4.9000000e+02    4.9000000e+02    4.9000000e+02    2.9920835e+05    1.1347334e+02   -1.0082919e+02    1.2666491e-02   -1.4982598e+00   -6.3285873e-14    2.8236460e-13    3.7899198e+03    9.2445746e-03   -2.0998978e-05    1.6768865e-20    5.0208107e-07   -1.5634059e+02    1.1157048e-14    2.4723595e-21    4.2737427e-19   -4.5470398e-07    6.9289606e+01
  -9.2390790e+01    1.1850051e-01    1.0623528e+00    3.4791509e+02    0.0000000e+00    2.7731990e-04    4.2113604e+02    4.3520103e+02    4.1923586e+02    4.9000000e+02    4.9000000e+02    4.9000000e+02    3.0151613e+05    1.1390687e+02   -9.9938169e+01    1.2666491e-02   -1.5053392e+00   -6.3773993e-14    2.8454247e-13    3.8191513e+03    9.2522778e-03   -2.0552737e-05    1.6648221e-20    5.0927949e-07   -1.5754643e+02    1.1243101e-14    2.4502948e-21    4.2772686e-19   -4.5194940e-07    6.9389290e+01
  -9.1967022e+01    1.1943288e-01    1.0569053e+00    3.4527932e+02    0.0000000e+00    2.7660041e-04    4.2202852e+02    4.3611381e+02    4.2012080e+02    4.9000000e+02    4.9000000e+02    4.9000000e+02    3.0385439e+05    1.1435063e+02   -9.9038912e+01    1.2666491e-02   -1.5123341e+00   -6.4268562e-14    2.8674911e-13    3.8487689e+03    9.2605748e-03   -2.0191566e-05    1.6536136e-20    5.0477353e-07   -1.5876821e+02    1.1330292e-14    2.4333213e-21    4.2810712e-19   -4.5059980e-07    6.9494529e+01
  -9.1544487e+01    1.2034801e-01    1.0515896e+00    3.4271396e+02    0.0000000e+00    2.7589649e-04    4.2292576e+02    4.3703158e+02    4.2101054e+02    4.9000000e+02    4.9000000e+02    4.9000000e+02    3.0622259e+05    1.1480467e+02   -9.8131534e+01    1.2666491e-02   -1.5192448e+00   -6.4769462e-14    2.8898399e-13    3.8787657e+03    9.2677892e-03   -2.0094345e-05    1.6453793e-20    4.7680572e-07   -1.6000563e+02    1.1418600e-14    2.4311367e-21    4.2843800e-19   -4.5476720e-07    6.9605352e+01
  -9.1123141e+01    1.2127985e-01    1.0463919e+00    3.4021316e+02    0.0000000e+00    2.7520538e-04    4.2382857e+02    4.3795399e+02    4.2190553e+02    4.9000000e+02    4.9000000e+02    4.9000000e+02    3.0862274e+05    1.1526852e+02   -9.7213982e+01    1.2666491e-02   -1.5260716e+00   -6.5277122e-14    2.9124902e-13    3.9091672e+03    9.2788458e-03   -1.9823408e-05    0.0000000e+00    5.3949132e-07   -1.6125974e+02    1.1508097e-14    2.4318915e-21    4.2903040e-19   -4.5389262e-07    6.9721250e+01
  -9.0702955e+01    1.2221678e-01    1.0413148e+00    3.3777581e+02    0.0000000e+00    2.7452903e-04    4.2473699e+02    4.3888110e+02    4.2280573e+02    4.9000000e+02    4.9000000e+02    4.9000000e+02    3.1105540e+05    1.1574247e+02   -9.6285996e+01    1.2666491e-02   -1.5328146e+00   -6.5791655e-14    2.9354473e-13    3.9399804e+03    9.2918285e-03   -1.9456582e-05    0.0000000e+00    5.5511586e-07   -1.6253083e+02    1.1598807e-14    2.4108938e-21    4.2962657e-19   -4.5140713e-07    6.9842375e+01
  -9.0283896e+01    1.2313478e-01    1.0363551e+00    3.3540075e+02    0.0000000e+00    2.7386658e-04    4.2565115e+02    4.3981355e+02    4.2371211e+02    4.9000000e+02    4.9000000e+02    4.9000000e+02    3.1352012e+05    1.1622662e+02   -9.5346990e+01    1.2666491e-02   -1.5394739e+00   -6.6312971e-14    2.9587071e-13    3.9711998e+03    9.3030965e-03   -1.9309986e-05    0.0000000e+00    5.0348121e-07   -1.6381869e+02    1.1690714e-14    2.4055744e-21    4.3014440e-19   -4.5408988e-07    6.9968724e+01
  -8.9865945e+01    1.2405705e-01    1.0315169e+00    3.3308866e+02    0.0000000e+00    2.7321939e-04    4.2657116e+02    4.4075043e+02    4.2462495e+02    4.9000000e+02    4.9000000e+02    4.9000000e+02    3.1601733e+05    1.1672139e+02   -9.4396725e+01    1.2666491e-02   -1.5460495e+00   -6.6841157e-14    2.9822734e-13    4.0028306e+03    9.3145914e-03   -1.9233089e-05    0.0000000e+00    4.8920601e-07   -1.6512351e+02    1.1783831e-14    2.4060119e-21    4.3067297e-19   -4.5792700e-07    7.0100528e+01
  -8.9449062e+01    1.2501020e-01    1.0267900e+00    3.3083597e+02    0.0000000e+00    2.7258479e-04    4.2749714e+02    4.4169217e+02    4.2554348e+02    4.9000000e+02    4.9000000e+02    4.9000000e+02    3.1854903e+05    1.1722658e+02   -9.3434324e+01    1.2666491e-02   -1.5525413e+00   -6.7376641e-14    3.0061651e-13    4.0348984e+03    9.3305216e-03   -1.8944629e-05    0.0000000e+00    5.5674627e-07   -1.6644636e+02    1.1878233e-14    2.3894641e-21    4.3140567e-19   -4.5682459e-07    7.0237543e+01
  -8.9033215e+01    1.2593755e-01    1.0221704e+00    3.2863969e+02    0.0000000e+00    2.7196295e-04    4.2842896e+02    4.4263919e+02    4.2646793e+02    4.9000000e+02    4.9000000e+02    4.9000000e+02    3.2111479e+05    1.1774206e+02   -9.2459428e+01    1.2666491e-02   -1.5589495e+00   -6.7919328e-14    3.0303784e-13    4.0673976e+03    9.3461915e-03   -1.8834871e-05    0.0000000e+00    5.5464893e-07   -1.6778701e+02    1.1973908e-14    2.3829030e-21    4.3212683e-19   -4.5983585e-07    7.0379666e+01
  -8.8618375e+01    1.2684973e-01    1.0176513e+00    3.2649656e+02    0.0000000e+00    2.7135272e-04    4.2936661e+02    4.4359167e+02    4.2739868e+02    4.9000000e+02    4.9000000e+02    4.9000000e+02    3.2371458e+05    1.1826767e+02   -9.1471451e+01    1.2666491e-02   -1.5652738e+00   -6.8469211e-14    3.0549128e-13    4.1003278e+03    9.3605750e-03   -1.8942095e-05    0.0000000e+00    5.2629828e-07   -1.6914544e+02    1.2070851e-14    2.3892538e-21    4.3278940e-19   -4.6652439e-07    7.0526724e+01
  -8.8204513e+01    1.2780017e-01    1.0132355e+00    3.2440656e+02    0.0000000e+00    2.7075558e-04    4.3031026e+02    4.4454945e+02    4.2833537e+02    4.9000000e+02    4.9000000e+02    4.9000000e+02    3.2635010e+05    1.1880385e+02   -9.0469985e+01    1.2666491e-02   -1.5715142e+00   -6.9026653e-14    3.0797842e-13    4.1337105e+03    9.3778472e-03   -1.8894224e-05    0.0000000e+00    5.7279955e-07   -1.7052253e+02    1.2169124e-14    2.3845631e-21    4.3358509e-19   -4.6907679e-07    7.0678943e+01
  -8.7791601e+01    1.2949243e-01    1.0089417e+00    3.2237663e+02    0.0000000e+00    2.7017545e-04    4.3126361e+02    4.4550468e+02    4.2926226e+02    4.9000000e+02    4.9000000e+02    4.9000000e+02    3.2906063e+05    1.1935463e+02   -8.9451826e+01    1.2666491e-02   -1.5776701e+00   -6.9599976e-14    3.1053624e-13    4.1680435e+03    9.4476289e-03   -1.5343517e-05    0.0000000e+00    1.8443853e-06   -1.7193865e+02    1.2270178e-14    2.1019984e-21    4.3679438e-19   -3.8848837e-07    7.0838244e+01
  -8.7618600e+01    1.3050535e-01    1.0072187e+00    3.2127481e+02    0.0000000e+00    2.7019731e-04    4.3166843e+02    4.4589187e+02    4.2962753e+02    4.9000000e+02    4.9000000e+02    4.9000000e+02    3.3025821e+05    1.1959436e+02   -8.9019504e+01    1.2666491e-02   -1.5802369e+00   -6.9853385e-14    3.1166547e-13    4.1832126e+03    9.5368870e-03   -5.3643889e-06    1.7946395e-20    1.3675502e-05   -1.7256362e+02    1.2314730e-14    1.1710214e-21    4.4073974e-19   -2.2215746e-08    7.0909754e+01
  -8.7402349e+01    1.2848936e-01    1.0049868e+00    3.2028958e+02    0.0000000e+00    2.6983676e-04    4.3216819e+02    4.4640185e+02    4.3012630e+02    4.9000000e+02    4.9000000e+02    4.9000000e+02    3.3167821e+05    1.1988541e+02   -8.8479401e+01    1.2666491e-02   -1.5834258e+00   -7.0153473e-14    3.1300774e-13    4.2011991e+03    9.4969955e-03   -1.2429938e-05    0.0000000e+00   -1.0126208e-05   -1.7330677e+02    1.2367874e-14    2.0663625e-21    4.3905445e-19   -4.2206063e-07    7.0994235e+01
  -8.7132035e+01    1.2720201e-01    1.0022415e+00    3.1906401e+02    0.0000000e+00    2.6940474e-04    4.3279644e+02    4.4704631e+02    4.3075935e+02    4.9000000e+02    4.9000000e+02    4.9000000e+02    3.3345864e+05    1.2025467e+02   -8.7797667e+01    1.2666491e-02   -1.5873813e+00   -7.0530126e-14    3.1468730e-13    4.2237508e+03    9.3465889e-03   -2.1137707e-05    0.0000000e+00   -4.8508236e-06   -1.7423762e+02    1.2434273e-14    2.7754474e-21    4.3214855e-19   -5.7840306e-07    7.1102422e+01
  -8.6794142e+01    1.2741181e-01    9.9888550e-01    3.1756634e+02    0.0000000e+00    2.6887737e-04    4.3358963e+02    4.4786024e+02    4.3156370e+02    4.9000000e+02    4.9000000e+02    4.9000000e+02    3.3571257e+05    1.2072669e+02   -8.6932677e+01    1.2666491e-02   -1.5922770e+00   -7.1006925e-14    3.1681381e-13    4.2523002e+03    9.2486982e-03   -3.8991370e-05    0.0000000e+00   -5.7237478e-07   -1.7541505e+02    1.2518272e-14    3.6132775e-21    4.2767095e-19   -9.4610973e-07    7.1242525e+01
  -8.6384342e+01    1.2879732e-01    9.9489474e-01    3.1577844e+02    0.0000000e+00    2.6825821e-04    4.3456004e+02    4.4886044e+02    4.3255800e+02    4.9000000e+02    4.9000000e+02    4.9000000e+02    3.3847102e+05    1.2131057e+02   -8.5866087e+01    1.2666491e-02   -1.5981416e+00   -7.1590370e-14    3.1941696e-13    4.2872401e+03    9.2569442e-03   -4.2525434e-05    0.0000000e+00   -2.7849884e-07   -1.7685597e+02    1.2621100e-14    3.7618381e-21    4.2805113e-19   -1.0439577e-06    7.1417501e+01
  -8.5975299e+01    1.3168602e-01    9.9105525e-01    3.1397515e+02    0.0000000e+00    2.6773870e-04    4.3554417e+02    4.4984462e+02    4.3351741e+02    4.9000000e+02    4.9000000e+02    4.9000000e+02    3.4135678e+05    1.2191459e+02   -8.4777563e+01    1.2666491e-02   -1.6039213e+00   -7.2200753e-14    3.2214005e-13    4.3237925e+03    9.4552740e-03   -1.8125714e-05    0.0000000e+00    6.5011245e-06   -1.7836327e+02    1.2728656e-14    2.3588099e-21    4.3716686e-19   -5.3973295e-07    7.1602224e+01
  -8.5567055e+01    1.3233219e-01    9.8722023e-01    3.1219491e+02    0.0000000e+00    2.6720399e-04    4.3652570e+02    4.5084887e+02    4.3451142e+02    4.9000000e+02    4.9000000e+02    4.9000000e+02    3.4420210e+05    1.2251795e+02   -8.3677988e+01    1.2666491e-02   -1.6096148e+00   -7.2802534e-14    3.2482562e-13    4.3598328e+03    9.4478769e-03   -1.9803934e-05    0.0000000e+00   -2.6765489e-06   -1.7985049e+02    1.2834811e-14    2.5954960e-21    4.3682030e-19   -5.8216141e-07    7.1785961e+01
  -8.5159581e+01    1.3363965e-01    9.8350257e-01    3.1045865e+02    0.0000000e+00    2.6669614e-04    4.3751622e+02    4.5184912e+02    4.3549620e+02    4.9000000e+02    4.9000000e+02    4.9000000e+02    3.4712057e+05    1.2313613e+02   -8.2559124e+01    1.2666491e-02   -1.6152215e+00   -7.3419843e-14    3.2757956e-13    4.3967996e+03    9.4910767e-03   -1.7787610e-05    0.0000000e+00    2.4730470e-06   -1.8137537e+02    1.2943620e-14    2.4252140e-21    4.3881529e-19   -5.3977063e-07    7.1976745e+01
  -8.4752853e+01    1.3495893e-01    9.7987302e-01    3.0877079e+02    0.0000000e+00    2.6619619e-04    4.3851416e+02    4.5285591e+02    4.3648766e+02    4.9000000e+02    4.9000000e+02    4.9000000e+02    3.5008324e+05    1.2376649e+02   -8.1421097e+01    1.2666491e-02   -1.6207409e+00   -7.4046475e-14    3.3037550e-13    4.4343262e+03    9.5294927e-03   -1.6125824e-05    0.0000000e+00    1.5231523e-06   -1.8292340e+02    1.3054096e-14    2.3208161e-21    4.4058644e-19   -5.1162582e-07    7.2173035e+01
  -8.4346842e+01    1.3622873e-01    9.7633706e-01    3.0712892e+02    0.0000000e+00    2.6570881e-04    4.3952029e+02    4.5387056e+02    4.3748751e+02    4.9000000e+02    4.9000000e+02    4.9000000e+02    3.5309190e+05    1.2441015e+02   -8.0262805e+01    1.2666491e-02   -1.6261722e+00   -7.4682838e-14    3.3321481e-13    4.4724353e+03    9.5591388e-03   -1.5325536e-05    0.0000000e+00    8.8669671e-07   -1.8449549e+02    1.3166287e-14    2.2812554e-21    4.4195431e-19   -4.9859813e-07    7.2375363e+01
  -8.3941524e+01    1.3744356e-01    9.7289081e-01    3.0553210e+02    0.0000000e+00    2.6523259e-04    4.4053471e+02    4.5489306e+02    4.3849587e+02    4.9000000e+02    4.9000000e+02    4.9000000e+02    3.5614735e+05    1.2506713e+02   -7.9083383e+01    1.2666491e-02   -1.6315145e+00   -7.5329101e-14    3.3609826e-13    4.5111372e+03    9.5870874e-03   -1.4917024e-05    0.0000000e+00    8.0488518e-07   -1.8609202e+02    1.3280222e-14    2.2632396e-21    4.4324460e-19   -4.9309443e-07    7.2583657e+01
  -8.3536873e+01    1.3860038e-01    9.6952863e-01    3.0397763e+02    0.0000000e+00    2.6476668e-04    4.4155698e+02    4.5592297e+02    4.3951231e+02    4.9000000e+02    4.9000000e+02    4.9000000e+02    3.5924909e+05    1.2573700e+02   -7.7882553e+01    1.2666491e-02   -1.6367670e+00   -7.5985151e-14    3.3902538e-13    4.5504253e+03    9.6166180e-03   -1.4591795e-05    0.0000000e+00    8.2247375e-07   -1.8771272e+02    1.3395880e-14    2.2487821e-21    4.4460774e-19   -4.9022537e-07    7.2797653e+01
  -8.3132862e+01    1.3970621e-01    9.6624347e-01    3.0246223e+02    0.0000000e+00    2.6430998e-04    4.4258600e+02    4.5695977e+02    4.4053558e+02    4.9000000e+02    4.9000000e+02    4.9000000e+02    3.6239625e+05    1.2641937e+02   -7.6661228e+01    1.2666491e-02   -1.6419290e+00   -7.6650812e-14    3.4199538e-13    4.5902888e+03    9.6471816e-03   -1.4373550e-05    0.0000000e+00    8.2523704e-07   -1.8935716e+02    1.3513234e-14    2.2389208e-21    4.4601862e-19   -4.9002564e-07    7.3017179e+01
  -8.2729466e+01    1.4077369e-01    9.6303269e-01    3.0098394e+02    0.0000000e+00    2.6386266e-04    4.4362205e+02    4.5800339e+02    4.4156557e+02    4.9000000e+02    4.9000000e+02    4.9000000e+02    3.6558902e+05    1.2711402e+02   -7.5418131e+01    1.2666491e-02   -1.6469996e+00   -7.7326119e-14    3.4500842e-13    4.6307300e+03    9.6784168e-03   -1.4258518e-05    0.0000000e+00    8.2417019e-07   -1.9102543e+02    1.3632288e-14    2.2340522e-21    4.4746066e-19   -4.9205950e-07    7.3242027e+01
  -8.2326660e+01    1.4183010e-01    9.5989375e-01    2.9954140e+02    0.0000000e+00    2.6342444e-04    4.4466565e+02    4.5905400e+02    4.4260316e+02    4.9000000e+02    4.9000000e+02    4.9000000e+02    3.6882860e+05    1.2782104e+02   -7.4151752e+01    1.2666491e-02   -1.6519777e+00   -7.8011324e-14    3.4806562e-13    4.6717641e+03    9.7108402e-03   -1.4158401e-05    0.0000000e+00    8.4331106e-07   -1.9271815e+02    1.3753086e-14    2.2297992e-21    4.4895762e-19   -4.9445627e-07    7.3472112e+01
  -8.1924418e+01    1.4352569e-01    9.5685151e-01    2.9814315e+02    0.0000000e+00    2.6300136e-04    4.4572137e+02    4.6010285e+02    4.4363156e+02    4.9000000e+02    4.9000000e+02    4.9000000e+02    3.7216131e+05    1.2854584e+02   -7.2856842e+01    1.2666491e-02   -1.6568621e+00   -7.8716236e-14    3.5121063e-13    4.7139778e+03    9.7810181e-03   -1.0725933e-05    0.0000000e+00    3.1290647e-06   -1.9445938e+02    1.3877343e-14    1.9915448e-21    4.5219144e-19   -4.4351773e-07    7.3709969e+01
  -8.1522716e+01    1.4349364e-01    9.5382167e-01    2.9676211e+02    0.0000000e+00    2.6257102e-04    4.4677780e+02    4.6117651e+02    4.4470245e+02    4.9000000e+02    4.9000000e+02    4.9000000e+02    3.7545877e+05    1.2927416e+02   -7.1543781e+01    1.2666491e-02   -1.6616520e+00   -7.9413661e-14    3.5432277e-13    4.7557450e+03    9.7407255e-03   -1.7975473e-05    0.0000000e+00   -4.2630560e-06   -1.9618278e+02    1.4000346e-14    2.5172463e-21    4.5034181e-19   -5.7762431e-07    7.3948554e+01
  -8.1121529e+01    1.4471619e-01    9.5090391e-01    2.9542249e+02    0.0000000e+00    2.6216622e-04    4.4784625e+02    4.6224821e+02    4.4576629e+02    4.9000000e+02    4.9000000e+02    4.9000000e+02    3.7884834e+05    1.3002147e+02   -7.0201419e+01    1.2666491e-02   -1.6663459e+00   -8.0130620e-14    3.5752120e-13    4.7986790e+03    9.7902363e-03   -1.6737716e-05    0.0000000e+00    2.7342597e-06   -1.9795359e+02    1.4126702e-14    2.3775739e-21    4.5263036e-19   -5.5057968e-07    7.4195622e+01
  -8.0720831e+01    1.4603056e-01    9.4805788e-01    2.9412309e+02    0.0000000e+00    2.6176645e-04    4.4892313e+02    4.6332789e+02    4.4683773e+02    4.9000000e+02    4.9000000e+02    4.9000000e+02    3.8229122e+05    1.3078262e+02   -6.8832144e+01    1.2666491e-02   -1.6709428e+00   -8.0858821e-14    3.6077034e-13    4.8422883e+03    9.8477105e-03   -1.4806244e-05    0.0000000e+00    1.6659237e-06   -1.9975248e+02    1.4255081e-14    2.2604321e-21    4.5527848e-19   -5.2525560e-07    7.4448460e+01
  -8.0320599e+01    1.4721784e-01    9.4527619e-01    2.9285581e+02    0.0000000e+00    2.6137443e-04    4.5000828e+02    4.6441564e+02    4.4791746e+02    4.9000000e+02    4.9000000e+02    4.9000000e+02    3.8578674e+05    1.3155732e+02   -6.7435270e+01    1.2666491e-02   -1.6754410e+00   -8.1598159e-14    3.6406912e-13    4.8865643e+03    9.8919906e-03   -1.4185687e-05    0.0000000e+00    9.4570775e-07   -2.0157898e+02    1.4385429e-14    2.2321171e-21    4.5732105e-19   -5.2065765e-07    7.4706813e+01
  -7.9920808e+01    1.4830908e-01    9.4256055e-01    2.9162031e+02    0.0000000e+00    2.6099133e-04    4.5110195e+02    4.6551142e+02    4.4900580e+02    4.9000000e+02    4.9000000e+02    4.9000000e+02    3.8933625e+05    1.3234597e+02   -6.6009774e+01    1.2666491e-02   -1.6798394e+00   -8.2348919e-14    3.6741882e-13    4.9315241e+03    9.9295717e-03   -1.4338748e-05    0.0000000e+00    9.0714250e-07   -2.0343369e+02    1.4517788e-14    2.2418828e-21    4.5905740e-19   -5.2723039e-07    7.4970845e+01
  -7.9521433e+01    1.4942423e-01    9.3991617e-01    2.9041853e+02    0.0000000e+00    2.6061826e-04    4.5220438e+02    4.6661565e+02    4.5010307e+02    4.9000000e+02    4.9000000e+02    4.9000000e+02    3.9294268e+05    1.3314970e+02   -6.4554981e+01    1.2666491e-02   -1.6841363e+00   -8.3111718e-14    3.7082222e-13    4.9772048e+03    9.9676835e-03   -1.4609812e-05    0.0000000e+00    9.9292678e-07   -2.0531811e+02    1.4652267e-14    2.2533541e-21    4.6081898e-19   -5.3544871e-07    7.5241123e+01
  -7.9122450e+01    1.5056025e-01    9.3734001e-01    2.8924997e+02    0.0000000e+00    2.6025392e-04    4.5331507e+02    4.6772859e+02    4.5120823e+02    4.9000000e+02    4.9000000e+02    4.9000000e+02    3.9660597e+05    1.3396860e+02   -6.3071001e+01    1.2666491e-02   -1.6883304e+00   -8.3886546e-14    3.7427929e-13    5.0236060e+03    1.0007976e-02   -1.4845516e-05    0.0000000e+00    9.2990618e-07   -2.0723223e+02    1.4788866e-14    2.2649555e-21    4.6268069e-19   -5.4455445e-07    7.5517693e+01
  -7.8723835e+01    1.5169671e-01    9.3482733e-01    2.8811240e+02    0.0000000e+00    2.5989764e-04    4.5443502e+02    4.6885029e+02    4.5232278e+02    4.9000000e+02    4.9000000e+02    4.9000000e+02    4.0032763e+05    1.3480245e+02   -6.1555010e+01    1.2666491e-02   -1.6924198e+00   -8.4673718e-14    3.7779144e-13    5.0707463e+03    1.0050317e-02   -1.5012428e-05    0.0000000e+00    9.5236697e-07   -2.0917684e+02    1.4927640e-14    2.2735872e-21    4.6463674e-19   -5.5263773e-07    7.5800223e+01
  -7.8325564e+01    1.5283592e-01    9.3237825e-01    2.8700524e+02    0.0000000e+00    2.5954992e-04    4.5556448e+02    4.6998101e+02    4.5344686e+02    4.9000000e+02    4.9000000e+02    4.9000000e+02    4.0410938e+05    1.3565167e+02   -6.0005834e+01    1.2666491e-02   -1.6964029e+00   -8.5473600e-14    3.8136029e-13    5.1186478e+03    1.0094549e-02   -1.5173558e-05    0.0000000e+00    9.8907091e-07   -2.1115285e+02    1.5068656e-14    2.2806194e-21    4.6668001e-19   -5.6117632e-07    7.6088853e+01
  -7.7927612e+01    1.5463016e-01    9.3001043e-01    2.8593475e+02    0.0000000e+00    2.5921487e-04    4.5670784e+02    4.7110966e+02    4.5456173e+02    4.9000000e+02    4.9000000e+02    4.9000000e+02    4.0800348e+05    1.3652144e+02   -5.8416884e+01    1.2666491e-02   -1.7002775e+00   -8.6297252e-14    3.8503508e-13    5.1679724e+03    1.0176596e-02   -1.1566566e-05    0.0000000e+00    3.6461842e-06   -2.1318740e+02    1.5213844e-14    2.0339248e-21    4.7046271e-19   -5.0648359e-07    7.6385855e+01
  -7.7529955e+01    1.5445731e-01    9.2763531e-01    2.8487186e+02    0.0000000e+00    2.5886959e-04    4.5785183e+02    4.7226646e+02    4.5572304e+02    4.9000000e+02    4.9000000e+02    4.9000000e+02    4.1185727e+05    1.3739489e+02   -5.6803652e+01    1.2666491e-02   -1.7040422e+00   -8.7112345e-14    3.8867228e-13    5.2167864e+03    1.0141827e-02   -2.0741057e-05    0.0000000e+00   -5.0226349e-06   -2.1520158e+02    1.5357601e-14    2.6551248e-21    4.6887192e-19   -6.7997422e-07    7.6683176e+01
  -7.7132570e+01    1.5633082e-01    9.2538203e-01    2.8385047e+02    0.0000000e+00    2.5855462e-04    4.5901391e+02    4.7341246e+02    4.5685765e+02    4.9000000e+02    4.9000000e+02    4.9000000e+02    4.1587570e+05    1.3829565e+02   -5.5143711e+01    1.2666491e-02   -1.7076944e+00   -8.7962325e-14    3.9246401e-13    5.2676857e+03    1.0239898e-02   -1.4752883e-05    0.0000000e+00    6.0180891e-06   -2.1730075e+02    1.5507382e-14    2.2045424e-21    4.7339775e-19   -5.6093529e-07    7.6992148e+01
  -7.6880145e+01    1.5748675e-01    9.2401309e-01    2.8314263e+02    0.0000000e+00    2.5844984e-04    4.5975941e+02    4.7413422e+02    4.5756381e+02    4.9000000e+02    4.9000000e+02    4.9000000e+02    4.1850629e+05    1.3888109e+02   -5.4067462e+01    1.2666491e-02   -1.7099691e+00   -8.8518729e-14    3.9494639e-13    5.3010061e+03    1.0343110e-02   -7.7090176e-06    0.0000000e+00    9.0636276e-06   -2.1867483e+02    1.5605435e-14    1.7002705e-21    4.7815151e-19   -4.6085171e-07    7.7194296e+01
  -7.6564613e+01    1.5672083e-01    9.2224202e-01    2.8239762e+02    0.0000000e+00    2.5814827e-04    4.6068891e+02    4.7507331e+02    4.5850463e+02    4.9000000e+02    4.9000000e+02    4.9000000e+02    4.2170930e+05    1.3960874e+02   -5.2710111e+01    1.2666491e-02   -1.7127410e+00   -8.9196131e-14    3.9797001e-13    5.3415770e+03    1.0299340e-02   -1.8209401e-05    0.0000000e+00   -1.2056424e-05   -2.2034949e+02    1.5724990e-14    2.5256841e-21    4.7613515e-19   -6.6676703e-07    7.7443620e+01
  -7.6170199e+01    1.5666493e-01    9.2007514e-01    2.8147489e+02    0.0000000e+00    2.5778941e-04    4.6186032e+02    4.7626632e+02    4.5971159e+02    4.9000000e+02    4.9000000e+02    4.9000000e+02    4.2573614e+05    1.4053287e+02   -5.0977711e+01    1.2666491e-02   -1.7160921e+00   -9.0047894e-14    4.0176973e-13    5.3925829e+03    1.0216818e-02   -4.0889836e-05    0.0000000e+00   -6.3190375e-06   -2.2245372e+02    1.5875135e-14    3.7240276e-21    4.7236206e-19   -1.1414719e-06    7.7760629e+01
  -7.5773562e+01    1.5901922e-01    9.1803555e-01    2.8055260e+02    0.0000000e+00    2.5750481e-04    4.6305822e+02    4.7744798e+02    4.6088450e+02    4.9000000e+02    4.9000000e+02    4.9000000e+02    4.2999052e+05    1.4149450e+02   -4.9182963e+01    1.2666491e-02   -1.7193434e+00   -9.0947756e-14    4.0578419e-13    5.4464710e+03    1.0335630e-02   -2.0161033e-05    0.0000000e+00    1.7503444e-05   -2.2467596e+02    1.6033702e-14    2.5040771e-21    4.7784855e-19   -6.4200983e-07    7.8093365e+01
  -7.5377090e+01    1.6020494e-01    9.1599713e-01    2.7964779e+02    0.0000000e+00    2.5720599e-04    4.6426063e+02    4.7864822e+02    4.6208222e+02    4.9000000e+02    4.9000000e+02    4.9000000e+02    4.3426065e+05    1.4246485e+02   -4.7354066e+01    1.2666491e-02   -1.7224725e+00   -9.1850925e-14    4.0981428e-13    5.5005585e+03    1.0399950e-02   -1.9352210e-05    0.0000000e+00   -2.5288558e-06   -2.2690724e+02    1.6192951e-14    2.5209186e-21    4.8081081e-19   -6.4418548e-07    7.8428388e+01
  -7.4980759e+01    1.6127408e-01    9.1400290e-01    2.7875807e+02    0.0000000e+00    2.5691816e-04    4.6547279e+02    4.7985719e+02    4.6328923e+02    4.9000000e+02    4.9000000e+02    4.9000000e+02    4.3860005e+05    1.4345135e+02   -4.5483054e+01    1.2666491e-02   -1.7254769e+00   -9.2768757e-14    4.1390937e-13    5.5555236e+03    1.0447468e-02   -2.0205062e-05    0.0000000e+00   -2.6906681e-07   -2.2917474e+02    1.6354767e-14    2.5830812e-21    4.8300723e-19   -6.6276154e-07    7.8769256e+01
  -7.4584545e+01    1.6185264e-01    9.1204478e-01    2.7788644e+02    0.0000000e+00    2.5663431e-04    4.6669157e+02    4.8108566e+02    4.6452844e+02    4.9000000e+02    4.9000000e+02    4.9000000e+02    4.4295556e+05    1.4445083e+02   -4.3573800e+01    1.2666491e-02   -1.7283543e+00   -9.3689996e-14    4.1801973e-13    5.6106925e+03    1.0455087e-02   -3.0800022e-05    0.0000000e+00   -4.4815743e-06   -2.3145071e+02    1.6517190e-14    3.1544605e-21    4.8337116e-19   -8.9542576e-07    7.9114619e+01
  -7.4188425e+01    1.6407290e-01    9.1021145e-01    2.7706156e+02    0.0000000e+00    2.5637764e-04    4.6793125e+02    4.8230368e+02    4.6573883e+02    4.9000000e+02    4.9000000e+02    4.9000000e+02    4.4750532e+05    1.4548251e+02   -4.1603844e+01    1.2666491e-02   -1.7311010e+00   -9.4652322e-14    4.2231309e-13    5.6683220e+03    1.0565752e-02   -1.4795367e-05    0.0000000e+00    1.4128464e-05   -2.3382768e+02    1.6686807e-14    2.2286534e-21    4.8847979e-19   -5.2744214e-07    7.9473290e+01
  -7.3792373e+01    1.6507442e-01    9.0839281e-01    2.7625793e+02    0.0000000e+00    2.5611037e-04    4.6917855e+02    4.8354461e+02    4.6698083e+02    4.9000000e+02    4.9000000e+02    4.9000000e+02    4.5207951e+05    1.4652730e+02   -3.9591163e+01    1.2666491e-02   -1.7337143e+00   -9.5619808e-14    4.2663008e-13    5.7262610e+03    1.0604628e-02   -1.9295396e-05    0.0000000e+00   -4.1642371e-06   -2.3621798e+02    1.6857402e-14    2.5152880e-21    4.9027957e-19   -6.2417466e-07    7.9836035e+01
  -7.3396367e+01    1.6607171e-01    9.0662631e-01    2.7547340e+02    0.0000000e+00    2.5585478e-04    4.7043741e+02    4.8479652e+02    4.6823542e+02    4.9000000e+02    4.9000000e+02    4.9000000e+02    4.5673289e+05    1.4759157e+02   -3.7528748e+01    1.2666491e-02   -1.7361913e+00   -9.6604052e-14    4.3102143e-13    5.7852030e+03    1.0639272e-02   -2.3322858e-05    0.0000000e+00   -5.6982902e-07   -2.3864948e+02    1.7030920e-14    2.7251142e-21    4.9189016e-19   -6.9794860e-07    8.0205912e+01
  -7.3000380e+01    1.6717969e-01    9.0491197e-01    2.7471299e+02    0.0000000e+00    2.5560647e-04    4.7170806e+02    4.8605978e+02    4.6950223e+02    4.9000000e+02    4.9000000e+02    4.9000000e+02    4.6146832e+05    1.4867585e+02   -3.5414955e+01    1.2666491e-02   -1.7385286e+00   -9.7605650e-14    4.3549025e-13    5.8451843e+03    1.0683330e-02   -2.5899784e-05    0.0000000e+00    1.2007782e-06   -2.4112378e+02    1.7207493e-14    2.8430485e-21    4.9393445e-19   -7.4180133e-07    8.0583095e+01
  -7.2604390e+01    1.6833253e-01    9.0324883e-01    2.7397643e+02    0.0000000e+00    2.5536512e-04    4.7298932e+02    4.8733454e+02    4.7078015e+02    4.9000000e+02    4.9000000e+02    4.9000000e+02    4.6628549e+05    1.4978045e+02   -3.3250796e+01    1.2666491e-02   -1.7407231e+00   -9.8624535e-14    4.4003624e-13    5.9062010e+03    1.0732790e-02   -2.7791214e-05    0.0000000e+00    1.2023802e-06   -2.4364080e+02    1.7387117e-14    2.9289177e-21    4.9622669e-19   -7.7288654e-07    8.0967810e+01
  -7.2208371e+01    1.6949304e-01    9.0163557e-01    2.7326302e+02    0.0000000e+00    2.5513064e-04    4.7428228e+02    4.8862059e+02    4.7206904e+02    4.9000000e+02    4.9000000e+02    4.9000000e+02    4.7118829e+05    1.5090562e+02   -3.1032734e+01    1.2666491e-02   -1.7427713e+00   -9.9661530e-14    4.4466304e-13    5.9683022e+03    1.0783560e-02   -2.9133086e-05    0.0000000e+00    1.4114147e-06   -2.4620257e+02    1.7569935e-14    2.9859985e-21    4.9858019e-19   -7.8702044e-07    8.1359963e+01
  -7.1812298e+01    1.7066063e-01    9.0007182e-01    2.7257246e+02    0.0000000e+00    2.5490305e-04    4.7558772e+02    4.8991838e+02    4.7337012e+02    4.9000000e+02    4.9000000e+02    4.9000000e+02    4.7617979e+05    1.5205191e+02   -2.8757796e+01    1.2666491e-02   -1.7446697e+00   -1.0071729e-13    4.4937355e-13    6.0315270e+03    1.0833702e-02   -3.0207088e-05    0.0000000e+00    1.4744023e-06   -2.4881071e+02    1.7756061e-14    3.0297778e-21    5.0090597e-19   -7.8783342e-07    8.1759655e+01
  -7.1416148e+01    1.7184182e-01    8.9855875e-01    2.7190503e+02    0.0000000e+00    2.5468270e-04    4.7690605e+02    4.9122648e+02    4.7468412e+02    4.9000000e+02    4.9000000e+02    4.9000000e+02    4.8126256e+05    1.5322011e+02   -2.6423735e+01    1.2666491e-02   -1.7464143e+00   -1.0179235e-13    4.5417019e-13    6.0959079e+03    1.0882273e-02   -3.1125361e-05    0.0000000e+00    1.4558050e-06   -2.5146653e+02    1.7945591e-14    3.0665924e-21    5.0316103e-19   -7.7670762e-07    8.2167170e+01
  -7.1019894e+01    1.7297036e-01    8.9709314e-01    2.7125969e+02    0.0000000e+00    2.5446870e-04    4.7823723e+02    4.9254699e+02    4.7601131e+02    4.9000000e+02    4.9000000e+02    4.9000000e+02    4.8643778e+05    1.5441038e+02   -2.4028911e+01    1.2666491e-02   -1.7480012e+00   -1.0288697e-13    4.5905407e-13    6.1614597e+03    1.0924817e-02   -3.2249127e-05    0.0000000e+00    1.3700576e-06   -2.5417069e+02    1.8138569e-14    3.1114839e-21    5.0514133e-19   -7.5187919e-07    8.2582464e+01
  -7.0623513e+01    1.7415805e-01    8.9567645e-01    2.7063657e+02    0.0000000e+00    2.5426174e-04    4.7958154e+02    4.9388027e+02    4.7735213e+02    4.9000000e+02    4.9000000e+02    4.9000000e+02    4.9170837e+05    1.5562351e+02   -2.1571198e+01    1.2666491e-02   -1.7494263e+00   -1.0400175e-13    4.6402795e-13    6.2282195e+03    1.0967717e-02   -3.2532125e-05    0.0000000e+00    1.4524478e-06   -2.5692463e+02    1.8335101e-14    3.1163694e-21    5.0713915e-19   -6.9793649e-07    8.3005832e+01
  -7.0226978e+01    1.7536513e-01    8.9430736e-01    2.7003532e+02    0.0000000e+00    2.5406135e-04    4.8093915e+02    4.9522645e+02    4.7870657e+02    4.9000000e+02    4.9000000e+02    4.9000000e+02    4.9707636e+05    1.5685980e+02   -1.9048525e+01    1.2666491e-02   -1.7506852e+00   -1.0513714e-13    4.6909376e-13    6.2962132e+03    1.1010563e-02   -3.1834124e-05    0.0000000e+00    1.4987445e-06   -2.5972948e+02    1.8535265e-14    3.0758346e-21    5.0913558e-19   -6.1050619e-07    8.3437306e+01
  -6.9830264e+01    1.7657262e-01    8.9298504e-01    2.6945547e+02    0.0000000e+00    2.5386749e-04    4.8230988e+02    4.9658568e+02    4.8007460e+02    4.9000000e+02    4.9000000e+02    4.9000000e+02    5.0254411e+05    1.5811984e+02   -1.6459587e+01    1.2666491e-02   -1.7517735e+00   -1.0629363e-13    4.7425370e-13    6.3654704e+03    1.1047829e-02   -2.9579533e-05    0.0000000e+00    1.5880575e-06   -2.6258646e+02    1.8739150e-14    2.9607203e-21    5.1087814e-19   -4.5923974e-07    8.3877102e+01
  -6.9433345e+01    1.7780179e-01    8.9171367e-01    2.6889840e+02    0.0000000e+00    2.5368123e-04    4.8369341e+02    4.9795797e+02    4.8145403e+02    4.9000000e+02    4.9000000e+02    4.9000000e+02    5.0811606e+05    1.5940501e+02   -1.3803425e+01    1.2666491e-02   -1.7526866e+00   -1.0747216e-13    4.7951199e-13    6.4360475e+03    1.1078138e-02   -2.3768846e-05    0.0000000e+00    1.8151341e-06   -2.6549790e+02    1.8946921e-14    2.6750080e-21    5.1230389e-19   -1.8660403e-07    8.4325890e+01
  -6.9036197e+01    1.7901123e-01    8.9048884e-01    2.6836295e+02    0.0000000e+00    2.5350115e-04    4.8509150e+02    4.9934422e+02    4.8284815e+02    4.9000000e+02    4.9000000e+02    4.9000000e+02    5.1379488e+05    1.6071538e+02   -1.1074354e+01    1.2666491e-02   -1.7534197e+00   -1.0867330e-13    4.8487112e-13    6.5079782e+03    1.1098628e-02   -1.1828390e-05    0.0000000e+00    1.7032320e-06   -2.6846518e+02    1.9158677e-14    2.1017284e-21    5.1328056e-19    2.7350717e-07    8.4783354e+01
  -6.8638791e+01    1.8026932e-01    8.8931110e-01    2.6784878e+02    0.0000000e+00    2.5332783e-04    4.8650440e+02    5.0074257e+02    4.8425572e+02    4.9000000e+02    4.9000000e+02    4.9000000e+02    5.1958686e+05    1.6205162e+02   -8.2697848e+00    1.2666491e-02   -1.7539674e+00   -1.0989836e-13    4.9033703e-13    6.5813422e+03    1.1119790e-02    1.6151946e-05    0.0000000e+00    2.1708931e-06   -2.7149154e+02    1.9374650e-14    7.7288089e-22    5.1428269e-19    1.0936945e-06    8.5249770e+01
  -6.8241103e+01    1.8139535e-01    8.8817339e-01    2.6735349e+02    0.0000000e+00    2.5315950e-04    4.8793158e+02    5.0215477e+02    4.8567946e+02    4.9000000e+02    4.9000000e+02    4.9000000e+02    5.2548506e+05    1.6341306e+02   -5.3886980e+00    1.2666491e-02   -1.7543246e+00   -1.1114590e-13    4.9590322e-13    6.6560517e+03    1.1056918e-02    7.6468009e-05    0.0000000e+00    1.2226962e-06   -2.7457349e+02    1.9594590e-14   -2.0644513e-21    5.1137778e-19    2.2944170e-06    8.5724991e+01
  -6.7843105e+01    1.8263119e-01    8.8708159e-01    2.6687823e+02    0.0000000e+00    2.5299835e-04    4.8937398e+02    5.0358081e+02    4.8711738e+02    4.9000000e+02    4.9000000e+02    4.9000000e+02    5.3150218e+05    1.6480158e+02   -2.4269236e+00    1.2666491e-02   -1.7544856e+00   -1.1241859e-13    5.0158160e-13    6.7322676e+03    1.0964878e-02    6.3322563e-05    0.0000000e+00    2.0877874e-06   -2.7771750e+02    1.9818958e-14   -1.4728589e-21    5.0710743e-19    1.3350418e-06    8.6209855e+01
  -6.7444771e+01    1.8381331e-01    8.8602980e-01    2.6642168e+02    0.0000000e+00    2.5284229e-04    4.9083095e+02    5.0502240e+02    4.8857251e+02    4.9000000e+02    4.9000000e+02    4.9000000e+02    5.3762997e+05    1.6621643e+02    6.1634765e-01    1.2666491e-02   -1.7544446e+00   -1.1371468e-13    5.0736444e-13    6.8098852e+03    1.0925894e-02    4.4079303e-05    0.0000000e+00    1.1456419e-06   -2.8091937e+02    2.0047455e-14   -5.8683724e-22    5.0533458e-19    8.5920312e-07    8.6703845e+01
  -6.7046074e+01    1.8504948e-01    8.8502249e-01    2.6598459e+02    0.0000000e+00    2.5269312e-04    4.9230315e+02    5.0647870e+02    4.9004280e+02    4.9000000e+02    4.9000000e+02    4.9000000e+02    5.4387991e+05    1.6765953e+02    3.7447679e+00    1.2666491e-02   -1.7541958e+00   -1.1503661e-13    5.1326253e-13    6.8890499e+03    1.0888938e-02    3.6928053e-05    0.0000000e+00    2.0352140e-06   -2.8418505e+02    2.0280506e-14   -2.8236402e-22    5.0366424e-19    8.1676064e-07    8.7207555e+01
  -6.6646985e+01    1.8632571e-01    8.8406365e-01    2.6556898e+02    0.0000000e+00    2.5255122e-04    4.9379014e+02    5.0795013e+02    4.9152634e+02    4.9000000e+02    4.9000000e+02    4.9000000e+02    5.5025646e+05    1.6913261e+02    6.9596852e+00    1.2666491e-02   -1.7537329e+00   -1.1638532e-13    5.1928011e-13    6.9698184e+03    1.0840500e-02    3.2812863e-05    0.0000000e+00    2.2478945e-06   -2.8751691e+02    2.0518280e-14   -1.2813715e-22    5.0146432e-19    8.4387017e-07    8.7721635e+01
  -6.6247477e+01    1.8762512e-01    8.8315218e-01    2.6517476e+02    0.0000000e+00    2.5241604e-04    4.9529463e+02    5.0943787e+02    4.9302670e+02    4.9000000e+02    4.9000000e+02    4.9000000e+02    5.5676736e+05    1.7063675e+02    1.0269767e+01    1.2666491e-02   -1.7530491e+00   -1.1776245e-13    5.2542449e-13    7.0522888e+03    1.0769463e-02    2.8347615e-05    0.0000000e+00    2.3661060e-06   -2.9091897e+02    2.0761063e-14    3.8285114e-23    4.9822177e-19    8.2436224e-07    8.8246143e+01
  -6.5847523e+01    1.8882514e-01    8.8227960e-01    2.6479892e+02    0.0000000e+00    2.5228558e-04    4.9681541e+02    5.1094069e+02    4.9454503e+02    4.9000000e+02    4.9000000e+02    4.9000000e+02    5.6340587e+05    1.7217053e+02    1.3675022e+01    1.2666491e-02   -1.7521375e+00   -1.1916657e-13    5.3168929e-13    7.1363754e+03    1.0692012e-02    2.3783991e-05    0.0000000e+00    1.6503698e-06   -2.9438768e+02    2.1008604e-14    2.2318438e-22    4.9468240e-19    7.5806919e-07    8.8780547e+01
  -6.5447092e+01    1.9004959e-01    8.8144574e-01    2.6444032e+02    0.0000000e+00    2.5216075e-04    4.9835266e+02    5.1245802e+02    4.9607891e+02    4.9000000e+02    4.9000000e+02    4.9000000e+02    5.7018010e+05    1.7373467e+02    1.7178694e+01    1.2666491e-02   -1.7509910e+00   -1.2059939e-13    5.3808216e-13    7.2221810e+03    1.0613127e-02    2.2506981e-05    0.0000000e+00    2.3536015e-06   -2.9792731e+02    2.1261205e-14    2.5097566e-22    4.9107855e-19    7.8692724e-07    8.9325355e+01
  -6.5046157e+01    1.9133658e-01    8.8065226e-01    2.6409958e+02    0.0000000e+00    2.5204191e-04    4.9990702e+02    5.1399225e+02    4.9762954e+02    4.9000000e+02    4.9000000e+02    4.9000000e+02    5.7709311e+05    1.7533027e+02    2.0785045e+01    1.2666491e-02   -1.7496021e+00   -1.2206157e-13    5.4460601e-13    7.3097446e+03    1.0517375e-02    2.7826732e-05    0.0000000e+00    2.2083253e-06   -3.0153946e+02    2.1518981e-14   -2.2491549e-23    4.8670259e-19    1.0226524e-06    8.9881778e+01
  -6.4644688e+01    1.9259465e-01    8.7989794e-01    2.6377641e+02    0.0000000e+00    2.5192863e-04    5.0147838e+02    5.1554374e+02    4.9920025e+02    4.9000000e+02    4.9000000e+02    4.9000000e+02    5.8414526e+05    1.7695761e+02    2.4496751e+01    1.2666491e-02   -1.7479630e+00   -1.2355318e-13    5.5126117e-13    7.3990706e+03    1.0385958e-02    4.8699349e-05    0.0000000e+00    1.9484731e-06   -3.0522433e+02    2.1781948e-14   -1.0144021e-21    4.8068994e-19    1.7569517e-06    9.0449752e+01
  -6.4242654e+01    1.9391766e-01    8.7918897e-01    2.6347279e+02    0.0000000e+00    2.5182255e-04    5.0306679e+02    5.1711188e+02    5.0078477e+02    4.9000000e+02    4.9000000e+02    4.9000000e+02    5.9134927e+05    1.7861608e+02    2.8316653e+01    1.2666491e-02   -1.7460656e+00   -1.2507691e-13    5.5805962e-13    7.4903202e+03    1.0223342e-02    1.0667641e-04    0.0000000e+00    2.9119675e-06   -3.0898855e+02    2.2050576e-14   -3.7575226e-21    4.7323461e-19    3.6435953e-06    9.1040166e+01
  -6.3840027e+01    1.9523416e-01    8.7852280e-01    2.6318861e+02    0.0000000e+00    2.5172236e-04    5.0467306e+02    5.1869794e+02    5.0238691e+02    4.9000000e+02    4.9000000e+02    4.9000000e+02    5.9870582e+05    1.8030751e+02    3.2249847e+01    1.2666491e-02   -1.7439015e+00   -1.2663290e-13    5.6500204e-13    7.5835018e+03    9.9636595e-03    2.2413214e-04    0.0000000e+00    2.5393258e-06   -3.1283246e+02    2.2324892e-14   -9.2940429e-21    4.6122515e-19    7.0386451e-06    9.1648780e+01
  -6.3436775e+01    1.9652831e-01    8.7789667e-01    2.6292248e+02    0.0000000e+00    2.5162774e-04    5.0629852e+02    5.2030177e+02    5.0400792e+02    4.9000000e+02    4.9000000e+02    4.9000000e+02    6.0622143e+05    1.8203466e+02    3.6303262e+01    1.2666491e-02   -1.7414616e+00   -1.2822253e-13    5.7209457e-13    7.6786982e+03    9.6015319e-03    2.4380540e-04    0.0000000e+00    2.7105919e-06   -3.1675950e+02    2.2605140e-14   -1.0221260e-20    4.4442073e-19    6.6718695e-06    9.2269304e+01
  -6.3032868e+01    1.9840773e-01    8.7733341e-01    2.6268179e+02    0.0000000e+00    2.5154468e-04    5.0794913e+02    5.2191037e+02    5.0558838e+02    4.9000000e+02    4.9000000e+02    4.9000000e+02    6.1398983e+05    1.8380660e+02    4.0496820e+01    1.2666491e-02   -1.7387355e+00   -1.2986563e-13    5.7942555e-13    7.7770967e+03    9.5829499e-03    2.9311077e-04    1.0116833e-20    1.0304617e-05   -3.2081843e+02    2.2894796e-14   -1.2781650e-20    4.4297317e-19    8.1201446e-06    9.2905341e+01
  -6.2628272e+01    1.9929759e-01    8.7676555e-01    2.6244710e+02    0.0000000e+00    2.5145335e-04    5.0961416e+02    5.2355051e+02    5.0724703e+02    4.9000000e+02    4.9000000e+02    4.9000000e+02    6.2184233e+05    1.8560686e+02    4.4804775e+01    1.2666491e-02   -1.7357142e+00   -1.3152652e-13    5.8683625e-13    7.8765602e+03    8.8287748e-03    3.1608325e-04    1.0114648e-20   -6.8370452e-06   -3.2492176e+02    2.3187637e-14   -1.3702685e-20    4.0824545e-19    7.8392380e-06    9.3549567e+01
  -6.2222957e+01    2.0037199e-01    8.7623356e-01    2.6222287e+02    0.0000000e+00    2.5137216e-04    5.1129863e+02    5.2520983e+02    5.0893030e+02    4.9000000e+02    4.9000000e+02    4.9000000e+02    6.2986204e+05    1.8744485e+02    4.9244964e+01    1.2666491e-02   -1.7323875e+00   -1.3322278e-13    5.9440436e-13    7.9781418e+03    8.3320214e-03    3.8804926e-04    1.0106333e-20    6.5664348e-08   -3.2911219e+02    2.3486675e-14   -1.7077066e-20    3.8538837e-19    9.6746808e-06    9.4206096e+01
  -6.1816889e+01    2.0158406e-01    8.7574046e-01    2.6201550e+02    0.0000000e+00    2.5129699e-04    5.1300193e+02    5.2688848e+02    5.1063334e+02    4.9000000e+02    4.9000000e+02    4.9000000e+02    6.3805636e+05    1.8932235e+02    5.3819813e+01    1.2666491e-02   -1.7287451e+00   -1.3495597e-13    6.0213735e-13    8.0819350e+03    7.8417842e-03    3.0332564e-04    1.0096670e-20    2.4746579e-06   -3.3339380e+02    2.3792225e-14   -1.3318377e-20    3.6277774e-19    5.8955265e-06    9.4875714e+01
  -6.1410035e+01    2.0288688e-01    8.7528700e-01    2.6182567e+02    0.0000000e+00    2.5122762e-04    5.1472498e+02    5.2858672e+02    5.1235432e+02    4.9000000e+02    4.9000000e+02    4.9000000e+02    6.4643332e+05    1.9124074e+02    5.8535814e+01    1.2666491e-02   -1.7247759e+00   -1.3672779e-13    6.1004274e-13    8.1880418e+03    7.1619905e-03    2.9244767e-05    1.0084878e-20    2.8068040e-06   -3.3777086e+02    2.4104588e-14   -8.6129656e-22    3.3161854e-19   -1.3707709e-06    9.5558796e+01
  -6.1002361e+01    2.0426004e-01    8.7487510e-01    2.6165392e+02    0.0000000e+00    2.5116463e-04    5.1647044e+02    5.3030413e+02    5.1409058e+02    4.9000000e+02    4.9000000e+02    4.9000000e+02    6.5501148e+05    1.9320230e+02    6.3404584e+01    1.2666491e-02   -1.7204678e+00   -1.3854217e-13    6.1813799e-13    8.2966970e+03    6.3457975e-03    1.5388764e-04    1.0075984e-20    3.8586997e-06   -3.4225311e+02    2.4424458e-14   -6.5204362e-21    2.9414308e-19    4.0294995e-06    9.6255957e+01
  -6.0798096e+01    2.0616797e-01    8.7476649e-01    2.6158139e+02    0.0000000e+00    2.5118077e-04    5.1736017e+02    5.3113262e+02    5.1481165e+02    4.9000000e+02    4.9000000e+02    4.9000000e+02    6.5959648e+05    1.9421896e+02    6.5926789e+01    1.2666491e-02   -1.7182234e+00   -1.3951192e-13    6.2246382e-13    8.3547728e+03    6.7027647e-03    1.5043786e-04    1.0007371e-20    9.0635774e-05   -3.4464769e+02    2.4595295e-14   -7.0752598e-21    3.1077957e-19    3.8924643e-06    9.6619037e+01
  -6.0542766e+01    2.0451491e-01    8.7451803e-01    2.6149753e+02    0.0000000e+00    2.5112324e-04    5.1846357e+02    5.3222705e+02    5.1594703e+02    4.9000000e+02    4.9000000e+02    4.9000000e+02    6.6506697e+05    1.9547434e+02    6.9082681e+01    1.2666491e-02   -1.7152836e+00   -1.4066898e-13    6.2762856e-13    8.4240647e+03    5.3347473e-03    6.7334461e-05    1.0070078e-20   -6.1541530e-05   -3.4750830e+02    2.4799540e-14   -2.5662182e-21    2.4784737e-19    2.7818615e-06    9.7064040e+01
  -6.0223602e+01    2.0463396e-01    8.7424498e-01    2.6139027e+02    0.0000000e+00    2.5107421e-04    5.1985593e+02    5.3360824e+02    5.1740303e+02    4.9000000e+02    4.9000000e+02    4.9000000e+02    6.7200313e+05    1.9706958e+02    7.3119786e+01    1.2666491e-02   -1.7113940e+00   -1.4213609e-13    6.3417343e-13    8.5119215e+03    4.2812453e-03   -1.1186752e-05    1.0114537e-20   -2.0019958e-05   -3.5113238e+02    2.5058133e-14    1.0758490e-21    1.9916944e-19   -1.8294601e-07    9.7628792e+01
  -5.9824648e+01    2.0605552e-01    8.7391724e-01    2.6126478e+02    0.0000000e+00    2.5101252e-04    5.2161244e+02    5.3535174e+02    5.1922888e+02    4.9000000e+02    4.9000000e+02    4.9000000e+02    6.8081047e+05    1.9909561e+02    7.8298502e+01    1.2666491e-02   -1.7061878e+00   -1.4399895e-13    6.4248456e-13    8.6234796e+03    4.0077988e-03   -4.8381081e-05    1.0101424e-20    1.6739380e-06   -3.5573342e+02    2.5386460e-14    2.6886895e-21    1.8656349e-19   -1.4952104e-06    9.8343922e+01
  -5.9413443e+01    2.0798637e-01    8.7362366e-01    2.6114479e+02    0.0000000e+00    2.5096665e-04    5.2343882e+02    5.3715789e+02    5.2106091e+02    4.9000000e+02    4.9000000e+02    4.9000000e+02    6.9010395e+05    2.0122505e+02    8.3788119e+01    1.2666491e-02   -1.7004454e+00   -1.4596463e-13    6.5125476e-13    8.7411954e+03    4.2075226e-03   -5.0307957e-05    1.0078458e-20    6.5750046e-06   -3.6058890e+02    2.5732960e-14    2.6522915e-21    1.9576573e-19   -1.7304819e-06    9.9094302e+01
  -5.9001257e+01    2.1021604e-01    8.7338847e-01    2.6104839e+02    0.0000000e+00    2.5093180e-04    5.2529058e+02    5.3897995e+02    5.2291082e+02    4.9000000e+02    4.9000000e+02    4.9000000e+02    6.9967311e+05    2.0340746e+02    8.9464811e+01    1.2666491e-02   -1.6942994e+00   -1.4798861e-13    6.6028526e-13    8.8624031e+03    4.3990985e-03   -5.5269108e-05    1.0066047e-20    6.9671309e-06   -3.6558890e+02    2.6089779e-14    2.7471826e-21    2.0459258e-19   -2.0221927e-06    9.9862149e+01
  -5.8588036e+01    2.1221105e-01    8.7319875e-01    2.6097396e+02    0.0000000e+00    2.5090188e-04    5.2716828e+02    5.4082385e+02    5.2478501e+02    4.9000000e+02    4.9000000e+02    4.9000000e+02    7.0948936e+05    2.0564222e+02    9.5335704e+01    1.2666491e-02   -1.6877336e+00   -1.5006484e-13    6.6954906e-13    8.9867406e+03    4.1354874e-03   -6.7839488e-05    1.0069532e-20    4.0390422e-06   -3.7071848e+02    2.6455852e-14    3.2287920e-21    1.9248004e-19   -2.4006771e-06    1.0064673e+02
  -5.8173734e+01    2.1399360e-01    8.7304892e-01    2.6091784e+02    0.0000000e+00    2.5087711e-04    5.2907187e+02    5.4269255e+02    5.2668678e+02    4.9000000e+02    4.9000000e+02    4.9000000e+02    7.1953942e+05    2.0793018e+02    1.0140725e+02    1.2666491e-02   -1.6807314e+00   -1.5219054e-13    6.7903342e-13    9.1140395e+03    3.5061681e-03   -1.3288136e-06    1.0081346e-20    2.2869778e-06   -3.7597013e+02    2.6830632e-14    1.0962535e-22    1.6358237e-19    7.8693026e-07    1.0144811e+02
  -5.7758317e+01    2.1572658e-01    8.7293409e-01    2.6087757e+02    0.0000000e+00    2.5085699e-04    5.3100073e+02    5.4458617e+02    5.2861510e+02    4.9000000e+02    4.9000000e+02    4.9000000e+02    7.2983024e+05    2.1027109e+02    1.0768377e+02    1.2666491e-02   -1.6732758e+00   -1.5436716e-13    6.8874489e-13    9.2443881e+03    3.0806321e-03   -1.5990418e-05    1.0086623e-20    2.5562908e-06   -3.8134716e+02    2.7214356e-14    6.9216087e-22    1.4403680e-19    6.0354291e-07    1.0226597e+02
  -5.7341745e+01    2.1749445e-01    8.7285744e-01    2.6085363e+02    0.0000000e+00    2.5084292e-04    5.3295471e+02    5.4650511e+02    5.3056890e+02    4.9000000e+02    4.9000000e+02    4.9000000e+02    7.4037436e+05    2.1266771e+02    1.1417208e+02    1.2666491e-02   -1.6653490e+00   -1.5659736e-13    6.9869544e-13    9.3779451e+03    2.7797210e-03   -6.9873767e-05    1.0090706e-20    3.1721529e-06   -3.8685659e+02    2.7607529e-14    3.0749840e-21    1.3017091e-19   -1.4860556e-06    1.0310135e+02
  -5.6923976e+01    2.1929049e-01    8.7281754e-01    2.6084605e+02    0.0000000e+00    2.5083404e-04    5.3493405e+02    5.4844939e+02    5.3254687e+02    4.9000000e+02    4.9000000e+02    4.9000000e+02    7.5118117e+05    2.1512154e+02    1.2087998e+02    1.2666491e-02   -1.6569323e+00   -1.5888312e-13    7.0889388e-13    9.5148295e+03    2.5385535e-03   -1.2255680e-04    1.0090634e-20    3.4589972e-06   -3.9250327e+02    2.8010497e-14    5.4020906e-21    1.1903055e-19   -3.7134060e-06    1.0395461e+02
  -5.6504967e+01    2.2102677e-01    8.7280574e-01    2.6085153e+02    0.0000000e+00    2.5082858e-04    5.3693974e+02    5.5041982e+02    5.3455215e+02    4.9000000e+02    4.9000000e+02    4.9000000e+02    7.6224618e+05    2.1763163e+02    1.2781659e+02    1.2666491e-02   -1.6480063e+00   -1.6122349e-13    7.1933601e-13    9.6549843e+03    2.2176851e-03   -1.7922503e-04    1.0094163e-20    2.9593502e-06   -3.9828507e+02    2.8423109e-14    7.8923928e-21    1.0419710e-19   -6.1518586e-06    1.0482488e+02
  -5.6084674e+01    2.2292777e-01    8.7283045e-01    2.6087195e+02    0.0000000e+00    2.5082948e-04    5.3897350e+02    5.5241413e+02    5.3658586e+02    4.9000000e+02    4.9000000e+02    4.9000000e+02    7.7359460e+05    2.2020250e+02    1.3499657e+02    1.2666491e-02   -1.6385499e+00   -1.6362381e-13    7.3004555e-13    9.7987290e+03    1.8998378e-03   -2.1574387e-04    5.7033580e-21    3.6454304e-06   -4.0421479e+02    2.8846275e-14    9.4971588e-21    8.9777031e-20   -7.4185953e-06    1.0571377e+02
  -5.5663041e+01    2.2501457e-01    8.7289819e-01    2.6091054e+02    0.0000000e+00    2.5083740e-04    5.4103738e+02    5.5443420e+02    5.3864810e+02    4.9000000e+02    4.9000000e+02    4.9000000e+02    7.8526060e+05    2.2283850e+02    1.4243596e+02    1.2666491e-02   -1.6285407e+00   -1.6609130e-13    7.4105478e-13    9.9464963e+03    1.6684033e-03   -2.0856746e-04    0.0000000e+00    4.8488284e-06   -4.1031029e+02    2.9281270e-14    9.0175496e-21    7.9460350e-20   -6.6297482e-06    1.0662273e+02
  -5.5240028e+01    2.2751838e-01    8.7302872e-01    2.6097497e+02    0.0000000e+00    2.5085638e-04    5.4313737e+02    5.5647421e+02    5.4073624e+02    4.9000000e+02    4.9000000e+02    4.9000000e+02    7.9735341e+05    2.2555215e+02    1.5016803e+02    1.2666491e-02   -1.6179535e+00   -1.6864907e-13    7.5246672e-13    1.0099670e+04    1.6330081e-03   -1.6669179e-04    0.0000000e+00    8.6147358e-06   -4.1662863e+02    2.9732165e-14    6.8850848e-21    7.7799167e-20   -4.8573564e-06    1.0755637e+02
  -5.4901618e+01    2.2886387e-01    8.7317474e-01    2.6104950e+02    0.0000000e+00    2.5087455e-04    5.4482941e+02    5.5811896e+02    5.4241830e+02    4.9000000e+02    4.9000000e+02    4.9000000e+02    8.0722205e+05    2.2776452e+02    1.5652070e+02    1.2666491e-02   -1.6091255e+00   -1.7073638e-13    7.6177997e-13    1.0224671e+04    1.3966264e-03   -1.1681700e-04    0.0000000e+00    6.7106910e-06   -4.2178572e+02    3.0100201e-14    4.4482519e-21    6.6872448e-20   -2.6897176e-06    1.0831656e+02
  -5.4478605e+01    2.3030415e-01    8.7328681e-01    2.6111596e+02    0.0000000e+00    2.5087960e-04    5.4696057e+02    5.6020717e+02    5.4455601e+02    4.9000000e+02    4.9000000e+02    4.9000000e+02    8.1959371e+05    2.3056285e+02    1.6466471e+02    1.2666491e-02   -1.5975162e+00   -1.7335309e-13    7.7345568e-13    1.0381376e+04    4.5172250e-04   -1.4335938e-04    0.0000000e+00   -9.6585843e-06   -4.2825118e+02    3.0561626e-14    5.8043502e-21    2.3330229e-20   -2.8738473e-06    1.0927241e+02
  -5.4140195e+01    2.3221647e-01    8.7347489e-01    2.6120063e+02    0.0000000e+00    2.5091133e-04    5.4868610e+02    5.6186566e+02    5.4627256e+02    4.9000000e+02    4.9000000e+02    4.9000000e+02    8.2987825e+05    2.3285986e+02    1.7139373e+02    1.2666491e-02   -1.5878493e+00   -1.7552846e-13    7.8316021e-13    1.0511645e+04    7.7043182e-04   -8.7903142e-05    0.0000000e+00    1.9918097e-05   -4.3362314e+02    3.0944938e-14    2.9669944e-21    3.7908539e-20   -2.1860737e-06    1.1005709e+02
  -5.3717182e+01    2.3398188e-01    8.7363057e-01    2.6128541e+02    0.0000000e+00    2.5092355e-04    5.5085779e+02    5.6402916e+02    5.4845375e+02    4.9000000e+02    4.9000000e+02    4.9000000e+02    8.4274008e+05    2.3576301e+02    1.8001351e+02    1.2666491e-02   -1.5751580e+00   -1.7824881e-13    7.9529900e-13    1.0674560e+04   -2.2110255e-04   -1.2116426e-04    0.0000000e+00   -9.7429939e-06   -4.4034525e+02    3.1424702e-14    4.7267422e-21   -7.6473830e-21   -4.8035677e-06    1.1104278e+02
  -5.3378772e+01    2.3636553e-01    8.7388255e-01    2.6139592e+02    0.0000000e+00    2.5096666e-04    5.5262286e+02    5.6575279e+02    5.5014520e+02    4.9000000e+02    4.9000000e+02    4.9000000e+02    8.5357589e+05    2.3815884e+02    1.8716699e+02    1.2666491e-02   -1.5646015e+00   -1.8054079e-13    8.0552351e-13    1.0811811e+04    6.4521154e-04   -1.0069592e-04    0.0000000e+00    2.8747972e-05   -4.4600466e+02    3.1828514e-14    3.3324895e-21    3.2089779e-20   -3.6666595e-06    1.1185684e+02
  -5.2955759e+01    2.3816926e-01    8.7405713e-01    2.6149372e+02    0.0000000e+00    2.5097704e-04    5.5483049e+02    5.6798974e+02    5.5242440e+02    4.9000000e+02    4.9000000e+02    4.9000000e+02    8.6687859e+05    2.4116608e+02    1.9627082e+02    1.2666491e-02   -1.5507640e+00   -1.8335434e-13    8.1807909e-13    1.0980310e+04   -1.5044522e-03   -9.8344477e-05    0.0000000e+00   -2.1401088e-05   -4.5295941e+02    3.2324917e-14    3.5803003e-21   -6.6331208e-20   -6.7686376e-06    1.1287140e+02
  -5.2617349e+01    2.4069143e-01    8.7435082e-01    2.6161933e+02    0.0000000e+00    2.5102896e-04    5.5662986e+02    5.6974813e+02    5.5415069e+02    4.9000000e+02    4.9000000e+02    4.9000000e+02    8.7816415e+05    2.4365612e+02    2.0385026e+02    1.2666491e-02   -1.5392665e+00   -1.8574150e-13    8.2872737e-13    1.1123258e+04   -1.7634529e-04   -1.8161573e-04    0.0000000e+00    3.4184967e-05   -4.5885246e+02    3.2745371e-14    6.8643551e-21   -5.6515993e-21   -6.7121770e-06    1.1371248e+02
  -5.2194336e+01    2.4289994e-01    8.7457278e-01    2.6173681e+02    0.0000000e+00    2.5104735e-04    5.5888236e+02    5.7202788e+02    5.5647008e+02    4.9000000e+02    4.9000000e+02    4.9000000e+02    8.9201875e+05    2.4678084e+02    2.1350272e+02    1.2666491e-02   -1.5242141e+00   -1.8867176e-13    8.4180398e-13    1.1298747e+04   -2.5742749e-03   -9.7771743e-06    0.0000000e+00   -2.1407437e-05   -4.6609529e+02    3.3262341e-14   -8.5367702e-22   -1.1539428e-19   -1.4637002e-06    1.1476005e+02
  -5.1855925e+01    2.4528442e-01    8.7491204e-01    2.6188241e+02    0.0000000e+00    2.5110577e-04    5.6071868e+02    5.7381681e+02    5.5824163e+02    4.9000000e+02    4.9000000e+02    4.9000000e+02    9.0380180e+05    2.4937008e+02    2.2154341e+02    1.2666491e-02   -1.5117186e+00   -1.9116416e-13    8.5292169e-13    1.1447997e+04   -1.0245022e-03   -8.5957869e-05    0.0000000e+00    3.4273486e-05   -4.7224792e+02    3.3701318e-14    2.1594582e-21   -4.4598507e-20   -1.6217830e-06    1.1562920e+02
  -5.1432913e+01    2.4782465e-01    8.7518440e-01    2.6202112e+02    0.0000000e+00    2.5113241e-04    5.6301585e+02    5.7614261e+02    5.6059258e+02    4.9000000e+02    4.9000000e+02    4.9000000e+02    9.1825103e+05    2.5261915e+02    2.3177786e+02    1.2666491e-02   -1.4953778e+00   -1.9422017e-13    8.6655963e-13    1.1631018e+04   -3.1649262e-03   -6.6263229e-05    0.0000000e+00   -2.3988334e-05   -4.7980214e+02    3.4240518e-14    1.5159708e-21   -1.4271748e-19   -3.8249211e-06    1.1671171e+02
  -5.1094502e+01    2.5038205e-01    8.7556378e-01    2.6218522e+02    0.0000000e+00    2.5119563e-04    5.6488675e+02    5.7796746e+02    5.6240950e+02    4.9000000e+02    4.9000000e+02    4.9000000e+02    9.3053803e+05    2.5531127e+02    2.4029814e+02    1.2666491e-02   -1.4818246e+00   -1.9681916e-13    8.7815273e-13    1.1786651e+04   -1.8538170e-03   -1.9418012e-04    0.0000000e+00    4.0147164e-05   -4.8621838e+02    3.4698297e-14    6.9138518e-21   -8.2910687e-20   -5.2122709e-06    1.1760989e+02
  -5.0671489e+01    2.5370458e-01    8.7587226e-01    2.6233945e+02    0.0000000e+00    2.5122778e-04    5.6722720e+02    5.8033973e+02    5.6478979e+02    4.9000000e+02    4.9000000e+02    4.9000000e+02    9.4558497e+05    2.5868590e+02    2.5114031e+02    1.2666491e-02   -1.4641186e+00   -2.0000159e-13    8.9235484e-13    1.1977243e+04   -3.9126359e-03   -8.3666367e-05    0.0000000e+00   -2.2831385e-05   -4.9408513e+02    3.5259806e-14    2.0668601e-21   -1.7738313e-19   -4.8099093e-06    1.1872683e+02
  -5.0333079e+01    2.5632273e-01    8.7628802e-01    2.6251915e+02    0.0000000e+00    2.5129640e-04    5.6913611e+02    5.8219549e+02    5.6666301e+02    4.9000000e+02    4.9000000e+02    4.9000000e+02    9.5841353e+05    2.6148435e+02    2.6018028e+02    1.2666491e-02   -1.4494440e+00   -2.0271515e-13    9.0445887e-13    1.2139736e+04   -2.9338365e-03   -6.1735432e-05    0.0000000e+00    4.3811488e-05   -5.0078361e+02    3.5737720e-14    7.0876172e-22   -1.3274288e-19   -5.1817956e-06    1.1965414e+02
  -4.9910066e+01    2.5998113e-01    8.7664156e-01    2.6269170e+02    0.0000000e+00    2.5133649e-04    5.7152454e+02    5.8460908e+02    5.6907654e+02    4.9000000e+02    4.9000000e+02    4.9000000e+02    9.7413703e+05    2.6499424e+02    2.7168765e+02    1.2666491e-02   -1.4302895e+00   -2.0604067e-13    9.1929962e-13    1.2338898e+04   -4.4429799e-03   -1.5336387e-04    0.0000000e+00   -2.3806276e-05   -5.0900385e+02    3.6324463e-14    5.2803624e-21   -2.0198215e-19   -8.3509791e-06    1.2080796e+02
  -4.9571656e+01    2.6266635e-01    8.7708892e-01    2.6288669e+02    0.0000000e+00    2.5140813e-04    5.7347028e+02    5.8650445e+02    5.7099773e+02    4.9000000e+02    4.9000000e+02    4.9000000e+02    9.8750969e+05    2.6790399e+02    2.8127428e+02    1.2666491e-02   -1.4144251e+00   -2.0886930e-13    9.3191712e-13    1.2508282e+04   -3.9771002e-03   -4.2578713e-05    0.0000000e+00    4.1953135e-05   -5.1598712e+02    3.6822702e-14   -2.1392169e-22   -1.8062940e-19   -6.0357924e-06    1.2176561e+02
  -4.9148643e+01    2.6704984e-01    8.7747937e-01    2.6307434e+02    0.0000000e+00    2.5145456e-04    5.7590400e+02    5.8896996e+02    5.7344152e+02    4.9000000e+02    4.9000000e+02    4.9000000e+02    1.0038925e+06    2.7155426e+02    2.9347530e+02    1.2666491e-02   -1.3937345e+00   -2.1233428e-13    9.4738001e-13    1.2715795e+04   -4.9412357e-03   -2.2625077e-04    0.0000000e+00   -2.5084624e-05   -5.2455192e+02    3.7434032e-14    8.6790429e-21   -2.2495736e-19   -1.1798136e-05    1.2295753e+02
  -4.8810233e+01    2.6964311e-01    8.7796976e-01    2.6328728e+02    0.0000000e+00    2.5153321e-04    5.7789082e+02    5.9088987e+02    5.7542083e+02    4.9000000e+02    4.9000000e+02    4.9000000e+02    1.0178885e+06    2.7458453e+02    3.0366150e+02    1.2666491e-02   -1.3766074e+00   -2.1529477e-13    9.6058559e-13    1.2893075e+04   -4.4512834e-03   -1.3753645e-04    0.0000000e+00    4.8861850e-05   -5.3186003e+02    3.7955443e-14    4.0068225e-21   -2.0242393e-19   -8.2349921e-06    1.2394798e+02
  -4.8387220e+01    2.7427375e-01    8.7839683e-01    2.6349118e+02    0.0000000e+00    2.5158482e-04    5.8037462e+02    5.9339830e+02    5.7790087e+02    4.9000000e+02    4.9000000e+02    4.9000000e+02    1.0350148e+06    2.7838147e+02    3.1661702e+02    1.2666491e-02   -1.3542853e+00   -2.1891698e-13    9.7675044e-13    1.3110005e+04   -5.3875838e-03   -3.0827442e-04    0.0000000e+00   -2.7683461e-05   -5.4081369e+02    3.8594539e-14    1.2426368e-20   -2.4568697e-19   -1.7313679e-05    1.2517871e+02
  -4.8048810e+01    2.7704355e-01    8.7890286e-01    2.6371290e+02    0.0000000e+00    2.5166358e-04    5.8239884e+02    5.9535677e+02    5.7993350e+02    4.9000000e+02    4.9000000e+02    4.9000000e+02    1.0495922e+06    2.8152778e+02    3.2741565e+02    1.2666491e-02   -1.3358185e+00   -2.2200046e-13    9.9050465e-13    1.3294651e+04   -4.8846379e-03   -8.6509269e-05    0.0000000e+00    4.5096006e-05   -5.4842611e+02    3.9137663e-14    1.2869292e-21   -2.2232584e-19   -4.6673357e-06    1.2619920e+02
  -4.7625797e+01    2.8299672e-01    8.7936018e-01    2.6392747e+02    0.0000000e+00    2.5172190e-04    5.8492856e+02    5.9790484e+02    5.8244128e+02    4.9000000e+02    4.9000000e+02    4.9000000e+02    1.0674565e+06    2.8547642e+02    3.4115322e+02    1.2666491e-02   -1.3117664e+00   -2.2577877e-13    1.0073659e-12    1.3520928e+04   -6.2260396e-03   -1.6804449e-04   -4.2552468e-20   -2.7539270e-05   -5.5776571e+02    3.9804297e-14    5.7771230e-21   -2.8329228e-19   -1.3679562e-05    1.2746999e+02
  -4.7287387e+01    2.8605888e-01    8.7990281e-01    2.6416446e+02    0.0000000e+00    2.5180653e-04    5.8699335e+02    5.9990188e+02    5.8451983e+02    4.9000000e+02    4.9000000e+02    4.9000000e+02    1.0827061e+06    2.8875346e+02    3.5262303e+02    1.2666491e-02   -1.2918779e+00   -2.2900441e-13    1.0217542e-12    1.3714087e+04   -5.8734355e-03   -1.0130427e-04   -4.2608283e-20    5.0149324e-05   -5.6572866e+02    4.0372430e-14    2.0120986e-21   -2.6717394e-19   -1.0454504e-05    1.2852535e+02
  -4.6864374e+01    2.9236832e-01    8.8038627e-01    2.6439105e+02    0.0000000e+00    2.5186809e-04    5.8957484e+02    6.0249741e+02    5.8707375e+02    4.9000000e+02    4.9000000e+02    4.9000000e+02    1.1013644e+06    2.9286001e+02    3.6721259e+02    1.2666491e-02   -1.2659886e+00   -2.3295066e-13    1.0393650e-12    1.3950423e+04   -7.3469126e-03    9.7530712e-05   -1.9584119e-19   -2.9498814e-05   -5.7548309e+02    4.1068680e-14   -5.9067755e-21   -3.3078535e-19   -6.5893827e-07    1.2983741e+02
  -4.6525964e+01    2.9531058e-01    8.8095587e-01    2.6463946e+02    0.0000000e+00    2.5195679e-04    5.9168329e+02    6.0452960e+02    5.8919586e+02    4.9000000e+02    4.9000000e+02    4.9000000e+02    1.1173339e+06    2.9627155e+02    3.7940545e+02    1.2666491e-02   -1.2445895e+00   -2.3632859e-13    1.0544325e-12    1.4152699e+04   -6.9464066e-03    1.0304492e-04   -2.1277423e-19    5.5241842e-05   -5.8382201e+02    4.1663630e-14   -6.7381663e-21   -3.1218510e-19   -4.0780644e-07    1.3092918e+02
  -4.6102951e+01    3.0262235e-01    8.8145720e-01    2.6487420e+02    0.0000000e+00    2.5202046e-04    5.9431417e+02    6.0718138e+02    5.9180035e+02    4.9000000e+02    4.9000000e+02    4.9000000e+02    1.1368058e+06    3.0054321e+02    3.9488943e+02    1.2666491e-02   -1.2167489e+00   -2.4044688e-13    1.0728114e-12    1.4399340e+04   -8.5389391e-03    4.8964470e-05   -2.6837012e-19   -3.2669863e-05   -5.9400238e+02    4.2390293e-14   -3.4817531e-21   -3.8334235e-19    1.0842426e-06    1.3228484e+02
  -4.5764541e+01    3.0563107e-01    8.8205326e-01    2.6513304e+02    0.0000000e+00    2.5211381e-04    5.9646417e+02    6.0925562e+02    5.9396068e+02    4.9000000e+02    4.9000000e+02    4.9000000e+02    1.1535065e+06    3.0409613e+02    4.0784156e+02    1.2666491e-02   -1.1937460e+00   -2.4397949e-13    1.0885688e-12    1.4610880e+04   -8.1801232e-03    5.4335093e-07   -2.8259694e-19    5.8066173e-05   -6.0272268e+02    4.3012454e-14   -1.8453624e-21   -3.6669994e-19    3.6729650e-07    1.3341381e+02
  -4.5341528e+01    3.1241411e-01    8.8260288e-01    2.6538614e+02    0.0000000e+00    2.5218734e-04    5.9915669e+02    6.1194180e+02    5.9664071e+02    4.9000000e+02    4.9000000e+02    4.9000000e+02    1.1740796e+06    3.0855622e+02    4.2434592e+02    1.2666491e-02   -1.1638287e+00   -2.4833071e-13    1.1079867e-12    1.4871468e+04   -9.1142037e-03   -6.6262411e-05   -2.8298747e-19   -2.5910657e-05   -6.1347747e+02    4.3780097e-14    1.4344705e-21   -4.0967109e-19   -2.5839236e-06    1.3482110e+02
  -4.5003117e+01    3.1722494e-01    8.8315601e-01    2.6563578e+02    0.0000000e+00    2.5226474e-04    6.0134101e+02    6.1407112e+02    5.9882225e+02    4.9000000e+02    4.9000000e+02    4.9000000e+02    1.1913140e+06    3.1222835e+02    4.3803725e+02    1.2666491e-02   -1.1391226e+00   -2.5197612e-13    1.1242487e-12    1.5089767e+04   -9.1354328e-03   -7.8152485e-05   -2.5627145e-19    3.5352490e-05   -6.2248021e+02    4.4422463e-14    1.3912075e-21   -4.1185223e-19   -3.0247144e-06    1.3598074e+02
  -4.4580105e+01    3.2585565e-01    8.8371580e-01    2.6588529e+02    0.0000000e+00    2.5234679e-04    6.0408391e+02    6.1681124e+02    6.0155376e+02    4.9000000e+02    4.9000000e+02    4.9000000e+02    1.2127890e+06    3.1685893e+02    4.5554244e+02    1.2666491e-02   -1.1070059e+00   -2.5651821e-13    1.1445166e-12    1.5361780e+04   -1.0177338e-02   -3.4029592e-05   -2.3568437e-19   -1.6704490e-05   -6.3370435e+02    4.5223545e-14   -5.2634105e-22   -4.6055642e-19   -1.6756951e-06    1.3745478e+02
  -4.4241694e+01    3.3057684e-01    8.8429281e-01    2.6614376e+02    0.0000000e+00    2.5242894e-04    6.0631119e+02    6.1898257e+02    6.0377604e+02    4.9000000e+02    4.9000000e+02    4.9000000e+02    1.2308338e+06    3.2067640e+02    4.7008013e+02    1.2666491e-02   -1.0804926e+00   -2.6033503e-13    1.1615435e-12    1.5590345e+04   -1.0011986e-02   -5.2154821e-05   -2.1638458e-19    4.1667948e-05   -6.4312949e+02    4.5896059e-14   -1.1268941e-22   -4.5380926e-19   -2.3915460e-06    1.3867722e+02
  -4.3818681e+01    3.3896980e-01    8.8487193e-01    2.6640162e+02    0.0000000e+00    2.5251386e-04    6.0911100e+02    6.2177284e+02    6.0656717e+02    4.9000000e+02    4.9000000e+02    4.9000000e+02    1.2533351e+06    3.2549592e+02    4.8868911e+02    1.2666491e-02   -1.0460390e+00   -2.6509417e-13    1.1827802e-12    1.5875358e+04   -1.0863715e-02   -3.4737288e-05   -2.2980745e-19   -1.6364094e-05   -6.5488990e+02    4.6735426e-14   -4.6728615e-22   -4.9289337e-19   -2.5106032e-06    1.4020906e+02
  -4.3480271e+01    3.4480972e-01    8.8545356e-01    2.6666326e+02    0.0000000e+00    2.5259525e-04    6.1138536e+02    6.2398719e+02    6.0883419e+02    4.9000000e+02    4.9000000e+02    4.9000000e+02    1.2722179e+06    3.2947068e+02    5.0415184e+02    1.2666491e-02   -1.0176039e+00   -2.6908827e-13    1.2005979e-12    1.6114537e+04   -1.0740834e-02   -5.2076530e-05   -2.1475937e-19    3.5152356e-05   -6.6475427e+02    4.7439278e-14   -3.0294672e-24   -4.8807167e-19   -3.0844327e-06    1.4147098e+02
  -4.3057258e+01    3.5416487e-01    8.8602711e-01    2.6691877e+02    0.0000000e+00    2.5267880e-04    6.1423887e+02    6.2683507e+02    6.1167951e+02    4.9000000e+02    4.9000000e+02    4.9000000e+02    1.2957282e+06    3.3448542e+02    5.2391617e+02    1.2666491e-02   -9.8066673e-01   -2.7406077e-13    1.2227868e-12    1.6412329e+04   -1.1491464e-02   -4.0114401e-05   -2.0043583e-19   -2.1028106e-05   -6.7704143e+02    4.8316243e-14   -2.4733754e-22   -5.2294134e-19   -3.0420891e-06    1.4305141e+02
  -4.2718848e+01    3.5899002e-01    8.8661719e-01    2.6718235e+02    0.0000000e+00    2.5276264e-04    6.1655700e+02    6.2909265e+02    6.1398908e+02    4.9000000e+02    4.9000000e+02    4.9000000e+02    1.3155029e+06    3.3862476e+02    5.4034621e+02    1.2666491e-02   -9.5019028e-01   -2.7824345e-13    1.2414464e-12    1.6662805e+04   -1.1266612e-02   -5.7723785e-05   -2.0345468e-19    4.1076588e-05   -6.8737024e+02    4.9053254e-14    2.9740016e-22   -5.1265199e-19   -3.4824488e-06    1.4435486e+02
  -4.2295835e+01    3.6881216e-01    8.8718612e-01    2.6743608e+02    0.0000000e+00    2.5284503e-04    6.1946699e+02    6.3199565e+02    6.1689062e+02    4.9000000e+02    4.9000000e+02    4.9000000e+02    1.3400909e+06    3.4384181e+02    5.6134646e+02    1.2666491e-02   -9.1061416e-01   -2.8344393e-13    1.2646524e-12    1.6974249e+04   -1.1967859e-02   -3.8587158e-05   -1.9067228e-19   -1.7593824e-05   -7.0022173e+02    4.9970488e-14   -2.7527185e-22   -5.4513242e-19   -2.8918040e-06    1.4598464e+02
  -4.1957425e+01    3.7434406e-01    8.8777399e-01    2.6769765e+02    0.0000000e+00    2.5292905e-04    6.2183122e+02    6.3429311e+02    6.1924772e+02    4.9000000e+02    4.9000000e+02    4.9000000e+02    1.3607927e+06    3.4814828e+02    5.7880801e+02    1.2666491e-02   -8.7796839e-01   -2.8782280e-13    1.2841863e-12    1.7236469e+04   -1.1734835e-02   -5.4631487e-05   -1.9263085e-19    5.2256301e-05   -7.1103516e+02    5.0742047e-14    1.1206886e-22   -5.3448104e-19   -3.2911258e-06    1.4732865e+02
  -4.1534412e+01    3.8695842e-01    8.8834166e-01    2.6794938e+02    0.0000000e+00    2.5301228e-04    6.2479651e+02    6.3725607e+02    6.2220490e+02    4.9000000e+02    4.9000000e+02    4.9000000e+02    1.3865131e+06    3.5358063e+02    6.0112147e+02    1.2666491e-02   -8.3558804e-01   -2.9326278e-13    1.3084611e-12    1.7562255e+04   -1.2472458e-02   -2.2225585e-05   -1.7887707e-19   -2.3443108e-05   -7.2447950e+02    5.1701603e-14   -1.1671298e-21   -5.6860591e-19   -1.9001630e-06    1.4901118e+02
  -4.1196002e+01    3.9191779e-01    8.8894937e-01    2.6821743e+02    0.0000000e+00    2.5310100e-04    6.2721344e+02    6.3958636e+02    6.2461302e+02    4.9000000e+02    4.9000000e+02    4.9000000e+02    1.4084053e+06    3.5808132e+02    6.1974093e+02    1.2666491e-02   -8.0063359e-01   -2.9789339e-13    1.3291180e-12    1.7839552e+04   -1.2102666e-02   -4.9883080e-05   -1.5802502e-19    6.9963770e-05   -7.3591257e+02    5.2517370e-14   -6.1751389e-22   -5.5252145e-19   -2.8277839e-06    1.5040399e+02
  -4.0772989e+01    4.0763515e-01    8.8945415e-01    2.6844912e+02    0.0000000e+00    2.5316731e-04    6.3023067e+02    6.4261721e+02    6.2762235e+02    4.9000000e+02    4.9000000e+02    4.9000000e+02    1.4351186e+06    3.6371295e+02    6.4338981e+02    1.2666491e-02   -7.5527323e-01   -3.0354329e-13    1.3543314e-12    1.8177917e+04   -1.3294504e-02   -5.8510253e-05   -2.0938458e-19   -4.0355570e-05   -7.4987890e+02    5.3514247e-14    6.5667897e-22   -6.0589538e-19   -3.5337207e-06    1.5213069e+02
  -4.0434579e+01    4.1235798e-01    8.9005471e-01    2.6870651e+02    0.0000000e+00    2.5326124e-04    6.3269665e+02    6.4498821e+02    6.3008115e+02    4.9000000e+02    4.9000000e+02    4.9000000e+02    1.4580673e+06    3.6840005e+02    6.6319573e+02    1.2666491e-02   -7.1786786e-01   -3.0839754e-13    1.3759837e-12    1.8468596e+04   -1.2911236e-02   -8.8288230e-05   -2.9477334e-19    7.5628282e-05   -7.6186129e+02    5.4369137e-14    2.2300888e-21   -5.8459568e-19   -4.8878935e-06    1.5356777e+02
  -4.0011566e+01    4.2808875e-01    8.9056432e-01    2.6893776e+02    0.0000000e+00    2.5333040e-04    6.3577772e+02    6.4807656e+02    6.3314071e+02    4.9000000e+02    4.9000000e+02    4.9000000e+02    1.4860982e+06    3.7428007e+02    6.8838831e+02    1.2666491e-02   -6.6933501e-01   -3.1432608e-13    1.4024410e-12    1.8823649e+04   -1.4673817e-02    5.4835429e-06   -2.9871819e-19   -7.0743075e-05   -7.7651615e+02    5.5415174e-14   -1.7004407e-21   -6.6534602e-19    3.7166242e-07    1.5535480e+02
  -3.9673156e+01    4.3285777e-01    8.9112557e-01    2.6918291e+02    0.0000000e+00    2.5341325e-04    6.3828871e+02    6.5050051e+02    6.3565430e+02    4.9000000e+02    4.9000000e+02    4.9000000e+02    1.5101091e+06    3.7915145e+02    7.0941483e+02    1.2666491e-02   -6.2932280e-01   -3.1940499e-13    1.4250949e-12    1.9127783e+04   -1.4508358e-02   -2.3904115e-05   -3.7150509e-19    1.4792720e-04   -7.8905436e+02    5.6309689e-14   -2.8595084e-22   -6.5522996e-19   -2.2979092e-06    1.5683371e+02
  -3.9250143e+01    4.4979095e-01    8.9158455e-01    2.6939094e+02    0.0000000e+00    2.5347519e-04    6.4142861e+02    6.5364560e+02    6.3877673e+02    4.9000000e+02    4.9000000e+02    4.9000000e+02    1.5394344e+06    3.8526077e+02    7.3617106e+02    1.2666491e-02   -5.7742116e-01   -3.2560715e-13    1.4527758e-12    1.9499232e+04   -1.6518828e-02    1.1428067e-04   -3.6968290e-19   -8.1042040e-05   -8.0438565e+02    5.7404107e-14   -6.3216950e-21   -7.4849275e-19    5.5934153e-06    1.5867144e+02
  -3.8911732e+01    4.5447134e-01    8.9213233e-01    2.6962518e+02    0.0000000e+00    2.5356010e-04    6.4398846e+02    6.5611291e+02    6.4133951e+02    4.9000000e+02    4.9000000e+02    4.9000000e+02    1.5646199e+06    3.9033566e+02    7.5853397e+02    1.2666491e-02   -5.3463855e-01   -3.3093460e-13    1.4765376e-12    1.9818244e+04   -1.6102063e-02    1.3212551e-04   -3.7503107e-19    1.2954081e-04   -8.1753659e+02    5.8342315e-14   -7.7204031e-21   -7.2926004e-19    6.9138240e-06    1.6019761e+02
  -3.8488720e+01    4.7296397e-01    8.9256488e-01    2.6982162e+02    0.0000000e+00    2.5361774e-04    6.4718673e+02    6.5932216e+02    6.4452147e+02    4.9000000e+02    4.9000000e+02    4.9000000e+02    1.5953437e+06    3.9669681e+02    7.8696839e+02    1.2666491e-02   -4.7915559e-01   -3.3743266e-13    1.5055373e-12    2.0207407e+04   -1.7551522e-02    8.7522336e-05   -3.5139543e-19   -8.7594004e-05   -8.3359981e+02    5.9488914e-14   -5.7192243e-21   -7.9684914e-19    5.9712906e-06    1.6209295e+02
  -3.8150309e+01    4.8050558e-01    8.9307548e-01    2.7003937e+02    0.0000000e+00    2.5369665e-04    6.4979520e+02    6.6183658e+02    6.4713026e+02    4.9000000e+02    4.9000000e+02    4.9000000e+02    1.6216991e+06    4.0197325e+02    8.1072695e+02    1.2666491e-02   -4.3342921e-01   -3.4300754e-13    1.5304031e-12    2.0541237e+04   -1.7435046e-02    1.3765833e-04   -3.5249015e-19    1.3461949e-04   -8.4736347e+02    6.0470845e-14   -8.9350099e-21   -7.9166110e-19    9.6712232e-06    1.6366347e+02
  -3.7727297e+01    5.0100902e-01    8.9345437e-01    2.7021205e+02    0.0000000e+00    2.5374583e-04    6.5305275e+02    6.6510294e+02    6.5037134e+02    4.9000000e+02    4.9000000e+02    4.9000000e+02    1.6538289e+06    4.0858542e+02    8.4092618e+02    1.2666491e-02   -3.7414211e-01   -3.4980291e-13    1.5607300e-12    2.0948209e+04   -1.8764576e-02    1.1562005e-04   -3.7954190e-19   -8.1533050e-05   -8.6416022e+02    6.1669816e-14   -6.9822673e-21   -8.5216824e-19    5.5659389e-06    1.6561317e+02
  -3.7388886e+01    5.0739694e-01    8.9395066e-01    2.7041887e+02    0.0000000e+00    2.5382638e-04    6.5571191e+02    6.6766210e+02    6.5303240e+02    4.9000000e+02    4.9000000e+02    4.9000000e+02    1.6815333e+06    4.1408726e+02    8.6620818e+02    1.2666491e-02   -3.2528649e-01   -3.5566314e-13    1.5868685e-12    2.1299126e+04   -1.8545719e-02    1.2181215e-04   -3.8182581e-19    1.5737793e-04   -8.7862661e+02    6.2701879e-14   -8.1206926e-21   -8.4214585e-19    6.5901863e-06    1.6723509e+02
  -3.6965873e+01    5.2823064e-01    8.9428184e-01    2.7057281e+02    0.0000000e+00    2.5386603e-04    6.5903094e+02    6.7099055e+02    6.5633525e+02    4.9000000e+02    4.9000000e+02    4.9000000e+02    1.7152171e+06    4.2096899e+02    8.9830576e+02    1.2666491e-02   -2.6195401e-01   -3.6278715e-13    1.6186629e-12    2.1725781e+04   -1.9598349e-02   -1.7396481e-05   -3.7359526e-19   -9.7402039e-05   -8.9623670e+02    6.3958939e-14   -9.8230214e-22   -8.9110427e-19   -1.7232087e-06    1.6924344e+02
  -3.6627463e+01    5.3611427e-01    8.9473445e-01    2.7075901e+02    0.0000000e+00    2.5394079e-04    6.6174532e+02    6.7359619e+02    6.5905142e+02    4.9000000e+02    4.9000000e+02    4.9000000e+02    1.7443122e+06    4.2669761e+02    9.2521403e+02    1.2666491e-02   -2.0977035e-01   -3.6894172e-13    1.6461122e-12    2.2094315e+04   -1.9535062e-02    1.4374163e-05   -4.3487101e-19    1.6446098e-04   -9.1143065e+02    6.5042837e-14   -3.1230027e-21   -8.8600088e-19    3.2278912e-07    1.7091382e+02
  -3.6204450e+01    5.5893735e-01    8.9498803e-01    2.7088069e+02    0.0000000e+00    2.5396646e-04    6.6512439e+02    6.7698748e+02    6.6241547e+02    4.9000000e+02    4.9000000e+02    4.9000000e+02    1.7795723e+06    4.3385359e+02    9.5930483e+02    1.2666491e-02   -1.4213731e-01   -3.7639901e-13    1.6793954e-12    2.2540937e+04   -2.0679260e-02   -8.6812958e-06   -4.1228059e-19   -1.0680100e-04   -9.2986457e+02    6.6358751e-14   -1.8365168e-21   -9.3947313e-19    6.3539947e-07    1.7297965e+02
  -3.5866040e+01    5.6572952e-01    8.9538805e-01    2.7103986e+02    0.0000000e+00    2.5403619e-04    6.6788815e+02    6.7964269e+02    6.6517956e+02    4.9000000e+02    4.9000000e+02    4.9000000e+02    1.8100778e+06    4.3981379e+02    9.8789413e+02    1.2666491e-02   -8.6418388e-02   -3.8285157e-13    1.7081774e-12    2.2927334e+04   -2.0611992e-02    3.9431252e-06   -4.5356158e-19    1.7180706e-04   -9.4579327e+02    6.7495188e-14   -2.5407594e-21   -9.3481649e-19    4.3697081e-07    1.7469907e+02
  -3.5443027e+01    5.8644841e-01    8.9560234e-01    2.7114089e+02    0.0000000e+00    2.5405880e-04    6.7134179e+02    6.8307696e+02    6.6862476e+02    4.9000000e+02    4.9000000e+02    4.9000000e+02    1.8474214e+06    4.4728076e+02    1.0242415e+03    1.2666491e-02   -1.4207173e-02   -3.9074979e-13    1.7434253e-12    2.3400347e+04   -2.1612451e-02    5.2323237e-05   -4.3537184e-19   -9.9906289e-05   -9.6531513e+02    6.8888654e-14   -4.4007919e-21   -9.8164515e-19    3.6198417e-06    1.7683118e+02
  -3.5104617e+01    5.9844927e-01    8.9590757e-01    2.7126335e+02    0.0000000e+00    2.5410909e-04    6.7414708e+02    6.8579743e+02    6.7142642e+02    4.9000000e+02    4.9000000e+02    4.9000000e+02    1.8790405e+06    4.5345450e+02    1.0545049e+03    1.2666491e-02    4.5268712e-02   -3.9743806e-13    1.7732581e-12    2.3800849e+04   -2.1699172e-02    4.3157548e-05   -4.3029976e-19    1.0971146e-04   -9.8183150e+02    7.0067009e-14   -4.4545707e-21   -9.8593842e-19    2.5299075e-06    1.7859158e+02
  -3.4681604e+01    6.2319717e-01    8.9604967e-01    2.7132681e+02    0.0000000e+00    2.5412550e-04    6.7766137e+02    6.8929939e+02    6.7493147e+02    4.9000000e+02    4.9000000e+02    4.9000000e+02    1.9181509e+06    4.6122122e+02    1.0931063e+03    1.2666491e-02    1.2233504e-01   -4.0571000e-13    1.8101716e-12    2.4296241e+04   -2.2487643e-02    6.4201489e-05   -4.7832259e-19   -6.9768270e-05   -1.0022745e+03    7.1526135e-14   -4.4678224e-21   -1.0207771e-18    3.4987443e-06    1.8078521e+02
  -3.4343194e+01    6.3631926e-01    8.9628680e-01    2.7141735e+02    0.0000000e+00    2.5416673e-04    6.8051819e+02    6.9206508e+02    6.7778385e+02    4.9000000e+02    4.9000000e+02    4.9000000e+02    1.9512958e+06    4.6763711e+02    1.1252492e+03    1.2666491e-02    1.8580102e-01   -4.1272085e-13    1.8414456e-12    2.4716071e+04   -2.2584263e-02    5.7090759e-05   -4.8770836e-19    1.2976007e-04   -1.0195868e+03    7.2761357e-14   -4.2273227e-21   -1.0243582e-18    2.6560236e-06    1.8259350e+02
  -3.3920181e+01    6.6070144e-01    8.9634093e-01    2.7144209e+02    0.0000000e+00    2.5416942e-04    6.8409466e+02    6.9562529e+02    6.8135326e+02    4.9000000e+02    4.9000000e+02    4.9000000e+02    1.9922640e+06    4.7570894e+02    1.1662340e+03    1.2666491e-02    2.6802302e-01   -4.2138569e-13    1.8801129e-12    2.5234993e+04   -2.3249060e-02    6.6082059e-05   -4.8414978e-19   -7.2120880e-05   -1.0409994e+03    7.4289710e-14   -4.3528704e-21   -1.0555385e-18    3.1679196e-06    1.8484714e+02
  -3.3581771e+01    6.7357773e-01    8.9651982e-01    2.7150276e+02    0.0000000e+00    2.5420522e-04    6.8700268e+02    6.9844032e+02    6.8425677e+02    4.9000000e+02    4.9000000e+02    4.9000000e+02    2.0270764e+06    4.8238664e+02    1.2003900e+03    1.2666491e-02    3.3572707e-01   -4.2874927e-13    1.9129600e-12    2.5675944e+04   -2.3371265e-02    5.1079332e-05   -5.2509002e-19    1.4169144e-04   -1.0591830e+03    7.5587084e-14   -3.9537438e-21   -1.0592468e-18    1.8315721e-06    1.8670842e+02
  -3.3158758e+01    6.9823194e-01    8.9648527e-01    2.7148973e+02    0.0000000e+00    2.5419299e-04    6.9064614e+02    7.0206099e+02    6.8789288e+02    4.9000000e+02    4.9000000e+02    4.9000000e+02    2.0701027e+06    4.9078140e+02    1.2439428e+03    1.2666491e-02    4.2342770e-01   -4.3784942e-13    1.9535699e-12    2.6220937e+04   -2.3990263e-02    5.8798974e-05   -5.3925408e-19   -7.6084503e-05   -1.0816715e+03    7.7192232e-14   -4.1031357e-21   -1.0880634e-18    2.2923526e-06    1.8902512e+02
  -3.2820348e+01    7.1371661e-01    8.9657685e-01    2.7151052e+02    0.0000000e+00    2.5421640e-04    6.9360935e+02    7.0492498e+02    6.9085372e+02    4.9000000e+02    4.9000000e+02    4.9000000e+02    2.1066620e+06    4.9772477e+02    1.2802419e+03    1.2666491e-02    4.9563553e-01   -4.4558267e-13    1.9880644e-12    2.6684015e+04   -2.4197862e-02    1.1846192e-05   -5.0982910e-19    1.4152616e-04   -1.1007698e+03    7.8554813e-14   -2.6985133e-21   -1.0982319e-18   -8.1624251e-07    1.9093976e+02
  -3.2397335e+01    7.4114199e-01    8.9639768e-01    2.7143735e+02    0.0000000e+00    2.5417833e-04    6.9731270e+02    7.0861113e+02    6.9454938e+02    4.9000000e+02    4.9000000e+02    4.9000000e+02    2.1517031e+06    5.0643294e+02    1.3264114e+03    1.2666491e-02    5.8915038e-01   -4.5510882e-13    2.0305768e-12    2.7254528e+04   -2.4897852e-02   -3.3212692e-05   -5.8661370e-19   -8.6058399e-05   -1.1243109e+03    8.0235139e-14   -9.0584420e-23   -1.1280950e-18   -2.9501989e-06    1.9331876e+02
  -3.2058924e+01    7.5496022e-01    8.9638795e-01    2.7140707e+02    0.0000000e+00    2.5419149e-04    7.0032800e+02    7.1152421e+02    6.9756153e+02    4.9000000e+02    4.9000000e+02    4.9000000e+02    2.1900075e+06    5.1363927e+02    1.3649241e+03    1.2666491e-02    6.6613443e-01   -4.6321074e-13    2.0667209e-12    2.7739710e+04   -2.5138161e-02   -6.8069494e-05   -5.8623398e-19    1.3228211e-04   -1.1443177e+03    8.1662722e-14    1.2705672e-21   -1.1394542e-18   -4.9387194e-06    1.9528669e+02
  -3.1635912e+01    7.8256730e-01    8.9609132e-01    2.7128067e+02    0.0000000e+00    2.5413665e-04    7.0409450e+02    7.1526955e+02    7.0132249e+02    4.9000000e+02    4.9000000e+02    4.9000000e+02    2.2372163e+06    5.2266926e+02    1.4138733e+03    1.2666491e-02    7.6581553e-01   -4.7319561e-13    2.1112768e-12    2.8337680e+04   -2.5841084e-02   -1.1003251e-04   -5.7923784e-19   -5.2139056e-05   -1.1689928e+03    8.3423852e-14    3.4577785e-21   -1.1723103e-18   -6.1443740e-06    1.9775479e+02
  -3.1297501e+01    7.9663044e-01    8.9599823e-01    2.7120835e+02    0.0000000e+00    2.5414164e-04    7.0715756e+02    7.1822911e+02    7.0438409e+02    4.9000000e+02    4.9000000e+02    4.9000000e+02    2.2773959e+06    5.3013823e+02    1.4546696e+03    1.2666491e-02    8.4786138e-01   -4.8169474e-13    2.1491867e-12    2.8846615e+04   -2.5996714e-02   -1.2240698e-04   -6.3440757e-19    1.7836914e-04   -1.1899794e+03    8.4921134e-14    4.2431668e-21   -1.1770893e-18   -7.0317107e-06    1.9981232e+02
  -3.0874489e+01    8.2815729e-01    8.9559426e-01    2.7103468e+02    0.0000000e+00    2.5407027e-04    7.1099009e+02    7.2204010e+02    7.0820421e+02    4.9000000e+02    4.9000000e+02    4.9000000e+02    2.3268889e+06    5.3951052e+02    1.5065966e+03    1.2666491e-02    9.5407967e-01   -4.9216259e-13    2.1959001e-12    2.9473516e+04   -2.6743636e-02   -1.4073457e-04   -6.2400388e-19   -7.8317846e-05   -1.2158507e+03    8.6767733e-14    5.1044383e-21   -1.2120167e-18   -6.3281587e-06    2.0236760e+02
  -3.0536078e+01    8.4701532e-01    8.9539594e-01    2.7091372e+02    0.0000000e+00    2.5406095e-04    7.1410222e+02    7.2504542e+02    7.1132384e+02    4.9000000e+02    4.9000000e+02    4.9000000e+02    2.3689731e+06    5.4725735e+02    1.5498291e+03    1.2666491e-02    1.0414927e+00   -5.0106420e-13    2.2356086e-12    3.0006576e+04   -2.6977602e-02   -1.6546626e-04   -6.3915195e-19    2.1698568e-04   -1.2378338e+03    8.8336211e-14    5.9011703e-21   -1.2225689e-18   -7.7986489e-06    2.0447587e+02
  -3.0113065e+01    8.8017272e-01    8.9484951e-01    2.7067882e+02    0.0000000e+00    2.5396639e-04    7.1799169e+02    7.2891735e+02    7.1518894e+02    4.9000000e+02    4.9000000e+02    4.9000000e+02    2.4207564e+06    5.5697220e+02    1.6048035e+03    1.2666491e-02    1.1546348e+00   -5.1201666e-13    2.2844832e-12    3.0662489e+04   -2.7721409e-02   -1.5013047e-04   -6.3920591e-19   -8.6201428e-05   -1.2648991e+03    9.0267993e-14    5.2367853e-21   -1.2572515e-18   -5.5955383e-06    2.0709253e+02
  -2.9774655e+01    8.9757357e-01    8.9455343e-01    2.7050863e+02    0.0000000e+00    2.5394757e-04    7.2115780e+02    7.3196684e+02    7.1837442e+02    4.9000000e+02    4.9000000e+02    4.9000000e+02    2.4649485e+06    5.6501546e+02    1.6506680e+03    1.2666491e-02    1.2477353e+00   -5.2136413e-13    2.3261808e-12    3.1222248e+04   -2.7916393e-02   -1.8243860e-04   -6.3965111e-19    2.1330390e-04   -1.2879812e+03    9.1914892e-14    6.2074867e-21   -1.2664302e-18   -7.9369699e-06    2.0925452e+02
  -2.9351642e+01    9.3080651e-01    8.9385291e-01    2.7020932e+02    0.0000000e+00    2.5382629e-04    7.2510399e+02    7.3589404e+02    7.2228575e+02    4.9000000e+02    4.9000000e+02    4.9000000e+02    2.5191109e+06    5.7507557e+02    1.7088286e+03    1.2666491e-02    1.3682113e+00   -5.3281954e-13    2.3773022e-12    3.1908295e+04   -2.8652290e-02   -1.7344760e-04   -6.5558835e-19   -9.5678544e-05   -1.3162911e+03    9.3935597e-14    6.3483667e-21   -1.2996487e-18   -6.4639567e-06    2.1193015e+02
  -2.9013232e+01    9.4851046e-01    8.9346311e-01    2.6999017e+02    0.0000000e+00    2.5379997e-04    7.2832371e+02    7.3898901e+02    7.2553337e+02    4.9000000e+02    4.9000000e+02    4.9000000e+02    2.5656193e+06    5.8343461e+02    1.7574956e+03    1.2666491e-02    1.4673371e+00   -5.4265702e-13    2.4211855e-12    3.2497394e+04   -2.8891105e-02   -2.2278254e-04   -6.8182115e-19    2.0629317e-04   -1.3405833e+03    9.5668841e-14    8.3654292e-21   -1.3099567e-18   -9.7890127e-06    2.1415017e+02
  -2.8590219e+01    9.9157175e-01    8.9259431e-01    2.6962213e+02    0.0000000e+00    2.5364822e-04    7.3234504e+02    7.4298282e+02    7.2951854e+02    4.9000000e+02    4.9000000e+02    4.9000000e+02    2.6225811e+06    5.9388135e+02    1.8192447e+03    1.2666491e-02    1.5955977e+00   -5.5470505e-13    2.4749455e-12    3.3218899e+04   -2.9839651e-02   -2.2752936e-04   -6.5749335e-19   -1.4409153e-04   -1.3703625e+03    9.7794211e-14    8.4061841e-21   -1.3544878e-18   -8.0379080e-06    2.1689099e+02
  -2.8251809e+01    1.0063745e+00    8.9200289e-01    2.6931719e+02    0.0000000e+00    2.5358793e-04    7.3560333e+02    7.4611476e+02    7.3280147e+02    4.9000000e+02    4.9000000e+02    4.9000000e+02    2.6710905e+06    6.0249801e+02    1.8705444e+03    1.2666491e-02    1.7010997e+00   -5.6496556e-13    2.5207176e-12    3.3833343e+04   -3.0203048e-02   -2.6858868e-04   -7.2592456e-19    1.9189106e-04   -1.3956913e+03    9.9601462e-14    1.0750757e-20   -1.3681130e-18   -1.0477171e-05    2.1914708e+02
  -2.7828796e+01    1.0419280e+00    8.9093716e-01    2.6885995e+02    0.0000000e+00    2.5340820e-04    7.3967629e+02    7.5016478e+02    7.3682307e+02    4.9000000e+02    4.9000000e+02    4.9000000e+02    2.7306205e+06    6.1328833e+02    1.9357171e+03    1.2666491e-02    1.8375719e+00   -5.7755548e-13    2.5769085e-12    3.4587379e+04   -3.1514313e-02   -4.3992360e-04   -6.4680653e-19   -1.9566621e-05   -1.4268100e+03    1.0182283e-13    1.8260558e-20   -1.4319158e-18   -1.8595031e-05    2.2193998e+02
  -2.7490386e+01    1.0575962e+00    8.9024122e-01    2.6849754e+02    0.0000000e+00    2.5334306e-04    7.4300099e+02    7.5333092e+02    7.4016531e+02    4.9000000e+02    4.9000000e+02    4.9000000e+02    2.7820832e+06    6.2225499e+02    1.9902686e+03    1.2666491e-02    1.9498264e+00   -5.8844196e-13    2.6254636e-12    3.5239232e+04   -3.2027648e-02   -4.6383889e-04   -6.7787608e-19    2.7839240e-05   -1.4536870e+03    1.0374035e-13    1.9412232e-20   -1.4544935e-18   -2.0772869e-05    2.2425668e+02
  -2.7219658e+01    1.0820982e+00    8.8960254e-01    2.6819970e+02    0.0000000e+00    2.5325381e-04    7.4564780e+02    7.5590609e+02    7.4278669e+02    4.9000000e+02    4.9000000e+02    4.9000000e+02    2.8229035e+06    6.2945809e+02    2.0344409e+03    1.2666491e-02    2.0416232e+00   -5.9707387e-13    2.6639977e-12    3.5756281e+04   -3.2555993e-02   -5.2958924e-04   -6.8199276e-19    1.2739181e-04   -1.4750308e+03    1.0526412e-13    2.3128856e-20   -1.4789181e-18   -2.4757195e-05    2.2610881e+02
  -2.6881247e+01    1.1224207e+00    8.8862739e-01    2.6777200e+02    0.0000000e+00    2.5309889e-04    7.4896183e+02    7.5919824e+02    7.4609820e+02    4.9000000e+02    4.9000000e+02    4.9000000e+02    2.8736371e+06    6.3849825e+02    2.0904940e+03    1.2666491e-02    2.1595306e+00   -6.0780658e-13    2.7118668e-12    3.6398898e+04   -3.3591434e-02   -5.6540739e-04   -7.2102670e-19   -2.3705009e-04   -1.5015491e+03    1.0715608e-13    2.5075604e-20   -1.5245791e-18   -2.3944765e-05    2.2841302e+02
  -2.6458234e+01    1.1554930e+00    8.8730496e-01    2.6718126e+02    0.0000000e+00    2.5289900e-04    7.5314341e+02    7.6331156e+02    7.5024408e+02    4.9000000e+02    4.9000000e+02    4.9000000e+02    2.9387859e+06    6.4999497e+02    2.1626130e+03    1.2666491e-02    2.3119995e+00   -6.2158548e-13    2.7733481e-12    3.7224105e+04   -3.4375573e-02   -6.2372875e-04   -6.9794546e-19    1.4320174e-04   -1.5355773e+03    1.0958451e-13    2.7537981e-20   -1.5620072e-18   -2.7320325e-05    2.3131961e+02
  -2.6119824e+01    1.1774952e+00    8.8633477e-01    2.6669818e+02    0.0000000e+00    2.5279317e-04    7.5652960e+02    7.6657367e+02    7.5363890e+02    4.9000000e+02    4.9000000e+02    4.9000000e+02    2.9938298e+06    6.5946366e+02    2.2224520e+03    1.2666491e-02    2.4373496e+00   -6.3322924e-13    2.8252880e-12    3.7921318e+04   -3.4931755e-02   -6.3588047e-04   -7.2893241e-19   -6.6540865e-05   -1.5643336e+03    1.1163637e-13    2.7623570e-20   -1.5866542e-18   -2.8102665e-05    2.3370765e+02
  -2.5849096e+01    1.2006717e+00    8.8553100e-01    2.6631478e+02    0.0000000e+00    2.5269112e-04    7.5924977e+02    7.6919428e+02    7.5632528e+02    4.9000000e+02    4.9000000e+02    4.9000000e+02    3.0386093e+06    6.6714015e+02    2.2713505e+03    1.2666491e-02    2.5398360e+00   -6.4269880e-13    2.8675538e-12    3.8488517e+04   -3.5466046e-02   -6.6565327e-04   -7.8706939e-19    2.3565558e-04   -1.5877382e+03    1.1330698e-13    2.9859179e-20   -1.6087134e-18   -2.9743680e-05    2.3563485e+02
  -2.5510686e+01    1.2377436e+00    8.8434874e-01    2.6579973e+02    0.0000000e+00    2.5250257e-04    7.6266077e+02    7.7252255e+02    7.5971808e+02    4.9000000e+02    4.9000000e+02    4.9000000e+02    3.0947204e+06    6.7678914e+02    2.3334918e+03    1.2666491e-02    2.6714489e+00   -6.5456772e-13    2.9205051e-12    3.9199248e+04   -3.6335571e-02   -6.0382759e-04   -8.0623354e-19   -8.9965007e-05   -1.6170661e+03    1.1539984e-13    2.6775465e-20   -1.6485079e-18   -2.6660952e-05    2.3803546e+02
  -2.5239957e+01    1.2764694e+00    8.8336024e-01    2.6532919e+02    0.0000000e+00    2.5237743e-04    7.6537904e+02    7.7520587e+02    7.6245265e+02    4.9000000e+02    4.9000000e+02    4.9000000e+02    3.1396143e+06    6.8455977e+02    2.3838916e+03    1.2666491e-02    2.7790134e+00   -6.6406292e-13    2.9628731e-12    3.9767895e+04   -3.7204275e-02   -6.4887509e-04   -7.8258110e-19   -4.9548622e-05   -1.6405342e+03    1.1707471e-13    2.8801863e-20   -1.6897205e-18   -2.9273356e-05    2.3996140e+02
  -2.4901547e+01    1.3052248e+00    8.8204391e-01    2.6474748e+02    0.0000000e+00    2.5217575e-04    7.6880342e+02    7.7856559e+02    7.6584897e+02    4.9000000e+02    4.9000000e+02    4.9000000e+02    3.1970003e+06    6.9440042e+02    2.4483335e+03    1.2666491e-02    2.9171036e+00   -6.7620093e-13    3.0170250e-12    4.0494775e+04   -3.7985733e-02   -7.0874568e-04   -7.7940214e-19    1.1764107e-04   -1.6705007e+03    1.1921306e-13    3.1536584e-20   -1.7264762e-18   -3.3826780e-05    2.4238290e+02
  -2.4630819e+01    1.3234700e+00    8.8103588e-01    2.6425746e+02    0.0000000e+00    2.5205894e-04    7.7156650e+02    7.8123664e+02    7.6861026e+02    4.9000000e+02    4.9000000e+02    4.9000000e+02    3.2446172e+06    7.0243690e+02    2.5013023e+03    1.2666491e-02    3.0299658e+00   -6.8627230e-13    3.0619610e-12    4.1097914e+04   -3.8668613e-02   -6.5655861e-04   -7.8085736e-19    2.2396661e-04   -1.6953752e+03    1.2098819e-13    2.8901875e-20   -1.7587155e-18   -3.2812244e-05    2.4435514e+02
  -2.4292409e+01    1.3516772e+00    8.7961274e-01    2.6364033e+02    0.0000000e+00    2.5183170e-04    7.7502333e+02    7.8462812e+02    7.7203649e+02    4.9000000e+02    4.9000000e+02    4.9000000e+02    3.3041331e+06    7.1252966e+02    2.5684974e+03    1.2666491e-02    3.1748334e+00   -6.9886041e-13    3.1181317e-12    4.1851772e+04   -3.9512101e-02   -4.6102126e-04   -7.6339520e-19   -5.6452392e-05   -1.7264795e+03    1.2320814e-13    1.9554264e-20   -1.7985555e-18   -2.2125977e-05    2.4681178e+02
  -2.4021680e+01    1.3803277e+00    8.7848948e-01    2.6310115e+02    0.0000000e+00    2.5169704e-04    7.7780721e+02    7.8733006e+02    7.7479680e+02    4.9000000e+02    4.9000000e+02    4.9000000e+02    3.3532828e+06    7.2074940e+02    2.6235954e+03    1.2666491e-02    3.2932136e+00   -7.0925687e-13    3.1645079e-12    4.2474326e+04   -4.0092795e-02   -2.0504971e-04   -7.6029894e-19    4.8583013e-05   -1.7521674e+03    1.2504099e-13    7.1618866e-21   -1.8258009e-18   -7.7431454e-06    2.4880594e+02
  -2.3683270e+01    1.4153964e+00    8.7688991e-01    2.6241424e+02    0.0000000e+00    2.5143635e-04    7.8129428e+02    7.9074904e+02    7.7825050e+02    4.9000000e+02    4.9000000e+02    4.9000000e+02    3.4148969e+06    7.3105753e+02    2.6934716e+03    1.2666491e-02    3.4451301e+00   -7.2228947e-13    3.2226494e-12    4.3254761e+04   -4.0562470e-02    3.8119338e-05   -7.5272655e-19    4.0655798e-05   -1.7843617e+03    1.2733824e-13   -5.1303463e-21   -1.8479382e-18    4.7070146e-06    2.5128221e+02
  -2.3412542e+01    1.4398976e+00    8.7563890e-01    2.6181539e+02    0.0000000e+00    2.5128712e-04    7.8409703e+02    7.9345564e+02    7.8103300e+02    4.9000000e+02    4.9000000e+02    4.9000000e+02    3.4657186e+06    7.3944712e+02    2.7506937e+03    1.2666491e-02    3.5692451e+00   -7.3303846e-13    3.2706158e-12    4.3898493e+04   -4.0921079e-02    7.0056917e-05   -8.1612792e-19   -1.2119973e-04   -1.8109117e+03    1.2923329e-13   -5.5902511e-21   -1.8617565e-18    5.6653355e-06    2.5329264e+02
  -2.3074132e+01    1.4724073e+00    8.7393017e-01    2.6107867e+02    0.0000000e+00    2.5101343e-04    7.8760456e+02    7.9689030e+02    7.8450256e+02    4.9000000e+02    4.9000000e+02    4.9000000e+02    3.5293134e+06    7.4998349e+02    2.8232798e+03    1.2666491e-02    3.7284829e+00   -7.4648781e-13    3.3306378e-12    4.4704016e+04   -4.1740265e-02    1.1766018e-04   -8.1520793e-19    1.1426544e-04   -1.8441437e+03    1.3160525e-13   -7.2743562e-21   -1.8997543e-18    1.0339825e-05    2.5579656e+02
  -2.2803403e+01    1.4962464e+00    8.7263577e-01    2.6045372e+02    0.0000000e+00    2.5086593e-04    7.9044069e+02    7.9960947e+02    7.8731859e+02    4.9000000e+02    4.9000000e+02    4.9000000e+02    3.5824568e+06    7.5861510e+02    2.8830939e+03    1.2666491e-02    3.8585721e+00   -7.5772705e-13    3.3807943e-12    4.5377156e+04   -4.2351523e-02    6.3081497e-05   -8.0006923e-19    3.0709087e-04   -1.8719079e+03    1.3358693e-13   -4.1433710e-21   -1.9288013e-18    9.5965922e-06    2.5784368e+02
  -2.2464993e+01    1.5337293e+00    8.7086601e-01    2.5969057e+02    0.0000000e+00    2.5058462e-04    7.9396112e+02    8.0306978e+02    7.9079726e+02    4.9000000e+02    4.9000000e+02    4.9000000e+02    3.6476402e+06    7.6937097e+02    2.9583583e+03    1.2666491e-02    4.0254286e+00   -7.7151614e-13    3.4423034e-12    4.6202802e+04   -4.2869558e-02    2.8049663e-05   -8.1777060e-19   -2.4116992e-04   -1.9059766e+03    1.3601783e-13   -2.1916791e-21   -1.9519359e-18    8.0584288e-06    2.6037638e+02
  -2.2194265e+01    1.5563375e+00    8.6955449e-01    2.5905318e+02    0.0000000e+00    2.5043987e-04    7.9680607e+02    8.0579507e+02    7.9361921e+02    4.9000000e+02    4.9000000e+02    4.9000000e+02    3.7024173e+06    7.7819637e+02    3.0204137e+03    1.2666491e-02    4.1617138e+00   -7.8310182e-13    3.4939902e-12    4.6896635e+04   -4.3137397e-02   -1.9022021e-05   -8.2410603e-19    2.9803645e-04   -1.9345873e+03    1.3805931e-13   -1.1245606e-22   -1.9641411e-18    5.3031433e-06    2.6245773e+02
  -2.1855855e+01    1.5979507e+00    8.6775226e-01    2.5827869e+02    0.0000000e+00    2.5015171e-04    8.0035010e+02    8.0927784e+02    7.9711639e+02    4.9000000e+02    4.9000000e+02    4.9000000e+02    3.7697963e+06    7.8921345e+02    3.0986914e+03    1.2666491e-02    4.3364853e+00   -7.9735380e-13    3.5575791e-12    4.7750090e+04   -4.3783586e-02    2.7410173e-05   -8.1165333e-19   -1.6915699e-04   -1.9698099e+03    1.4057304e-13   -2.3818525e-21   -1.9947147e-18    8.5188472e-06    2.6503758e+02
  -2.1585127e+01    1.6229739e+00    8.6640109e-01    2.5762939e+02    0.0000000e+00    2.4999754e-04    8.0321336e+02    8.1201076e+02    7.9995900e+02    4.9000000e+02    4.9000000e+02    4.9000000e+02    3.8263777e+06    7.9823709e+02    3.1631584e+03    1.2666491e-02    4.4792113e+00   -8.0932205e-13    3.6109634e-12    4.8466779e+04   -4.4083122e-02    4.4716411e-05   -8.4523602e-19    3.2863184e-04   -1.9993632e+03    1.4268148e-13   -3.2314341e-21   -2.0071381e-18    9.5002882e-06    2.6715902e+02
  -2.1246716e+01    1.6688413e+00    8.6454222e-01    2.5683564e+02    0.0000000e+00    2.4969836e-04    8.0676646e+02    8.1551271e+02    8.0345947e+02    4.9000000e+02    4.9000000e+02    4.9000000e+02    3.8957436e+06    8.0945849e+02    3.2441551e+03    1.2666491e-02    4.6621872e+00   -8.2399296e-13    3.6764371e-12    4.9345400e+04   -4.4774562e-02    7.9461178e-05   -8.9041570e-19   -1.8578855e-04   -2.0356246e+03    1.4526984e-13   -4.5275427e-21   -2.0370697e-18    1.2411557e-05    2.6980386e+02
  -2.0975988e+01    1.6885308e+00    8.6316815e-01    2.5617716e+02    0.0000000e+00    2.4954320e-04    8.0964831e+02    8.1851133e+02    8.0629943e+02    4.9000000e+02    4.9000000e+02    4.9000000e+02    3.9547888e+06    8.1869314e+02    3.3111522e+03    1.2666491e-02    4.8115909e+00   -8.3648181e-13    3.7321480e-12    5.0093296e+04   -4.5073545e-02    8.6510212e-05   -8.6386142e-19    4.5816601e-04   -2.0664517e+03    1.4746929e-13   -5.3393847e-21   -2.0523732e-18    1.2880900e-05    2.7197826e+02
  -2.0759405e+01    1.7225781e+00    8.6200648e-01    2.5564629e+02    0.0000000e+00    2.4938948e-04    8.1193848e+02    8.2085033e+02    8.0854930e+02    4.9000000e+02    4.9000000e+02    4.9000000e+02    4.0012066e+06    8.2606558e+02    3.3650058e+03    1.2666491e-02    4.9330579e+00   -8.4629909e-13    3.7759676e-12    5.0681247e+04   -4.5574502e-02    8.0909328e-05   -8.5938656e-19   -2.5212756e-04   -2.0907384e+03    1.4920318e-13   -4.9756726e-21   -2.0758100e-18    1.3488118e-05    2.7370548e+02
  -2.0488677e+01    1.7736095e+00    8.6048968e-01    2.5499665e+02    0.0000000e+00    2.4914996e-04    8.1477580e+02    8.2366176e+02    8.1136909e+02    4.9000000e+02    4.9000000e+02    4.9000000e+02    4.0582192e+06    8.3524002e+02    3.4324840e+03    1.2666491e-02    5.0879362e+00   -8.5835792e-13    3.8297698e-12    5.1403397e+04   -4.6262565e-02    6.3753178e-05   -8.5181061e-19   -2.5458196e-04   -2.1205404e+03    1.5132995e-13   -3.9204033e-21   -2.1078002e-18    1.3442674e-05    2.7584402e+02
  -2.0150267e+01    1.7956518e+00    8.5864953e-01    2.5419909e+02    0.0000000e+00    2.4887060e-04    8.1836020e+02    8.2729530e+02    8.1491249e+02    4.9000000e+02    4.9000000e+02    4.9000000e+02    4.1322212e+06    8.4694294e+02    3.5191626e+03    1.2666491e-02    5.2864230e+00   -8.7401063e-13    3.8995945e-12    5.2340742e+04   -4.6751736e-02    9.3073391e-05   -8.5408052e-19    3.0871764e-04   -2.1591606e+03    1.5408548e-13   -5.6544998e-21   -2.1304771e-18    1.5653821e-05    2.7856124e+02
  -1.9879539e+01    1.8103928e+00    8.5720818e-01    1.0137650e+03    0.0000000e+00    6.2195005e-05    8.2125426e+02    8.3030515e+02    8.1772105e+02    4.9000000e+02    4.9000000e+02    4.9000000e+02    4.1943596e+06    1.0740597e+03    4.5025622e+03    1.2666491e-02    5.4484256e+00   -8.8715349e-13    3.9582362e-12    5.3127817e+04   -4.7086102e-02    9.8342806e-05   -9.0705752e-19    2.8480708e-04   -2.1916240e+03    1.5645161e-13   -5.7232827e-21   -2.1434455e-18    1.5627753e-05    7.0268108e+01
  -1.9799479e+01    1.8045129e+00    8.4702685e-01    9.9560089e+02    0.0000000e+00    6.1829823e-05    8.2197808e+02    8.3109730e+02    8.1841323e+02    4.9000000e+02    4.9000000e+02    4.9000000e+02    4.2126913e+06    1.0726117e+03    4.5063302e+03    1.2666491e-02    5.5085551e+00   -8.9103372e-13    3.9755273e-12    5.3360015e+04   -4.6854836e-02   -9.7598497e-05   -8.9044156e-19   -4.6116335e-04   -2.2012506e+03    1.5713860e-13    1.9226784e-21   -2.1340502e-18   -1.0299196e-07    7.0056045e+01
  -1.9655371e+01    1.8475445e+00    8.2936695e-01    9.6437696e+02    0.0000000e+00    6.1190583e-05    8.2325914e+02    8.3242516e+02    8.1968511e+02    4.9000000e+02    4.9000000e+02    4.9000000e+02    4.2450983e+06    1.0700844e+03    4.5131282e+03    1.2666491e-02    5.6169105e+00   -8.9788564e-13    4.0061286e-12    5.3770500e+04   -4.5743409e-02   -2.1594252e-04   -8.6629102e-19   -4.6909656e-04   -2.2182257e+03    1.5835121e-13    7.0685196e-21   -2.0830116e-18   -4.6611040e-06    6.9684581e+01
  -1.9591322e+01    1.8613460e+00    8.2180313e-01    9.5111105e+02    0.0000000e+00    6.0914577e-05    8.2382537e+02    8.3300768e+02    8.2024976e+02    4.9000000e+02    4.9000000e+02    4.9000000e+02    4.2594701e+06    1.0690271e+03    4.5163583e+03    1.2666491e-02    5.6651212e+00   -9.0092468e-13    4.0196898e-12    5.3952540e+04   -4.4952607e-02   -2.3808513e-04   -8.5079988e-19   -3.9697777e-05   -2.2257196e+03    1.5888607e-13    8.3571678e-21   -2.0469832e-18   -6.1746071e-06    6.9525710e+01
  -1.9447214e+01    1.8760997e+00    8.0536833e-01    9.2250879e+02    0.0000000e+00    6.0310200e-05    8.2510087e+02    8.3432601e+02    8.2152348e+02    4.9000000e+02    4.9000000e+02    4.9000000e+02    4.2917789e+06    1.0668103e+03    4.5242663e+03    1.2666491e-02    5.7737366e+00   -9.0775815e-13    4.0501766e-12    5.4361779e+04   -4.3770421e-02   -1.4359797e-04   -8.2774055e-19    1.6839607e-04   -2.2425576e+03    1.6008785e-13    4.1549276e-21   -1.9934041e-18   -1.2592818e-06    6.9182202e+01
  -1.9367154e+01    1.8813562e+00    7.9656653e-01    9.0731754e+02    0.0000000e+00    5.9983808e-05    8.2581312e+02    8.3507391e+02    8.2223237e+02    4.9000000e+02    4.9000000e+02    4.9000000e+02    4.3100671e+06    1.0656805e+03    4.5291076e+03    1.2666491e-02    5.8341701e+00   -9.1162756e-13    4.0674273e-12    5.4593426e+04   -4.3404667e-02   -1.8011173e-04   -8.3393841e-19    1.3288364e-04   -2.2521036e+03    1.6076891e-13    5.7503791e-21   -1.9760652e-18   -3.6284328e-06    6.8999655e+01
  -1.9295100e+01    1.8858085e+00    7.8884184e-01    8.9405870e+02    0.0000000e+00    5.9695764e-05    8.2645727e+02    8.3574803e+02    8.2286759e+02    4.9000000e+02    4.9000000e+02    4.9000000e+02    4.3264785e+06    1.0647319e+03    4.5337806e+03    1.2666491e-02    5.8886023e+00   -9.1509871e-13    4.0829186e-12    5.4801301e+04   -4.3186158e-02   -1.5443966e-04   -8.3119876e-19   -2.4958684e-05   -2.2606822e+03    1.6138147e-13    4.4970004e-21   -1.9661722e-18   -3.1222812e-06    6.8840750e+01
  -1.9182516e+01    1.8968174e+00    7.7712640e-01    8.7408433e+02    0.0000000e+00    5.9255940e-05    8.2746955e+02    8.3680461e+02    8.2386564e+02    4.9000000e+02    4.9000000e+02    4.9000000e+02    4.3523476e+06    1.0633705e+03    4.5416506e+03    1.2666491e-02    5.9737851e+00   -9.2056961e-13    4.1073358e-12    5.5128972e+04   -4.3033580e-02   -6.1221919e-05   -8.1650529e-19   -2.4913773e-05   -2.2742060e+03    1.6234711e-13    1.4055287e-23   -1.9600430e-18   -1.1234174e-06    6.8601940e+01
  -1.9069931e+01    1.9080551e+00    7.6582673e-01    8.5497245e+02    0.0000000e+00    5.8828280e-05    8.2848539e+02    8.3785922e+02    8.2484491e+02    4.9000000e+02    4.9000000e+02    4.9000000e+02    4.3783376e+06    1.0621408e+03    4.5501035e+03    1.2666491e-02    6.0591239e+00   -9.2606649e-13    4.1318637e-12    5.5458174e+04   -4.2767619e-02   -6.3223513e-05   -8.2350626e-19    2.7369272e-05   -2.2877878e+03    1.6331672e-13    3.6406110e-22   -1.9474615e-18   -8.1687484e-07    6.8373866e+01
  -1.8957347e+01    1.9174552e+00    7.5492249e-01    8.3667215e+02    0.0000000e+00    5.8412342e-05    8.2950205e+02    8.3891361e+02    8.2580632e+02    4.9000000e+02    4.9000000e+02    4.9000000e+02    4.4044182e+06    1.0610274e+03    4.5590356e+03    1.2666491e-02    6.1446282e+00   -9.3158307e-13    4.1564742e-12    5.5788523e+04   -4.2173391e-02   -4.1883067e-05   -8.1526733e-19    3.9088737e-05   -2.3014104e+03    1.6428909e-13   -5.4370569e-22   -1.9203749e-18    6.3829908e-07    6.8155619e+01
  -1.8844762e+01    1.9277534e+00    7.4439692e-01    8.1914063e+02    0.0000000e+00    5.8007777e-05    8.3051654e+02    8.3996743e+02    8.2686734e+02    4.9000000e+02    4.9000000e+02    4.9000000e+02    4.4304088e+06    1.0600154e+03    4.5683454e+03    1.2666491e-02    6.2303056e+00   -9.3708096e-13    4.1809983e-12    5.6117732e+04   -4.1543486e-02   -3.2533430e-05   -8.0265927e-19    8.3595707e-06   -2.3149994e+03    1.6525903e-13   -9.5681395e-22   -1.8917029e-18    7.9010063e-07    6.7946376e+01
  -1.8766579e+01    1.9350950e+00    7.3730111e-01    8.0739609e+02    0.0000000e+00    5.7733298e-05    8.3122154e+02    8.4069486e+02    8.2758005e+02    4.9000000e+02    4.9000000e+02    4.9000000e+02    4.4484371e+06    1.0593770e+03    4.5750791e+03    1.2666491e-02    6.2899217e+00   -9.4089368e-13    4.1980146e-12    5.6346088e+04   -4.1265070e-02   -3.8715740e-05   -7.9993938e-19    1.7125464e-05   -2.3244148e+03    1.6593125e-13   -5.9639870e-22   -1.8788885e-18    4.8233745e-07    6.7806482e+01
  -1.8668849e+01    1.9412730e+00    7.2867656e-01    7.9320301e+02    0.0000000e+00    5.7397743e-05    8.3210566e+02    8.4161113e+02    8.2845088e+02    4.9000000e+02    4.9000000e+02    4.9000000e+02    4.4710738e+06    1.0586655e+03    4.5838936e+03    1.2666491e-02    6.3645854e+00   -9.4568150e-13    4.2193774e-12    5.6632816e+04   -4.0916252e-02   -2.6702135e-05   -7.9522111e-19    3.0092210e-05   -2.3362278e+03    1.6677455e-13   -1.1903077e-21   -1.8629042e-18    8.4977746e-07    6.7638479e+01
  -1.8546687e+01    1.9509372e+00    7.1824981e-01    7.7616560e+02    0.0000000e+00    5.6989143e-05    8.3321163e+02    8.4275954e+02    8.2953353e+02    4.9000000e+02    4.9000000e+02    4.9000000e+02    4.4991856e+06    1.0578866e+03    4.5953837e+03    1.2666491e-02    6.4581489e+00   -9.5162762e-13    4.2459064e-12    5.6988894e+04   -4.0627667e-02   -9.1082222e-06   -7.8763127e-19    3.3384629e-06   -2.3509219e+03    1.6782353e-13   -2.0289099e-21   -1.8499440e-18    1.6085861e-06    6.7437700e+01
  -1.8500000e+01    1.9457931e+00    7.1437486e-01    7.6986561e+02    0.0000000e+00    5.6836526e-05    8.3364481e+02    8.4320891e+02    8.2994098e+02    4.9000000e+02    4.9000000e+02    4.9000000e+02    4.5113795e+06    1.0576678e+03    4.6002484e+03    1.2666491e-02    6.4939442e+00   -9.5420437e-13    4.2574158e-12    5.7143347e+04   -4.0267370e-02   -6.1791878e-05   -7.6928182e-19    4.9829811e-04   -2.3572023e+03    1.6827151e-13    3.1153184e-22   -1.8339727e-18    8.9420579e-07    6.7366022e+01
  -1.8377838e+01    1.9501925e+00    7.0443490e-01    7.5379555e+02    0.0000000e+00    5.6442798e-05    8.3475061e+02    8.4436230e+02    8.3104451e+02    4.9000000e+02    4.9000000e+02    4.9000000e+02    4.5392252e+06    1.0570352e+03    4.6123522e+03    1.2666491e-02    6.5878532e+00   -9.6009722e-13    4.2836904e-12    5.7496055e+04   -4.0004884e-02   -5.6128230e-05   -7.9411801e-19   -1.2550837e-04   -2.3718299e+03    1.6931610e-13    2.7901226e-22   -1.8206500e-18    1.4090502e-06    6.7177631e+01
  -1.8280108e+01    1.9511247e+00    6.9674147e-01    7.4143925e+02    0.0000000e+00    5.6136022e-05    8.3564528e+02    8.4529567e+02    8.3181227e+02    4.9000000e+02    4.9000000e+02    4.9000000e+02    4.5630025e+06    1.0566502e+03    4.6226835e+03    1.2666491e-02    6.6631487e+00   -9.6512533e-13    4.3061301e-12    5.7797229e+04   -3.9615780e-02   -4.7555478e-05   -7.9126806e-19    9.5736702e-05   -2.3842377e+03    1.7020175e-13   -5.6725886e-23   -1.8026841e-18    1.4678240e-06    6.7035582e+01
  -1.8157946e+01    1.9614585e+00    6.8742331e-01    7.2657317e+02    0.0000000e+00    5.5761936e-05    8.3676045e+02    8.4646184e+02    8.3217056e+02    4.9000000e+02    4.9000000e+02    4.9000000e+02    4.5916307e+06    1.0562494e+03    4.6358995e+03    1.2666491e-02    6.7575371e+00   -9.7118087e-13    4.3331481e-12    5.8159849e+04   -3.9265330e-02   -4.8867026e-05   -7.8628394e-19   -5.1176890e-05   -2.3992306e+03    1.7127217e-13    4.8953017e-23   -1.7866539e-18    1.5899991e-06    6.6865202e+01
  -1.8060217e+01    1.9682637e+00    6.8021460e-01    7.1514642e+02    0.0000000e+00    5.5470647e-05    8.3766396e+02    8.4740939e+02    8.3250541e+02    4.9000000e+02    4.9000000e+02    4.9000000e+02    4.6157823e+06    1.0560548e+03    4.6471678e+03    1.2666491e-02    6.8332314e+00   -9.7628821e-13    4.3559426e-12    5.8465765e+04   -3.9006005e-02   -5.1089174e-05   -7.7497037e-19    7.8484048e-05   -2.4118370e+03    1.7217211e-13    1.9747924e-22   -1.7751371e-18    1.4148816e-06    6.6737704e+01
  -1.7938055e+01    1.9858263e+00    6.7148679e-01    7.0140269e+02    0.0000000e+00    5.5115596e-05    8.3878252e+02    8.4859659e+02    8.3287928e+02    4.9000000e+02    4.9000000e+02    4.9000000e+02    4.6446496e+06    1.0558639e+03    4.6613406e+03    1.2666491e-02    6.9281379e+00   -9.8239478e-13    4.3831840e-12    5.8831412e+04   -3.8687548e-02   -4.5960255e-05   -7.6539069e-19   -7.7833070e-05   -2.4269563e+03    1.7325151e-13   -1.8364265e-23   -1.7608157e-18    1.5829448e-06    6.6584173e+01
  -1.7840325e+01    1.9935318e+00    6.6472560e-01    6.9082136e+02    0.0000000e+00    5.4838822e-05    8.3968382e+02    8.4955675e+02    8.3321508e+02    4.9000000e+02    4.9000000e+02    4.9000000e+02    4.6688908e+06    1.0558117e+03    4.6732031e+03    1.2666491e-02    7.0042562e+00   -9.8752179e-13    4.4060574e-12    5.9138463e+04   -3.8388250e-02   -4.9109010e-05   -7.5947932e-19    1.1542254e-04   -2.4395928e+03    1.7415330e-13    1.0823337e-22   -1.7472320e-18    1.5445038e-06    6.6468700e+01
  -1.7718163e+01    2.0097077e+00    6.5653790e-01    6.7808829e+02    0.0000000e+00    5.4501484e-05    8.4080309e+02    8.5074793e+02    8.3360021e+02    4.9000000e+02    4.9000000e+02    4.9000000e+02    4.6979393e+06    1.0558087e+03    4.6882131e+03    1.2666491e-02    7.0997098e+00   -9.9366648e-13    4.4334711e-12    5.9506405e+04   -3.8281231e-02   -3.8283839e-05   -7.4856898e-19   -5.8944066e-05   -2.4547976e+03    1.7523885e-13   -4.0792496e-22   -1.7426135e-18    1.7443387e-06    6.6330491e+01
  -1.7620434e+01    2.0160573e+00    6.5019614e-01    6.6828404e+02    0.0000000e+00    5.4238625e-05    8.4170638e+02    8.5170632e+02    8.3394835e+02    4.9000000e+02    4.9000000e+02    4.9000000e+02    4.7223865e+06    1.0559114e+03    4.7007912e+03    1.2666491e-02    7.1762775e+00   -9.9883670e-13    4.4565416e-12    5.9816065e+04   -3.8320287e-02   -5.9555504e-05   -7.3959070e-19    1.2099382e-04   -2.4675401e+03    1.7614834e-13    5.2164069e-22   -1.7446503e-18    1.3680308e-06    6.6227395e+01
  -1.7498272e+01    2.0314951e+00    6.4250031e-01    6.5645885e+02    0.0000000e+00    5.3917649e-05    8.4282833e+02    8.5289735e+02    8.3434742e+02    4.9000000e+02    4.9000000e+02    4.9000000e+02    4.7516597e+06    1.0560915e+03    4.7166585e+03    1.2666491e-02    7.2723103e+00   -1.0050288e-12    4.4841685e-12    6.0186854e+04   -3.8619431e-02   -1.9412285e-05   -7.3404185e-19   -6.4312933e-05   -2.4828647e+03    1.7724251e-13   -1.3160318e-21   -1.7583378e-18    1.0980218e-06    6.6103720e+01
  -1.7303330e+01    2.0477182e+00    6.3075417e-01    6.3855835e+02    0.0000000e+00    5.3423605e-05    8.4462841e+02    8.5480619e+02    8.3504383e+02    4.9000000e+02    4.9000000e+02    4.9000000e+02    4.8000611e+06    1.0566163e+03    4.7431850e+03    1.2666491e-02    7.4262018e+00   -1.0152663e-12    4.5298443e-12    6.0799930e+04   -3.8960702e-02   -3.7891625e-05   -7.3226293e-19   -4.0582663e-05   -2.5081439e+03    1.7904704e-13   -4.9586749e-22   -1.7736454e-18    7.8897381e-07    6.5924276e+01
  -1.7207403e+01    2.0584856e+00    6.2519982e-01    6.3015770e+02    0.0000000e+00    5.3188176e-05    8.4551313e+02    8.5574414e+02    8.3538847e+02    4.9000000e+02    4.9000000e+02    4.9000000e+02    4.8238381e+06    1.0569542e+03    4.7565926e+03    1.2666491e-02    7.5022492e+00   -1.0202951e-12    4.5522831e-12    6.1101102e+04   -3.8909979e-02   -4.3715677e-05   -7.2814500e-19    1.6137533e-05   -2.5205698e+03    1.7993405e-13   -2.3234006e-22   -1.7715965e-18    8.8823670e-07    6.5842520e+01
  -1.7111501e+01    2.0693444e+00    6.1979104e-01    6.2201699e+02    0.0000000e+00    5.2957773e-05    8.4639820e+02    8.5668109e+02    8.3573500e+02    4.9000000e+02    4.9000000e+02    4.9000000e+02    4.8476321e+06    1.0573479e+03    4.7702657e+03    1.2666491e-02    7.5784957e+00   -1.0253278e-12    4.5747375e-12    6.1402487e+04   -3.8914301e-02   -2.7450664e-05   -7.3348750e-19    1.5731990e-05   -2.5330025e+03    1.8082157e-13   -8.9666521e-22   -1.7715409e-18    1.0560876e-06    6.5765187e+01
  -1.7014184e+01    2.0810995e+00    6.1444388e-01    6.1400797e+02    0.0000000e+00    5.2728860e-05    8.4729576e+02    8.5763079e+02    8.3608790e+02    4.9000000e+02    4.9000000e+02    4.9000000e+02    4.8717600e+06    1.0577988e+03    4.7843749e+03    1.2666491e-02    7.6560961e+00   -1.0304312e-12    4.5975070e-12    6.1708104e+04   -3.8811875e-02   -1.7775535e-05   -7.4284710e-19    5.7379969e-06   -2.5456133e+03    1.8172181e-13   -1.2590727e-21   -1.7664990e-18    1.0980615e-06    6.5690866e+01
  -1.7000000e+01    2.0812049e+00    6.1367970e-01    6.1286614e+02    0.0000000e+00    5.2696065e-05    8.4742951e+02    8.5777193e+02    8.3616425e+02    4.9000000e+02    4.9000000e+02    4.9000000e+02    4.8761408e+06    1.0578828e+03    4.7865531e+03    1.2666491e-02    7.6674112e+00   -1.0313542e-12    4.6016356e-12    6.1763593e+04   -3.8747478e-02   -1.3899188e-05   -7.3373305e-19    9.2574079e-04   -2.5478494e+03    1.8188085e-13   -1.4848154e-21   -1.7637803e-18    8.2092723e-07    6.5681095e+01
  -1.6899511e+01    2.0930587e+00    6.0832420e-01    6.0489015e+02    0.0000000e+00    5.2465455e-05    8.4835794e+02    8.5875103e+02    8.3651128e+02    4.9000000e+02    4.9000000e+02    4.9000000e+02    4.9003474e+06    1.0584081e+03    4.8014325e+03    1.2666491e-02    7.7478265e+00   -1.0364780e-12    4.6244869e-12    6.2070206e+04   -3.8632260e-02   -2.1003276e-05   -7.5827108e-19   -1.1337222e-04   -2.5605502e+03    1.8278820e-13   -9.1723732e-22   -1.7575916e-18    1.1805667e-06    6.5608880e+01
  -1.6795747e+01    2.1060720e+00    6.0295511e-01    5.9693467e+02    0.0000000e+00    5.2233046e-05    8.4932945e+02    8.5976293e+02    8.3690191e+02    4.9000000e+02    4.9000000e+02    4.9000000e+02    4.9263735e+06    1.0590236e+03    4.8173279e+03    1.2666491e-02    7.8311372e+00   -1.0419828e-12    4.6490443e-12    6.2399865e+04   -3.8490304e-02   -2.7580187e-05   -7.5753710e-19    2.2842568e-06   -2.5741520e+03    1.8375904e-13   -6.1247823e-22   -1.7510874e-18    8.0058520e-07    6.5538395e+01
  -1.6687142e+01    2.1196767e+00    5.9749122e-01    5.8887985e+02    0.0000000e+00    5.1995288e-05    8.5034670e+02    8.6083003e+02    8.3729892e+02    4.9000000e+02    4.9000000e+02    4.9000000e+02    4.9533465e+06    1.0597192e+03    4.8342224e+03    1.2666491e-02    7.9186403e+00   -1.0476877e-12    4.6745006e-12    6.2741518e+04   -3.8345665e-02   -2.5099589e-05   -7.5649271e-19   -1.8427629e-05   -2.5882462e+03    1.8476523e-13   -7.1698718e-22   -1.7445089e-18    1.0089029e-06    6.5468642e+01
  -1.6588095e+01    2.1238880e+00    5.9264284e-01    5.8176631e+02    0.0000000e+00    5.1783283e-05    8.5127968e+02    8.6180661e+02    8.3768738e+02    4.9000000e+02    4.9000000e+02    4.9000000e+02    4.9788052e+06    1.0604291e+03    4.8500616e+03    1.2666491e-02    7.9987046e+00   -1.0530718e-12    4.6985274e-12    6.3063990e+04   -3.8181800e-02   -2.5723355e-05   -7.5445452e-19    1.1549167e-04   -2.6015124e+03    1.8571222e-13   -6.9547562e-22   -1.7370466e-18    9.8060771e-07    6.5410276e+01
  -1.6467915e+01    2.1393410e+00    5.8691211e-01    5.7340260e+02    0.0000000e+00    5.1531328e-05    8.5240196e+02    8.6297297e+02    8.3812046e+02    4.9000000e+02    4.9000000e+02    4.9000000e+02    5.0082540e+06    1.0613091e+03    4.8692661e+03    1.2666491e-02    8.0962358e+00   -1.0593015e-12    4.7263172e-12    6.3437003e+04   -3.8006426e-02   -2.1271151e-05   -7.6667979e-19   -9.2867033e-05   -2.6169382e+03    1.8681351e-13   -8.3964064e-22   -1.7288452e-18    1.2924195e-06    6.5342173e+01
  -1.6342176e+01    2.1301284e+00    5.8109810e-01    5.6496160e+02    0.0000000e+00    5.1274337e-05    8.5359646e+02    8.6421926e+02    8.3864009e+02    4.9000000e+02    4.9000000e+02    4.9000000e+02    5.0414738e+06    1.0623781e+03    4.8903368e+03    1.2666491e-02    8.1987207e+00   -1.0663268e-12    4.7576674e-12    6.3857782e+04   -3.7744463e-02   -1.6231362e-05   -7.5960351e-19    1.8216735e-04   -2.6342098e+03    1.8804628e-13   -1.1197409e-21   -1.7169969e-18    1.5048416e-06    6.5279904e+01
  -1.6241584e+01    2.1378286e+00    5.7656798e-01    5.5842083e+02    0.0000000e+00    5.1072973e-05    8.5454267e+02    8.6522429e+02    8.3906401e+02    4.9000000e+02    4.9000000e+02    4.9000000e+02    5.0670661e+06    1.0632505e+03    4.9071789e+03    1.2666491e-02    8.2809911e+00   -1.0717404e-12    4.7818222e-12    6.4181946e+04   -3.7579573e-02   -1.6953350e-05   -7.6715440e-19   -1.1580272e-04   -2.6476453e+03    1.8900579e-13   -1.0027286e-21   -1.7092813e-18    1.4319446e-06    6.5232624e+01
  -1.6161110e+01    2.1481724e+00    5.7303415e-01    5.5333941e+02    0.0000000e+00    5.0915229e-05    8.5530043e+02    8.6602789e+02    8.3939577e+02    4.9000000e+02    4.9000000e+02    4.9000000e+02    5.0879820e+06    1.0639962e+03    4.9208997e+03    1.2666491e-02    8.3469914e+00   -1.0761645e-12    4.8015585e-12    6.4446878e+04   -3.7388754e-02   -1.4791079e-05   -7.5614381e-19   -8.3842348e-05   -2.6585979e+03    1.8978752e-13   -1.0898207e-21   -1.7007512e-18    1.5191718e-06    6.5198370e+01
  -1.6060519e+01    2.1649889e+00    5.6872341e-01    5.4716594e+02    0.0000000e+00    5.0721992e-05    8.5624536e+02    8.6700488e+02    8.3980280e+02    4.9000000e+02    4.9000000e+02    4.9000000e+02    5.1136602e+06    1.0649608e+03    4.9381918e+03    1.2666491e-02    8.4297817e+00   -1.0815956e-12    4.8257917e-12    6.4772130e+04   -3.7231802e-02   -1.4522372e-05   -7.5140635e-19   -3.6200670e-05   -2.6720328e+03    1.9074654e-13   -1.0856884e-21   -1.6936575e-18    1.5402682e-06    6.5158339e+01
  -1.5980045e+01    2.1795666e+00    5.6535893e-01    5.4236653e+02    0.0000000e+00    5.0570557e-05    8.5699987e+02    8.6779946e+02    8.4013136e+02    4.9000000e+02    4.9000000e+02    4.9000000e+02    5.1343390e+06    1.0657723e+03    4.9522055e+03    1.2666491e-02    8.4962019e+00   -1.0859695e-12    4.8453043e-12    6.5034058e+04   -3.7137083e-02   -1.3658103e-05   -7.4361198e-19   -9.6534558e-07   -2.6828425e+03    1.9151808e-13   -1.1502408e-21   -1.6894720e-18    1.6296245e-06    6.5129545e+01
  -1.5835193e+01    2.2024803e+00    5.5946783e-01    5.3400403e+02    0.0000000e+00    5.0304047e-05    8.5835411e+02    8.6919886e+02    8.4071737e+02    4.9000000e+02    4.9000000e+02    4.9000000e+02    5.1717441e+06    1.0672986e+03    4.9777202e+03    1.2666491e-02    8.6162220e+00   -1.0938812e-12    4.8806032e-12    6.5507849e+04   -3.7022794e-02   -8.9670330e-06   -7.5195461e-19    1.6115852e-05   -2.7023741e+03    1.9291234e-13   -1.2990628e-21   -1.6837319e-18    2.0799463e-06    6.5083217e+01
  -1.5770814e+01    2.2127420e+00    5.5691650e-01    5.3039899e+02    0.0000000e+00    5.0188075e-05    8.5895266e+02    8.6981810e+02    8.4098001e+02    4.9000000e+02    4.9000000e+02    4.9000000e+02    5.1883074e+06    1.0679988e+03    4.9891345e+03    1.2666491e-02    8.6697544e+00   -1.0973845e-12    4.8962347e-12    6.5717648e+04   -3.7000202e-02   -4.3459079e-06   -7.4887939e-19   -7.3603122e-06   -2.7110298e+03    1.9353028e-13   -1.5395914e-21   -1.6828536e-18    2.3999097e-06    6.5064695e+01
  -1.5690341e+01    2.2267850e+00    5.5379056e-01    5.2599620e+02    0.0000000e+00    5.0045507e-05    8.5970263e+02    8.7058748e+02    8.4129523e+02    4.9000000e+02    4.9000000e+02    4.9000000e+02    5.2087264e+06    1.0689012e+03    5.0035738e+03    1.2666491e-02    8.7368635e+00   -1.1017032e-12    4.9155059e-12    6.5976286e+04   -3.6979548e-02    4.9216448e-06   -7.5244340e-19   -4.2610131e-05   -2.7217053e+03    1.9429246e-13   -1.9152577e-21   -1.6818633e-18    2.9821569e-06    6.5043357e+01
  -1.5589749e+01    2.2350612e+00    5.4997062e-01    5.2063564e+02    0.0000000e+00    4.9870618e-05    8.6064473e+02    8.7154522e+02    8.4167846e+02    4.9000000e+02    4.9000000e+02    4.9000000e+02    5.2342169e+06    1.0700819e+03    5.0219577e+03    1.2666491e-02    8.8210582e+00   -1.1070940e-12    4.9395650e-12    6.6299160e+04   -3.6893976e-02    1.4235390e-05   -7.5271928e-19    4.5198033e-07   -2.7349852e+03    1.9524056e-13   -2.3326652e-21   -1.6779070e-18    3.5828432e-06    6.5020094e+01
  -1.5464009e+01    2.2386060e+00    5.4530973e-01    5.1412430e+02    0.0000000e+00    4.9656229e-05    8.6182242e+02    8.7276518e+02    8.4214182e+02    4.9000000e+02    4.9000000e+02    4.9000000e+02    5.2654281e+06    1.0715992e+03    5.0451788e+03    1.2666491e-02    8.9267881e+00   -1.1136961e-12    4.9690158e-12    6.6694497e+04   -3.6739431e-02    1.5745549e-05   -7.5411874e-19   -2.2956680e-05   -2.7512709e+03    1.9640303e-13   -2.3660213e-21   -1.6707371e-18    3.6562118e-06    6.4994094e+01
  -1.5306834e+01    2.2377168e+00    5.3965945e-01    5.0627366e+02    0.0000000e+00    4.9394855e-05    8.6329780e+02    8.7426401e+02    8.4272301e+02    4.9000000e+02    4.9000000e+02    4.9000000e+02    5.3041095e+06    1.0735794e+03    5.0747145e+03    1.2666491e-02    9.0597243e+00   -1.1218779e-12    5.0055179e-12    6.7184455e+04   -3.6477042e-02    1.0384986e-05   -7.4576073e-19    5.1407092e-06   -2.7714666e+03    1.9784464e-13   -2.1328921e-21   -1.6588799e-18    3.3505663e-06    6.4967432e+01
  -1.5181094e+01    2.2367379e+00    5.3528355e-01    5.0022973e+02    0.0000000e+00    4.9191188e-05    8.6447754e+02    8.7548251e+02    8.4335273e+02    4.9000000e+02    4.9000000e+02    4.9000000e+02    5.3397782e+06    1.0752202e+03    5.0986592e+03    1.2666491e-02    9.1665750e+00   -1.1294242e-12    5.0391561e-12    6.7636252e+04   -3.5822990e-02    1.6279189e-05   -7.4225950e-19    4.2967441e-04   -2.7901017e+03    1.9917392e-13   -2.5583695e-21   -1.6290948e-18    3.4168760e-06    6.4950426e+01
  -1.5024116e+01    2.2455656e+00    5.2996678e-01    4.9292394e+02    0.0000000e+00    4.8942389e-05    8.6594391e+02    8.7700562e+02    8.4393569e+02    4.9000000e+02    4.9000000e+02    4.9000000e+02    5.3782301e+06    1.0773097e+03    5.1287412e+03    1.2666491e-02    9.3007591e+00   -1.1375540e-12    5.0754790e-12    6.8123302e+04   -3.6017336e-02    1.3966796e-05   -7.5039557e-19   -2.5236257e-04   -2.8102201e+03    2.0061167e-13   -2.3476280e-21   -1.6378397e-18    3.7671382e-06    6.4932967e+01
  -1.4898532e+01    2.2594628e+00    5.2587587e-01    4.8733668e+02    0.0000000e+00    4.8749748e-05    8.6712246e+02    8.7822558e+02    8.4459782e+02    4.9000000e+02    4.9000000e+02    4.9000000e+02    5.4146640e+06    1.0790857e+03    5.1534351e+03    1.2666491e-02    9.4086232e+00   -1.1452626e-12    5.1098329e-12    6.8584792e+04   -3.5402044e-02    3.7345728e-05   -7.1533753e-19    3.4001265e-04   -2.8292794e+03    2.0197099e-13   -3.6118732e-21   -1.6102167e-18    4.7461475e-06    6.4926086e+01
  -1.4798066e+01    2.2731911e+00    5.2267378e-01    4.8298229e+02    0.0000000e+00    4.8598270e-05    8.6805545e+02    8.7920298e+02    8.4506386e+02    4.9000000e+02    4.9000000e+02    4.9000000e+02    5.4420382e+06    1.0804999e+03    5.1730645e+03    1.2666491e-02    9.4952431e+00   -1.1510514e-12    5.1356820e-12    6.8931527e+04   -3.5371203e-02    8.1680999e-05   -7.2107036e-19   -6.0347206e-05   -2.8435974e+03    2.0299376e-13   -5.5704738e-21   -1.6085600e-18    6.4931715e-06    6.4921213e+01
  -1.4674317e+01    2.2913535e+00    5.1883077e-01    4.7777754e+02    0.0000000e+00    4.8415691e-05    8.6920507e+02    8.8039555e+02    8.4557588e+02    4.9000000e+02    4.9000000e+02    4.9000000e+02    5.4741630e+06    1.0822938e+03    5.1975487e+03    1.2666491e-02    9.6024414e+00   -1.1578448e-12    5.1660116e-12    6.9338436e+04   -3.5640477e-02    5.8841918e-05   -7.2602903e-19   -2.3770992e-04   -2.8603885e+03    2.0419303e-13   -4.3525765e-21   -1.6205392e-18    6.2420874e-06    6.4918929e+01
  -1.4575318e+01    2.3017474e+00    5.1583699e-01    4.7373922e+02    0.0000000e+00    4.8272858e-05    8.7012641e+02    8.8135385e+02    8.4601970e+02    4.9000000e+02    4.9000000e+02    4.9000000e+02    5.5008949e+06    1.0837784e+03    5.2174346e+03    1.2666491e-02    9.6885281e+00   -1.1635000e-12    5.1912256e-12    6.9677035e+04   -3.5495045e-02    6.6890674e-05   -7.1933892e-19    2.0970384e-05   -2.8743387e+03    2.0518833e-13   -4.7481046e-21   -1.6142261e-18    6.2109885e-06    6.4920509e+01
  -1.4451725e+01    2.3133819e+00    5.1218355e-01    4.6883054e+02    0.0000000e+00    4.8097824e-05    8.7127409e+02    8.8254349e+02    8.4653673e+02    4.9000000e+02    4.9000000e+02    4.9000000e+02    5.5331200e+06    1.0856607e+03    5.2424168e+03    1.2666491e-02    9.7965156e+00   -1.1703160e-12    5.2216382e-12    7.0085214e+04   -3.5513382e-02    5.6377694e-05   -7.2173475e-19   -4.0080201e-05   -2.8911729e+03    2.0639010e-13   -4.2337659e-21   -1.6148614e-18    6.3339495e-06    6.4924837e+01
  -1.4352851e+01    2.3190933e+00    5.0933083e-01    4.6501261e+02    0.0000000e+00    4.7960594e-05    8.7219342e+02    8.8349961e+02    8.4697761e+02    4.9000000e+02    4.9000000e+02    4.9000000e+02    5.5597255e+06    1.0872085e+03    5.2626618e+03    1.2666491e-02    9.8832392e+00   -1.1759437e-12    5.2467407e-12    7.0422213e+04   -3.5294270e-02    6.0698876e-05   -7.1850570e-19    9.5028730e-05   -2.9050573e+03    2.0738100e-13   -4.4690535e-21   -1.6049984e-18    6.4808926e-06    6.4931180e+01
  -1.4229259e+01    2.3324551e+00    5.0585807e-01    4.6038620e+02    0.0000000e+00    4.7792747e-05    8.7334306e+02    8.8470209e+02    8.4749282e+02    4.9000000e+02    4.9000000e+02    4.9000000e+02    5.5916357e+06    1.0891954e+03    5.2882859e+03    1.2666491e-02    9.9921715e+00   -1.1826914e-12    5.2768696e-12    7.0826403e+04   -3.5336096e-02    5.3546875e-05   -7.2006626e-19   -1.2856287e-04   -2.9217513e+03    2.0857348e-13   -4.0608748e-21   -1.6067730e-18    6.5145158e-06    6.4942794e+01
  -1.4088342e+01    2.3424972e+00    5.0200656e-01    4.5527941e+02    0.0000000e+00    4.7605665e-05    8.7464573e+02    8.8607808e+02    8.4809921e+02    4.9000000e+02    4.9000000e+02    4.9000000e+02    5.6287308e+06    1.0914881e+03    5.3175939e+03    1.2666491e-02    1.0117061e+01   -1.1905386e-12    5.3118656e-12    7.1296267e+04   -3.4921623e-02    7.4292313e-05   -7.2011329e-19    3.1461316e-05   -2.9411182e+03    2.0995551e-13   -4.9164577e-21   -1.5876595e-18    6.6392501e-06    6.4958886e+01
  -1.3975608e+01    2.3479303e+00    4.9900160e-01    4.5131283e+02    0.0000000e+00    4.7459017e-05    8.7568121e+02    8.8717930e+02    8.4863865e+02    4.9000000e+02    4.9000000e+02    4.9000000e+02    5.6599965e+06    1.0933377e+03    5.3410795e+03    1.2666491e-02    1.0217414e+01   -1.1971531e-12    5.3413584e-12    7.1692294e+04   -3.4563132e-02    8.5116453e-05   -7.1415888e-19    1.9804697e-04   -2.9574436e+03    2.1112032e-13   -5.4547139e-21   -1.5714521e-18    6.7283168e-06    6.4973602e+01
  -1.3834872e+01    2.3579354e+00    4.9533026e-01    4.4648553e+02    0.0000000e+00    4.7279105e-05    8.7697091e+02    8.8854349e+02    8.4922913e+02    4.9000000e+02    4.9000000e+02    4.9000000e+02    5.6964401e+06    1.0956753e+03    5.3705720e+03    1.2666491e-02    1.0343387e+01   -1.2048594e-12    5.3757702e-12    7.2153907e+04   -3.4636148e-02    7.1655740e-05   -7.1408682e-19   -1.2511232e-04   -2.9764971e+03    2.1248131e-13   -4.7871919e-21   -1.5746778e-18    6.9587803e-06    6.4994257e+01
  -1.3722283e+01    2.3631142e+00    4.9247056e-01    4.4274055e+02    0.0000000e+00    4.7138366e-05    8.7800386e+02    8.8964208e+02    8.4977256e+02    4.9000000e+02    4.9000000e+02    4.9000000e+02    5.7277955e+06    1.0975907e+03    5.3944591e+03    1.2666491e-02    1.0444612e+01   -1.2114929e-12    5.4053444e-12    7.2551070e+04   -3.4436908e-02    8.4446450e-05   -7.1264038e-19    1.4875503e-04   -2.9928680e+03    2.1364929e-13   -5.4073485e-21   -1.5657019e-18    7.0914293e-06    6.5013846e+01
  -1.3581745e+01    2.3694225e+00    4.8896798e-01    4.3817021e+02    0.0000000e+00    4.6965320e-05    8.7929108e+02    8.9099893e+02    8.5036614e+02    4.9000000e+02    4.9000000e+02    4.9000000e+02    5.7643717e+06    1.1000003e+03    5.4244143e+03    1.2666491e-02    1.0571669e+01   -1.2192277e-12    5.4398771e-12    7.3014361e+04   -3.4505372e-02    8.5160935e-05   -7.1061631e-19   -1.1815433e-04   -3.0119808e+03    2.1501434e-13   -5.4237537e-21   -1.5689003e-18    7.2953114e-06    6.5039716e+01
  -1.3469314e+01    2.3694993e+00    4.8623416e-01    4.3461667e+02    0.0000000e+00    4.6829700e-05    8.8032093e+02    8.9208857e+02    8.5091105e+02    4.9000000e+02    4.9000000e+02    4.9000000e+02    5.7958698e+06    1.1019660e+03    5.4486229e+03    1.2666491e-02    1.0673767e+01   -1.2258913e-12    5.4695863e-12    7.3413332e+04   -3.4271963e-02    7.4721110e-05   -7.0057464e-19    1.6718310e-04   -3.0284164e+03    2.1618695e-13   -4.9661301e-21   -1.5583818e-18    7.1025249e-06    6.5063041e+01
  -1.3328977e+01    2.3701082e+00    4.8287245e-01    4.3026181e+02    0.0000000e+00    4.6662322e-05    8.8160181e+02    8.9343669e+02    8.5150813e+02    4.9000000e+02    4.9000000e+02    4.9000000e+02    5.8325798e+06    1.1044225e+03    5.4788706e+03    1.2666491e-02    1.0801916e+01   -1.2336545e-12    5.5042453e-12    7.3878319e+04   -3.4307828e-02    9.6353859e-05   -7.0294078e-19   -1.1786615e-04   -3.0476015e+03    2.1755715e-13   -5.8996517e-21   -1.5600621e-18    7.3447270e-06    6.5092680e+01
  -1.3216707e+01    2.3708907e+00    4.8024256e-01    4.2686765e+02    0.0000000e+00    4.6530861e-05    8.8262528e+02    8.9452338e+02    8.5205883e+02    4.9000000e+02    4.9000000e+02    4.9000000e+02    5.8641787e+06    1.1064172e+03    5.5032567e+03    1.2666491e-02    1.0904891e+01   -1.2403395e-12    5.5340492e-12    7.4278566e+04   -3.4103038e-02    7.2391622e-05   -6.9082609e-19    1.6907970e-04   -3.0641106e+03    2.1873501e-13   -4.8688383e-21   -1.5509200e-18    7.1433301e-06    6.5118551e+01
  -1.3076564e+01    2.3779841e+00    4.7700113e-01    4.2269637e+02    0.0000000e+00    4.6368319e-05    8.8389604e+02    8.9586391e+02    8.5264204e+02    4.9000000e+02    4.9000000e+02    4.9000000e+02    5.9003434e+06    1.1088984e+03    5.5336372e+03    1.2666491e-02    1.1034142e+01   -1.2479871e-12    5.5681959e-12    7.4736646e+04   -3.4150967e-02    9.3287392e-05   -7.0349820e-19   -1.5759379e-04   -3.0830320e+03    2.2008650e-13   -5.7345215e-21   -1.5529461e-18    7.3696422e-06    6.5150783e+01
  -1.2964449e+01    2.3846870e+00    4.7447189e-01    4.1945389e+02    0.0000000e+00    4.6240975e-05    8.8491084e+02    8.9694634e+02    8.5321372e+02    4.9000000e+02    4.9000000e+02    4.9000000e+02    5.9325292e+06    1.1109148e+03    5.5581293e+03    1.2666491e-02    1.1138000e+01   -1.2547967e-12    5.5985478e-12    7.5144328e+04   -3.3964208e-02    7.2362832e-05   -6.9201486e-19    2.6887206e-04   -3.0998489e+03    2.2128606e-13   -4.8557631e-21   -1.5445458e-18    7.2048675e-06    6.5178939e+01
  -1.2824497e+01    2.3991839e+00    4.7135733e-01    4.1547314e+02    0.0000000e+00    4.6083641e-05    8.8616671e+02    8.9827343e+02    8.5379442e+02    4.9000000e+02    4.9000000e+02    4.9000000e+02    5.9686405e+06    1.1134117e+03    5.5885258e+03    1.2666491e-02    1.1268353e+01   -1.2624327e-12    5.6326486e-12    7.5601731e+04   -3.4039196e-02    7.9675509e-05   -6.9661072e-19   -1.6949573e-04   -3.1187425e+03    2.2263574e-13   -5.1704358e-21   -1.5481471e-18    7.3614359e-06    6.5213744e+01
  -1.2796507e+01    2.4016994e+00    4.7076755e-01    4.1472130e+02    0.0000000e+00    4.6053767e-05    8.8642750e+02    8.9855672e+02    8.5402719e+02    4.9000000e+02    4.9000000e+02    4.9000000e+02    5.9795108e+06    1.1139766e+03    5.5950747e+03    1.2666491e-02    1.1294455e+01   -1.2647339e-12    5.6428447e-12    7.5739419e+04   -3.3879713e-02    4.8326574e-05   -6.8459586e-19    1.7679322e-03   -3.1243601e+03    2.2303401e-13   -3.7791433e-21   -1.5409028e-18    6.1128994e-06    6.5224306e+01
  -1.2663116e+01    2.4136651e+00    4.6788560e-01    4.1105975e+02    0.0000000e+00    4.5907271e-05    8.8760376e+02    8.9981643e+02    8.5462461e+02    4.9000000e+02    4.9000000e+02    4.9000000e+02    6.0153073e+06    1.1163368e+03    5.6237441e+03    1.2666491e-02    1.1419272e+01   -1.2723005e-12    5.6767106e-12    7.6192835e+04   -3.3849233e-02    7.9366511e-05   -6.9150306e-19   -3.9064264e-04   -3.1431468e+03    2.2437873e-13   -5.1098578e-21   -1.5394054e-18    6.9508802e-06    6.5258316e+01
  -1.2594781e+01    2.4260170e+00    4.6643792e-01    4.0922602e+02    0.0000000e+00    4.5833445e-05    8.8820839e+02    9.0044955e+02    8.5491469e+02    4.9000000e+02    4.9000000e+02    4.9000000e+02    6.0336291e+06    1.1175743e+03    5.6386358e+03    1.2666491e-02    1.1483492e+01   -1.2761762e-12    5.6939964e-12    7.6424907e+04   -3.4104622e-02    5.4963480e-05   -6.8619646e-19   -3.2011147e-04   -3.1527311e+03    2.2506289e-13   -4.0471170e-21   -1.5514674e-18    6.3637165e-06    6.5277433e+01
  -1.2402587e+01    2.4456882e+00    4.6244167e-01    4.0417344e+02    0.0000000e+00    4.5629209e-05    8.8991009e+02    9.0223071e+02    8.5571439e+02    4.9000000e+02    4.9000000e+02    4.9000000e+02    6.0847785e+06    1.1211063e+03    5.6808868e+03    1.2666491e-02    1.1665129e+01   -1.2869985e-12    5.7422345e-12    7.7072792e+04   -3.4199049e-02    6.4829765e-05   -6.9014112e-19    7.1695936e-05   -3.1794117e+03    2.2696607e-13   -4.5150369e-21   -1.5558277e-18    6.2522436e-06    6.5334710e+01
  -1.2269119e+01    2.4464696e+00    4.5970660e-01    4.0072614e+02    0.0000000e+00    4.5488942e-05    8.9108516e+02    9.0346219e+02    8.5626169e+02    4.9000000e+02    4.9000000e+02    4.9000000e+02    6.1198359e+06    1.1235392e+03    5.7101172e+03    1.2666491e-02    1.1792148e+01   -1.2944130e-12    5.7753227e-12    7.7516845e+04   -3.4089190e-02    5.8750286e-05   -6.9057189e-19    4.5328017e-05   -3.1976986e+03    2.2827171e-13   -4.2447227e-21   -1.5508348e-18    6.3458173e-06    6.5373812e+01
  -1.2162345e+01    2.4406921e+00    4.5754767e-01    3.9801251e+02    0.0000000e+00    4.5377888e-05    8.9202045e+02    9.0444943e+02    8.5676143e+02    4.9000000e+02    4.9000000e+02    4.9000000e+02    6.1499188e+06    1.1254819e+03    5.7334669e+03    1.2666491e-02    1.1894179e+01   -1.3007770e-12    5.8037003e-12    7.7897891e+04   -3.3908028e-02    5.3306675e-05   -6.7910804e-19    2.5773903e-04   -3.2133817e+03    2.2939076e-13   -4.0517087e-21   -1.5427200e-18    6.2337795e-06    6.5405457e+01
  -1.2028877e+01    2.4369516e+00    4.5486608e-01    3.9465068e+02    0.0000000e+00    4.5239562e-05    8.9318329e+02    9.0567404e+02    8.5731580e+02    4.9000000e+02    4.9000000e+02    4.9000000e+02    6.1850472e+06    1.1278920e+03    5.7625455e+03    1.2666491e-02    1.2022365e+01   -1.3082055e-12    5.8368694e-12    7.8342844e+04   -3.3875381e-02    5.8039396e-05   -6.7978300e-19   -1.1486570e-04   -3.2317523e+03    2.3070292e-13   -4.2333758e-21   -1.5411593e-18    6.3795136e-06    6.5444464e+01
  -1.1958493e+01    2.4314233e+00    4.5349343e-01    3.9293524e+02    0.0000000e+00    4.5168536e-05    8.9380375e+02    9.0633587e+02    8.5770182e+02    4.9000000e+02    4.9000000e+02    4.9000000e+02    6.2064907e+06    1.1292204e+03    5.7783020e+03    1.2666491e-02    1.2090148e+01   -1.3127411e-12    5.8570931e-12    7.8614458e+04   -3.3705409e-02    5.9217423e-05   -6.7213010e-19    3.6105647e-04   -3.2429171e+03    2.3149953e-13   -4.2576754e-21   -1.5337699e-18    6.0009547e-06    6.5468355e+01
  -1.1893576e+01    2.4206219e+00    4.5224291e-01    3.9137538e+02    0.0000000e+00    4.5103701e-05    8.9437455e+02    9.0693724e+02    8.5800594e+02    4.9000000e+02    4.9000000e+02    4.9000000e+02    6.2245348e+06    1.1304509e+03    5.7928565e+03    1.2666491e-02    1.2152824e+01   -1.3165562e-12    5.8741439e-12    7.8843013e+04   -3.3613367e-02    6.8157169e-05   -6.5115001e-19   -1.8456487e-04   -3.2523040e+03    2.3217045e-13   -4.5241109e-21   -1.5296227e-18    6.4093833e-06    6.5490954e+01
  -1.1758243e+01    2.3815024e+00    4.4964523e-01    3.8814019e+02    0.0000000e+00    4.4968793e-05    8.9556496e+02    9.0816631e+02    8.5862493e+02    4.9000000e+02    4.9000000e+02    4.9000000e+02    6.2618739e+06    1.1330173e+03    5.8232717e+03    1.2666491e-02    1.2283999e+01   -1.3244535e-12    5.9093822e-12    7.9315969e+04   -3.2914268e-02    7.7531550e-05   -5.8204406e-19   -1.6181927e-04   -3.2717270e+03    2.3355701e-13   -4.6854298e-21   -1.4985045e-18    6.8685889e-06    6.5538075e+01
  -1.1681681e+01    2.3490437e+00    4.4819213e-01    3.8632816e+02    0.0000000e+00    4.4893406e-05    8.9625567e+02    9.0887029e+02    8.5898569e+02    4.9000000e+02    4.9000000e+02    4.9000000e+02    6.2834216e+06    1.1345473e+03    5.8411555e+03    1.2666491e-02    1.2358534e+01   -1.3290121e-12    5.9297091e-12    7.9588902e+04   -3.1758243e-02    5.9586798e-05   -5.5856374e-19   -6.0684201e-05   -3.2828779e+03    2.3435254e-13   -3.8167161e-21   -1.4458249e-18    6.8898715e-06    6.5568317e+01
  -1.1565297e+01    2.2867760e+00    4.4599862e-01    3.8358504e+02    0.0000000e+00    4.4779908e-05    8.9733254e+02    9.0996138e+02    8.5957104e+02    4.9000000e+02    4.9000000e+02    4.9000000e+02    6.3173685e+06    1.1369923e+03    5.8693759e+03    1.2666491e-02    1.2472247e+01   -1.3361920e-12    5.9617435e-12    8.0018891e+04   -3.0333640e-02    5.3053660e-05   -5.3425138e-19    4.7952870e-05   -3.3003479e+03    2.3559942e-13   -3.5587594e-21   -1.3806971e-18    6.8518599e-06    6.5619649e+01
  -1.1467703e+01    2.2148104e+00    4.4412887e-01    3.8124244e+02    0.0000000e+00    4.4683352e-05    8.9825218e+02    9.1090043e+02    8.6009616e+02    4.9000000e+02    4.9000000e+02    4.9000000e+02    6.3462610e+06    1.1390756e+03    5.8935222e+03    1.2666491e-02    1.2568012e+01   -1.3423029e-12    5.9890116e-12    8.0384857e+04   -2.8746574e-02    3.0458253e-05   -5.0681746e-19    1.5085558e-05   -3.3153588e+03    2.3667125e-13   -2.4861608e-21   -1.3079053e-18    6.0659001e-06    6.5662923e+01
  -1.1374157e+01    2.1245135e+00    4.4226206e-01    3.7890296e+02    0.0000000e+00    4.4587002e-05    8.9913627e+02    9.1183008e+02    8.6064096e+02    4.9000000e+02    4.9000000e+02    4.9000000e+02    6.3741272e+06    1.1410122e+03    5.9164903e+03    1.2666491e-02    1.2660167e+01   -1.3481985e-12    6.0152985e-12    8.0737824e+04   -2.7115114e-02    3.5514155e-05   -4.8239224e-19    3.9474482e-06   -3.3300857e+03    2.3772242e-13   -2.6806631e-21   -1.2334598e-18    4.5960875e-06    6.5699483e+01
  -1.1255913e+01    2.0301307e+00    4.3983591e-01    3.7585444e+02    0.0000000e+00    4.4462147e-05    9.0027733e+02    9.1305827e+02    8.6141221e+02    4.9000000e+02    4.9000000e+02    4.9000000e+02    6.4101010e+06    1.1434871e+03    5.9460891e+03    1.2666491e-02    1.2777201e+01   -1.3558074e-12    6.0492476e-12    8.1193486e+04   -2.7320819e-02    5.7407264e-05   -5.1434298e-19    1.2388925e-05   -3.3491885e+03    2.3908600e-13   -3.4476406e-21   -1.2413776e-18    5.2864813e-06    6.5744668e+01
  -1.1194489e+01    2.0085193e+00    4.3858717e-01    3.7428071e+02    0.0000000e+00    4.4398076e-05    9.0088491e+02    9.1371634e+02    8.6184891e+02    4.9000000e+02    4.9000000e+02    4.9000000e+02    6.4292931e+06    1.1448393e+03    5.9620357e+03    1.2666491e-02    1.2838236e+01   -1.3598655e-12    6.0673655e-12    8.1436583e+04   -2.7666403e-02   -7.2394166e-06   -5.1155124e-19    4.0927209e-05   -3.3593007e+03    2.3980795e-13   -5.0849086e-22   -1.2570464e-18    3.1437610e-06    6.5771176e+01
  -1.1081047e+01    2.0026405e+00    4.3626163e-01    3.7135615e+02    0.0000000e+00    4.4278501e-05    9.0198410e+02    9.1492966e+02    8.6267923e+02    4.9000000e+02    4.9000000e+02    4.9000000e+02    6.4642352e+06    1.1472160e+03    5.9905797e+03    1.2666491e-02    1.2951367e+01   -1.3672573e-12    6.1003340e-12    8.1879177e+04   -2.7940813e-02   -1.3139118e-05   -5.2052150e-19    2.4226018e-05   -3.3778111e+03    2.4112925e-13   -2.2546007e-22   -1.2694373e-18    1.8963977e-06    6.5814189e+01
  -1.0968592e+01    2.0492233e+00    4.3401667e-01    3.6854111e+02    0.0000000e+00    4.4162700e-05    9.0305938e+02    9.1609964e+02    8.6348345e+02    4.9000000e+02    4.9000000e+02    4.9000000e+02    6.4985844e+06    1.1495587e+03    6.0186347e+03    1.2666491e-02    1.3064041e+01   -1.3745233e-12    6.1327428e-12    8.2314260e+04   -2.8443398e-02    1.4635898e-05   -5.2559559e-19    4.5827631e-05   -3.3958858e+03    2.4241947e-13   -1.3486773e-21   -1.2921922e-18    2.7836408e-06    6.5857556e+01
  -1.0899376e+01    2.0936192e+00    4.3266384e-01    3.6685517e+02    0.0000000e+00    4.4092461e-05    9.0370395e+02    9.1679313e+02    8.6394461e+02    4.9000000e+02    4.9000000e+02    4.9000000e+02    6.5192974e+06    1.1509515e+03    6.0354302e+03    1.2666491e-02    1.3133665e+01   -1.3789046e-12    6.1522931e-12    8.2576621e+04   -2.8852642e-02    4.3432280e-05   -5.1104645e-19   -2.9408067e-05   -3.4067921e+03    2.4319809e-13   -2.7888153e-21   -1.3116454e-18    4.6542703e-06    6.5882714e+01
  -1.0749862e+01    2.1958065e+00    4.2986251e-01    3.6338192e+02    0.0000000e+00    4.3946204e-05    9.0507800e+02    9.1822301e+02    8.6484169e+02    4.9000000e+02    4.9000000e+02    4.9000000e+02    6.5637294e+06    1.1539880e+03    6.0716396e+03    1.2666491e-02    1.3284669e+01   -1.3883029e-12    6.1942195e-12    8.3139419e+04   -2.9970824e-02    5.2162538e-05   -5.1684863e-19   -2.7121858e-05   -3.4299713e+03    2.4485269e-13   -3.1531547e-21   -1.3631352e-18    5.6113483e-06    6.5941332e+01
  -1.0661650e+01    2.2440714e+00    4.2828074e-01    3.6143290e+02    0.0000000e+00    4.3863076e-05    9.0587944e+02    9.1903309e+02    8.6531409e+02    4.9000000e+02    4.9000000e+02    4.9000000e+02    6.5897770e+06    1.1558028e+03    6.0930340e+03    1.2666491e-02    1.3374170e+01   -1.3938104e-12    6.2188111e-12    8.3469350e+04   -3.0683984e-02    7.4696275e-05   -5.1155275e-19    1.5634139e-05   -3.4434796e+03    2.4581720e-13   -4.2304875e-21   -1.3967749e-18    7.2216732e-06    6.5978741e+01
  -1.0563708e+01    2.2723904e+00    4.2654045e-01    3.5929877e+02    0.0000000e+00    4.3771170e-05    9.0675147e+02    9.1991320e+02    8.6580751e+02    4.9000000e+02    4.9000000e+02    4.9000000e+02    6.6182917e+06    1.1577560e+03    6.1162593e+03    1.2666491e-02    1.3473917e+01   -1.3998429e-12    6.2457125e-12    8.3830532e+04   -3.1241375e-02    6.4848111e-05   -5.1518654e-19    1.1264751e-05   -3.4583142e+03    2.4687599e-13   -3.8545407e-21   -1.4228931e-18    7.0238141e-06    6.6017954e+01
  -1.0462299e+01    2.2773002e+00    4.2476052e-01    3.5711790e+02    0.0000000e+00    4.3677074e-05    9.0765295e+02    9.2081570e+02    8.6631392e+02    4.9000000e+02    4.9000000e+02    4.9000000e+02    6.6478875e+06    1.1597879e+03    6.1403680e+03    1.2666491e-02    1.3577597e+01   -1.4061026e-12    6.2736405e-12    8.4205407e+04   -3.1758922e-02    7.9359084e-05   -5.2092721e-19    5.7302159e-05   -3.4736450e+03    2.4797035e-13   -4.5146924e-21   -1.4463497e-18    7.1745820e-06    6.6059590e+01
  -1.0375967e+01    2.2711342e+00    4.2322074e-01    3.5523490e+02    0.0000000e+00    4.3595512e-05    9.0840503e+02    9.2158627e+02    8.6675926e+02    4.9000000e+02    4.9000000e+02    4.9000000e+02    6.6727525e+06    1.1614269e+03    6.1602368e+03    1.2666491e-02    1.3666163e+01   -1.4113620e-12    6.2971091e-12    8.4520358e+04   -3.2144080e-02    8.3324960e-05   -5.5005054e-19   -3.0833075e-05   -3.4866238e+03    2.4889689e-13   -4.6998081e-21   -1.4629031e-18    7.5097066e-06    6.6090586e+01
  -1.0281628e+01    2.2684638e+00    4.2151585e-01    3.5315051e+02    0.0000000e+00    4.3505177e-05    9.0921483e+02    9.2243177e+02    8.6726820e+02    4.9000000e+02    4.9000000e+02    4.9000000e+02    6.6996667e+06    1.1631426e+03    6.1814114e+03    1.2666491e-02    1.3763272e+01   -1.4170553e-12    6.3225003e-12    8.4861268e+04   -3.2232515e-02    6.8534476e-05   -6.1064328e-19    4.0910176e-05   -3.5007355e+03    2.4990414e-13   -4.1642625e-21   -1.4652867e-18    7.1727564e-06    6.6120470e+01
  -1.0173267e+01    2.2862592e+00    4.1955545e-01    3.5075325e+02    0.0000000e+00    4.3401314e-05    9.1013477e+02    9.2340450e+02    8.6787751e+02    4.9000000e+02    4.9000000e+02    4.9000000e+02    6.7303989e+06    1.1650625e+03    6.2053428e+03    1.2666491e-02    1.3875235e+01   -1.4235539e-12    6.3515145e-12    8.5250537e+04   -3.2006927e-02    5.1511055e-05   -6.4389078e-19   -4.9989131e-07   -3.5168416e+03    2.5105410e-13   -3.4049440e-21   -1.4540754e-18    5.9419704e-06    6.6152343e+01
  -1.0051177e+01    2.3269075e+00    4.1735763e-01    3.4807245e+02    0.0000000e+00    4.3284558e-05    9.1114466e+02    9.2449321e+02    8.6855870e+02    4.9000000e+02    4.9000000e+02    4.9000000e+02    6.7643702e+06    1.1671199e+03    6.2313941e+03    1.2666491e-02    1.4001903e+01   -1.4307401e-12    6.3835676e-12    8.5680834e+04   -3.2049690e-02    4.3239078e-05   -6.4996618e-19    3.4134198e-06   -3.5346768e+03    2.5232720e-13   -3.1161858e-21   -1.4561748e-18    5.5095178e-06    6.6183783e+01
  -9.9808389e+00    2.3606563e+00    4.1611413e-01    3.4656132e+02    0.0000000e+00    4.3218238e-05    9.1171464e+02    9.2511206e+02    8.6893245e+02    4.9000000e+02    4.9000000e+02    4.9000000e+02    6.7836854e+06    1.1682765e+03    6.2460970e+03    1.2666491e-02    1.4075126e+01   -1.4348249e-12    6.4017982e-12    8.5925489e+04   -3.2218161e-02    7.7060733e-05   -6.5071427e-19    2.6271739e-05   -3.5448028e+03    2.5305014e-13   -4.7097595e-21   -1.4641522e-18    7.4461932e-06    6.6201192e+01
  -9.8542307e+00    2.4238864e+00    4.1392697e-01    3.4391441e+02    0.0000000e+00    4.3101077e-05    9.1271941e+02    9.2618435e+02    8.6955212e+02    4.9000000e+02    4.9000000e+02    4.9000000e+02    6.8179691e+06    1.1703179e+03    6.2720651e+03    1.2666491e-02    1.4207341e+01   -1.4420765e-12    6.4341518e-12    8.6359743e+04   -3.2777563e-02    5.3750266e-05   -6.3870973e-19    2.2193168e-06   -3.5627219e+03    2.5432933e-13   -3.7396554e-21   -1.4912033e-18    6.2259428e-06    6.6232052e+01
  -9.7979604e+00    2.4507654e+00    4.1298183e-01    3.4277536e+02    0.0000000e+00    4.3050226e-05    9.1316119e+02    9.2664807e+02    8.6980862e+02    4.9000000e+02    4.9000000e+02    4.9000000e+02    6.8331421e+06    1.1712308e+03    6.2835808e+03    1.2666491e-02    1.4266271e+01   -1.4452849e-12    6.4484765e-12    8.6551932e+04   -3.3043213e-02    4.0388061e-05   -6.3996600e-19    9.6249317e-07   -3.5706242e+03    2.5489359e-13   -3.1116049e-21   -1.5035308e-18    4.9866991e-06    6.6246664e+01
  -9.6397002e+00    2.5122868e+00    4.1035606e-01    3.3962342e+02    0.0000000e+00    4.2908364e-05    9.1436450e+02    9.2789266e+02    8.7045163e+02    4.9000000e+02    4.9000000e+02    4.9000000e+02    6.8746190e+06    1.1736669e+03    6.3147349e+03    1.2666491e-02    1.4432630e+01   -1.4540582e-12    6.4876146e-12    8.7077299e+04   -3.3251733e-02    2.8918230e-08   -6.4611195e-19    2.0663382e-05   -3.5922411e+03    2.5643662e-13   -1.3513568e-21   -1.5132901e-18    2.3902672e-06    6.6282915e+01
  -9.5693623e+00    2.5227979e+00    4.0921252e-01    3.3825329e+02    0.0000000e+00    4.2846450e-05    9.1489606e+02    9.2843433e+02    8.7072691e+02    4.9000000e+02    4.9000000e+02    4.9000000e+02    6.8931788e+06    1.1747566e+03    6.3285832e+03    1.2666491e-02    1.4506820e+01   -1.4579832e-12    6.5051334e-12    8.7312387e+04   -3.3332105e-02   -1.8033377e-06   -6.4422536e-19    2.4878291e-05   -3.6018440e+03    2.5712221e-13   -1.3031515e-21   -1.5170143e-18    2.1665534e-06    6.6299881e+01
  -9.4814400e+00    2.5235002e+00    4.0777122e-01    3.3652853e+02    0.0000000e+00    4.2768311e-05    9.1555041e+02    9.2910336e+02    8.7106477e+02    4.9000000e+02    4.9000000e+02    4.9000000e+02    6.9160024e+06    1.1760628e+03    6.3454667e+03    1.2666491e-02    1.4599805e+01   -1.4628114e-12    6.5266674e-12    8.7601481e+04   -3.3249823e-02   -4.7341477e-06   -6.4708429e-19    6.2021828e-06   -3.6137036e+03    2.5796869e-13   -1.1703135e-21   -1.5131781e-18    2.1790265e-06    6.6318259e+01
  -9.3231798e+00    2.4968927e+00    4.0514516e-01    3.3338561e+02    0.0000000e+00    4.2625933e-05    9.1671819e+02    9.3030073e+02    8.7168866e+02    4.9000000e+02    4.9000000e+02    4.9000000e+02    6.9570675e+06    1.1783327e+03    6.3753235e+03    1.2666491e-02    1.4767773e+01   -1.4714976e-12    6.5654183e-12    8.8121632e+04   -3.3081390e-02   -1.7887393e-07   -6.5239349e-19    4.5853649e-06   -3.6350611e+03    2.5949321e-13   -1.2983115e-21   -1.5050497e-18    2.5821375e-06    6.6346683e+01
  -9.2528419e+00    2.4783749e+00    4.0395982e-01    3.3196587e+02    0.0000000e+00    4.2561709e-05    9.1723539e+02    9.3083433e+02    8.7197916e+02    4.9000000e+02    4.9000000e+02    4.9000000e+02    6.9754085e+06    1.1793115e+03    6.3884248e+03    1.2666491e-02    1.4842664e+01   -1.4753759e-12    6.5827326e-12    8.8353949e+04   -3.2975454e-02    1.0269089e-05   -6.4636351e-19    1.7373081e-05   -3.6446101e+03    2.6017510e-13   -1.7411347e-21   -1.5003709e-18    2.9273283e-06    6.6357375e+01
  -9.1965716e+00    2.4674241e+00    4.0302380e-01    3.3084772e+02    0.0000000e+00    4.2510889e-05    9.1765572e+02    9.3127952e+02    8.7223605e+02    4.9000000e+02    4.9000000e+02    4.9000000e+02    6.9902668e+06    1.1801310e+03    6.3992222e+03    1.2666491e-02    1.4902679e+01   -1.4785155e-12    6.5967790e-12    8.8542150e+04   -3.2890630e-02    6.7666046e-06   -6.3754917e-19   -1.3826327e-04   -3.6524005e+03    2.6073257e-13   -1.5662321e-21   -1.4969207e-18    2.9964934e-06    6.6367659e+01
  -9.0383114e+00    2.4586487e+00    4.0035915e-01    3.2766655e+02    0.0000000e+00    4.2366155e-05    9.1880121e+02    9.3247954e+02    8.7298079e+02    4.9000000e+02    4.9000000e+02    4.9000000e+02    7.0308553e+06    1.1822450e+03    6.4280441e+03    1.2666491e-02    1.5072042e+01   -1.4871029e-12    6.6350625e-12    8.9056265e+04   -3.2522778e-02    7.0699058e-06   -6.3612496e-19   -1.0734479e-05   -3.6737070e+03    2.6225252e-13   -1.4650532e-21   -1.4799768e-18    3.0006994e-06    6.6387374e+01
  -8.9679735e+00    2.4531765e+00    3.9918335e-01    3.2626225e+02    0.0000000e+00    4.2302313e-05    9.1931060e+02    9.3300731e+02    8.7332786e+02    4.9000000e+02    4.9000000e+02    4.9000000e+02    7.0491868e+06    1.1831895e+03    6.4408899e+03    1.2666491e-02    1.5147548e+01   -1.4909806e-12    6.6523587e-12    8.9288461e+04   -3.2463796e-02    3.0895032e-06   -6.3530392e-19    4.7480735e-05   -3.6832530e+03    2.6293365e-13   -1.2278371e-21   -1.4772976e-18    2.6609236e-06    6.6396476e+01
  -8.8800511e+00    2.4537553e+00    3.9769945e-01    3.2449272e+02    0.0000000e+00    4.2221611e-05    9.1993463e+02    9.3365891e+02    8.7375335e+02    4.9000000e+02    4.9000000e+02    4.9000000e+02    7.0715412e+06    1.1843011e+03    6.4564075e+03    1.2666491e-02    1.5242159e+01   -1.4957097e-12    6.6734497e-12    8.9571612e+04   -3.2438425e-02    2.9953644e-07   -6.3173429e-19   -3.0350717e-06   -3.6949774e+03    2.6377053e-13   -1.1445320e-21   -1.4762653e-18    2.5244076e-06    6.6404424e+01
  -8.7217909e+00    2.4636297e+00    3.9503531e-01    3.2132053e+02    0.0000000e+00    4.2076480e-05    9.2104224e+02    9.3480872e+02    8.7449544e+02    4.9000000e+02    4.9000000e+02    4.9000000e+02    7.1115839e+06    1.1862366e+03    6.4837852e+03    1.2666491e-02    1.5413004e+01   -1.5041790e-12    6.7112406e-12    9.0078813e+04   -3.2483258e-02   -9.6496938e-06   -6.2314526e-19   -3.0543395e-05   -3.7159452e+03    2.6526745e-13   -8.0154682e-22   -1.4788644e-18    1.9075621e-06    6.6415934e+01
  -8.6514530e+00    2.4661396e+00    3.9385953e-01    3.1992222e+02    0.0000000e+00    4.2012338e-05    9.2153101e+02    9.3530854e+02    8.7480197e+02    4.9000000e+02    4.9000000e+02    4.9000000e+02    7.1295266e+06    1.1870866e+03    6.4958527e+03    1.2666491e-02    1.5489155e+01   -1.5079733e-12    6.7281762e-12    9.0306084e+04   -3.2532704e-02   -1.0264289e-05   -6.2426531e-19    2.4882977e-05   -3.7252784e+03    2.6593370e-13   -7.0703852e-22   -1.4808745e-18    1.7285624e-06    6.6420743e+01
  -8.5951827e+00    2.4686883e+00    3.9292067e-01    3.1880765e+02    0.0000000e+00    4.1961027e-05    9.2191901e+02    9.3570719e+02    8.7504234e+02    4.9000000e+02    4.9000000e+02    4.9000000e+02    7.1437112e+06    1.1877549e+03    6.5054105e+03    1.2666491e-02    1.5550165e+01   -1.5109742e-12    6.7415591e-12    9.0485753e+04   -3.2544187e-02   -1.4594804e-05   -6.2218973e-19   -2.0616931e-05   -3.7326941e+03    2.6646304e-13   -5.7383356e-22   -1.4815900e-18    1.6315112e-06    6.6424082e+01
  -8.4369225e+00    2.4799930e+00    3.9025664e-01    3.1564977e+02    0.0000000e+00    4.1815185e-05    9.2298262e+02    9.3678848e+02    8.7567243e+02    4.9000000e+02    4.9000000e+02    4.9000000e+02    7.1827652e+06    1.1894867e+03    6.5311002e+03    1.2666491e-02    1.5722268e+01   -1.5192344e-12    6.7784150e-12    9.0980429e+04   -3.2515772e-02   -1.7319183e-05   -6.2080951e-19   -2.5970534e-06   -3.7531288e+03    2.6792183e-13   -5.9202814e-22   -1.4804919e-18    1.1321617e-06    6.6426342e+01
  -8.3665846e+00    2.4805449e+00    3.8907911e-01    3.1425450e+02    0.0000000e+00    4.1750686e-05    9.2345218e+02    9.3726197e+02    8.7594720e+02    4.9000000e+02    4.9000000e+02    4.9000000e+02    7.2001956e+06    1.1902462e+03    6.5424186e+03    1.2666491e-02    1.5798964e+01   -1.5229208e-12    6.7948658e-12    9.1201213e+04   -3.2541078e-02   -2.9366071e-05   -6.1601530e-19    1.9925402e-05   -3.7622001e+03    2.6856939e-13   -7.9155049e-23   -1.4818051e-18    1.0792037e-06    6.6427020e+01
  -8.2786623e+00    2.4794594e+00    3.8759546e-01    3.1249834e+02    0.0000000e+00    4.1669327e-05    9.2402968e+02    9.3784490e+02    8.7629450e+02    4.9000000e+02    4.9000000e+02    4.9000000e+02    7.2215835e+06    1.1911395e+03    6.5561303e+03    1.2666491e-02    1.5895036e+01   -1.5274450e-12    6.8150474e-12    9.1472121e+04   -3.2492271e-02   -2.5079722e-05   -6.1625839e-19   -6.9409421e-06   -3.7733657e+03    2.6936644e-13   -2.9615978e-22   -1.4796244e-18    1.2307487e-06    6.6425045e+01
  -8.1204021e+00    2.4635126e+00    3.8490672e-01    3.0931824e+02    0.0000000e+00    4.1521750e-05    9.2505527e+02    9.3887522e+02    8.7691428e+02    4.9000000e+02    4.9000000e+02    4.9000000e+02    7.2600061e+06    1.1926564e+03    6.5801222e+03    1.2666491e-02    1.6068445e+01   -1.5355720e-12    6.8513061e-12    9.1958801e+04   -3.2342380e-02   -3.9746566e-06   -6.1049963e-19   -1.8792680e-05   -3.7933960e+03    2.7079632e-13   -1.2646082e-21   -1.4730351e-18    8.4503945e-07    6.6416766e+01
  -8.0500642e+00    2.4511219e+00    3.8370331e-01    3.0789525e+02    0.0000000e+00    4.1455678e-05    9.2550712e+02    9.3932680e+02    8.7718966e+02    4.9000000e+02    4.9000000e+02    4.9000000e+02    7.2771669e+06    1.1933005e+03    6.5905672e+03    1.2666491e-02    1.6145706e+01   -1.5392010e-12    6.8675048e-12    9.2176169e+04   -3.2318451e-02   -1.5086090e-05   -6.0361745e-19    2.7736444e-05   -3.8023146e+03    2.7143301e-13   -7.2884303e-22   -1.4722200e-18    1.9968828e-07    6.6411469e+01
  -7.9621419e+00    2.4421781e+00    3.8217733e-01    3.0609303e+02    0.0000000e+00    4.1371793e-05    9.2606191e+02    9.3988785e+02    8.7752815e+02    4.9000000e+02    4.9000000e+02    4.9000000e+02    7.2979874e+06    1.1940372e+03    6.6031184e+03    1.2666491e-02    1.6242467e+01   -1.5436055e-12    6.8871494e-12    9.2439891e+04   -3.2147362e-02   -4.8100868e-05   -5.9254977e-19   -3.6682222e-05   -3.8132418e+03    2.7221306e-13    7.8818155e-22   -1.4644921e-18   -7.4988027e-07    6.6401193e+01
  -7.8522389e+00    2.4339545e+00    3.8025815e-01    3.0382677e+02    0.0000000e+00    4.1266272e-05    9.2674953e+02    9.4058397e+02    8.7795029e+02    4.9000000e+02    4.9000000e+02    4.9000000e+02    7.3239516e+06    1.1949134e+03    6.6184753e+03    1.2666491e-02    1.6363698e+01   -1.5490968e-12    6.9116542e-12    9.2768766e+04   -3.2069525e-02   -3.5548030e-05   -5.9886043e-19    2.1835490e-08   -3.8268251e+03    2.7318274e-13    2.6503107e-22   -1.4607695e-18   -8.5046908e-07    6.6385974e+01
  -7.7643166e+00    2.4179371e+00    3.7872524e-01    3.0201726e+02    0.0000000e+00    4.1181958e-05    9.2729943e+02    9.4113943e+02    8.7829900e+02    4.9000000e+02    4.9000000e+02    4.9000000e+02    7.3453256e+06    1.1956087e+03    6.6307217e+03    1.2666491e-02    1.6460863e+01   -1.5536172e-12    6.9318253e-12    9.3039499e+04   -3.2042232e-02   -2.4626605e-05   -6.0083401e-19    8.3076460e-05   -3.8379237e+03    2.7397495e-13   -1.9054335e-22   -1.4595489e-18   -9.9508973e-07    6.6373496e+01
  -7.6939787e+00    2.4047051e+00    3.7749154e-01    3.0056348e+02    0.0000000e+00    4.1113980e-05    9.2773382e+02    9.4158077e+02    8.7857461e+02    4.9000000e+02    4.9000000e+02    4.9000000e+02    7.3621154e+06    1.1961300e+03    6.6402558e+03    1.2666491e-02    1.6538707e+01   -1.5571690e-12    6.9476685e-12    9.3252168e+04   -3.1902023e-02   -6.0933588e-05   -5.8856543e-19   -4.0999466e-06   -3.8466870e+03    2.7460055e-13    1.4794602e-21   -1.4532675e-18   -1.2453697e-06    6.6361718e+01
  -7.4961534e+00    2.3992943e+00    3.7397042e-01    2.9642190e+02    0.0000000e+00    4.0919608e-05    9.2891786e+02    9.4276203e+02    8.7931123e+02    4.9000000e+02    4.9000000e+02    4.9000000e+02    7.4075348e+06    1.1973676e+03    6.6652757e+03    1.2666491e-02    1.6758265e+01   -1.5667756e-12    6.9905324e-12    9.3827472e+04   -3.1725832e-02   -5.7260680e-05   -5.9688153e-19   -2.8296677e-05   -3.8705425e+03    2.7630358e-13    1.2542771e-21   -1.4453173e-18   -1.3701435e-06    6.6317058e+01
  -7.3378932e+00    2.3776519e+00    3.7116015e-01    2.9312195e+02    0.0000000e+00    4.0764210e-05    9.2985163e+02    9.4369775e+02    8.7990024e+02    4.9000000e+02    4.9000000e+02    4.9000000e+02    7.4445990e+06    1.1982819e+03    6.6846495e+03    1.2666491e-02    1.6934461e+01   -1.5746152e-12    7.0255084e-12    9.4296945e+04   -3.1647891e-02   -5.7566565e-05   -5.8773834e-19   -3.4935917e-06   -3.8898062e+03    2.7767868e-13    1.2708716e-21   -1.4417530e-18   -1.1892413e-06    6.6277903e+01
  -7.2499708e+00    2.3729939e+00    3.6957919e-01    2.9127135e+02    0.0000000e+00    4.0676513e-05    9.3035341e+02    9.4420430e+02    8.8020753e+02    4.9000000e+02    4.9000000e+02    4.9000000e+02    7.4642476e+06    1.1986914e+03    6.6946357e+03    1.2666491e-02    1.7032563e+01   -1.5787713e-12    7.0440511e-12    9.4545824e+04   -3.1578547e-02   -4.8838535e-05   -5.8432592e-19   -5.9778073e-05   -3.9001330e+03    2.7841595e-13    8.1480518e-22   -1.4386027e-18   -8.7911215e-07    6.6251271e+01
  -7.1400679e+00    2.3697810e+00    3.6760031e-01    2.8895731e+02    0.0000000e+00    4.0566632e-05    9.3097390e+02    9.4482435e+02    8.8058428e+02    4.9000000e+02    4.9000000e+02    4.9000000e+02    7.4887162e+06    1.1991638e+03    6.7067893e+03    1.2666491e-02    1.7155412e+01   -1.5839463e-12    7.0671437e-12    9.4855756e+04   -3.1511794e-02   -4.7622703e-05   -5.8622085e-19   -1.2856502e-05   -3.9129394e+03    2.7933013e-13    7.6078314e-22   -1.4354304e-18   -6.7727742e-07    6.6216110e+01
  -7.0521456e+00    2.3558693e+00    3.6602312e-01    2.8711462e+02    0.0000000e+00    4.0478980e-05    9.3146913e+02    9.4531262e+02    8.8089420e+02    4.9000000e+02    4.9000000e+02    4.9000000e+02    7.5089321e+06    1.1995345e+03    6.7164411e+03    1.2666491e-02    1.7253833e+01   -1.5882218e-12    7.0862217e-12    9.5111819e+04   -3.1458333e-02   -4.9040924e-05   -5.8102210e-19    9.5225285e-05   -3.9234221e+03    2.8007836e-13    8.1438222e-22   -1.4331925e-18   -5.8245562e-07    6.6187724e+01
  -6.9818077e+00    2.3439344e+00    3.6475475e-01    2.8563586e+02    0.0000000e+00    4.0408341e-05    9.3185769e+02    9.4569890e+02    8.8113498e+02    4.9000000e+02    4.9000000e+02    4.9000000e+02    7.5246610e+06    1.1997891e+03    6.7238231e+03    1.2666491e-02    1.7332656e+01   -1.5915494e-12    7.1010627e-12    9.5311050e+04   -3.1392535e-02   -4.4444929e-05   -5.7207421e-19   -1.2379091e-05   -3.9316296e+03    2.8066426e-13    5.6615648e-22   -1.4302297e-18   -4.6467025e-07    6.6162978e+01
  -6.8938853e+00    2.3365113e+00    3.6315313e-01    2.8377187e+02    0.0000000e+00    4.0318986e-05    9.3233158e+02    9.4617174e+02    8.8142465e+02    4.9000000e+02    4.9000000e+02    4.9000000e+02    7.5436921e+06    1.2000369e+03    6.7324924e+03    1.2666491e-02    1.7431312e+01   -1.5955748e-12    7.1190230e-12    9.5552108e+04   -3.1316915e-02   -5.0135586e-05   -5.7606636e-19   -6.8050157e-05   -3.9416310e+03    2.8137831e-13    7.7899497e-22   -1.4267858e-18   -8.4264990e-07    6.6128524e+01
  -6.7839824e+00    2.3317720e+00    3.6114211e-01    2.8143357e+02    0.0000000e+00    4.0206692e-05    9.3291377e+02    9.4674744e+02    8.8177501e+02    4.9000000e+02    4.9000000e+02    4.9000000e+02    7.5670968e+06    1.2002853e+03    6.7428208e+03    1.2666491e-02    1.7554822e+01   -1.6005248e-12    7.1411116e-12    9.5848563e+04   -3.1220616e-02   -5.5078454e-05   -5.7292897e-19   -3.0789437e-05   -3.9538920e+03    2.8225358e-13    9.6746796e-22   -1.4225089e-18   -1.3524525e-06    6.6082494e+01
  -6.6960601e+00    2.3134827e+00    3.5954346e-01    2.7957623e+02    0.0000000e+00    4.0117359e-05    9.3338311e+02    9.4720331e+02    8.8207458e+02    4.9000000e+02    4.9000000e+02    4.9000000e+02    7.5869085e+06    1.2004993e+03    6.7512032e+03    1.2666491e-02    1.7653752e+01   -1.6047144e-12    7.1598090e-12    9.6099507e+04   -3.1133691e-02   -5.0216519e-05   -5.6700093e-19    1.3842118e-04   -3.9641374e+03    2.8298486e-13    7.9609553e-22   -1.4185391e-18   -1.1643040e-06    6.6046459e+01
  -6.5377998e+00    2.2900251e+00    3.5660760e-01    2.7617548e+02    0.0000000e+00    3.9952835e-05    9.3417793e+02    9.4795524e+02    8.8257345e+02    4.9000000e+02    4.9000000e+02    4.9000000e+02    7.6201808e+06    1.2006457e+03    6.7642137e+03    1.2666491e-02    1.7832088e+01   -1.6117530e-12    7.1912058e-12    9.6520950e+04   -3.1047449e-02   -4.7072907e-05   -5.7039134e-19   -7.8489718e-05   -3.9815919e+03    2.8423098e-13    6.9302136e-22   -1.4145769e-18   -1.6171415e-06    6.5970835e+01
  -6.4278969e+00    2.2776846e+00    3.5455520e-01    2.7380257e+02    0.0000000e+00    3.9837621e-05    9.3471522e+02    9.4844335e+02    8.8291742e+02    4.9000000e+02    4.9000000e+02    4.9000000e+02    7.6431759e+06    1.2006789e+03    6.7726227e+03    1.2666491e-02    1.7956143e+01   -1.6166161e-12    7.2129090e-12    9.6812218e+04   -3.0949152e-02   -5.5970729e-05   -5.6996744e-19    6.3147884e-06   -3.9936049e+03    2.8508855e-13    1.1644338e-21   -1.4099578e-18   -2.1427811e-06    6.5915423e+01
  -6.3399746e+00    2.2582595e+00    3.5291439e-01    2.7190835e+02    0.0000000e+00    3.9745379e-05    9.3514084e+02    9.4882680e+02    8.8319596e+02    4.9000000e+02    4.9000000e+02    4.9000000e+02    7.6618957e+06    1.2006790e+03    6.7791234e+03    1.2666491e-02    1.8055483e+01   -1.6205754e-12    7.2305741e-12    9.7049332e+04   -3.0858925e-02   -6.1524957e-05   -5.6547889e-19    8.4186864e-05   -4.0033185e+03    2.8578187e-13    1.4779454e-21   -1.4057361e-18   -2.4519568e-06    6.5869860e+01
  -6.2300716e+00    2.2432027e+00    3.5084452e-01    2.6952563e+02    0.0000000e+00    3.9628680e-05    9.3565534e+02    9.4929675e+02    8.8352826e+02    4.9000000e+02    4.9000000e+02    4.9000000e+02    7.6841176e+06    1.2005751e+03    6.7864157e+03    1.2666491e-02    1.8179791e+01   -1.6252763e-12    7.2515427e-12    9.7330806e+04   -3.0729115e-02   -6.7391926e-05   -5.6804698e-19   -3.9307104e-05   -4.0149792e+03    2.8661432e-13    1.7658818e-21   -1.3996951e-18   -2.8195824e-06    6.5807764e+01
  -6.1421493e+00    2.2238010e+00    3.4919017e-01    2.6762369e+02    0.0000000e+00    3.9535293e-05    9.3606391e+02    9.4966464e+02    8.8379909e+02    4.9000000e+02    4.9000000e+02    4.9000000e+02    7.7023717e+06    1.2004715e+03    6.7920704e+03    1.2666491e-02    1.8279320e+01   -1.6291364e-12    7.2687727e-12    9.7562021e+04   -3.0631525e-02   -7.3329736e-05   -5.6181174e-19    6.7595665e-05   -4.0244681e+03    2.8729172e-13    2.0912788e-21   -1.3953367e-18   -3.1527649e-06    6.5757148e+01
  -6.0322464e+00    2.2112238e+00    3.4710513e-01    2.6523325e+02    0.0000000e+00    3.9417261e-05    9.3655707e+02    9.5011447e+02    8.8411781e+02    4.9000000e+02    4.9000000e+02    4.9000000e+02    7.7239043e+06    1.2002394e+03    6.7983068e+03    1.2666491e-02    1.8403845e+01   -1.6336915e-12    7.2890909e-12    9.7834764e+04   -3.0488216e-02   -8.1246862e-05   -5.6364488e-19   -5.0072475e-05   -4.0357853e+03    2.8809967e-13    2.4510969e-21   -1.3886995e-18   -3.5373493e-06    6.5688858e+01
  -5.9443240e+00    2.1900603e+00    3.4544100e-01    2.6332752e+02    0.0000000e+00    3.9322957e-05    9.3695112e+02    9.5046550e+02    8.8438101e+02    4.9000000e+02    4.9000000e+02    4.9000000e+02    7.7419154e+06    1.2000428e+03    6.8032022e+03    1.2666491e-02    1.8503538e+01   -1.6374999e-12    7.3060921e-12    9.8062901e+04   -3.0396994e-02   -8.5202451e-05   -5.5145396e-19    1.0720771e-04   -4.0451192e+03    2.8876599e-13    2.6478100e-21   -1.3847700e-18   -3.7688371e-06    6.5633684e+01
  -5.8344211e+00    2.1787458e+00    3.4334164e-01    2.6093079e+02    0.0000000e+00    3.9203619e-05    9.3742189e+02    9.5089354e+02    8.8468252e+02    4.9000000e+02    4.9000000e+02    4.9000000e+02    7.7626705e+06    1.1996766e+03    6.8083297e+03    1.2666491e-02    1.8628247e+01   -1.6418914e-12    7.3256725e-12    9.8325795e+04   -3.0264748e-02   -8.8681077e-05   -5.5499099e-19   -7.0984308e-05   -4.0560472e+03    2.8954600e-13    2.7525458e-21   -1.3788574e-18   -3.9502294e-06    6.5558928e+01
  -5.6970424e+00    2.1660392e+00    3.4071960e-01    2.5794472e+02    0.0000000e+00    3.9054205e-05    9.3799782e+02    9.5140951e+02    8.8499925e+02    4.9000000e+02    4.9000000e+02    4.9000000e+02    7.7885606e+06    1.1991471e+03    6.8141144e+03    1.2666491e-02    1.8784266e+01   -1.6473667e-12    7.3501083e-12    9.8653732e+04   -3.0135735e-02   -8.1407912e-05   -5.5282449e-19    5.2906991e-06   -4.0695793e+03    2.9051204e-13    2.4461863e-21   -1.3728253e-18   -3.5063016e-06    6.5462210e+01
  -5.5871395e+00    2.1338101e+00    3.3861532e-01    2.5555341e+02    0.0000000e+00    3.8934043e-05    9.3845065e+02    9.5180711e+02    8.8529529e+02    4.9000000e+02    4.9000000e+02    4.9000000e+02    7.8101959e+06    1.1986619e+03    6.8182416e+03    1.2666491e-02    1.8909157e+01   -1.6519421e-12    7.3705269e-12    9.8927775e+04   -3.0029864e-02   -7.1504939e-05   -5.3993258e-19    1.5262306e-04   -4.0807615e+03    2.9131029e-13    1.9682403e-21   -1.3682403e-18   -2.9831046e-06    6.5381747e+01
  -5.4992171e+00    2.1037869e+00    3.3691992e-01    2.5363191e+02    0.0000000e+00    3.8836971e-05    9.3880475e+02    9.5212247e+02    8.8549214e+02    4.9000000e+02    4.9000000e+02    4.9000000e+02    7.8269632e+06    1.1982163e+03    6.8211036e+03    1.2666491e-02    1.9009111e+01   -1.6554897e-12    7.3863452e-12    9.9140158e+04   -2.9866790e-02   -6.7971780e-05   -5.3552465e-19    9.6927898e-06   -4.0894939e+03    2.9193349e-13    1.8409009e-21   -1.3608259e-18   -3.1083282e-06    6.5314400e+01
  -5.3893142e+00    2.0812818e+00    3.3477291e-01    2.5120433e+02    0.0000000e+00    3.8713756e-05    9.3922923e+02    9.5250609e+02    8.8571888e+02    4.9000000e+02    4.9000000e+02    4.9000000e+02    7.8465779e+06    1.1975412e+03    6.8237455e+03    1.2666491e-02    1.9134103e+01   -1.6596386e-12    7.4048583e-12    9.9388607e+04   -2.9536754e-02   -9.6656957e-05   -5.3192341e-19   -1.0800881e-04   -4.0998378e+03    2.9267212e-13    3.1459299e-21   -1.3458245e-18   -3.9639586e-06    6.5224235e+01
  -5.2519355e+00    2.0624641e+00    3.3207953e-01    2.4816543e+02    0.0000000e+00    3.8558869e-05    9.3974505e+02    9.5298640e+02    8.8599131e+02    4.9000000e+02    4.9000000e+02    4.9000000e+02    7.8706296e+06    1.1966017e+03    6.8262442e+03    1.2666491e-02    1.9290400e+01   -1.6647254e-12    7.4275571e-12    9.9693258e+04   -2.9447918e-02   -9.5071627e-05   -5.3342597e-19   -1.8821630e-05   -4.1124496e+03    2.9357240e-13    3.1161662e-21   -1.3416586e-18   -4.3305946e-06    6.5106934e+01
  -5.1420326e+00    2.0297044e+00    3.2992472e-01    2.4573931e+02    0.0000000e+00    3.8434706e-05    9.4015277e+02    9.5337634e+02    8.8622393e+02    4.9000000e+02    4.9000000e+02    4.9000000e+02    7.8910659e+06    1.1958096e+03    6.8278993e+03    1.2666491e-02    1.9415467e+01   -1.6690475e-12    7.4468406e-12    9.9952115e+04   -2.9334500e-02   -8.2988882e-05   -5.2772218e-19    1.6190499e-04   -4.1230206e+03    2.9432680e-13    2.5839110e-21   -1.3365663e-18   -3.6390268e-06    6.5011154e+01
  -5.0541103e+00    2.0061009e+00    3.2821779e-01    2.4382569e+02    0.0000000e+00    3.8335997e-05    9.4047457e+02    9.5369245e+02    8.8643224e+02    4.9000000e+02    4.9000000e+02    4.9000000e+02    7.9069685e+06    1.1951681e+03    6.8291251e+03    1.2666491e-02    1.9515539e+01   -1.6724083e-12    7.4618762e-12    1.0015355e+05   -2.9070031e-02   -9.7322187e-05   -5.1898263e-19   -1.0037736e-04   -4.1313300e+03    2.9492156e-13    3.3039385e-21   -1.3245349e-18   -3.8717719e-06    6.4934470e+01
  -4.9442073e+00    1.9914820e+00    3.2607515e-01    2.4143033e+02    0.0000000e+00    3.8211773e-05    9.4085210e+02    9.5406082e+02    8.8668311e+02    4.9000000e+02    4.9000000e+02    4.9000000e+02    7.9251420e+06    1.1942443e+03    6.8295918e+03    1.2666491e-02    1.9640638e+01   -1.6762542e-12    7.4790106e-12    1.0038374e+05   -2.8588282e-02   -9.1526073e-05   -5.1518439e-19   -1.5577224e-04   -4.1409197e+03    2.9560542e-13    3.1137480e-21   -1.3027872e-18   -3.9058359e-06    6.4833099e+01
  -4.8068287e+00    1.9709531e+00    3.2339748e-01    2.3844265e+02    0.0000000e+00    3.8056256e-05    9.4131226e+02    9.5450122e+02    8.8701883e+02    4.9000000e+02    4.9000000e+02    4.9000000e+02    7.9480645e+06    1.1930227e+03    6.8295719e+03    1.2666491e-02    1.9797011e+01   -1.6811034e-12    7.5006336e-12    1.0067409e+05   -2.8302287e-02   -6.7352075e-05   -5.0610468e-19    1.9017460e-05   -4.1528969e+03    2.9645981e-13    2.0322705e-21   -1.2898569e-18   -3.2038476e-06    6.4703414e+01
  -4.6969257e+00    1.9437321e+00    3.2124906e-01    2.3605079e+02    0.0000000e+00    3.7931217e-05    9.4166754e+02    9.5483576e+02    8.8728993e+02    4.9000000e+02    4.9000000e+02    4.9000000e+02    7.9665186e+06    1.1919664e+03    6.8288810e+03    1.2666491e-02    1.9922097e+01   -1.6850067e-12    7.5180465e-12    1.0090784e+05   -2.8183829e-02   -5.9955205e-05   -4.9963164e-19    8.9641363e-05   -4.1624780e+03    2.9714362e-13    1.6825873e-21   -1.2845685e-18   -2.9673733e-06    6.4595921e+01
  -4.5595471e+00    1.9176940e+00    3.1853461e-01    2.3303831e+02    0.0000000e+00    3.7772739e-05    9.4208386e+02    9.5523198e+02    8.8759440e+02    4.9000000e+02    4.9000000e+02    4.9000000e+02    7.9875696e+06    1.1904799e+03    6.8266489e+03    1.2666491e-02    2.0078403e+01   -1.6894596e-12    7.5379137e-12    1.0117448e+05   -2.7946140e-02   -6.5949376e-05   -5.0043382e-19   -6.2183235e-05   -4.1735124e+03    2.9793148e-13    1.9607813e-21   -1.2737189e-18   -2.7633807e-06    6.4453463e+01
  -4.4496441e+00    1.8793921e+00    3.1635704e-01    2.3062675e+02    0.0000000e+00    3.7645355e-05    9.4241291e+02    9.5553616e+02    8.8785880e+02    4.9000000e+02    4.9000000e+02    4.9000000e+02    8.0056897e+06    1.1892459e+03    6.8245102e+03    1.2666491e-02    2.0203408e+01   -1.6932916e-12    7.5550137e-12    1.0140400e+05   -2.7767893e-02   -5.4650103e-05   -4.9001356e-19    1.3701908e-04   -4.1828839e+03    2.9860033e-13    1.4318529e-21   -1.2657632e-18   -2.2453654e-06    6.4337136e+01
  -4.3122655e+00    1.8482961e+00    3.1360492e-01    2.2758982e+02    0.0000000e+00    3.7483786e-05    9.4279731e+02    9.5590294e+02    8.8814990e+02    4.9000000e+02    4.9000000e+02    4.9000000e+02    8.0255970e+06    1.1875379e+03    6.8204976e+03    1.2666491e-02    2.0359573e+01   -1.6975030e-12    7.5738003e-12    1.0165615e+05   -2.7473062e-02   -3.1222803e-05   -4.9606547e-19   -9.8652664e-05   -4.1933637e+03    2.9934861e-13    3.5565796e-22   -1.2519904e-18   -1.1874510e-06    6.4183545e+01
  -4.2023625e+00    1.8036201e+00    3.1139454e-01    2.2515546e+02    0.0000000e+00    3.7353789e-05    9.4310102e+02    9.5617985e+02    8.8841119e+02    4.9000000e+02    4.9000000e+02    4.9000000e+02    8.0432173e+06    1.1861205e+03    6.8168880e+03    1.2666491e-02    2.0484439e+01   -1.7012290e-12    7.5904286e-12    1.0187934e+05   -2.7267856e-02   -2.2606419e-05   -4.8124197e-19    1.7142246e-04   -4.2024627e+03    2.9999797e-13   -2.5017676e-23   -1.2427982e-18   -5.9693121e-07    6.4057937e+01
  -4.0649839e+00    1.7647388e+00    3.0858983e-01    2.2207805e+02    0.0000000e+00    3.7188229e-05    9.4344858e+02    9.5650960e+02    8.8879565e+02    4.9000000e+02    4.9000000e+02    4.9000000e+02    8.0621127e+06    1.1841473e+03    6.8107545e+03    1.2666491e-02    2.0640381e+01   -1.7052265e-12    7.6082601e-12    1.0211868e+05   -2.6941247e-02    2.3625614e-06   -4.9437578e-19   -1.0123377e-04   -4.2124147e+03    3.0070858e-13   -1.1950299e-21   -1.2272677e-18    9.0736861e-07    6.3890891e+01
  -3.9550809e+00    1.7181952e+00    3.0633852e-01    2.1961357e+02    0.0000000e+00    3.7055055e-05    9.4372443e+02    9.5676329e+02    8.8913356e+02    4.9000000e+02    4.9000000e+02    4.9000000e+02    8.0788555e+06    1.1825248e+03    6.8055168e+03    1.2666491e-02    2.0765039e+01   -1.7087668e-12    7.6240612e-12    1.0233075e+05   -2.6559221e-02   -2.3330183e-05   -4.7951217e-19    1.5413881e-04   -4.2210775e+03    3.0132683e-13    1.3331443e-23   -1.2097062e-18   -3.1904495e-07    6.3754812e+01
  -3.8177023e+00    1.6992796e+00    3.0349962e-01    2.1651890e+02    0.0000000e+00    3.6886422e-05    9.4403181e+02    9.5706988e+02    8.8946792e+02    4.9000000e+02    4.9000000e+02    4.9000000e+02    8.0946060e+06    1.1803009e+03    6.7973155e+03    1.2666491e-02    2.0920674e+01   -1.7120996e-12    7.6389249e-12    1.0253025e+05   -2.6182134e-02   -2.5419778e-06   -5.0645157e-19   -2.4269354e-04   -4.2294833e+03    3.0192714e-13   -8.1004826e-22   -1.1914894e-18    5.1124976e-07    6.3575541e+01
  -3.6697370e+00    1.6463450e+00    3.0043350e-01    2.1318746e+02    0.0000000e+00    3.6703729e-05    9.4435640e+02    9.5737629e+02    8.8989961e+02    4.9000000e+02    4.9000000e+02    4.9000000e+02    8.1162720e+06    1.1778198e+03    6.7877892e+03    1.2666491e-02    2.1088066e+01   -1.7166806e-12    7.6593697e-12    1.0280469e+05   -2.6006862e-02   -1.5592453e-05   -4.7626198e-19    3.2224972e-04   -4.2406608e+03    3.0272472e-13   -2.6872400e-22   -1.1842827e-18   -1.4538494e-07    6.3377995e+01
  -3.5513648e+00    1.6058473e+00    2.9795906e-01    2.1051147e+02    0.0000000e+00    3.6555606e-05    9.4459025e+02    9.5759811e+02    8.9017745e+02    4.9000000e+02    4.9000000e+02    4.9000000e+02    8.1309729e+06    1.1756842e+03    6.7789299e+03    1.2666491e-02    2.1221806e+01   -1.7197910e-12    7.6732448e-12    1.0299089e+05   -2.5734101e-02   -1.7099883e-05   -4.8077646e-19   -9.9140750e-05   -4.2483519e+03    3.0327402e-13   -1.7392079e-22   -1.1716132e-18    4.5508015e-08    6.3212657e+01
  -3.4035011e+00    1.5543188e+00    2.9484927e-01    2.0716192e+02    0.0000000e+00    3.6368724e-05    9.4486947e+02    9.5784945e+02    8.9053163e+02    4.9000000e+02    4.9000000e+02    4.9000000e+02    8.1495447e+06    1.1729058e+03    6.7670069e+03    1.2666491e-02    2.1388572e+01   -1.7237188e-12    7.6907718e-12    1.0322613e+05   -2.5299973e-02   -2.5150958e-06   -4.7273011e-19   -2.3842579e-05   -4.2580575e+03    3.0396684e-13   -8.5255485e-22   -1.1518289e-18    7.7280608e-07    6.3000336e+01
  -3.2852102e+00    1.5009322e+00    2.9234438e-01    2.0447430e+02    0.0000000e+00    3.6217641e-05    9.4507757e+02    9.5802434e+02    8.9080654e+02    4.9000000e+02    4.9000000e+02    4.9000000e+02    8.1645483e+06    1.1705698e+03    6.7565580e+03    1.2666491e-02    2.1521778e+01   -1.7268920e-12    7.7049305e-12    1.0341618e+05   -2.4986043e-02    3.9982674e-06   -4.6849150e-19    4.3595794e-05   -4.2658384e+03    3.0452223e-13   -1.1031620e-21   -1.1372717e-18    9.3536635e-07    6.2824773e+01
  -3.1373658e+00    1.4687645e+00    2.8919085e-01    2.0110669e+02    0.0000000e+00    3.6026561e-05    9.4530177e+02    9.5827787e+02    8.9106620e+02    4.9000000e+02    4.9000000e+02    4.9000000e+02    8.1784336e+06    1.1674552e+03    6.7418629e+03    1.2666491e-02    2.1687903e+01   -1.7298298e-12    7.7180335e-12    1.0359205e+05   -2.4553887e-02    3.8860732e-06   -4.7982056e-19   -1.3767345e-04   -4.2732414e+03    3.0505085e-13   -1.1728198e-21   -1.1171303e-18    9.5238279e-07    6.2596134e+01
  -2.9895667e+00    1.4115479e+00    2.8603852e-01    1.9775524e+02    0.0000000e+00    3.5834751e-05    9.4551789e+02    9.5843030e+02    8.9139682e+02    4.9000000e+02    4.9000000e+02    4.9000000e+02    8.1968528e+06    1.1642590e+03    6.7264888e+03    1.2666491e-02    2.1853597e+01   -1.7337244e-12    7.7354150e-12    1.0382536e+05   -2.4318098e-02   -5.3683165e-06   -4.4838111e-19    1.9849693e-04   -4.2827505e+03    3.0572940e-13   -8.5503621e-22   -1.1073131e-18    9.1441214e-07    6.2363457e+01
  -2.8713274e+00    1.3585525e+00    2.8349827e-01    1.9506826e+02    0.0000000e+00    3.5679414e-05    9.4566723e+02    9.5855337e+02    8.9160004e+02    4.9000000e+02    4.9000000e+02    4.9000000e+02    8.2095404e+06    1.1615592e+03    6.7130226e+03    1.2666491e-02    2.1985888e+01   -1.7364085e-12    7.7473903e-12    1.0398607e+05   -2.3986589e-02    1.1120000e-05   -4.4804204e-19   -2.0414699e-06   -4.2893393e+03    3.0619996e-13   -1.5444001e-21   -1.0919787e-18    1.2749927e-06    6.2170343e+01
  -2.7340939e+00    1.3121917e+00    2.8053426e-01    1.9194814e+02    0.0000000e+00    3.5497319e-05    9.4581963e+02    9.5870335e+02    8.9180013e+02    4.9000000e+02    4.9000000e+02    4.9000000e+02    8.2221684e+06    1.1582941e+03    6.6963331e+03    1.2666491e-02    2.2139048e+01   -1.7390797e-12    7.7593074e-12    1.0414602e+05   -2.3584278e-02    1.0401893e-05   -4.5437892e-19   -8.2195193e-05   -4.2960151e+03    3.0667656e-13   -1.5738722e-21   -1.0733349e-18    1.4617544e-06    6.1939732e+01
  -2.5863637e+00    1.2730320e+00    2.7734556e-01    1.8860867e+02    0.0000000e+00    3.5300455e-05    9.4595873e+02    9.5883481e+02    8.9199540e+02    4.9000000e+02    4.9000000e+02    4.9000000e+02    8.2351087e+06    1.1546478e+03    6.6772075e+03    1.2666491e-02    2.2303452e+01   -1.7418167e-12    7.7715178e-12    1.0430993e+05   -2.3264617e-02    7.5650597e-06   -4.5251034e-19    7.0415345e-06   -4.3028232e+03    3.0716246e-13   -1.4683813e-21   -1.0583794e-18    1.5596677e-06    6.1685618e+01
  -2.4386716e+00    1.2032417e+00    2.7415067e-01    1.8528090e+02    0.0000000e+00    3.5102179e-05    9.4608306e+02    9.5889329e+02    8.9220815e+02    4.9000000e+02    4.9000000e+02    4.9000000e+02    8.2504747e+06    1.1508842e+03    6.6571356e+03    1.2666491e-02    2.2467320e+01   -1.7450661e-12    7.7860192e-12    1.0450456e+05   -2.2919061e-02    1.3463135e-05   -4.3172589e-19    1.5048778e-04   -4.3107123e+03    3.0772556e-13   -1.7579870e-21   -1.0429126e-18    1.8602878e-06    6.1425645e+01
  -2.3205179e+00    1.1410978e+00    2.7158597e-01    1.8262424e+02    0.0000000e+00    3.4942160e-05    9.4616614e+02    9.5894556e+02    8.9234161e+02    4.9000000e+02    4.9000000e+02    4.9000000e+02    8.2613647e+06    1.1477712e+03    6.6402617e+03    1.2666491e-02    2.2598082e+01   -1.7473699e-12    7.7962977e-12    1.0464250e+05   -2.2488145e-02    1.2689910e-05   -4.1747484e-19   -1.8400212e-05   -4.3163702e+03    3.0812961e-13   -1.7868413e-21   -1.0234692e-18    1.6784212e-06    6.1212646e+01
  -2.1728566e+00    1.0889088e+00    2.6837214e-01    1.7931351e+02    0.0000000e+00    3.4740573e-05    9.4624238e+02    9.5902856e+02    8.9246290e+02    4.9000000e+02    4.9000000e+02    4.9000000e+02    8.2718712e+06    1.1437305e+03    6.6179195e+03    1.2666491e-02    2.2760950e+01   -1.7495926e-12    7.8062116e-12    1.0477558e+05   -2.1953277e-02   -3.4080923e-06   -4.3625797e-19   -9.8864696e-05   -4.3219804e+03    3.0853012e-13   -9.5376923e-22   -9.9790075e-19    1.0006148e-06    6.0939396e+01
  -2.0251572e+00    1.0459139e+00    2.6516416e-01    1.7602783e+02    0.0000000e+00    3.4538245e-05    9.4629288e+02    9.5906252e+02    8.9257995e+02    4.9000000e+02    4.9000000e+02    4.9000000e+02    8.2826231e+06    1.1395535e+03    6.5943753e+03    1.2666491e-02    2.2923281e+01   -1.7518664e-12    7.8163567e-12    1.0491177e+05   -2.1494008e-02    8.9113628e-06   -4.2838526e-19    5.1296717e-05   -4.3276361e+03    3.0893371e-13   -1.6021727e-21   -9.7702264e-19    1.4878214e-06    6.0660084e+01
  -1.8775140e+00    9.9583571e-01    2.6196432e-01    1.7277135e+02    0.0000000e+00    3.4335182e-05    9.4631726e+02    9.5905676e+02    8.9265257e+02    4.9000000e+02    4.9000000e+02    4.9000000e+02    8.2928372e+06    1.1352432e+03    6.5696651e+03    1.2666491e-02    2.3084942e+01   -1.7540265e-12    7.8259976e-12    1.0504115e+05   -2.1155432e-02    1.3910710e-05   -4.1747725e-19    6.4599083e-05   -4.3329307e+03    3.0931175e-13   -1.8654341e-21   -9.6174601e-19    1.8105646e-06    6.0374853e+01
  -1.7298696e+00    9.3479057e-01    2.5877139e-01    1.6954339e+02    0.0000000e+00    3.4131248e-05    9.4631826e+02    9.5902103e+02    8.9268186e+02    4.9000000e+02    4.9000000e+02    4.9000000e+02    8.3024612e+06    1.1308109e+03    6.5439140e+03    1.2666491e-02    2.3245971e+01   -1.7560622e-12    7.8350805e-12    1.0516305e+05   -2.0722665e-02    8.2076508e-06   -3.9928714e-19    1.8431690e-05   -4.3379103e+03    3.0966725e-13   -1.6332231e-21   -9.4247171e-19    1.5514039e-06    6.0084106e+01
  -1.5822224e+00    8.6788608e-01    2.5558321e-01    1.6634143e+02    0.0000000e+00    3.3926321e-05    9.4630017e+02    9.5897367e+02    8.9268656e+02    4.9000000e+02    4.9000000e+02    4.9000000e+02    8.3114840e+06    1.1262688e+03    6.5172597e+03    1.2666491e-02    2.3406347e+01   -1.7579707e-12    7.8435947e-12    1.0527734e+05   -1.9961464e-02   -1.0889559e-05   -3.7446021e-19    1.3569677e-05   -4.3426019e+03    3.1000214e-13   -8.3325788e-22   -9.0857844e-19    5.2646133e-07    5.9788195e+01
  -1.4345764e+00    7.9974295e-01    2.5240596e-01    1.6317157e+02    0.0000000e+00    3.3720791e-05    9.4625987e+02    9.5891510e+02    8.9267425e+02    4.9000000e+02    4.9000000e+02    4.9000000e+02    8.3197474e+06    1.1216149e+03    6.4896436e+03    1.2666491e-02    2.3566042e+01   -1.7597186e-12    7.8513923e-12    1.0538201e+05   -1.9288256e-02   -2.2693073e-06   -3.4661545e-19    9.6393864e-06   -4.3469150e+03    3.1031002e-13   -1.4108943e-21   -8.7860658e-19    1.0942599e-06    5.9487309e+01
  -1.2869298e+00    7.3610439e-01    2.4924807e-01    1.6004221e+02    0.0000000e+00    3.3515185e-05    9.4619933e+02    9.5884269e+02    8.9265150e+02    4.9000000e+02    4.9000000e+02    4.9000000e+02    8.3272703e+06    1.1168711e+03    6.4612249e+03    1.2666491e-02    2.3725038e+01   -1.7613097e-12    7.8584919e-12    1.0547729e+05   -1.8464120e-02    1.9366153e-05   -3.5807349e-19    1.8622141e-05   -4.3508599e+03    3.1059165e-13   -2.3223145e-21   -8.3961168e-19    2.4570367e-06    5.9182690e+01
  -1.1393007e+00    6.7576481e-01    2.4610928e-01    1.5695322e+02    0.0000000e+00    3.3309456e-05    9.4611277e+02    9.5874507e+02    8.9260244e+02    4.9000000e+02    4.9000000e+02    4.9000000e+02    8.3338936e+06    1.1120146e+03    6.4317900e+03    1.2666491e-02    2.3883291e+01   -1.7627106e-12    7.8647425e-12    1.0556119e+05   -1.7593687e-02    4.1911120e-06   -3.5839735e-19    1.4136337e-05   -4.3543298e+03    3.1083936e-13   -1.7656595e-21   -7.9897656e-19    1.8896963e-06    5.8873382e+01
  -9.9174294e-01    6.2147701e-01    2.4299900e-01    1.5391385e+02    0.0000000e+00    3.3104199e-05    9.4600519e+02    9.5862828e+02    8.9252753e+02    4.9000000e+02    4.9000000e+02    4.9000000e+02    8.3397463e+06    1.1070809e+03    6.4016264e+03    1.2666491e-02    2.4040726e+01   -1.7639485e-12    7.8702658e-12    1.0563532e+05   -1.6715886e-02   -1.5066982e-06   -3.4366883e-19    1.9070662e-05   -4.3574046e+03    3.1105886e-13   -1.7787434e-21   -7.5876311e-19    1.4353170e-06    5.8561211e+01
  -8.4411526e-01    5.6874799e-01    2.3991107e-01    1.5091789e+02    0.0000000e+00    3.2898997e-05    9.4586986e+02    9.5847982e+02    8.9240890e+02    4.9000000e+02    4.9000000e+02    4.9000000e+02    8.3446415e+06    1.1020348e+03    6.3704350e+03    1.2666491e-02    2.4197469e+01   -1.7649839e-12    7.8748854e-12    1.0569733e+05   -1.5534016e-02   -1.7362938e-05   -3.0487630e-19    1.6391486e-05   -4.3599609e+03    3.1124135e-13   -1.4092442e-21   -7.0601475e-19    5.9059007e-07    5.8244507e+01
  -6.9925045e-01    5.2188795e-01    2.3691416e-01    1.4803112e+02    0.0000000e+00    3.2698447e-05    9.4571840e+02    9.5831640e+02    8.9226406e+02    4.9000000e+02    4.9000000e+02    4.9000000e+02    8.3488032e+06    1.0970252e+03    6.3392523e+03    1.2666491e-02    2.4350524e+01   -1.7658641e-12    7.8788130e-12    1.0575004e+05   -1.3974439e-02   -7.8250560e-05   -2.4452990e-19    1.5448521e-05   -4.3621389e+03    3.1139683e-13    1.0563487e-21   -6.3655050e-19   -2.5940857e-06    5.7931855e+01
  -5.5441444e-01    4.7712626e-01    2.3394618e-01    1.4519280e+02    0.0000000e+00    3.2498437e-05    9.4553908e+02    9.5812201e+02    8.9207449e+02    4.9000000e+02    4.9000000e+02    4.9000000e+02    8.3519388e+06    1.0919177e+03    6.3071349e+03    1.2666491e-02    2.4502774e+01   -1.7665274e-12    7.8817720e-12    1.0578976e+05   -1.1320994e-02   -5.7741375e-05   -2.0375297e-19    1.3238279e-05   -4.3637624e+03    3.1151273e-13   -9.0435787e-23   -5.1495614e-19   -1.3022043e-06    5.7615577e+01
  -4.0678747e-01    4.4287565e-01    2.3096267e-01    1.4236053e+02    0.0000000e+00    3.2295937e-05    9.4533824e+02    9.5791052e+02    8.9185706e+02    4.9000000e+02    4.9000000e+02    4.9000000e+02    8.3543630e+06    1.0866721e+03    6.2739499e+03    1.2666491e-02    2.4657142e+01   -1.7670401e-12    7.8840597e-12    1.0582046e+05   -7.6995001e-03   -4.5511947e-05   -1.1830125e-19    1.1002917e-05   -4.3650355e+03    3.1160360e-13   -1.1070531e-21   -3.5105307e-19   -7.4231764e-07    5.7292424e+01
  -2.5915667e-01    4.1970232e-01    2.2801831e-01    1.3958619e+02    0.0000000e+00    3.2094644e-05    9.4511042e+02    9.5767055e+02    8.9160286e+02    4.9000000e+02    4.9000000e+02    4.9000000e+02    8.3558572e+06    1.0813502e+03    6.2399783e+03    1.2666491e-02    2.4810677e+01   -1.7673561e-12    7.8854698e-12    1.0583939e+05   -1.8967071e-03   -3.4986394e-05   -8.9242010e-20    1.5351855e-05   -4.3658050e+03    3.1165853e-13   -6.3420477e-22   -8.3316431e-20   -7.5455664e-07    5.6966933e+01
  -1.1152292e-01    4.1025696e-01    2.2512246e-01    1.3687802e+02    0.0000000e+00    3.1895209e-05    9.4486375e+02    9.5741510e+02    8.9113388e+02    4.9000000e+02    4.9000000e+02    4.9000000e+02    8.3566176e+06    1.0760000e+03    6.2056222e+03    1.2666491e-02    2.4963370e+01   -1.7675170e-12    7.8861874e-12    1.0584902e+05   -1.5787011e-04    5.0965037e-06    4.2869261e-20    1.6202215e-05   -4.3662033e+03    3.1168697e-13   -1.7953259e-21   -8.6798875e-21    9.0873497e-07    5.6641438e+01
   3.6106750e-02    4.0800293e-01    2.2227532e-01    1.3423559e+02    0.0000000e+00    3.1697670e-05    9.4459217e+02    9.5713308e+02    8.9063831e+02    4.9000000e+02    4.9000000e+02    4.9000000e+02    8.3564020e+06    1.0706023e+03    6.1706880e+03    1.2666491e-02    2.5115200e+01   -1.7674714e-12    7.8859838e-12    1.0584629e+05    7.9454711e-04    1.8874498e-05    5.6313853e-20    1.5423527e-05   -4.3660786e+03    3.1167806e-13   -2.4800794e-21    3.4838428e-20    1.6098218e-06    5.6315230e+01
   1.8371073e-01    4.1126689e-01    2.1948313e-01    1.3166400e+02    0.0000000e+00    3.1502483e-05    9.4430025e+02    9.5683205e+02    8.9005928e+02    4.9000000e+02    4.9000000e+02    4.9000000e+02    8.3554922e+06    1.0651875e+03    6.1354221e+03    1.2666491e-02    2.5266135e+01   -1.7672789e-12    7.8851254e-12    1.0583477e+05    1.3389740e-03    7.2193967e-06    1.1026188e-19    1.7610228e-05   -4.3656153e+03    3.1164500e-13   -1.9935234e-21    5.7892514e-20    1.2075011e-06    5.5989834e+01
   3.3135442e-01    4.1885878e-01    2.1674485e-01    1.2916151e+02    0.0000000e+00    3.1309610e-05    9.4398339e+02    9.5650423e+02    8.8945441e+02    4.9000000e+02    4.9000000e+02    4.9000000e+02    8.3536708e+06    1.0597404e+03    6.0996764e+03    1.2666491e-02    2.5416232e+01   -1.7668937e-12    7.8834066e-12    1.0581170e+05    2.6115000e-03    2.1642837e-06    2.0139792e-19    1.8475847e-05   -4.3646619e+03    3.1157693e-13   -1.9750255e-21    1.1271313e-19    1.7825372e-06    5.5664674e+01
   4.7900250e-01    4.3550600e-01    2.1406570e-01    1.2673211e+02    0.0000000e+00    3.1119452e-05    9.4364517e+02    9.5615539e+02    8.8883001e+02    4.9000000e+02    4.9000000e+02    4.9000000e+02    8.3510499e+06    1.0542852e+03    6.0636467e+03    1.2666491e-02    2.5565446e+01   -1.7663393e-12    7.8809331e-12    1.0577850e+05    5.8474022e-03    9.5668876e-06    2.3966561e-19    1.5966289e-05   -4.3632950e+03    3.1147936e-13   -2.1556499e-21    2.6084058e-19    2.5806463e-06    5.5340960e+01
   6.2666137e-01    4.6398866e-01    2.1144695e-01    1.2437604e+02    0.0000000e+00    3.0932144e-05    9.4328300e+02    9.5578157e+02    8.8818221e+02    4.9000000e+02    4.9000000e+02    4.9000000e+02    8.3475494e+06    1.0488184e+03    6.0272816e+03    1.2666491e-02    2.5713776e+01   -1.7655989e-12    7.8776297e-12    1.0573416e+05    9.4217590e-03    3.5335222e-05    3.2319474e-19    1.7009321e-05   -4.3614647e+03    3.1134870e-13   -3.3909745e-21    4.2270554e-19    2.5558025e-06    5.5018683e+01
   7.7432629e-01    5.0405435e-01    2.0889164e-01    1.2209514e+02    0.0000000e+00    3.0747949e-05    9.4289835e+02    9.5538536e+02    8.8751313e+02    4.9000000e+02    4.9000000e+02    4.9000000e+02    8.3432196e+06    1.0433537e+03    5.9906845e+03    1.2666491e-02    2.5861212e+01   -1.7646831e-12    7.8735435e-12    1.0567931e+05    1.1670446e-02   -2.4576682e-05    3.3747423e-19    1.4209610e-05   -4.3592030e+03    3.1118724e-13   -4.5456221e-22    5.2654037e-19    4.7348978e-08    5.4698570e+01
   9.2200705e-01    5.5082163e-01    2.0640185e-01    1.1989030e+02    0.0000000e+00    3.0567065e-05    9.4249101e+02    9.5496631e+02    8.8682253e+02    4.9000000e+02    4.9000000e+02    4.9000000e+02    8.3380470e+06    1.0378965e+03    5.9538897e+03    1.2666491e-02    2.6007758e+01   -1.7635891e-12    7.8686621e-12    1.0561380e+05    1.2704120e-02    6.1827759e-05    3.0447732e-19    1.5908037e-05   -4.3565009e+03    3.1099435e-13   -4.0375318e-21    5.7585059e-19    2.4620164e-06    5.4380961e+01
   1.0697211e+00    6.0082480e-01    2.0397897e-01    1.1776187e+02    0.0000000e+00    3.0389644e-05    9.4205963e+02    9.5452864e+02    8.8610954e+02    4.9000000e+02    4.9000000e+02    4.9000000e+02    8.3320125e+06    1.0324488e+03    5.9168943e+03    1.2666491e-02    2.6153426e+01   -1.7623127e-12    7.8629673e-12    1.0553736e+05    1.3267795e-02    7.4379024e-05    3.1668702e-19    1.4738480e-05   -4.3533487e+03    3.1076932e-13   -4.4140062e-21    6.0149472e-19    2.4354786e-06    5.4066077e+01
   1.2174626e+00    6.5197746e-01    2.0162585e-01    1.1571134e+02    0.0000000e+00    3.0215950e-05    9.4160690e+02    9.5406937e+02    8.8537613e+02    4.9000000e+02    4.9000000e+02    4.9000000e+02    8.3251567e+06    1.0270263e+03    5.8798290e+03    1.2666491e-02    2.6298208e+01   -1.7608626e-12    7.8564975e-12    1.0545052e+05    1.3689914e-02    6.8489226e-05    3.5259454e-19    1.4009654e-05   -4.3497690e+03    3.1051378e-13   -4.3178854e-21    6.1978749e-19    2.8222336e-06    5.3754689e+01
   1.3652352e+00    7.0500838e-01    1.9934326e-01    1.1373850e+02    0.0000000e+00    3.0046092e-05    9.4112995e+02    9.5358435e+02    8.8461870e+02    4.9000000e+02    4.9000000e+02    4.9000000e+02    8.3174317e+06    1.0216242e+03    5.8426314e+03    1.2666491e-02    2.6442105e+01   -1.7592287e-12    7.8492076e-12    1.0535267e+05    1.4211691e-02    4.3185896e-05    3.5108592e-19    1.5504299e-05   -4.3457297e+03    3.1022544e-13   -3.0307149e-21    6.4384195e-19    2.1449114e-06    5.3446692e+01
   1.5130468e+00    7.5935693e-01    1.9713331e-01    1.1184420e+02    0.0000000e+00    2.9880286e-05    9.4063039e+02    9.5308115e+02    8.8383275e+02    4.9000000e+02    4.9000000e+02    4.9000000e+02    8.3084107e+06    1.0162567e+03    5.8054142e+03    1.2666491e-02    2.6585123e+01   -1.7573208e-12    7.8406940e-12    1.0523841e+05    1.4464225e-02    3.1400310e-05    3.5327662e-19   -6.3388831e-06   -4.3410345e+03    3.0989026e-13   -2.3271533e-21    6.5561440e-19    2.0529704e-06    5.3142828e+01
   1.6608666e+00    8.1182451e-01    1.9499640e-01    1.1002766e+02    0.0000000e+00    2.9718636e-05    9.4010790e+02    9.5254694e+02    8.8303714e+02    4.9000000e+02    4.9000000e+02    4.9000000e+02    8.2993110e+06    1.0109232e+03    5.7681603e+03    1.2666491e-02    2.6727231e+01   -1.7553958e-12    7.8321075e-12    1.0512315e+05    1.4937193e-02    9.1031544e-06    3.9524348e-19    4.4321756e-05   -4.3362620e+03    3.0954958e-13   -1.4183021e-21    6.7606659e-19    1.1874081e-06    5.2843111e+01
   1.8087328e+00    8.6765434e-01    1.9293738e-01    1.0829240e+02    0.0000000e+00    2.9561541e-05    9.3956719e+02    9.5199703e+02    8.8226972e+02    4.9000000e+02    4.9000000e+02    4.9000000e+02    8.2892775e+06    1.0056531e+03    5.7311161e+03    1.2666491e-02    2.6868471e+01   -1.7532738e-12    7.8226383e-12    1.0499606e+05    1.5437202e-02    1.4803342e-06    4.0574556e-19    2.2485122e-05   -4.3310150e+03    3.0917501e-13   -1.0969858e-21    6.9873289e-19    1.3706400e-06    5.2548955e+01
   1.9566143e+00    9.2710419e-01    1.9095547e-01    1.0663690e+02    0.0000000e+00    2.9408994e-05    9.3899793e+02    9.5142255e+02    8.8146404e+02    4.9000000e+02    4.9000000e+02    4.9000000e+02    8.2776370e+06    1.0004154e+03    5.6939733e+03    1.2666491e-02    2.7008810e+01   -1.7508119e-12    7.8116530e-12    1.0484861e+05    1.5616006e-02   -2.8865508e-05    4.0006222e-19   -2.6987370e-05   -4.3249495e+03    3.0874203e-13    4.1586940e-22    7.0727326e-19    6.4694143e-07    5.2259230e+01
   2.1044992e+00    9.8064825e-01    1.8905124e-01    1.0506027e+02    0.0000000e+00    2.9261147e-05    9.3840977e+02    9.5082927e+02    8.8064863e+02    4.9000000e+02    4.9000000e+02    4.9000000e+02    8.2656242e+06    9.9524294e+02    5.6570408e+03    1.2666491e-02    2.7148242e+01   -1.7482709e-12    7.8003158e-12    1.0469645e+05    1.5923458e-02   -2.8623176e-05    4.0324298e-19    3.2415542e-05   -4.3186904e+03    3.0829518e-13    4.8400537e-22    7.2136802e-19    5.5886022e-07    5.1975240e+01
   2.2390935e+00    1.0376858e+00    1.8738870e-01    1.0369577e+02    0.0000000e+00    2.9130946e-05    9.3785976e+02    9.5026442e+02    8.7987147e+02    4.9000000e+02    4.9000000e+02    4.9000000e+02    8.2537431e+06    9.9060521e+02    5.6237053e+03    1.2666491e-02    2.7274395e+01   -1.7457568e-12    7.7891098e-12    1.0454596e+05    1.6108851e-02   -5.3675781e-05    4.2077313e-19    8.8163103e-05   -4.3124521e+03    3.0785007e-13    1.6928832e-21    7.2917976e-19   -2.7119128e-07    5.1722454e+01
   2.3737350e+00    1.0904172e+00    1.8579177e-01    1.0239684e+02    0.0000000e+00    2.9004782e-05    9.3728993e+02    9.4968699e+02    8.7908761e+02    4.9000000e+02    4.9000000e+02    4.9000000e+02    8.2415567e+06    9.8601394e+02    5.5904590e+03    1.2666491e-02    2.7399846e+01   -1.7431814e-12    7.7775980e-12    1.0439160e+05    1.6929963e-02   -7.2946459e-05    4.4711387e-19   -4.9592621e-05   -4.3060876e+03    3.0739532e-13    2.5043563e-21    7.6608782e-19   -9.1382806e-07    5.1474227e+01
   2.5084017e+00    1.1384188e+00    1.8425469e-01    1.0115749e+02    0.0000000e+00    2.8882305e-05    9.3669541e+02    9.4908983e+02    8.7826597e+02    4.9000000e+02    4.9000000e+02    4.9000000e+02    8.2280283e+06    9.8144500e+02    5.5571056e+03    1.2666491e-02    2.7524572e+01   -1.7403198e-12    7.7648327e-12    1.0422025e+05    1.7363038e-02   -5.9134444e-05    4.5249802e-19   -4.9452024e-05   -4.2990560e+03    3.0689344e-13    1.9327592e-21    7.8559509e-19   -5.0473169e-07    5.1229386e+01
   2.6430919e+00    1.1860783e+00    1.8277747e-01    9.9976880e+01    0.0000000e+00    2.8763585e-05    9.3608096e+02    9.4846388e+02    8.7741900e+02    4.9000000e+02    4.9000000e+02    4.9000000e+02    8.2141502e+06    9.7691371e+02    5.5237840e+03    1.2666491e-02    2.7648572e+01   -1.7373832e-12    7.7517416e-12    1.0404446e+05    1.7846617e-02   -9.0901921e-05    4.7214669e-19    4.8080563e-05   -4.2918015e+03    3.0637575e-13    3.4218057e-21    8.0707868e-19   -1.1126117e-06    5.0988550e+01
   2.7778087e+00    1.2412375e+00    1.8136907e-01    9.8862155e+01    0.0000000e+00    2.8649336e-05    9.3545834e+02    9.4782226e+02    8.7656271e+02    4.9000000e+02    4.9000000e+02    4.9000000e+02    8.2005284e+06    9.7247715e+02    5.4909684e+03    1.2666491e-02    2.7771860e+01   -1.7345017e-12    7.7388884e-12    1.0387192e+05    1.8490452e-02   -3.2181208e-05    4.7848141e-19    7.6653433e-05   -4.2846487e+03    3.0586519e-13    8.2565726e-22    8.3624242e-19    2.3356612e-07    5.0754406e+01
   2.9000000e+00    1.2813312e+00    1.8013797e-01    9.7896865e+01    0.0000000e+00    2.8548567e-05    9.3486510e+02    9.4722794e+02    8.7574592e+02    4.9000000e+02    4.9000000e+02    4.9000000e+02    8.1854829e+06    9.6844751e+02    5.4609018e+03    1.2666491e-02    2.7883072e+01   -1.7313215e-12    7.7246815e-12    1.0368134e+05    1.8180870e-02   -2.7452444e-05    4.6097614e-19   -1.4589078e-04   -4.2768666e+03    3.0530945e-13    5.9240010e-22    8.2250816e-19    6.4648175e-07    5.0543848e+01
   3.0347674e+00    1.3387815e+00    1.7885299e-01    9.6899914e+01    0.0000000e+00    2.8442343e-05    9.3420633e+02    9.4654387e+02    8.7485524e+02    4.9000000e+02    4.9000000e+02    4.9000000e+02    8.1711559e+06    9.6411707e+02    5.4283770e+03    1.2666491e-02    2.8005000e+01   -1.7282884e-12    7.7111710e-12    1.0349987e+05    1.8491330e-02   -4.8889971e-06    4.7714143e-19    1.7286714e-04   -4.2692962e+03    3.0476922e-13   -3.5633761e-22    8.3617527e-19    9.5687102e-07    5.0319336e+01
   3.1695764e+00    1.3988710e+00    1.7763982e-01    9.5970565e+01    0.0000000e+00    2.8340870e-05    9.3352857e+02    9.4585532e+02    8.7393441e+02    4.9000000e+02    4.9000000e+02    4.9000000e+02    8.1547121e+06    9.5986220e+02    5.3961390e+03    1.2666491e-02    2.8126242e+01   -1.7248121e-12    7.6956471e-12    1.0329159e+05    1.8511732e-02    9.9068012e-06    4.6704013e-19   -4.6007756e-05   -4.2607087e+03    3.0415610e-13   -1.0231553e-21    8.3740202e-19    1.0380244e-06    5.0101078e+01
   3.3025227e+00    1.4493682e+00    1.7650996e-01    9.5115855e+01    0.0000000e+00    2.8245273e-05    9.3284291e+02    9.4516264e+02    8.7302143e+02    4.9000000e+02    4.9000000e+02    4.9000000e+02    8.1380306e+06    9.5573573e+02    5.3646023e+03    1.2666491e-02    2.8245109e+01   -1.7212836e-12    7.6799045e-12    1.0308029e+05    1.8402956e-02    1.3611054e-05    4.5765416e-19    9.8538016e-07   -4.2520312e+03    3.0353662e-13   -1.1329364e-21    8.3281811e-19    1.1016324e-06    4.9891622e+01
   3.4187708e+00    1.4457700e+00    1.7552627e-01    9.4376737e+01    0.0000000e+00    2.8161502e-05    9.3217911e+02    9.4452619e+02    8.7217891e+02    4.9000000e+02    4.9000000e+02    4.9000000e+02    8.1186380e+06    9.5193679e+02    5.3352654e+03    1.2666491e-02    2.8348613e+01   -1.7171811e-12    7.6616040e-12    1.0283465e+05    1.5602318e-02    6.0370277e-06    3.6103360e-19    1.0754347e-04   -4.2422757e+03    3.0284006e-13   -1.0262018e-21    7.0645328e-19    9.7825541e-07    4.9701108e+01
   3.5200747e+00    1.4483121e+00    1.7468418e-01    9.3745423e+01    0.0000000e+00    2.8089626e-05    9.3161063e+02    9.4394059e+02    8.7144762e+02    4.9000000e+02    4.9000000e+02    4.9000000e+02    8.1044432e+06    9.4867601e+02    5.3100866e+03    1.2666491e-02    2.8438410e+01   -1.7141754e-12    7.6482235e-12    1.0265486e+05    1.4019907e-02   -1.7288338e-05    4.3037053e-19    5.1308715e-04   -4.2346966e+03    3.0229962e-13    1.9698464e-22    6.3203900e-19    8.6790828e-07    4.9537600e+01
   3.6030475e+00    1.4854111e+00    1.7399602e-01    9.3230639e+01    0.0000000e+00    2.8030745e-05    9.3112435e+02    9.4344127e+02    8.7080022e+02    4.9000000e+02    4.9000000e+02    4.9000000e+02    8.0921314e+06    9.4595248e+02    5.2889828e+03    1.2666491e-02    2.8511647e+01   -1.7115760e-12    7.6365848e-12    1.0249891e+05    1.4171562e-02    6.2474730e-06    3.9937911e-19    6.6192420e-05   -4.2282248e+03    3.0183726e-13   -9.4249977e-22    6.3920702e-19    1.9550123e-06    4.9401682e+01
   3.7206957e+00    1.5398409e+00    1.7304794e-01    9.2524999e+01    0.0000000e+00    2.7949233e-05    9.3041751e+02    9.4270493e+02    8.6982419e+02    4.9000000e+02    4.9000000e+02    4.9000000e+02    8.0740545e+06    9.4209843e+02    5.2589739e+03    1.2666491e-02    2.8614999e+01   -1.7077521e-12    7.6195311e-12    1.0226994e+05    1.3594854e-02   -2.8577064e-05    3.8553390e-19   -1.6455253e-04   -4.2187823e+03    3.0116313e-13    6.4226452e-22    6.1305131e-19    6.6011652e-08    4.9210568e+01
   3.8025347e+00    1.5947224e+00    1.7243141e-01    9.2070380e+01    0.0000000e+00    2.7895798e-05    9.2992578e+02    9.4219767e+02    8.6914529e+02    4.9000000e+02    4.9000000e+02    4.9000000e+02    8.0614259e+06    9.3950394e+02    5.2386213e+03    1.2666491e-02    2.8686556e+01   -1.7050811e-12    7.6076110e-12    1.0210998e+05    1.3031907e-02   -2.2996304e-05    3.5651787e-19   -1.7884351e-05   -4.2122206e+03    3.0069447e-13    4.6727833e-22    5.8818795e-19    1.8217929e-07    4.9083105e+01
   3.9121646e+00    1.6790826e+00    1.7167594e-01    9.1519646e+01    0.0000000e+00    2.7829700e-05    9.2925660e+02    9.4151204e+02    8.6823992e+02    4.9000000e+02    4.9000000e+02    4.9000000e+02    8.0440443e+06    9.3613453e+02    5.2118582e+03    1.2666491e-02    2.8781988e+01   -1.7014042e-12    7.5912085e-12    1.0188981e+05    1.2575157e-02   -4.7862162e-05    3.2471794e-19    9.0726256e-05   -4.2031518e+03    3.0004725e-13    1.6151079e-21    5.6824553e-19   -1.0141891e-06    4.8919992e+01
   4.0100224e+00    1.7540166e+00    1.7107401e-01    9.1087390e+01    0.0000000e+00    2.7776388e-05    9.2864166e+02    9.4088745e+02    8.6742327e+02    4.9000000e+02    4.9000000e+02    4.9000000e+02    8.0277644e+06    9.3321414e+02    5.1882924e+03    1.2666491e-02    2.8866767e+01   -1.6979600e-12    7.5758490e-12    1.0168360e+05    1.2570346e-02   -4.4956995e-05    3.1874731e-19    5.1631967e-05   -4.1946650e+03    2.9944159e-13    1.5188449e-21    5.6831666e-19   -1.0438274e-06    4.8781305e+01
   4.1122168e+00    1.8371846e+00    1.7051464e-01    9.0691576e+01    0.0000000e+00    2.7726245e-05    9.2797666e+02    9.4021597e+02    8.6655628e+02    4.9000000e+02    4.9000000e+02    4.9000000e+02    8.0099235e+06    9.3024142e+02    5.1638905e+03    1.2666491e-02    2.8954897e+01   -1.6941866e-12    7.5590160e-12    1.0145762e+05    1.2570083e-02   -4.0919342e-05    3.1677056e-19   -2.6848251e-05   -4.1853799e+03    2.9877886e-13    1.4088362e-21    5.6842841e-19   -9.1767945e-07    4.8643107e+01
   4.2047671e+00    1.9125862e+00    1.7006717e-01    9.0380888e+01    0.0000000e+00    2.7685508e-05    9.2735751e+02    9.3959379e+02    8.6576098e+02    4.9000000e+02    4.9000000e+02    4.9000000e+02    7.9931600e+06    9.2762547e+02    5.1420701e+03    1.2666491e-02    2.9034357e+01   -1.6906418e-12    7.5431934e-12    1.0124529e+05    1.2367284e-02   -4.2434968e-05    3.2012882e-19   -4.3489722e-05   -4.1767643e+03    2.9816368e-13    1.4887301e-21    5.5897480e-19   -1.1569872e-06    4.8524051e+01
   4.3015631e+00    1.9940314e+00    1.6968285e-01    9.0120960e+01    0.0000000e+00    2.7649821e-05    9.2672476e+02    9.3933211e+02    8.6492544e+02    4.9000000e+02    4.9000000e+02    4.9000000e+02    7.9760757e+06    9.2511778e+02    5.1207262e+03    1.2666491e-02    2.9117114e+01   -1.6870227e-12    7.5271243e-12    1.0102889e+05    1.1955442e-02   -2.9293547e-05    3.1250460e-19   -2.7938277e-04   -4.1677936e+03    2.9752426e-13    8.8092855e-22    5.4007635e-19   -7.0946968e-07    4.8413008e+01
   4.4015126e+00    2.1769715e+00    1.6958576e-01    9.0067031e+01    0.0000000e+00    2.7639811e-05    9.2627894e+02    9.4121845e+02    8.6406202e+02    4.9000000e+02    4.9000000e+02    4.9000000e+02    7.9648459e+06    9.2378171e+02    5.1078439e+03    1.2666491e-02    2.9202284e+01   -1.6846697e-12    7.5163801e-12    1.0088665e+05    1.4276795e-02    1.3016849e-05    3.9290289e-19   -1.9516169e-04   -4.1598632e+03    2.9695647e-13   -9.4610894e-22    6.4458228e-19    6.2706241e-07    4.8363711e+01
   4.5040301e+00    2.2785740e+00    1.6935985e-01    8.9980582e+01    0.0000000e+00    2.7608350e-05    9.2556493e+02    9.4053855e+02    8.6315613e+02    4.9000000e+02    4.9000000e+02    4.9000000e+02    7.9452298e+06    9.2150997e+02    5.0870369e+03    1.2666491e-02    2.9289370e+01   -1.6804841e-12    7.4980803e-12    1.0063818e+05    1.3928691e-02    2.1170580e-05    3.8357240e-19    6.2076323e-05   -4.1504291e+03    2.9628608e-13   -1.2743231e-21    6.2880110e-19    1.0341507e-06    4.8253459e+01
   4.6030020e+00    2.5517090e+00    1.6937791e-01    9.0041534e+01    0.0000000e+00    2.7605267e-05    9.2507978e+02    9.4104892e+02    8.6226500e+02    4.9000000e+02    4.9000000e+02    4.9000000e+02    7.9325833e+06    9.2029345e+02    5.0746675e+03    1.2666491e-02    2.9373148e+01   -1.6778094e-12    7.4861491e-12    1.0047799e+05    1.3865143e-02    2.0263975e-05    3.8918733e-19    8.2828802e-05   -4.1437990e+03    2.9581354e-13   -1.1426200e-21    6.2584717e-19    9.3420881e-07    4.8214261e+01
   4.7019627e+00    3.1027090e+00    1.7004892e-01    9.0639886e+01    0.0000000e+00    2.7653873e-05    9.2483291e+02    9.4170820e+02    8.6158387e+02    4.9000000e+02    4.9000000e+02    4.9000000e+02    7.9272088e+06    9.2107238e+02    5.0759186e+03    1.2666491e-02    2.9456842e+01   -1.6766805e-12    7.4809879e-12    1.0040992e+05    1.3950004e-02    1.5353988e-05    3.7918980e-19    8.2750516e-04   -4.1403902e+03    2.9556990e-13   -7.6880288e-22    6.3047900e-19    1.2044118e-06    4.8287107e+01
   4.8010463e+00    3.4297148e+00    1.7111346e-01    9.1594394e+01    0.0000000e+00    2.7730103e-05    9.2448153e+02    9.4219300e+02    8.6133859e+02    4.9000000e+02    4.9000000e+02    4.9000000e+02    7.9184309e+06    9.2232760e+02    5.0788573e+03    1.2666491e-02    2.9540695e+01   -1.6748293e-12    7.4726890e-12    1.0029873e+05    1.3514444e-02    1.4257597e-05    3.6052331e-19    2.8763026e-04   -4.1364987e+03    2.9528952e-13   -6.4003072e-22    6.1107408e-19    1.9949564e-07    4.8399100e+01
   4.9000163e+00    3.6591673e+00    1.7274225e-01    9.3072202e+01    0.0000000e+00    2.7845584e-05    9.2426130e+02    9.4265514e+02    8.6100164e+02    4.9000000e+02    4.9000000e+02    4.9000000e+02    7.9135071e+06    9.2494964e+02    5.0908716e+03    1.2666491e-02    2.9624566e+01   -1.6737984e-12    7.4680390e-12    1.0023637e+05    1.3153776e-02    1.7844275e-05    3.6719184e-19   -5.7515606e-04   -4.1347165e+03    2.9516302e-13   -5.9285304e-22    5.9430017e-19    3.2558504e-07    4.8591194e+01
   5.0089158e+00    4.0421576e+00    1.7519667e-01    9.5287781e+01    0.0000000e+00    2.8021377e-05    9.2401215e+02    9.4291647e+02    8.6133267e+02    4.9000000e+02    4.9000000e+02    4.9000000e+02    7.9078145e+06    9.2895899e+02    5.1096868e+03    1.2666491e-02    2.9717148e+01   -1.6725741e-12    7.4627675e-12    1.0016426e+05    1.2679446e-02    1.3975613e-05    3.5342807e-19   -4.9156265e-04   -4.1325365e+03    2.9501339e-13   -2.9114446e-22    5.7291680e-19    2.6946444e-07    4.8879961e+01
   5.1079625e+00    4.0370340e+00    1.7761128e-01    9.7461225e+01    0.0000000e+00    2.8195221e-05    9.2378622e+02    9.4373045e+02    8.6152996e+02    4.9000000e+02    4.9000000e+02    4.9000000e+02    7.9025096e+06    9.3304480e+02    5.1295051e+03    1.2666491e-02    2.9801672e+01   -1.6714565e-12    7.4576803e-12    1.0009707e+05    1.2360045e-02    1.6464047e-05    3.6245453e-19    8.1226829e-04   -4.1295929e+03    2.9480030e-13   -4.8010204e-22    5.5757857e-19    4.4354358e-07    4.9169977e+01
   5.2069268e+00    3.8450094e+00    1.7992273e-01    9.9582125e+01    0.0000000e+00    2.8358213e-05    9.2365413e+02    9.4419511e+02    8.6142141e+02    4.9000000e+02    4.9000000e+02    4.9000000e+02    7.9001927e+06    9.3712039e+02    5.1504151e+03    1.2666491e-02    2.9886471e+01   -1.6709409e-12    7.4556530e-12    1.0006772e+05    1.2206688e-02    1.3686312e-05    3.8677681e-19    1.0177334e-03   -4.1284873e+03    2.9472749e-13   -2.1090266e-22    5.4953813e-19    3.0974277e-07    4.9452165e+01
   5.3059508e+00    3.7169126e+00    1.8203288e-01    1.0187794e+02    0.0000000e+00    2.8458766e-05    9.2362986e+02    9.4443576e+02    8.6161419e+02    4.9000000e+02    4.9000000e+02    4.9000000e+02    7.9007314e+06    9.4148775e+02    5.1739099e+03    1.2666491e-02    2.9971678e+01   -1.6710301e-12    7.4563896e-12    1.0007454e+05    1.2172587e-02    1.6242983e-05    4.0688286e-19   -7.1340452e-04   -4.1287991e+03    2.9475621e-13   -1.1315462e-22    5.4721547e-19    4.4993164e-07    4.9631894e+01
   5.4049367e+00    3.7823239e+00    1.8418380e-01    1.0391883e+02    0.0000000e+00    2.8601444e-05    9.2382299e+02    9.4490022e+02    8.6145893e+02    4.9000000e+02    4.9000000e+02    4.9000000e+02    7.9080905e+06    9.4627331e+02    5.2024646e+03    1.2666491e-02    3.0057284e+01   -1.6726027e-12    7.4631455e-12    1.0016776e+05    1.2270539e-02    1.7120068e-05    4.2040462e-19    2.1180856e-03   -4.1318083e+03    2.9496513e-13    6.4303532e-24    5.5122847e-19    4.8849748e-07    4.9910524e+01
   5.5039525e+00    4.1878756e+00    1.8682997e-01    1.0649538e+02    0.0000000e+00    2.8769691e-05    9.2423805e+02    9.4641373e+02    8.6126455e+02    4.9000000e+02    4.9000000e+02    4.9000000e+02    7.9221854e+06    9.5279276e+02    5.2434401e+03    1.2666491e-02    3.0143480e+01   -1.6755501e-12    7.4764758e-12    1.0034629e+05    1.2110779e-02    1.2705191e-05    4.1741006e-19    7.3295993e-03   -4.1379622e+03    2.9540369e-13    2.6780857e-22    5.4401103e-19    3.5628676e-07    5.0259312e+01
   5.6014058e+00    4.9577665e+00    1.9070849e-01    1.1041630e+02    0.0000000e+00    2.9003447e-05    9.2491088e+02    9.4628224e+02    8.6156830e+02    4.9000000e+02    4.9000000e+02    4.9000000e+02    7.9442031e+06    9.6250932e+02    5.3050349e+03    1.2666491e-02    3.0229164e+01   -1.6802509e-12    7.4972525e-12    1.0062518e+05    1.2139291e-02    8.7777443e-06    4.0325146e-19   -5.5232993e-05   -4.1480063e+03    2.9611753e-13    4.6446050e-22    5.4584013e-19    3.1540556e-07    5.0747294e+01
   5.7067897e+00    6.0687716e+00    1.9736693e-01    1.1669094e+02    0.0000000e+00    2.9466726e-05    9.2596309e+02    9.4754736e+02    8.6245299e+02    4.9000000e+02    4.9000000e+02    4.9000000e+02    7.9782977e+06    9.7799278e+02    5.4033361e+03    1.2666491e-02    3.0323226e+01   -1.6875403e-12    7.5288554e-12    1.0105703e+05    1.2674096e-02    2.0131827e-06    3.9832545e-19    3.8264070e-03   -4.1642521e+03    2.9725987e-13    6.6285300e-22    5.7082366e-19    7.7271727e-08    5.1678399e+01
   5.8068404e+00    7.0370209e+00    2.0678001e-01    1.2591422e+02    0.0000000e+00    3.0092639e-05    9.2717954e+02    9.4761361e+02    8.6391897e+02    4.9000000e+02    4.9000000e+02    4.9000000e+02    8.0169265e+06    9.9862897e+02    5.5329456e+03    1.2666491e-02    3.0414437e+01   -1.6955688e-12    7.5662818e-12    1.0154633e+05    1.3392917e-02    9.9862685e-06    4.2352060e-19    2.0250202e-03   -4.1844183e+03    2.9873508e-13    2.8359922e-22    6.0299214e-19    2.6092905e-07    5.2914092e+01
   5.9024242e+00    7.9237326e+00    2.1928357e-01    1.3844971e+02    0.0000000e+00    3.0912349e-05    9.2864967e+02    9.4766381e+02    8.6667167e+02    4.9000000e+02    4.9000000e+02    4.9000000e+02    8.0635504e+06    1.0247095e+03    5.6964946e+03    1.2666491e-02    3.0503949e+01   -1.7054599e-12    7.6103294e-12    1.0213689e+05    1.4379896e-02    1.8521854e-05    4.5286034e-19   -1.0967004e-02   -4.2095991e+03    3.0054176e-13    1.6046969e-22    6.4746618e-19    4.1349121e-07    5.4519735e+01
   6.0096914e+00    8.6995425e+00    2.3745380e-01    1.5751815e+02    0.0000000e+00    3.2054380e-05    9.3058647e+02    9.4769045e+02    8.7152113e+02    4.9000000e+02    4.9000000e+02    4.9000000e+02    8.1247965e+06    1.0608525e+03    5.9237067e+03    1.2666491e-02    3.0607935e+01   -1.7184469e-12    7.6682049e-12    1.0291266e+05    1.6098183e-02    2.1624310e-05    4.9726950e-19   -1.9313578e-02   -4.2433574e+03    3.0294856e-13    5.2140829e-23    7.2506291e-19    4.3896302e-07    5.6757105e+01
   6.1088032e+00    9.1308079e+00    2.5752381e-01    1.7992242e+02    0.0000000e+00    3.3234492e-05    9.3257970e+02    9.4764441e+02    8.7630407e+02    4.9000000e+02    4.9000000e+02    4.9000000e+02    8.1884611e+06    1.0992808e+03    6.1666107e+03    1.2666491e-02    3.0707972e+01   -1.7323769e-12    7.7266493e-12    1.0371907e+05    1.7870004e-02    8.8429050e-05    4.7683746e-19   -8.2375574e-02   -4.2785805e+03    3.0540040e-13   -2.6282047e-21    8.0720448e-19    2.1747406e-06    5.9091270e+01
   6.2077814e+00    8.8054399e+00    2.7793639e-01    2.0381371e+02    0.0000000e+00    3.4384408e-05    9.3434739e+02    9.4756569e+02    8.8123731e+02    4.9000000e+02    4.9000000e+02    4.9000000e+02    8.2455212e+06    1.1362052e+03    6.3990378e+03    1.2666491e-02    3.0811831e+01   -1.7441979e-12    7.7776597e-12    1.0444182e+05    2.0845230e-02    1.3496887e-05    4.2819822e-19    1.0112612e-01   -4.3101251e+03    3.0752468e-13   -7.2736885e-22    9.4631847e-19    4.9760703e-07    6.1353901e+01
   6.3011710e+00    8.2125893e+00    2.9505145e-01    2.2436055e+02    0.0000000e+00    3.5326523e-05    9.3623750e+02    9.4771672e+02    8.8505333e+02    4.9000000e+02    4.9000000e+02    4.9000000e+02    8.3078606e+06    1.1685471e+03    6.6088776e+03    1.2666491e-02    3.0913214e+01   -1.7568637e-12    7.8424665e-12    1.0523144e+05    2.2314397e-02   -1.1813320e-05    5.5840839e-19    2.0640307e-02   -4.3419816e+03    3.1003678e-13    8.9945441e-22    1.0098431e-18   -2.0334814e-07    6.3286672e+01
   6.4077286e+00    8.3566308e+00    3.1378252e-01    2.4747986e+02    0.0000000e+00    3.6325548e-05    9.3899144e+02    9.4902046e+02    8.8823547e+02    4.9000000e+02    4.9000000e+02    4.9000000e+02    8.4004971e+06    1.2067867e+03    6.8679165e+03    1.2666491e-02    3.1033044e+01   -1.7772221e-12    7.9264409e-12    1.0640482e+05    2.4697048e-02    2.9343687e-05    5.2547900e-19   -7.8471275e-02   -4.3873424e+03    3.1318404e-13   -9.1475842e-22    1.1199951e-18    6.1723102e-07    6.5481483e+01
   6.5049560e+00    8.3012885e+00    3.3130533e-01    2.7054015e+02    0.0000000e+00    3.7190350e-05    9.4077547e+02    9.5234744e+02    8.9148021e+02    4.9000000e+02    4.9000000e+02    4.9000000e+02    8.4617986e+06    1.2386364e+03    7.0782822e+03    1.2666491e-02    3.1146300e+01   -1.7900143e-12    7.9819320e-12    1.0718129e+05    2.7832900e-02    8.3879711e-06    4.9277064e-19    6.5051327e-02   -4.4209777e+03    3.1543559e-13   -1.3108942e-21    1.2662892e-18    5.7619163e-07    6.7316636e+01
   6.6020645e+00    6.5022973e+00    3.4435758e-01    2.8844081e+02    0.0000000e+00    3.7816547e-05    9.4090135e+02    9.5340997e+02    8.9521381e+02    4.9000000e+02    4.9000000e+02    4.9000000e+02    8.4682973e+06    1.2563392e+03    7.1818301e+03    1.2666491e-02    3.1261946e+01   -1.7912086e-12    7.9919023e-12    1.0726361e+05    3.2817008e-02    1.5748840e-05    6.3678314e-19   -1.1415806e-02   -4.4314576e+03    3.1634124e-13   -2.5280967e-21    1.4914976e-18    2.7773709e-07    6.8482300e+01
   6.7013959e+00    4.1546486e+00    3.4864339e-01    2.9437537e+02    0.0000000e+00    3.8009464e-05    9.4023742e+02    9.5320034e+02    8.9682057e+02    4.9000000e+02    4.9000000e+02    4.9000000e+02    8.4479883e+06    1.2597363e+03    7.1901302e+03    1.2666491e-02    3.1380976e+01   -1.7867650e-12    7.9728378e-12    1.0700637e+05    3.4329663e-02    5.5227147e-05    5.8220093e-19   -9.2760097e-03   -4.4251355e+03    3.1593247e-13   -4.3089050e-21    1.5638261e-18    1.5437581e-06    6.8743495e+01
   6.8005910e+00    3.5137354e+00    3.4842350e-01    2.9341019e+02    0.0000000e+00    3.8026801e-05    9.4040701e+02    9.5128772e+02    8.9509601e+02    4.9000000e+02    4.9000000e+02    4.9000000e+02    8.4558331e+06    1.2613382e+03    7.2019988e+03    1.2666491e-02    3.1499882e+01   -1.7883484e-12    7.9810180e-12    1.0710573e+05    2.8617003e-02    9.7176362e-05    4.9426247e-19   -6.1197881e-03   -4.4237717e+03    3.1585397e-13   -5.2410056e-21    1.3019032e-18    4.7149514e-06    6.8820949e+01
   6.9093072e+00    4.7377833e+00    3.4968590e-01    2.9488466e+02    0.0000000e+00    3.8089646e-05    9.4140861e+02    9.5142750e+02    8.9413851e+02    4.9000000e+02    4.9000000e+02    4.9000000e+02    8.4926412e+06    1.2694722e+03    7.2654427e+03    1.2666491e-02    3.1630959e+01   -1.7965133e-12    8.0132781e-12    1.0757196e+05    2.3248771e-02    6.9157866e-05    3.1813523e-19   -6.3976836e-03   -4.4375082e+03    3.1672332e-13   -4.6104652e-21    1.0610853e-18    2.2940839e-06    6.9119514e+01
   7.0071396e+00    4.6816178e+00    3.5213845e-01    2.9812378e+02    0.0000000e+00    3.8217855e-05    9.4199572e+02    9.5397636e+02    8.9492455e+02    4.9000000e+02    4.9000000e+02    4.9000000e+02    8.5157322e+06    1.2762689e+03    7.3129250e+03    1.2666491e-02    3.1749895e+01   -1.8012586e-12    8.0353848e-12    1.0786444e+05    2.3842202e-02    6.6621193e-05    2.7688948e-19    1.3384539e-02   -4.4494223e+03    3.1758511e-13   -5.3773952e-21    1.0903271e-18    2.1217399e-06    6.9453644e+01
   7.1008794e+00    3.4757132e+00    3.5255093e-01    2.9970525e+02    0.0000000e+00    3.8167678e-05    9.4189465e+02    9.5505249e+02    8.9491464e+02    4.9000000e+02    4.9000000e+02    4.9000000e+02    8.5152093e+06    1.2775369e+03    7.3166780e+03    1.2666491e-02    3.1864214e+01   -1.8009525e-12    8.0369737e-12    1.0785782e+05    2.7273065e-02    8.9784990e-05    2.6841457e-19   -1.8084912e-02   -4.4469172e+03    3.1749712e-13   -7.0998459e-21    1.2493788e-18    3.3866258e-06    6.9344792e+01
   7.2041532e+00    3.6180064e+00    3.5157293e-01    2.9828832e+02    0.0000000e+00    3.8112308e-05    9.4151058e+02    9.5729543e+02    8.9309340e+02    4.9000000e+02    4.9000000e+02    4.9000000e+02    8.5048203e+06    1.2760023e+03    7.3018442e+03    1.2666491e-02    3.1989978e+01   -1.7987532e-12    8.0267134e-12    1.0772623e+05    3.1728234e-02    4.9505606e-05    5.2876252e-19    3.9898235e-03   -4.4360043e+03    3.1670631e-13   -3.7776854e-21    1.4450786e-18    1.4201598e-06    6.9208927e+01
   7.3096333e+00    5.9051994e+00    3.5489437e-01    3.0258910e+02    0.0000000e+00    3.8277800e-05    9.4189426e+02    9.6012005e+02    8.9220465e+02    4.9000000e+02    4.9000000e+02    4.9000000e+02    8.5197350e+06    1.2831160e+03    7.3504191e+03    1.2666491e-02    3.2118661e+01   -1.8019229e-12    8.0405395e-12    1.0791515e+05    3.0343367e-02    3.6678290e-05    5.3228792e-19    7.3106017e-03   -4.4422658e+03    3.1714355e-13   -2.9092292e-21    1.3802324e-18    1.0939382e-06    6.9600322e+01
   7.4089793e+00    8.2588447e+00    3.6857553e-01    3.2149400e+02    0.0000000e+00    3.8936672e-05    9.4329896e+02    9.6524087e+02    8.9486452e+02    4.9000000e+02    4.9000000e+02    4.9000000e+02    8.5676317e+06    1.3062683e+03    7.5061022e+03    1.2666491e-02    3.2241638e+01   -1.8121684e-12    8.0856912e-12    1.0852183e+05    3.0431090e-02    2.8336864e-05    5.6652737e-19   -2.1558600e-02   -4.4717757e+03    3.1924167e-13   -2.2589872e-21    1.3833814e-18    8.1189929e-07    7.1007426e+01
   7.5083666e+00    8.8052758e+00    3.8912503e-01    3.5129816e+02    0.0000000e+00    3.9872173e-05    9.4506063e+02    9.7106887e+02    8.9840121e+02    4.9000000e+02    4.9000000e+02    4.9000000e+02    8.6267069e+06    1.3394777e+03    7.7269246e+03    1.2666491e-02    3.2367968e+01   -1.8246680e-12    8.1411195e-12    1.0927010e+05    3.2904083e-02    3.2359210e-05    6.3126623e-19   -5.8010045e-03   -4.5076209e+03    3.2178581e-13   -2.3613667e-21    1.4950845e-18    9.7376663e-07    7.2972846e+01
   7.6077339e+00    8.1297574e+00    4.0768021e-01    3.7858897e+02    0.0000000e+00    4.0703493e-05    9.4641335e+02    9.8006590e+02    9.0021730e+02    4.9000000e+02    4.9000000e+02    4.9000000e+02    8.6719944e+06    1.3691593e+03    7.9226689e+03    1.2666491e-02    3.2497795e+01   -1.8342003e-12    8.1835714e-12    1.0984374e+05    3.5905992e-02    3.2054570e-05    6.9031816e-19    1.5337983e-02   -4.5327068e+03    3.2356247e-13   -2.2978963e-21    1.6315579e-18    1.0098839e-06    7.4704796e+01
   7.7070864e+00    7.4817050e+00    4.2237505e-01    3.9966499e+02    0.0000000e+00    4.1398890e-05    9.4714526e+02    9.9174071e+02    9.0150823e+02    4.9000000e+02    4.9000000e+02    4.9000000e+02    8.6961086e+06    1.3908130e+03    8.0609123e+03    1.2666491e-02    3.2630313e+01   -1.8394131e-12    8.2062202e-12    1.1014918e+05    3.8861360e-02    4.1804900e-05    7.5511718e-19   -8.4618801e-03   -4.5453525e+03    3.2446311e-13   -3.1469907e-21    1.7655261e-18    1.2982481e-06    7.6086238e+01
   7.8064895e+00    6.8015622e+00    4.3385488e-01    4.1657559e+02    0.0000000e+00    4.1923702e-05    9.4760715e+02    1.0028179e+03    9.0298200e+02    4.9000000e+02    4.9000000e+02    4.9000000e+02    8.7116396e+06    1.4067188e+03    8.1613294e+03    1.2666491e-02    3.2764818e+01   -1.8425788e-12    8.2213570e-12    1.1034590e+05    3.9824347e-02    3.7498465e-05    7.9303289e-19   -7.4138927e-04   -4.5561269e+03    3.2525620e-13   -3.1975747e-21    1.8081209e-18    1.3233364e-06    7.7119059e+01
   7.9083295e+00    5.7199375e+00    4.4138618e-01    4.2969229e+02    0.0000000e+00    4.2157440e-05    9.4845020e+02    1.0147419e+03    9.0386236e+02    4.9000000e+02    4.9000000e+02    4.9000000e+02    8.7420316e+06    1.4207586e+03    8.2593163e+03    1.2666491e-02    3.2904255e+01   -1.8489535e-12    8.2502574e-12    1.1073086e+05    3.8811121e-02    3.6623894e-05    7.6698798e-19    6.1333754e-03   -4.5750662e+03    3.2661610e-13   -2.8633387e-21    1.7621561e-18    1.4175098e-06    7.7713186e+01
   8.0056277e+00    4.6504103e+00    4.4419870e-01    4.3342513e+02    0.0000000e+00    4.2299636e-05    9.4955268e+02    1.0272404e+03    9.0402953e+02    4.9000000e+02    4.9000000e+02    4.9000000e+02    8.7821039e+06    1.4299773e+03    8.3338558e+03    1.2666491e-02    3.3038911e+01   -1.8575438e-12    8.2873854e-12    1.1123844e+05    3.6911247e-02    8.0961159e-05    7.2307199e-19    3.9210780e-03   -4.5951480e+03    3.2801744e-13   -4.5630845e-21    1.6755571e-18    3.3248660e-06    7.8183504e+01
   8.1126626e+00    3.8001736e+00    4.4362938e-01    4.3326697e+02    0.0000000e+00    4.2223721e-05    9.5031209e+02    1.0402264e+03    9.0333257e+02    4.9000000e+02    4.9000000e+02    4.9000000e+02    8.8109748e+06    1.4344475e+03    8.3736369e+03    1.2666491e-02    3.3188071e+01   -1.8636675e-12    8.3146260e-12    1.1160413e+05    3.6299047e-02    1.9478491e-04    6.0473649e-19   -1.2797157e-07   -4.6056793e+03    3.2876664e-13   -1.0366493e-20    1.6524581e-18    7.0460143e-06    7.8186107e+01
   8.2125460e+00    3.4892958e+00    4.4147188e-01    4.2949411e+02    0.0000000e+00    4.2134647e-05    9.5032892e+02    1.0521138e+03    9.0212236e+02    4.9000000e+02    4.9000000e+02    4.9000000e+02    8.8138465e+06    1.4325569e+03    8.3621075e+03    1.2666491e-02    3.3327392e+01   -1.8641631e-12    8.3180313e-12    1.1164051e+05    3.6992746e-02    2.1307540e-04    6.1573923e-19    2.5800334e-03   -4.6026238e+03    3.2858129e-13   -1.1925624e-20    1.6841253e-18    7.6591440e-06    7.8025680e+01
   8.3021516e+00    3.7485085e+00    4.3997171e-01    4.2718766e+02    0.0000000e+00    4.2049365e-05    9.5027977e+02    1.0631304e+03    9.0117587e+02    4.9000000e+02    4.9000000e+02    4.9000000e+02    8.8140579e+06    1.4310718e+03    8.3520004e+03    1.2666491e-02    3.3452161e+01   -1.8641160e-12    8.3189282e-12    1.1164318e+05    3.9990840e-02    1.4777030e-04    7.7981810e-19    3.2182225e-05   -4.5994547e+03    3.2838964e-13   -8.2464647e-21    1.8163785e-18    5.3371484e-06    7.7859097e+01
   8.4069530e+00    4.8876970e+00    4.4114463e-01    4.2894626e+02    0.0000000e+00    4.2084510e-05    9.5086759e+02    1.0780797e+03    9.0070415e+02    4.9000000e+02    4.9000000e+02    4.9000000e+02    8.8359509e+06    1.4356394e+03    8.3900699e+03    1.2666491e-02    3.3598304e+01   -1.8687202e-12    8.3396135e-12    1.1192049e+05    4.2893856e-02    4.8169775e-05    1.0947542e-18    2.8664941e-03   -4.6087129e+03    3.2905684e-13   -2.8970097e-21    1.9396260e-18    1.4079969e-06    7.8030303e+01
   8.5105518e+00    6.4206240e+00    4.4837953e-01    4.4140399e+02    0.0000000e+00    4.2324620e-05    9.5219112e+02    1.0932174e+03    9.0152798e+02    4.9000000e+02    4.9000000e+02    4.9000000e+02    8.8825055e+06    1.4509902e+03    8.5062644e+03    1.2666491e-02    3.3744182e+01   -1.8786227e-12    8.3833258e-12    1.1251017e+05    4.4445846e-02    3.0372113e-05    1.1793321e-18   -3.0472608e-03   -4.6343434e+03    3.3087477e-13   -1.2832994e-21    2.0085697e-18    5.1488351e-07    7.8712543e+01
   8.6007021e+00    7.4313709e+00    4.6045523e-01    4.6130852e+02    0.0000000e+00    4.2782129e-05    9.5355472e+02    1.1148734e+03    9.0331802e+02    4.9000000e+02    4.9000000e+02    4.9000000e+02    8.9297465e+06    1.4715362e+03    8.6537282e+03    1.2666491e-02    3.3873224e+01   -1.8886969e-12    8.4272362e-12    1.1310855e+05    4.7221204e-02    4.3647361e-05    1.2796114e-18    7.3531751e-05   -4.6619129e+03    3.3281199e-13   -1.5885960e-21    2.1341204e-18    5.0713528e-07    7.9795814e+01
   8.7099976e+00    7.8635798e+00    4.7878721e-01    4.9324859e+02    0.0000000e+00    4.3449837e-05    9.5492101e+02    1.1699411e+03    9.0596281e+02    4.9000000e+02    4.9000000e+02    4.9000000e+02    8.9764703e+06    1.4993573e+03    8.8447658e+03    1.2666491e-02    3.4032829e+01   -1.8986341e-12    8.4710665e-12    1.1370038e+05    5.3491604e-02    9.4511349e-06    1.4638183e-18   -1.1072182e-03   -4.6895917e+03    3.3476978e-13    2.1753817e-22    2.4171916e-18   -6.4859129e-08    8.1262094e+01
   8.8016364e+00    7.6715103e+00    4.9316647e-01    5.1991643e+02    0.0000000e+00    4.3906993e-05    9.5576052e+02    1.2049951e+03    9.0748576e+02    4.9000000e+02    4.9000000e+02    4.9000000e+02    9.0049744e+06    1.5207978e+03    8.9885275e+03    1.2666491e-02    3.4169187e+01   -1.9046307e-12    8.4980280e-12    1.1406143e+05    5.5788360e-02    1.4311042e-05    1.5234057e-18    5.2977980e-03   -4.7069281e+03    3.3601033e-13    1.5800845e-22    2.5197339e-18   -1.4806579e-07    8.2255509e+01
   8.9036640e+00    6.9545283e+00    5.0573231e-01    5.4402001e+02    0.0000000e+00    4.4290544e-05    9.5664012e+02    1.2444447e+03    9.0927566e+02    4.9000000e+02    4.9000000e+02    4.9000000e+02    9.0359642e+06    1.5405241e+03    9.1242162e+03    1.2666491e-02    3.4323348e+01   -1.9111745e-12    8.5273446e-12    1.1445396e+05    5.4660226e-02    1.2408592e-05    1.5762425e-18    3.1869086e-03   -4.7251801e+03    3.3731924e-13    5.9471990e-22    2.4660912e-18   -1.1434556e-07    8.3136522e+01
   9.0014168e+00    6.0436389e+00    5.1392164e-01    5.6229267e+02    0.0000000e+00    4.4465753e-05    9.5759368e+02    1.2827063e+03    9.1052319e+02    4.9000000e+02    4.9000000e+02    4.9000000e+02    9.0707904e+06    1.5557763e+03    9.2357645e+03    1.2666491e-02    3.4473055e+01   -1.9185406e-12    8.5602214e-12    1.1489508e+05    5.3605926e-02    4.1041593e-05    1.5527278e-18    4.1876162e-03   -4.7452417e+03    3.3875097e-13   -5.3494607e-22    2.4161556e-18    6.1723578e-07    8.3656185e+01
   9.1141468e+00    4.7827050e+00    5.1810578e-01    5.7756134e+02    0.0000000e+00    4.4409047e-05    9.5860613e+02    1.3246372e+03    9.1106849e+02    4.9000000e+02    4.9000000e+02    4.9000000e+02    9.1090865e+06    1.5673129e+03    9.3266392e+03    1.2666491e-02    3.4647604e+01   -1.9267457e-12    8.5956906e-12    1.1538016e+05    5.2820181e-02    6.7786702e-05    1.6121353e-18    3.3461597e-03   -4.7657417e+03    3.4017953e-13   -1.4080182e-21    2.3759826e-18    2.0785705e-06    8.3760077e+01
   9.2025610e+00    3.9126415e+00    5.1745780e-01    5.7987157e+02    0.0000000e+00    4.4272890e-05    9.5906551e+02    1.3547982e+03    9.1075027e+02    4.9000000e+02    4.9000000e+02    4.9000000e+02    9.1278384e+06    1.5700467e+03    9.3527034e+03    1.2666491e-02    3.4785304e+01   -1.9307219e-12    8.6133481e-12    1.1561768e+05    5.2079321e-02    1.4469933e-04    1.7294725e-18    5.2934351e-03   -4.7733333e+03    3.4071656e-13   -4.7627540e-21    2.3368232e-18    4.9986635e-06    8.3600160e+01
   9.3166454e+00    3.5248560e+00    5.1382899e-01    5.7675277e+02    0.0000000e+00    4.4044884e-05    9.5922262e+02    1.3892737e+03    9.0935145e+02    4.9000000e+02    4.9000000e+02    4.9000000e+02    9.1366907e+06    1.5680231e+03    9.3446968e+03    1.2666491e-02    3.4963058e+01   -1.9324533e-12    8.6225810e-12    1.1572981e+05    5.1633109e-02    1.3175754e-04    1.8847896e-18    3.9912356e-03   -4.7732813e+03    3.4075725e-13   -4.4459489e-21    2.3109051e-18    4.5725847e-06    8.3213167e+01
   9.4138819e+00    4.0017503e+00    5.1128736e-01    5.7757273e+02    0.0000000e+00    4.3811620e-05    9.5936734e+02    1.4144890e+03    9.0823581e+02    4.9000000e+02    4.9000000e+02    4.9000000e+02    9.1446805e+06    1.5674500e+03    9.3452660e+03    1.2666491e-02    3.5114476e+01   -1.9341142e-12    8.6306011e-12    1.1583101e+05    5.2688530e-02    1.1588826e-04    1.8990653e-18   -3.9317605e-03   -4.7740852e+03    3.4084589e-13   -3.1514563e-21    2.3592299e-18    4.2460355e-06    8.2816944e+01
   9.5165859e+00    5.0055228e+00    5.1189463e-01    5.8534328e+02    0.0000000e+00    4.3685984e-05    9.5987527e+02    1.4382335e+03    9.0789446e+02    4.9000000e+02    4.9000000e+02    4.9000000e+02    9.1651725e+06    1.5720787e+03    9.3846340e+03    1.2666491e-02    3.5274754e+01   -1.9383905e-12    8.6504294e-12    1.1609057e+05    5.4037162e-02    9.2196032e-05    1.8877635e-18   -1.1713264e-02   -4.7832756e+03    3.4152638e-13   -1.6456740e-21    2.4219044e-18    2.9312121e-06    8.2685887e+01
   9.6154613e+00    6.0550765e+00    5.1720488e-01    6.0058711e+02    0.0000000e+00    4.3782156e-05    9.6072679e+02    1.4455592e+03    9.0851852e+02    4.9000000e+02    4.9000000e+02    4.9000000e+02    9.1974258e+06    1.5831120e+03    9.4694329e+03    1.2666491e-02    3.5430186e+01   -1.9452091e-12    8.6807177e-12    1.1649911e+05    5.5479545e-02    2.3174094e-05    1.9115229e-18   -2.1490564e-03   -4.8005548e+03    3.4275302e-13    1.7473531e-21    2.4873870e-18   -1.3685141e-07    8.3033295e+01
   9.7196578e+00    6.8887967e+00    5.2749226e-01    6.3217666e+02    0.0000000e+00    4.3869014e-05    9.6173080e+02    1.4529089e+03    9.1000748e+02    4.9000000e+02    4.9000000e+02    4.9000000e+02    9.2341272e+06    1.6019048e+03    9.6045650e+03    1.2666491e-02    3.5595981e+01   -1.9530731e-12    8.7145369e-12    1.1696399e+05    5.7632976e-02   -2.5711965e-07    1.9396194e-18    2.7634634e-03   -4.8217111e+03    3.4422098e-13    3.0684938e-21    2.5860198e-18   -8.4315456e-07    8.3387461e+01
   9.8051008e+00    7.1914073e+00    5.3829681e-01    6.6605814e+02    0.0000000e+00    4.4004690e-05    9.6251519e+02    1.4633074e+03    9.1146492e+02    4.9000000e+02    4.9000000e+02    4.9000000e+02    9.2621884e+06    1.6195782e+03    9.7287952e+03    1.2666491e-02    3.5733823e+01   -1.9590199e-12    8.7410562e-12    1.1731943e+05    5.9586881e-02   -8.8711247e-06    2.0327299e-18   -2.1879325e-03   -4.8385912e+03    3.4542492e-13    3.4312941e-21    2.6723479e-18   -7.1874751e-07    8.3793846e+01
   9.9188649e+00    6.9848648e+00    5.5249287e-01    7.0743497e+02    0.0000000e+00    4.4284442e-05    9.6348884e+02    1.4802145e+03    9.1333063e+02    4.9000000e+02    4.9000000e+02    4.9000000e+02    9.2958530e+06    1.6413536e+03    9.8830844e+03    1.2666491e-02    3.5920065e+01   -1.9661880e-12    8.7722103e-12    1.1774584e+05    6.1493128e-02   -3.1894796e-05    2.1581402e-18    7.4004343e-03   -4.8590141e+03    3.4685264e-13    4.6602588e-21    2.7545566e-18   -1.3533715e-06    8.4501459e+01
   1.0013913e+01    6.3808922e+00    5.6166142e-01    7.4427650e+02    0.0000000e+00    4.4280963e-05    9.6430843e+02    1.4909026e+03    9.1442825e+02    4.9000000e+02    4.9000000e+02    4.9000000e+02    9.3226516e+06    1.6574773e+03    1.0001387e+04    1.2666491e-02    3.6077753e+01   -1.9718398e-12    8.7978881e-12    1.1808528e+05    6.1790892e-02    1.6477027e-05    2.3463644e-18   -8.2308564e-04   -4.8747128e+03    3.4798711e-13    2.3313666e-21    2.7597086e-18    1.0127785e-06    8.4637548e+01
   1.0115947e+01    5.5465922e+00    5.6730701e-01    7.6630535e+02    0.0000000e+00    4.4298173e-05    9.6511061e+02    1.4995582e+03    9.1494728e+02    4.9000000e+02    4.9000000e+02    4.9000000e+02    9.3473057e+06    1.6682700e+03    1.0088238e+04    1.2666491e-02    3.6248757e+01   -1.9771578e-12    8.8206052e-12    1.1839756e+05    6.1324583e-02    1.1212817e-04    2.4831952e-18   -3.3508885e-03   -4.8881037e+03    3.4891499e-13   -1.5522904e-21    2.7315720e-18    5.3658901e-06    8.4789297e+01
   1.0210429e+01    4.8558202e+00    5.6890715e-01    7.8448140e+02    0.0000000e+00    4.4083298e-05    9.6575254e+02    1.5048227e+03    9.1472486e+02    4.9000000e+02    4.9000000e+02    4.9000000e+02    9.3645842e+06    1.6744441e+03    1.0144933e+04    1.2666491e-02    3.6408177e+01   -1.9808450e-12    8.8362704e-12    1.1861642e+05    5.9942284e-02    8.6613461e-05    2.5374899e-18    1.2279884e-02   -4.8963102e+03    3.4946946e-13   -3.0664628e-22    2.6656489e-18    4.5619935e-06    8.4457263e+01
   1.0307969e+01    4.4415296e+00    5.6825028e-01    7.9652051e+02    0.0000000e+00    4.3838172e-05    9.6625825e+02    1.5072839e+03    9.1404362e+02    4.9000000e+02    4.9000000e+02    4.9000000e+02    9.3745278e+06    1.6767467e+03    1.0176835e+04    1.2666491e-02    3.6573395e+01   -1.9829347e-12    8.8460346e-12    1.1874237e+05    5.9018043e-02    1.4458004e-04    2.5222875e-18   -2.3357341e-03   -4.8997330e+03    3.4973373e-13   -3.3919895e-21    2.6234529e-18    7.2362605e-06    8.4012936e+01
   1.0404597e+01    4.4268377e+00    5.6715094e-01    8.0657077e+02    0.0000000e+00    4.3603231e-05    9.6677875e+02    1.5071164e+03    9.1320899e+02    4.9000000e+02    4.9000000e+02    4.9000000e+02    9.3804749e+06    1.6776507e+03    1.0202921e+04    1.2666491e-02    3.6737537e+01   -1.9840532e-12    8.8525144e-12    1.1881770e+05    5.8561142e-02    1.4204111e-04    2.5555154e-18    3.6546320e-03   -4.9007066e+03    3.4984935e-13   -3.1202637e-21    2.6005839e-18    7.1676836e-06    8.3551120e+01
   1.0507755e+01    4.7975402e+00    5.6729659e-01    8.1593363e+02    0.0000000e+00    4.3489373e-05    9.6744663e+02    1.5083646e+03    9.1245582e+02    4.9000000e+02    4.9000000e+02    4.9000000e+02    9.3864127e+06    1.6790216e+03    1.0239010e+04    1.2666491e-02    3.6913290e+01   -1.9852878e-12    8.8581789e-12    1.1889291e+05    5.9375328e-02    1.6566619e-04    2.6450592e-18    1.0755819e-03   -4.9018552e+03    3.4993842e-13   -4.3502338e-21    2.6335975e-18    7.9242975e-06    8.3293204e+01
   1.0622546e+01    5.4699533e+00    5.7081754e-01    8.4123074e+02    0.0000000e+00    4.3376444e-05    9.6858127e+02    1.5110783e+03    9.1210959e+02    4.9000000e+02    4.9000000e+02    4.9000000e+02    9.3972328e+06    1.6851960e+03    1.0323551e+04    1.2666491e-02    3.7110058e+01   -1.9875484e-12    8.8689595e-12    1.1902996e+05    6.0747201e-02    1.6470233e-04    2.7289062e-18   -9.1746362e-03   -4.9068539e+03    3.5032280e-13   -4.3620506e-21    2.6928527e-18    7.2940858e-06    8.3024296e+01
   1.0708033e+01    5.9493974e+00    5.7624698e-01    8.6639916e+02    0.0000000e+00    4.3430727e-05    9.6972134e+02    1.5321806e+03    9.1235400e+02    4.9000000e+02    4.9000000e+02    4.9000000e+02    9.4086203e+06    1.6926142e+03    1.0416308e+04    1.2666491e-02    3.7257994e+01   -1.9899709e-12    8.8792984e-12    1.1917420e+05    6.2115384e-02    1.2564683e-04    2.7561606e-18    3.0389692e-03   -4.9132971e+03    3.5076155e-13   -2.6992213e-21    2.7540511e-18    5.3150542e-06    8.3080104e+01
   1.0800601e+01    6.2812634e+00    5.8432446e-01    9.1415273e+02    0.0000000e+00    4.3271712e-05    9.7120567e+02    1.6522768e+03    9.1293583e+02    4.9000000e+02    4.9000000e+02    4.9000000e+02    9.4219034e+06    1.7051717e+03    1.0558063e+04    1.2666491e-02    3.7420046e+01   -1.9928139e-12    8.8916963e-12    1.1934245e+05    6.3106026e-02    1.7093095e-04    2.7511566e-18   -2.1051798e-03   -4.9215698e+03    3.5134162e-13   -4.6992119e-21    2.7995307e-18    7.3719848e-06    8.2714681e+01
   1.0917617e+01    6.3373794e+00    5.9635376e-01    9.7943624e+02    0.0000000e+00    4.3161280e-05    9.7337789e+02    1.8432826e+03    9.1372315e+02    4.9000000e+02    4.9000000e+02    4.9000000e+02    9.4383989e+06    1.7219910e+03    1.0762251e+04    1.2666491e-02    3.7628353e+01   -1.9963701e-12    8.9067309e-12    1.1955139e+05    6.3528186e-02    5.2698685e-05    2.7170977e-18    1.7900432e-03   -4.9320328e+03    3.5205950e-13    1.0648417e-21    2.8209629e-18    1.8453848e-06    8.2399232e+01
   1.1004363e+01    6.1314430e+00    6.0496903e-01    1.0242760e+03    0.0000000e+00    4.3250082e-05    9.7518543e+02    1.9942973e+03    9.1412050e+02    4.9000000e+02    4.9000000e+02    4.9000000e+02    9.4476336e+06    1.7315751e+03    1.0911607e+04    1.2666491e-02    3.7785385e+01   -1.9983808e-12    8.9150715e-12    1.1966836e+05    6.3289220e-02    3.8877164e-05    2.6031676e-18    1.8417858e-03   -4.9380039e+03    3.5246466e-13    2.1085321e-21    2.8154886e-18    2.0425727e-06    8.2453036e+01
   1.1127178e+01    5.6360785e+00    6.1557997e-01    1.0962794e+03    0.0000000e+00    4.3107445e-05    9.7797795e+02    2.2088065e+03    9.1416995e+02    4.9000000e+02    4.9000000e+02    4.9000000e+02    9.4546713e+06    1.7436112e+03    1.1138098e+04    1.2666491e-02    3.8011513e+01   -1.9998759e-12    8.9215451e-12    1.1975751e+05    6.2517941e-02    1.9819711e-04    2.4634124e-18    5.1477881e-03   -4.9423602e+03    3.5276554e-13   -4.6380583e-21    2.7865678e-18    1.0140205e-05    8.1953270e+01
   1.1232729e+01    5.2314937e+00    6.2334548e-01    1.1613181e+03    0.0000000e+00    4.2891411e-05    9.8058212e+02    2.3781065e+03    9.1370218e+02    4.9000000e+02    4.9000000e+02    4.9000000e+02    9.4548817e+06    1.7511252e+03    1.1339108e+04    1.2666491e-02    3.8209744e+01   -1.9998684e-12    8.9222126e-12    1.1976017e+05    6.1325993e-02    1.6716987e-04    2.1684760e-18    1.7815703e-03   -4.9420986e+03    3.5277093e-13   -2.2326425e-21    2.7454479e-18    7.9900898e-06    8.1285626e+01
   1.1311119e+01    5.0579727e+00    6.2903419e-01    1.2114095e+03    0.0000000e+00    4.2799588e-05    9.8277406e+02    2.4773348e+03    9.1313666e+02    4.9000000e+02    4.9000000e+02    4.9000000e+02    9.4554100e+06    1.7553995e+03    1.1498152e+04    1.2666491e-02    3.8359260e+01   -1.9999985e-12    8.9225255e-12    1.1976686e+05    6.0316816e-02    1.0270357e-04    1.9329388e-18    3.8240304e-03   -4.9413502e+03    3.5270906e-13    1.7054174e-21    2.7101854e-18    5.1679302e-06    8.0904064e+01
   1.1417529e+01    5.0480083e+00    6.3728168e-01    1.2820389e+03    0.0000000e+00    4.2725550e-05    9.8584103e+02    2.5113032e+03    9.1219748e+02    4.9000000e+02    4.9000000e+02    4.9000000e+02    9.4497010e+06    1.7597818e+03    1.1724269e+04    1.2666491e-02    3.8565719e+01   -1.9987766e-12    8.9174710e-12    1.1969455e+05    5.9857851e-02    2.3690513e-04    1.5533919e-18   -5.4990827e-03   -4.9371897e+03    3.5242959e-13   -4.0960650e-21    2.7074990e-18    1.1920103e-05    8.0408618e+01
   1.1518901e+01    5.2412384e+00    6.4756764e-01    1.3691867e+03    0.0000000e+00    4.2655411e-05    9.8905881e+02    2.5359841e+03    9.1140663e+02    4.9000000e+02    4.9000000e+02    4.9000000e+02    9.4449878e+06    1.7656026e+03    1.1974085e+04    1.2666491e-02    3.8766523e+01   -1.9977274e-12    8.9132629e-12    1.1963485e+05    5.9837756e-02    2.6353572e-04    1.3667827e-18   -3.1126022e-03   -4.9338211e+03    3.5220183e-13   -4.8467835e-21    2.7155630e-18    1.3336273e-05    7.9914095e+01
   1.1629601e+01    5.5745204e+00    6.6226659e-01    1.4872999e+03    0.0000000e+00    4.2695641e-05    9.9284851e+02    2.5007841e+03    9.1082846e+02    4.9000000e+02    4.9000000e+02    4.9000000e+02    9.4400670e+06    1.7738530e+03    1.2281604e+04    1.2666491e-02    3.8991119e+01   -1.9966473e-12    8.9087348e-12    1.1957252e+05    6.0301705e-02    2.8520349e-04    1.1076332e-18    4.9009681e-03   -4.9308131e+03    3.5199445e-13   -5.3957168e-21    2.7497212e-18    1.5188335e-05    7.9562500e+01
   1.1734275e+01    5.8935358e+00    6.7992977e-01    1.6289955e+03    0.0000000e+00    4.2743486e-05    9.9665835e+02    2.5035905e+03    9.1056899e+02    4.9000000e+02    4.9000000e+02    4.9000000e+02    9.4373461e+06    1.7848300e+03    1.2613058e+04    1.2666491e-02    3.9209147e+01   -1.9961195e-12    8.9060638e-12    1.1953806e+05    6.1241008e-02    3.3573096e-04    8.4152940e-19   -5.3088125e-03   -4.9295585e+03    3.5189796e-13   -7.1142026e-21    2.8058545e-18    1.8051918e-05    7.9228472e+01
   1.1808760e+01    6.0559247e+00    6.9420843e-01    1.7482590e+03    0.0000000e+00    4.2702453e-05    9.9953374e+02    2.5053655e+03    9.1053152e+02    4.9000000e+02    4.9000000e+02    4.9000000e+02    9.4357588e+06    1.7947918e+03    1.2876730e+04    1.2666491e-02    3.9368087e+01   -1.9957538e-12    8.9047919e-12    1.1951795e+05    6.1653480e-02    3.4836154e-04    6.4743676e-19   -5.7144267e-03   -4.9293161e+03    3.5189195e-13   -7.1252398e-21    2.8343320e-18    1.8952781e-05    7.8849952e+01
   1.1913013e+01    6.1404100e+00    7.1589542e-01    1.9214367e+03    0.0000000e+00    4.2800228e-05    1.0035188e+03    2.5237372e+03    9.1059557e+02    4.9000000e+02    4.9000000e+02    4.9000000e+02    9.4333620e+06    1.8086773e+03    1.3248092e+04    1.2666491e-02    3.9596154e+01   -1.9953024e-12    8.9019230e-12    1.1948759e+05    6.2009579e-02    4.7795965e-04    3.7597823e-19    4.3099387e-03   -4.9288718e+03    3.5182812e-13   -1.2528978e-20    2.8642794e-18    2.5566910e-05    7.8592538e+01
   1.2014355e+01    6.0715608e+00    7.3708378e-01    2.1061693e+03    0.0000000e+00    4.2821544e-05    1.0074939e+03    2.5215888e+03    9.1055856e+02    4.9000000e+02    4.9000000e+02    4.9000000e+02    9.4299413e+06    1.8222068e+03    1.3615731e+04    1.2666491e-02    3.9823969e+01   -1.9945514e-12    8.8989700e-12    1.1944427e+05    6.1710589e-02    5.3561041e-04    1.3136771e-19    3.5029959e-04   -4.9278877e+03    3.5177108e-13   -1.4554139e-20    2.8627305e-18    2.8977032e-05    7.8231999e+01
   1.2124681e+01    5.8818768e+00    7.5935395e-01    2.2950531e+03    0.0000000e+00    4.2955524e-05    1.0113555e+03    2.5331461e+03    9.1028294e+02    4.9000000e+02    4.9000000e+02    4.9000000e+02    9.4223067e+06    1.8344940e+03    1.3972487e+04    1.2666491e-02    4.0078576e+01   -1.9929446e-12    8.8918499e-12    1.1934756e+05    6.0954364e-02    5.3786763e-04   -5.4351979e-20   -4.0185369e-03   -4.9243380e+03    3.5152117e-13   -1.4381566e-20    2.8370860e-18    2.9761404e-05    7.8008759e+01
   1.2221398e+01    5.7127055e+00    7.7763413e-01    2.4487129e+03    0.0000000e+00    4.3089985e-05    1.0144134e+03    2.4946059e+03    9.0985633e+02    4.9000000e+02    4.9000000e+02    4.9000000e+02    9.4133169e+06    1.8434603e+03    1.4249139e+04    1.2666491e-02    4.0306864e+01   -1.9911204e-12    8.8826249e-12    1.1923369e+05    6.0323650e-02    4.8453524e-04   -1.5366793e-19    4.4066440e-03   -4.9193860e+03    3.5112911e-13   -1.2151035e-20    2.8128825e-18    2.6511282e-05    7.7830027e+01
   1.2334588e+01    5.5866990e+00    7.9658923e-01    2.6191030e+03    0.0000000e+00    4.3081639e-05    1.0178524e+03    2.4914890e+03    9.0908308e+02    4.9000000e+02    4.9000000e+02    4.9000000e+02    9.3991033e+06    1.8533356e+03    1.4555505e+04    1.2666491e-02    4.0579534e+01   -1.9880413e-12    8.8696874e-12    1.1905366e+05    5.9644145e-02    3.5995090e-04   -2.7031488e-19    4.4318266e-03   -4.9116575e+03    3.5060278e-13   -6.5423258e-21    2.7874502e-18    2.0610793e-05    7.7346056e+01
   1.2419793e+01    5.5652875e+00    8.0958479e-01    2.7319534e+03    0.0000000e+00    4.3008332e-05    1.0201580e+03    2.4941956e+03    9.0845823e+02    4.9000000e+02    4.9000000e+02    4.9000000e+02    9.3871175e+06    1.8607715e+03    1.4764416e+04    1.2666491e-02    4.0788388e+01   -1.9854803e-12    8.8586567e-12    1.1890184e+05    5.9215312e-02    1.7585834e-04   -3.0734020e-19   -3.0950285e-04   -4.9049785e+03    3.5014213e-13    1.7907271e-21    2.7697053e-18    1.1370405e-05    7.6856145e+01
   1.2507202e+01    5.6197166e+00    8.2192032e-01    2.8316480e+03    0.0000000e+00    4.3078161e-05    1.0224760e+03    2.4798201e+03    9.0782288e+02    4.9000000e+02    4.9000000e+02    4.9000000e+02    9.3746593e+06    1.8668501e+03    1.4958896e+04    1.2666491e-02    4.1005593e+01   -1.9828573e-12    8.8468990e-12    1.1874404e+05    5.9051626e-02    1.7303590e-05   -3.0696367e-19   -3.5598734e-03   -4.8978983e+03    3.4963750e-13    8.8316305e-21    2.7622662e-18    3.3892086e-06    7.6647025e+01
   1.2634359e+01    5.8082875e+00    8.3917355e-01    2.9663304e+03    0.0000000e+00    4.3063248e-05    1.0257200e+03    2.4919020e+03    9.0701943e+02    4.9000000e+02    4.9000000e+02    4.9000000e+02    9.3571442e+06    1.8774098e+03    1.5235162e+04    1.2666491e-02    4.1326407e+01   -1.9791422e-12    8.8303821e-12    1.1852218e+05    5.9491725e-02   -2.5102575e-04   -1.4250553e-19   -1.3240450e-03   -4.8882626e+03    3.4895078e-13    2.0481106e-20    2.7746466e-18   -9.3467877e-06    7.6133564e+01
   1.2722904e+01    5.9523256e+00    8.5087907e-01    3.0468706e+03    0.0000000e+00    4.3201084e-05    1.0278847e+03    2.4594356e+03    9.0659837e+02    4.9000000e+02    4.9000000e+02    4.9000000e+02    9.3448010e+06    1.8841288e+03    1.5411238e+04    1.2666491e-02    4.1553172e+01   -1.9765358e-12    8.8186958e-12    1.1836584e+05    6.0003102e-02   -3.7579160e-04   -4.4643069e-21   -1.2716033e-03   -4.8819434e+03    3.4849833e-13    2.5629047e-20    2.7915700e-18   -1.4924480e-05    7.6066046e+01
   1.2814220e+01    6.0503059e+00    8.6235900e-01    3.1228421e+03    0.0000000e+00    4.3238135e-05    1.0300274e+03    2.4537711e+03    9.0626191e+02    4.9000000e+02    4.9000000e+02    4.9000000e+02    9.3318832e+06    1.8921708e+03    1.5591489e+04    1.2666491e-02    4.1789726e+01   -1.9737933e-12    8.8066477e-12    1.1820221e+05    5.9753357e-02   -4.8585569e-04    1.8194800e-19   -2.5179430e-03   -4.8755811e+03    3.4805150e-13    3.0749974e-20    2.7707981e-18   -1.9480946e-05    7.5818364e+01
   1.2907510e+01    6.0777481e+00    8.7308537e-01    3.1871746e+03    0.0000000e+00    4.3333886e-05    1.0321500e+03    2.4775408e+03    9.0590130e+02    4.9000000e+02    4.9000000e+02    4.9000000e+02    9.3181971e+06    1.8995954e+03    1.5761468e+04    1.2666491e-02    4.2034106e+01   -1.9709124e-12    8.7935558e-12    1.1802886e+05    5.9777264e-02   -5.0918500e-04    4.1349931e-19   -1.0758757e-03   -4.8688446e+03    3.4756168e-13    3.0819111e-20    2.7603556e-18   -2.0390618e-05    7.5693554e+01
   1.3000855e+01    6.0469009e+00    8.8262286e-01    3.2412194e+03    0.0000000e+00    4.3317711e-05    1.0341248e+03    2.4535953e+03    9.0493467e+02    4.9000000e+02    4.9000000e+02    4.9000000e+02    9.3037530e+06    1.9074338e+03    1.5919525e+04    1.2666491e-02    4.2281088e+01   -1.9678743e-12    8.7798793e-12    1.1784590e+05    5.9941591e-02   -5.4852292e-04    5.9314034e-19   -3.5058357e-03   -4.8615748e+03    3.4704000e-13    3.2161041e-20    2.7589293e-18   -2.2539849e-05    7.5360344e+01
   1.3140875e+01    5.9510560e+00    8.9441423e-01    3.2961703e+03    0.0000000e+00    4.3393866e-05    1.0368797e+03    2.4491118e+03    9.0390382e+02    4.9000000e+02    4.9000000e+02    4.9000000e+02    9.2797679e+06    1.9164364e+03    1.6118847e+04    1.2666491e-02    4.2655701e+01   -1.9627929e-12    8.7571510e-12    1.1754210e+05    5.9942474e-02   -7.9433670e-04    8.5523980e-19    1.6584556e-03   -4.8492140e+03    3.4615239e-13    4.2525165e-20    2.7457128e-18   -3.4236481e-05    7.5068935e+01
   1.3234321e+01    5.8860987e+00    9.0067987e-01    3.3218340e+03    0.0000000e+00    4.3358985e-05    1.0386889e+03    2.4551203e+03    9.0364439e+02    4.9000000e+02    4.9000000e+02    4.9000000e+02    9.2622996e+06    1.9219824e+03    1.6239865e+04    1.2666491e-02    4.2908056e+01   -1.9590857e-12    8.7407584e-12    1.1732083e+05    5.9970718e-02   -9.3424253e-04    1.0311794e-18    3.6638859e-03   -4.8400568e+03    3.4550437e-13    4.8214553e-20    2.7380470e-18   -4.2082993e-05    7.4736761e+01
   1.3327939e+01    5.8431311e+00    9.0582840e-01    3.3313715e+03    0.0000000e+00    4.3490924e-05    1.0403164e+03    2.4671915e+03    9.0360070e+02    4.9000000e+02    4.9000000e+02    4.9000000e+02    9.2440283e+06    1.9251614e+03    1.6333738e+04    1.2666491e-02    4.3162554e+01   -1.9552263e-12    8.7235103e-12    1.1708940e+05    5.9888982e-02   -8.8754031e-04    1.1895368e-18    8.6853949e-04   -4.8303344e+03    3.4481034e-13    4.5456871e-20    2.7264237e-18   -4.0003660e-05    7.4716146e+01
   1.3421774e+01    5.8415296e+00    9.1028669e-01    3.3408664e+03    0.0000000e+00    4.3394874e-05    1.0419454e+03    2.4569580e+03    9.0298320e+02    4.9000000e+02    4.9000000e+02    4.9000000e+02    9.2249950e+06    1.9298275e+03    1.6433288e+04    1.2666491e-02    4.3419046e+01   -1.9511934e-12    8.7055824e-12    1.1684832e+05    5.9679360e-02   -1.0679050e-03    1.3447173e-18    2.8154313e-03   -4.8201308e+03    3.4408421e-13    5.3138027e-20    2.7092474e-18   -4.7482926e-05    7.4261597e+01
   1.3515782e+01    5.8791860e+00    9.1444311e-01    3.3420641e+03    0.0000000e+00    4.3423958e-05    1.0435203e+03    2.4428670e+03    9.0238593e+02    4.9000000e+02    4.9000000e+02    4.9000000e+02    9.2056769e+06    1.9333784e+03    1.6521240e+04    1.2666491e-02    4.3677549e+01   -1.9471088e-12    8.6874163e-12    1.1660362e+05    5.9703455e-02   -1.0058975e-03    1.4918188e-18   -9.6845974e-04   -4.8098221e+03    3.4335198e-13    4.9998934e-20    2.7030102e-18   -4.4408801e-05    7.4050796e+01
   1.3610124e+01    5.9366349e+00    9.1825888e-01    3.3394300e+03    0.0000000e+00    4.3463943e-05    1.0450868e+03    2.4377074e+03    9.0183448e+02    4.9000000e+02    4.9000000e+02    4.9000000e+02    9.1862589e+06    1.9367056e+03    1.6603289e+04    1.2666491e-02    4.3938257e+01   -1.9429984e-12    8.6691470e-12    1.1635766e+05    6.0012426e-02   -9.3966479e-04    1.6816617e-18   -2.6772777e-03   -4.7995899e+03    3.4262461e-13    4.6269221e-20    2.7077802e-18   -4.0924056e-05    7.3863200e+01
   1.3704334e+01    6.0016565e+00    9.2216113e-01    3.3379130e+03    0.0000000e+00    4.3478835e-05    1.0468231e+03    2.4425425e+03    9.0116683e+02    4.9000000e+02    4.9000000e+02    4.9000000e+02    9.1669002e+06    1.9407223e+03    1.6693085e+04    1.2666491e-02    4.4199899e+01   -1.9388953e-12    8.6508607e-12    1.1611246e+05    6.0483532e-02   -9.8996476e-04    1.7819294e-18    1.5242477e-03   -4.7895010e+03    3.4190398e-13    4.8179677e-20    2.7243784e-18   -4.3315689e-05    7.3652794e+01
   1.3844946e+01    6.0619704e+00    9.2781090e-01    3.3320947e+03    0.0000000e+00    4.3412374e-05    1.0490255e+03    2.4173634e+03    8.9872764e+02    4.9000000e+02    4.9000000e+02    4.9000000e+02    9.1379102e+06    1.9475180e+03    1.6816013e+04    1.2666491e-02    4.4592909e+01   -1.9327587e-12    8.6235073e-12    1.1574526e+05    6.1093585e-02   -1.1446288e-03    2.0192345e-18    3.0218269e-03   -4.7745322e+03    3.4083567e-13    5.4590347e-20    2.7406596e-18   -4.9416930e-05    7.3166572e+01
   1.3938521e+01    6.0683030e+00    9.3114373e-01    3.3208690e+03    0.0000000e+00    4.3530248e-05    1.0504631e+03    2.4013215e+03    8.9754554e+02    4.9000000e+02    4.9000000e+02    4.9000000e+02    9.1184073e+06    1.9503259e+03    1.6883086e+04    1.2666491e-02    4.4855949e+01   -1.9286472e-12    8.6050491e-12    1.1549822e+05    6.1449041e-02   -1.1229206e-03    2.1171640e-18    2.1239184e-04   -4.7645095e+03    3.4011734e-13    5.3240646e-20    2.7519574e-18   -4.8917915e-05    7.3161907e+01
   1.4031973e+01    6.0530666e+00    9.3409150e-01    3.3074375e+03    0.0000000e+00    4.3627000e-05    1.0519037e+03    2.3979475e+03    8.9625119e+02    4.9000000e+02    4.9000000e+02    4.9000000e+02    9.0984956e+06    1.9528417e+03    1.6946374e+04    1.2666491e-02    4.5119629e+01   -1.9244416e-12    8.5862558e-12    1.1524601e+05    6.1757648e-02   -1.0939870e-03    2.1797372e-18   -1.0945206e-03   -4.7542188e+03    3.3938242e-13    5.1665221e-20    2.7628665e-18   -4.8042927e-05    7.3113130e+01
   1.4125314e+01    6.0248531e+00    9.3667529e-01    3.2952530e+03    0.0000000e+00    4.3626246e-05    1.0533736e+03    2.4104711e+03    8.9506480e+02    4.9000000e+02    4.9000000e+02    4.9000000e+02    9.0779136e+06    1.9556082e+03    1.7008945e+04    1.2666491e-02    4.5383922e+01   -1.9200842e-12    8.5667856e-12    1.1498531e+05    6.1792231e-02   -1.0826693e-03    2.2144719e-18    1.8954626e-03   -4.7435386e+03    3.3861935e-13    5.1144847e-20    2.7628347e-18   -4.6608558e-05    7.2887687e+01
   1.4218499e+01    5.9921285e+00    9.3891183e-01    3.2799421e+03    0.0000000e+00    4.3675337e-05    1.0547540e+03    2.4199603e+03    8.9398797e+02    4.9000000e+02    4.9000000e+02    4.9000000e+02    9.0568825e+06    1.9575937e+03    1.7062783e+04    1.2666491e-02    4.5648680e+01   -1.9156322e-12    8.5469697e-12    1.1471892e+05    6.1932491e-02   -1.0616073e-03    2.2432083e-18    2.6850308e-03   -4.7325604e+03    3.3783731e-13    5.0031333e-20    2.7677842e-18   -4.5080146e-05    7.2754683e+01
   1.4311611e+01    5.9680654e+00    9.4083583e-01    3.2665438e+03    0.0000000e+00    4.3571531e-05    1.0560728e+03    2.4052883e+03    8.9281077e+02    4.9000000e+02    4.9000000e+02    4.9000000e+02    9.0354494e+06    1.9604556e+03    1.7117090e+04    1.2666491e-02    4.5914018e+01   -1.9110934e-12    8.5267950e-12    1.1444744e+05    6.2108180e-02   -9.8993880e-04    2.3198179e-18    1.2643694e-03   -4.7212987e+03    3.3703634e-13    4.6482827e-20    2.7718862e-18   -4.1708470e-05    7.2343208e+01
   1.4404619e+01    5.9601791e+00    9.4253695e-01    3.2519017e+03    0.0000000e+00    4.3457296e-05    1.0574102e+03    2.4024381e+03    8.9167026e+02    4.9000000e+02    4.9000000e+02    4.9000000e+02    9.0136167e+06    1.9631659e+03    1.7169317e+04    1.2666491e-02    4.6179873e+01   -1.9064850e-12    8.5061744e-12    1.1417089e+05    6.2347662e-02   -9.0899377e-04    2.3306557e-18   -1.8445126e-04   -4.7097900e+03    3.3621492e-13    4.2737451e-20    2.7824035e-18   -3.7045744e-05    7.1906654e+01
   1.4543944e+01    5.9683522e+00    9.4511238e-01    3.2312735e+03    0.0000000e+00    4.3280053e-05    1.0592566e+03    2.3825866e+03    8.9023501e+02    4.9000000e+02    4.9000000e+02    4.9000000e+02    8.9804179e+06    1.9671151e+03    1.7239371e+04    1.2666491e-02    4.6579424e+01   -1.8994558e-12    8.4748676e-12    1.1375038e+05    6.2972048e-02   -9.5516295e-04    2.4058401e-18    7.5189223e-04   -4.6923631e+03    3.3497229e-13    4.4619851e-20    2.8074348e-18   -3.8526153e-05    7.1273955e+01
   1.4638412e+01    5.9865420e+00    9.4657626e-01    3.2152754e+03    0.0000000e+00    4.3242950e-05    1.0605532e+03    2.3798365e+03    8.8919500e+02    4.9000000e+02    4.9000000e+02    4.9000000e+02    8.9577408e+06    1.9685723e+03    1.7277743e+04    1.2666491e-02    4.6851234e+01   -1.8946675e-12    8.4534127e-12    1.1346314e+05    6.3569194e-02   -9.4655801e-04    2.4472909e-18    4.1547637e-04   -4.6804588e+03    3.3411956e-13    4.3887845e-20    2.8328830e-18   -3.8131794e-05    7.0999423e+01
   1.4735577e+01    6.0055980e+00    9.4803385e-01    3.1954425e+03    0.0000000e+00    4.3285517e-05    1.0617138e+03    2.3640616e+03    8.8841035e+02    4.9000000e+02    4.9000000e+02    4.9000000e+02    8.9342292e+06    1.9693656e+03    1.7307284e+04    1.2666491e-02    4.7131384e+01   -1.8896924e-12    8.4312459e-12    1.1316533e+05    6.4132482e-02   -8.7033508e-04    2.4584201e-18    7.9289127e-05   -4.6681804e+03    3.3324401e-13    4.0297288e-20    2.8582195e-18   -3.4418763e-05    7.0869479e+01
   1.4832632e+01    6.0192754e+00    9.4952300e-01    3.1786369e+03    0.0000000e+00    4.3245549e-05    1.0628797e+03    2.3571983e+03    8.8779603e+02    4.9000000e+02    4.9000000e+02    4.9000000e+02    8.9107937e+06    1.9707894e+03    1.7340479e+04    1.2666491e-02    4.7411677e+01   -1.8847281e-12    8.4091954e-12    1.1286849e+05    6.4584161e-02   -8.4643843e-04    2.5317489e-18   -5.3683867e-04   -4.6559806e+03    3.3237665e-13    3.9023275e-20    2.8751703e-18   -3.3116152e-05    7.0589808e+01
   1.4929579e+01    6.0226051e+00    9.5079872e-01    3.1617334e+03    0.0000000e+00    4.3214253e-05    1.0640337e+03    2.3504887e+03    8.8677243e+02    4.9000000e+02    4.9000000e+02    4.9000000e+02    8.8871691e+06    1.9717956e+03    1.7368323e+04    1.2666491e-02    4.7692143e+01   -1.8797314e-12    8.3868550e-12    1.1256925e+05    6.5039262e-02   -7.9592741e-04    2.5603608e-18    1.0128839e-03   -4.6436905e+03    3.3149696e-13    3.6668041e-20    2.8947561e-18   -3.0409091e-05    7.0329744e+01
   1.5026760e+01    6.0138862e+00    9.5187242e-01    3.1456673e+03    0.0000000e+00    4.3089158e-05    1.0651744e+03    2.3555497e+03    8.8556349e+02    4.9000000e+02    4.9000000e+02    4.9000000e+02    8.8632027e+06    1.9733169e+03    1.7398394e+04    1.2666491e-02    4.7973731e+01   -1.8746595e-12    8.3642590e-12    1.1226568e+05    6.5409291e-02   -7.2460230e-04    2.6319884e-18    1.1088570e-03   -4.6312591e+03    3.3061060e-13    3.3253236e-20    2.9082116e-18   -2.6597180e-05    6.9908602e+01
   1.5124072e+01    5.9993556e+00    9.5274919e-01    3.1244546e+03    0.0000000e+00    4.3197766e-05    1.0664472e+03    2.3597193e+03    8.8440118e+02    4.9000000e+02    4.9000000e+02    4.9000000e+02    8.8389837e+06    1.9725647e+03    1.7414682e+04    1.2666491e-02    4.8256039e+01   -1.8695444e-12    8.3413451e-12    1.1195891e+05    6.5769530e-02   -6.3171086e-04    2.6659108e-18    1.5458294e-03   -4.6186434e+03    3.2970740e-13    2.8816384e-20    2.9230617e-18   -2.1743448e-05    6.9909906e+01
   1.5223611e+01    5.9779942e+00    9.5322945e-01    3.1050997e+03    0.0000000e+00    4.3128222e-05    1.0675217e+03    2.3545651e+03    8.8316730e+02    4.9000000e+02    4.9000000e+02    4.9000000e+02    8.8134558e+06    1.9727920e+03    1.7431410e+04    1.2666491e-02    4.8545069e+01   -1.8641442e-12    8.3172402e-12    1.1163556e+05    6.6129715e-02   -5.8769921e-04    2.7019298e-18    2.6978195e-03   -4.6052965e+03    3.2875400e-13    2.6743832e-20    2.9376919e-18   -1.9346744e-05    6.9593032e+01
   1.5312897e+01    5.9718906e+00    9.5359159e-01    3.0851397e+03    0.0000000e+00    4.3123033e-05    1.0684628e+03    2.3473506e+03    8.8208374e+02    4.9000000e+02    4.9000000e+02    4.9000000e+02    8.7908449e+06    1.9723672e+03    1.7439550e+04    1.2666491e-02    4.8804536e+01   -1.8593673e-12    8.2959154e-12    1.1134916e+05    6.6402906e-02   -4.9562778e-04    2.6784641e-18   -2.8699249e-04   -4.5934411e+03    3.2790689e-13    2.2632673e-20    2.9514610e-18   -1.4807378e-05    6.9407837e+01
   1.5401451e+01    5.9664215e+00    9.5376170e-01    3.0697225e+03    0.0000000e+00    4.2972050e-05    1.0693901e+03    2.3357977e+03    8.8106416e+02    4.9000000e+02    4.9000000e+02    4.9000000e+02    8.7677824e+06    1.9728198e+03    1.7451683e+04    1.2666491e-02    4.9061995e+01   -1.8545055e-12    8.2740534e-12    1.1105704e+05    6.6929644e-02   -4.0076321e-04    2.6441813e-18   -3.1630959e-04   -4.5813815e+03    3.2704038e-13    1.8336212e-20    2.9774393e-18   -1.0058604e-05    6.8964177e+01
   1.5527374e+01    5.9662989e+00    9.5402598e-01    3.0387415e+03    0.0000000e+00    4.3062099e-05    1.0708473e+03    2.3368176e+03    8.8072491e+02    4.9000000e+02    4.9000000e+02    4.9000000e+02    8.7354863e+06    1.9709756e+03    1.7457674e+04    1.2666491e-02    4.9428354e+01   -1.8476373e-12    8.2437965e-12    1.1064796e+05    6.7760390e-02   -2.7364492e-04    2.6628450e-18    3.3163814e-04   -4.5644564e+03    3.2584627e-13    1.2608610e-20    3.0148540e-18   -3.5918927e-06    6.8880854e+01
   1.5624826e+01    5.9592058e+00    9.5393983e-01    3.0240959e+03    0.0000000e+00    4.2866829e-05    1.0717877e+03    2.3168921e+03    8.7929524e+02    4.9000000e+02    4.9000000e+02    4.9000000e+02    8.7095760e+06    1.9711260e+03    1.7462568e+04    1.2666491e-02    4.9711845e+01   -1.8421783e-12    8.2191748e-12    1.1031977e+05    6.8344665e-02   -1.4833379e-04    2.6158209e-18    1.8106604e-03   -4.5509664e+03    3.2487330e-13    6.6619709e-21    3.0439041e-18    5.9824019e-07    6.8358672e+01
   1.5722779e+01    5.9547633e+00    9.5398903e-01    3.0064471e+03    0.0000000e+00    4.2745280e-05    1.0727112e+03    2.3082025e+03    8.7816732e+02    4.9000000e+02    4.9000000e+02    4.9000000e+02    8.6835458e+06    1.9708513e+03    1.7464400e+04    1.2666491e-02    4.9996881e+01   -1.8366684e-12    8.1947009e-12    1.0999005e+05    6.8825995e-02    1.6097747e-05    2.5581992e-18   -2.7149454e-04   -4.5373487e+03    3.2390567e-13   -6.0678886e-22    3.0687812e-18    8.1610773e-06    6.7969343e+01
   1.5822022e+01    5.9525640e+00    9.5399850e-01    2.9902986e+03    0.0000000e+00    4.2592018e-05    1.0735573e+03    2.3041262e+03    8.7699743e+02    4.9000000e+02    4.9000000e+02    4.9000000e+02    8.6570431e+06    1.9706088e+03    1.7461884e+04    1.2666491e-02    5.0285636e+01   -1.8310544e-12    8.1697112e-12    1.0965436e+05    6.9298898e-02    1.0583431e-04    2.5726846e-18    8.0939942e-04   -4.5234891e+03    3.2291704e-13   -4.7613969e-21    3.0897306e-18    1.1816888e-05    6.7523251e+01
   1.5920830e+01    5.9513669e+00    9.5390393e-01    2.9716348e+03    0.0000000e+00    4.2482693e-05    1.0743793e+03    2.2885748e+03    8.7559721e+02    4.9000000e+02    4.9000000e+02    4.9000000e+02    8.6305491e+06    1.9698553e+03    1.7453991e+04    1.2666491e-02    5.0573033e+01   -1.8254620e-12    8.1446643e-12    1.0931877e+05    6.9843789e-02    2.4125464e-04    2.5239573e-18   -3.9355756e-04   -4.5096309e+03    3.2192540e-13   -1.0779265e-20    3.1170219e-18    1.7588662e-05    6.7152555e+01
   1.6019054e+01    5.9535112e+00    9.5378585e-01    2.9578275e+03    0.0000000e+00    4.2405913e-05    1.0753595e+03    2.2920907e+03    8.7426035e+02    4.9000000e+02    4.9000000e+02    4.9000000e+02    8.6041397e+06    1.9685009e+03    1.7446115e+04    1.2666491e-02    5.0858552e+01   -1.8198723e-12    8.1197379e-12    1.0898426e+05    7.0372472e-02    3.5912393e-04    2.4955906e-18    5.9942512e-04   -4.4958328e+03    3.2093993e-13   -1.6180953e-20    3.1425890e-18    2.2540246e-05    6.6856008e+01
   1.6117448e+01    5.9521009e+00    9.5373080e-01    2.9420738e+03    0.0000000e+00    4.2276187e-05    1.0761154e+03    2.2859824e+03    8.7284497e+02    4.9000000e+02    4.9000000e+02    4.9000000e+02    8.5775629e+06    1.9677683e+03    1.7434702e+04    1.2666491e-02    5.1144428e+01   -1.8142464e-12    8.0946918e-12    1.0864762e+05    7.0814064e-02    4.7032730e-04    2.4931297e-18    3.8028910e-04   -4.4819673e+03    3.1995170e-13   -2.1307524e-20    3.1629665e-18    2.6983431e-05    6.6465561e+01
   1.6214162e+01    5.9504643e+00    9.5369195e-01    2.9262442e+03    0.0000000e+00    4.2176646e-05    1.0768148e+03    2.2801368e+03    8.7196982e+02    4.9000000e+02    4.9000000e+02    4.9000000e+02    8.5513672e+06    1.9667326e+03    1.7419640e+04    1.2666491e-02    5.1425224e+01   -1.8087052e-12    8.0699720e-12    1.0831581e+05    7.1230584e-02    5.6760747e-04    2.4717282e-18    4.8261570e-04   -4.4682694e+03    3.1897389e-13   -2.5672209e-20    3.1829427e-18    3.0314484e-05    6.6132048e+01
   1.6312296e+01    5.9472035e+00    9.5352180e-01    2.9132464e+03    0.0000000e+00    4.1996695e-05    1.0774231e+03    2.2763396e+03    8.7081969e+02    4.9000000e+02    4.9000000e+02    4.9000000e+02    8.5245378e+06    1.9659965e+03    1.7402137e+04    1.2666491e-02    5.1709808e+01   -1.8030355e-12    8.0446050e-12    1.0797598e+05    7.1681839e-02    6.7959631e-04    2.4337894e-18    1.2621109e-03   -4.4542585e+03    3.1797032e-13   -3.0854594e-20    3.2055055e-18    3.4668026e-05    6.5679623e+01
   1.6410114e+01    5.9433358e+00    9.5314132e-01    2.8967323e+03    0.0000000e+00    4.1909445e-05    1.0779546e+03    2.2791300e+03    8.6959987e+02    4.9000000e+02    4.9000000e+02    4.9000000e+02    8.4976739e+06    1.9642463e+03    1.7375404e+04    1.2666491e-02    5.1993141e+01   -1.7973466e-12    8.0193404e-12    1.0763571e+05    7.1975656e-02    7.9777350e-04    2.4148191e-18   -1.9929046e-05   -4.4402399e+03    3.1697550e-13   -3.6272588e-20    3.2199330e-18    3.9564704e-05    6.5380302e+01
   1.6508638e+01    5.9382905e+00    9.5289155e-01    2.8744620e+03    0.0000000e+00    4.2165149e-05    1.0786874e+03    2.2819764e+03    8.6832200e+02    4.9000000e+02    4.9000000e+02    4.9000000e+02    8.4704132e+06    1.9596357e+03    1.7334004e+04    1.2666491e-02    5.2278007e+01   -1.7915818e-12    7.9936027e-12    1.0729041e+05    7.2255370e-02    8.5774989e-04    2.3579021e-18   -4.5532197e-05   -4.4260311e+03    3.1596071e-13   -3.8825614e-20    3.2355793e-18    4.1517238e-05    6.5688023e+01
   1.6607728e+01    5.9278802e+00    9.5207314e-01    2.8603669e+03    0.0000000e+00    4.1983134e-05    1.0791625e+03    2.2825616e+03    8.6724301e+02    4.9000000e+02    4.9000000e+02    4.9000000e+02    8.4428481e+06    1.9578997e+03    1.7303288e+04    1.2666491e-02    5.2563797e+01   -1.7857562e-12    7.9675671e-12    1.0694126e+05    7.2403124e-02    8.9880399e-04    2.3359848e-18    1.1807040e-05   -4.4116217e+03    3.1493077e-13   -4.0682849e-20    3.2434431e-18    4.2953230e-05    6.5232441e+01
   1.6706159e+01    5.9182266e+00    9.5129201e-01    2.8525196e+03    0.0000000e+00    4.1629356e-05    1.0796152e+03    2.2908922e+03    8.6612887e+02    4.9000000e+02    4.9000000e+02    4.9000000e+02    8.4153073e+06    1.9573990e+03    1.7277242e+04    1.2666491e-02    5.2847204e+01   -1.7799266e-12    7.9415644e-12    1.0659241e+05    7.2567280e-02    9.1377520e-04    2.3276137e-18    7.4965268e-04   -4.3972151e+03    3.1390258e-13   -4.1339821e-20    3.2512284e-18    4.2665962e-05    6.4489871e+01
   1.6805810e+01    5.9088957e+00    9.5060612e-01    2.8373922e+03    0.0000000e+00    4.1527351e-05    1.0800531e+03    2.2996937e+03    8.6516483e+02    4.9000000e+02    4.9000000e+02    4.9000000e+02    8.3872267e+06    1.9549172e+03    1.7239004e+04    1.2666491e-02    5.3133601e+01   -1.7739932e-12    7.9150789e-12    1.0623673e+05    7.2751624e-02    9.4869607e-04    2.3034602e-18   -8.3527522e-04   -4.3825438e+03    3.1285576e-13   -4.2974590e-20    3.2607804e-18    4.3109347e-05    6.4169364e+01
   1.6904265e+01    5.9028291e+00    9.4980060e-01    2.8211150e+03    0.0000000e+00    4.1409944e-05    1.0804626e+03    2.2991187e+03    8.6356297e+02    4.9000000e+02    4.9000000e+02    4.9000000e+02    8.3593878e+06    1.9524656e+03    1.7199777e+04    1.2666491e-02    5.3415921e+01   -1.7681019e-12    7.8888051e-12    1.0588411e+05    7.2887323e-02    9.4963946e-04    2.2789833e-18   -2.2568857e-04   -4.3679722e+03    3.1181500e-13   -4.2978426e-20    3.2682661e-18    4.2269523e-05    6.3826121e+01
   1.7001405e+01    5.8992053e+00    9.4888387e-01    2.8120260e+03    0.0000000e+00    4.1168639e-05    1.0808476e+03    2.2972774e+03    8.6176992e+02    4.9000000e+02    4.9000000e+02    4.9000000e+02    8.3318694e+06    1.9506985e+03    1.7164066e+04    1.2666491e-02    5.3693860e+01   -1.7622887e-12    7.8627993e-12    1.0553555e+05    7.3036637e-02    9.6888731e-04    2.2606527e-18   -2.2929220e-04   -4.3535901e+03    3.1078529e-13   -4.3885623e-20    3.2760295e-18    4.2560137e-05    6.3282790e+01
   1.7147778e+01    5.8909003e+00    9.4747141e-01    2.7927102e+03    0.0000000e+00    4.0981743e-05    1.0812827e+03    2.2996806e+03    8.5921767e+02    4.9000000e+02    4.9000000e+02    4.9000000e+02    8.2903310e+06    1.9465681e+03    1.7097200e+04    1.2666491e-02    5.4111497e+01   -1.7534985e-12    7.8236147e-12    1.0500940e+05    7.3292080e-02    9.6362939e-04    2.2359535e-18    2.1098151e-04   -4.3318945e+03    3.0923797e-13   -4.3725369e-20    3.2891664e-18    4.1261957e-05    6.2787499e+01
   1.7246503e+01    5.8806982e+00    9.4627622e-01    2.7754801e+03    0.0000000e+00    4.0953132e-05    1.0815846e+03    2.3000466e+03    8.5836927e+02    4.9000000e+02    4.9000000e+02    4.9000000e+02    8.2617513e+06    1.9424095e+03    1.7040953e+04    1.2666491e-02    5.4392109e+01   -1.7474529e-12    7.7966338e-12    1.0464740e+05    7.3326069e-02    9.6387556e-04    2.2200670e-18    1.0214353e-04   -4.3169898e+03    3.0817328e-13   -4.3807479e-20    3.2915182e-18    4.0548366e-05    6.2617299e+01
   1.7344987e+01    5.8684899e+00    9.4490746e-01    2.7646914e+03    0.0000000e+00    4.0789847e-05    1.0818934e+03    2.3095581e+03    8.5751184e+02    4.9000000e+02    4.9000000e+02    4.9000000e+02    8.2335096e+06    1.9390912e+03    1.6991122e+04    1.2666491e-02    5.4671123e+01   -1.7414717e-12    7.7700365e-12    1.0428967e+05    7.3227539e-02    9.6136517e-04    2.2170223e-18    1.9602780e-04   -4.3022446e+03    3.0712394e-13   -4.3597395e-20    3.2871187e-18    3.9525811e-05    6.2223410e+01
   1.7443708e+01    5.8551467e+00    9.4365768e-01    2.7538829e+03    0.0000000e+00    4.0532158e-05    1.0821635e+03    2.2978557e+03    8.5663034e+02    4.9000000e+02    4.9000000e+02    4.9000000e+02    8.2049753e+06    1.9367016e+03    1.6944476e+04    1.2666491e-02    5.4949997e+01   -1.7354440e-12    7.7430895e-12    1.0392825e+05    7.3189964e-02    9.5865731e-04    2.1994018e-18   -1.8425581e-04   -4.2873243e+03    3.0605707e-13   -4.3485396e-20    3.2862780e-18    3.8635036e-05    6.1648350e+01
   1.7542340e+01    5.8404362e+00    9.4225181e-01    2.7440243e+03    0.0000000e+00    4.0363607e-05    1.0824008e+03    2.2932074e+03    8.5857422e+02    4.9000000e+02    4.9000000e+02    4.9000000e+02    8.1759543e+06    1.9330344e+03    1.6889225e+04    1.2666491e-02    5.5227775e+01   -1.7293111e-12    7.7156668e-12    1.0356065e+05    7.3188366e-02    9.3881860e-04    2.1864965e-18   -5.5188514e-04   -4.2721746e+03    3.0497319e-13   -4.2692152e-20    3.2868777e-18    3.7143391e-05    6.1249838e+01
   1.7640122e+01    5.8256039e+00    9.4095691e-01    2.7325059e+03    0.0000000e+00    4.0189276e-05    1.0825075e+03    2.2871426e+03    8.5695925e+02    4.9000000e+02    4.9000000e+02    4.9000000e+02    8.1472364e+06    1.9298065e+03    1.6834214e+04    1.2666491e-02    5.5502304e+01   -1.7232250e-12    7.6886241e-12    1.0319690e+05    7.3074574e-02    9.3713859e-04    2.1818107e-18    1.6874259e-04   -4.2571738e+03    3.0390590e-13   -4.2551735e-20    3.2818841e-18    3.6824649e-05    6.0829934e+01
   1.7738665e+01    5.8106841e+00    9.3953600e-01    2.7198530e+03    0.0000000e+00    4.0075668e-05    1.0825681e+03    2.2808615e+03    8.5540603e+02    4.9000000e+02    4.9000000e+02    4.9000000e+02    8.1182947e+06    1.9253748e+03    1.6764547e+04    1.2666491e-02    5.5777857e+01   -1.7171084e-12    7.6612524e-12    1.0283031e+05    7.3018993e-02    9.4335314e-04    2.1783589e-18    8.9606075e-04   -4.2420318e+03    3.0282159e-13   -4.2849168e-20    3.2795287e-18    3.6943558e-05    6.0533914e+01
   1.7837577e+01    5.8007717e+00    9.3820091e-01    2.7117923e+03    0.0000000e+00    3.9859432e-05    1.0825479e+03    2.2901291e+03    8.5417955e+02    4.9000000e+02    4.9000000e+02    4.9000000e+02    8.0890960e+06    1.9220889e+03    1.6705026e+04    1.2666491e-02    5.6053444e+01   -1.7109319e-12    7.6337176e-12    1.0246046e+05    7.2986746e-02    9.5259632e-04    2.1737200e-18    5.6490848e-04   -4.2267539e+03    3.0173179e-13   -4.3410183e-20    3.2782887e-18    3.7070870e-05    6.0051063e+01
   1.7936162e+01    5.7933214e+00    9.3689623e-01    2.6992633e+03    0.0000000e+00    3.9790941e-05    1.0825305e+03    2.2880622e+03    8.5284710e+02    4.9000000e+02    4.9000000e+02    4.9000000e+02    8.0599210e+06    1.9171521e+03    1.6630539e+04    1.2666491e-02    5.6326983e+01   -1.7047624e-12    7.6061999e-12    1.0209092e+05    7.2983129e-02    9.7995527e-04    2.1567222e-18   -4.6109061e-04   -4.2114992e+03    3.0064357e-13   -4.4577848e-20    3.2789249e-18    3.7804128e-05    5.9830130e+01
   1.8035136e+01    5.7881082e+00    9.3569493e-01    2.6859531e+03    0.0000000e+00    3.9809192e-05    1.0825918e+03    2.2890989e+03    8.5425615e+02    4.9000000e+02    4.9000000e+02    4.9000000e+02    8.0305212e+06    1.9119301e+03    1.6558371e+04    1.2666491e-02    5.6600392e+01   -1.6985455e-12    7.5784456e-12    1.0171852e+05    7.2985410e-02    9.7920244e-04    2.1699949e-18   -2.8472744e-04   -4.1961351e+03    2.9954637e-13   -4.4743257e-20    3.2783535e-18    3.6985821e-05    5.9753685e+01
   1.8134813e+01    5.7806492e+00    9.3421729e-01    2.6754376e+03    0.0000000e+00    3.9624886e-05    1.0825602e+03    2.2890768e+03    8.5250524e+02    4.9000000e+02    4.9000000e+02    4.9000000e+02    8.0009391e+06    1.9081133e+03    1.6493817e+04    1.2666491e-02    5.6874626e+01   -1.6922875e-12    7.5505434e-12    1.0134382e+05    7.2972583e-02    9.9145603e-04    2.1545947e-18   -4.1504034e-04   -4.1806821e+03    2.9844430e-13   -4.5290719e-20    3.2785722e-18    3.6904784e-05    5.9327223e+01
   1.8232840e+01    5.7733859e+00    9.3268001e-01    2.6678499e+03    0.0000000e+00    3.9407249e-05    1.0824933e+03    2.2911248e+03    8.5090030e+02    4.9000000e+02    4.9000000e+02    4.9000000e+02    7.9719571e+06    1.9042353e+03    1.6426908e+04    1.2666491e-02    5.7143185e+01   -1.6861549e-12    7.5232142e-12    1.0097672e+05    7.2890582e-02    9.8587811e-04    2.1534866e-18   -7.3798776e-04   -4.1655344e+03    2.9736398e-13   -4.5046908e-20    3.2748321e-18    3.5915150e-05    5.8848347e+01
   1.8332830e+01    5.7574100e+00    9.3113828e-01    2.6555323e+03    0.0000000e+00    3.9288825e-05    1.0823357e+03    2.2881105e+03    8.4924825e+02    4.9000000e+02    4.9000000e+02    4.9000000e+02    7.9419016e+06    1.8993675e+03    1.6350123e+04    1.2666491e-02    5.7415917e+01   -1.6797997e-12    7.4948046e-12    1.0059602e+05    7.2807111e-02    9.8042623e-04    2.1541196e-18    2.8687571e-04   -4.1498711e+03    2.9624369e-13   -4.4879740e-20    3.2709435e-18    3.4802691e-05    5.8542500e+01
   1.8432513e+01    5.7406637e+00    9.2948538e-01    2.6446129e+03    0.0000000e+00    3.9172513e-05    1.0822002e+03    2.2897479e+03    8.4769735e+02    4.9000000e+02    4.9000000e+02    4.9000000e+02    7.9119556e+06    1.8943184e+03    1.6274801e+04    1.2666491e-02    5.7686573e+01   -1.6734654e-12    7.4665765e-12    1.0021671e+05    7.2664360e-02    9.6300833e-04    2.1567908e-18   -3.4997122e-04   -4.1342362e+03    2.9512902e-13   -4.4094233e-20    3.2642333e-18    3.3177897e-05    5.8238187e+01
   1.8531426e+01    5.7240238e+00    9.2795296e-01    2.6316830e+03    0.0000000e+00    3.9222068e-05    1.0821421e+03    2.2914138e+03    8.4628833e+02    4.9000000e+02    4.9000000e+02    4.9000000e+02    7.8821143e+06    1.8877858e+03    1.6191016e+04    1.2666491e-02    5.7953845e+01   -1.6671534e-12    7.4384137e-12    9.9838729e+04    7.2526073e-02    9.7530445e-04    2.1456893e-18   -5.1408806e-04   -4.1186448e+03    2.9401612e-13   -4.4622913e-20    3.2583690e-18    3.3176001e-05    5.8230562e+01
   1.8630885e+01    5.7058358e+00    9.2637121e-01    2.6240850e+03    0.0000000e+00    3.9050276e-05    1.0819638e+03    2.2825200e+03    8.4495134e+02    4.9000000e+02    4.9000000e+02    4.9000000e+02    7.8519938e+06    1.8829410e+03    1.6115472e+04    1.2666491e-02    5.8221232e+01   -1.6607866e-12    7.4099688e-12    9.9457207e+04    7.2365875e-02    9.5761743e-04    2.1560846e-18   -5.5231622e-04   -4.1029014e+03    2.9289110e-13   -4.3908070e-20    3.2504500e-18    3.1639168e-05    5.7827882e+01
   1.8730036e+01    5.6908638e+00    9.2504953e-01    2.6197738e+03    0.0000000e+00    3.8816322e-05    1.0817440e+03    2.2789301e+03    8.4365084e+02    4.9000000e+02    4.9000000e+02    4.9000000e+02    7.8219443e+06    1.8787980e+03    1.6043905e+04    1.2666491e-02    5.8486578e+01   -1.6544253e-12    7.3816429e-12    9.9076587e+04    7.2220881e-02    9.5981056e-04    2.1567905e-18   -5.0144841e-04   -4.0871852e+03    2.9177091e-13   -4.4049751e-20    3.2437196e-18    3.1126036e-05    5.7322420e+01
   1.8828711e+01    5.6787256e+00    9.2386145e-01    2.6143091e+03    0.0000000e+00    3.8642536e-05    1.0815187e+03    2.2764736e+03    8.4253021e+02    4.9000000e+02    4.9000000e+02    4.9000000e+02    7.7922702e+06    1.8742989e+03    1.5971128e+04    1.2666491e-02    5.8749474e+01   -1.6481516e-12    7.3536115e-12    9.8700720e+04    7.2056222e-02    9.9162144e-04    2.1504660e-18   -2.3878181e-04   -4.0716535e+03    2.9066077e-13   -4.5540518e-20    3.2363853e-18    3.0989970e-05    5.6918042e+01
   1.8927351e+01    5.6693194e+00    9.2274267e-01    2.6077493e+03    0.0000000e+00    3.8535371e-05    1.0812945e+03    2.2728070e+03    8.4135151e+02    4.9000000e+02    4.9000000e+02    4.9000000e+02    7.7622521e+06    1.8690246e+03    1.5892302e+04    1.2666491e-02    5.9011045e+01   -1.6418041e-12    7.3252600e-12    9.8320496e+04    7.1997334e-02    9.7937278e-04    2.1381308e-18    3.1011424e-04   -4.0559617e+03    2.8953933e-13   -4.5014102e-20    3.2342464e-18    2.9536446e-05    5.6634558e+01
   1.9026592e+01    5.6591502e+00    9.2165409e-01    2.5998503e+03    0.0000000e+00    3.8571188e-05    1.0812378e+03    2.2754127e+03    8.4014597e+02    4.9000000e+02    4.9000000e+02    4.9000000e+02    7.7319605e+06    1.8622635e+03    1.5805202e+04    1.2666491e-02    5.9272809e+01   -1.6353915e-12    7.2967411e-12    9.7936807e+04    7.1867751e-02    9.8389532e-04    2.1479055e-18   -1.1222514e-03   -4.0401612e+03    2.8841521e-13   -4.5333315e-20    3.2277669e-18    2.8944746e-05    5.6582676e+01
   1.9125626e+01    5.6430854e+00    9.2060187e-01    2.5947119e+03    0.0000000e+00    3.8452245e-05    1.0810461e+03    2.2646907e+03    8.3899687e+02    4.9000000e+02    4.9000000e+02    4.9000000e+02    7.7016911e+06    1.8569697e+03    1.5727014e+04    1.2666491e-02    5.9532665e+01   -1.6289862e-12    7.2681832e-12    9.7553400e+04    7.1705009e-02    9.8447011e-04    2.1516393e-18   -6.6899723e-04   -4.0243607e+03    2.8728729e-13   -4.5354126e-20    3.2200079e-18    2.8416597e-05    5.6262350e+01
   1.9224831e+01    5.6257986e+00    9.1960171e-01    2.5908302e+03    0.0000000e+00    3.8282257e-05    1.0808043e+03    2.2598986e+03    8.3739521e+02    4.9000000e+02    4.9000000e+02    4.9000000e+02    7.6711232e+06    1.8519721e+03    1.5649367e+04    1.2666491e-02    5.9791668e+01   -1.6225255e-12    7.2392814e-12    9.7166212e+04    7.1541383e-02    9.8069629e-04    2.1521068e-18    5.3352570e-04   -4.0083813e+03    2.8614383e-13   -4.5189681e-20    3.2124239e-18    2.7514550e-05    5.5866718e+01
   1.9323996e+01    5.6083063e+00    9.1868002e-01    2.5856626e+03    0.0000000e+00    3.8188075e-05    1.0805447e+03    2.2536887e+03    8.3585951e+02    4.9000000e+02    4.9000000e+02    4.9000000e+02    7.6406944e+06    1.8463969e+03    1.5569777e+04    1.2666491e-02    6.0049312e+01   -1.6160873e-12    7.2105770e-12    9.6780786e+04    7.1381416e-02    9.8529077e-04    2.1577585e-18    2.8843533e-04   -3.9924841e+03    2.8500943e-13   -4.5441954e-20    3.2047621e-18    2.6931601e-05    5.5580018e+01
   1.9423174e+01    5.5922003e+00    9.1777235e-01    2.5877315e+03    0.0000000e+00    3.7959807e-05    1.0802985e+03    2.2573016e+03    8.3391272e+02    4.9000000e+02    4.9000000e+02    4.9000000e+02    7.6102365e+06    1.8417532e+03    1.5498562e+04    1.2666491e-02    6.0305699e+01   -1.6096468e-12    7.1818199e-12    9.6394992e+04    7.1218780e-02    1.0023035e-03    2.1523296e-18    7.7042012e-05   -3.9765586e+03    2.8387205e-13   -4.6265362e-20    3.1974727e-18    2.6727448e-05    5.5078529e+01
   1.9522412e+01    5.5798537e+00    9.1738227e-01    2.5857673e+03    0.0000000e+00    3.7959984e-05    1.0801445e+03    2.2653980e+03    8.3302389e+02    4.9000000e+02    4.9000000e+02    4.9000000e+02    7.5797442e+06    1.8357330e+03    1.5419924e+04    1.2666491e-02    6.0561025e+01   -1.6032033e-12    7.1530296e-12    9.6008761e+04    7.1113960e-02    1.0182954e-03    2.1420851e-18   -1.2984268e-05   -3.9606144e+03    2.8273265e-13   -4.6984358e-20    3.1931589e-18    2.6679965e-05    5.4945615e+01
   1.9621627e+01    5.5648982e+00    9.1701116e-01    2.5829570e+03    0.0000000e+00    3.7944583e-05    1.0798585e+03    2.2700968e+03    8.3217507e+02    4.9000000e+02    4.9000000e+02    4.9000000e+02    7.5491569e+06    1.8299328e+03    1.5343844e+04    1.2666491e-02    6.0815061e+01   -1.5967294e-12    7.1241676e-12    9.5621327e+04    7.0996998e-02    1.0229561e-03    2.1412431e-18    4.6253073e-04   -3.9446411e+03    2.8159263e-13   -4.7207466e-20    3.1877858e-18    2.6231446e-05    5.4785163e+01
   1.9720899e+01    5.5535639e+00    9.1681061e-01    2.5854683e+03    0.0000000e+00    3.7810835e-05    1.0795893e+03    2.2580948e+03    8.3062659e+02    4.9000000e+02    4.9000000e+02    4.9000000e+02    7.5188940e+06    1.8249794e+03    1.5272188e+04    1.2666491e-02    6.1067986e+01   -1.5903316e-12    7.0956095e-12    9.5238003e+04    7.0895960e-02    1.0306335e-03    2.1410727e-18    1.1647135e-04   -3.9287952e+03    2.8046161e-13   -4.7607673e-20    3.1831054e-18    2.5945348e-05    5.4420574e+01
   1.9820191e+01    5.5411850e+00    9.1674271e-01    2.5865451e+03    0.0000000e+00    3.7670893e-05    1.0792995e+03    2.2491085e+03    8.2923831e+02    4.9000000e+02    4.9000000e+02    4.9000000e+02    7.4883164e+06    1.8200626e+03    1.5199415e+04    1.2666491e-02    6.1319790e+01   -1.5838601e-12    7.0667832e-12    9.4850691e+04    7.0791505e-02    1.0398194e-03    2.1368560e-18   -5.8538999e-04   -3.9128300e+03    2.7932396e-13   -4.8049527e-20    3.1785003e-18    2.5610195e-05    5.4041373e+01
   1.9919531e+01    5.5254382e+00    9.1674865e-01    2.5911416e+03    0.0000000e+00    3.7505468e-05    1.0790514e+03    2.2399269e+03    8.2867473e+02    4.9000000e+02    4.9000000e+02    4.9000000e+02    7.4577067e+06    1.8156276e+03    1.5136653e+04    1.2666491e-02    6.1570608e+01   -1.5773827e-12    7.0379281e-12    9.4462974e+04    7.0654350e-02    1.0515550e-03    2.1404605e-18   -7.9379130e-04   -3.8968562e+03    2.7818508e-13   -4.8581976e-20    3.1719146e-18    2.5360525e-05    5.3615681e+01
   2.0018900e+01    5.5106245e+00    9.1702757e-01    2.5924589e+03    0.0000000e+00    3.7556614e-05    1.0789124e+03    2.2320785e+03    8.2782775e+02    4.9000000e+02    4.9000000e+02    4.9000000e+02    7.4271291e+06    1.8093475e+03    1.5062826e+04    1.2666491e-02    6.1820391e+01   -1.5709209e-12    7.0090069e-12    9.4075663e+04    7.0530306e-02    1.0859544e-03    2.1319110e-18    4.8445371e-04   -3.8808722e+03    2.7704050e-13   -5.0217256e-20    3.1665135e-18    2.6079382e-05    5.3547247e+01
   2.0118289e+01    5.4938286e+00    9.1733805e-01    2.5984571e+03    0.0000000e+00    3.7358017e-05    1.0786910e+03    2.2273922e+03    8.2739003e+02    4.9000000e+02    4.9000000e+02    4.9000000e+02    7.3964284e+06    1.8046168e+03    1.4992247e+04    1.2666491e-02    6.2068939e+01   -1.5644264e-12    6.9800499e-12    9.3686793e+04    7.0408538e-02    1.0815130e-03    2.1331224e-18    1.3426131e-04   -3.8648420e+03    2.7589679e-13   -5.0046445e-20    3.1607361e-18    2.4880293e-05    5.3058551e+01
   2.0217714e+01    5.4736607e+00    9.1776270e-01    2.6045135e+03    0.0000000e+00    3.7265521e-05    1.0785033e+03    2.2229249e+03    8.2667746e+02    4.9000000e+02    4.9000000e+02    4.9000000e+02    7.3654770e+06    1.7991690e+03    1.4923622e+04    1.2666491e-02    6.2316502e+01   -1.5578821e-12    6.9507986e-12    9.3294747e+04    7.0268181e-02    1.0957454e-03    2.1150783e-18    9.2630894e-04   -3.8486800e+03    2.7474119e-13   -5.0662372e-20    3.1551474e-18    2.4717841e-05    5.2740547e+01
   2.0317171e+01    5.4532301e+00    9.1834009e-01    2.6111707e+03    0.0000000e+00    3.7183410e-05    1.0783716e+03    2.2198765e+03    8.2630602e+02    4.9000000e+02    4.9000000e+02    4.9000000e+02    7.3346791e+06    1.7933203e+03    1.4850247e+04    1.2666491e-02    6.2562957e+01   -1.5513634e-12    6.9218045e-12    9.2904646e+04    7.0087382e-02    1.1041273e-03    2.1213551e-18   -4.2971300e-04   -3.8325885e+03    2.7359661e-13   -5.1079796e-20    3.1463617e-18    2.4306449e-05    5.2433823e+01
   2.0416716e+01    5.4361328e+00    9.1913141e-01    2.6200862e+03    0.0000000e+00    3.7092068e-05    1.0782406e+03    2.2157091e+03    8.2569053e+02    4.9000000e+02    4.9000000e+02    4.9000000e+02    7.3039417e+06    1.7878622e+03    1.4782963e+04    1.2666491e-02    6.2808455e+01   -1.5448640e-12    6.8927555e-12    9.2515311e+04    6.9952955e-02    1.1051658e-03    2.1182047e-18    6.6877963e-04   -3.8164978e+03    2.7244554e-13   -5.1109452e-20    3.1402880e-18    2.3442189e-05    5.2108978e+01
   2.0516340e+01    5.4252566e+00    9.2019146e-01    2.6265210e+03    0.0000000e+00    3.7196374e-05    1.0782832e+03    2.2181811e+03    8.2518798e+02    4.9000000e+02    4.9000000e+02    4.9000000e+02    7.2733660e+06    1.7811951e+03    1.4715491e+04    1.2666491e-02    6.3053084e+01   -1.5383956e-12    6.8639523e-12    9.2128025e+04    6.9819493e-02    1.1232136e-03    2.1152265e-18   -1.0911053e-03   -3.8005146e+03    2.7130761e-13   -5.1928711e-20    3.1342297e-18    2.3406164e-05    5.2104069e+01
   2.0615962e+01    5.4161595e+00    9.2145874e-01    2.6382229e+03    0.0000000e+00    3.7125574e-05    1.0782313e+03    2.2284747e+03    8.2372332e+02    4.9000000e+02    4.9000000e+02    4.9000000e+02    7.2426873e+06    1.7760064e+03    1.4657535e+04    1.2666491e-02    6.3296644e+01   -1.5319093e-12    6.8349527e-12    9.1739433e+04    6.9722914e-02    1.1354985e-03    2.1100984e-18    4.4834161e-04   -3.7844654e+03    2.7015895e-13   -5.2520983e-20    3.1299543e-18    2.3025042e-05    5.1805542e+01
   2.0715615e+01    5.4047709e+00    9.2305781e-01    2.6529000e+03    0.0000000e+00    3.6944285e-05    1.0781869e+03    2.2181297e+03    8.2262290e+02    4.9000000e+02    4.9000000e+02    4.9000000e+02    7.2116923e+06    1.7720804e+03    1.4609908e+04    1.2666491e-02    6.3539402e+01   -1.5253522e-12    6.8056912e-12    9.1346834e+04    6.9650165e-02    1.1304259e-03    2.0987724e-18    8.0665942e-04   -3.7682968e+03    2.6900439e-13   -5.2341017e-20    3.1271397e-18    2.1806041e-05    5.1313456e+01
   2.0815347e+01    5.3909605e+00    9.2493488e-01    2.6675474e+03    0.0000000e+00    3.6857573e-05    1.0781229e+03    2.2103114e+03    8.2063215e+02    4.9000000e+02    4.9000000e+02    4.9000000e+02    7.1809731e+06    1.7673617e+03    1.4556977e+04    1.2666491e-02    6.3781563e+01   -1.5188549e-12    6.7767222e-12    9.0957730e+04    6.9523578e-02    1.1469765e-03    2.0969422e-18    5.3842320e-05   -3.7522473e+03    2.6785965e-13   -5.3085713e-20    3.1213180e-18    2.1555783e-05    5.0971912e+01
   2.0915086e+01    5.3768226e+00    9.2704822e-01    2.6878565e+03    0.0000000e+00    3.6673126e-05    1.0780694e+03    2.2026769e+03    8.1920398e+02    4.9000000e+02    4.9000000e+02    4.9000000e+02    7.1505469e+06    1.7634867e+03    1.4511233e+04    1.2666491e-02    6.4022925e+01   -1.5124199e-12    6.7480171e-12    9.0572337e+04    6.9404379e-02    1.1658893e-03    2.0962296e-18   -1.7270203e-04   -3.7363379e+03    2.6672447e-13   -5.3954372e-20    3.1157211e-18    2.1389818e-05    5.0467045e+01
   2.1014836e+01    5.3643538e+00    9.2943278e-01    2.7026427e+03    0.0000000e+00    3.6774264e-05    1.0781539e+03    2.1973809e+03    8.1788481e+02    4.9000000e+02    4.9000000e+02    4.9000000e+02    7.1198158e+06    1.7574029e+03    1.4456212e+04    1.2666491e-02    6.4263474e+01   -1.5059141e-12    6.7190353e-12    9.0183082e+04    6.9315797e-02    1.1683402e-03    2.0905696e-18    6.1911942e-04   -3.7202957e+03    2.6557996e-13   -5.4104547e-20    3.1118027e-18    2.0392374e-05    5.0426560e+01
   2.1114663e+01    5.3492541e+00    9.3196821e-01    2.7235831e+03    0.0000000e+00    3.6662894e-05    1.0782248e+03    2.2188000e+03    8.1667187e+02    4.9000000e+02    4.9000000e+02    4.9000000e+02    7.0891923e+06    1.7529519e+03    1.4411058e+04    1.2666491e-02    6.4503391e+01   -1.4994385e-12    6.6901064e-12    8.9795190e+04    6.9195310e-02    1.1784920e-03    2.0839557e-18    9.0344561e-04   -3.7042911e+03    2.6443607e-13   -5.4525198e-20    3.1065014e-18    1.9790691e-05    5.0033038e+01
   2.1214520e+01    5.3323062e+00    9.3464806e-01    2.7436073e+03    0.0000000e+00    3.6602513e-05    1.0783218e+03    2.2079129e+03    8.1556843e+02    4.9000000e+02    4.9000000e+02    4.9000000e+02    7.0584960e+06    1.7481549e+03    1.4364813e+04    1.2666491e-02    6.4742622e+01   -1.4929469e-12    6.6611515e-12    8.9406376e+04    6.9087062e-02    1.1892780e-03    2.0781802e-18   -1.1027804e-04   -3.6882601e+03    2.6329221e-13   -5.5053669e-20    3.1017217e-18    1.9304757e-05    4.9716395e+01
   2.1314431e+01    5.3158731e+00    9.3749163e-01    2.7629636e+03    0.0000000e+00    3.6613579e-05    1.0784612e+03    2.2039057e+03    8.1482545e+02    4.9000000e+02    4.9000000e+02    4.9000000e+02    7.0278300e+06    1.7426657e+03    1.4315492e+04    1.2666491e-02    6.4981218e+01   -1.4864596e-12    6.6322354e-12    8.9017945e+04    6.8954191e-02    1.2089395e-03    2.0730998e-18   -6.0197717e-04   -3.6722263e+03    2.6214906e-13   -5.5944267e-20    3.0957311e-18    1.9454577e-05    4.9513073e+01
   2.1414451e+01    5.3048298e+00    9.4062996e-01    2.7859417e+03    0.0000000e+00    3.6535383e-05    1.0786299e+03    2.1962774e+03    8.1378403e+02    4.9000000e+02    4.9000000e+02    4.9000000e+02    6.9972428e+06    1.7377986e+03    1.4268834e+04    1.2666491e-02    6.5219188e+01   -1.4799956e-12    6.6033320e-12    8.8630512e+04    6.8854450e-02    1.2240434e-03    2.0690619e-18    1.4212628e-04   -3.6562241e+03    2.6100413e-13   -5.6657573e-20    3.0912358e-18    1.9325607e-05    4.9158947e+01
   2.1514533e+01    5.2941442e+00    9.4400289e-01    2.8093822e+03    0.0000000e+00    3.6524823e-05    1.0788718e+03    2.1898828e+03    8.1336609e+02    4.9000000e+02    4.9000000e+02    4.9000000e+02    6.9666535e+06    1.7329999e+03    1.4230769e+04    1.2666491e-02    6.5456678e+01   -1.4735230e-12    6.5744772e-12    8.8243053e+04    6.8768158e-02    1.2451191e-03    2.0660601e-18    1.1517247e-04   -3.6402448e+03    2.5986455e-13   -5.7635847e-20    3.0873325e-18    1.9534023e-05    4.8908031e+01
   2.1614664e+01    5.2845300e+00    9.4757334e-01    2.8371583e+03    0.0000000e+00    3.6389399e-05    1.0791325e+03    2.1837285e+03    8.1249962e+02    4.9000000e+02    4.9000000e+02    4.9000000e+02    6.9360877e+06    1.7295308e+03    1.4204916e+04    1.2666491e-02    6.5693801e+01   -1.4670617e-12    6.5456256e-12    8.7855892e+04    6.8694132e-02    1.2473342e-03    2.0607905e-18   -2.7929630e-04   -3.6242693e+03    2.5872367e-13   -5.7736092e-20    3.0840620e-18    1.8858485e-05    4.8446585e+01
   2.1714819e+01    5.2723810e+00    9.5130540e-01    2.8624028e+03    0.0000000e+00    3.6403851e-05    1.0794409e+03    2.1779350e+03    8.1185992e+02    4.9000000e+02    4.9000000e+02    4.9000000e+02    6.9052979e+06    1.7248456e+03    1.4174172e+04    1.2666491e-02    6.5930526e+01   -1.4605487e-12    6.5165695e-12    8.7465893e+04    6.8606809e-02    1.2567002e-03    2.0483958e-18   -6.1897377e-04   -3.6082019e+03    2.5757690e-13   -5.8139743e-20    3.0806123e-18    1.8479068e-05    4.8229092e+01
   2.1815019e+01    5.2610060e+00    9.5528318e-01    2.8921409e+03    0.0000000e+00    3.6259603e-05    1.0797650e+03    2.1703800e+03    8.1161363e+02    4.9000000e+02    4.9000000e+02    4.9000000e+02    6.8748339e+06    1.7216939e+03    1.4153759e+04    1.2666491e-02    6.6166919e+01   -1.4541076e-12    6.4878180e-12    8.7080021e+04    6.8505960e-02    1.2761541e-03    2.0512865e-18   -7.2574736e-04   -3.5922770e+03    2.5643978e-13   -5.9032521e-20    3.0756713e-18    1.8686320e-05    4.7747751e+01
   2.1915274e+01    5.2506683e+00    9.5947898e-01    2.9207657e+03    0.0000000e+00    3.6246362e-05    1.0800937e+03    2.1625412e+03    8.1106557e+02    4.9000000e+02    4.9000000e+02    4.9000000e+02    6.8446871e+06    1.7175017e+03    1.4128776e+04    1.2666491e-02    6.6403070e+01   -1.4477254e-12    6.4593833e-12    8.6698167e+04    6.8396090e-02    1.2878499e-03    2.0442217e-18    5.8241021e-05   -3.5765130e+03    2.5531556e-13   -5.9548415e-20    3.0708900e-18    1.8593092e-05    4.7483430e+01
   2.2015614e+01    5.2425469e+00    9.6389037e-01    2.9480525e+03    0.0000000e+00    3.6385700e-05    1.0805761e+03    2.1586213e+03    8.1275884e+02    4.9000000e+02    4.9000000e+02    4.9000000e+02    6.8143479e+06    1.7117917e+03    1.4094453e+04    1.2666491e-02    6.6638933e+01   -1.4413121e-12    6.4307402e-12    8.6313876e+04    6.8329458e-02    1.3106095e-03    2.0390088e-18   -4.7469476e-04   -3.5606680e+03    2.5418371e-13   -6.0636099e-20    3.0679182e-18    1.8893251e-05    4.7452573e+01
   2.2116020e+01    5.2304464e+00    9.6852080e-01    2.9796638e+03    0.0000000e+00    3.6346826e-05    1.0810006e+03    2.1532500e+03    8.1144113e+02    4.9000000e+02    4.9000000e+02    4.9000000e+02    6.7840327e+06    1.7077088e+03    1.4070038e+04    1.2666491e-02    6.6874465e+01   -1.4348949e-12    6.4021574e-12    8.5929888e+04    6.8255483e-02    1.3277050e-03    2.0304820e-18   -4.8987027e-04   -3.5448366e+03    2.5305547e-13   -6.1388935e-20    3.0648465e-18    1.9098312e-05    4.7128149e+01
   2.2216497e+01    5.2177731e+00    9.7333547e-01    3.0161994e+03    0.0000000e+00    3.6207582e-05    1.0814643e+03    2.1465569e+03    8.1062930e+02    4.9000000e+02    4.9000000e+02    4.9000000e+02    6.7537349e+06    1.7043212e+03    1.4051079e+04    1.2666491e-02    6.7109757e+01   -1.4284892e-12    6.3735438e-12    8.5546122e+04    6.8177781e-02    1.3410950e-03    2.0299244e-18   -3.7161443e-05   -3.5289997e+03    2.5192322e-13   -6.2023861e-20    3.0612500e-18    1.9346292e-05    4.6649694e+01
   2.2317012e+01    5.2035426e+00    9.7835931e-01    3.0488019e+03    0.0000000e+00    3.6205440e-05    1.0819306e+03    2.1385176e+03    8.1002886e+02    4.9000000e+02    4.9000000e+02    4.9000000e+02    6.7234774e+06    1.7001317e+03    1.4028481e+04    1.2666491e-02    6.7344839e+01   -1.4220840e-12    6.3450152e-12    8.5162865e+04    6.8101608e-02    1.3519794e-03    2.0299361e-18    1.2366980e-04   -3.5131945e+03    2.5079675e-13   -6.2547214e-20    3.0576722e-18    1.9683348e-05    4.6379217e+01
   2.2417578e+01    5.1915081e+00    9.8352219e-01    3.0866234e+03    0.0000000e+00    3.6062416e-05    1.0824776e+03    2.1318633e+03    8.0954357e+02    4.9000000e+02    4.9000000e+02    4.9000000e+02    6.6932776e+06    1.6971036e+03    1.4016154e+04    1.2666491e-02    6.7579749e+01   -1.4157037e-12    6.3164740e-12    8.4780340e+04    6.8039159e-02    1.3676908e-03    2.0230686e-18   -4.4553603e-07   -3.4974049e+03    2.4966694e-13   -6.3267479e-20    3.0551341e-18    2.0394775e-05    4.5880278e+01
   2.2518241e+01    5.1840374e+00    9.8889837e-01    3.1187371e+03    0.0000000e+00    3.6229491e-05    1.0831852e+03    2.1323701e+03    8.0916021e+02    4.9000000e+02    4.9000000e+02    4.9000000e+02    6.6631415e+06    1.6922199e+03    1.3999952e+04    1.2666491e-02    6.7814689e+01   -1.4093279e-12    6.2880498e-12    8.4398621e+04    6.7986496e-02    1.3733678e-03    2.0174032e-18    1.2980419e-05   -3.4816527e+03    2.4854326e-13   -6.3496381e-20    3.0529471e-18    2.0680574e-05    4.5871097e+01
   2.2618955e+01    5.1727372e+00    9.9430028e-01    3.1538290e+03    0.0000000e+00    3.6227787e-05    1.0837956e+03    2.1310478e+03    8.0869157e+02    4.9000000e+02    4.9000000e+02    4.9000000e+02    6.6330203e+06    1.6884781e+03    1.3989389e+04    1.2666491e-02    6.8049523e+01   -1.4029580e-12    6.2596322e-12    8.4017092e+04    6.7925000e-02    1.3719790e-03    2.0168649e-18   -6.1479830e-04   -3.4659209e+03    2.4742067e-13   -6.3464165e-20    3.0501273e-18    2.0598175e-05    4.5590308e+01
   2.2719656e+01    5.1618617e+00    9.9983067e-01    3.1898461e+03    0.0000000e+00    3.6192606e-05    1.0844562e+03    2.1294567e+03    8.0830140e+02    4.9000000e+02    4.9000000e+02    4.9000000e+02    6.6030309e+06    1.6851509e+03    1.3983409e+04    1.2666491e-02    6.8284188e+01   -1.3966140e-12    6.2313384e-12    8.3637230e+04    6.7859988e-02    1.3715760e-03    2.0168301e-18   -7.8130549e-04   -3.4502502e+03    2.4630253e-13   -6.3463657e-20    3.0470609e-18    2.0612103e-05    4.5259802e+01
   2.2820442e+01    5.1497316e+00    1.0055213e+00    3.2259146e+03    0.0000000e+00    3.6216649e-05    1.0851501e+03    2.1252750e+03    8.0795006e+02    4.9000000e+02    4.9000000e+02    4.9000000e+02    6.5730562e+06    1.6810981e+03    1.3971929e+04    1.2666491e-02    6.8518941e+01   -1.3902772e-12    6.2030381e-12    8.3257556e+04    6.7779847e-02    1.3660633e-03    2.0125718e-18   -8.0451240e-04   -3.4345888e+03    2.4518329e-13   -6.3211430e-20    3.0436232e-18    2.0633517e-05    4.5009542e+01
   2.2921265e+01    5.1393720e+00    1.0113875e+00    3.2632932e+03    0.0000000e+00    3.6203479e-05    1.0858819e+03    2.1181352e+03    8.0715430e+02    4.9000000e+02    4.9000000e+02    4.9000000e+02    6.5432950e+06    1.6773588e+03    1.3963038e+04    1.2666491e-02    6.8753577e+01   -1.3839789e-12    6.1749367e-12    8.2880587e+04    6.7712214e-02    1.3660201e-03    2.0093070e-18    2.2417981e-04   -3.4190268e+03    2.4407211e-13   -6.3220544e-20    3.0406944e-18    2.0829862e-05    4.4705356e+01
   2.3021769e+01    5.1254870e+00    1.0173574e+00    3.3018383e+03    0.0000000e+00    3.6237915e-05    1.0867394e+03    2.1220414e+03    8.0914438e+02    4.9000000e+02    4.9000000e+02    4.9000000e+02    6.5128591e+06    1.6736281e+03    1.3960423e+04    1.2666491e-02    6.8987417e+01   -1.3775493e-12    6.1461949e-12    8.2495070e+04    6.7671966e-02    1.3674724e-03    2.0020597e-18   -6.1695571e-04   -3.4031803e+03    2.4293929e-13   -6.3311545e-20    3.0391985e-18    2.1217620e-05    4.4466736e+01
   2.3111928e+01    5.1085705e+00    1.0225816e+00    3.3353470e+03    0.0000000e+00    3.6218718e-05    1.0874640e+03    2.1188952e+03    8.0824163e+02    4.9000000e+02    4.9000000e+02    4.9000000e+02    6.4861007e+06    1.6701553e+03    1.3952502e+04    1.2666491e-02    6.9197095e+01   -1.3718811e-12    6.1210187e-12    8.2156135e+04    6.7554264e-02    1.3792784e-03    2.0043124e-18   -1.6148946e-03   -3.3892157e+03    2.4194646e-13   -6.3837095e-20    3.0336187e-18    2.2273924e-05    4.4169850e+01
   2.3209699e+01    5.1008669e+00    1.0286311e+00    3.3739026e+03    0.0000000e+00    3.6278419e-05    1.0883541e+03    2.1217187e+03    8.0729722e+02    4.9000000e+02    4.9000000e+02    4.9000000e+02    6.4575353e+06    1.6662716e+03    1.3949239e+04    1.2666491e-02    6.9424411e+01   -1.3658344e-12    6.0940642e-12    8.1794312e+04    6.7448517e-02    1.3942736e-03    2.0067800e-18   -4.7730722e-04   -3.3741797e+03    2.4087378e-13   -6.4447022e-20    3.0285429e-18    2.3450378e-05    4.3983647e+01
   2.3325102e+01    5.0988566e+00    1.0358531e+00    3.4204816e+03    0.0000000e+00    3.6264570e-05    1.0894491e+03    2.1153543e+03    8.0674650e+02    4.9000000e+02    4.9000000e+02    4.9000000e+02    6.4236997e+06    1.6623573e+03    1.3949819e+04    1.2666491e-02    6.9692694e+01   -1.3586856e-12    6.0620430e-12    8.1365734e+04    6.7422593e-02    1.3937297e-03    1.9975017e-18    7.5670556e-04   -3.3564748e+03    2.3960502e-13   -6.4416458e-20    3.0278333e-18    2.3956956e-05    4.3615477e+01
   2.3447316e+01    5.0931745e+00    1.0434587e+00    3.4639348e+03    0.0000000e+00    3.6294106e-05    1.0905177e+03    2.1067518e+03    8.0535764e+02    4.9000000e+02    4.9000000e+02    4.9000000e+02    6.3884236e+06    1.6584241e+03    1.3954469e+04    1.2666491e-02    6.9976902e+01   -1.3512222e-12    6.0288245e-12    8.0918909e+04    6.7402433e-02    1.3798453e-03    1.9852732e-18   -1.0353041e-03   -3.3380843e+03    2.3829536e-13   -6.3771479e-20    3.0276913e-18    2.3902289e-05    4.3274371e+01
   2.3547791e+01    5.0846774e+00    1.0499523e+00    3.5015161e+03    0.0000000e+00    3.6371941e-05    1.0914970e+03    2.0987105e+03    8.0391590e+02    4.9000000e+02    4.9000000e+02    4.9000000e+02    6.3593214e+06    1.6547981e+03    1.3958578e+04    1.2666491e-02    7.0210615e+01   -1.3450693e-12    6.0013372e-12    8.0550286e+04    6.7374736e-02    1.3621998e-03    1.9814175e-18   -7.7812276e-04   -3.3228945e+03    2.3720943e-13   -6.3001365e-20    3.0265824e-18    2.3623250e-05    4.3083027e+01
   2.3648316e+01    5.0717879e+00    1.0565763e+00    3.5401772e+03    0.0000000e+00    3.6410574e-05    1.0925430e+03    2.0945127e+03    8.0247463e+02    4.9000000e+02    4.9000000e+02    4.9000000e+02    6.3301972e+06    1.6514999e+03    1.3963996e+04    1.2666491e-02    7.0444530e+01   -1.3389089e-12    5.9738450e-12    8.0181385e+04    6.7314386e-02    1.3560999e-03    1.9756326e-18   -7.2564990e-04   -3.3077044e+03    2.3612557e-13   -6.2745463e-20    3.0241267e-18    2.4061523e-05    4.2823891e+01
   2.3704884e+01    5.0623453e+00    1.0603955e+00    3.5642518e+03    0.0000000e+00    3.6447930e-05    1.0932149e+03    2.0909313e+03    8.0166346e+02    4.9000000e+02    4.9000000e+02    4.9000000e+02    6.3132742e+06    1.6495917e+03    1.3970530e+04    1.2666491e-02    7.0576230e+01   -1.3353289e-12    5.9578687e-12    7.9967030e+04    6.7298158e-02    1.3396173e-03    1.9726786e-18   -2.3774485e-04   -3.2988970e+03    2.3549642e-13   -6.2022356e-20    3.0235350e-18    2.3629099e-05    4.2717055e+01
   2.3800735e+01    5.0416839e+00    1.0666786e+00    3.6023683e+03    0.0000000e+00    3.6437623e-05    1.0942859e+03    2.0857299e+03    8.0030737e+02    4.9000000e+02    4.9000000e+02    4.9000000e+02    6.2855210e+06    1.6466428e+03    1.3977911e+04    1.2666491e-02    7.0799480e+01   -1.3294540e-12    5.9317436e-12    7.9615494e+04    6.7137293e-02    1.3620405e-03    1.9746749e-18   -1.7367009e-03   -3.2844092e+03    2.3446578e-13   -6.2937364e-20    3.0160091e-18    2.5639412e-05    4.2392242e+01
   2.3950167e+01    5.0174452e+00    1.0765218e+00    3.6599318e+03    0.0000000e+00    3.6451217e-05    1.0959881e+03    2.0848796e+03    7.9824043e+02    4.9000000e+02    4.9000000e+02    4.9000000e+02    6.2429061e+06    1.6410660e+03    1.3978596e+04    1.2666491e-02    7.1147572e+01   -1.3204492e-12    5.8914456e-12    7.9075713e+04    6.6978622e-02    1.3392492e-03    1.9686233e-18   -1.2154507e-04   -3.2620783e+03    2.3286688e-13   -6.1884161e-20    3.0090001e-18    2.5928729e-05    4.1926744e+01
   2.4000348e+01    5.0114763e+00    1.0798303e+00    3.6789348e+03    0.0000000e+00    3.6468537e-05    1.0965732e+03    2.0851774e+03    7.9751916e+02    4.9000000e+02    4.9000000e+02    4.9000000e+02    6.2285113e+06    1.6393634e+03    1.3982803e+04    1.2666491e-02    7.1264511e+01   -1.3174021e-12    5.8778447e-12    7.8893381e+04    6.6959647e-02    1.3301418e-03    1.9671567e-18    4.4704122e-04   -3.2545470e+03    2.3232883e-13   -6.1524867e-20    3.0083186e-18    2.5722508e-05    4.1794442e+01
   2.4100752e+01    5.0025498e+00    1.0864905e+00    3.7195865e+03    0.0000000e+00    3.6464340e-05    1.0977704e+03    2.0830553e+03    7.9609856e+02    4.9000000e+02    4.9000000e+02    4.9000000e+02    6.1997635e+06    1.6363017e+03    1.3995616e+04    1.2666491e-02    7.1498647e+01   -1.3113156e-12    5.8507508e-12    7.8529248e+04    6.6903665e-02    1.3158568e-03    1.9568318e-18    5.9906694e-04   -3.2395125e+03    2.3125778e-13   -6.0871796e-20    3.0062743e-18    2.5908978e-05    4.1482028e+01
   2.4205767e+01    4.9934687e+00    1.0935897e+00    3.7625609e+03    0.0000000e+00    3.6523162e-05    1.0991218e+03    2.0771468e+03    7.9464512e+02    4.9000000e+02    4.9000000e+02    4.9000000e+02    6.1692302e+06    1.6324134e+03    1.4003606e+04    1.2666491e-02    7.1743720e+01   -1.3048552e-12    5.8219792e-12    7.8142499e+04    6.6830246e-02    1.2972626e-03    1.9549285e-18   -2.4612334e-04   -3.2235938e+03    2.3012320e-13   -6.0068587e-20    3.0030118e-18    2.6051917e-05    4.1248443e+01
   2.4344353e+01    4.9791783e+00    1.1028939e+00    3.8174314e+03    0.0000000e+00    3.6498798e-05    1.1008298e+03    2.0733225e+03    7.9280709e+02    4.9000000e+02    4.9000000e+02    4.9000000e+02    6.1302529e+06    1.6282474e+03    1.4021696e+04    1.2666491e-02    7.2067370e+01   -1.2966163e-12    5.7851696e-12    7.7648792e+04    6.6652878e-02    1.2994291e-03    1.9527890e-18   -1.0438182e-03   -3.2031754e+03    2.2866458e-13   -6.0072599e-20    2.9950360e-18    2.7661232e-05    4.0790374e+01
   2.4444974e+01    4.9655944e+00    1.1095326e+00    3.8558273e+03    0.0000000e+00    3.6520257e-05    1.1021011e+03    2.0714950e+03    7.9158272e+02    4.9000000e+02    4.9000000e+02    4.9000000e+02    6.1010070e+06    1.6249703e+03    1.4033899e+04    1.2666491e-02    7.2302604e+01   -1.2904411e-12    5.7574748e-12    7.7278349e+04    6.6603647e-02    1.2690257e-03    1.9397081e-18    5.1220947e-04   -3.1879456e+03    2.2757194e-13   -5.8771499e-20    2.9935031e-18    2.7043193e-05    4.0499479e+01
   2.4517433e+01    4.9599036e+00    1.1143453e+00    3.8863058e+03    0.0000000e+00    3.6491337e-05    1.1030727e+03    2.0685003e+03    7.9073844e+02    4.9000000e+02    4.9000000e+02    4.9000000e+02    6.0808223e+06    1.6228850e+03    1.4045472e+04    1.2666491e-02    7.2472168e+01   -1.2861546e-12    5.7385562e-12    7.7022680e+04    6.6504736e-02    1.2590890e-03    1.9460023e-18   -4.2944048e-04   -3.1773537e+03    2.2682385e-13   -5.8346787e-20    2.9886277e-18    2.7674488e-05    4.0235156e+01
   2.4608006e+01    4.9540337e+00    1.1203743e+00    3.9175841e+03    0.0000000e+00    3.6584859e-05    1.1042413e+03    2.0648601e+03    7.8973220e+02    4.9000000e+02    4.9000000e+02    4.9000000e+02    6.0556760e+06    1.6193106e+03    1.4052361e+04    1.2666491e-02    7.2684281e+01   -1.2808390e-12    5.7148320e-12    7.6704165e+04    6.6348290e-02    1.2457299e-03    1.9471524e-18   -1.7875136e-03   -3.1642043e+03    2.2588501e-13   -5.7676507e-20    2.9814266e-18    2.8522215e-05    4.0064387e+01
   2.4708799e+01    4.9490543e+00    1.1274171e+00    3.9563588e+03    0.0000000e+00    3.6660315e-05    1.1056121e+03    2.0611964e+03    7.8868594e+02    4.9000000e+02    4.9000000e+02    4.9000000e+02    6.0274661e+06    1.6154538e+03    1.4061034e+04    1.2666491e-02    7.2920427e+01   -1.2748769e-12    5.6881171e-12    7.6346844e+04    6.6294640e-02    1.2141017e-03    1.9344046e-18    1.0206609e-03   -3.1494683e+03    2.2482806e-13   -5.6211107e-20    2.9796943e-18    2.7989942e-05    3.9838207e+01
   2.4809658e+01    4.9365653e+00    1.1344539e+00    3.9978051e+03    0.0000000e+00    3.6646453e-05    1.1070579e+03    2.0596790e+03    7.8789353e+02    4.9000000e+02    4.9000000e+02    4.9000000e+02    5.9991022e+06    1.6128307e+03    1.4083164e+04    1.2666491e-02    7.3157047e+01   -1.2688799e-12    5.6613506e-12    7.5987573e+04    6.6226116e-02    1.1887363e-03    1.9238406e-18    6.5368955e-04   -3.1346830e+03    2.2377258e-13   -5.5100178e-20    2.9771435e-18    2.7847247e-05    3.9484009e+01
   2.4910579e+01    4.9215730e+00    1.1413575e+00    4.0368034e+03    0.0000000e+00    3.6684884e-05    1.1084987e+03    2.0557281e+03    7.8672648e+02    4.9000000e+02    4.9000000e+02    4.9000000e+02    5.9712486e+06    1.6088855e+03    1.4089297e+04    1.2666491e-02    7.3393987e+01   -1.2629814e-12    5.6351083e-12    7.5634765e+04    6.6076758e-02    1.1779176e-03    1.9213948e-18    2.6846773e-04   -3.1201342e+03    2.2273651e-13   -5.4540786e-20    2.9704602e-18    2.8557890e-05    3.9205682e+01
   2.5011570e+01    4.9067311e+00    1.1481936e+00    4.0842146e+03    0.0000000e+00    3.6584966e-05    1.1099727e+03    2.0483088e+03    7.8554659e+02    4.9000000e+02    4.9000000e+02    4.9000000e+02    5.9432207e+06    1.6062911e+03    1.4112249e+04    1.2666491e-02    7.3631399e+01   -1.2570512e-12    5.6086657e-12    7.5279751e+04    6.5928444e-02    1.1580939e-03    1.9148874e-18    5.3687123e-04   -3.1054880e+03    2.2169142e-13   -5.3609876e-20    2.9639774e-18    2.8760380e-05    3.8773741e+01
   2.5112632e+01    4.8901785e+00    1.1548763e+00    4.1221269e+03    0.0000000e+00    3.6718099e-05    1.1114955e+03    2.0438110e+03    7.8435258e+02    4.9000000e+02    4.9000000e+02    4.9000000e+02    5.9150061e+06    1.6022253e+03    1.4127177e+04    1.2666491e-02    7.3869277e+01   -1.2510892e-12    5.5819941e-12    7.4922371e+04    6.5790854e-02    1.1371447e-03    1.9060375e-18    1.3379438e-03   -3.0907536e+03    2.2063723e-13   -5.2652492e-20    2.9581203e-18    2.8898432e-05    3.8653150e+01
   2.5213334e+01    4.8748908e+00    1.1614745e+00    4.1607060e+03    0.0000000e+00    3.6721763e-05    1.1129708e+03    2.0389387e+03    7.8305167e+02    4.9000000e+02    4.9000000e+02    4.9000000e+02    5.8873802e+06    1.5990182e+03    1.4146394e+04    1.2666491e-02    7.4106588e+01   -1.2452415e-12    5.5559509e-12    7.4572448e+04    6.5625604e-02    1.1244405e-03    1.9061461e-18    9.3077737e-04   -3.0763053e+03    2.1960756e-13   -5.2064452e-20    2.9505011e-18    2.9487632e-05    3.8330325e+01
   2.5314130e+01    4.8639753e+00    1.1680745e+00    4.1981154e+03    0.0000000e+00    3.6782112e-05    1.1144808e+03    2.0315472e+03    7.8147214e+02    4.9000000e+02    4.9000000e+02    4.9000000e+02    5.8596879e+06    1.5951819e+03    1.4159961e+04    1.2666491e-02    7.4344413e+01   -1.2393838e-12    5.5298249e-12    7.4221683e+04    6.5490406e-02    1.1032272e-03    1.8985892e-18    1.0367298e-03   -3.0618146e+03    2.1857328e-13   -5.1108895e-20    2.9447023e-18    2.9615985e-05    3.8087874e+01
   2.5415003e+01    4.8559584e+00    1.1747346e+00    4.2356198e+03    0.0000000e+00    3.6805720e-05    1.1160274e+03    2.0271084e+03    7.7993113e+02    4.9000000e+02    4.9000000e+02    4.9000000e+02    5.8321151e+06    1.5917613e+03    1.4177435e+04    1.2666491e-02    7.4582652e+01   -1.2335518e-12    5.5037955e-12    7.3872433e+04    6.5358541e-02    1.0892868e-03    1.8921177e-18    9.8326244e-04   -3.0473956e+03    2.1754377e-13   -5.0492152e-20    2.9389383e-18    2.9947569e-05    3.7783646e+01
   2.5515949e+01    4.8478434e+00    1.1814780e+00    4.2730323e+03    0.0000000e+00    3.6869812e-05    1.1176282e+03    2.0227598e+03    7.7858824e+02    4.9000000e+02    4.9000000e+02    4.9000000e+02    5.8046169e+06    1.5878425e+03    1.4191878e+04    1.2666491e-02    7.4821353e+01   -1.2277387e-12    5.4778534e-12    7.3524127e+04    6.5214509e-02    1.0750372e-03    1.8837410e-18    2.1750968e-04   -3.0330287e+03    2.1651825e-13   -4.9831442e-20    2.9327401e-18    3.0399879e-05    3.7537817e+01
   2.5616965e+01    4.8414574e+00    1.1883762e+00    4.3114060e+03    0.0000000e+00    3.6957838e-05    1.1193128e+03    2.0151095e+03    7.7741904e+02    4.9000000e+02    4.9000000e+02    4.9000000e+02    5.7772393e+06    1.5844754e+03    1.4215161e+04    1.2666491e-02    7.5060563e+01   -1.2219455e-12    5.4520168e-12    7.3177349e+04    6.5081939e-02    1.0597211e-03    1.8726960e-18    6.9478876e-04   -3.0187297e+03    2.1549765e-13   -4.9095204e-20    2.9272678e-18    3.0732614e-05    3.7325641e+01
   2.5718047e+01    4.8311188e+00    1.1952398e+00    4.3496445e+03    0.0000000e+00    3.7012645e-05    1.1209644e+03    2.0080253e+03    7.7592526e+02    4.9000000e+02    4.9000000e+02    4.9000000e+02    5.7499362e+06    1.5811720e+03    1.4238537e+04    1.2666491e-02    7.5300323e+01   -1.2161715e-12    5.4262371e-12    7.2831514e+04    6.4938569e-02    1.0438481e-03    1.8618207e-18    9.5567915e-04   -3.0044691e+03    2.1447904e-13   -4.8349721e-20    2.9211893e-18    3.0968293e-05    3.7062672e+01
   2.5809070e+01    4.8165580e+00    1.2012907e+00    4.3879266e+03    0.0000000e+00    3.7014714e-05    1.1225157e+03    2.0005435e+03    7.7461206e+02    4.9000000e+02    4.9000000e+02    4.9000000e+02    5.7248724e+06    1.5784506e+03    1.4263001e+04    1.2666491e-02    7.5516604e+01   -1.2108717e-12    5.4025533e-12    7.2514044e+04    6.4806575e-02    1.0310418e-03    1.8508708e-18    1.6076142e-03   -2.9913931e+03    2.1354410e-13   -4.7751877e-20    2.9156547e-18    3.1060773e-05    3.6798709e+01
   2.5900093e+01    4.8057426e+00    1.2071913e+00    4.4219985e+03    0.0000000e+00    3.7011007e-05    1.1240248e+03    1.9996677e+03    7.7330092e+02    4.9000000e+02    4.9000000e+02    4.9000000e+02    5.7006500e+06    1.5755129e+03    1.4282122e+04    1.2666491e-02    7.5733160e+01   -1.2057424e-12    5.3797495e-12    7.2207231e+04    6.4593905e-02    1.0361134e-03    1.8533366e-18    5.6996298e-04   -2.9787003e+03    2.1264115e-13   -4.7972799e-20    2.9056816e-18    3.2240325e-05    3.6493271e+01
   2.6001307e+01    4.8000171e+00    1.2138055e+00    4.4638953e+03    0.0000000e+00    3.6944672e-05    1.1256862e+03    1.9946736e+03    7.7186398e+02    4.9000000e+02    4.9000000e+02    4.9000000e+02    5.6739496e+06    1.5721550e+03    1.4298932e+04    1.2666491e-02    7.5974251e+01   -1.2001055e-12    5.3545238e-12    7.1869031e+04    6.4406609e-02    1.0244739e-03    1.8426865e-18   -1.3262933e-04   -2.9647279e+03    2.1164150e-13   -4.7387466e-20    2.8974804e-18    3.2507743e-05    3.6096119e+01
   2.6102649e+01    4.7933665e+00    1.2204906e+00    4.5043179e+03    0.0000000e+00    3.7017152e-05    1.1274261e+03    1.9862779e+03    7.7040951e+02    4.9000000e+02    4.9000000e+02    4.9000000e+02    5.6470214e+06    1.5686721e+03    1.4324795e+04    1.2666491e-02    7.6216053e+01   -1.1944077e-12    5.3290978e-12    7.1527945e+04    6.4286491e-02    1.0001634e-03    1.8310616e-18    8.9595178e-04   -2.9506782e+03    2.1063732e-13   -4.6329484e-20    2.8925633e-18    3.2008735e-05    3.5892441e+01
   2.6203649e+01    4.7813130e+00    1.2268969e+00    4.5408817e+03    0.0000000e+00    3.7046545e-05    1.1290993e+03    1.9757444e+03    7.6897077e+02    4.9000000e+02    4.9000000e+02    4.9000000e+02    5.6203005e+06    1.5650779e+03    1.4343167e+04    1.2666491e-02    7.6457400e+01   -1.1887535e-12    5.3039151e-12    7.1189485e+04    6.4121191e-02    9.9290484e-04    1.8191124e-18    1.2083529e-04   -2.9367316e+03    2.0964335e-13   -4.5986895e-20    2.8855135e-18    3.2140104e-05    3.5608962e+01
   2.6304744e+01    4.7680300e+00    1.2333010e+00    4.5794923e+03    0.0000000e+00    3.7073673e-05    1.1308238e+03    1.9717563e+03    7.6760987e+02    4.9000000e+02    4.9000000e+02    4.9000000e+02    5.5936502e+06    1.5613664e+03    1.4361293e+04    1.2666491e-02    7.6699229e+01   -1.1831194e-12    5.2787747e-12    7.0851919e+04    6.3923675e-02    9.8423716e-04    1.8106021e-18   -8.8004030e-04   -2.9228146e+03    2.0865040e-13   -4.5602248e-20    2.8767719e-18    3.2486366e-05    3.5344593e+01
   2.6405913e+01    4.7565886e+00    1.2397403e+00    4.6150219e+03    0.0000000e+00    3.7140617e-05    1.1325711e+03    1.9695269e+03    7.6620550e+02    4.9000000e+02    4.9000000e+02    4.9000000e+02    5.5671237e+06    1.5571970e+03    1.4375359e+04    1.2666491e-02    7.6941570e+01   -1.1775070e-12    5.2537380e-12    7.0515921e+04    6.3715380e-02    9.8138341e-04    1.8001848e-18   -3.6700913e-04   -2.9089501e+03    2.0766025e-13   -4.5424912e-20    2.8676528e-18    3.3030455e-05    3.5111791e+01
   2.6507150e+01    4.7431646e+00    1.2461510e+00    4.6541470e+03    0.0000000e+00    3.7119143e-05    1.1343487e+03    1.9657253e+03    7.6481552e+02    4.9000000e+02    4.9000000e+02    4.9000000e+02    5.5406631e+06    1.5540059e+03    1.4399715e+04    1.2666491e-02    7.7184382e+01   -1.1719086e-12    5.2287859e-12    7.0180759e+04    6.3509761e-02    9.7458865e-04    1.7928642e-18   -5.4493704e-04   -2.8951273e+03    2.0667458e-13   -4.5134428e-20    2.8583977e-18    3.3384228e-05    3.4771365e+01
   2.6608453e+01    4.7322365e+00    1.2524596e+00    4.6893500e+03    0.0000000e+00    3.7198792e-05    1.1361685e+03    1.9601715e+03    7.6343947e+02    4.9000000e+02    4.9000000e+02    4.9000000e+02    5.5142831e+06    1.5495312e+03    1.4413242e+04    1.2666491e-02    7.7427637e+01   -1.1663325e-12    5.2038737e-12    6.9846617e+04    6.3306199e-02    9.7001646e-04    1.7826146e-18   -6.7788880e-04   -2.8813362e+03    2.0568875e-13   -4.4914724e-20    2.8495600e-18    3.3808862e-05    3.4559399e+01
   2.6709824e+01    4.7212720e+00    1.2588171e+00    4.7245506e+03    0.0000000e+00    3.7250652e-05    1.1379806e+03    1.9515069e+03    7.6206230e+02    4.9000000e+02    4.9000000e+02    4.9000000e+02    5.4880437e+06    1.5454700e+03    1.4429712e+04    1.2666491e-02    7.7671352e+01   -1.1607802e-12    5.1791013e-12    6.9514255e+04    6.3102050e-02    9.6448467e-04    1.7706931e-18    1.0978027e-04   -2.8676269e+03    2.0470987e-13   -4.4645603e-20    2.8406628e-18    3.4126852e-05    3.4303091e+01
   2.6811264e+01    4.7114468e+00    1.2651975e+00    4.7600576e+03    0.0000000e+00    3.7238517e-05    1.1398332e+03    1.9417232e+03    7.6069771e+02    4.9000000e+02    4.9000000e+02    4.9000000e+02    5.4619180e+06    1.5421660e+03    1.4452475e+04    1.2666491e-02    7.7915560e+01   -1.1552559e-12    5.1544549e-12    6.9183335e+04    6.2907411e-02    9.5151369e-04    1.7590421e-18   -3.8526776e-04   -2.8539705e+03    2.0373527e-13   -4.4054385e-20    2.8322488e-18    3.4164110e-05    3.3953946e+01
   2.6912773e+01    4.7010530e+00    1.2715975e+00    4.7958316e+03    0.0000000e+00    3.7272739e-05    1.1417133e+03    1.9390114e+03    7.5934361e+02    4.9000000e+02    4.9000000e+02    4.9000000e+02    5.4358631e+06    1.5383500e+03    1.4471395e+04    1.2666491e-02    7.8160247e+01   -1.1497461e-12    5.1298613e-12    6.8853310e+04    6.2703300e-02    9.3534442e-04    1.7497903e-18   -5.5617650e-04   -2.8403573e+03    2.0276320e-13   -4.3333193e-20    2.8232410e-18    3.4001473e-05    3.3673838e+01
   2.7027033e+01    4.6929344e+00    1.2787159e+00    4.8360955e+03    0.0000000e+00    3.7388704e-05    1.1439384e+03    1.9390883e+03    7.5784205e+02    4.9000000e+02    4.9000000e+02    4.9000000e+02    5.4063187e+06    1.5329330e+03    1.4484464e+04    1.2666491e-02    7.8436076e+01   -1.1434897e-12    5.1020129e-12    6.8479086e+04    6.2468569e-02    9.2114195e-04    1.7462102e-18   -4.4736495e-04   -2.8249213e+03    2.0166368e-13   -4.2736520e-20    2.8125458e-18    3.3951354e-05    3.3487558e+01
   2.7116299e+01    4.6871907e+00    1.2840708e+00    4.8680247e+03    0.0000000e+00    3.7405707e-05    1.1455776e+03    1.9349862e+03    7.5666409e+02    4.9000000e+02    4.9000000e+02    4.9000000e+02    5.3839708e+06    1.5295236e+03    1.4502170e+04    1.2666491e-02    7.8651727e+01   -1.1387632e-12    5.0809498e-12    6.8196018e+04    6.2212646e-02    9.2592077e-04    1.7402601e-18   -1.5897292e-03   -2.8132324e+03    2.0083006e-13   -4.2874735e-20    2.8009266e-18    3.4979382e-05    3.3257221e+01
   2.7218013e+01    4.6806234e+00    1.2903058e+00    4.9011028e+03    0.0000000e+00    3.7492390e-05    1.1474870e+03    1.9332886e+03    7.5535077e+02    4.9000000e+02    4.9000000e+02    4.9000000e+02    5.3582911e+06    1.5257999e+03    1.4526812e+04    1.2666491e-02    7.8897882e+01   -1.1333406e-12    5.0566389e-12    6.7870746e+04    6.2031132e-02    9.0869603e-04    1.7216912e-18    2.8639621e-05   -2.7998113e+03    1.9986743e-13   -4.2079371e-20    2.7934170e-18    3.4633090e-05    3.3052029e+01
   2.7319791e+01    4.6702107e+00    1.2965775e+00    4.9349565e+03    0.0000000e+00    3.7563110e-05    1.1494663e+03    1.9396587e+03    7.5405608e+02    4.9000000e+02    4.9000000e+02    4.9000000e+02    5.3327383e+06    1.5219725e+03    1.4549075e+04    1.2666491e-02    7.9144600e+01   -1.1279356e-12    5.0325292e-12    6.7547081e+04    6.1842441e-02    8.9325198e-04    1.7108439e-18   -2.0570566e-04   -2.7864795e+03    1.9891623e-13   -4.1425368e-20    2.7852607e-18    3.4330197e-05    3.2825156e+01
   2.7421629e+01    4.6600281e+00    1.3027587e+00    4.9740884e+03    0.0000000e+00    3.7517997e-05    1.1514483e+03    1.9461789e+03    7.5277202e+02    4.9000000e+02    4.9000000e+02    4.9000000e+02    5.3073204e+06    1.5186604e+03    1.4574021e+04    1.2666491e-02    7.9391809e+01   -1.1225579e-12    5.0085660e-12    6.7225126e+04    6.1619419e-02    8.8077265e-04    1.7000491e-18   -9.9905606e-04   -2.7732029e+03    1.9796992e-13   -4.0863266e-20    2.7754768e-18    3.4246136e-05    3.2485069e+01
   2.7523529e+01    4.6519828e+00    1.3087877e+00    5.0093684e+03    0.0000000e+00    3.7590085e-05    1.1534212e+03    1.9514165e+03    7.5149613e+02    4.9000000e+02    4.9000000e+02    4.9000000e+02    5.2822728e+06    1.5143807e+03    1.4590557e+04    1.2666491e-02    7.9639519e+01   -1.1172591e-12    4.9849295e-12    6.6907861e+04    6.1366609e-02    8.7550855e-04    1.6904038e-18   -5.9333302e-04   -2.7601046e+03    1.9703498e-13   -4.0592698e-20    2.7641832e-18    3.4457221e-05    3.2288570e+01
   2.7625075e+01    4.6369335e+00    1.3146663e+00    5.0409128e+03    0.0000000e+00    3.7671312e-05    1.1553888e+03    1.9585306e+03    7.5027880e+02    4.9000000e+02    4.9000000e+02    4.9000000e+02    5.2570474e+06    1.5106367e+03    1.4615361e+04    1.2666491e-02    7.9886777e+01   -1.1119234e-12    4.9611143e-12    6.6588344e+04    6.1126897e-02    8.6577034e-04    1.6794706e-18   -4.9909567e-04   -2.7469378e+03    1.9609503e-13   -4.0192738e-20    2.7536135e-18    3.4362662e-05    3.2087928e+01
   2.7726721e+01    4.6231029e+00    1.3204671e+00    5.0764566e+03    0.0000000e+00    3.7630181e-05    1.1573696e+03    1.9628371e+03    7.4909261e+02    4.9000000e+02    4.9000000e+02    4.9000000e+02    5.2319471e+06    1.5073331e+03    1.4639261e+04    1.2666491e-02    8.0134588e+01   -1.1066161e-12    4.9374216e-12    6.6270410e+04    6.0870506e-02    8.5653132e-04    1.6697416e-18   -3.7827371e-04   -2.7338191e+03    1.9515790e-13   -3.9762109e-20    2.7422882e-18    3.4385926e-05    3.1753288e+01
   2.7828438e+01    4.6112246e+00    1.3260997e+00    5.1069747e+03    0.0000000e+00    3.7690377e-05    1.1593327e+03    1.9698090e+03    7.4791136e+02    4.9000000e+02    4.9000000e+02    4.9000000e+02    5.2069744e+06    1.5040818e+03    1.4671146e+04    1.2666491e-02    8.0383145e+01   -1.1013325e-12    4.9138575e-12    6.5954094e+04    6.0614502e-02    8.4925158e-04    1.6559504e-18   -4.8761920e-05   -2.7207622e+03    1.9422585e-13   -3.9426778e-20    2.7310556e-18    3.4297028e-05    3.1540010e+01
   2.7930219e+01    4.6003935e+00    1.3316940e+00    5.1374227e+03    0.0000000e+00    3.7734764e-05    1.1613155e+03    1.9726226e+03    7.4682504e+02    4.9000000e+02    4.9000000e+02    4.9000000e+02    5.1821209e+06    1.5008359e+03    1.4701305e+04    1.2666491e-02    8.0632407e+01   -1.0960771e-12    4.8904044e-12    6.5639288e+04    6.0357221e-02    8.3954909e-04    1.6458237e-18   -5.6067249e-04   -2.7077747e+03    1.9329916e-13   -3.8988180e-20    2.7196316e-18    3.4206152e-05    3.1297524e+01
   2.8032066e+01    4.5918858e+00    1.3373325e+00    5.1686464e+03    0.0000000e+00    3.7808277e-05    1.1633568e+03    1.9777554e+03    7.4874063e+02    4.9000000e+02    4.9000000e+02    4.9000000e+02    5.1573658e+06    1.4973026e+03    1.4731278e+04    1.2666491e-02    8.0882315e+01   -1.0908413e-12    4.8670419e-12    6.5325727e+04    6.0114967e-02    8.2987263e-04    1.6333225e-18   -5.1444060e-04   -2.6948306e+03    1.9237515e-13   -3.8533899e-20    2.7089944e-18    3.4061440e-05    3.1109046e+01
   2.8133973e+01    4.5820687e+00    1.3428925e+00    5.1998532e+03    0.0000000e+00    3.7814216e-05    1.1653697e+03    1.9817167e+03    7.4743385e+02    4.9000000e+02    4.9000000e+02    4.9000000e+02    5.1326693e+06    1.4940008e+03    1.4757767e+04    1.2666491e-02    8.1132855e+01   -1.0856167e-12    4.8437434e-12    6.5012909e+04    5.9864529e-02    8.1870966e-04    1.6263496e-18   -6.3945958e-04   -2.6819293e+03    1.9145445e-13   -3.8049073e-20    2.6977761e-18    3.3876133e-05    3.0822140e+01
   2.8235939e+01    4.5708710e+00    1.3483001e+00    5.2292157e+03    0.0000000e+00    3.7860525e-05    1.1673824e+03    1.9857162e+03    7.4615811e+02    4.9000000e+02    4.9000000e+02    4.9000000e+02    5.1080802e+06    1.4902837e+03    1.4781701e+04    1.2666491e-02    8.1383972e+01   -1.0804164e-12    4.8205321e-12    6.4701451e+04    5.9607128e-02    8.0907852e-04    1.6179105e-18   -3.6857852e-04   -2.6690817e+03    1.9053720e-13   -3.7643397e-20    2.6862728e-18    3.3699731e-05    3.0595069e+01
   2.8337976e+01    4.5618682e+00    1.3536855e+00    5.2595400e+03    0.0000000e+00    3.7844972e-05    1.1694001e+03    1.9931290e+03    7.4494771e+02    4.9000000e+02    4.9000000e+02    4.9000000e+02    5.0836283e+06    1.4873700e+03    1.4813637e+04    1.2666491e-02    8.1635735e+01   -1.0752445e-12    4.7974479e-12    6.4391732e+04    5.9350608e-02    7.9514360e-04    1.6065268e-18   -2.7974873e-04   -2.6563012e+03    1.8962376e-13   -3.7021998e-20    2.6749156e-18    3.3373688e-05    3.0289325e+01
   2.8440079e+01    4.5517473e+00    1.3589388e+00    5.2892419e+03    0.0000000e+00    3.7890030e-05    1.1714130e+03    1.9935981e+03    7.4378545e+02    4.9000000e+02    4.9000000e+02    4.9000000e+02    5.0592859e+06    1.4839332e+03    1.4842630e+04    1.2666491e-02    8.1888201e+01   -1.0700944e-12    4.7744762e-12    6.4083399e+04    5.9085319e-02    7.8362273e-04    1.5996495e-18   -7.0589964e-05   -2.6435844e+03    1.8871596e-13   -3.6509492e-20    2.6630317e-18    3.3076197e-05    3.0074700e+01
   2.8542237e+01    4.5427854e+00    1.3641464e+00    5.3157956e+03    0.0000000e+00    3.8003158e-05    1.1734656e+03    2.0009328e+03    7.4286832e+02    4.9000000e+02    4.9000000e+02    4.9000000e+02    5.0350589e+06    1.4800454e+03    1.4867463e+04    1.2666491e-02    8.2141235e+01   -1.0649718e-12    4.7516158e-12    6.3776528e+04    5.8826913e-02    7.6646424e-04    1.5881964e-18   -4.3060465e-04   -2.6309274e+03    1.8781269e-13   -3.5743124e-20    2.6515735e-18    3.2461396e-05    2.9935095e+01
   2.8644038e+01    4.5309941e+00    1.3693010e+00    5.3444511e+03    0.0000000e+00    3.8050009e-05    1.1754855e+03    2.0030905e+03    7.4168369e+02    4.9000000e+02    4.9000000e+02    4.9000000e+02    5.0109788e+06    1.4764219e+03    1.4893132e+04    1.2666491e-02    8.2393786e+01   -1.0598783e-12    4.7288889e-12    6.3471518e+04    5.8556543e-02    7.5301593e-04    1.5792942e-18   -1.7978582e-04   -2.6183500e+03    1.8691466e-13   -3.5143400e-20    2.6395106e-18    3.2036487e-05    2.9723444e+01
   2.8745939e+01    4.5195939e+00    1.3742407e+00    5.3709921e+03    0.0000000e+00    3.8060177e-05    1.1774967e+03    2.0056778e+03    7.4043004e+02    4.9000000e+02    4.9000000e+02    4.9000000e+02    4.9870452e+06    1.4731133e+03    1.4919278e+04    1.2666491e-02    8.2647042e+01   -1.0548155e-12    4.7063046e-12    6.3168362e+04    5.8282179e-02    7.3901214e-04    1.5684855e-18   -2.4652643e-04   -2.6058436e+03    1.8602196e-13   -3.4513936e-20    2.6272462e-18    3.1551100e-05    2.9450069e+01
   2.8847905e+01    4.5021553e+00    1.3791069e+00    5.3983328e+03    0.0000000e+00    3.8070998e-05    1.1795813e+03    2.0205554e+03    7.3920372e+02    4.9000000e+02    4.9000000e+02    4.9000000e+02    4.9622311e+06    1.4700781e+03    1.4951386e+04    1.2666491e-02    8.2900922e+01   -1.0495750e-12    4.6828329e-12    6.2854055e+04    5.8031559e-02    7.1591828e-04    1.5492978e-18    6.6646321e-04   -2.5929258e+03    1.8509618e-13   -3.3496862e-20    2.6165830e-18    3.0495098e-05    2.9202520e+01
   2.8921330e+01    4.4973447e+00    1.3822453e+00    5.4153876e+03    0.0000000e+00    3.8112897e-05    1.1810374e+03    2.0130226e+03    7.3830485e+02    4.9000000e+02    4.9000000e+02    4.9000000e+02    4.9454869e+06    1.4668021e+03    1.4960657e+04    1.2666491e-02    8.3083974e+01   -1.0460189e-12    4.6671242e-12    6.2641965e+04    5.7787065e-02    7.1831917e-04    1.5575338e-18   -7.6118818e-04   -2.5841235e+03    1.8447395e-13   -3.3656607e-20    2.6048330e-18    3.0772614e-05    2.9067780e+01
   2.9035547e+01    4.4965431e+00    1.3870789e+00    5.4382678e+03    0.0000000e+00    3.8202341e-05    1.1832629e+03    2.0184513e+03    7.3717128e+02    4.9000000e+02    4.9000000e+02    4.9000000e+02    4.9191392e+06    1.4618963e+03    1.4974987e+04    1.2666491e-02    8.3368994e+01   -1.0404491e-12    4.6422694e-12    6.2308233e+04    5.7425838e-02    7.1118517e-04    1.5522950e-18   -1.4762767e-03   -2.5703329e+03    1.8348954e-13   -3.3286630e-20    2.5881788e-18    3.0855886e-05    2.8872876e+01
   2.9130708e+01    4.4964592e+00    1.3914337e+00    5.4589822e+03    0.0000000e+00    3.8273983e-05    1.1851010e+03    2.0288039e+03    7.3608448e+02    4.9000000e+02    4.9000000e+02    4.9000000e+02    4.8973995e+06    1.4574972e+03    1.4982243e+04    1.2666491e-02    8.3606576e+01   -1.0358532e-12    4.6217164e-12    6.2032867e+04    5.7200259e-02    7.0137909e-04    1.5403960e-18   -3.5853048e-04   -2.5589673e+03    1.8267584e-13   -3.2830919e-20    2.5783715e-18    3.0513843e-05    2.8699162e+01
   2.9226017e+01    4.4885416e+00    1.3960405e+00    5.4829347e+03    0.0000000e+00    3.8322162e-05    1.1870101e+03    2.0344724e+03    7.3500334e+02    4.9000000e+02    4.9000000e+02    4.9000000e+02    4.8752517e+06    1.4541004e+03    1.5004908e+04    1.2666491e-02    8.3844805e+01   -1.0311777e-12    4.6007510e-12    6.1752331e+04    5.7019609e-02    6.8172887e-04    1.5207481e-18    7.2858690e-04   -2.5474225e+03    1.8184778e-13   -3.1994961e-20    2.5709813e-18    2.9591212e-05    2.8509754e+01
   2.9321465e+01    4.4810544e+00    1.4003380e+00    5.5084848e+03    0.0000000e+00    3.8315427e-05    1.1888780e+03    2.0384229e+03    7.3391976e+02    4.9000000e+02    4.9000000e+02    4.9000000e+02    4.8538282e+06    1.4515764e+03    1.5034841e+04    1.2666491e-02    8.4083860e+01   -1.0266357e-12    4.5806143e-12    6.1480970e+04    5.6770337e-02    6.7268103e-04    1.5152137e-18   -6.8975631e-04   -2.5362236e+03    1.8105330e-13   -3.1617463e-20    2.5596454e-18    2.9275759e-05    2.8269861e+01
   2.9417044e+01    4.4725016e+00    1.4046328e+00    5.5297951e+03    0.0000000e+00    3.8343172e-05    1.1907337e+03    2.0430841e+03    7.3257712e+02    4.9000000e+02    4.9000000e+02    4.9000000e+02    4.8321179e+06    1.4487033e+03    1.5060173e+04    1.2666491e-02    8.4323646e+01   -1.0220474e-12    4.5601135e-12    6.1205978e+04    5.6522897e-02    6.6308104e-04    1.5011551e-18   -6.4900524e-04   -2.5248869e+03    1.8024310e-13   -3.1160058e-20    2.5487925e-18    2.8943669e-05    2.8051661e+01
   2.9512773e+01    4.4630543e+00    1.4089063e+00    5.5501869e+03    0.0000000e+00    3.8417445e-05    1.1926550e+03    2.0449632e+03    7.3118162e+02    4.9000000e+02    4.9000000e+02    4.9000000e+02    4.8104849e+06    1.4451703e+03    1.5081184e+04    1.2666491e-02    8.4564159e+01   -1.0174710e-12    4.5396904e-12    6.0931964e+04    5.6259788e-02    6.5290972e-04    1.4932958e-18   -3.1048865e-04   -2.5135961e+03    1.7943652e-13   -3.0717393e-20    2.5369863e-18    2.8562472e-05    2.7883652e+01
   2.9608644e+01    4.4479067e+00    1.4129946e+00    5.5768263e+03    0.0000000e+00    3.8376403e-05    1.1945503e+03    2.0489027e+03    7.2980937e+02    4.9000000e+02    4.9000000e+02    4.9000000e+02    4.7887543e+06    1.4422143e+03    1.5106328e+04    1.2666491e-02    8.4805412e+01   -1.0128725e-12    4.5191681e-12    6.0656713e+04    5.5980346e-02    6.4104363e-04    1.4842683e-18    4.7411346e-04   -2.5022498e+03    1.7862610e-13   -3.0220841e-20    2.5244715e-18    2.8007108e-05    2.7617798e+01
   2.9704652e+01    4.4358564e+00    1.4166000e+00    5.5941628e+03    0.0000000e+00    3.8421375e-05    1.1963575e+03    2.0470754e+03    7.2841894e+02    4.9000000e+02    4.9000000e+02    4.9000000e+02    4.7674793e+06    1.4389155e+03    1.5126775e+04    1.2666491e-02    8.5047394e+01   -1.0083709e-12    4.4991341e-12    6.0387233e+04    5.5669537e-02    6.3497644e-04    1.4806161e-18   -8.1813244e-04   -2.4911205e+03    1.7783392e-13   -2.9960173e-20    2.5101819e-18    2.7921573e-05    2.7430378e+01
   2.9800819e+01    4.4254040e+00    1.4203242e+00    5.6115983e+03    0.0000000e+00    3.8474608e-05    1.1981970e+03    2.0515638e+03    7.2709115e+02    4.9000000e+02    4.9000000e+02    4.9000000e+02    4.7459515e+06    1.4355546e+03    1.5146825e+04    1.2666491e-02    8.5290078e+01   -1.0038225e-12    4.4787783e-12    6.0114552e+04    5.5398506e-02    6.2507103e-04    1.4681387e-18   -1.9633433e-04   -2.4798654e+03    1.7702798e-13   -2.9525428e-20    2.4982381e-18    2.7550407e-05    2.7249776e+01
   2.9945328e+01    4.4121089e+00    1.4258036e+00    5.6367796e+03    0.0000000e+00    3.8597466e-05    1.2009614e+03    2.0558973e+03    7.2510930e+02    4.9000000e+02    4.9000000e+02    4.9000000e+02    4.7139368e+06    1.4298955e+03    1.5171733e+04    1.2666491e-02    8.5655295e+01   -9.9705178e-13    4.4485699e-12    5.9709038e+04    5.5008065e-02    6.1075633e-04    1.4505156e-18   -4.2387629e-04   -2.4631286e+03    1.7583340e-13   -2.8921099e-20    2.4809386e-18    2.6966519e-05    2.7040218e+01
   3.0041852e+01    4.4042904e+00    1.4292938e+00    5.6609643e+03    0.0000000e+00    3.8519859e-05    1.2027525e+03    2.0582030e+03    7.2381716e+02    4.9000000e+02    4.9000000e+02    4.9000000e+02    4.6926841e+06    1.4275723e+03    1.5200125e+04    1.2666491e-02    8.5899677e+01   -9.9255667e-13    4.4285169e-12    5.9439840e+04    5.4740345e-02    6.0091871e-04    1.4415581e-18   -6.9335432e-04   -2.4520180e+03    1.7504048e-13   -2.8478487e-20    2.4689901e-18    2.6577207e-05    2.6759239e+01
   3.0138518e+01    4.3953621e+00    1.4326670e+00    5.6761595e+03    0.0000000e+00    3.8580200e-05    1.2045640e+03    2.0596285e+03    7.2260876e+02    4.9000000e+02    4.9000000e+02    4.9000000e+02    4.6711320e+06    1.4243276e+03    1.5220651e+04    1.2666491e-02    8.6144803e+01   -9.8799955e-13    4.4081507e-12    5.9166851e+04    5.4475399e-02    5.8550898e-04    1.4283071e-18    2.0889747e-04   -2.4407705e+03    1.7423586e-13   -2.7805607e-20    2.4573174e-18    2.5854475e-05    2.6597204e+01
   3.0235323e+01    4.3897124e+00    1.4358660e+00    5.6943204e+03    0.0000000e+00    3.8601615e-05    1.2063479e+03    2.0626837e+03    7.2140161e+02    4.9000000e+02    4.9000000e+02    4.9000000e+02    4.6502700e+06    1.4207043e+03    1.5235992e+04    1.2666491e-02    8.6390545e+01   -9.8358150e-13    4.3885126e-12    5.8902602e+04    5.4182990e-02    5.8745739e-04    1.4268747e-18   -7.6428692e-04   -2.4298593e+03    1.7345985e-13   -2.7909325e-20    2.4438101e-18    2.6028881e-05    2.6414029e+01
   3.0332292e+01    4.3833920e+00    1.4388099e+00    5.7168827e+03    0.0000000e+00    3.8515516e-05    1.2080470e+03    2.0612869e+03    7.2017807e+02    4.9000000e+02    4.9000000e+02    4.9000000e+02    4.6291255e+06    1.4178130e+03    1.5254388e+04    1.2666491e-02    8.6636977e+01   -9.7911383e-13    4.3685175e-12    5.8634776e+04    5.3905719e-02    5.8064233e-04    1.4115660e-18    3.3741164e-05   -2.4188140e+03    1.7266938e-13   -2.7595626e-20    2.4316293e-18    2.5713193e-05    2.6138635e+01
   3.0429402e+01    4.3756163e+00    1.4414978e+00    5.7334602e+03    0.0000000e+00    3.8556563e-05    1.2097574e+03    2.0666113e+03    7.1898211e+02    4.9000000e+02    4.9000000e+02    4.9000000e+02    4.6082023e+06    1.4140229e+03    1.5265337e+04    1.2666491e-02    8.6883980e+01   -9.7468603e-13    4.3487905e-12    5.8369753e+04    5.3630398e-02    5.7333151e-04    1.4038655e-18   -2.6273103e-04   -2.4078831e+03    1.7189030e-13   -2.7295666e-20    2.4192277e-18    2.5247410e-05    2.6010757e+01
   3.0526664e+01    4.3663553e+00    1.4439281e+00    5.7460487e+03    0.0000000e+00    3.8543967e-05    1.2113161e+03    2.0666430e+03    7.1776887e+02    4.9000000e+02    4.9000000e+02    4.9000000e+02    4.5875084e+06    1.4100754e+03    1.5268064e+04    1.2666491e-02    8.7131442e+01   -9.7030829e-13    4.3292819e-12    5.8107633e+04    5.3325013e-02    5.6788471e-04    1.3951211e-18   -6.4795616e-04   -2.3970678e+03    1.7111889e-13   -2.7051772e-20    2.4054484e-18    2.5009609e-05    2.5792397e+01
   3.0624070e+01    4.3551697e+00    1.4464151e+00    5.7591163e+03    0.0000000e+00    3.8526200e-05    1.2129119e+03    2.0662840e+03    7.1657409e+02    4.9000000e+02    4.9000000e+02    4.9000000e+02    4.5666668e+06    1.4066181e+03    1.5278019e+04    1.2666491e-02    8.7379402e+01   -9.6590173e-13    4.3095951e-12    5.7843643e+04    5.3044872e-02    5.5976410e-04    1.3838807e-18   -2.8531140e-04   -2.3861824e+03    1.7034087e-13   -2.6711418e-20    2.3930258e-18    2.4541507e-05    2.5580502e+01
   3.0721606e+01    4.3411580e+00    1.4487294e+00    5.7688754e+03    0.0000000e+00    3.8555523e-05    1.2145359e+03    2.0670419e+03    7.1540612e+02    4.9000000e+02    4.9000000e+02    4.9000000e+02    4.5457657e+06    1.4028437e+03    1.5285400e+04    1.2666491e-02    8.7627850e+01   -9.6148103e-13    4.2898649e-12    5.7578900e+04    5.2741828e-02    5.5122527e-04    1.3738878e-18   -3.4348144e-04   -2.3752679e+03    1.6956180e-13   -2.6368525e-20    2.3794536e-18    2.4113584e-05    2.5406749e+01
   3.0819283e+01    4.3323167e+00    1.4508784e+00    5.7785078e+03    0.0000000e+00    3.8546636e-05    1.2161164e+03    2.0714298e+03    7.1421847e+02    4.9000000e+02    4.9000000e+02    4.9000000e+02    4.5253739e+06    1.3991011e+03    1.5290549e+04    1.2666491e-02    8.7876740e+01   -9.5716435e-13    4.2706566e-12    5.7320607e+04    5.2424116e-02    5.5462041e-04    1.3708237e-18   -1.0798950e-03   -2.3645982e+03    1.6880218e-13   -2.6537737e-20    2.3648079e-18    2.4356990e-05    2.5196358e+01
   3.0917103e+01    4.3242632e+00    1.4530606e+00    5.7891273e+03    0.0000000e+00    3.8554617e-05    1.2177032e+03    2.0696152e+03    7.1303403e+02    4.9000000e+02    4.9000000e+02    4.9000000e+02    4.5047302e+06    1.3952907e+03    1.5296192e+04    1.2666491e-02    8.8126097e+01   -9.5279898e-13    4.2511495e-12    5.7059124e+04    5.2129068e-02    5.4750407e-04    1.3592170e-18   -2.7670871e-04   -2.3538057e+03    1.6803035e-13   -2.6211704e-20    2.3517073e-18    2.4129501e-05    2.5019335e+01
   3.1015078e+01    4.3133360e+00    1.4551496e+00    5.7966840e+03    0.0000000e+00    3.8600795e-05    1.2192475e+03    2.0692105e+03    7.1185636e+02    4.9000000e+02    4.9000000e+02    4.9000000e+02    4.4841350e+06    1.3914873e+03    1.5300821e+04    1.2666491e-02    8.8375933e+01   -9.4844414e-13    4.2317050e-12    5.6798255e+04    5.1835116e-02    5.3951470e-04    1.3511164e-18    1.4033851e-04   -2.3430523e+03    1.6726185e-13   -2.5863954e-20    2.3385212e-18    2.3727199e-05    2.4867528e+01
   3.1113183e+01    4.3015810e+00    1.4571826e+00    5.8044574e+03    0.0000000e+00    3.8616683e-05    1.2208069e+03    2.0649201e+03    7.1069494e+02    4.9000000e+02    4.9000000e+02    4.9000000e+02    4.4636711e+06    1.3874528e+03    1.5301609e+04    1.2666491e-02    8.8626131e+01   -9.4411640e-13    4.2123896e-12    5.6539050e+04    5.1550238e-02    5.3193850e-04    1.3390854e-18   -1.8329996e-05   -2.3323637e+03    1.6649875e-13   -2.5553758e-20    2.3258339e-18    2.3317258e-05    2.4682606e+01
   3.1211441e+01    4.2918807e+00    1.4591718e+00    5.8111121e+03    0.0000000e+00    3.8662320e-05    1.2223780e+03    2.0671264e+03    7.0953924e+02    4.9000000e+02    4.9000000e+02    4.9000000e+02    4.4433346e+06    1.3834302e+03    1.5304613e+04    1.2666491e-02    8.8876756e+01   -9.3981438e-13    4.1932075e-12    5.6281457e+04    5.1250560e-02    5.2814296e-04    1.3324056e-18   -2.9454788e-04   -2.3217330e+03    1.6574048e-13   -2.5412092e-20    2.3122633e-18    2.3182904e-05    2.4533162e+01
   3.1309832e+01    4.2827369e+00    1.4611822e+00    5.8183936e+03    0.0000000e+00    3.8677825e-05    1.2239522e+03    2.0693814e+03    7.0839123e+02    4.9000000e+02    4.9000000e+02    4.9000000e+02    4.4230831e+06    1.3800363e+03    1.5312462e+04    1.2666491e-02    8.9127836e+01   -9.3552787e-13    4.1741136e-12    5.6024941e+04    5.0954974e-02    5.2342448e-04    1.3263719e-18   -5.6439692e-04   -2.3111453e+03    1.6498577e-13   -2.5216275e-20    2.2988170e-18    2.2994867e-05    2.4348515e+01
[truncated: 258,571 more chars]
