# Supplementary material for: Research on combustion and emissions of heavy duty diesel engines under low-speed and low-load conditions in low temperature environments
Source: PLoS One. 2025 Feb 21;20(2):e0318933. doi: 10.1371/journal.pone.0318933 (PMC11844864; doi:10.1371/journal.pone.0318933)
Supplement: S1 File — (ZIP) [file pone.0318933.s001.zip › 1000rpm_30%/3-tigaojinqiwendu/Tin342K/cell_count_ranks.out]

# CONVERGE Release Build 2.3.20/  Jan 30, 2017        Run Date:Thu Aug 31 20:48:15 2023
# column       1                2                3                4                5                6                7                8                9               10               11               12               13               14               15               16               17               18               19               20               21               22               23               24               25               26               27               28               29               30               31               32               33               34 
#          Crank      Total_Cells            Rank0            Rank1            Rank2            Rank3            Rank4            Rank5            Rank6            Rank7            Rank8            Rank9           Rank10           Rank11           Rank12           Rank13           Rank14           Rank15           Rank16           Rank17           Rank18           Rank19           Rank20           Rank21           Rank22           Rank23           Rank24           Rank25           Rank26           Rank27           Rank28           Rank29           Rank30           Rank31 
#          (DEG)           (none)           (none)           (none)           (none)           (none)           (none)           (none)           (none)           (none)           (none)           (none)           (none)           (none)           (none)           (none)           (none)           (none)           (none)           (none)           (none)           (none)           (none)           (none)           (none)           (none)           (none)           (none)           (none)           (none)           (none)           (none)           (none)           (none) 
#
  -1.4600000e+02             5408              176              176              176              152              128              160              172              128              180              176              160              180              176              192              176              176              176              176              169              176              152              176              177              174              176              164              176              176              152              152              176              176 
  -1.4587230e+02             5404              176              176              176              152              128              160              172              128              180              176              160              180              176              192              176              176              176              176              168              176              152              176              174              174              176              164              176              176              152              152              176              176 
  -1.4579372e+02             5404              176              176              176              152              128              160              172              128              180              176              160              180              176              192              176              176              176              176              168              176              152              176              174              174              176              164              176              176              152              152              176              176 
  -1.4567094e+02             5404              176              176              176              152              128              160              172              128              180              176              160              180              176              192              176              176              176              176              168              176              152              176              174              174              176              164              176              176              152              152              176              176 
  -1.4558567e+02             5400              176              176              176              152              128              160              172              128              180              176              160              180              176              192              176              176              176              176              167              176              152              176              171              174              176              164              176              176              152              152              176              176 
  -1.4547909e+02             5394              176              176              176              152              128              160              172              128              180              176              160              180              176              192              176              176              176              176              164              176              152              176              168              174              176              164              176              176              152              152              176              176 
  -1.4534587e+02             5382              176              176              176              152              128              160              172              128              180              176              160              180              176              192              176              176              176              176              163              176              152              176              157              174              176              164              176              176              152              152              176              176 
  -1.4517933e+02             5382              176              176              176              152              128              160              172              128              180              176              160              180              176              192              176              176              176              176              163              176              152              176              157              174              176              164              176              176              152              152              176              176 
  -1.4497117e+02             5380              176              176              176              152              128              160              172              128              180              176              160              180              176              192              176              176              176              176              163              176              152              176              156              173              176              164              176              176              152              152              176              176 
  -1.4471096e+02             5378              176              176              176              152              128              160              172              128              180              176              160              180              176              192              176              176              176              176              163              176              152              176              155              172              176              164              176              176              152              152              176              176 
  -1.4438570e+02             5372              176              176              176              152              128              160              172              128              180              176              160              180              176              192              176              176              176              176              161              176              152              176              152              171              176              164              176              176              152              152              176              176 
  -1.4397912e+02             5368              176              176              176              152              128              160              172              128              180              176              160              180              176              192              176              176              176              176              159              176              152              176              150              171              176              164              176              176              152              152              176              176 
  -1.4347090e+02             5364              176              176              176              152              128              160              172              128              180              176              160              180              176              192              176              176              176              176              155              176              152              176              150              171              176              164              176              176              152              152              176              176 
  -1.4287090e+02             5360              176              176              176              152              128              160              172              128              180              176              160              180              176              192              176              176              176              176              152              176              152              176              149              171              176              164              176              176              152              152              176              176 
  -1.4227090e+02             5340              176              176              176              152              128              160              172              128              180              176              160              180              176              192              176              176              176              176              134              176              152              176              147              171              176              164              176              176              152              152              176              176 
  -1.4167090e+02             5328              176              176              176              152              128              160              172              128              180              176              160              180              176              192              176              176              176              176              128              176              152              176              143              169              176              164              176              176              152              152              176              176 
  -1.4107090e+02             5292              176              176              176              152              128              160              172              128              180              176              160              180              176              192              176              176              162              176              126              162              152              176              138              168              176              164              176              176              152              152              176              176 
  -1.4047090e+02             5288              176              176              176              152              128              160              172              128              180              176              160              180              176              192              176              176              162              176              122              162              152              176              138              168              176              164              176              176              152              152              176              176 
  -1.3987090e+02             5282              176              176              176              152              128              160              172              128              180              176              160              180              176              192              176              176              160              176              121              160              152              176              137              168              176              164              176              176              152              152              176              176 
  -1.3927090e+02             5268              176              176              176              152              128              160              172              128              180              176              160              180              176              192              176              176              159              176              118              159              152              176              128              168              176              164              176              176              152              152              176              176 
  -1.3867090e+02             5252              176              176              176              152              128              160              172              128              180              176              160              180              176              192              176              176              159              176              116              159              152              176              116              166              176              164              176              176              152              152              176              176 
  -1.3807090e+02             5242              176              176              176              152              128              160              172              128              180              176              160              180              176              192              176              176              157              176              116              157              152              176              111              165              176              164              176              176              152              152              176              176 
  -1.3747090e+02             5238              176              176              176              152              128              160              172              128              180              176              160              180              176              192              176              176              155              176              116              155              152              176              111              165              176              164              176              176              152              152              176              176 
  -1.3687090e+02             5234              176              176              176              152              128              160              172              128              180              176              160              180              176              192              176              176              154              176              114              154              152              176              111              165              176              164              176              176              152              152              176              176 
  -1.3627090e+02             5204              176              176              176              152              128              160              172              128              180              176              160              180              176              192              176              176              152              176               92              152              152              176              108              164              176              164              176              176              152              152              176              176 
  -1.3567090e+02             5168              176              176              176              152              128              160              172              128              180              176              160              180              176              192              176              176              137              176               92              137              152              176              104              162              176              164              176              176              152              152              176              176 
  -1.3507090e+02             5162              176              176              176              152              128              160              172              128              180              176              160              180              176              192              176              176              135              176               92              135              152              176              102              162              176              164              176              176              152              152              176              176 
  -1.3447090e+02             5156              176              176              176              152              128              160              172              128              180              176              160              180              176              192              176              176              133              176               90              133              152              176              102              162              176              164              176              176              152              152              176              176 
  -1.3387090e+02             5134              176              176              176              152              128              160              172              128              180              176              160              180              176              192              176              176              132              176               84              132              152              176               88              162              176              164              176              176              152              152              176              176 
  -1.3327090e+02             5122              176              176              176              152              128              160              172              128              180              176              160              180              176              192              176              176              131              176               82              131              152              176               83              159              176              164              176              176              152              152              176              176 
  -1.3267090e+02             5116              176              176              176              152              128              160              172              128              180              176              160              180              176              192              176              176              130              176               82              130              152              176               79              159              176              164              176              176              152              152              176              176 
  -1.3207090e+02             5110              176              176              176              152              128              160              172              128              180              176              160              180              176              192              176              176              128              176               80              128              152              176               79              159              176              164              176              176              152              152              176              176 
  -1.3147090e+02             5084              176              176              176              152              128              160              172              128              180              176              160              180              176              192              176              176              126              176               60              126              152              176               77              159              176              164              176              176              152              152              176              176 
  -1.3087090e+02             5044              176              176              176              152              128              160              172              128              180              176              160              180              176              192              176              176              110              176               58              110              152              176               73              157              176              164              176              176              152              152              176              176 
  -1.3027090e+02             5036              176              176              176              152              128              160              172              128              180              176              160              180              176              192              176              176              108              176               58              108              152              176               70              156              176              164              176              176              152              152              176              176 
  -1.2967090e+02             5030              176              176              176              152              128              160              172              128              180              176              160              180              176              192              176              176              106              176               56              106              152              176               70              156              176              164              176              176              152              152              176              176 
  -1.2907090e+02             5004              176              176              176              152              128              160              172              128              180              176              160              180              176              192              176              176              105              176               48              105              152              176               54              156              176              164              176              176              152              152              176              176 
  -1.2847090e+02             4996              176              176              176              152              128              160              172              128              180              176              160              180              176              192              176              176              104              176               48              104              152              176               52              152              176              164              176              176              152              152              176              176 
  -1.2787090e+02             4988              176              176              176              152              128              160              172              128              180              176              160              180              176              192              176              176              102              176               48              102              152              176               48              152              176              164              176              176              152              152              176              176 
  -1.2727090e+02             4982              176              176              176              152              128              160              172              128              180              176              160              180              176              192              176              176              100              176               46              100              152              176               48              152              176              164              176              176              152              152              176              176 
  -1.2667090e+02             4952              176              176              176              152              128              160              172              128              180              176              160              180              176              192              176              176               98              176               24               98              152              176               45              151              176              164              176              176              152              152              176              176 
  -1.2607090e+02             4912              176              176              176              152              128              160              172              128              180              176              160              180              176              192              176              176               82              176               24               82              152              176               40              148              176              164              176              176              152              152              176              176 
  -1.2547090e+02             4906              176              176              176              152              128              160              172              128              180              176              160              180              176              192              176              176               80              176               22               80              152              176               40              148              176              164              176              176              152              152              176              176 
  -1.2487090e+02             4894              176              176              176              152              128              160              172              128              180              176              160              180              176              192              176              176               79              176               16               79              152              176               36              148              176              164              176              176              152              152              176              176 
  -1.2427090e+02             4870              176              176              176              152              128              160              172              128              180              176              160              180              176              192              176              176               77              176               14               77              152              176               24              142              176              164              176              176              152              152              176              176 
  -1.2367090e+02             4862              176              176              176              152              128              160              172              128              180              176              160              180              176              192              176              176               75              176               14               75              152              176               20              142              176              164              176              176              152              152              176              176 
  -1.2307090e+02             4856              176              176              176              152              128              160              172              128              180              176              160              180              176              192              176              176               73              176               12               73              152              176               20              142              176              164              176              176              152              152              176              176 
  -1.2247090e+02             4826              176              176              176              152              128              160              172              128              180              176              160              180              176              192              176              176               62              176                8               62              152              176               18              140              176              164              176              176              152              152              176              176 
  -1.2187090e+02             4784              176              176              176              152              128              160              172              128              180              176              160              180              176              192              176              176               59              162                8               59              152              162               14              136              176              164              176              176              152              152              176              176 
  -1.2127090e+02             4778              176              176              176              152              128              160              172              128              180              176              160              180              176              192              176              176               59              160                6               59              152              160               14              136              176              164              176              176              152              152              176              176 
  -1.2067611e+02             4752              176              176              176              152              128              160              172              128              180              176              160              180              176              192              176              176               58              159                0               58              152              159                0              134              176              164              176              176              152              152              176              176 
  -1.2008717e+02             4740              176              176              176              152              128              160              172              128              180              176              160              180              176              192              176              176               58              158                0               58              152              158                0              124              176              164              176              176              152              152              176              176 
  -1.1950389e+02             4734              176              176              176              152              128              160              172              128              180              176              160              180              176              192              176              176               58              155                0               58              152              155                0              124              176              164              176              176              152              152              176              176 
  -1.1892610e+02             4730              176              176              176              152              128              160              172              128              180              176              160              180              176              192              176              176               57              154                0               57              152              154                0              124              176              164              176              176              152              152              176              176 
  -1.1835364e+02             4668              176              176              176              152              128              160              172              128              180              176              160              180              176              192              176              176               46              138                0               46              152              138                0              116              176              164              176              176              152              152              176              176 
  -1.1778632e+02             4658              176              176              176              152              128              160              172              128              180              176              160              180              176              192              176              176               46              135                0               46              152              135                0              112              176              164              176              176              152              152              176              176 
  -1.1722396e+02             4650              176              176              176              152              128              160              172              128              180              176              160              180              176              192              176              176               44              133                0               44              152              133                0              112              176              164              176              176              152              152              176              176 
  -1.1666646e+02             4622              176              176              176              152              128              160              172              128              180              176              160              180              176              192              176              176               41              132                0               41              152              132                0               92              176              164              176              176              152              152              176              176 
  -1.1611365e+02             4612              176              176              176              152              128              160              172              128              180              176              160              180              176              192              176              176               41              130                0               41              152              130                0               86              176              164              176              176              152              152              176              176 
  -1.1556538e+02             4606              176              176              176              152              128              160              172              128              180              176              160              180              176              192              176              176               40              128                0               40              152              128                0               86              176              164              176              176              152              152              176              176 
  -1.1502155e+02             4578              176              176              176              152              128              160              172              128              180              176              160              180              176              192              176              176               30              125                0               30              152              125                0               84              176              164              176              176              152              152              176              176 
  -1.1448200e+02             4538              176              176              176              152              128              160              172              128              180              176              160              180              176              192              176              176               29              110                0               29              152              110                0               76              176              164              176              176              152              152              176              176 
  -1.1394661e+02             4528              176              176              176              152              128              160              172              128              180              176              160              180              176              192              176              176               28              107                0               28              152              107                0               74              176              164              176              176              152              152              176              176 
  -1.1341530e+02             4516              176              176              176              152              128              160              172              128              180              176              160              180              176              192              176              176               25              106                0               25              152              106                0               70              176              164              176              176              152              152              176              176 
  -1.1288790e+02             4492              176              176              176              152              128              160              172              128              180              176              160              180              176              192              176              176               24              104                0               24              150              104                0               54              176              164              176              176              152              152              176              176 
  -1.1236435e+02             4484              176              176              176              152              128              160              172              128              180              176              160              180              176              192              176              176               24              102                0               24              150              102                0               50              176              164              176              176              152              152              176              176 
  -1.1184453e+02             4478              176              176              176              152              128              160              172              128              180              176              160              180              176              192              176              176               23              100                0               23              150              100                0               50              176              164              176              176              152              152              176              176 
  -1.1132833e+02             4446              176              176              176              152              128              160              172              128              180              176              160              180              176              192              176              176               12               98                0               12              148               98                0               46              176              164              176              176              152              152              176              176 
  -1.1081566e+02             4406              176              176              176              152              128              160              172              128              180              176              160              180              176              192              176              176               12               81                0               12              148               81                0               40              176              164              176              176              152              152              176              176 
  -1.1030642e+02             4400              176              176              176              152              128              160              172              128              180              176              160              180              176              192              176              176               11               79                0               11              148               79                0               40              176              164              176              176              152              152              176              176 
  -1.0980052e+02             4374              176              176              176              152              128              160              172              128              180              176              160              180              176              192              176              176                7               78                0                7              148               78                0               24              176              164              176              176              152              152              176              176 
  -1.0929789e+02             4362              176              176              176              152              128              160              172              128              180              176              160              180              176              192              176              176                7               77                0                7              142               77                0               20              176              164              176              176              152              152              176              176 
  -1.0879844e+02             4356              176              176              176              152              128              160              172              128              180              176              160              180              176              192              176              176                7               74                0                7              142               74                0               20              176              164              176              176              152              152              176              176 
  -1.0830207e+02             4332              176              176              176              152              128              160              172              128              180              176              160              180              176              192              176              176                6               64                0                6              142               64                0               18              176              164              176              176              152              152              176              176 
  -1.0780872e+02             4286              176              176              176              152              128              160              172              128              180              176              160              180              176              192              176              176                4               61                0                4              136               61                0               16              172              154              176              162              152              152              176              176 
  -1.0731831e+02             4278              176              176              176              152              128              160              172              128              180              176              160              180              176              192              176              176                4               59                0                4              136               59                0               14              172              153              176              161              152              152              176              176 
  -1.0683077e+02             4270              176              176              176              152              128              160              172              128              180              176              160              180              176              192              176              176                2               59                0                2              136               59                0               12              172              152              176              160              152              152              176              176 
  -1.0634601e+02             4244              176              176              176              152              128              160              172              128              180              176              160              180              176              192              176              176                0               58                0                0              130               58                0                0              171              152              176              159              152              152              176              176 
  -1.0586398e+02             4234              176              176              176              152              128              160              172              128              180              176              160              180              176              192              176              176                0               58                0                0              124               58                0                0              169              152              174              159              152              152              176              176 
  -1.0538460e+02             4226              176              176              176              152              128              160              172              128              180              176              160              180              176              192              176              176                0               57                0                0              124               57                0                0              166              152              172              158              152              152              176              176 
  -1.0490780e+02             4196              176              176              176              152              128              160              172              128              180              176              160              180              176              192              176              176                0               46                0                0              120               46                0                0              164              152              171              157              152              152              176              176 
  -1.0443354e+02             4156              176              176              176              152              128              160              172              128              180              176              160              180              176              192              176              176                0               46                0                0              112               46                0                0              158              142              169              143              152              152              176              176 
  -1.0396174e+02             4148              176              176              176              152              128              160              172              128              180              176              160              180              176              192              176              176                0               45                0                0              112               45                0                0              157              140              168              141              152              152              176              176 
  -1.0349235e+02             4134              176              176              176              152              128              160              172              128              180              176              160              180              176              192              176              176                0               42                0                0              106               42                0                0              156              140              168              140              152              152              176              176 
  -1.0302529e+02             4114              176              176              176              152              128              160              172              128              180              176              160              180              176              192              176              176                0               41                0                0               90               41                0                0              155              140              167              140              152              152              176              176 
  -1.0256053e+02             4104              176              176              176              152              128              160              172              128              180              176              160              180              176              192              176              176                0               41                0                0               86               41                0                0              152              140              164              140              152              152              176              176 
  -1.0209800e+02             4100              176              176              176              152              128              160              172              128              180              176              160              180              176              192              176              176                0               40                0                0               86               40                0                0              151              140              164              139              152              152              176              176 
  -1.0163764e+02             4040              176              176              176              152              128              160              172              128              180              176              160              180              176              192              176              176                0               29                0                0               80               29                0                0              145              130              163              124              152              152              176              176 
  -1.0117943e+02             4028              176              176              176              152              128              160              172              128              180              176              160              180              176              192              176              176                0               29                0                0               74               29                0                0              142              130              160              124              152              152              176              176 
  -1.0072328e+02             4022              128              128              108              128              120              128              128              128              136              116              148              128               96              128              128              128              136              128              126              124              124              104              137              137              130              116              124              152              112              112              128              128 
  -1.0026915e+02             3996              128              128              108              128              120              128              128              128              136              116              148              128               96              128              128              128              136              128              121              124              120              104              129              129              129              116              124              152              112              112              128              128 
  -9.9817011e+01             3984              128              128              108              128              120              128              128              128              136              116              148              128               96              128              128              128              136              128              121              123              119              104              124              124              129              116              124              152              112              112              128              128 
  -9.9366792e+01             3976              128              128              108              128              120              128              128              128              136              116              148              128               96              128              128              128              136              128              120              120              115              104              124              124              129              116              124              152              112              112              128              128 
  -9.8918464e+01             3950              128              128              108              128              120              128              128              128              136              116              148              128               96              128              128              128              136              128              104              120              109              104              123              123              127              116              124              152              112              112              128              128 
  -9.8471966e+01             3908              128              128              108              128              120              128              128              128              136              116              148              128               96              128              128              128              136              128               89              118               92              104              119              119              127              116              124              152              112              112              128              128 
  -9.8027267e+01             3900              128              128              108              128              120              128              128              128              136              116              148              128               96              128              128              128              136              128               88              116               89              104              118              118              127              116              124              152              112              112              128              128 
  -9.7584316e+01             3892              128              128              108              128              120              128              128              128              136              116              148              128               96              128              128              128              136              128               85              116               86              104              117              117              127              116              124              152              112              112              128              128 
  -9.7143069e+01             3864              128              128              108              128              120              128              128              128              136              116              148              128               96              128              128              128              136              128               81              116               83              104              107              107              126              116              124              152              112              112              128              128 
  -9.6703497e+01             3856              128              128              108              128              120              128              128              128              136              116              148              128               96              128              128              128              136              128               81              114               81              104              105              105              126              116              124              152              112              112              128              128 
  -9.6265535e+01             3848              128              128              108              128              120              128              128              128              136              116              148              128               96              128              128              128              136              128               79              112               78              104              105              105              125              116              124              152              112              112              128              128 
  -9.5829177e+01             3818              128              128              108              128              120              128              128              128              136              116              148              128               96              128              128              128              136              128               67              111               66              104              103              103              124              116              124              152              112              112              128              128 
  -9.5394356e+01             3778              128              128              108              128              120              128              128              128              136              116              148              128               96              128              128              128              132              108               63              109               64              104               99               99              124              116              124              152              112              112              128              128 
  -9.4961038e+01             3770              128              128              108              128              120              128              128              128              136              116              148              128               96              128              128              128              132              104               62              108               62              104               99               99              124              116              124              152              112              112              128              128 
  -9.4529204e+01             3746              128              128              108              128              120              128              128              128              136              116              148              128               96              128              128              128              132              104               59              106               58              104               92               92              123              116              124              152              112              112              128              128 
  -9.4098795e+01             3732              128              128              108              128              120              128              128              128              136              116              148              128               96              128              128              128              131              104               59              105               58              104               86               86              123              116              124              152              112              112              128              128 
  -9.3669779e+01             3726              128              128              108              128              120              128              128              128              136              116              148              128               96              128              128              128              128              104               59              102               58              104               86               86              123              116              124              152              112              112              128              128 
  -9.3242139e+01             3722              128              128              108              128              120              128              128              128              136              116              148              128               96              128              128              128              128              104               59              100               57              104               86               86              122              116              124              152              112              112              128              128 
  -9.2815820e+01             3660              128              128              108              128              120              128              128              128              136              116              148              128               96              128              128              128              123               84               46               96               46              104               82               82              121              116              124              152              112              112              128              128 
  -9.2390790e+01             3650              128              128              108              128              120              128              128              128              136              116              148              128               96              128              128              128              120               84               46               93               46              104               80               80              121              116              124              152              112              112              128              128 
  -9.1967022e+01             3644              128              128              108              128              120              128              128              128              136              116              148              128               96              128              128              128              120               80               46               92               45              104               80               80              121              116              124              152              112              112              128              128 
  -9.1544487e+01             3616              128              128              108              128              120              128              128              128              136              116              148              128               96              128              128              128              120               80               46               87               41              104               71               71              120              116              124              152              112              112              128              128 
  -9.1123141e+01             3604              128              128              108              128              120              128              128              128              136              116              148              128               96              128              128              128              118               80               46               85               41              104               67               67              120              116              124              152              112              112              128              128 
  -9.0702955e+01             3598              128              128              108              128              120              128              128              128              136              116              148              128               96              128              128              128              116               80               46               82               40              104               67               67              120              116              124              152              112              112              128              128 
  -9.0283896e+01             3572              128              128              108              128              120              128              128              128              136              116              148              128               96              128              128              128              116               80               37               79               30              104               66               66              118              116              124              152              112              112              128              128 
  -8.9865945e+01             3530              128              128              108              128              120              128              128              128              136              116              148              128               96              128              128              128              110               60               33               76               29              104               62               62              118              116              124              152              112              112              128              128 
  -8.9449062e+01             3520              128              128              108              128              120              128              128              128              136              116              148              128               96              128              128              128              108               58               33               73               28              104               61               61              118              116              124              152              112              112              128              128 
  -8.9033215e+01             3512              128              128              108              128              120              128              128              128              136              116              148              128               96              128              128              128              108               56               33               71               26              104               60               60              118              116              124              152              112              112              128              128 
  -8.8618375e+01             3484              128              128              108              128              120              128              128              128              136              116              148              128               96              128              128              128              107               56               33               67               24              104               50               50              117              116              124              152              112              112              128              128 
  -8.8204513e+01             3476              128              128              108              128              120              128              128              128              136              116              148              128               96              128              128              128              105               56               33               65               24              104               48               48              117              116              124              152              112              112              128              128 
  -8.7791601e+01             3470              128              128              108              128              120              128              128              128              136              116              148              128               96              128              128              128              104               56               33               62               23              104               48               48              116              116              124              152              112              112              128              128 
  -8.7618600e+01             3452               76               76              100              100               64              128              112              112              124              104              104              124              128              108              128              128              104              100              112              112              100               96              114              114              108              128              128               64              104              124              124              104 
  -8.7402349e+01             3440               76               76              100              100               64              128              112              112              124              104              104              124              128              108              128              128              103              100              112              112               98               95              110              110              108              128              128               64              104              124              124              104 
  -8.7132035e+01             3404               76               76              100              100               64              128              112              112              124              104              104              124              128              108              128              128              103              100              112              112               83               80              107              107              108              128              128               64              104              124              124              104 
  -8.6794142e+01             3398               76               76              100              100               64              128              112              112              124              104              104              124              128              108              128              128              103              100              112              112               81               78              106              106              108              128              128               64              104              124              124              104 
  -8.6384342e+01             3388               76               76              100              100               64              128              112              112              124              104              104              124              128              108              128              128              103              100              112              112               79               76              103              103              108              128              128               64              104              124              124              104 
  -8.5975299e+01             3362               76               76              100              100               64              128              112              112              124              104              104              124              128              108              128              128              102              100              112              112               78               76               91               91              108              128              128               64              104              124              124              104 
  -8.5567055e+01             3352               76               76              100              100               64              128              112              112              124              104              104              124              128              108              128              128              102              100              112              112               76               74               88               88              108              128              128               64              104              124              124              104 
  -8.5159581e+01             3344               76               76              100              100               64              128              112              112              124              104              104              124              128              108              128              128              101              100              112              112               73               72               87               87              108              128              128               64              104              124              124              104 
  -8.4752853e+01             3318               76               76              100              100               64              128              112              112              124              104              104              124              128              108              128              128              100              100              112              112               62               62               85               85              108              128              128               64              104              124              124              104 
  -8.4346842e+01             3278               76               76              100              100               64              128              112              112              124              104              104              124              128              108              128              128              100               86              108              102               61               61               80               80              108              128              128               64              104              124              124              104 
  -8.3941524e+01             3268               76               76              100              100               64              128              112              112              124              104              104              124              128              108              128              128              100               85              108              101               59               59               78               78              108              128              128               64              104              124              124              104 
  -8.3536873e+01             3254               76               76              100              100               64              128              112              112              124              104              104              124              128              108              128              128               99               84              107              100               59               59               73               73              108              128              128               64              104              124              124              104 
  -8.3132862e+01             3232               76               76              100              100               64              128              112              112              124              104              104              124              128              108              128              128               98               84              106              100               58               58               64               64              108              128              128               64              104              124              124              104 
  -8.2729466e+01             3224               76               76              100              100               64              128              112              112              124              104              104              124              128              108              128              128               96               84              104              100               58               58               62               62              108              128              128               64              104              124              124              104 
  -8.2326660e+01             3218               76               76              100              100               64              128              112              112              124              104              104              124              128              108              128              128               94               84              102              100               57               57               62               62              108              128              128               64              104              124              124              104 
  -8.1924418e+01             3186               76               76              100              100               64              128              112              112              124              104              104              124              128              108              128              128               92               84              100              100               46               46               59               59              108              128              128               64              104              124              124              104 
  -8.1522716e+01             3146               76               76              100              100               64              128              112              112              124              104              104              124              128              108              128              128               89               70               93               90               46               46               56               56              108              128              128               64              104              124              124              104 
  -8.1121529e+01             3140               76               76              100              100               64              128              112              112              124              104              104              124              128              108              128              128               89               68               93               88               45               45               56               56              108              128              128               64              104              124              124              104 
  -8.0720831e+01             3114               76               76              100              100               64              128              112              112              124              104              104              124              128              108              128              128               88               68               92               88               41               41               48               48              108              128              128               64              104              124              124              104 
  -8.0320599e+01             3102               76               76              100              100               64              128              112              112              124              104              104              124              128              108              128              128               87               68               91               88               41               41               43               43              108              128              128               64              104              124              124              104 
  -7.9920808e+01             3096               76               76              100              100               64              128              112              112              124              104              104              124              128              108              128              128               84               68               88               88               41               41               43               43              108              128              128               64              104              124              124              104 
  -7.9521433e+01             3074               76               76              100              100               64              128              112              112              124              104              104              124              128              108              128              128               83               68               87               88               31               31               43               43              108              128              128               64              104              124              124              104 
  -7.9122450e+01             3026               76               76              100              100               64              128              112              112              124              104              104              124              128              108              128              128               80               54               80               78               29               29               38               38              108              128              128               64              104              124              124              104 
  -7.8723835e+01             3020               76               76              100              100               64              128              112              112              124              104              104              124              128              108              128              128               78               54               78               78               29               29               37               37              108              128              128               64              104              124              124              104 
  -7.8325564e+01             3010               76               76              100              100               64              128              112              112              124              104              104              124              128              108              128              128               78               52               78               76               27               27               36               36              108              128              128               64              104              124              124              104 
  -7.7927612e+01             2984               76               76              100              100               64              128              112              112              124              104              104              124              128              108              128              128               77               52               77               76               24               24               28               28              108              128              128               64              104              124              122              104 
  -7.7529955e+01             2974               76               76              100              100               64              128              112              112              124              104              104              124              128              108              128              128               75               52               75               76               24               24               25               25              108              128              128               64              104              124              122              104 
  -7.7132570e+01             2966               76               76              100              100               64              128              112              112              124              104              104              124              128              108              128              128               72               52               72               76               23               23               25               25              108              128              128               64              104              124              122              104 
  -7.6880145e+01             2948              100               76              100               76               64               96              128               64               76              100              116              100               96              104              100              104               76              100              100               88              100              128               88               64               74              104              100               76               92               80               74              104 
  -7.6564613e+01             2906              100               76              100               76               64               96              128               64               76              100              116              100               96              104              100              104               76              100              100               88              100              128               83               64               70              104              100               76               89               56               68              104 
  -7.6170199e+01             2894              100               76              100               76               64               96              128               64               76              100              116              100               96              104              100              104               76              100              100               88              100              128               83               64               68              104              100               76               83               56               64              104 
  -7.5773562e+01             2888              100               76              100               76               64               96              128               64               76              100              116              100               96              104              100              104               76              100              100               88              100              128               83               64               68              104              100               76               83               52               62              104 
  -7.5377090e+01             2862              100               76              100               76               64               96              128               64               76              100              116              100               96              104              100              104               76              100              100               88              100              128               82               64               68              104              100               76               82               52               38              104 
  -7.4980759e+01             2850              100               76              100               76               64               96              128               64               76              100              116              100               96              104              100              104               76              100              100               88              100              128               82               64               62              104              100               76               80               52               34              104 
  -7.4584545e+01             2842              100               76              100               76               64               96              128               64               76              100              116              100               96              104              100              104               76              100              100               88              100              128               82               64               62              104              100               76               74               52               32              104 
  -7.4188425e+01             2816              100               76              100               76               64               96              128               64               76              100              116              100               96              104              100              104               76              100              100               88              100              128               75               64               62              104              100               76               72               39               28              104 
  -7.3792373e+01             2774              100               76              100               76               64               96              128               64               76              100              116              100               96              104              100              104               76               86              100               88              100              128               71               54               56              104              100               76               68               39               24              104 
  -7.3396367e+01             2766              100               76              100               76               64               96              128               64               76              100              116              100               96              104              100              104               76               85              100               88              100              128               71               53               56              104              100               76               64               39               22              104 
  -7.3000380e+01             2758              100               76              100               76               64               96              128               64               76              100              116              100               96              104              100              104               76               84              100               88              100              128               71               52               56              104              100               76               64               39               16              104 
  -7.2604390e+01             2732              100               76              100               76               64               96              128               64               76              100              116              100               96              104              100              104               75               84              100               88              100              128               70               52               52              104              100               76               62               39                0              102 
  -7.2208371e+01             2722              100               76              100               76               64               96              128               64               76              100              116              100               96              104              100              104               73               84              100               88              100              126               70               52               50              104              100               76               62               39                0               98 
  -7.1812298e+01             2714              100               76              100               76               64               96              128               64               76              100              116              100               96              104              100              104               70               84              100               88              100              124               69               52               50              104              100               76               60               39                0               98 
  -7.1416148e+01             2684              100               76              100               76               64               96              128               64               76              100              116              100               96              104              100              104               68               84              100               88              100              123               63               52               48              104              100               76               56               26                0               96 
  -7.1019894e+01             2644              100               76              100               76               64               96              128               64               76              100              116              100               96              104              100              104               66               70              100               88              100              121               59               42               44              104              100               76               56               26                0               92 
  -7.0623513e+01             2636              100               76              100               76               64               96              128               64               76              100              116              100               96              104              100              104               65               68              100               88              100              120               59               40               44              104              100               76               54               26                0               92 
  -7.0226978e+01             2622              100               76              100               76               64               96              128               64               76              100              116              100               96              104              100              104               64               68              100               88              100              120               58               40               44              104              100               76               48               26                0               86 
  -6.9830264e+01             2602              100               76              100               76               64               96              128               64               76              100              116              100               96              104              100              104               63               68              100               88              100              119               58               40               38              104              100               76               46               26                0               76 
  -6.9433345e+01             2592              100               76              100               76               64               96              128               64               76              100              116              100               96              104              100              104               60               68              100               88              100              116               58               40               38              104              100               76               46               26                0               72 
  -6.9036197e+01             2588              100               76              100               76               64               96              128               64               76              100              116              100               96              104              100              104               59               68              100               88              100              116               57               40               38              104              100               76               44               26                0               72 
  -6.8638791e+01             2528              100               76              100               76               64               96              128               64               76              100              116              100               96              104              100              104               57               54              100               88              100              115               47               30               34              104              100               76               40               13                0               70 
  -6.8241103e+01             2516              100               76              100               76               64               96              128               64               76              100              116              100               96              104              100              104               54               54              100               88              100              112               47               30               32              104              100               76               40               13                0               66 
  -6.7843105e+01             2510              100               76              100               76               64               96              128               64               76              100              116              100               96              104              100              104               54               52              100               88              100              112               47               28               32              104              100               76               38               13                0               66 
  -6.7444771e+01             2484              100               76              100               76               64               96              128               64               76              100              116              100               96              104              100              104               53               52              100               88              100              112               46               28               32              104              100               76               30               13                0               50 
  -6.7046074e+01             2472              100               76              100               76               64               96              128               64               76              100              116              100               96              104              100              104               52               52              100               88              100              111               46               28               27              104              100               75               30               13                0               46 
  -6.6646985e+01             2464              100               76              100               76               64               96              128               64               76              100              116              100               96              104              100              104               49               52              100               88              100              108               46               28               27              104              100               75               28               13                0               46 
  -6.6247477e+01             2438              100               76              100               76               64               96              128               64               76              100              116              100               96              104              100              104               47               52              100               88              100              108               39               28               27              104              100               75               26                0                0               44 
  -6.5847523e+01             2396              100               76              100               76               64               96              128               64               76              100              116              100               96              104              100              104               45               38              100               88              100              106               35               18               22              104              100               74               24                0                0               42 
  -6.5447092e+01             2388              100               76              100               76               64               96              128               64               76              100              116              100               96              104              100              104               43               37              100               88              100              104               35               17               22              104              100               74               24                0                0               40 
  -6.5046157e+01             2380              100               76              100               76               64               96              128               64               76              100              116              100               96              104              100              104               43               36              100               88              100              104               35               16               22              104              100               74               20                0                0               38 
  -6.4644688e+01             2354              100               76              100               76               64               96              128               64               76              100              116              100               96              104              100              104               42               36              100               88              100              104               34               16               20              104              100               72               14                0                0               24 
  -6.4242654e+01             2344              100               76              100               76               64               96              128               64               76              100              116              100               96              104              100              104               40               36              100               88              100              102               34               16               19              104              100               71               14                0                0               20 
  -6.3840027e+01             2336              100               76              100               76               64               96              128               64               76              100              116              100               96              104              100              104               37               36              100               88              100              100               33               16               19              104              100               71               12                0                0               20 
  -6.3436775e+01             2306              100               76              100               76               64               96              128               64               76              100              116              100               96              104              100              104               35               27              100               88              100               99               27               12               18              104              100               70                8                0                0               18 
  -6.3032868e+01             2266              100               76              100               76               64               96              128               64               76              100              116              100               96              104              100              104               33               27               86               88               86               97               27               12               16              104              100               68                8                0                0               14 
  -6.2628272e+01             2258              100               76              100               76               64               96              128               64               76              100              116              100               96              104              100              104               32               27               84               88               84               96               27               12               16              104              100               68                6                0                0               14 
  -6.2222957e+01             2244              100               76              100               76               64               96              128               64               76              100              116              100               96              104              100              104               32               27               84               87               84               96               26               12               16              104              100               68                0                0                0                8 
  -6.1816889e+01             2224              100               76              100               76               64               96              128               64               76              100              116              100               96              104              100              104               31               27               84               86               84               94               26               12               13              103              100               64                0                0                0                0 
  -6.1410035e+01             2214              100               76              100               76               64               96              128               64               76              100              116              100               96              104              100              104               31               27               84               83               84               91               26               12               13              101              100               62                0                0                0                0 
  -6.1002361e+01             2210              100               76              100               76               64               96              128               64               76              100              116              100               96              104              100              104               30               27               84               82               84               90               25               12               13              101              100               62                0                0                0                0 
  -6.0798096e+01             2186               52               76               72               52               76               76               64               52                0               64               76              100              100              100               76               76               52               69               60               68               64               64              100               76               76               61               61               76               47               47               69               84 
  -6.0542766e+01             2148               52               76               72               52               76               76               64               52                0               64               76              100              100              100               76               76               42               68               60               64               64               64              100               76               76               58               58               76               46               46               68               70 
  -6.0223602e+01             2138               52               76               72               52               76               76               64               52                0               64               76              100              100              100               76               76               42               65               60               64               64               64              100               76               76               56               56               76               46               46               65               70 
  -5.9824648e+01             2132               52               76               72               52               76               76               64               52                0               64               76              100              100              100               76               76               40               65               60               64               64               64              100               76               76               56               56               76               45               45               65               68 
  -5.9413443e+01             2106               52               76               72               52               76               76               64               52                0               64               76              100              100              100               76               76               40               64               60               64               64               64              100               76               76               48               48               76               41               41               64               68 
  -5.9001257e+01             2094               52               76               72               52               76               76               64               52                0               64               76              100              100              100               76               76               40               63               60               64               64               64              100               76               76               43               43               76               41               41               63               68 
  -5.8588036e+01             2088               52               76               72               52               76               76               64               52                0               64               76              100              100              100               76               76               40               60               60               64               64               64              100               76               76               43               43               76               41               41               60               68 
  -5.8173734e+01             2084               52               76               72               52               76               76               64               52                0               64               76              100              100              100               76               76               40               59               60               64               64               64              100               76               76               43               43               76               40               40               59               68 
  -5.7758317e+01             2022               52               76               72               52               76               76               64               52                0               64               76              100              100              100               76               76               30               57               60               60               64               64              100               76               76               39               39               76               29               29               57               54 
  -5.7341745e+01             2012               52               76               72               52               76               76               64               52                0               64               76              100              100              100               76               76               30               54               60               60               64               64              100               76               76               37               37               76               29               29               54               54 
  -5.6923976e+01             2004               52               76               72               52               76               76               64               52                0               64               76              100              100              100               76               76               28               54               60               60               64               64              100               76               76               37               37               76               27               27               54               52 
  -5.6504967e+01             1976               52               76               72               52               76               76               64               52                0               64               76              100              100              100               76               76               28               53               60               60               64               64              100               76               75               28               28               75               24               24               53               52 
  -5.6084674e+01             1966               52               76               72               52               76               76               64               52                0               64               76              100              100              100               76               76               28               51               60               60               64               64              100               76               75               25               25               75               24               24               51               52 
  -5.5663041e+01             1960               52               76               72               52               76               76               64               52                0               64               76              100              100              100               76               76               28               49               60               60               64               64              100               76               75               25               25               75               23               23               49               52 
  -5.5240028e+01             1932               52               76               72               52               76               76               64               52                0               64               76              100              100              100               76               76               28               46               60               60               64               64              100               76               75               24               24               75               13               13               46               52 
  -5.4901618e+01             1892               52               76               72               52               76               76               64               52                0               64               76              100              100              100               76               76               18               45               60               56               64               64              100               76               74               21               21               74               12               12               45               38 
  -5.4478605e+01             1886               52               76               72               52               76               76               64               52                0               64               76              100              100              100               76               76               18               43               60               56               64               64              100               76               74               20               20               74               12               12               43               38 
  -5.4140195e+01             1880               52               76               72               52               76               76               64               52                0               64               76              100              100              100               76               76               16               43               60               56               64               64              100               76               74               20               20               74               11               11               43               36 
  -5.3717182e+01             1852               52               76               72               52               76               76               64               52                0               64               76              100              100              100               76               76               16               42               60               56               64               64              100               76               73               12               12               73                7                7               42               36 
  -5.3378772e+01             1842               52               76               72               52               76               76               64               52                0               64               76              100              100              100               76               76               16               41               60               56               64               64              100               76               71               10               10               71                7                7               41               36 
  -5.2955759e+01             1836               52               76               72               52               76               76               64               52                0               64               76              100              100              100               76               76               16               38               60               56               64               64              100               76               71               10               10               71                7                7               38               36 
  -5.2617349e+01             1832               52               76               72               52               76               76               64               52                0               64               76              100              100              100               76               76               16               37               60               56               64               64              100               76               71               10               10               71                6                6               37               36 
  -5.2194336e+01             1800               52               76               72               52               76               76               64               52                0               64               76              100              100              100               76               76               12               35               60               51               64               64              100               76               69                9                9               69                4                4               35               27 
  -5.1855925e+01             1762               52               76               72               52               76               76               64               52                0               64               76              100              100              100               76               76               12               33               60               47               64               54               86               76               68                7                7               68                4                4               33               27 
  -5.1432913e+01             1754               52               76               72               52               76               76               64               52                0               64               76              100              100              100               76               76               12               32               60               47               64               52               84               76               68                7                7               68                3                3               32               27 
  -5.1094502e+01             1750               52               76               72               52               76               76               64               52                0               64               76              100              100              100               76               76               12               32               60               47               64               52               84               76               68                6                6               68                2                2               32               27 
  -5.0671489e+01             1724               52               76               72               52               76               76               64               52                0               64               76              100              100              100               76               76               12               31               59               47               64               52               84               75               65                0                0               65                0                0               31               27 
  -5.0333079e+01             1714               52               76               72               52               76               76               64               52                0               64               76              100              100              100               76               76               12               31               59               47               62               52               84               73               62                0                0               62                0                0               31               27 
  -4.9910066e+01             1708               52               76               72               52               76               76               64               52                0               64               76              100              100              100               76               76               12               30               59               47               60               52               84               71               62                0                0               62                0                0               30               27 
  -4.9571656e+01             1706               52               76               72               52               76               76               64               52                0               64               76              100              100              100               76               76               12               30               58               47               60               52               84               70               62                0                0               62                0                0               30               27 
  -4.9148643e+01             1644               52               76               72               52               76               76               64               52                0               64               76              100              100              100               76               76                8               28               57               38               59               42               70               68               58                0                0               58                0                0               28               18 
  -4.8810233e+01             1634               52               76               72               52               76               76               64               52                0               64               76              100              100              100               76               76                8               28               57               38               56               42               70               65               56                0                0               56                0                0               28               18 
  -4.8387220e+01             1628               52               76               72               52               76               76               64               52                0               64               76              100              100              100               76               76                8               27               57               38               56               40               68               65               56                0                0               56                0                0               27               18 
  -4.8048810e+01             1620               52               76               72               52               76               76               64               52                0               64               76              100              100              100               76               76                8               25               57               38               56               40               68               65               54                0                0               54                0                0               25               18 
  -4.7625797e+01             1596               52               76               72               52               76               76               64               52                0               64               76              100              100              100               76               76                8               23               56               38               56               40               68               64               45                0                0               45                0                0               23               18 
  -4.7287387e+01             1588               52               76               72               52               76               76               64               52                0               64               76              100              100              100               76               76                8               23               56               38               54               40               68               62               43                0                0               43                0                0               23               18 
  -4.6864374e+01             1582               52               76               72               52               76               76               64               52                0               64               76              100              100              100               76               76                8               22               56               38               52               40               68               60               43                0                0               43                0                0               22               18 
  -4.6525964e+01             1580               52               76               72               52               76               76               64               52                0               64               76              100              100              100               76               76                8               22               55               38               52               40               68               59               43                0                0               43                0                0               22               18 
  -4.6102951e+01             1520               52               76               72               52               76               76               64               52                0               64               76              100              100              100               76               76                4               20               54               29               51               30               54               57               40                0                0               40                0                0               20                9 
  -4.5764541e+01             1508               52               76               72               52               76               76               64               52                0               64               76              100              100              100               76               76                4               20               54               29               48               30               54               54               37                0                0               37                0                0               20                9 
  -4.5341528e+01             1502               52               76               72               52               76               76               64               52                0               64               76              100              100              100               76               76                4               19               54               29               48               28               52               54               37                0                0               37                0                0               19                9 
  -4.5003117e+01             1498               52               76               72               52               76               76               64               52                0               64               76              100              100              100               76               76                4               18               54               29               48               28               52               54               36                0                0               36                0                0               18                9 
  -4.4580105e+01             1472               52               76               70               52               76               76               64               52                0               64               76              100              100              100               76               76                4               15               53               29               48               28               52               53               28                0                0               28                0                0               15                9 
  -4.4241694e+01             1464               52               76               70               52               76               76               64               52                0               64               76              100              100              100               76               76                4               15               53               29               47               28               52               52               25                0                0               25                0                0               15                9 
  -4.3818681e+01             1458               52               76               70               52               76               76               64               52                0               64               76              100              100              100               76               76                4               15               53               29               44               28               52               49               25                0                0               25                0                0               15                9 
  -4.3480271e+01             1454               52               76               70               52               76               76               64               52                0               64               76              100              100              100               76               76                4               14               52               29               44               28               52               48               25                0                0               25                0                0               14                9 
  -4.3057258e+01             1424               52               76               70               52               76               76               64               52                0               64               76              100              100              100               76               76                0               12               51               24               43               28               52               46               23                0                0               23                0                0               12                0 
  -4.2718848e+01             1388               52               76               68               52               76               76               64               52                0               64               76              100              100              100               76               76                0               12               51               20               42               18               38               45               21                0                0               21                0                0               12                0 
  -4.2295835e+01             1382               52               76               68               52               76               76               64               52                0               64               76              100              100              100               76               76                0               12               51               20               40               18               38               43               20                0                0               20                0                0               12                0 
  -4.1957425e+01             1376               52               76               68               52               76               76               64               52                0               64               76              100              100              100               76               76                0               11               51               20               40               16               36               43               20                0                0               20                0                0               11                0 
  -4.1534412e+01             1350               52               76               68               52               76               76               64               52                0               64               76              100              100              100               76               76                0                7               50               20               40               16               36               42               12                0                0               12                0                0                7                0 
  -4.1196002e+01             1342               52               76               62               52               76               76               64               52                0               64               76              100              100              100               76               76                0                7               50               20               39               16               36               41               12                0                0               12                0                0                7                0 
  -4.0772989e+01             1336               52               76               62               52               76               76               64               52                0               64               76              100              100              100               76               76                0                7               50               20               38               16               36               40               10                0                0               10                0                0                7                0 
  -4.0434579e+01             1332               52               76               62               52               76               76               64               52                0               64               76              100              100              100               76               76                0                7               50               20               36               16               36               38               10                0                0               10                0                0                7                0 
  -4.0011566e+01             1328               52               24               52               24               64               12               36               64               24               52               52               24               32               52               52               38               24               64               36               64                0               64               37               32                0                0                0              169                0               64               56               64 
  -3.9673156e+01             1298               52               24               52               24               64               12               36               64               24               52               52               24               26               52               52               36               24               64               36               64                0               64               35               24                0                0                0              162                0               64               51               64 
  -3.9250143e+01             1262               52               24               52               24               64               12               36               64               24               52               52               24               24               52               52               32               24               64               36               64                0               64               34               24                0                0                0              147                0               64               47               54 
  -3.8911732e+01             1256               52               24               52               24               64               12               36               64               24               52               52               24               22               52               52               32               24               64               36               64                0               64               32               24                0                0                0              145                0               64               47               54 
  -3.8488720e+01             1250               52               24               52               24               64               12               36               64               24               52               52               24               20               52               52               32               24               64               36               64                0               64               32               24                0                0                0              143                0               64               47               52 
  -3.8150309e+01             1236               52               24               52               24               64               12               36               64               24               52               52               24                8               52               52               32               23               64               36               64                0               64               32               24                0                0                0              142                0               64               47               52 
  -3.7727297e+01             1216               52               24               52               24               64               12               36               64               24               52               52               24                0               51               51               26               23               64               36               64                0               63               31               24                0                0                0              141                0               63               47               52 
  -3.7388886e+01             1210               52               24               52               24               64               12               36               64               24               52               52               24                0               49               49               26               23               64               36               64                0               62               31               24                0                0                0              141                0               62               47               52 
  -3.6965873e+01             1206               52               24               52               24               64               12               36               64               24               52               52               24                0               49               49               26               23               64               36               64                0               60               31               24                0                0                0              141                0               60               47               52 
  -3.6627463e+01             1202               52               24               52               24               64               12               36               64               24               52               52               24                0               49               49               26               22               64               36               64                0               60               30               24                0                0                0              139                0               60               47               52 
  -3.6204450e+01             1176               52               24               52               24               64               12               36               64               24               52               52               24                0               48               48               26               21               64               36               64                0               59               29               16                0                0                0              132                0               59               42               52 
  -3.5866040e+01             1140               52               24               52               24               64               12               36               64               24               52               52               24                0               47               47               22               21               64               36               64                0               59               28               16                0                0                0              117                0               59               38               42 
  -3.5443027e+01             1130               52               24               52               24               64               12               36               64               24               52               52               24                0               46               46               20               21               64               36               64                0               56               28               16                0                0                0              117                0               56               38               42 
  -3.5104617e+01             1126               52               24               52               24               64               12               36               64               24               52               52               24                0               46               46               20               21               64               36               64                0               56               27               16                0                0                0              115                0               56               38               41 
  -3.4681604e+01             1120               52               24               52               24               64               12               36               64               24               52               52               24                0               45               45               20               21               64               36               64                0               56               26               16                0                0                0              113                0               56               38               40 
  -3.4343194e+01             1098               52               24               52               24               64               12               36               64               24               52               52               24                0               38               38               20               20               64               36               64                0               56               23               16                0                0                0              109                0               56               38               40 
  -3.3920181e+01             1090               52               24               52               24               64               12               36               64               24               52               52               24                0               38               38               14               20               64               36               64                0               55               23               16                0                0                0              109                0               55               38               40 
  -3.3581771e+01             1084               52               24               52               24               64               12               36               64               24               52               52               24                0               36               36               14               20               64               36               64                0               54               23               16                0                0                0              109                0               54               38               40 
  -3.3158758e+01             1080               52               24               52               24               64               12               36               64               24               52               52               24                0               36               36               14               20               64               36               64                0               52               23               16                0                0                0              109                0               52               38               40 
  -3.2820348e+01             1076               52               24               52               24               64               12               36               64               24               52               52               24                0               36               36               14               19               64               36               64                0               52               22               16                0                0                0              107                0               52               38               40 
  -3.2397335e+01             1052               52               24               52               24               64               12               36               64               24               52               52               24                0               35               35               14               18               64               36               64                0               52               21                8                0                0                0              100                0               52               33               40 
  -3.2058924e+01             1016               52               24               52               24               64               12               36               64               24               52               52               24                0               35               35               10               18               64               36               64                0               51               20                8                0                0                0               85                0               51               29               30 
  -3.1635912e+01             1006               52               24               52               24               64               12               36               64               24               52               52               24                0               33               33                8               18               64               36               64                0               49               20                8                0                0                0               85                0               49               29               30 
  -3.1297501e+01             1004               52               24               52               24               64               12               36               64               24               52               52               24                0               33               33                8               18               64               36               64                0               48               20                8                0                0                0               85                0               48               29               30 
  -3.0874489e+01              998               52               24               52               24               64               12               36               64               24               52               52               24                0               33               33                8               18               64               36               64                0               48               19                8                0                0                0               82                0               48               29               28 
  -3.0536078e+01              994               52               24               52               24               64               12               36               64               24               52               52               24                0               32               32                8               18               64               36               64                0               48               18                8                0                0                0               81                0               48               29               28 
  -3.0113065e+01              970               52               24               52               24               64               12               36               64               23               52               52               23                0               25               25                8               17               64               36               64                0               48               15                8                0                0                0               77                0               48               29               28 
  -2.9774655e+01              964               52               24               52               24               64               12               36               64               23               52               52               23                0               25               25                4               17               64               36               64                0               47               15                8                0                0                0               77                0               47               29               28 
  -2.9351642e+01              958               52               24               52               24               64               12               36               64               23               52               52               23                0               23               23                4               17               64               36               64                0               46               15                8                0                0                0               77                0               46               29               28 
  -2.9013232e+01              954               52               24               52               24               64               12               36               64               23               52               52               23                0               23               23                4               17               64               36               64                0               44               15                8                0                0                0               77                0               44               29               28 
  -2.8590219e+01              950               52               24               52               24               64               12               36               64               23               52               52               23                0               23               23                4               16               64               36               64                0               44               14                8                0                0                0               75                0               44               29               28 
  -2.8251809e+01              932               52               24               52               24               64               12               36               64               23               52               52               23                0               23               23                4               16               64               36               64                0               44               14                0                0                0                0               70                0               44               24               28 
  -2.7828796e+01              920               52               24               52               24               64               12               36               64               23               52               52               23                0               22               22                2               15               64               36               64                0               43               12                0                0                0                0               67                0               43               24               28 
  -2.7490386e+01              884               52               24               52               24               64               12               36               64               22               52               52               22                0               21               21                0               15               64               36               64                0               42               12                0                0                0                0               53                0               42               20               18 
  -2.7219658e+01              880               52               24               52               24               64               12               36               64               22               52               52               22                0               20               20                0               15               64               36               64                0               41               12                0                0                0                0               53                0               41               20               18 
  -2.6881247e+01              878               52               24               52               24               64               12               36               64               22               52               52               22                0               20               20                0               15               64               36               64                0               40               12                0                0                0                0               53                0               40               20               18 
  -2.6458234e+01              872               52               24               52               24               64               12               36               64               22               52               52               22                0               20               20                0               15               64               36               64                0               40               11                0                0                0                0               50                0               40               20               16 
  -2.6119824e+01              868               52               24               52               24               64               12               36               64               22               52               52               22                0               19               19                0               15               64               36               64                0               40               10                0                0                0                0               49                0               40               20               16 
  -2.5849096e+01              858               52               24               52               24               64               12               36               64               22               52               52               22                0               17               17                0               14               64               36               64                0               40                8                0                0                0                0               46                0               40               20               16 
  -2.5510686e+01              844               52               24               52               24               64               12               36               64               21               52               52               21                0               12               12                0               14               64               36               64                0               40                7                0                0                0                0               45                0               40               20               16 
  -2.5239957e+01              838               52               24               52               24               64               12               36               64               19               52               52               19                0               12               12                0               14               64               36               64                0               39                7                0                0                0                0               45                0               39               20               16 
  -2.4901547e+01              834               52               24               52               24               64               12               36               64               19               52               52               19                0               10               10                0               14               64               36               64                0               39                7                0                0                0                0               45                0               39               20               16 
  -2.4630819e+01              832               24               24                0               52                0               64                0               52               19               19               52                0               38               27                0               52                0               64                0               36                0               36                0               64               20               16               38               14                0                0                0              121 
  -2.4292409e+01              828               24               24                0               52                0               64                0               52               19               19               52                0               36               27                0               52                0               64                0               36                0               36                0               64               20               16               36               14                0                0                0              121 
  -2.4021680e+01              826               24               24                0               52                0               64                0               52               19               19               52                0               36               26                0               52                0               64                0               36                0               36                0               64               20               16               36               14                0                0                0              120 
  -2.3683270e+01              824               24               24                0               52                0               64                0               52               19               19               52                0               36               26                0               52                0               64                0               36                0               36                0               64               20               16               36               13                0                0                0              119 
  -2.3412542e+01              824               33               36               36               16                0               64                0               64               16               20                0               64                0                0                0              149               16               16                0               52                0               52               19               19                0               24                0               52                0               52                0               24 
  -2.3074132e+01              798               27               36               35               12                0               64                0               64               12               15                0               64                0                0                0              147               14               14                0               52                0               52               19               19                0               24                0               52                0               52                0               24 
  -2.2803403e+01              794               27               36               35               12                0               64                0               64               12               15                0               64                0                0                0              147               13               13                0               52                0               52               18               18                0               24                0               52                0               52                0               24 
  -2.2464993e+01              758               27               32               34               12                0               64                0               54               12               15                0               54                0                0                0              142               12               12                0               52                0               52               16               16                0               24                0               52                0               52                0               24 
  -2.2194265e+01              754               27               32               33               12                0               64                0               54               12               15                0               54                0                0                0              141               11               11                0               52                0               52               16               16                0               24                0               52                0               52                0               24 
  -2.1855855e+01              752               27               32               32               12                0               64                0               54               12               15                0               54                0                0                0              140               11               11                0               52                0               52               16               16                0               24                0               52                0               52                0               24 
  -2.1585127e+01              750               27               32               32               12                0               64                0               53               12               15                0               53                0                0                0              140               11               11                0               52                0               52               16               16                0               24                0               52                0               52                0               24 
  -2.1246716e+01              746               27               32               32               12                0               64                0               52               12               15                0               52                0                0                0              140               10               10                0               52                0               52               16               16                0               24                0               52                0               52                0               24 
  -2.0975988e+01              746               27               32               32               12                0               64                0               52               12               15                0               52                0                0                0              140               10               10                0               52                0               52               16               16                0               24                0               52                0               52                0               24 
  -2.0759405e+01              742               27               32               32               12                0               64                0               52               12               15                0               52                0                0                0              140                8                8                0               52                0               52               16               16                0               24                0               52                0               52                0               24 
  -2.0488677e+01              736               27               32               32               12                0               64                0               52               12               15                0               52                0                0                0              140                5                5                0               52                0               52               16               16                0               24                0               52                0               52                0               24 
  -2.0150267e+01              720               26               32               31               12                0               64                0               52               12               15                0               52                0                0                0              138                0                0                0               51                0               51               16               16                0               24                0               52                0               52                0               24 
  -1.9879539e+01            26513              475             1035             1194              340                0             2695                0             2662              340              210                0             2662                0                0                0             5196                0                0                0             1703                0             1703              474              474                0              910                0             1765                0             1765                0              910 
  -1.9799479e+01            25893              910              471              910              471                0             1765                0             1697                0             1765                0             1697                0              256                0             2693             1192                0              550             1192                0             2453                0              963                0             2686                0              256              550              963                0             2453 
  -1.9655371e+01            25833              910              467              910              467                0             1765                0             1684                0             1765                0             1684                0              256                0             2692             1181                0              550             1181                0             2452                0              963                0             2685                0              256              550              963                0             2452 
  -1.9591322e+01            25807              910              463              910              463                0             1765                0             1682                0             1765                0             1682                0              255                0             2689             1178                0              550             1178                0             2452                0              963                0             2682                0              255              550              963                0             2452 
  -1.9447214e+01            25727              910              457              910              457                0             1765                0             1671                0             1765                0             1671                0              252                0             2677             1170                0              550             1170                0             2452                0              963                0             2670                0              252              550              963                0             2452 
  -1.9367154e+01            25709              910              454              910              454                0             1765                0             1676                0             1765                0             1676                0              251                0             2671             1166                0              550             1166                0             2452                0              963                0             2664                0              251              550              963                0             2452 
  -1.9295100e+01            25723              910              450              910              450                0             1765                0             1678                0             1765                0             1678                0              251                0             2684             1162                0              550             1162                0             2452                0              963                0             2677                0              251              550              963                0             2452 
  -1.9182516e+01            25680              910              446              910              446                0             1765                0             1675                0             1765                0             1675                0              249                0             2672             1158                0              550             1158                0             2452                0              963                0             2672                0              249              550              963                0             2452 
  -1.9069931e+01            25684              910              443              910              443                0             1765                0             1689                0             1765                0             1689                0              248                0             2674             1149                0              550             1149                0             2451                0              963                0             2674                0              248              550              963                0             2451 
  -1.8957347e+01            36132             1561              442             1561              442                0             5811                0             1992                0             5811                0             1992                0              247                0             2914             1135                0              550             1135                0             2451                0              963                0             2914                0              247              550              963                0             2451 
  -1.8844762e+01            36026             1561                0                0             1989                0                0                0             5832                0                0                0             5832                0             1989             1561              872                0             2910              244              963              495             1132                0             2451              963              244                0             2910                0             2451              495             1132 
  -1.8766579e+01            35978             1561                0                0             1963                0                0                0             5832                0                0                0             5832                0             1963             1561              862                0             2917              244              963              495             1132                0             2451              963              244                0             2917                0             2451              495             1132 
  -1.8668849e+01            35912             1561                0                0             1942                0                0                0             5832                0                0                0             5832                0             1942             1561              856                0             2907              244              963              495             1134                0             2450              963              244                0             2907                0             2450              495             1134 
  -1.8546687e+01            35764             1554                0                0             1930                0                0                0             5804                0                0                0             5804                0             1930             1554              842                0             2910              243              963              495             1112                0             2450              963              243                0             2910                0             2450              495             1112 
  -1.8500000e+01            35740             1554                0                0             1927                0                0                0             5804                0                0                0             5804                0             1927             1554              842                0             2905              243              963              495             1109                0             2449              963              243                0             2905                0             2449              495             1109 
  -1.8377838e+01            35704             1554                0                0             1921                0                0                0             5804                0                0                0             5804                0             1921             1554              830                0             2908              241              963              495             1103                0             2448              963              241                0             2908                0             2448              495             1103 
  -1.8280108e+01            35700             1554                0                0             1915                0                0                0             5804                0                0                0             5804                0             1915             1554              822                0             2920              241              963              495             1100                0             2447              963              241                0             2920                0             2447              495             1100 
  -1.8157946e+01            35076             1554                0                0             1904                0                0                0             5804                0                0                0             5804                0             1904             1554              814                0             2917              232              891              495             1096                0             2238              891              232                0             2917                0             2238              495             1096 
  -1.8060217e+01            35028             1554                0                0             1897                0                0                0             5804                0                0                0             5804                0             1897             1554              810                0             2904              232              891              495             1095                0             2237              891              232                0             2904                0             2237              495             1095 
  -1.7938055e+01            35024             1554                0                0             1891                0                0                0             5804                0                0                0             5804                0             1891             1554              800                0             2918              231              891              495             1091                0             2237              891              231                0             2918                0             2237              495             1091 
  -1.7840325e+01            34968             1554                0                0             1885                0                0                0             5804                0                0                0             5804                0             1885             1554              788                0             2910              229              891              495             1085                0             2237              891              229                0             2910                0             2237              495             1085 
  -1.7718163e+01            34908             1554                0                0             1873                0                0                0             5804                0                0                0             5804                0             1873             1554              782                0             2901              227              891              495             1081                0             2237              891              227                0             2901                0             2237              495             1081 
  -1.7620434e+01            34896             1554                0                0             1865                0                0                0             5804                0                0                0             5804                0             1865             1554              774                0             2905              227              891              495             1083                0             2237              891              227                0             2905                0             2237              495             1083 
  -1.7498272e+01            34834             1554                0                0             1856                0                0                0             5804                0                0                0             5804                0             1856             1554              766                0             2900              225              891              495             1072                0             2237              891              225                0             2900                0             2237              495             1072 
  -1.7303330e+01            34796             1554                0                0             1868                0                0                0             5804                0                0                0             5804                0             1868             1554              758                0             2893              223              891              495             1055                0             2236              891              223                0             2893                0             2236              495             1055 
  -1.7207403e+01            34654             1554                0                0             1865                0                0                0             5804                0                0                0             5804                0             1865             1554              752                0             2884              222              891              440             1055                0             2236              891              222                0             2884                0             2236              440             1055 
  -1.7111501e+01            34642             1554                0                0             1859                0                0                0             5804                0                0                0             5804                0             1859             1554              760                0             2884              220              891              440             1053                0             2236              891              220                0             2884                0             2236              440             1053 
  -1.7014184e+01            34548             1554                0                0             1827                0                0                0             5804                0                0                0             5804                0             1827             1554              750                0             2876              220              891              440             1052                0             2235              891              220                0             2876                0             2235              440             1052 
  -1.7000000e+01            34548             1554                0                0             1827                0                0                0             5804                0                0                0             5804                0             1827             1554              750                0             2876              220              891              440             1052                0             2235              891              220                0             2876                0             2235              440             1052 
  -1.6899511e+01            34518             1554                0                0             1821                0                0                0             5804                0                0                0             5804                0             1821             1554              738                0             2871              220              891              440             1054                0             2235              891              220                0             2871                0             2235              440             1054 
  -1.6795747e+01            34484             1554                0                0             1816                0                0                0             5804                0                0                0             5804                0             1816             1554              730                0             2870              219              891              440             1048                0             2235              891              219                0             2870                0             2235              440             1048 
  -1.6687142e+01            34540             1599                0                0             1814                0                0                0             5804                0                0                0             5804                0             1814             1599              724                0             2865              218              891              440             1043                0             2234              891              218                0             2865                0             2234              440             1043 
  -1.6588095e+01            34508             1592                0                0             1806                0                0                0             5804                0                0                0             5804                0             1806             1592              718                0             2869              217              891              440             1043                0             2233              891              217                0             2869                0             2233              440             1043 
  -1.6467915e+01            29290             1389                0                0             1757                0                0                0             3459                0                0                0             3459                0             1757             1389              708                0             2858              217              891              440             1048                0             2232              891              217                0             2858                0             2232              440             1048 
  -1.6342176e+01            28652                0             2099                0             3459             2847                0             1467             2023                0                0                0                0                0                0                0             1389             2847                0             1467             2023                0             3459             2084             2099                0                0                0                0                0                0                0             1389 
  -1.6241584e+01            28606                0             2087                0             3459             2843                0             1467             2022                0                0                0                0                0                0                0             1389             2843                0             1467             2022                0             3459             2072             2087                0                0                0                0                0                0                0             1389 
  -1.6161110e+01            28580                0             2081                0             3459             2839                0             1466             2022                0                0                0                0                0                0                0             1389             2839                0             1466             2022                0             3459             2068             2081                0                0                0                0                0                0                0             1389 
  -1.6060519e+01            28536                0             2071                0             3459             2834                0             1464             2022                0                0                0                0                0                0                0             1389             2834                0             1464             2022                0             3459             2058             2071                0                0                0                0                0                0                0             1389 
  -1.5980045e+01            28498                0             2064                0             3459             2826                0             1463             2022                0                0                0                0                0                0                0             1389             2826                0             1463             2022                0             3459             2052             2064                0                0                0                0                0                0                0             1389 
  -1.5835193e+01            28533                0             2064                0             3459             2829                0             1462             2022                0                0                0                0                0                0                0             1424             2829                0             1462             2022                0             3459             2048             2064                0                0                0                0                0                0                0             1389 
  -1.5770814e+01            28550                0             2060                0             3459             2830                0             1462             2022                0                0                0                0                0                0                0             1424             2830                0             1462             2022                0             3459             2036             2060                0                0                0                0                0                0                0             1424 
  -1.5690341e+01            24667                0             1897                0             2094             2671                0             1461             2022                0                0                0                0                0                0                0             1169             2671                0             1461             2022                0             2094             2032             1897                0                0                0                0                0                0                0             1176 
  -1.5589749e+01            24619                0             1887                0             2094             2664                0             1459             2022                0                0                0                0                0                0                0             1169             2664                0             1459             2022                0             2094             2022             1887                0                0                0                0                0                0                0             1176 
  -1.5464009e+01            24617                0             1906                0             2094             2657                0             1458             2021                0                0                0                0                0                0                0             1169             2657                0             1458             2021                0             2094             2000             1906                0                0                0                0                0                0                0             1176 
  -1.5306834e+01            24477                0             1910                0             2094             2650                0             1402             2021                0                0                0                0                0                0                0             1169             2650                0             1402             2021                0             2094             1978             1910                0                0                0                0                0                0                0             1176 
  -1.5181094e+01            24431                0             1896                0             2094             2648                0             1400             2021                0                0                0                0                0                0                0             1169             2648                0             1400             2021                0             2094             1968             1896                0                0                0                0                0                0                0             1176 
  -1.5024116e+01            24343                0             1850                0             2094             2640                0             1400             2020                0                0                0                0                0                0                0             1176             2640                0             1400             2020                0             2094             1976             1850                0                0                0                0                0                0                0             1183 
  -1.4898532e+01            24924                0             1842                0             2094             2650                0             1399             2020                0                0                0                0                0                0                0             1469             2650                0             1399             2020                0             2094             1962             1842                0                0                0                0                0                0                0             1483 
  -1.4798066e+01            24898                0             1835                0             2094             2643                0             1398             2019                0                0                0                0                0                0                0             1476             2643                0             1398             2019                0             2094             1954             1835                0                0                0                0                0                0                0             1490 
  -1.4674317e+01            24860                0             1823                0             2094             2636                0             1397             2019                0                0                0                0                0                0                0             1483             2636                0             1397             2019                0             2094             1942             1823                0                0                0                0                0                0                0             1497 
  -1.4575318e+01            24813                0             1814                0             2094             2623                0             1397             2018                0                0                0                0                0                0                0             1490             2623                0             1397             2018                0             2094             1934             1814                0                0                0                0                0                0                0             1497 
  -1.4451725e+01            23825                0             1737                0             1765             2562                0             1396             2015                0                0                0                0                0                0                0             1491             2562                0             1396             2015                0             1765             1900             1737                0                0                0                0                0                0                0             1484 
  -1.4352851e+01            23279                0             1727                0             1779             2554                0             1316             1808                0                0                0                0                0                0                0             1512             2554                0             1316             1808                0             1779             1894             1727                0                0                0                0                0                0                0             1505 
  -1.4229259e+01            23276                0             1715                0             1779             2556                0             1316             1807                0                0                0                0                0                0                0             1526             2556                0             1316             1807                0             1779             1892             1715                0                0                0                0                0                0                0             1512 
  -1.4088342e+01            23278                0             1706                0             1779             2552                0             1314             1807                0                0                0                0                0                0                0             1547             2552                0             1314             1807                0             1779             1882             1706                0                0                0                0                0                0                0             1533 
  -1.3975608e+01            23254                0             1695                0             1779             2543                0             1313             1807                0                0                0                0                0                0                0             1561             2543                0             1313             1807                0             1779             1872             1695                0                0                0                0                0                0                0             1547 
  -1.3834872e+01            23256                0             1681                0             1779             2536                0             1311             1807                0                0                0                0                0                0                0             1589             2536                0             1311             1807                0             1779             1864             1681                0                0                0                0                0                0                0             1575 
  -1.3722283e+01            23250                0             1671                0             1779             2534                0             1311             1807                0                0                0                0                0                0                0             1596             2534                0             1311             1807                0             1779             1868             1671                0                0                0                0                0                0                0             1582 
  -1.3581745e+01            23352                0             1660                0             1856             2526                0             1309             1807                0                0                0                0                0                0                0             1596             2526                0             1309             1807                0             1856             1858             1660                0                0                0                0                0                0                0             1582 
  -1.3469314e+01            23378                0             1660                0             1856             2525                0             1308             1807                0                0                0                0                0                0                0             1617             2525                0             1308             1807                0             1856             1846             1660                0                0                0                0                0                0                0             1603 
  -1.3328977e+01            23357                0             1659                0             1856             2521                0             1307             1806                0                0                0                0                0                0                0             1624             2520                0             1307             1806                0             1856             1826             1659                0                0                0                0                0                0                0             1610 
  -1.3216707e+01            23242                0             1656                0             1863             2510                0             1307             1806                0                0                0                0                0                0                0             1575             2510                0             1307             1806                0             1863             1808             1656                0                0                0                0                0                0                0             1575 
  -1.3076564e+01            23126                0             1659                0             1870             2503                0             1249             1806                0                0                0                0                0                0                0             1575             2503                0             1249             1806                0             1870             1802             1659                0                0                0                0                0                0                0             1575 
  -1.2964449e+01            23106                0             1635                0             1891             2498                0             1249             1806                0                0                0                0                0                0                0             1575             2498                0             1249             1806                0             1891             1798             1635                0                0                0                0                0                0                0             1575 
  -1.2824497e+01            23054                0             1611                0             1898             2487                0             1249             1805                0                0                0                0                0                0                0             1582             2487                0             1249             1805                0             1898             1790             1611                0                0                0                0                0                0                0             1582 
  -1.2796507e+01            23112                0             1609                0             1933             2484                0             1249             1805                0                0                0                0                0                0                0             1582             2484                0             1249             1805                0             1926             1788             1609                0                0                0                0                0                0                0             1589 
  -1.2663116e+01            23115                0             1600                0             1933             2478                0             1248             1805                0                0                0                0                0                0                0             1596             2478                0             1248             1805                0             1933             1788             1600                0                0                0                0                0                0                0             1603 
  -1.2594781e+01            23115                0             1596                0             1954             2473                0             1248             1804                0                0                0                0                0                0                0             1596             2473                0             1248             1804                0             1940             1780             1596                0                0                0                0                0                0                0             1603 
  -1.2402587e+01            23098                0             1586                0             1975             2476                0             1246             1803                0                0                0                0                0                0                0             1573             2476                0             1246             1803                0             1982             1780             1586                0                0                0                0                0                0                0             1566 
  -1.2269119e+01            23075                0             1576                0             1982             2468                0             1246             1802                0                0                0                0                0                0                0             1580             2468                0             1246             1802                0             1982             1774             1576                0                0                0                0                0                0                0             1573 
  -1.2162345e+01            23123                0             1570                0             2010             2463                0             1245             1800                0                0                0                0                0                0                0             1580             2463                0             1245             1800                0             2010             1780             1570                0                0                0                0                0                0                0             1587 
  -1.2028877e+01            22592                0             1560                0             2045             2455                0             1165             1593                0                0                0                0                0                0                0             1601             2455                0             1165             1593                0             2045             1768             1560                0                0                0                0                0                0                0             1587 
  -1.1958493e+01            22618                0             1557                0             2059             2455                0             1165             1592                0                0                0                0                0                0                0             1601             2455                0             1165             1592                0             2059             1760             1557                0                0                0                0                0                0                0             1601 
  -1.1893576e+01            22614                0             1548                0             2073             2449                0             1165             1592                0                0                0                0                0                0                0             1601             2449                0             1165             1592                0             2073             1758             1548                0                0                0                0                0                0                0             1601 
  -1.1758243e+01            22649                0             1541                0             2094             2439                0             1164             1592                0                0                0                0                0                0                0             1622             2439                0             1164             1592                0             2094             1752             1541                0                0                0                0                0                0                0             1615 
  -1.1681681e+01            22678                0                0                0                0                0                0                0             1629                0                0                0             2122             1592             2034             1532             2437             2034             1592             2437             1532                0                0                0             2122                0                0                0                0                0                0                0             1615 
  -1.1565297e+01            22754                0                0                0                0                0                0                0             1685                0                0                0             2129             1592             2029             1527             2429             2029             1592             2429             1527                0                0                0             2122                0                0                0                0                0                0                0             1664 
  -1.1467703e+01            22873                0                0                0                0                0                0                0             1734                0                0                0             2150             1592             2027             1518             2426             2027             1592             2426             1518                0                0                0             2150                0                0                0                0                0                0                0             1713 
  -1.1374157e+01            23029                0                0                0                0                0                0                0             1790                0                0                0             2171             1592             2022             1526             2424             2022             1592             2424             1526                0                0                0             2171                0                0                0                0                0                0                0             1769 
  -1.1255913e+01            23192                0                0                0                0                0                0                0             1844                0                0                0             2199             1592             2016             1523             2429             2016             1592             2429             1523                0                0                0             2206                0                0                0                0                0                0                0             1823 
  -1.1194489e+01            23301                0                0                0                0                0                0                0             1879                0                0                0             2213             1592             2015             1528             2427             2015             1592             2427             1528                0                0                0             2220                0                0                0                0                0                0                0             1865 
  -1.1081047e+01            23400                0                0                0                0                0                0                0             1928                0                0                0             2234             1592             2008             1519             2419             2008             1592             2419             1519                0                0                0             2234                0                0                0                0                0                0                0             1928 
  -1.0968592e+01            23493                0                0                0                0                0                0                0             1956                0                0                0             2262             1592             1995             1536             2416             1995             1592             2416             1536                0                0                0             2262                0                0                0                0                0                0                0             1935 
  -1.0899376e+01            23517                0                0                0                0                0                0                0             1977                0                0                0             2262             1591             1992             1530             2410             1992             1591             2410             1530                0                0                0             2262                0                0                0                0                0                0                0             1970 
  -1.0749862e+01            23753                0                0                0                0                0                0                0             2061                0                0                0             2318             1591             1978             1540             2399             1978             1591             2399             1540                0                0                0             2318                0                0                0                0                0                0                0             2040 
  -1.0661650e+01            23896                0                0                0                0                0                0                0             2096                0                0                0             2353             1591             1975             1546             2394             1975             1591             2394             1546                0                0                0             2353                0                0                0                0                0                0                0             2082 
  -1.0563708e+01            23803                0                0                0                0                0                0                0             2117                0                0                0             2360             1591             1917             1538             2389             1917             1591             2389             1538                0                0                0             2353                0                0                0                0                0                0                0             2103 
  -1.0462299e+01            23983                0                0                0                0                0                0                0             2145                0                0                0             2444             1591             1913             1531             2385             1913             1591             2385             1531                0                0                0             2423                0                0                0                0                0                0                0             2131 
  -1.0375967e+01            24036                0                0                0                0                0                0                0             2159                0                0                0             2472             1591             1911             1510             2382             1911             1591             2382             1510                0                0                0             2465                0                0                0                0                0                0                0             2152 
  -1.0281628e+01            24025                0                0                0                0                0                0                0             2173                0                0                0             2479             1590             1909             1486             2379             1909             1590             2379             1486                0                0                0             2486                0                0                0                0                0                0                0             2159 
  -1.0173267e+01            24105                0                0                0                0                0                0                0             2180                0                0                0             2521             1590             1913             1481             2371             1913             1590             2371             1481                0                0                0             2521                0                0                0                0                0                0                0             2173 
  -1.0051177e+01            24211                0                0                0                0                0                0                0             2187                0                0                0             2570             1590             1908             1474             2380             1908             1590             2380             1474                0                0                0             2563                0                0                0                0                0                0                0             2187 
  -9.9808389e+00            24226                0                0                0                0                0                0                0             2193                0                0                0             2591             1590             1905             1471             2370             1905             1590             2370             1471                0                0                0             2591                0                0                0                0                0                0                0             2179 
  -9.8542307e+00            24245                0                0                0                0                0                0                0             2200                0                0                0             2612             1589             1900             1467             2365             1900             1589             2365             1467                0                0                0             2605                0                0                0                0                0                0                0             2186 
  -9.7979604e+00            24289                0                0                0                0                0                0                0             2207                0                0                0             2626             1589             1898             1467             2365             1898             1589             2364             1467                0                0                0             2619                0                0                0                0                0                0                0             2200 
  -9.6397002e+00            24338                0                0                0                0                0                0                0             2211                0                0                0             2682             1588             1891             1457             2354             1891             1588             2354             1457                0                0                0             2661                0                0                0                0                0                0                0             2204 
  -9.5693623e+00            24387                0                0                0                0                0                0                0             2211                0                0                0             2703             1588             1889             1455             2351             1889             1588             2351             1455                0                0                0             2703                0                0                0                0                0                0                0             2204 
  -9.4814400e+00            24401                0                0                0                0                0                0                0             2211                0                0                0             2710             1587             1889             1448             2359             1889             1587             2359             1448                0                0                0             2710                0                0                0                0                0                0                0             2204 
  -9.3231798e+00            24459                0                0                0                0                0                0                0             2211                0                0                0             2752             1585             1882             1441             2355             1882             1585             2355             1441                0                0                0             2766                0                0                0                0                0                0                0             2204 
  -9.2528419e+00            23912                0                0                0                0                0                0                0             2211                0                0                0             2787             1378             1802             1434             2351             1802             1378             2351             1434                0                0                0             2787                0                0                0                0                0                0                0             2197 
  -9.1965716e+00            23914                0                0                0                0                0                0                0             2211                0                0                0             2787             1378             1800             1432             2349             1800             1378             2349             1432                0                0                0             2801                0                0                0                0                0                0                0             2197 
  -9.0383114e+00            23955                0                0                0                0                0                0                0             2211                0                0                0             2829             1377             1799             1421             2351             1799             1377             2351             1421                0                0                0             2822                0                0                0                0                0                0                0             2197 
  -8.9679735e+00            23998                0                0                0                0                0                0                0             2211                0                0                0             2850             1377             1799             1420             2349             1799             1377             2349             1420                0                0                0             2850                0                0                0                0                0                0                0             2197 
  -8.8800511e+00            23980                0                0                0                0                0                0                0             2211                0                0                0             2857             1377             1796             1414             2342             1796             1377             2342             1414                0                0                0             2857                0                0                0                0                0                0                0             2197 
  -8.7217909e+00            23961                0                0                0                0                0                0                0             2211                0                0                0             2864             1377             1789             1405             2338             1789             1377             2338             1405                0                0                0             2871                0                0                0                0                0                0                0             2197 
  -8.6514530e+00            23988                0                0                0                0                0                0                0             2211                0                0                0             2885             1377             1788             1404             2336             1788             1377             2336             1404                0                0                0             2885                0                0                0                0                0                0                0             2197 
  -8.5951827e+00            24020                0                0                0                0                0                0                0             2211                0                0                0             2913             1377             1785             1400             2331             1785             1377             2331             1400                0                0                0             2913                0                0                0                0                0                0                0             2197 
  -8.4369225e+00            23991                0                0                0                0                0                0                0             2203                0                0                0             2927             1377             1774             1391             2327             1774             1377             2327             1391                0                0                0             2927                0                0                0                0                0                0                0             2196 
  -8.3665846e+00            23987                0                0                0                0                0                0                0             2203                0                0                0             2934             1377             1771             1387             2325             1771             1377             2325             1387                0                0                0             2934                0                0                0                0                0                0                0             2196 
  -8.2786623e+00            24005                0                0                0                0                0                0                0             2203                0                0                0             2948             1377             1769             1385             2324             1769             1377             2324             1385                0                0                0             2948                0                0                0                0                0                0                0             2196 
  -8.1204021e+00            24103                0                0                0                0                0                0                0             2208                0                0                0             3011             1377             1769             1375             2315             1769             1377             2315             1375                0                0                0             3011                0                0                0                0                0                0                0             2201 
  -8.0500642e+00            24146                0                0                0                0                0                0                0             2208                0                0                0             3032             1377             1769             1373             2314             1769             1377             2314             1373                0                0                0             3039                0                0                0                0                0                0                0             2201 
  -7.9621419e+00            24140                0                0                0                0                0                0                0             2208                0                0                0             3039             1377             1766             1371             2309             1766             1377             2309             1371                0                0                0             3046                0                0                0                0                0                0                0             2201 
  -7.8522389e+00            24189                0                0                0                0                0                0                0             2207                0                0                0             3067             1377             1762             1372             2306             1762             1377             2306             1372                0                0                0             3081                0                0                0                0                0                0                0             2200 
  -7.7643166e+00            24216                0                0                0                0                0                0                0             2207                0                0                0             3102             1377             1756             1370             2303             1756             1377             2303             1370                0                0                0             3095                0                0                0                0                0                0                0             2200 
  -7.6939787e+00            24244                0                0                0                0                0                0                0             2207                0                0                0             3116             1377             1755             1373             2301             1755             1377             2301             1373                0                0                0             3116                0                0                0                0                0                0                0             2193 
  -7.4961534e+00            24222                0                0                0                0                0                0                0             2207                0                0                0             3130             1376             1743             1367             2288             1743             1376             2288             1367                0                0                0             3144                0                0                0                0                0                0                0             2193 
  -7.3378932e+00            24303                0                0                0                0                0                0                0             2207                0                0                0             3172             1376             1743             1368             2282             1743             1376             2282             1368                0                0                0             3193                0                0                0                0                0                0                0             2193 
  -7.2499708e+00            24216                0                0                0                0                0                0                0             2207                0                0                0             3193             1376             1685             1367             2280             1685             1376             2280             1367                0                0                0             3207                0                0                0                0                0                0                0             2193 
  -7.1400679e+00            24296                0                0                0                0                0                0                0             2214                0                0                0             3228             1376             1684             1369             2277             1684             1376             2277             1369                0                0                0             3242                0                0                0                0                0                0                0             2200 
  -7.0521456e+00            24373                0                0                0                0                0                0                0             2214                0                0                0             3291             1376             1681             1361             2274             1681             1376             2274             1361                0                0                0             3284                0                0                0                0                0                0                0             2200 
  -6.9818077e+00            24416                0                0                0                0                0                0                0             2214                0                0                0             3319             1376             1680             1354             2272             1680             1376             2272             1354                0                0                0             3319                0                0                0                0                0                0                0             2200 
  -6.8938853e+00            24434                0                0                0                0                0                0                0             2214                0                0                0             3340             1376             1678             1346             2270             1678             1376             2270             1346                0                0                0             3340                0                0                0                0                0                0                0             2200 
  -6.7839824e+00            24383                0                0                0                0                0                0                0             2200                0                0                0             3354             1375             1677             1321             2268             1677             1375             2268             1321                0                0                0             3354                0                0                0                0                0                0                0             2193 
  -6.6960601e+00            24419                0                0                0                0                0                0                0             2200                0                0                0             3375             1375             1674             1315             2267             1674             1375             2267             1315                0                0                0             3389                0                0                0                0                0                0                0             2193 
  -6.5377998e+00            24473                0                0                0                0                0                0                0             2199                0                0                0             3424             1375             1672             1312             2258             1672             1375             2258             1312                0                0                0             3424                0                0                0                0                0                0                0             2192 
  -6.4278969e+00            24483                0                0                0                0                0                0                0             2199                0                0                0             3431             1375             1675             1308             2257             1675             1375             2257             1308                0                0                0             3431                0                0                0                0                0                0                0             2192 
  -6.3399746e+00            24476                0                0                0                0                0                0                0             2199                0                0                0             3438             1375             1672             1307             2254             1672             1375             2254             1307                0                0                0             3431                0                0                0                0                0                0                0             2192 
  -6.2300716e+00            24475                0                0                0                0                0                0                0             2198                0                0                0             3452             1375             1670             1303             2250             1670             1375             2250             1303                0                0                0             3438                0                0                0                0                0                0                0             2191 
  -6.1421493e+00            24511                0                0                0                0                0                0                0             2198                0                0                0             3473             1374             1667             1300             2247             1667             1374             2247             1300                0                0                0             3473                0                0                0                0                0                0                0             2191 
  -6.0322464e+00            24528                0                0                0                0                0                0                0             2198                0                0                0             3487             1374             1665             1300             2247             1665             1374             2247             1300                0                0                0             3480                0                0                0                0                0                0                0             2191 
  -5.9443240e+00            24553                0                0                0                0                0                0                0             2197                0                0                0             3501             1374             1664             1298             2246             1664             1374             2246             1298                0                0                0             3501                0                0                0                0                0                0                0             2190 
  -5.8344211e+00            24586                0                0                0                0                0                0                0             2180                0                0                0             3536             1374             1663             1293             2247             1663             1374             2247             1293                0                0                0             3536                0                0                0                0                0                0                0             2180 
  -5.6970424e+00            24614                0                0                0                0                0                0                0             2180                0                0                0             3550             1373             1664             1291             2242             1664             1373             2242             1291                0                0                0             3564                0                0                0                0                0                0                0             2180 
  -5.5871395e+00            24644                0                0                0                0                0                0                0             2179                0                0                0             3578             1373             1662             1290             2240             1662             1373             2240             1290                0                0                0             3578                0                0                0                0                0                0                0             2179 
  -5.4992171e+00            24669                0                0                0                0                0                0                0             2179                0                0                0             3599             1373             1662             1283             2235             1662             1373             2235             1283                0                0                0             3606                0                0                0                0                0                0                0             2179 
  -5.3893142e+00            24680                0                0                0                0                0                0                0             2179                0                0                0             3606             1372             1667             1283             2233             1667             1372             2233             1283                0                0                0             3606                0                0                0                0                0                0                0             2179 
  -5.2519355e+00            24665                0                0                0                0                0                0                0             2179                0                0                0             3606             1371             1664             1279             2230             1664             1371             2230             1279                0                0                0             3613                0                0                0                0                0                0                0             2179 
  -5.1420326e+00            24097                0                0                0                0                0                0                0             2179                0                0                0             3627             1163             1582             1274             2227             1582             1163             2227             1274                0                0                0             3620                0                0                0                0                0                0                0             2179 
  -5.0541103e+00            24124                0                0                0                0                0                0                0             2179                0                0                0             3648             1163             1582             1271             2226             1582             1163             2226             1271                0                0                0             3634                0                0                0                0                0                0                0             2179 
  -4.9442073e+00            24145                0                0                0                0                0                0                0             2179                0                0                0             3648             1163             1581             1267             2224             1581             1163             2224             1267                0                0                0             3669                0                0                0                0                0                0                0             2179 
  -4.8068287e+00            24170                0                0                0                0                0                0                0             2179                0                0                0             3676             1163             1576             1265             2219             1576             1163             2219             1265                0                0                0             3690                0                0                0                0                0                0                0             2179 
  -4.6969257e+00            24215                0                0                0                0                0                0                0             2158                0                0                0             3725             1162             1573             1263             2223             1573             1162             2223             1263                0                0                0             3725                0                0                0                0                0                0                0             2165 
  -4.5595471e+00            24224                0                0                0                0                0                0                0             2165                0                0                0             3739             1162             1572             1255             2219             1572             1162             2219             1255                0                0                0             3732                0                0                0                0                0                0                0             2172 
  -4.4496441e+00            24251                0                0                0                0                0                0                0             2165                0                0                0             3746             1162             1572             1253             2217             1572             1162             2217             1253                0                0                0             3760                0                0                0                0                0                0                0             2172 
  -4.3122655e+00            24328                0                0                0                0                0                0                0             2165                0                0                0             3788             1162             1569             1249             2210             1569             1162             2210             1249                0                0                0             3823                0                0                0                0                0                0                0             2172 
  -4.2023625e+00            24353                0                0                0                0                0                0                0             2165                0                0                0             3802             1162             1568             1248             2207             1568             1162             2207             1248                0                0                0             3844                0                0                0                0                0                0                0             2172 
  -4.0649839e+00            24352                0                0                0                0                0                0                0             2165                0                0                0             3809             1162             1562             1243             2207             1562             1162             2207             1243                0                0                0             3858                0                0                0                0                0                0                0             2172 
  -3.9550809e+00            24410                0                0                0                0                0                0                0             2165                0                0                0             3858             1162             1561             1239             2206             1561             1162             2206             1239                0                0                0             3879                0                0                0                0                0                0                0             2172 
  -3.8177023e+00            24446                0                0                0                0                0                0                0             2165                0                0                0             3872             1162             1561             1239             2203             1561             1162             2203             1239                0                0                0             3907                0                0                0                0                0                0                0             2172 
  -3.6697370e+00            24478                0                0                0                0                0                0                0             3914                0                0                0                0                0                0                0             3914             1162              860                0             2199             1162              860                0             2199              698             1235              698             1235                0             2164                0             2178 
  -3.5513648e+00            24508                0                0                0                0                0                0                0             3942                0                0                0                0                0                0                0             3928             1162              859                0             2197             1162              859                0             2197              697             1233              697             1233                0             2164                0             2178 
  -3.4035011e+00            24490                0                0                0                0                0                0                0             3956                0                0                0                0                0                0                0             3949             1162              859                0             2197             1162              859                0             2197              697             1231              697             1231                0             2150                0             2143 
  -3.2852102e+00            24528                0                0                0                0                0                0                0             3984                0                0                0                0                0                0                0             3977             1162              859                0             2195             1162              859                0             2195              695             1227              695             1227                0             2149                0             2142 
  -3.1373658e+00            24622                0                0                0                0                0                0                0             4040                0                0                0                0                0                0                0             4019             1162              858                0             2193             1162              858                0             2193              693             1230              693             1230                0             2149                0             2142 
  -2.9895667e+00            24682                0                0                0                0                0                0                0             4068                0                0                0                0                0                0                0             4047             1162              858                0             2192             1162              858                0             2192              691             1235              691             1235                0             2149                0             2142 
  -2.8713274e+00            24734                0                0                0                0                0                0                0             4082                0                0                0                0                0                0                0             4075             1162              858                0             2198             1162              858                0             2198              691             1234              691             1234                0             2149                0             2142 
  -2.7340939e+00            24744                0                0                0                0                0                0                0             4089                0                0                0                0                0                0                0             4096             1162              858                0             2195             1162              858                0             2195              689             1232              689             1232                0             2147                0             2140 
  -2.5863637e+00            24794                0                0                0                0                0                0                0             4124                0                0                0                0                0                0                0             4117             1162              858                0             2192             1162              858                0             2192              686             1235              686             1235                0             2147                0             2140 
  -2.4386716e+00            24924                0                0                0                0                0                0                0             4215                0                0                0                0                0                0                0             4166             1162              858                0             2191             1162              858                0             2191              685             1233              685             1233                0             2146                0             2139 
  -2.3205179e+00            24948                0                0                0                0                0                0                0             4229                0                0                0                0                0                0                0             4180             1162              858                0             2190             1162              858                0             2190              684             1233              684             1233                0             2146                0             2139 
  -2.1728566e+00            25019                0                0                0                0                0                0                0             4243                0                0                0                0                0                0                0             4229             1162              858                0             2189             1162              858                0             2189              684             1238              684             1238                0             2146                0             2139 
  -2.0251572e+00            24989                0                0                0                0                0                0                0             4236                0                0                0                0                0                0                0             4292             1162              858                0             2188             1162              858                0             2188              684             1238              684             1238                0             2104                0             2097 
  -1.8775140e+00            25009                0                0                0                0                0                0                0             4250                0                0                0                0                0                0                0             4306             1162              857                0             2186             1162              857                0             2186              683             1238              683             1238                0             2104                0             2097 
  -1.7298696e+00            25005                0                0                0                0                0                0                0             4257                0                0                0                0                0                0                0             4313             1162              856                0             2184             1162              856                0             2184              682             1234              682             1234                0             2103                0             2096 
  -1.5822224e+00            25066                0                0                0                0                0                0                0             4320                0                0                0                0                0                0                0             4327             1162              856                0             2181             1162              856                0             2181              681             1230              681             1230                0             2103                0             2096 
  -1.4345764e+00            25111                0                0                0                0                0                0                0             4355                0                0                0                0                0                0                0             4341             1162              856                0             2181             1162              856                0             2181              679             1230              679             1230                0             2103                0             2096 
  -1.2869298e+00            25216                0                0                0                0                0                0                0             4425                0                0                0                0                0                0                0             4369             1162              856                0             2181             1162              856                0             2181              679             1230              679             1230                0             2103                0             2103 
  -1.1393007e+00            25300                0                0                0                0                0                0                0             4460                0                0                0                0                0                0                0             4404             1162              856                0             2181             1162              856                0             2181              679             1230              679             1230                0             2110                0             2110 
  -9.9174294e-01            25380                0                0                0                0                0                0                0             4495                0                0                0                0                0                0                0             4439             1162              856                0             2180             1162              856                0             2180              679             1229              679             1229                0             2117                0             2117 
  -8.4411526e-01            25504                0                0                0                0                0                0                0             4544                0                0                0                0                0                0                0             4453             1162              855                0             2180             1162              855                0             2180              678             1229              678             1229                0             2153                0             2146 
  -6.9925045e-01            25607                0                0                0                0                0                0                0             4579                0                0                0                0                0                0                0             4495             1162              855                0             2180             1162              855                0             2180              677             1229              677             1229                0             2153                0             2174 
  -5.5441444e-01            25564                0                0                0                0                0                0                0             4586                0                0                0                0                0                0                0             4544             1162              855                0             2172             1162              855                0             2172              676             1228              676             1228                0             2117                0             2131 
  -4.0678747e-01            25632                0                0                0                0                0                0                0             4635                0                0                0                0                0                0                0             4551             1162              855                0             2171             1162              855                0             2171              676             1235              676             1235                0             2117                0             2131 
  -2.5915667e-01            25789                0                0                0                0                0                0                0             4684                0                0                0                0                0                0                0             4649             1162              855                0             2171             1162              855                0             2171              674             1242              674             1242                0             2117                0             2131 
  -1.1152292e-01            25969                0                0                0                0                0                0                0             4754                0                0                0                0                0                0                0             4747             1162              855                0             2171             1162              855                0             2171              674             1248              674             1248                0             2117                0             2131 
   3.6106750e-02            26018                0                0                0                0                0                0                0             4775                0                0                0                0                0                0                0             4775             1162              855                0             2171             1162              855                0             2171              674             1248              674             1248                0             2117                0             2131 
   1.8371073e-01            26048                0                0                0                0                0                0                0             4803                0                0                0                0                0                0                0             4775             1162              855                0             2171             1162              855                0             2171              674             1249              674             1249                0             2117                0             2131 
   3.3135442e-01            26076                0                0                0                0                0                0                0             4817                0                0                0                0                0                0                0             4789             1162              855                0             2171             1162              855                0             2171              674             1249              674             1249                0             2117                0             2131 
   4.7900250e-01            26103                0                0                0                0                0                0                0             4838                0                0                0                0                0                0                0             4789             1162              855                0             2172             1162              855                0             2172              676             1249              676             1249                0             2117                0             2131 
   6.2666137e-01            26187                0                0                0                0                0                0                0             4859                0                0                0                0                0                0                0             4824             1162              855                0             2172             1162              855                0             2172              676             1249              676             1249                0             2145                0             2131 
   7.7432629e-01            26235                0                0                0                0                0                0                0             4866                0                0                0                0                0                0                0             4859             1162              855                0             2173             1162              855                0             2173              677             1250              677             1250                0             2145                0             2131 
   9.2200705e-01            26059                0                0                0                0                0                0                0             4845                0                0                0                0                0                0                0             4845             1162              856                0             2173             1162              856                0             2173              679             1229              679             1229                0             2103                0             2068 
   1.0697211e+00            26087                0                0                0                0                0                0                0             4859                0                0                0                0                0                0                0             4859             1162              856                0             2173             1162              856                0             2173              679             1229              679             1229                0             2103                0             2068 
   1.2174626e+00            26098                0                0                0                0                0                0                0             4866                0                0                0                0                0                0                0             4859             1162              856                0             2174             1162              856                0             2174              679             1230              679             1230                0             2103                0             2068 
   1.3652352e+00            26131                0                0                0                0                0                0                0             4873                0                0                0                0                0                0                0             4873             1162              856                0             2180             1162              856                0             2180              679             1230              679             1230                0             2103                0             2068 
   1.5130468e+00            26382                0                0                0                0                0                0                0             4978                0                0                0                0                0                0                0             4992             1162              856                0             2181             1162              856                0             2181              681             1237              681             1237                0             2103                0             2075 
   1.6608666e+00            26605                0                0                0                0                0                0                0             5111                0                0                0                0                0                0                0             5055             1162              856                0             2182             1162              856                0             2182              681             1246              681             1246                0             2110                0             2075 
   1.8087328e+00            26737                0                0                0                0                0                0                0             5111                0                0                0                0                0                0                0             5167             1162              856                0             2184             1162              856                0             2184              683             1251              683             1251                0             2111                0             2076 
   1.9566143e+00            26784                0                0                0                0                0                0                0             5139                0                0                0                0                0                0                0             5174             1162              857                0             2188             1162              857                0             2188              683             1252              683             1252                0             2111                0             2076 
   2.1044992e+00            31088                0                0                0                0                0                0                0             6644                0                0                0                0                0                0                0             6623             1162              858                0             2427             1162              858                0             2427              684             1532              684             1525                0             2265                0             2237 
   2.2390935e+00            31130                0             1416             1423              218                0             2265                0             2237                0                0                0                0                0                0                0             6658                0             2427             1382             1322             2427                0             1382             1322                0                0                0                0                0                0                0             6651 
   2.3737350e+00            30940                0             1404             1411              218                0             2237                0             2209                0                0                0                0                0                0                0             6609                0             2421             1382             1322             2421                0             1382             1322                0                0                0                0                0                0                0             6602 
   2.5084017e+00            30955                0             1404             1411              218                0             2237                0             2209                0                0                0                0                0                0                0             6609                0             2423             1382             1324             2423                0             1382             1324                0                0                0                0                0                0                0             6609 
   2.6430919e+00            31016                0             1407             1414              218                0             2259                0             2231                0                0                0                0                0                0                0             6616                0             2423             1382             1326             2423                0             1382             1326                0                0                0                0                0                0                0             6609 
   2.7778087e+00            31036                0             1410             1417              222                0             2259                0             2231                0                0                0                0                0                0                0             6616                0             2427             1382             1327             2427                0             1382             1327                0                0                0                0                0                0                0             6609 
   2.9000000e+00            31052                0             1411             1418              222                0             2261                0             2233                0                0                0                0                0                0                0             6616                0             2430             1382             1329             2430                0             1382             1329                0                0                0                0                0                0                0             6609 
   3.0347674e+00            31140                0             1412             1419              222                0             2261                0             2233                0                0                0                0                0                0                0             6672                0             2430             1382             1330             2430                0             1382             1330                0                0                0                0                0                0                0             6637 
   3.1695764e+00            31194                0             1413             1420              222                0             2269                0             2241                0                0                0                0                0                0                0             6686                0             2432             1382             1332             2432                0             1382             1332                0                0                0                0                0                0                0             6651 
   3.3025227e+00            31257                0             1424             1424              222                0             2276                0             2248                0                0                0                0                0                0                0             6686                0             2433             1382             1334             2433                0             1382             1334                0                0                0                0                0                0                0             6679 
   3.4187708e+00            31289                0             1426             1426              226                0             2277                0             2249                0                0                0                0                0                0                0             6686                0             2435             1382             1336             2435                0             1382             1336                0                0                0                0                0                0                0             6693 
   3.5200747e+00            31130                0             1407             1400              226                0             2241                0             2213                0                0                0                0                0                0                0             6679                0             2428             1382             1336             2428                0             1382             1336                0                0                0                0                0                0                0             6672 
   3.6030475e+00            31273                0             1409             1402              226                0             2292                0             2264                0                0                0                0                0                0                0             6714                0             2429             1382             1336             2429                0             1382             1336                0                0                0                0                0                0                0             6672 
   3.7206957e+00            31321                0             1404             1404              226                0             2310                0             2324                0                0                0                0                0                0                0             6700                0             2430             1382             1339             2430                0             1382             1339                0                0                0                0                0                0                0             6651 
   3.8025347e+00            31423                0             1404             1404              230                0             2339                0             2367                0                0                0                0                0                0                0             6714                0             2434             1382             1341             2434                0             1382             1341                0                0                0                0                0                0                0             6651 
   3.9121646e+00            31513                0             1404             1404              230                0             2402                0             2367                0                0                0                0                0                0                0             6707                0             2437             1382             1341             2437                0             1382             1341                0                0                0                0                0                0                0             6679 
   4.0100224e+00            31657                0             1404             1404              232                0             2437                0             2430                0                0                0                0                0                0                0             6714                0             2437             1382             1342             2437                0             1382             1342                0                0                0                0                0                0                0             6714 
   4.1122168e+00            31714                0             1408             1408              236                0             2458                0             2444                0                0                0                0                0                0                0             6714                0             2439             1382             1345             2439                0             1382             1345                0                0                0                0                0                0                0             6714 
   4.2047671e+00            31722                0             1410             1410              236                0             2458                0             2444                0                0                0                0                0                0                0             6714                0             2438             1382             1348             2438                0             1382             1348                0                0                0                0                0                0                0             6714 
   4.3015631e+00            31877                0                0                0                0                0                0                0             6742                0                0                0             2500                0                0                0             2465              726             2447             1518             1804             1655             2124              707             2447                0                0                0                0                0                0                0             6742 
   4.4015126e+00            32076                0                0                0                0                0                0                0             6770                0                0                0             2556                0                0                0             2549              727             2446             1518             1805             1654             2120              708             2446                0                0                0                0                0                0                0             6777 
   4.5040301e+00            32383                0                0                0                0                0                0                0             6896                0                0                0             2570                0                0                0             2584              727             2448             1518             1805             1657             2122              709             2448                0                0                0                0                0                0                0             6899 
   4.6030020e+00            32593                0                0                0                0                0                0                0             6924                0                0                0             2637                0                0                0             2651              727             2450             1518             1805             1658             2123              709             2450                0                0                0                0                0                0                0             6941 
   4.7019627e+00            32904                0                0                0                0                0                0                0             7004                0                0                0             2669                0                0                0             2718              727             2454             1518             1805             1667             2129              710             2454                0                0                0                0                0                0                0             7049 
   4.8010463e+00            33034                0                0                0                0                0                0                0             7015                0                0                0             2707                0                0                0             2763              727             2457             1519             1806             1670             2133              713             2457                0                0                0                0                0                0                0             7067 
   4.9000163e+00            33058                0                0                0                0                0                0                0             7022                0                0                0             2718                0                0                0             2767              727             2454             1519             1806             1672             2137              715             2454                0                0                0                0                0                0                0             7067 
   5.0089158e+00            33176                0                0                0                0                0                0                0             7036                0                0                0             2769                0                0                0             2797              727             2457             1519             1806             1673             2142              719             2457                0                0                0                0                0                0                0             7074 
   5.1079625e+00            33287                0                0                0                0                0                0                0             7043                0                0                0             2822                0                0                0             2836              727             2458             1519             1806             1680             2145              719             2458                0                0                0                0                0                0                0             7074 
   5.2069268e+00            34015                0                0                0                0                0                0                0             7057                0                0                0             2826                0                0                0             2833              807             2510             1726             2093             1686             2151              721             2510                0                0                0                0                0                0                0             7095 
   5.3059508e+00            34438                0                0                0                0                0                0                0             7140             1372             1666                0             2597                0             2660             1673             1372                0                0                0             2884             1566             1566                0             2850                0                0                0                0                0                0                0             7092 
   5.4049367e+00            34845                0                0                0                0                0                0                0             7161             1372             1681                0             2759                0             2794             1695             1372                0                0                0             2884             1577             1577                0             2857                0                0                0                0                0                0                0             7116 
   5.5039525e+00            35418                0                0                0                0                0                0                0             7203             1373             1690                0             2943                0             2989             1718             1373                0                0                0             2891             1584             1584                0             2926                0                0                0                0                0                0                0             7144 
   5.6014058e+00            36255                0                0                0                0                0                0                0             7210             1373             1770                0             3178                0             3227             1780             1373                0                0                0             2928             1633             1619                0             2964                0                0                0                0                0                0                0             7200 
   5.7067897e+00            37456                0                0                0                0                0                0                0             7294             1373             1934                0             3493                0             3470             1968             1373                0                0                0             2950             1662             1655                0             2979                0                0                0                0                0                0                0             7305 
   5.8068404e+00            38689                0                0                0                0                0                0                0             7371             1374             2143                0             3778                0             3760             2080             1374                0                0                0             2988             1692             1664                0             3027                0                0                0                0                0                0                0             7438 
   5.9024242e+00            40357                0                0                0                0                0                0                0             7455             1374             2290                0             4293                0             4319             2314             1374                0                0                0             2991             1729             1694                0             3030                0                0                0                0                0                0                0             7494 
   6.0096914e+00            42622                0                0                0                0                0                0                0             7504             1374             2771                0             4902                0             4986             2635             1374                0                0                0             3006             1741             1720                0             3045                0                0                0                0                0                0                0             7564 
   6.1088032e+00            45588                0                0                0                0                0                0                0             7532             1374             3539                0             5467                0             5591             3496             1374                0                0                0             3051             1741             1727                0             3097                0                0                0                0                0                0                0             7599 
   6.2077814e+00            48313                0                0                0                0                0                0                0             7567             1375             4268                0             5949                0             6082             4324             1375                0                0                0             3086             1764             1750                0             3146                0                0                0                0                0                0                0             7627 
   6.3011710e+00            50576              946             1375             1769             4061                0                0                0             6462                0                0                0             3120                0                0                0             7588              946             1375                0             6347                0             3989             1776                0                0                0                0             3188                0                0                0             7634 
   6.4077286e+00            52970              947             1375             1965             4634                0                0                0             6883                0                0                0             3170                0                0                0             7616              947             1375                0             6762                0             4512             1818                0                0                0                0             3269                0                0                0             7697 
   6.5049560e+00            54551              947             1375             2052             4958                0                0                0             7175                0                0                0             3316                0                0                0             7609              947             1375                0             7007                0             4815             1954                0                0                0                0             3310                0                0                0             7711 
   6.6020645e+00            55762              947             1375             2174             5173                0                0                0             7367                0                0                0             3327                0                0                0             7609              947             1375                0             7205                0             5124             2097                0                0                0                0             3331                0                0                0             7711 
   6.7013959e+00            56841              947             1375             2359             5448                0                0                0             7449                0                0                0             3351                0                0                0             7609              947             1375                0             7291                0             5384             2240                0                0                0                0             3355                0                0                0             7711 
   6.8005910e+00            58015              947             1376             2560             5697                0                0                0             7606                0                0                0             3351                0                0                0             7609              947             1376                0             7461                0             5662             2329                0                0                0                0             3369                0                0                0             7725 
   6.9093072e+00            59653              947             1376             2874             5878                0                0                0             7796                0                0                0             3431                0                0                0             7616              947             1376                0             7753                0             5853             2657                0                0                0                0             3417                0                0                0             7732 
   7.0071396e+00            61022              947             1376             3118             5997                0                0                0             7989                0                0                0             3465                0                0                0             7602              947             1376                0             7994                0             5997             3020                0                0                0                0             3462                0                0                0             7732 
   7.1008794e+00            62032              948             1376             3479             6062                0                0                0             8132                0                0                0             3526                0                0                0             7581              948             1376                0             8104                0             6062             3249                0                0                0                0             3485                0                0                0             7704 
   7.2041532e+00            63518                0             2324                0             6124                0                0                0             8303             2324                0                0             6124                0                0                0             8389                0                0                0             7690                0             3816                0             3522                0             3560                0             3768                0                0                0             7574 
   7.3096333e+00            64586                0             2381                0             6144                0                0                0             8520             2381                0                0             6144                0                0                0             8559                0                0                0             7669                0             4072                0             3539                0             3588                0             4036                0                0                0             7553 
   7.4089793e+00            66169                0             2381                0             6170                0                0                0             8873             2381                0                0             6170                0                0                0             8872                0                0                0             7690                0             4454                0             3560                0             3588                0             4428                0                0                0             7602 
   7.5083666e+00            67576                0             2381                0             6185                0                0                0             9185             2381                0                0             6185                0                0                0             9189                0                0                0             7746                0             4807                0             3592                0             3623                0             4707                0                0                0             7595 
   7.6077339e+00            69017                0             2382                0             6209                0                0                0             9433             2382                0                0             6209                0                0                0             9608                0                0                0             7741                0             5102                0             3640                0             3633                0             5081                0                0                0             7597 
   7.7070864e+00            70082                0             2383                0             6232                0                0                0             9660             2383                0                0             6225                0                0                0             9860                0                0                0             7797                0             5363                0             3640                0             3626                0             5281                0                0                0             7632 
   7.8064895e+00            71288                0             2383                0             6251                0                0                0             9944             2383                0                0             6244                0                0                0            10024                0                0                0             7870                0             5588                0             3662                0             3641                0             5621                0                0                0             7677 
   7.9083295e+00            72483                0             2384                0             6268                0                0                0            10199             2384                0                0             6261                0                0                0            10389                0                0                0             7880                0             5812                0             3662                0             3648                0             5891                0                0                0             7705 
   8.0056277e+00            73416                0             2385                0             6292                0                0                0            10293             2385                0                0             6285                0                0                0            10493                0                0                0             7940                0             6110                0             3663                0             3649                0             6128                0                0                0             7793 
   8.1126626e+00            74631             3808                0                0             6043                0                0                0             8005             3801                0                0             6378                0                0                0             7865                0                0                0            10763             2386             2386                0             6299                0                0            10591                0                0                0                0             6306 
   8.2125460e+00            75520             3791                0                0             6320                0                0                0             8029             3798                0                0             6636                0                0                0             7917                0                0                0            10897             2386             2386                0             6323                0                0            10707                0                0                0                0             6330 
   8.3021516e+00            76345                0             3809                0             6532                0                0                0             8071                0                0                0             7987                0             3802                0             6782             2386             2386                0             6350                0                0                0            11045                0                0                0             6357                0            10838                0                0 
   8.4069530e+00            77597                0             3833                0             6833                0                0                0             8138                0                0                0             8075                0             3826                0             7090             2387             2387                0             6373                0                0                0            11268                0                0                0             6380                0            11007                0                0 
   8.5105518e+00            78902                0             3822                0             7122                0                0                0             8285                0                0                0             8117                0             3829                0             7433             2390             2393                0             6389                0                0                0            11525                0                0                0             6389                0            11208                0                0 
   8.6007021e+00            80099                0             3821                0             7352                0                0                0             8389                0                0                0             8270                0             3852                0             7573             2398             2401                0             6418                0                0                0            11746                0                0                0             6411                0            11468                0                0 
   8.7099976e+00            81518                0             3869                0             7603                0                0                0             8429                0                0                0             8401                0             3872                0             7897             2398             2401                0             6430                0                0                0            11963                0                0                0             6430                0            11825                0                0 
   8.8016364e+00            83136                0             3912                0             7951                0                0                0             8528                0                0                0             8444                0             3912                0             8209             2427             2471                0             6455                0                0                0            12282                0                0                0             6455                0            12090                0                0 
   8.9036640e+00            84485                0             3964                0             8239                0                0                0             8676                0                0                0             8620                0             3960                0             8430             2454             2456                0             6482                0                0                0            12482                0                0                0             6475                0            12247                0                0 
   9.0014168e+00            85567                0             3979                0             8444                0                0                0             8824                0                0                0             8712                0             3975                0             8582             2448             2485                0             6502                0                0                0            12677                0                0                0             6495                0            12444                0                0 
   9.1141468e+00            86881                0             3982                0             8717                0                0                0             8928                0                0                0             8851                0             3978                0             8889             2479             2558                0             6524                0                0                0            12848                0                0                0             6517                0            12610                0                0 
   9.2025610e+00            88219                0             3982                0             9026                0                0                0             9099                0                0                0             9057                0             3978                0             9119             2542             2580                0             6543                0                0                0            13008                0                0                0             6536                0            12749                0                0 
   9.3166454e+00            89335                0             3964                0             9247                0                0                0             9293                0                0                0             9251                0             3974                0             9270             2536             2567                0             6564                0                0                0            13189                0                0                0             6557                0            12923                0                0 
   9.4138819e+00            91351                0             3964                0             9534                0                0                0             9440                0                0                0             9398                0             3974                0             9610             2957             2997                0             6595                0                0                0            13238                0                0                0             6588                0            13056                0                0 
   9.5165859e+00            92491                0             3938                0             9857                0                0                0             9676                0                0                0             9592                0             3941                0             9788             2911             3036                0             6621                0                0                0            13385                0                0                0             6614                0            13132                0                0 
   9.6154613e+00            93756                0             3948                0            10042                0                0                0             9786                0                0                0             9758                0             3951                0            10067             2986             3057                0             6641                0                0                0            13542                0                0                0             6634                0            13344                0                0 
   9.7196578e+00            95162                0             3954                0            10305                0                0                0             9970                0                0                0             9946                0             3961                0            10347             3036             3188                0             6672                0                0                0            13669                0                0                0             6665                0            13449                0                0 
   9.8051008e+00            96375                0             3967                0            10536                0                0                0            10062                0                0                0            10059                0             3974                0            10515             3161             3310                0             6685                0                0                0            13825                0                0                0             6678                0            13603                0                0 
   9.9188649e+00            97918                0                0                0            10745             3939             3946                0            10772                0                0                0            10373                0                0                0            10345                0                0                0            13769             3250                0                0             6716             2244             1131                0             6723                0                0                0            13965 
   1.0013913e+01            99491                0                0                0            11004             3947             3961                0            10945                0                0                0            10565                0                0                0            10516                0                0                0            13989             3370                0                0             6741             2340             1171                0             6748                0                0                0            14194 
   1.0115947e+01           100796                0                0                0            11213             3981             3998                0            11121                0                0                0            10724                0                0                0            10717                0                0                0            14126             3476                0                0             6763             2419             1172                0             6770                0                0                0            14316 
   1.0210429e+01           101596                0                0                0            11365             3987             3990                0            11250                0                0                0            10861                0                0                0            10847                0                0                0            14157             3569                0                0             6788             2463             1174                0             6789                0                0                0            14356 
   1.0307969e+01           102770                0                0                0            11494             4051             4033                0            11421                0                0                0            11007                0                0                0            11035                0                0                0            14268             3621                0                0             6809             2548             1175                0             6808                0                0                0            14500 
   1.0404597e+01           103995                0                0                0            11695             4046             4049                0            11627                0                0                0            11232                0                0                0            11257                0                0                0            14359             3657                0                0             6839             2631             1176                0             6832                0                0                0            14595 
   1.0507755e+01           105220                0                0                0            11922             4106             4109                0            11825                0                0                0            11434                0                0                0            11417                0                0                0            14479             3657                0                0             6867             2665             1176                0             6858                0                0                0            14705 
   1.0622546e+01           106490                0                0                0            12060             4214             4203                0            11962                0                0                0            11596                0                0                0            11614                0                0                0            14578             3796                0                0             6895             2702             1189                0             6886                0                0                0            14795 
   1.0708033e+01           107072                0                0                0            12157             4221             4147                0            12010                0                0                0            11741                0                0                0            11742                0                0                0            14567             3910                0                0             6839             2748             1260                0             6844                0                0                0            14886 
   1.0800601e+01           108604                0                0                0            12303             4270             4237                0            12138                0                0                0            12015                0                0                0            12012                0                0                0            14736             4046                0                0             6857             2877             1269                0             6863                0                0                0            14981 
   1.0917617e+01           110350                0                0                0            12412             4380             4347                0            12275                0                0                0            12235                0                0                0            12148                0                0                0            14856             4247                0                0             6895             3163             1272                0             6901                0                0                0            15219 
   1.1004363e+01           110750                0                0                0            12411             4463             4374                0            12228                0                0                0            12274                0                0                0            12306                0                0                0            14861             4288                0                0             6920             3262             1273                0             6903                0                0                0            15187 
   1.1127178e+01           112316                0                0                0            12496             4521             4518                0            12341                0                0                0            12597                0                0                0            12521                0                0                0            14974             4498                0                0             6948             3375             1292                0             6931                0                0                0            15304 
   1.1232729e+01           113495                0                0                0            12540             4682             4668                0            12402                0                0                0            12718                0                0                0            12744                0                0                0            15061             4609                0                0             6971             3407             1310                0             6958                0                0                0            15425 
   1.1311119e+01           113487                0                0                0            12508             4653             4628                0            12360                0                0                0            12838                0                0                0            12727                0                0                0            15017             4641                0                0             6980             3444             1336                0             6960                0                0                0            15395 
   1.1417529e+01           114524                0                0                0            12561             4825             4796                0            12401                0                0                0            12964                0                0                0            12853                0                0                0            15132             4682                0                0             7016             3484             1337                0             6995                0                0                0            15478 
   1.1518901e+01           115608                0                0                0            12602             4987             4918                0            12449                0                0                0            13094                0                0                0            13001                0                0                0            15236             4751                0                0             7059             3584             1352                0             7022                0                0                0            15553 
   1.1629601e+01           115863                0                0                0            12427             5068             4990                0            12338                0                0                0            13151                0                0                0            13057                0                0                0            15245             4885                0                0             7102             3615             1354                0             7057                0                0                0            15574 
   1.1734275e+01           117018                0                0                0            12506             5182             5130                0            12423                0                0                0            13255                0                0                0            13193                0                0                0            15367             4929                0                0             7130             3750             1365                0             7083                0                0                0            15705 
   1.1808760e+01           117971                0                0                0            12578             5325             5237                0            12494                0                0                0            13332                0                0                0            13259                0                0                0            15420             5043                0                0             7158             3895             1372                0             7110                0                0                0            15748 
   1.1913013e+01           119041                0                0                0            12651             5496             5401                0            12564                0                0                0            13401                0                0                0            13331                0                0                0            15531             5154                0                0             7190             3950             1417                0             7141                0                0                0            15814 
   1.2014355e+01           118898                0                0                0            12574             5487             5422                0            12505                0                0                0            13349                0                0                0            13213                0                0                0            15466             5267                0                0             7207             4006             1449                0             7149                0                0                0            15804 
   1.2124681e+01           120147                0                0                0            12633             5706             5670                0            12564                0                0                0            13472                0                0                0            13395                0                0                0            15547             5306                0                0             7242             4076             1457                0             7184                0                0                0            15895 
   1.2221398e+01           122045                0                0                0            12698             5781             5793                0            12607                0                0                0            13558                0                0                0            13474                0                0                0            15641             5909                0                0             7277             4517             1571                0             7223                0                0                0            15996 
   1.2334588e+01           121914                0                0                0            12659             5777             5807                0            12592                0                0                0            13367                0                0                0            13332                0                0                0            15596             6081                0                0             7309             4618             1555                0             7247                0                0                0            15974 
   1.2419793e+01           122649                0                0                0            12725             5840             5894                0            12623                0                0                0            13445                0                0                0            13369                0                0                0            15652             6126                0                0             7330             4727             1565                0             7268                0                0                0            16085 
   1.2507202e+01           123275                0                0                0            12753             5902             5935                0            12652                0                0                0            13515                0                0                0            13495                0                0                0            15731             6183                0                0             7353             4727             1599                0             7296                0                0                0            16134 
   1.2634359e+01           124641                0                0                0            12802             6072             6086                0            12751                0                0                0            13626                0                0                0            13655                0                0                0            15855             6296                0                0             7396             4912             1602                0             7354                0                0                0            16234 
   1.2722904e+01           123754                0                0                0            12682             5957             6013                0            12610                0                0                0            13427                0                0                0            13557                0                0                0            15725             6340                0                0             7422             4932             1599                0             7382                0                0                0            16108 
   1.2814220e+01           124621                0                0                0            12717             6069             6108                0            12666                0                0                0            13448                0                0                0            13630                0                0                0            15792             6453                0                0             7455             5100             1601                0             7418                0                0                0            16164 
   1.2907510e+01           125496                0                0                0            12753             6162             6158                0            12703                0                0                0            13632                0                0                0            13720                0                0                0            15865             6510                0                0             7490             5155             1605                0             7451                0                0                0            16292 
   1.3000855e+01           126537                0                0                0            12869             6230             6265                0            12842                0                0                0            13777                0                0                0            13806                0                0                0            15926             6637                0                0             7540             5166             1629                0             7497                0                0                0            16353 
   1.3140875e+01           127620                0                0                0            16013             5123             1619                0             7584             5279             1661                0             7547                0                0                0            16451                0             4843                0            12941                0                0                0            13805                0                0                0            13907             4874             2984                0            12989 
   1.3234321e+01           127086                0                0                0            15853             5204             1686                0             7606             5350             1714                0             7568                0                0                0            16408                0             4731                0            12870                0                0                0            13699                0                0                0            13798             4762             2993                0            12844 
   1.3327939e+01           127942                0                0                0            15963             5274             1689                0             7638             5393             1717                0             7592                0                0                0            16462                0             4791                0            12946                0                0                0            13863                0                0                0            13850             4836             3014                0            12914 
   1.3421774e+01           129630                0                0                0            16066             5643             1697                0             7679             5870             1760                0             7682                0                0                0            16603                0             4840                0            13022                0                0                0            13943                0                0                0            13909             4878             3054                0            12984 
   1.3515782e+01           130523                0                0                0            16143             5711             1706                0             7721             5920             1762                0             7709                0                0                0            16673                0             4957                0            13100                0                0                0            13983                0                0                0            13984             4978             3114                0            13062 
   1.3610124e+01           131215                0                0                0            16206             5816             1738                0             7747             5943             1766                0             7736                0                0                0            16726                0             4983                0            13160                0                0                0            14091                0                0                0            14050             4990             3161                0            13102 
   1.3704334e+01           130661                0                0                0            16065             5861             1786                0             7775             6081             1793                0             7742                0                0                0            16567                0             4860                0            13070                0                0                0            13999                0                0                0            14052             4860             3177                0            12973 
   1.3844946e+01           131801                0                0                0            16169             6014             1790                0             7828             6180             1817                0             7793                0                0                0            16653                0             4922                0            13141                0                0                0            14084                0                0                0            14223             4915             3235                0            13037 
   1.3938521e+01           132566                0                0                0            16223             6092             1842                0             7850             6216             1862                0             7862                0                0                0            16717                0             4971                0            13212                0                0                0            14133                0                0                0            14223             4964             3291                0            13108 
   1.4031973e+01           133446                0                0                0            16284             6140             1857                0             7877             6328             1891                0             7897                0                0                0            16790                0             5013                0            13304                0                0                0            14238                0                0                0            14328             5013             3338                0            13148 
   1.4125314e+01           133014                0                0                0            16146             6217             1857                0             7903             6404             1898                0             7889                0                0                0            16653                0             4850                0            13327                0                0                0            14254                0                0                0            14275             4843             3355                0            13143 
   1.4218499e+01           133862                0                0                0            16209             6329             1869                0             7939             6463             1910                0             7919                0                0                0            16729                0             4872                0            13404                0                0                0            14383                0                0                0            14351             4858             3408                0            13219 
   1.4311611e+01           134757                0                0                0            16313             6388             1873                0             7961             6489             1935                0             7940                0                0                0            16790                0             4913                0            13476                0                0                0            14488                0                0                0            14460             4937             3454                0            13340 
   1.4404619e+01           135586                0                0                0            16376             6417             1884                0             7991             6642             1946                0             7967                0                0                0            16856                0             4949                0            13593                0                0                0            14546                0                0                0            14552             4959             3480                0            13428 
   1.4543944e+01           138157                0                0                0            16512             7059             2043                0             8042             7275             2075                0             8021                0                0                0            16976                0             5008                0            13725                0                0                0            14671                0                0                0            14659             5011             3543                0            13537 
   1.4638412e+01           137835                0                0                0            16339             7136             2046                0             8002             7338             2085                0             8031                0                0                0            16900                0             4929                0            13703                0                0                0            14659                0                0                0            14620             4949             3598                0            13500 
   1.4735577e+01           138525                0                0                0            16400             7182             2074                0             8036             7389             2093                0             8068                0                0                0            16976                0             4950                0            13766                0                0                0            14702                0                0                0            14718             4977             3652                0            13542 
   1.4832632e+01           139283                0                0                0            16466             7220             2126                0             8071             7400             2134                0             8113                0                0                0            17062                0             4978                0            13808                0                0                0            14807                0                0                0            14808             5012             3694                0            13584 
   1.4929579e+01           140230                0                0                0            16541             7286             2131                0             8125             7489             2139                0             8143                0                0                0            17162                0             5046                0            13865                0                0                0            14922                0                0                0            14926             5056             3737                0            13662 
   1.5026760e+01           140908                0                0                0            16616             7413             2134                0             8156             7571             2172                0             8173                0                0                0            17220                0             5058                0            13933                0                0                0            14964                0                0                0            14954             5068             3774                0            13702 
   1.5124072e+01           140734                0                0                0            16414             7573             2131                0             8139             7699             2201                0             8137                0                0                0            17068                0             5019                0            13959                0                0                0            14998                0                0                0            14867             5012             3824                0            13693 
   1.5223611e+01           141952                0                0                0            16481             7611             2135                0             8173             7720             2226                0             8177                0                0                0            17183                0             5070                0            14131                0                0                0            15159                0                0                0            14959             5091             3939                0            13897 
   1.5312897e+01           142773                0                0                0            16538             7649             2151                0             8195             7809             2308                0             8199                0                0                0            17233                0             5105                0            14257                0                0                0            15208                0                0                0            15018             5119             3982                0            14002 
   1.5401451e+01           143803                0                0                0            16596             7707             2251                0             8214             7984             2397                0             8219                0                0                0            17308                0             5129                0            14346                0                0                0            15315                0                0                0            15086             5129             4024                0            14098 
   1.5527374e+01           144803                0                0                0            16508             8260             2354                0             8216             8446             2444                0             8251                0                0                0            17228                0             5091                0            14322                0                0                0            15364                0                0                0            15065             5119             4043                0            14092 
   1.5624826e+01           145652                0                0                0            16573             8377             2385                0             8251             8491             2468                0             8283                0                0                0            17320                0             5112                0            14395                0                0                0            15417                0                0                0            15189             5126             4089                0            14176 
   1.5722779e+01           146513                0                0                0            16647             8547             2399                0             8291             8534             2489                0             8345                0                0                0            17386                0             5131                0            14478                0                0                0            15452                0                0                0            15296             5172             4129                0            14217 
   1.5822022e+01           147395                0                0                0            16726             8597             2431                0             8325             8656             2493                0             8380                0                0                0            17461                0             5176                0            14569                0                0                0            15507                0                0                0            15361             5221             4184                0            14308 
   1.5920830e+01           148271                0                0                0            16808             8681             2460                0             8362             8751             2529                0             8424                0                0                0            17551                0             5204                0            14672                0                0                0            15539                0                0                0            15442             5242             4223                0            14383 
   1.6019054e+01           147740                0                0                0            16601             8682             2453                0             8350             8783             2532                0             8383                0                0                0            17419                0             5114                0            14655                0                0                0            15630                0                0                0            15404             5173             4228                0            14333 
   1.6117448e+01           148659                0                0                0            16690             8783             2491                0             8391             8843             2563                0             8416                0                0                0            17501                0             5139                0            14749                0                0                0            15727                0                0                0            15455             5205             4288                0            14418 
   1.6214162e+01           149531                0                0                0            16800             8783             2532                0             8438             8935             2590                0             8454                0                0                0            17573                0             5156                0            14855                0                0                0            15786                0                0                0            15510             5222             4345                0            14552 
   1.6312296e+01           150260                0                0                0            16863             8836             2537                0             8467             8998             2609                0             8484                0                0                0            17642                0             5173                0            14934                0                0                0            15912                0                0                0            15551             5242             4388                0            14624 
   1.6410114e+01           151200                0                0                0            16957             8924             2563                0             8520             9050             2628                0             8512                0                0                0            17762                0             5192                0            15050                0                0                0            16053                0                0                0            15576             5261             4433                0            14719 
   1.6508638e+01           152004                0                0                0            16617             9546             2728                0             8559             9632             2793                0             8525                0                0                0            17502                0             5119                0            15020                0                0                0            16047                0                0                0            15521             5209             4494                0            14692 
   1.6607728e+01           152844                0                0                0            16731             9640             2756                0             8582             9700             2814                0             8545                0                0                0            17581                0             5134                0            15078                0                0                0            16120                0                0                0            15612             5231             4566                0            14754 
   1.6706159e+01           153768                0                0                0            16856             9699             2764                0             8629             9784             2867                0             8574                0                0                0            17671                0             5152                0            15133                0                0                0            16199                0                0                0            15713             5276             4647                0            14804 
   1.6805810e+01           154559                0                0                0            16936             9787             2767                0             8680             9842             2870                0             8614                0                0                0            17749                0             5173                0            15193                0                0                0            16311                0                0                0            15793             5283             4697                0            14864 
   1.6904265e+01           155526                0                0                0            17099             9868             2795                0             8707             9898             2912                0             8644                0                0                0            17869                0             5199                0            15254                0                0                0            16442                0                0                0            15869             5309             4736                0            14925 
   1.7001405e+01           154848                0                0                0            16982             9903             2793                0             8687            10019             2966                0             8635                0                0                0            17586                0             5155                0            15149                0                0                0            16368                0                0                0            15736             5252             4762                0            14855 
   1.7147778e+01           156401                0                0                0            17104            10080             2801                0             8766            10065             3009                0             8693                0                0                0            17739                0             5200                0            15401                0                0                0            16530                0                0                0            15753             5287             4860                0            15113 
   1.7246503e+01           157515                0                0                0            17222            10186             2906                0             8810            10140             3090                0             8735                0                0                0            17815                0             5214                0            15507                0                0                0            16623                0                0                0            15850             5308             4904                0            15205 
   1.7344987e+01           159526                0                0                0            17332            10685             3042                0             8840            10695             3177                0             8764                0                0                0            17921                0             5255                0            15648                0                0                0            16673                0                0                0            15891             5335             4943                0            15325 
   1.7443708e+01           160495                0                0                0            17444            10805             3081                0             8896            10836             3223                0             8818                0                0                0            18049                0             5262                0            15731                0                0                0            16745                0                0                0            15901             5342             4975                0            15387 
   1.7542340e+01           159712                0                0                0            17157            10872             3124                0             8881            10868             3231                0             8799                0                0                0            17940                0             5158                0            15690                0                0                0            16741                0                0                0            15631             5277             5036                0            15307 
   1.7640122e+01           160538                0                0                0            17266            10935             3181                0             8919            10960             3254                0             8843                0                0                0            18015                0             5180                0            15749                0                0                0            16818                0                0                0            15704             5285             5076                0            15353 
   1.7738665e+01           161209                0                0                0            17401            10967             3218                0             8960            10997             3260                0             8889                0                0                0            18108                0             5180                0            15817                0                0                0            16842                0                0                0            15731             5285             5132                0            15422 
   1.7837577e+01           162185                0                0                0            17503            10989             3231                0             8994            11096             3287                0             8930                0                0                0            18280                0             5227                0            15918                0                0                0            16961                0                0                0            15776             5318             5200                0            15475 
   1.7936162e+01           163018                0            15637             2994                0                0             5330                0            15786                0            16032                0             5279                0             5232                0            17023                0            11025             3543             8974                0            17600                0             9037                0            11125                0                0                0                0                0            18401 
   1.8035136e+01           161645                0            15503             3014                0                0             5260                0            15379                0            15942                0             5318                0             5113                0            16899                0            11036             3542             8909                0            17342                0             9041                0            11204                0                0                0                0                0            18143 
   1.8134813e+01           162655                0            15635             3087                0                0             5272                0            15441                0            16023                0             5380                0             5139                0            16930                0            11134             3581             8952                0            17449                0             9098                0            11298                0                0                0                0                0            18236 
   1.8232840e+01           165156                0            15715             3248                0                0             5301                0            15560                0            16088                0             5419                0             5168                0            17082                0            11831             3715             8992                0            17599                0             9144                0            11936                0                0                0                0                0            18358 
   1.8332830e+01           166011                0            15790             3317                0                0             5308                0            15595                0            16158                0             5472                0             5168                0            17096                0            11914             3761             9033                0            17695                0             9196                0            11985                0                0                0                0                0            18523 
   1.8432513e+01           166777                0            15875             3395                0                0             5318                0            15612                0            16205                0             5539                0             5185                0            17123                0            11979             3794             9076                0            17792                0             9240                0            12045                0                0                0                0                0            18599 
   1.8531426e+01           165175                0            15770             3403                0                0             5218                0            15164                0            16099                0             5574                0             5120                0            16713                0            12062             3805             9008                0            17556                0             9244                0            12110                0                0                0                0                0            18329 
   1.8630885e+01           166154                0            15845             3430                0                0             5240                0            15206                0            16174                0             5640                0             5170                0            16741                0            12157             3922             9039                0            17668                0             9278                0            12173                0                0                0                0                0            18471 
   1.8730036e+01           167185                0            15903             3435                0                0             5257                0            15306                0            16232                0             5718                0             5201                0            16806                0            12229             3937             9077                0            17852                0             9314                0            12276                0                0                0                0                0            18642 
   1.8828711e+01           168310                0            16090             3467                0                0             5285                0            15343                0            16412                0             5774                0             5229                0            16879                0            12316             3976             9123                0            17987                0             9372                0            12322                0                0                0                0                0            18735 
   1.8927351e+01           169205                0            16221             3556                0                0             5292                0            15343                0            16546                0             5826                0             5229                0            16896                0            12334             4071             9152                0            18076                0             9406                0            12354                0                0                0                0                0            18903 
   1.9026592e+01           166861                0            16077             3593                0                0             5175                0            14849                0            16239                0             5850                0             5105                0            16454                0            12366             4087             9080                0            17681                0             9350                0            12410                0                0                0                0                0            18545 
   1.9125626e+01           168952                0            16174             3675                0                0             5192                0            14890                0            16316                0             5892                0             5150                0            16478                0            13050             4180             9123                0            17854                0             9394                0            12938                0                0                0                0                0            18646 
   1.9224831e+01           169945                0            16233             3723                0                0             5211                0            14920                0            16420                0             5966                0             5176                0            16506                0            13173             4219             9187                0            17967                0             9447                0            13037                0                0                0                0                0            18760 
   1.9323996e+01           170697                0            16283             3791                0                0             5211                0            14927                0            16471                0             6016                0             5176                0            16506                0            13209             4289             9242                0            18096                0             9497                0            13122                0                0                0                0                0            18861 
   1.9423174e+01           171746                0            16376             3816                0                0             5223                0            14968                0            16552                0             6054                0             5188                0            16646                0            13239             4329             9283                0            18308                0             9538                0            13201                0                0                0                0                0            19025 
   1.9522412e+01           169237                0            16155             3828                0                0             5085                0            14434                0            16273                0             6107                0             5106                0            16021                0            13265             4391             9231                0            17934                0             9510                0            13195                0                0                0                0                0            18702 
   1.9621627e+01           170116                0            16321             3843                0                0             5092                0            14448                0            16409                0             6167                0             5113                0            16035                0            13301             4396             9317                0            18068                0             9557                0            13231                0                0                0                0                0            18818 
   1.9720899e+01           170874                0            16425             3850                0                0             5092                0            14458                0            16496                0             6230                0             5120                0            16086                0            13332             4410             9391                0            18169                0             9599                0            13303                0                0                0                0                0            18913 
   1.9820191e+01           171835                0            16501             3892                0                0             5099                0            14458                0            16582                0             6270                0             5155                0            16107                0            13486             4465             9427                0            18301                0             9647                0            13385                0                0                0                0                0            19060 
   1.9919531e+01           174512                0            16600             4116                0                0             5099                0            14485                0            16719                0             6371                0             5155                0            16107                0            14154             4647             9484                0            18540                0             9701                0            14111                0                0                0                0                0            19223 
   2.0018900e+01           172305                0            16410             4160                0                0             5039                0            14095                0            16310                0             6414                0             5088                0            15574                0            14208             4691             9415                0            18181                0             9620                0            14159                0                0                0                0                0            18941 
   2.0118289e+01           173160                0            16460             4214                0                0             5044                0            14095                0            16362                0             6504                0             5093                0            15601                0            14299             4745             9448                0            18264                0             9661                0            14293                0                0                0                0                0            19077 
   2.0217714e+01           174072                0            16529             4244                0                0             5044                0            14095                0            16431                0             6542                0             5093                0            15645                0            14396             4796             9497                0            18455                0             9710                0            14376                0                0                0                0                0            19219 
   2.0317171e+01           174925                0            16605             4291                0                0             5051                0            14105                0            16514                0             6609                0             5093                0            15655                0            14507             4830             9551                0            18601                0             9759                0            14390                0                0                0                0                0            19364 
   2.0416716e+01           175949                0            16810             4320                0                0             5051                0            14126                0            16724                0             6692                0             5093                0            15655                0            14536             4842             9606                0            18779                0             9815                0            14405                0                0                0                0                0            19495 
   2.0516340e+01           173672                0            16703             4397                0                0             5007                0            13577                0            16457                0             6717                0             4965                0            14952                0            14533             5018             9572                0            18343                0             9807                0            14474                0                0                0                0                0            19150 
   2.0615962e+01           175717                0            16799             4543                0                0             5007                0            13577                0            16583                0             6763                0             4965                0            14982                0            15125             5104             9627                0            18502                0             9861                0            15033                0                0                0                0                0            19246 
   2.0715615e+01           176821                0            16925             4575                0                0             5014                0            13577                0            16712                0             6815                0             4972                0            14982                0            15260             5131             9679                0            18770                0             9916                0            15116                0                0                0                0                0            19377 
   2.0815347e+01           177630                0            16982             4610                0                0             5014                0            13584                0            16768                0             6885                0             4986                0            15006                0            15282             5140             9747                0            18886                0             9977                0            15246                0                0                0                0                0            19517 
   2.0915086e+01           178459                0            17054             4614                0                0             5014                0            13595                0            16833                0             6955                0             4986                0            15037                0            15341             5144             9817                0            19060                0            10047                0            15326                0                0                0                0                0            19636 
   2.1014836e+01           175545                0            16830             4611                0                0             4909                0            13042                0            16421                0             6985                0             4902                0            14400                0            15405             5170             9754                0            18577                0             9990                0            15327                0                0                0                0                0            19222 
   2.1114663e+01           176496                0            16937             4638                0                0             4916                0            13056                0            16515                0             7058                0             4916                0            14421                0            15420             5177             9852                0            18797                0            10053                0            15377                0                0                0                0                0            19363 
   2.1214520e+01           177309                0            17074             4644                0                0             4923                0            13056                0            16626                0             7118                0             4916                0            14428                0            15422             5183             9916                0            18950                0            10110                0            15466                0                0                0                0                0            19477 
   2.1314431e+01           178175                0            17218             4679                0                0             4923                0            13070                0            16730                0             7166                0             4923                0            14428                0            15454             5207             9988                0            19157                0            10166                0            15470                0                0                0                0                0            19596 
   2.1414451e+01           180528                0            17298             4841                0                0             4928                0            13077                0            16841                0             7212                0             4928                0            14456                0            16127             5380            10051                0            19272                0            10233                0            16174                0                0                0                0                0            19710 
   2.1514533e+01           177693                0            17022             4840                0                0             4879                0            12569                0            16375                0             7259                0             4830                0            13801                0            16165             5399            10000                0            18907                0            10155                0            16215                0                0                0                0                0            19277 
   2.1614664e+01           178599                0            17088             4873                0                0             4879                0            12576                0            16477                0             7339                0             4830                0            13801                0            16222             5477            10049                0            19035                0            10210                0            16265                0                0                0                0                0            19478 
   2.1714819e+01           179321                0            17171             4880                0                0             4879                0            12576                0            16575                0             7406                0             4830                0            13801                0            16266             5484            10101                0            19117                0            10257                0            16351                0                0                0                0                0            19627 
   2.1815019e+01           180248                0            17227             4913                0                0             4886                0            12576                0            16632                0             7482                0             4830                0            13829                0            16353             5524            10172                0            19321                0            10320                0            16352                0                0                0                0                0            19831 
   2.1915274e+01           181325                0            17389             4999                0                0             4886                0            12576                0            16776                0             7552                0             4830                0            13829                0            16419             5561            10241                0            19540                0            10391                0            16408                0                0                0                0                0            19928
[truncated: 347,980 more chars]
