# Supplementary material for: Research on combustion and emissions of heavy duty diesel engines under low-speed and low-load conditions in low temperature environments
Source: PLoS One. 2025 Feb 21;20(2):e0318933. doi: 10.1371/journal.pone.0318933 (PMC11844864; doi:10.1371/journal.pone.0318933)
Supplement: S1 File — (ZIP) [file pone.0318933.s001.zip › 1000rpm_30%/3-tigaojinqiwendu/Tin342K/cell_count_regions.out]

# CONVERGE Release Build 2.3.20/  Jan 30, 2017        Run Date:Thu Aug 31 20:48:15 2023
# column       1                2                3 
#          Crank      Total_Cells          Region0 
#          (DEG)           (none)           (none) 
#
  -1.4600000e+02             5408             5408 
  -1.4587230e+02             5404             5404 
  -1.4579372e+02             5404             5404 
  -1.4567094e+02             5404             5404 
  -1.4558567e+02             5400             5400 
  -1.4547909e+02             5394             5394 
  -1.4534587e+02             5382             5382 
  -1.4517933e+02             5382             5382 
  -1.4497117e+02             5380             5380 
  -1.4471096e+02             5378             5378 
  -1.4438570e+02             5372             5372 
  -1.4397912e+02             5368             5368 
  -1.4347090e+02             5364             5364 
  -1.4287090e+02             5360             5360 
  -1.4227090e+02             5340             5340 
  -1.4167090e+02             5328             5328 
  -1.4107090e+02             5292             5292 
  -1.4047090e+02             5288             5288 
  -1.3987090e+02             5282             5282 
  -1.3927090e+02             5268             5268 
  -1.3867090e+02             5252             5252 
  -1.3807090e+02             5242             5242 
  -1.3747090e+02             5238             5238 
  -1.3687090e+02             5234             5234 
  -1.3627090e+02             5204             5204 
  -1.3567090e+02             5168             5168 
  -1.3507090e+02             5162             5162 
  -1.3447090e+02             5156             5156 
  -1.3387090e+02             5134             5134 
  -1.3327090e+02             5122             5122 
  -1.3267090e+02             5116             5116 
  -1.3207090e+02             5110             5110 
  -1.3147090e+02             5084             5084 
  -1.3087090e+02             5044             5044 
  -1.3027090e+02             5036             5036 
  -1.2967090e+02             5030             5030 
  -1.2907090e+02             5004             5004 
  -1.2847090e+02             4996             4996 
  -1.2787090e+02             4988             4988 
  -1.2727090e+02             4982             4982 
  -1.2667090e+02             4952             4952 
  -1.2607090e+02             4912             4912 
  -1.2547090e+02             4906             4906 
  -1.2487090e+02             4894             4894 
  -1.2427090e+02             4870             4870 
  -1.2367090e+02             4862             4862 
  -1.2307090e+02             4856             4856 
  -1.2247090e+02             4826             4826 
  -1.2187090e+02             4784             4784 
  -1.2127090e+02             4778             4778 
  -1.2067611e+02             4752             4752 
  -1.2008717e+02             4740             4740 
  -1.1950389e+02             4734             4734 
  -1.1892610e+02             4730             4730 
  -1.1835364e+02             4668             4668 
  -1.1778632e+02             4658             4658 
  -1.1722396e+02             4650             4650 
  -1.1666646e+02             4622             4622 
  -1.1611365e+02             4612             4612 
  -1.1556538e+02             4606             4606 
  -1.1502155e+02             4578             4578 
  -1.1448200e+02             4538             4538 
  -1.1394661e+02             4528             4528 
  -1.1341530e+02             4516             4516 
  -1.1288790e+02             4492             4492 
  -1.1236435e+02             4484             4484 
  -1.1184453e+02             4478             4478 
  -1.1132833e+02             4446             4446 
  -1.1081566e+02             4406             4406 
  -1.1030642e+02             4400             4400 
  -1.0980052e+02             4374             4374 
  -1.0929789e+02             4362             4362 
  -1.0879844e+02             4356             4356 
  -1.0830207e+02             4332             4332 
  -1.0780872e+02             4286             4286 
  -1.0731831e+02             4278             4278 
  -1.0683077e+02             4270             4270 
  -1.0634601e+02             4244             4244 
  -1.0586398e+02             4234             4234 
  -1.0538460e+02             4226             4226 
  -1.0490780e+02             4196             4196 
  -1.0443354e+02             4156             4156 
  -1.0396174e+02             4148             4148 
  -1.0349235e+02             4134             4134 
  -1.0302529e+02             4114             4114 
  -1.0256053e+02             4104             4104 
  -1.0209800e+02             4100             4100 
  -1.0163764e+02             4040             4040 
  -1.0117943e+02             4028             4028 
  -1.0072328e+02             4022             4022 
  -1.0026915e+02             3996             3996 
  -9.9817011e+01             3984             3984 
  -9.9366792e+01             3976             3976 
  -9.8918464e+01             3950             3950 
  -9.8471966e+01             3908             3908 
  -9.8027267e+01             3900             3900 
  -9.7584316e+01             3892             3892 
  -9.7143069e+01             3864             3864 
  -9.6703497e+01             3856             3856 
  -9.6265535e+01             3848             3848 
  -9.5829177e+01             3818             3818 
  -9.5394356e+01             3778             3778 
  -9.4961038e+01             3770             3770 
  -9.4529204e+01             3746             3746 
  -9.4098795e+01             3732             3732 
  -9.3669779e+01             3726             3726 
  -9.3242139e+01             3722             3722 
  -9.2815820e+01             3660             3660 
  -9.2390790e+01             3650             3650 
  -9.1967022e+01             3644             3644 
  -9.1544487e+01             3616             3616 
  -9.1123141e+01             3604             3604 
  -9.0702955e+01             3598             3598 
  -9.0283896e+01             3572             3572 
  -8.9865945e+01             3530             3530 
  -8.9449062e+01             3520             3520 
  -8.9033215e+01             3512             3512 
  -8.8618375e+01             3484             3484 
  -8.8204513e+01             3476             3476 
  -8.7791601e+01             3470             3470 
  -8.7618600e+01             3452             3452 
  -8.7402349e+01             3440             3440 
  -8.7132035e+01             3404             3404 
  -8.6794142e+01             3398             3398 
  -8.6384342e+01             3388             3388 
  -8.5975299e+01             3362             3362 
  -8.5567055e+01             3352             3352 
  -8.5159581e+01             3344             3344 
  -8.4752853e+01             3318             3318 
  -8.4346842e+01             3278             3278 
  -8.3941524e+01             3268             3268 
  -8.3536873e+01             3254             3254 
  -8.3132862e+01             3232             3232 
  -8.2729466e+01             3224             3224 
  -8.2326660e+01             3218             3218 
  -8.1924418e+01             3186             3186 
  -8.1522716e+01             3146             3146 
  -8.1121529e+01             3140             3140 
  -8.0720831e+01             3114             3114 
  -8.0320599e+01             3102             3102 
  -7.9920808e+01             3096             3096 
  -7.9521433e+01             3074             3074 
  -7.9122450e+01             3026             3026 
  -7.8723835e+01             3020             3020 
  -7.8325564e+01             3010             3010 
  -7.7927612e+01             2984             2984 
  -7.7529955e+01             2974             2974 
  -7.7132570e+01             2966             2966 
  -7.6880145e+01             2948             2948 
  -7.6564613e+01             2906             2906 
  -7.6170199e+01             2894             2894 
  -7.5773562e+01             2888             2888 
  -7.5377090e+01             2862             2862 
  -7.4980759e+01             2850             2850 
  -7.4584545e+01             2842             2842 
  -7.4188425e+01             2816             2816 
  -7.3792373e+01             2774             2774 
  -7.3396367e+01             2766             2766 
  -7.3000380e+01             2758             2758 
  -7.2604390e+01             2732             2732 
  -7.2208371e+01             2722             2722 
  -7.1812298e+01             2714             2714 
  -7.1416148e+01             2684             2684 
  -7.1019894e+01             2644             2644 
  -7.0623513e+01             2636             2636 
  -7.0226978e+01             2622             2622 
  -6.9830264e+01             2602             2602 
  -6.9433345e+01             2592             2592 
  -6.9036197e+01             2588             2588 
  -6.8638791e+01             2528             2528 
  -6.8241103e+01             2516             2516 
  -6.7843105e+01             2510             2510 
  -6.7444771e+01             2484             2484 
  -6.7046074e+01             2472             2472 
  -6.6646985e+01             2464             2464 
  -6.6247477e+01             2438             2438 
  -6.5847523e+01             2396             2396 
  -6.5447092e+01             2388             2388 
  -6.5046157e+01             2380             2380 
  -6.4644688e+01             2354             2354 
  -6.4242654e+01             2344             2344 
  -6.3840027e+01             2336             2336 
  -6.3436775e+01             2306             2306 
  -6.3032868e+01             2266             2266 
  -6.2628272e+01             2258             2258 
  -6.2222957e+01             2244             2244 
  -6.1816889e+01             2224             2224 
  -6.1410035e+01             2214             2214 
  -6.1002361e+01             2210             2210 
  -6.0798096e+01             2186             2186 
  -6.0542766e+01             2148             2148 
  -6.0223602e+01             2138             2138 
  -5.9824648e+01             2132             2132 
  -5.9413443e+01             2106             2106 
  -5.9001257e+01             2094             2094 
  -5.8588036e+01             2088             2088 
  -5.8173734e+01             2084             2084 
  -5.7758317e+01             2022             2022 
  -5.7341745e+01             2012             2012 
  -5.6923976e+01             2004             2004 
  -5.6504967e+01             1976             1976 
  -5.6084674e+01             1966             1966 
  -5.5663041e+01             1960             1960 
  -5.5240028e+01             1932             1932 
  -5.4901618e+01             1892             1892 
  -5.4478605e+01             1886             1886 
  -5.4140195e+01             1880             1880 
  -5.3717182e+01             1852             1852 
  -5.3378772e+01             1842             1842 
  -5.2955759e+01             1836             1836 
  -5.2617349e+01             1832             1832 
  -5.2194336e+01             1800             1800 
  -5.1855925e+01             1762             1762 
  -5.1432913e+01             1754             1754 
  -5.1094502e+01             1750             1750 
  -5.0671489e+01             1724             1724 
  -5.0333079e+01             1714             1714 
  -4.9910066e+01             1708             1708 
  -4.9571656e+01             1706             1706 
  -4.9148643e+01             1644             1644 
  -4.8810233e+01             1634             1634 
  -4.8387220e+01             1628             1628 
  -4.8048810e+01             1620             1620 
  -4.7625797e+01             1596             1596 
  -4.7287387e+01             1588             1588 
  -4.6864374e+01             1582             1582 
  -4.6525964e+01             1580             1580 
  -4.6102951e+01             1520             1520 
  -4.5764541e+01             1508             1508 
  -4.5341528e+01             1502             1502 
  -4.5003117e+01             1498             1498 
  -4.4580105e+01             1472             1472 
  -4.4241694e+01             1464             1464 
  -4.3818681e+01             1458             1458 
  -4.3480271e+01             1454             1454 
  -4.3057258e+01             1424             1424 
  -4.2718848e+01             1388             1388 
  -4.2295835e+01             1382             1382 
  -4.1957425e+01             1376             1376 
  -4.1534412e+01             1350             1350 
  -4.1196002e+01             1342             1342 
  -4.0772989e+01             1336             1336 
  -4.0434579e+01             1332             1332 
  -4.0011566e+01             1328             1328 
  -3.9673156e+01             1298             1298 
  -3.9250143e+01             1262             1262 
  -3.8911732e+01             1256             1256 
  -3.8488720e+01             1250             1250 
  -3.8150309e+01             1236             1236 
  -3.7727297e+01             1216             1216 
  -3.7388886e+01             1210             1210 
  -3.6965873e+01             1206             1206 
  -3.6627463e+01             1202             1202 
  -3.6204450e+01             1176             1176 
  -3.5866040e+01             1140             1140 
  -3.5443027e+01             1130             1130 
  -3.5104617e+01             1126             1126 
  -3.4681604e+01             1120             1120 
  -3.4343194e+01             1098             1098 
  -3.3920181e+01             1090             1090 
  -3.3581771e+01             1084             1084 
  -3.3158758e+01             1080             1080 
  -3.2820348e+01             1076             1076 
  -3.2397335e+01             1052             1052 
  -3.2058924e+01             1016             1016 
  -3.1635912e+01             1006             1006 
  -3.1297501e+01             1004             1004 
  -3.0874489e+01              998              998 
  -3.0536078e+01              994              994 
  -3.0113065e+01              970              970 
  -2.9774655e+01              964              964 
  -2.9351642e+01              958              958 
  -2.9013232e+01              954              954 
  -2.8590219e+01              950              950 
  -2.8251809e+01              932              932 
  -2.7828796e+01              920              920 
  -2.7490386e+01              884              884 
  -2.7219658e+01              880              880 
  -2.6881247e+01              878              878 
  -2.6458234e+01              872              872 
  -2.6119824e+01              868              868 
  -2.5849096e+01              858              858 
  -2.5510686e+01              844              844 
  -2.5239957e+01              838              838 
  -2.4901547e+01              834              834 
  -2.4630819e+01              832              832 
  -2.4292409e+01              828              828 
  -2.4021680e+01              826              826 
  -2.3683270e+01              824              824 
  -2.3412542e+01              824              824 
  -2.3074132e+01              798              798 
  -2.2803403e+01              794              794 
  -2.2464993e+01              758              758 
  -2.2194265e+01              754              754 
  -2.1855855e+01              752              752 
  -2.1585127e+01              750              750 
  -2.1246716e+01              746              746 
  -2.0975988e+01              746              746 
  -2.0759405e+01              742              742 
  -2.0488677e+01              736              736 
  -2.0150267e+01              720              720 
  -1.9879539e+01            26513            26513 
  -1.9799479e+01            25893            25893 
  -1.9655371e+01            25833            25833 
  -1.9591322e+01            25807            25807 
  -1.9447214e+01            25727            25727 
  -1.9367154e+01            25709            25709 
  -1.9295100e+01            25723            25723 
  -1.9182516e+01            25680            25680 
  -1.9069931e+01            25684            25684 
  -1.8957347e+01            36132            36132 
  -1.8844762e+01            36026            36026 
  -1.8766579e+01            35978            35978 
  -1.8668849e+01            35912            35912 
  -1.8546687e+01            35764            35764 
  -1.8500000e+01            35740            35740 
  -1.8377838e+01            35704            35704 
  -1.8280108e+01            35700            35700 
  -1.8157946e+01            35076            35076 
  -1.8060217e+01            35028            35028 
  -1.7938055e+01            35024            35024 
  -1.7840325e+01            34968            34968 
  -1.7718163e+01            34908            34908 
  -1.7620434e+01            34896            34896 
  -1.7498272e+01            34834            34834 
  -1.7303330e+01            34796            34796 
  -1.7207403e+01            34654            34654 
  -1.7111501e+01            34642            34642 
  -1.7014184e+01            34548            34548 
  -1.7000000e+01            34548            34548 
  -1.6899511e+01            34518            34518 
  -1.6795747e+01            34484            34484 
  -1.6687142e+01            34540            34540 
  -1.6588095e+01            34508            34508 
  -1.6467915e+01            29290            29290 
  -1.6342176e+01            28652            28652 
  -1.6241584e+01            28606            28606 
  -1.6161110e+01            28580            28580 
  -1.6060519e+01            28536            28536 
  -1.5980045e+01            28498            28498 
  -1.5835193e+01            28533            28533 
  -1.5770814e+01            28550            28550 
  -1.5690341e+01            24667            24667 
  -1.5589749e+01            24619            24619 
  -1.5464009e+01            24617            24617 
  -1.5306834e+01            24477            24477 
  -1.5181094e+01            24431            24431 
  -1.5024116e+01            24343            24343 
  -1.4898532e+01            24924            24924 
  -1.4798066e+01            24898            24898 
  -1.4674317e+01            24860            24860 
  -1.4575318e+01            24813            24813 
  -1.4451725e+01            23825            23825 
  -1.4352851e+01            23279            23279 
  -1.4229259e+01            23276            23276 
  -1.4088342e+01            23278            23278 
  -1.3975608e+01            23254            23254 
  -1.3834872e+01            23256            23256 
  -1.3722283e+01            23250            23250 
  -1.3581745e+01            23352            23352 
  -1.3469314e+01            23378            23378 
  -1.3328977e+01            23357            23357 
  -1.3216707e+01            23242            23242 
  -1.3076564e+01            23126            23126 
  -1.2964449e+01            23106            23106 
  -1.2824497e+01            23054            23054 
  -1.2796507e+01            23112            23112 
  -1.2663116e+01            23115            23115 
  -1.2594781e+01            23115            23115 
  -1.2402587e+01            23098            23098 
  -1.2269119e+01            23075            23075 
  -1.2162345e+01            23123            23123 
  -1.2028877e+01            22592            22592 
  -1.1958493e+01            22618            22618 
  -1.1893576e+01            22614            22614 
  -1.1758243e+01            22649            22649 
  -1.1681681e+01            22678            22678 
  -1.1565297e+01            22754            22754 
  -1.1467703e+01            22873            22873 
  -1.1374157e+01            23029            23029 
  -1.1255913e+01            23192            23192 
  -1.1194489e+01            23301            23301 
  -1.1081047e+01            23400            23400 
  -1.0968592e+01            23493            23493 
  -1.0899376e+01            23517            23517 
  -1.0749862e+01            23753            23753 
  -1.0661650e+01            23896            23896 
  -1.0563708e+01            23803            23803 
  -1.0462299e+01            23983            23983 
  -1.0375967e+01            24036            24036 
  -1.0281628e+01            24025            24025 
  -1.0173267e+01            24105            24105 
  -1.0051177e+01            24211            24211 
  -9.9808389e+00            24226            24226 
  -9.8542307e+00            24245            24245 
  -9.7979604e+00            24289            24289 
  -9.6397002e+00            24338            24338 
  -9.5693623e+00            24387            24387 
  -9.4814400e+00            24401            24401 
  -9.3231798e+00            24459            24459 
  -9.2528419e+00            23912            23912 
  -9.1965716e+00            23914            23914 
  -9.0383114e+00            23955            23955 
  -8.9679735e+00            23998            23998 
  -8.8800511e+00            23980            23980 
  -8.7217909e+00            23961            23961 
  -8.6514530e+00            23988            23988 
  -8.5951827e+00            24020            24020 
  -8.4369225e+00            23991            23991 
  -8.3665846e+00            23987            23987 
  -8.2786623e+00            24005            24005 
  -8.1204021e+00            24103            24103 
  -8.0500642e+00            24146            24146 
  -7.9621419e+00            24140            24140 
  -7.8522389e+00            24189            24189 
  -7.7643166e+00            24216            24216 
  -7.6939787e+00            24244            24244 
  -7.4961534e+00            24222            24222 
  -7.3378932e+00            24303            24303 
  -7.2499708e+00            24216            24216 
  -7.1400679e+00            24296            24296 
  -7.0521456e+00            24373            24373 
  -6.9818077e+00            24416            24416 
  -6.8938853e+00            24434            24434 
  -6.7839824e+00            24383            24383 
  -6.6960601e+00            24419            24419 
  -6.5377998e+00            24473            24473 
  -6.4278969e+00            24483            24483 
  -6.3399746e+00            24476            24476 
  -6.2300716e+00            24475            24475 
  -6.1421493e+00            24511            24511 
  -6.0322464e+00            24528            24528 
  -5.9443240e+00            24553            24553 
  -5.8344211e+00            24586            24586 
  -5.6970424e+00            24614            24614 
  -5.5871395e+00            24644            24644 
  -5.4992171e+00            24669            24669 
  -5.3893142e+00            24680            24680 
  -5.2519355e+00            24665            24665 
  -5.1420326e+00            24097            24097 
  -5.0541103e+00            24124            24124 
  -4.9442073e+00            24145            24145 
  -4.8068287e+00            24170            24170 
  -4.6969257e+00            24215            24215 
  -4.5595471e+00            24224            24224 
  -4.4496441e+00            24251            24251 
  -4.3122655e+00            24328            24328 
  -4.2023625e+00            24353            24353 
  -4.0649839e+00            24352            24352 
  -3.9550809e+00            24410            24410 
  -3.8177023e+00            24446            24446 
  -3.6697370e+00            24478            24478 
  -3.5513648e+00            24508            24508 
  -3.4035011e+00            24490            24490 
  -3.2852102e+00            24528            24528 
  -3.1373658e+00            24622            24622 
  -2.9895667e+00            24682            24682 
  -2.8713274e+00            24734            24734 
  -2.7340939e+00            24744            24744 
  -2.5863637e+00            24794            24794 
  -2.4386716e+00            24924            24924 
  -2.3205179e+00            24948            24948 
  -2.1728566e+00            25019            25019 
  -2.0251572e+00            24989            24989 
  -1.8775140e+00            25009            25009 
  -1.7298696e+00            25005            25005 
  -1.5822224e+00            25066            25066 
  -1.4345764e+00            25111            25111 
  -1.2869298e+00            25216            25216 
  -1.1393007e+00            25300            25300 
  -9.9174294e-01            25380            25380 
  -8.4411526e-01            25504            25504 
  -6.9925045e-01            25607            25607 
  -5.5441444e-01            25564            25564 
  -4.0678747e-01            25632            25632 
  -2.5915667e-01            25789            25789 
  -1.1152292e-01            25969            25969 
   3.6106750e-02            26018            26018 
   1.8371073e-01            26048            26048 
   3.3135442e-01            26076            26076 
   4.7900250e-01            26103            26103 
   6.2666137e-01            26187            26187 
   7.7432629e-01            26235            26235 
   9.2200705e-01            26059            26059 
   1.0697211e+00            26087            26087 
   1.2174626e+00            26098            26098 
   1.3652352e+00            26131            26131 
   1.5130468e+00            26382            26382 
   1.6608666e+00            26605            26605 
   1.8087328e+00            26737            26737 
   1.9566143e+00            26784            26784 
   2.1044992e+00            31088            31088 
   2.2390935e+00            31130            31130 
   2.3737350e+00            30940            30940 
   2.5084017e+00            30955            30955 
   2.6430919e+00            31016            31016 
   2.7778087e+00            31036            31036 
   2.9000000e+00            31052            31052 
   3.0347674e+00            31140            31140 
   3.1695764e+00            31194            31194 
   3.3025227e+00            31257            31257 
   3.4187708e+00            31289            31289 
   3.5200747e+00            31130            31130 
   3.6030475e+00            31273            31273 
   3.7206957e+00            31321            31321 
   3.8025347e+00            31423            31423 
   3.9121646e+00            31513            31513 
   4.0100224e+00            31657            31657 
   4.1122168e+00            31714            31714 
   4.2047671e+00            31722            31722 
   4.3015631e+00            31877            31877 
   4.4015126e+00            32076            32076 
   4.5040301e+00            32383            32383 
   4.6030020e+00            32593            32593 
   4.7019627e+00            32904            32904 
   4.8010463e+00            33034            33034 
   4.9000163e+00            33058            33058 
   5.0089158e+00            33176            33176 
   5.1079625e+00            33287            33287 
   5.2069268e+00            34015            34015 
   5.3059508e+00            34438            34438 
   5.4049367e+00            34845            34845 
   5.5039525e+00            35418            35418 
   5.6014058e+00            36255            36255 
   5.7067897e+00            37456            37456 
   5.8068404e+00            38689            38689 
   5.9024242e+00            40357            40357 
   6.0096914e+00            42622            42622 
   6.1088032e+00            45588            45588 
   6.2077814e+00            48313            48313 
   6.3011710e+00            50576            50576 
   6.4077286e+00            52970            52970 
   6.5049560e+00            54551            54551 
   6.6020645e+00            55762            55762 
   6.7013959e+00            56841            56841 
   6.8005910e+00            58015            58015 
   6.9093072e+00            59653            59653 
   7.0071396e+00            61022            61022 
   7.1008794e+00            62032            62032 
   7.2041532e+00            63518            63518 
   7.3096333e+00            64586            64586 
   7.4089793e+00            66169            66169 
   7.5083666e+00            67576            67576 
   7.6077339e+00            69017            69017 
   7.7070864e+00            70082            70082 
   7.8064895e+00            71288            71288 
   7.9083295e+00            72483            72483 
   8.0056277e+00            73416            73416 
   8.1126626e+00            74631            74631 
   8.2125460e+00            75520            75520 
   8.3021516e+00            76345            76345 
   8.4069530e+00            77597            77597 
   8.5105518e+00            78902            78902 
   8.6007021e+00            80099            80099 
   8.7099976e+00            81518            81518 
   8.8016364e+00            83136            83136 
   8.9036640e+00            84485            84485 
   9.0014168e+00            85567            85567 
   9.1141468e+00            86881            86881 
   9.2025610e+00            88219            88219 
   9.3166454e+00            89335            89335 
   9.4138819e+00            91351            91351 
   9.5165859e+00            92491            92491 
   9.6154613e+00            93756            93756 
   9.7196578e+00            95162            95162 
   9.8051008e+00            96375            96375 
   9.9188649e+00            97918            97918 
   1.0013913e+01            99491            99491 
   1.0115947e+01           100796           100796 
   1.0210429e+01           101596           101596 
   1.0307969e+01           102770           102770 
   1.0404597e+01           103995           103995 
   1.0507755e+01           105220           105220 
   1.0622546e+01           106490           106490 
   1.0708033e+01           107072           107072 
   1.0800601e+01           108604           108604 
   1.0917617e+01           110350           110350 
   1.1004363e+01           110750           110750 
   1.1127178e+01           112316           112316 
   1.1232729e+01           113495           113495 
   1.1311119e+01           113487           113487 
   1.1417529e+01           114524           114524 
   1.1518901e+01           115608           115608 
   1.1629601e+01           115863           115863 
   1.1734275e+01           117018           117018 
   1.1808760e+01           117971           117971 
   1.1913013e+01           119041           119041 
   1.2014355e+01           118898           118898 
   1.2124681e+01           120147           120147 
   1.2221398e+01           122045           122045 
   1.2334588e+01           121914           121914 
   1.2419793e+01           122649           122649 
   1.2507202e+01           123275           123275 
   1.2634359e+01           124641           124641 
   1.2722904e+01           123754           123754 
   1.2814220e+01           124621           124621 
   1.2907510e+01           125496           125496 
   1.3000855e+01           126537           126537 
   1.3140875e+01           127620           127620 
   1.3234321e+01           127086           127086 
   1.3327939e+01           127942           127942 
   1.3421774e+01           129630           129630 
   1.3515782e+01           130523           130523 
   1.3610124e+01           131215           131215 
   1.3704334e+01           130661           130661 
   1.3844946e+01           131801           131801 
   1.3938521e+01           132566           132566 
   1.4031973e+01           133446           133446 
   1.4125314e+01           133014           133014 
   1.4218499e+01           133862           133862 
   1.4311611e+01           134757           134757 
   1.4404619e+01           135586           135586 
   1.4543944e+01           138157           138157 
   1.4638412e+01           137835           137835 
   1.4735577e+01           138525           138525 
   1.4832632e+01           139283           139283 
   1.4929579e+01           140230           140230 
   1.5026760e+01           140908           140908 
   1.5124072e+01           140734           140734 
   1.5223611e+01           141952           141952 
   1.5312897e+01           142773           142773 
   1.5401451e+01           143803           143803 
   1.5527374e+01           144803           144803 
   1.5624826e+01           145652           145652 
   1.5722779e+01           146513           146513 
   1.5822022e+01           147395           147395 
   1.5920830e+01           148271           148271 
   1.6019054e+01           147740           147740 
   1.6117448e+01           148659           148659 
   1.6214162e+01           149531           149531 
   1.6312296e+01           150260           150260 
   1.6410114e+01           151200           151200 
   1.6508638e+01           152004           152004 
   1.6607728e+01           152844           152844 
   1.6706159e+01           153768           153768 
   1.6805810e+01           154559           154559 
   1.6904265e+01           155526           155526 
   1.7001405e+01           154848           154848 
   1.7147778e+01           156401           156401 
   1.7246503e+01           157515           157515 
   1.7344987e+01           159526           159526 
   1.7443708e+01           160495           160495 
   1.7542340e+01           159712           159712 
   1.7640122e+01           160538           160538 
   1.7738665e+01           161209           161209 
   1.7837577e+01           162185           162185 
   1.7936162e+01           163018           163018 
   1.8035136e+01           161645           161645 
   1.8134813e+01           162655           162655 
   1.8232840e+01           165156           165156 
   1.8332830e+01           166011           166011 
   1.8432513e+01           166777           166777 
   1.8531426e+01           165175           165175 
   1.8630885e+01           166154           166154 
   1.8730036e+01           167185           167185 
   1.8828711e+01           168310           168310 
   1.8927351e+01           169205           169205 
   1.9026592e+01           166861           166861 
   1.9125626e+01           168952           168952 
   1.9224831e+01           169945           169945 
   1.9323996e+01           170697           170697 
   1.9423174e+01           171746           171746 
   1.9522412e+01           169237           169237 
   1.9621627e+01           170116           170116 
   1.9720899e+01           170874           170874 
   1.9820191e+01           171835           171835 
   1.9919531e+01           174512           174512 
   2.0018900e+01           172305           172305 
   2.0118289e+01           173160           173160 
   2.0217714e+01           174072           174072 
   2.0317171e+01           174925           174925 
   2.0416716e+01           175949           175949 
   2.0516340e+01           173672           173672 
   2.0615962e+01           175717           175717 
   2.0715615e+01           176821           176821 
   2.0815347e+01           177630           177630 
   2.0915086e+01           178459           178459 
   2.1014836e+01           175545           175545 
   2.1114663e+01           176496           176496 
   2.1214520e+01           177309           177309 
   2.1314431e+01           178175           178175 
   2.1414451e+01           180528           180528 
   2.1514533e+01           177693           177693 
   2.1614664e+01           178599           178599 
   2.1714819e+01           179321           179321 
   2.1815019e+01           180248           180248 
   2.1915274e+01           181325           181325 
   2.2015614e+01           178400           178400 
   2.2116020e+01           180624           180624 
   2.2216497e+01           181634           181634 
   2.2317012e+01           182575           182575 
   2.2417578e+01           183541           183541 
   2.2518241e+01           179795           179795 
   2.2618955e+01           180980           180980 
   2.2719656e+01           181760           181760 
   2.2820442e+01           184067           184067 
   2.2921265e+01           185033           185033 
   2.3021769e+01           181519           181519 
   2.3111928e+01           182441           182441 
   2.3209699e+01           183138           183138 
   2.3325102e+01           180832           180832 
   2.3447316e+01           183075           183075 
   2.3547791e+01           183902           183902 
   2.3648316e+01           184831           184831 
   2.3704884e+01           185366           185366 
   2.3800735e+01           182216           182216 
   2.3950167e+01           183611           183611 
   2.4000348e+01           183992           183992 
   2.4100752e+01           186464           186464 
   2.4205767e+01           182976           182976 
   2.4344353e+01           184286           184286 
   2.4444974e+01           185306           185306 
   2.4517433e+01           186062           186062 
   2.4608006e+01           181876           181876 
   2.4708799e+01           182871           182871 
   2.4809658e+01           184792           184792 
   2.4910579e+01           185652           185652 
   2.5011570e+01           186583           186583 
   2.5112632e+01           181776           181776 
   2.5213334e+01           182705           182705 
   2.5314130e+01           183387           183387 
   2.5415003e+01           185777           185777 
   2.5515949e+01           186708           186708 
   2.5616965e+01           182089           182089 
   2.5718047e+01           183026           183026 
   2.5809070e+01           183918           183918 
   2.5900093e+01           184754           184754 
   2.6001307e+01           186795           186795 
   2.6102649e+01           182186           182186 
   2.6203649e+01           182952           182952 
   2.6304744e+01           183825           183825 
   2.6405913e+01           184745           184745 
   2.6507150e+01           185683           185683 
   2.6608453e+01           182773           182773 
   2.6709824e+01           183613           183613 
   2.6811264e+01           184607           184607 
   2.6912773e+01           185463           185463 
   2.7027033e+01           182581           182581 
   2.7116299e+01           183389           183389 
   2.7218013e+01           185156           185156 
   2.7319791e+01           186056           186056 
   2.7421629e+01           186899           186899 
   2.7523529e+01           181767           181767 
   2.7625075e+01           182664           182664 
   2.7726721e+01           183689           183689 
   2.7828438e+01           185896           185896 
   2.7930219e+01           186762           186762 
   2.8032066e+01           182305           182305 
   2.8133973e+01           182952           182952 
   2.8235939e+01           183896           183896 
   2.8337976e+01           184751           184751 
   2.8440079e+01           186606           186606 
   2.8542237e+01           181676           181676 
   2.8644038e+01           182501           182501 
   2.8745939e+01           183586           183586 
   2.8847905e+01           184506           184506 
   2.8921330e+01           186356           186356 
   2.9035547e+01           183018           183018 
   2.9130708e+01           183730           183730 
   2.9226017e+01           184453           184453 
   2.9321465e+01           185326           185326 
   2.9417044e+01           186177           186177 
   2.9512773e+01           182542           182542 
   2.9608644e+01           183286           183286 
   2.9704652e+01           184129           184129 
   2.9800819e+01           184963           184963 
   2.9945328e+01           180510           180510 
   3.0041852e+01           182726           182726 
   3.0138518e+01           183417           183417 
   3.0235323e+01           184214           184214 
   3.0332292e+01           184975           184975 
   3.0429402e+01           180545           180545 
   3.0526664e+01           181487           181487 
   3.0624070e+01           182955           182955 
   3.0721606e+01           183745           183745 
   3.0819283e+01           184706           184706 
   3.0917103e+01           180050           180050 
   3.1015078e+01           181065           181065 
   3.1113183e+01           183251           183251 
   3.1211441e+01           184051           184051 
   3.1309832e+01           184873           184873 
   3.1408362e+01           179707           179707 
   3.1507016e+01           180622           180622 
   3.1605806e+01           182242           182242 
   3.1704733e+01           183062           183062 
   3.1803784e+01           183998           183998 
   3.1902933e+01           179302           179302 
   3.2002185e+01           180033           180033 
   3.2101540e+01           181919           181919 
   3.2200993e+01           182679           182679 
   3.2300536e+01           183493           183493 
   3.2400154e+01           178509           178509 
   3.2536899e+01           179771           179771 
   3.2628042e+01           181331           181331 
   3.2719179e+01           182150           182150 
   3.2810317e+01           182962           182962 
   3.2901454e+01           178122           178122 
   3.3038163e+01           179257           179257 
   3.3129301e+01           181154           181154 
   3.3220436e+01           182061           182061 
   3.3311574e+01           177061           177061 
   3.3402713e+01           177697           177697 
   3.3539435e+01           178939           178939 
   3.3630590e+01           180385           180385 
   3.3721752e+01           181257           181257 
   3.3812922e+01           176292           176292 
   3.3904106e+01           177064           177064 
   3.4040887e+01           178553           178553 
   3.4132073e+01           180502           180502 
   3.4223271e+01           175810           175810 
   3.4323586e+01           176613           176613 
   3.4423920e+01           177467           177467 
   3.4524283e+01           178583           178583 
   3.4624672e+01           180173           180173 
   3.4725083e+01           174784           174784 
   3.4825518e+01           175606           175606 
   3.4925986e+01           176536           176536 
   3.5026487e+01           177468           177468 
   3.5127033e+01           179497           179497 
   3.5227612e+01           174326           174326 
   3.5328236e+01           175319           175319 
   3.5418810e+01           176291           176291 
   3.5531524e+01           178058           178058 
   3.5632239e+01           179052           179052 
   3.5722951e+01           174235           174235 
   3.5813743e+01           175062           175062 
   3.5904534e+01           175897           175897 
   3.6005493e+01           178022           178022 
   3.6118657e+01           174094           174094 
   3.6241924e+01           175204           175204 
   3.6343210e+01           176170           176170 
   3.6444582e+01           177282           177282 
   3.6546048e+01           178884           178884 
   3.6647605e+01           173691           173691 
   3.6749259e+01           174618           174618 
   3.6800122e+01           175097           175097 
   3.6901931e+01           176333           176333 
   3.7003840e+01           178468           178468 
   3.7105864e+01           172584           172584 
   3.7207996e+01           173561           173561 
   3.7310238e+01           174660           174660 
   3.7412601e+01           176441           176441 
   3.7512680e+01           177412           177412 
   3.7611860e+01           172330           172330 
   3.7714588e+01           173248           173248 
   3.7817445e+01           174324           174324 
   3.7920433e+01           176536           176536 
   3.8023556e+01           177552           177552 
   3.8126810e+01           178712           178712 
   3.8230197e+01           172495           172495 
   3.8333712e+01           174081           174081 
   3.8437360e+01           175241           175241 
   3.8541140e+01           176371           176371 
   3.8645047e+01           177544           177544 
   3.8749088e+01           173597           173597 
   3.8801155e+01           173941           173941 
   3.8905389e+01           175068           175068 
   3.9009750e+01           176083           176083 
   3.9114246e+01           177338           177338 
   3.9218771e+01           172265           172265 
   3.9323272e+01           173316           173316 
   3.9428155e+01           174320           174320 
   3.9533176e+01           175772           175772 
   3.9638140e+01           177874           177874 
   3.9743423e+01           172842           172842 
   3.9848837e+01           173867           173867 
   3.9901594e+01           174408           174408 
   4.0007212e+01           170280           170280 
   4.0112849e+01           172019           172019 
   4.0217437e+01           173083           173083 
   4.0322899e+01           168475           168475 
   4.0428329e+01           169599           169599 
   4.0533663e+01           171384           171384 
   4.0638931e+01           172849           172849 
   4.0744134e+01           173999           173999 
   4.0849295e+01           167172           167172 
   4.0901858e+01           168296           168296 
   4.1006937e+01           169214           169214 
   4.1111732e+01           170267           170267 
   4.1216711e+01           171579           171579 
   4.1321646e+01           166124           166124 
   4.1426553e+01           167210           167210 
   4.1531446e+01           168305           168305 
   4.1636323e+01           169627           169627 
   4.1741127e+01           171240           171240 
   4.1845911e+01           165194           165194 
   4.1950673e+01           165957           165957 
   4.2003057e+01           166513           166513 
   4.2107802e+01           167492           167492 
   4.2212516e+01           169510           169510 
   4.2317234e+01           170531           170531 
   4.2421946e+01           163663           163663 
   4.2526633e+01           164813           164813 
   4.2631318e+01           166285           166285 
   4.2735472e+01           167326           167326 
   4.2840071e+01           168597           168597 
   4.2941925e+01           162720           162720 
   4.3041146e+01           164395           164395 
   4.3140513e+01           165244           165244 
   4.3240001e+01           166336           166336 
   4.3339589e+01           167309           167309 
   4.3439272e+01           162165           162165 
   4.3539065e+01           163013           163013 
   4.3638956e+01           164004           164004 
   4.3738952e+01           164946           164946 
   4.3839041e+01           166616           166616 
   4.3939230e+01           161488           161488 
   4.4039524e+01           162703           162703 
   4.4139924e+01           163727           163727 
   4.4240417e+01           165344           165344 
   4.4341014e+01           166222           166222 
   4.4436119e+01           160933           160933 
   4.4525712e+01           161750           161750 
   4.4615377e+01           163330           163330 
   4.4705097e+01           164240           164240 
   4.4839818e+01           159987           159987 
   4.4928636e+01           161085           161085 
   4.5017514e+01           162330           162330 
   4.5106451e+01           162981           162981 
   4.5239971e+01           164530           164530 
   4.5329051e+01           159361           159361 
   4.5418192e+01           160733           160733 
   4.5507399e+01           161545           161545 
   4.5641329e+01           162991           162991 
   4.5730686e+01           158555           158555 
   4.5820102e+01           159856           159856 
   4.5909583e+01           160711           160711 
   4.6043921e+01           162008           162008 
   4.6133558e+01           163066           163066 
   4.6222794e+01           159153           159153 
   4.6302702e+01           159724           159724 
   4.6427150e+01           160933           160933 
   4.6516091e+01           161898           161898 
   4.6640684e+01           157846           157846 
   4.6720836e+01           158416           158416 
   4.6813456e+01           159331           159331 
   4.6938223e+01           161042           161042 
   4.7027483e+01           157017           157017 
   4.7116798e+01           157783           157783 
   4.7206168e+01           158872           158872 
   4.7340324e+01           160644           160644 
   4.7429827e+01           156071           156071 
   4.7518643e+01           156759           156759 
   4.7607525e+01           157694           157694 
   4.7740959e+01           159618           159618 
   4.7829986e+01           160489           160489 
   4.7919034e+01           155774           155774 
   4.8008133e+01           156561           156561 
   4.8141886e+01           158315           158315 
   4.8231124e+01           159235           159235 
   4.8320408e+01           154546           154546 
   4.8409745e+01           155419           155419 
   4.8543812e+01           157112           157112 
   4.8633242e+01           157941           157941 
   4.8722738e+01           158795           158795 
   4.8811945e+01           154146           154146 
   4.8900889e+01           155092           155092 
   4.9034421e+01           156434           156434 
   4.9123489e+01           157479           157479 
   4.9212602e+01           152474           152474 
   4.9301751e+01           153767           153767 
   4.9435538e+01           154780           154780 
   4.9524790e+01           155859           155859 
   4.9614064e+01           157280           157280 
   4.9703368e+01           153031           153031 
   4.9837421e+01           154134           154134 
   4.9926839e+01           155074           155074 
   5.0016297e+01            58724            58724 
   5.0105773e+01            18212            18212 
   5.0214345e+01            18327            18327 
   5.0325872e+01            18441            18441 
   5.0437265e+01            18562            18562 
   5.0548525e+01            18646            18646 
   5.0604092e+01            18700            18700 
   5.0729091e+01             5821             5821 
   5.0815896e+01             5855             5855 
   5.0924402e+01             5887             5887 
   5.1035139e+01             5957             5957 
   5.1145748e+01             6015             6015 
   5.1256229e+01             6063             6063 
   5.1349630e+01             6071             6071 
   5.1427946e+01             6102             6102 
   5.1525841e+01             6118             6118 
   5.1635882e+01             2273             2273 
   5.1773434e+01             2273             2273 
   5.1945373e+01             2281             2281 
   5.2148124e+01             2303             2303 
   5.2351004e+01             2341             2341 
   5.2553981e+01             2415             2415 
   5.2757047e+01             2437             2437 
   5.2960202e+01             2451             2451 
   5.3163446e+01             2491             2491 
   5.3366777e+01             2519             2519 
   5.3570195e+01             2269             2269 
   5.3773699e+01             2273             2273 
   5.3977320e+01             2295             2295 
   5.4181014e+01             2299             2299 
   5.4384797e+01             2301             2301 
   5.4588660e+01             2305             2305 
   5.4792609e+01             2311             2311 
   5.4996642e+01             2317             2317 
   5.5200759e+01             2351             2351 
   5.5404959e+01             2377             2377 
   5.5609238e+01             2377             2377 
   5.5813602e+01             2381             2381 
   5.6018041e+01             2385             2385 
   5.6222573e+01             2387             2387 
   5.6427184e+01             2395             2395 
   5.6631876e+01             2399             2399 
   5.6836654e+01             2421             2421 
   5.7041521e+01             2425             2425 
   5.7246477e+01             2429             2429 
   5.7451527e+01             2431             2431 
   5.7656662e+01             2437             2437 
   5.7861882e+01             2471             2471 
   5.8067190e+01             2479             2479 
   5.8272591e+01             2503             2503 
   5.8478080e+01             2505             2505 
   5.8683658e+01             2507             2507 
   5.8889332e+01             2511             2511 
   5.9095096e+01             2517             2517 
   5.9300952e+01             2523             2523 
   5.9506802e+01             2537             2537 
   5.9712746e+01             2551             2551 
   5.9918732e+01             2551             2551 
   6.0124835e+01             2557             2557 
   6.0331047e+01             2559             2559 
   6.0537380e+01             2567             2567 
   6.0743852e+01             2601             2601 
   6.0950438e+01             2629             2629 
   6.1157140e+01             2629             2629 
   6.1363964e+01             2633             2633 
   6.1570913e+01             2637             2637 
   6.1778009e+01             2639             2639 
   6.1985247e+01             2647             2647 
   6.2192627e+01             2655             2655 
   6.2400151e+01             2673             2673 
   6.2607820e+01             2677             2677 
   6.2815636e+01             2683             2683 
   6.3023601e+01             2685             2685 
   6.3231725e+01             2693             2693 
   6.3440012e+01             2725             2725 
   6.3648468e+01             2755             2755 
   6.3857098e+01             2755             2755 
   6.4065905e+01             2759             2759 
   6.4274895e+01             2763             2763 
   6.4484069e+01             2767             2767 
   6.4693435e+01             2773             2773 
   6.4902998e+01             2789             2789 
   6.5112760e+01             2801             2801 
   6.5322724e+01             2803             2803 
   6.5532894e+01             2809             2809 
   6.5743273e+01             2813             2813 
   6.5953812e+01             2819             2819 
   6.6164533e+01             2855             2855 
   6.6375503e+01             2881             2881 
   6.6586716e+01             2883             2883 
   6.6798168e+01             2885             2885 
   6.7009859e+01             2889             2889 
   6.7221787e+01             2895             2895 
   6.7433954e+01             2903             2903 
   6.7646364e+01             2921             2921 
   6.7859012e+01             2929             2929 
   6.8071897e+01             2931             2931 
   6.8285022e+01             2935             2935 
   6.8498383e+01             2941             2941 
   6.8711982e+01             2977             2977 
   6.8925818e+01             2985             2985 
   6.9139892e+01             3007             3007 
   6.9354209e+01             3011             3011 
   6.9568777e+01             3015             3015 
   6.9783586e+01             3017             3017 
   6.9998688e+01             3025             3025 
   7.0214020e+01             3033             3033 
   7.0429590e+01             3053             3053 
   7.0645399e+01             3055             3055 
   7.0861442e+01             3061             3061 
   7.1077728e+01             3067             3067 
   7.1294269e+01             3073             3073 
   7.1511024e+01             3109             3109 
   7.1728003e+01             3133             3133 
   7.1945208e+01             3135             3135 
   7.2162650e+01             3139             3139 
   7.2380322e+01             3143             3143 
   7.2598242e+01             3151             3151 
   7.2816401e+01             3155             3155 
   7.3034800e+01             3177             3177 
   7.3253431e+01             3181             3181 
   7.3472305e+01             3187             3187 
   7.3691419e+01             3189             3189 
   7.3910778e+01             3199             3199 
   7.4130371e+01             3233             3233 
   7.4350204e+01             3259             3259 
   7.4570271e+01             3261             3261 
   7.4790555e+01             3265             3265 
   7.5011070e+01             3269             3269 
   7.5231827e+01             3277             3277 
   7.5452820e+01             3281             3281 
   7.5674046e+01             3303             3303 
   7.5895505e+01             3307             3307 
   7.6117198e+01             3313             3313 
   7.6339122e+01             3317             3317 
   7.6561287e+01             3325             3325 
   7.6783693e+01             3361             3361 
   7.7006330e+01             3385             3385 
   7.7229204e+01             3387             3387 
   7.7452314e+01             3391             3391 
   7.7675659e+01             3395             3395 
   7.7899232e+01             3403             3403 
   7.8123039e+01             3407             3407 
   7.8347080e+01             3429             3429 
   7.8571349e+01             3433             3433 
   7.8795851e+01             3439             3439 
   7.9020584e+01             3445             3445 
   7.9245546e+01             3451             3451 
   7.9470739e+01             3487             3487 
   7.9696160e+01             3511             3511 
   7.9921809e+01             3515             3515 
   8.0147686e+01             3519             3519 
   8.0373791e+01             3521             3521 
   8.0600125e+01             3529             3529 
   8.0826688e+01             3545             3545 
   8.1053472e+01             3559             3559 
   8.1280484e+01             3561             3561 
   8.1507725e+01             3565             3565 
   8.1735192e+01             3571             3571 
   8.1962887e+01             3607             3607 
   8.2190804e+01             3619             3619 
   8.2418949e+01             3637             3637 
   8.2647318e+01             3641             3641 
   8.2875911e+01             3645             3645 
   8.3104727e+01             3651             3651 
   8.3333765e+01             3657             3657 
   8.3563026e+01             3677             3677 
   8.3792508e+01             3685             3685 
   8.4022211e+01             3689             3689 
   8.4252135e+01             3691             3691 
   8.4482277e+01             3699             3699 
   8.4712638e+01             3733             3733 
   8.4943218e+01             3763             3763 
   8.5174016e+01             3765             3765 
   8.5405030e+01             3767             3767 
   8.5636261e+01             3773             3773 
   8.5867708e+01             3777             3777 
   8.6099370e+01             3785             3785 
   8.6331248e+01             3807             3807 
   8.6563340e+01             3811             3811 
   8.6795645e+01             3817             3817 
   8.7028164e+01             3819             3819 
   8.7260895e+01             3827             3827 
   8.7493837e+01             3863             3863 
   8.7726991e+01             3889             3889 
   8.7960356e+01             3891             3891 
   8.8193931e+01             3895             3895 
   8.8427716e+01             3899             3899 
   8.8661710e+01             3907             3907 
   8.8895911e+01             3911             3911 
   8.9130321e+01             3933             3933 
   8.9364937e+01             3937             3937 
   8.9599760e+01             3943             3943 
   8.9834789e+01             3949             3949 
   9.0070023e+01             3955             3955 
   9.0305461e+01             3991             3991 
   9.0541103e+01             4015             4015 
   9.0776948e+01             4019             4019 
   9.1012996e+01             4023             4023 
   9.1249246e+01             4025             4025 
   9.1485698e+01             4033             4033 
   9.1722350e+01             4049             4049 
   9.1959202e+01             4063             4063 
   9.2196254e+01             4065             4065 
   9.2433504e+01             4069             4069 
   9.2670953e+01             4075             4075 
   9.2908599e+01             4111             4111 
   9.3146442e+01             4119             4119 
   9.3384482e+01             4141             4141 
   9.3622718e+01             4145             4145 
   9.3861149e+01             4149             4149 
   9.4099774e+01             4151             4151 
   9.4338593e+01             4159             4159 
   9.4577606e+01             4175             4175 
   9.4816813e+01             4189             4189 
   9.5056211e+01             4191             4191 
   9.5295802e+01             4195             4195 
   9.5535584e+01             4201             4201 
   9.5775555e+01             4237             4237 
   9.6015716e+01             4245             4245 
   9.6256066e+01             4267             4267 
   9.6496604e+01             4271             4271 
   9.6737331e+01             4275             4275 
   9.6978245e+01             4277             4277 
   9.7219341e+01             4285             4285 
   9.7460622e+01             4301             4301 
   9.7702126e+01             4315             4315 
   9.7943779e+01             4317             4317 
   9.8185653e+01             4321             4321 
   9.8427674e+01             4327             4327 
   9.8669915e+01             4361             4361 
   9.8912303e+01             4369             4369 
   9.9154910e+01             4393             4393 
   9.9397664e+01             4397             4397 
   9.9640635e+01             4401             4401 
   9.9883790e+01             4403             4403 
   1.0012713e+02             4411             4411 
   1.0037064e+02             4415             4415 
   1.0061434e+02             4437             4437 
   1.0085822e+02             4441             4441 
   1.0110228e+02             4447             4447 
   1.0134652e+02             4449             4449 
   1.0159093e+02             4457             4457 
   1.0183552e+02             4493             4493 
   1.0208029e+02             4519             4519 
   1.0232523e+02             4521             4521 
   1.0257035e+02             4523             4523 
   1.0281565e+02             4527             4527 
   1.0306112e+02             4533             4533 
   1.0330676e+02             4539             4539 
   1.0355257e+02             4557             4557 
   1.0379856e+02             4567             4567 
   1.0404472e+02             4569             4569 
   1.0429105e+02             4573             4573 
   1.0453755e+02             4579             4579 
   1.0478422e+02             4613             4613 
   1.0503106e+02             4621             4621 
   1.0527807e+02             4645             4645 
   1.0552525e+02             4647             4647 
   1.0577259e+02             4651             4651 
   1.0602010e+02             4655             4655 
   1.0626778e+02             4659             4659 
   1.0651563e+02             4667             4667 
   1.0676363e+02             4689             4689 
   1.0701181e+02             4693             4693 
   1.0726015e+02             4697             4697 
   1.0750865e+02             4699             4699 
   1.0775732e+02             4705             4705 
   1.0800615e+02             4741             4741 
   1.0825514e+02             4747             4747 
   1.0850429e+02             4771             4771 
   1.0875360e+02             4773             4773 
   1.0900308e+02             4777             4777 
   1.0925271e+02             4781             4781 
   1.0950250e+02             4785             4785 
   1.0975245e+02             4793             4793 
   1.1000256e+02             4809             4809 
   1.1025283e+02             4819             4819 
   1.1050325e+02             4821             4821 
   1.1075383e+02             4825             4825 
   1.1100457e+02             4831             4831 
   1.1125546e+02             4837             4837 
   1.1150651e+02             4871             4871 
   1.1175771e+02             4897             4897 
   1.1200906e+02             4897             4897 
   1.1226056e+02             4901             4901 
   1.1251222e+02             4905             4905 
   1.1276403e+02             4907             4907 
   1.1301599e+02             4915             4915 
   1.1326810e+02             4919             4919 
   1.1352036e+02             4941             4941 
   1.1377277e+02             4945             4945 
   1.1402533e+02             4949             4949 
   1.1427803e+02             4951             4951 
   1.1453089e+02             4957             4957 
   1.1478389e+02             4963             4963 
   1.1503703e+02             4997             4997 
   1.1529033e+02             5023             5023 
   1.1554376e+02             5023             5023 
   1.1579735e+02             5027             5027 
   1.1605107e+02             5031             5031 
   1.1630494e+02             5033             5033 
   1.1655896e+02             5041             5041 
   1.1681312e+02             5045             5045 
   1.1706742e+02             5067             5067 
   1.1732186e+02             5071             5071 
   1.1757644e+02             5073             5073 
   1.1783117e+02             5077             5077 
   1.1808604e+02             5079             5079 
   1.1834105e+02             5087             5087 
   1.1859620e+02             5119             5119 
   1.1885149e+02             5131             5131 
   1.1910691e+02             5149             5149 
   1.1936248e+02             5151             5151 
   1.1961819e+02             5153             5153 
   1.1987402e+02             5157             5157 
   1.2013000e+02             5161             5161 
   1.2038612e+02             5167             5167 
   1.2064237e+02             5171             5171 
   1.2089875e+02             5193             5193 
   1.2115527e+02             5197             5197 
