# Supplementary material for: Research on combustion and emissions of heavy duty diesel engines under low-speed and low-load conditions in low temperature environments
Source: PLoS One. 2025 Feb 21;20(2):e0318933. doi: 10.1371/journal.pone.0318933 (PMC11844864; doi:10.1371/journal.pone.0318933)
Supplement: S1 File — (ZIP) [file pone.0318933.s001.zip › 1000rpm_30%/3-tigaojinqiwendu/Tin342K/dynamic.out]

# CONVERGE Release Build 2.3.20/  Jan 30, 2017        Run Date:Thu Aug 31 20:48:15 2023
# column       1                2                3                4                5                6                7                8 
#          Crank   Tumble_Ratio_X   Tumble_Ratio_Y      Swirl_Ratio        Ang_Mom_X        Ang_Mom_Y        Ang_Mom_Z    Mag_Vorticity
#          (DEG)           (none)           (none)           (none)       (kg*m^2/s)       (kg*m^2/s)       (kg*m^2/s)            (1/s)
#
  -1.4600000e+02    1.4362319e-09   -1.7068583e-01    0.0000000e+00    1.6098718e-13   -3.3273853e-05    0.0000000e+00    9.9999979e-11
  -1.4587230e+02   -4.6850531e-08   -1.7047631e-01   -2.9489379e-08   -5.2467120e-12   -3.3215617e-05   -2.7103604e-12    1.6267692e-01
  -1.4579372e+02   -6.7366790e-08   -1.7018625e-01   -4.5045172e-08   -7.5400701e-12   -3.3148301e-05   -4.1400497e-12    2.0598235e-01
  -1.4567094e+02   -1.0141774e-07   -1.6945172e-01   -6.5494752e-08   -1.1341318e-11   -3.2988303e-05   -6.0193978e-12    2.5970086e-01
  -1.4558567e+02   -1.1785526e-07   -1.6874787e-01   -7.7456369e-08   -1.3171496e-11   -3.2839505e-05   -7.1185794e-12    3.1348845e-01
  -1.4547909e+02   -1.4142868e-07   -1.6772903e-01   -9.3693220e-08   -1.5794108e-11   -3.2626555e-05   -8.6105042e-12    3.9067177e-01
  -1.4534587e+02   -1.5345059e-07   -1.6642201e-01   -1.1119213e-07   -1.7120522e-11   -3.2354086e-05   -1.0218131e-11    4.7794654e-01
  -1.4517933e+02   -1.6016789e-07   -1.6505584e-01   -1.3033341e-07   -1.7849013e-11   -3.2065920e-05   -1.1976290e-11    5.6414292e-01
  -1.4497117e+02   -2.0165039e-07   -1.6410521e-01   -1.6272342e-07   -2.2438866e-11   -3.1853271e-05   -1.4951306e-11    6.1766224e-01
  -1.4471096e+02   -1.4131622e-07   -1.6395073e-01   -1.9549620e-07   -1.5696140e-11   -3.1788406e-05   -1.7960849e-11    6.3895669e-01
  -1.4438570e+02   -1.9535930e-08   -1.6454372e-01   -2.4271672e-07   -2.1648101e-12   -3.1859418e-05   -2.2297019e-11    6.7502584e-01
  -1.4397912e+02    6.1359694e-07   -1.6595318e-01   -2.4943971e-07    6.7791620e-11   -3.2076133e-05   -2.2912080e-11    7.5273822e-01
  -1.4347090e+02    1.8117383e-06   -1.6877766e-01   -2.4775473e-07    1.9940858e-10   -3.2549588e-05   -2.2754057e-11    7.6447226e-01
  -1.4287090e+02    4.5450915e-06   -1.7369873e-01   -1.2779902e-07    4.9798669e-10   -3.3409377e-05   -1.1735094e-11    9.4253943e-01
  -1.4227090e+02    7.0614996e-06   -1.7899863e-01   -8.1693269e-09    7.7014373e-10   -3.4336184e-05   -7.5002015e-13    1.1486507e+00
  -1.4167090e+02    9.6751067e-06   -1.8393873e-01   -3.2955049e-07    1.0502633e-09   -3.5187799e-05   -3.0251101e-11    1.3469279e+00
  -1.4107090e+02    1.2227959e-05   -1.8794818e-01   -4.1811741e-07    1.3210820e-09   -3.5855621e-05   -3.8375305e-11    1.4737036e+00
  -1.4047090e+02    1.4570398e-05   -1.9105577e-01   -4.9501341e-07    1.5665503e-09   -3.6346421e-05   -4.5426141e-11    1.6469508e+00
  -1.3987090e+02    1.5869229e-05   -1.9341913e-01   -6.8681701e-07    1.6978191e-09   -3.6691703e-05   -6.3018574e-11    1.8439946e+00
  -1.3927090e+02    1.7134430e-05   -1.9593705e-01   -5.8472694e-07    1.8240356e-09   -3.7062443e-05   -5.3643586e-11    1.9435689e+00
  -1.3867090e+02    1.8231520e-05   -1.9883080e-01   -6.6926482e-07    1.9309836e-09   -3.7500081e-05   -6.1390208e-11    2.0837202e+00
  -1.3807090e+02    1.9538859e-05   -2.0218500e-01   -7.8699107e-07    2.0587841e-09   -3.8019908e-05   -7.2178497e-11    2.2504153e+00
  -1.3747090e+02    2.0927590e-05   -2.0591030e-01   -9.2001547e-07    2.1935731e-09   -3.8604465e-05   -8.4366668e-11    2.2949412e+00
  -1.3687090e+02    2.2345638e-05   -2.0984220e-01   -1.0557053e-06    2.3297396e-09   -3.9222060e-05   -9.6795773e-11    2.4850405e+00
  -1.3627090e+02    2.4030003e-05   -2.1374994e-01   -2.5719259e-06    2.4918154e-09   -3.9829608e-05   -2.3578234e-10    2.5922053e+00
  -1.3567090e+02    2.6001108e-05   -2.1757260e-01   -2.4682945e-06    2.6813989e-09   -4.0415467e-05   -2.2625032e-10    2.7354010e+00
  -1.3507090e+02    2.7107595e-05   -2.2117927e-01   -2.5619609e-06    2.7799142e-09   -4.0955676e-05   -2.3480340e-10    2.8255211e+00
  -1.3447090e+02    2.8717478e-05   -2.2473202e-01   -2.4670145e-06    2.9283179e-09   -4.1480362e-05   -2.2607037e-10    2.9948980e+00
  -1.3387090e+02    2.9726449e-05   -2.2823901e-01   -6.9450586e-07    3.0137664e-09   -4.1991203e-05   -6.3633805e-11    3.0730131e+00
  -1.3327090e+02    2.9977473e-05   -2.3178683e-01   -1.0397645e-06    3.0214636e-09   -4.2504035e-05   -9.5254839e-11    3.2119359e+00
  -1.3267090e+02    3.1119202e-05   -2.3540150e-01   -1.3334622e-06    3.1179436e-09   -4.3023541e-05   -1.2214423e-10    3.3838678e+00
  -1.3207090e+02    3.2868975e-05   -2.3913682e-01   -1.5935067e-06    3.2734497e-09   -4.3559394e-05   -1.4594397e-10    3.4830443e+00
  -1.3147090e+02    3.5376395e-05   -2.4299925e-01   -1.1315493e-06    3.5016598e-09   -4.4112493e-05   -1.0362046e-10    3.5941061e+00
  -1.3087090e+02    4.1594366e-05   -2.4695197e-01   -1.2640560e-06    4.0915986e-09   -4.4675642e-05   -1.1573874e-10    3.7192217e+00
  -1.3027090e+02    4.2012406e-05   -2.5082646e-01   -2.9882042e-06    4.1067153e-09   -4.5218475e-05   -2.7356641e-10    3.8274155e+00
  -1.2967090e+02    4.1476870e-05   -2.5472978e-01   -4.5522959e-06    4.0284702e-09   -4.5760221e-05   -4.1669952e-10    3.9947363e+00
  -1.2907090e+02    4.2454072e-05   -2.5855210e-01   -1.5005478e-06    4.0966749e-09   -4.6281287e-05   -1.3733533e-10    4.0483159e+00
  -1.2847090e+02    4.3806029e-05   -2.6241984e-01   -1.5287777e-06    4.1993481e-09   -4.6804173e-05   -1.3989962e-10    4.2282474e+00
  -1.2787090e+02    4.5730279e-05   -2.6627281e-01    6.3989525e-07    4.3545828e-09   -4.7318147e-05    5.8549137e-11    4.4224034e+00
  -1.2727090e+02    4.5874135e-05   -2.6999339e-01   -3.2606428e-06    4.3387562e-09   -4.7802623e-05   -2.9830240e-10    4.5284721e+00
  -1.2667090e+02    4.6357955e-05   -2.7415857e-01   -3.2668184e-06    4.3544591e-09   -4.8359183e-05   -2.9882587e-10    4.6071767e+00
  -1.2607090e+02    4.6146395e-05   -2.7843146e-01   -3.8616696e-06    4.3044084e-09   -4.8927532e-05   -3.5318841e-10    4.6443352e+00
  -1.2547090e+02    4.5293178e-05   -2.8263506e-01   -6.8828979e-06    4.1950064e-09   -4.9476842e-05   -6.2942053e-10    4.8136764e+00
  -1.2487090e+02    4.4835303e-05   -2.8675157e-01   -5.9515489e-06    4.1228907e-09   -5.0004096e-05   -5.4417384e-10    4.8778469e+00
  -1.2427090e+02    4.2110036e-05   -2.9081768e-01   -6.3389647e-06    3.8441951e-09   -5.0515727e-05   -5.7951364e-10    5.0247976e+00
  -1.2367090e+02    4.2138353e-05   -2.9488878e-01   -6.4962170e-06    3.8184884e-09   -5.1021392e-05   -5.9380378e-10    5.2285308e+00
  -1.2307090e+02    4.2568972e-05   -2.9898918e-01   -6.6342431e-06    3.8287684e-09   -5.1525387e-05   -6.0633186e-10    5.3371441e+00
  -1.2247090e+02    4.4262389e-05   -3.0323474e-01   -4.8430984e-06    3.9510273e-09   -5.2047519e-05   -4.4256684e-10    5.4479279e+00
  -1.2187090e+02    4.7509266e-05   -3.0758189e-01   -6.6306517e-06    4.2083698e-09   -5.2579622e-05   -6.0582560e-10    5.4995841e+00
  -1.2127090e+02    5.2634948e-05   -3.1195272e-01   -6.7132773e-06    4.6262035e-09   -5.3108457e-05   -6.1328403e-10    5.7071580e+00
  -1.2067611e+02    4.8318005e-05   -3.1617166e-01   -7.3547731e-06    4.2136592e-09   -5.3606161e-05   -6.7178779e-10    5.7505467e+00
  -1.2008717e+02    4.6395269e-05   -3.2034047e-01   -7.8135767e-06    4.0143367e-09   -5.4090588e-05   -7.1358982e-10    5.9583056e+00
  -1.1950389e+02    4.3846185e-05   -3.2448076e-01   -1.0750363e-05    3.7640390e-09   -5.4565711e-05   -9.8165274e-10    6.0205603e+00
  -1.1892610e+02    5.1681383e-05   -3.2876829e-01   -1.0939610e-05    4.4017452e-09   -5.5060613e-05   -9.9878610e-10    6.2280021e+00
  -1.1835364e+02    5.1492370e-05   -3.3301123e-01   -9.2818379e-06    4.3510274e-09   -5.5543310e-05   -8.4730785e-10    6.3714939e+00
  -1.1778632e+02    5.2264210e-05   -3.3726742e-01   -9.8138010e-06    4.3812538e-09   -5.6023298e-05   -8.9573635e-10    6.4130405e+00
  -1.1722396e+02    5.3705311e-05   -3.4158420e-01   -1.0173187e-05    4.4662620e-09   -5.6508546e-05   -9.2840196e-10    6.5886561e+00
  -1.1666646e+02    5.6474735e-05   -3.4582594e-01   -1.0416380e-05    4.6591192e-09   -5.6976739e-05   -9.5045604e-10    6.6270268e+00
  -1.1611365e+02    5.8051013e-05   -3.5001213e-01   -1.0641262e-05    4.7508364e-09   -5.7431136e-05   -9.7083253e-10    6.8443016e+00
  -1.1556538e+02    5.9936640e-05   -3.5416512e-01   -1.0908821e-05    4.8657894e-09   -5.7875666e-05   -9.9509501e-10    6.9274952e+00
  -1.1502155e+02    6.1605177e-05   -3.5837511e-01   -1.0181131e-05    4.9609908e-09   -5.8325138e-05   -9.2857857e-10    7.0061327e+00
  -1.1448200e+02    6.4478424e-05   -3.6259177e-01   -1.0405636e-05    5.1503837e-09   -5.8770847e-05   -9.4891309e-10    7.0771414e+00
  -1.1394661e+02    6.5325991e-05   -3.6677171e-01   -1.0644778e-05    5.1757590e-09   -5.9206244e-05   -9.7057659e-10    7.2175383e+00
  -1.1341530e+02    6.6917657e-05   -3.7094231e-01   -1.0915136e-05    5.2587250e-09   -5.9635823e-05   -9.9507959e-10    7.2921619e+00
  -1.1288790e+02    6.8801049e-05   -3.7526929e-01   -1.1178219e-05    5.3625681e-09   -6.0085756e-05   -1.0189048e-09    7.4669679e+00
  -1.1236435e+02    6.9273874e-05   -3.7908780e-01   -1.3965942e-05    5.3551694e-09   -6.0450504e-05   -1.2728223e-09    7.7387307e+00
  -1.1184453e+02    6.4942899e-05   -3.8307271e-01   -1.4125362e-05    4.9791001e-09   -6.0837889e-05   -1.2871604e-09    7.7475121e+00
  -1.1132833e+02    6.4068012e-05   -3.8732102e-01   -1.3974482e-05    4.8715069e-09   -6.1262870e-05   -1.2732196e-09    7.8454715e+00
  -1.1081566e+02    7.2246267e-05   -3.9172892e-01   -1.4741087e-05    5.4478468e-09   -6.1708173e-05   -1.3428509e-09    7.8368260e+00
  -1.1030642e+02    7.4798006e-05   -3.9566767e-01   -1.5288791e-05    5.5933749e-09   -6.2075820e-05   -1.3925377e-09    8.0574138e+00
  -1.0980052e+02    7.3712443e-05   -3.9971853e-01   -1.5807446e-05    5.4662240e-09   -6.2457135e-05   -1.4395613e-09    8.0589679e+00
  -1.0929789e+02    7.4994620e-05   -4.0375879e-01   -1.6175940e-05    5.5147487e-09   -6.2832703e-05   -1.4728932e-09    8.2816286e+00
  -1.0879844e+02    7.3710753e-05   -4.0775225e-01   -1.6518174e-05    5.3748283e-09   -6.3197220e-05   -1.5038212e-09    8.2461449e+00
  -1.0830207e+02    7.5338590e-05   -4.1204723e-01   -1.6676040e-05    5.4472158e-09   -6.3604107e-05   -1.5179472e-09    8.4529479e+00
  -1.0780872e+02    7.5643198e-05   -4.1587086e-01   -1.7260196e-05    5.4229829e-09   -6.3934968e-05   -1.5708857e-09    8.5728674e+00
  -1.0731831e+02    7.4647769e-05   -4.1985236e-01   -1.7722551e-05    5.3061667e-09   -6.4286098e-05   -1.6127153e-09    8.6112356e+00
  -1.0683077e+02    7.3864772e-05   -4.2418936e-01   -1.7953055e-05    5.2057337e-09   -6.4687314e-05   -1.6334237e-09    8.8107197e+00
  -1.0634601e+02    7.7386370e-05   -4.2818909e-01   -1.8198358e-05    5.4072626e-09   -6.5033440e-05   -1.6554759e-09    8.8790822e+00
  -1.0586398e+02    8.0839029e-05   -4.3205454e-01   -1.8426509e-05    5.6000127e-09   -6.5355690e-05   -1.6759637e-09    9.1616122e+00
  -1.0538460e+02    8.4051586e-05   -4.3583944e-01   -1.8868016e-05    5.7724047e-09   -6.5662462e-05   -1.7158460e-09    9.1990557e+00
  -1.0490780e+02    8.6474554e-05   -4.3977224e-01   -1.8848244e-05    5.8874829e-09   -6.5988178e-05   -1.7137722e-09    9.3119673e+00
  -1.0443354e+02    8.8189213e-05   -4.4369199e-01   -1.9521913e-05    5.9520798e-09   -6.6308074e-05   -1.7747357e-09    9.2661734e+00
  -1.0396174e+02    8.9238712e-05   -4.4766204e-01   -1.9929450e-05    5.9704204e-09   -6.6632079e-05   -1.8114888e-09    9.5173951e+00
  -1.0349235e+02    8.8903596e-05   -4.5165889e-01   -2.0371451e-05    5.8959682e-09   -6.6956594e-05   -1.8513608e-09    9.6249927e+00
  -1.0302529e+02    9.1905979e-05   -4.5559559e-01   -2.0721144e-05    6.0415660e-09   -6.7268742e-05   -1.8828295e-09    9.8292321e+00
  -1.0256053e+02    9.3237425e-05   -4.5949515e-01   -2.1135937e-05    6.0750939e-09   -6.7572123e-05   -1.9201986e-09    9.7412204e+00
  -1.0209800e+02    9.5059338e-05   -4.6343564e-01   -2.1027457e-05    6.1390147e-09   -6.7878149e-05   -1.9100216e-09    1.0067622e+01
  -1.0163764e+02    9.3985534e-05   -4.6734665e-01   -1.9726538e-05    6.0157891e-09   -6.8176681e-05   -1.7915526e-09    1.0189006e+01
  -1.0117943e+02    1.0095939e-04   -4.7118355e-01   -1.9721394e-05    6.4045588e-09   -6.8460973e-05   -1.7907800e-09    1.0181254e+01
  -1.0072328e+02    1.1866361e-04   -4.7452863e-01   -1.8382768e-05    7.4603055e-09   -6.8670980e-05   -1.6689414e-09    1.0427476e+01
  -1.0026915e+02    1.2811210e-04   -4.7851681e-01   -1.8514932e-05    7.9819974e-09   -6.8971219e-05   -1.6806502e-09    1.0475297e+01
  -9.9817011e+01    1.3507981e-04   -4.8262972e-01   -1.9588313e-05    8.3402263e-09   -6.9286016e-05   -1.7777744e-09    1.0765092e+01
  -9.9366792e+01    1.3780403e-04   -4.8670073e-01   -2.0655698e-05    8.4314295e-09   -6.9591525e-05   -1.8743181e-09    1.0754241e+01
  -9.8918464e+01    1.4060193e-04   -4.9083809e-01   -2.3969353e-05    8.5244694e-09   -6.9903198e-05   -2.1746173e-09    1.0943079e+01
  -9.8471966e+01    1.3880137e-04   -4.9472914e-01   -2.4660424e-05    8.3385230e-09   -7.0176550e-05   -2.2369198e-09    1.1031060e+01
  -9.8027267e+01    1.3916153e-04   -4.9843724e-01   -2.7666427e-05    8.2835874e-09   -7.0421201e-05   -2.5091527e-09    1.1052865e+01
  -9.7584316e+01    1.4556608e-04   -5.0221902e-01   -2.7052034e-05    8.5851194e-09   -7.0672919e-05   -2.4529786e-09    1.1144624e+01
  -9.7143069e+01    1.4583435e-04   -5.0588348e-01   -2.7416417e-05    8.5215210e-09   -7.0905448e-05   -2.4855599e-09    1.1367388e+01
  -9.6703497e+01    1.4891064e-04   -5.0946560e-01   -2.8564742e-05    8.6206245e-09   -7.1124204e-05   -2.5892032e-09    1.1710060e+01
  -9.6265535e+01    1.6201071e-04   -5.1309416e-01   -2.7741119e-05    9.2917518e-09   -7.1346483e-05   -2.5140723e-09    1.1595322e+01
  -9.5829177e+01    1.6539142e-04   -5.1688062e-01   -2.7454289e-05    9.3970936e-09   -7.1588334e-05   -2.4876096e-09    1.1760751e+01
  -9.5394356e+01    1.6090305e-04   -5.2060897e-01   -2.7034961e-05    9.0563026e-09   -7.1819127e-05   -2.4491495e-09    1.1649065e+01
  -9.4961038e+01    1.6062816e-04   -5.2436288e-01   -2.7230455e-05    8.9556789e-09   -7.2050915e-05   -2.4663924e-09    1.1948073e+01
  -9.4529204e+01    1.6281186e-04   -5.2807748e-01   -2.6355429e-05    8.9915957e-09   -7.2274707e-05   -2.3866815e-09    1.2013506e+01
  -9.4098795e+01    1.7107823e-04   -5.3170785e-01   -3.0098615e-05    9.3584277e-09   -7.2484421e-05   -2.7251286e-09    1.2348854e+01
  -9.3669779e+01    1.9166087e-04   -5.3527165e-01   -2.9228018e-05    1.0384442e-08   -7.2682690e-05   -2.6457863e-09    1.2179693e+01
  -9.3242139e+01    1.8968874e-04   -5.3890562e-01   -2.9170759e-05    1.0179220e-08   -7.2887990e-05   -2.6400810e-09    1.2605683e+01
  -9.2815820e+01    1.9988538e-04   -5.4247168e-01   -2.8511045e-05    1.0623373e-08   -7.3081985e-05   -2.5798638e-09    1.2749727e+01
  -9.2390790e+01    1.9701067e-04   -5.4600697e-01   -2.8192803e-05    1.0369546e-08   -7.3269245e-05   -2.5505527e-09    1.2689857e+01
  -9.1967022e+01    1.9813540e-04   -5.4962404e-01   -2.8185782e-05    1.0327686e-08   -7.3465208e-05   -2.5494004e-09    1.2979427e+01
  -9.1544487e+01    2.0233572e-04   -5.5318284e-01   -2.7385088e-05    1.0444032e-08   -7.3651187e-05   -2.4764708e-09    1.3081444e+01
  -9.1123141e+01    2.1108617e-04   -5.5668496e-01   -2.7192657e-05    1.0789256e-08   -7.3827347e-05   -2.4585602e-09    1.3433374e+01
  -9.0702955e+01    2.1337984e-04   -5.6013902e-01   -2.7812985e-05    1.0799541e-08   -7.3995138e-05   -2.5141195e-09    1.3360894e+01
  -9.0283896e+01    2.1804177e-04   -5.6372021e-01   -2.6121638e-05    1.0926872e-08   -7.4177789e-05   -2.3607362e-09    1.3620067e+01
  -8.9865945e+01    2.2905021e-04   -5.6712926e-01   -2.6277837e-05    1.1365005e-08   -7.4335451e-05   -2.3743486e-09    1.3515586e+01
  -8.9449062e+01    2.4053920e-04   -5.7052634e-01   -2.5556005e-05    1.1816526e-08   -7.4489543e-05   -2.3086288e-09    1.3706813e+01
  -8.9033215e+01    2.4836523e-04   -5.7400454e-01   -2.4513784e-05    1.2079280e-08   -7.4652273e-05   -2.2139983e-09    1.3902376e+01
  -8.8618375e+01    2.5434427e-04   -5.7739636e-01   -2.4600552e-05    1.2246162e-08   -7.4801805e-05   -2.2213475e-09    1.4170508e+01
  -8.8204513e+01    2.6024246e-04   -5.8071418e-01   -2.4737844e-05    1.2404101e-08   -7.4939872e-05   -2.2332480e-09    1.4620322e+01
  -8.7791601e+01    2.6475674e-04   -5.8396516e-01   -2.5380042e-05    1.2491829e-08   -7.5067952e-05   -2.2907200e-09    1.4430226e+01
  -8.7618600e+01    2.7493599e-04   -5.8585379e-01   -2.2332307e-05    1.2916903e-08   -7.5189047e-05   -2.0154656e-09    1.4563084e+01
  -8.7402349e+01    2.8369080e-04   -5.8821870e-01   -2.2683275e-05    1.3257050e-08   -7.5339618e-05   -2.0469089e-09    1.4610897e+01
  -8.7132035e+01    2.8050623e-04   -5.9093391e-01   -2.4355571e-05    1.3020318e-08   -7.5494865e-05   -2.1974816e-09    1.4622108e+01
  -8.6794142e+01    2.7541047e-04   -5.9389576e-01   -2.5277711e-05    1.2676266e-08   -7.5631900e-05   -2.2802348e-09    1.4497421e+01
  -8.6384342e+01    2.7738812e-04   -5.9672889e-01   -2.6588811e-05    1.2636436e-08   -7.5699433e-05   -2.3979273e-09    1.4812314e+01
  -8.5975299e+01    2.7962870e-04   -5.9915005e-01   -2.7180753e-05    1.2607455e-08   -7.5714529e-05   -2.4507430e-09    1.4973132e+01
  -8.5567055e+01    2.8526014e-04   -6.0178121e-01   -2.7685454e-05    1.2728426e-08   -7.5754850e-05   -2.4956508e-09    1.5417385e+01
  -8.5159581e+01    2.8752700e-04   -6.0464477e-01   -2.7839097e-05    1.2696448e-08   -7.5823457e-05   -2.5088924e-09    1.5256727e+01
  -8.4752853e+01    2.8354581e-04   -6.0798852e-01   -2.4648466e-05    1.2390219e-08   -7.5951118e-05   -2.2208091e-09    1.5473659e+01
  -8.4346842e+01    2.7893297e-04   -6.1129766e-01   -2.6966101e-05    1.2061011e-08   -7.6072544e-05   -2.4290277e-09    1.5426078e+01
  -8.3941524e+01    2.7870117e-04   -6.1465309e-01   -2.7804851e-05    1.1924291e-08   -7.6198297e-05   -2.5039570e-09    1.5648872e+01
  -8.3536873e+01    2.9065281e-04   -6.1791965e-01   -3.2153952e-05    1.2304310e-08   -7.6311455e-05   -2.8948873e-09    1.5908646e+01
  -8.3132862e+01    3.0522030e-04   -6.2097647e-01   -3.2845631e-05    1.2783952e-08   -7.6397333e-05   -2.9564085e-09    1.6240837e+01
  -8.2729466e+01    3.1215267e-04   -6.2386568e-01   -3.3180077e-05    1.2935015e-08   -7.6461342e-05   -2.9857410e-09    1.6793254e+01
  -8.2326660e+01    3.1558331e-04   -6.2667811e-01   -3.3410640e-05    1.2937305e-08   -7.6515021e-05   -3.0057026e-09    1.6501607e+01
  -8.1924418e+01    3.2063453e-04   -6.2980160e-01   -3.4039867e-05    1.3003222e-08   -7.6606053e-05   -3.0615202e-09    1.6738015e+01
  -8.1522716e+01    3.0563481e-04   -6.3270101e-01   -3.3374128e-05    1.2261216e-08   -7.6668077e-05   -3.0008348e-09    1.6475375e+01
  -8.1121529e+01    3.1037746e-04   -6.3568818e-01   -3.4496930e-05    1.2316476e-08   -7.6739521e-05   -3.1009459e-09    1.6884689e+01
  -8.0720831e+01    3.2133898e-04   -6.3858095e-01   -3.5095995e-05    1.2612647e-08   -7.6798739e-05   -3.1539326e-09    1.7035920e+01
  -8.0320599e+01    3.3156578e-04   -6.4141368e-01   -3.4168534e-05    1.2871740e-08   -7.6849755e-05   -3.0697355e-09    1.7570273e+01
  -7.9920808e+01    3.3933225e-04   -6.4415817e-01   -3.4261969e-05    1.3028616e-08   -7.6889382e-05   -3.0772639e-09    1.7163153e+01
  -7.9521433e+01    3.3311889e-04   -6.4708612e-01   -2.6956205e-05    1.2648981e-08   -7.6950006e-05   -2.4204021e-09    1.7736314e+01
  -7.9122450e+01    3.1884723e-04   -6.4979516e-01   -3.3127842e-05    1.1972985e-08   -7.6983861e-05   -2.9737043e-09    1.7867335e+01
  -7.8723835e+01    3.2848537e-04   -6.5240991e-01   -3.3410695e-05    1.2197640e-08   -7.7005548e-05   -2.9982149e-09    1.7831666e+01
  -7.8325564e+01    3.3977957e-04   -6.5515591e-01   -3.3948119e-05    1.2475985e-08   -7.7042079e-05   -3.0455435e-09    1.8244240e+01
  -7.7927612e+01    3.5125897e-04   -6.5781570e-01   -3.3656007e-05    1.2752689e-08   -7.7068168e-05   -3.0184526e-09    1.8483450e+01
  -7.7529955e+01    3.5430224e-04   -6.6046988e-01   -3.4243543e-05    1.2718079e-08   -7.7092298e-05   -3.0702081e-09    1.9074448e+01
  -7.7132570e+01    3.6263404e-04   -6.6296570e-01   -3.0884888e-05    1.2869700e-08   -7.7097763e-05   -2.7682323e-09    1.8774242e+01
  -7.6880145e+01    3.8046063e-04   -6.6538526e-01   -3.2001047e-05    1.3404623e-08   -7.7198065e-05   -2.8677286e-09    1.9041349e+01
  -7.6564613e+01    3.9462475e-04   -6.6801717e-01   -3.4208064e-05    1.3777447e-08   -7.7276440e-05   -3.0647510e-09    1.9165458e+01
  -7.6170199e+01    4.0116669e-04   -6.7011926e-01   -3.3544349e-05    1.3846346e-08   -7.7235547e-05   -3.0043130e-09    1.8901308e+01
  -7.5773562e+01    4.0596775e-04   -6.7185906e-01   -3.4518581e-05    1.3850904e-08   -7.7152029e-05   -3.0905760e-09    1.9355960e+01
  -7.5377090e+01    4.0610787e-04   -6.7376528e-01   -3.4342785e-05    1.3695643e-08   -7.7087788e-05   -3.0738392e-09    1.9548451e+01
  -7.4980759e+01    4.1269115e-04   -6.7601394e-01   -3.5139000e-05    1.3756112e-08   -7.7062444e-05   -3.1440654e-09    2.0183264e+01
  -7.4584545e+01    4.1829669e-04   -6.7842188e-01   -3.5729259e-05    1.3780443e-08   -7.7054655e-05   -3.1957894e-09    1.9860115e+01
  -7.4188425e+01    4.3030744e-04   -6.8098800e-01   -3.8302743e-05    1.4010180e-08   -7.7065028e-05   -3.4248167e-09    2.0363287e+01
  -7.3792373e+01    4.3098036e-04   -6.8328105e-01   -3.8889242e-05    1.3867001e-08   -7.7043978e-05   -3.4760684e-09    2.0433229e+01
  -7.3396367e+01    4.3785117e-04   -6.8539792e-01   -3.9227257e-05    1.3921623e-08   -7.7002737e-05   -3.5050506e-09    2.0316568e+01
  -7.3000380e+01    4.4154370e-04   -6.8760742e-01   -3.8400361e-05    1.3872371e-08   -7.6971782e-05   -3.4299471e-09    2.0778447e+01
  -7.2604390e+01    4.5550530e-04   -6.8969618e-01   -3.8607710e-05    1.4140384e-08   -7.6927262e-05   -3.4472257e-09    2.1103921e+01
  -7.2208371e+01    4.6371505e-04   -6.9171528e-01   -3.9087136e-05    1.4222796e-08   -7.6874872e-05   -3.4887554e-09    2.1861608e+01
  -7.1812298e+01    4.7702074e-04   -6.9358566e-01   -3.9568618e-05    1.4454903e-08   -7.6806108e-05   -3.5304169e-09    2.1359657e+01
  -7.1416148e+01    4.9117752e-04   -6.9582376e-01   -4.1013407e-05    1.4704134e-08   -7.6778322e-05   -3.6579501e-09    2.1746484e+01
  -7.1019894e+01    4.9387904e-04   -6.9762638e-01   -4.2964333e-05    1.4605550e-08   -7.6702190e-05   -3.8304793e-09    2.1296453e+01
  -7.0623513e+01    5.1150025e-04   -6.9946247e-01   -4.4542923e-05    1.4942229e-08   -7.6629997e-05   -3.9696729e-09    2.1850394e+01
  -7.0226978e+01    5.2640637e-04   -7.0131326e-01   -4.5080935e-05    1.5189317e-08   -7.6559611e-05   -4.0160362e-09    2.2312442e+01
  -6.9830264e+01    5.6240309e-04   -7.0311538e-01   -4.5546990e-05    1.6028323e-08   -7.6484099e-05   -4.0559283e-09    2.2831070e+01
  -6.9433345e+01    5.8130583e-04   -7.0483462e-01   -4.2734220e-05    1.6362324e-08   -7.6399860e-05   -3.8039014e-09    2.2134606e+01
  -6.9036197e+01    6.0278876e-04   -7.0673035e-01   -4.3610314e-05    1.6756366e-08   -7.6334890e-05   -3.8802762e-09    2.3088330e+01
  -6.8638791e+01    5.9730303e-04   -7.0840932e-01   -4.3174868e-05    1.6396840e-08   -7.6246933e-05   -3.8399224e-09    2.3416113e+01
  -6.8241103e+01    5.9682434e-04   -7.0964293e-01   -4.2914583e-05    1.6178504e-08   -7.6111323e-05   -3.8151346e-09    2.3081664e+01
  -6.7843105e+01    6.0859685e-04   -7.1107099e-01   -4.2897023e-05    1.6290055e-08   -7.5997253e-05   -3.8119186e-09    2.3663617e+01
  -6.7444771e+01    6.1915061e-04   -7.1251753e-01   -4.0987847e-05    1.6363115e-08   -7.5885702e-05   -3.6406596e-09    2.3992765e+01
  -6.7046074e+01    6.4525630e-04   -7.1397210e-01   -4.0866465e-05    1.6836511e-08   -7.5775384e-05   -3.6282486e-09    2.4913170e+01
  -6.6646985e+01    6.9128630e-04   -7.1527865e-01   -4.1865520e-05    1.7807559e-08   -7.5649936e-05   -3.7152489e-09    2.4374852e+01
  -6.6247477e+01    6.4859678e-04   -7.1701489e-01   -3.9740949e-05    1.6493872e-08   -7.5570278e-05   -3.5250651e-09    2.5084167e+01
  -6.5847523e+01    7.2072588e-04   -7.1804643e-01   -4.0506864e-05    1.8092408e-08   -7.5417069e-05   -3.5913051e-09    2.5215627e+01
  -6.5447092e+01    7.3949547e-04   -7.1901646e-01   -4.0899559e-05    1.8323749e-08   -7.5258056e-05   -3.6243721e-09    2.5033503e+01
  -6.5046157e+01    7.8337795e-04   -7.2002939e-01   -4.0371289e-05    1.9159089e-08   -7.5104319e-05   -3.5758082e-09    2.5649830e+01
  -6.4644688e+01    8.1197304e-04   -7.2105837e-01   -4.0052549e-05    1.9599576e-08   -7.4953180e-05   -3.5458136e-09    2.6166349e+01
  -6.4242654e+01    8.4717426e-04   -7.2205439e-01   -3.9630519e-05    2.0181393e-08   -7.4799212e-05   -3.5066726e-09    2.7234894e+01
  -6.3840027e+01    8.9089517e-04   -7.2280960e-01   -3.9186715e-05    2.0943744e-08   -7.4621199e-05   -3.4656122e-09    2.6501805e+01
  -6.3436775e+01    9.2204166e-04   -7.2409584e-01   -4.0506483e-05    2.1389695e-08   -7.4498900e-05   -3.5804489e-09    2.7054033e+01
  -6.3032868e+01    9.4694748e-04   -7.2466009e-01   -4.3493726e-05    2.1675944e-08   -7.4303259e-05   -3.8424545e-09    2.6459479e+01
  -6.2628272e+01    9.7681336e-04   -7.2532716e-01   -4.3244670e-05    2.2061632e-08   -7.4119154e-05   -3.8183815e-09    2.7181805e+01
  -6.2222957e+01    1.0084614e-03   -7.2587990e-01   -4.3088570e-05    2.2471550e-08   -7.3924209e-05   -3.8024903e-09    2.7849224e+01
  -6.1816889e+01    1.0337125e-03   -7.2639925e-01   -4.3136345e-05    2.2724631e-08   -7.3726885e-05   -3.8045526e-09    2.8581753e+01
  -6.1410035e+01    1.0574969e-03   -7.2703367e-01   -4.3153128e-05    2.2933726e-08   -7.3542229e-05   -3.8038367e-09    2.7583672e+01
  -6.1002361e+01    1.0884502e-03   -7.2799595e-01   -3.3461468e-05    2.3284876e-08   -7.3391440e-05   -2.9478054e-09    2.8901828e+01
  -6.0798096e+01    1.1540618e-03   -7.2919171e-01   -3.3958908e-05    2.4520037e-08   -7.3388987e-05   -2.9907645e-09    2.9415058e+01
  -6.0542766e+01    1.1197574e-03   -7.3006164e-01   -3.3465735e-05    2.3587850e-08   -7.3322084e-05   -2.9462165e-09    2.9474164e+01
  -6.0223602e+01    1.1187541e-03   -7.2993868e-01   -3.3853983e-05    2.3315377e-08   -7.3117579e-05   -2.9789491e-09    2.8775714e+01
  -5.9824648e+01    1.1109711e-03   -7.2893112e-01   -3.2061842e-05    2.2844164e-08   -7.2778245e-05   -2.8195135e-09    2.9536873e+01
  -5.9413443e+01    1.0697297e-03   -7.2829005e-01   -2.5526389e-05    2.1693124e-08   -7.2470904e-05   -2.2433475e-09    3.0050327e+01
  -5.9001257e+01    1.0093922e-03   -7.2828161e-01   -2.5111025e-05    2.0186309e-08   -7.2228293e-05   -2.2054112e-09    3.1322371e+01
  -5.8588036e+01    9.8248617e-04   -7.2837360e-01   -2.4722878e-05    1.9375280e-08   -7.1996969e-05   -2.1698862e-09    2.9973001e+01
  -5.8173734e+01    9.6290168e-04   -7.2880977e-01   -2.5814582e-05    1.8723994e-08   -7.1800488e-05   -2.2641711e-09    3.1375383e+01
  -5.7758317e+01    1.0564329e-03   -7.2871422e-01   -2.7711686e-05    2.0255035e-08   -7.1552974e-05   -2.4288902e-09    3.2001341e+01
  -5.7341745e+01    1.1617361e-03   -7.2796060e-01   -2.7422025e-05    2.1961021e-08   -7.1242192e-05   -2.4018017e-09    3.1358936e+01
  -5.6923976e+01    1.1844389e-03   -7.2755826e-01   -1.6700770e-05    2.2074136e-08   -7.0967429e-05   -1.4617126e-09    3.2232892e+01
  -5.6504967e+01    1.2514259e-03   -7.2720132e-01   -1.6581398e-05    2.2992069e-08   -7.0698433e-05   -1.4501982e-09    3.3023007e+01
  -5.6084674e+01    1.2872714e-03   -7.2679084e-01   -1.6689018e-05    2.3314036e-08   -7.0425424e-05   -1.4585130e-09    3.4507021e+01
  -5.5663041e+01    1.3259953e-03   -7.2600596e-01   -1.7005555e-05    2.3672247e-08   -7.0117643e-05   -1.4850354e-09    3.3414112e+01
  -5.5240028e+01    1.3269517e-03   -7.2612089e-01   -2.3460663e-05    2.3349626e-08   -6.9898460e-05   -2.0471422e-09    3.4267874e+01
  -5.4901618e+01    1.3932070e-03   -7.2583464e-01   -2.3924065e-05    2.4233623e-08   -6.9687816e-05   -2.0862501e-09    3.4573817e+01
  -5.4478605e+01    1.4105438e-03   -7.2393971e-01   -2.3031242e-05    2.4183519e-08   -6.9278911e-05   -2.0067528e-09    3.4215387e+01
  -5.4140195e+01    1.3837690e-03   -7.2360782e-01   -2.3503027e-05    2.3451779e-08   -6.9067307e-05   -2.0465157e-09    3.5065418e+01
  -5.3717182e+01    1.4259204e-03   -7.2210875e-01   -2.3501032e-05    2.3819491e-08   -6.8700778e-05   -2.0446132e-09    3.5802632e+01
  -5.3378772e+01    1.4895034e-03   -7.2169162e-01   -2.3891941e-05    2.4595609e-08   -6.8484589e-05   -2.0772246e-09    3.7196349e+01
  -5.2955759e+01    1.5832506e-03   -7.2012093e-01   -2.3077509e-05    2.5768550e-08   -6.8115143e-05   -2.0046472e-09    3.5399302e+01
  -5.2617349e+01    1.6561447e-03   -7.2015631e-01   -2.2796710e-05    2.6644952e-08   -6.7944244e-05   -1.9788657e-09    3.7081435e+01
  -5.2194336e+01    1.6585768e-03   -7.1883793e-01   -2.1188952e-05    2.6301387e-08   -6.7602507e-05   -1.8376218e-09    3.7881454e+01
  -5.1855925e+01    1.7977495e-03   -7.1790096e-01   -1.5843532e-05    2.8181737e-08   -6.7343327e-05   -1.3730396e-09    3.6583863e+01
  -5.1432913e+01    1.9453789e-03   -7.1623833e-01   -8.5619803e-06    3.0059692e-08   -6.6973844e-05   -7.4130182e-10    3.7579474e+01
  -5.1094502e+01    1.9587923e-03   -7.1529673e-01   -6.3098024e-06    2.9920494e-08   -6.6717526e-05   -5.4589686e-10    3.8397540e+01
  -5.0671489e+01    2.0537471e-03   -7.1343560e-01   -3.9765646e-06    3.0922899e-08   -6.6333592e-05   -3.4369730e-10    3.9374368e+01
  -5.0333079e+01    2.1058612e-03   -7.1243679e-01   -9.9360045e-07    3.1345332e-08   -6.6074967e-05   -8.5810515e-11    4.0882109e+01
  -4.9910066e+01    2.1163993e-03   -7.1023621e-01   -9.1554430e-06    3.1053146e-08   -6.5663875e-05   -7.8988899e-10    3.9626259e+01
  -4.9571656e+01    2.1136818e-03   -7.0988073e-01   -1.0762206e-05    3.0659634e-08   -6.5467586e-05   -9.2775973e-10    4.0798147e+01
  -4.9148643e+01    2.0573481e-03   -7.0752997e-01   -1.0726713e-05    2.9418354e-08   -6.5046684e-05   -9.2372141e-10    4.1522436e+01
  -4.8810233e+01    1.8963590e-03   -7.0480058e-01   -1.5585118e-05    2.6809047e-08   -6.4635546e-05   -1.3409663e-09    4.0254436e+01
  -4.8387220e+01    1.9081034e-03   -7.0204345e-01   -1.5395199e-05    2.6593850e-08   -6.4182915e-05   -1.3231790e-09    4.1399152e+01
  -4.8048810e+01    1.9500738e-03   -7.0082846e-01   -1.5738998e-05    2.6871802e-08   -6.3914419e-05   -1.3515510e-09    4.2446499e+01
  -4.7625797e+01    2.0554298e-03   -6.9859366e-01   -1.5265651e-05    2.7924790e-08   -6.3513548e-05   -1.3094134e-09    4.3729872e+01
  -4.7287387e+01    2.1197496e-03   -6.9724363e-01   -1.4009947e-05    2.8474563e-08   -6.3235455e-05   -1.2006149e-09    4.5647495e+01
  -4.6864374e+01    2.2248495e-03   -6.9420810e-01   -1.3983260e-05    2.9467303e-08   -6.2766001e-05   -1.1969125e-09    4.3843859e+01
  -4.6525964e+01    2.3493192e-03   -6.9352880e-01   -1.5521790e-05    3.0767214e-08   -6.2551428e-05   -1.3273539e-09    4.5128241e+01
  -4.6102951e+01    2.4026056e-03   -6.9096405e-01   -6.7157518e-06    3.1026204e-08   -6.2128366e-05   -5.7359504e-10    4.6034234e+01
  -4.5764541e+01    2.4666162e-03   -6.8780289e-01   -5.6763383e-06    3.1499266e-08   -6.1693766e-05   -4.8434271e-10    4.4506664e+01
  -4.5341528e+01    2.5971963e-03   -6.8400358e-01   -4.4485289e-06    3.2708370e-08   -6.1165871e-05   -3.7909900e-10    4.5773505e+01
  -4.5003117e+01    2.5923075e-03   -6.8278283e-01   -6.9258833e-06    3.2286370e-08   -6.0908476e-05   -5.8961565e-10    4.6973555e+01
  -4.4580105e+01    2.6578997e-03   -6.7968821e-01   -6.6506201e-06    3.2648561e-08   -6.0447304e-05   -5.6543485e-10    4.8338366e+01
  -4.4241694e+01    2.6957200e-03   -6.7816478e-01   -5.5533981e-06    3.2749945e-08   -6.0165345e-05   -4.7164750e-10    5.0498198e+01
  -4.3818681e+01    3.0085224e-03   -6.7428666e-01   -8.1695552e-06    3.6051306e-08   -5.9638774e-05   -6.9288630e-10    4.7424976e+01
  -4.3480271e+01    2.7656470e-03   -6.7310056e-01   -9.4826107e-06    3.2779769e-08   -5.9388946e-05   -8.0335796e-10    4.9927369e+01
  -4.3057258e+01    2.6408476e-03   -6.6963067e-01   -4.6960840e-06    3.0876505e-08   -5.8902123e-05   -3.9727883e-10    5.1131663e+01
  -4.2718848e+01    2.5557998e-03   -6.6610005e-01   -1.5446434e-05    2.9560209e-08   -5.8449170e-05   -1.3052280e-09    5.1546794e+01
  -4.2295835e+01    2.8108949e-03   -6.6149853e-01   -1.4096669e-05    3.2076102e-08   -5.7868431e-05   -1.1894067e-09    5.0563100e+01
  -4.1957425e+01    2.9352552e-03   -6.5951408e-01   -1.1331139e-05    3.3137702e-08   -5.7554917e-05   -9.5492720e-10    5.1826822e+01
  -4.1534412e+01    3.1517781e-03   -6.5535632e-01   -8.4644678e-06    3.5110288e-08   -5.7017068e-05   -7.1223791e-10    5.2842692e+01
  -4.1196002e+01    3.2252798e-03   -6.5327864e-01   -8.1380027e-06    3.5549402e-08   -5.6698587e-05   -6.8392472e-10    5.4939693e+01
  -4.0772989e+01    3.3276502e-03   -6.4944719e-01   -5.2715989e-06    3.6195706e-08   -5.6192465e-05   -4.4231412e-10    5.8091437e+01
  -4.0434579e+01    3.3601231e-03   -6.4650933e-01   -7.7700397e-06    3.6166130e-08   -5.5801815e-05   -6.5110645e-10    5.4287632e+01
  -4.0011566e+01    3.4709510e-03   -6.4317518e-01    1.9361748e-06    3.6872913e-08   -5.5342220e-05    1.6197326e-10    5.6926367e+01
  -3.9673156e+01    3.4341671e-03   -6.4002831e-01    6.0915422e-07    3.6103921e-08   -5.4936441e-05    5.0891258e-11    5.7996041e+01
  -3.9250143e+01    3.3578273e-03   -6.3450871e-01   -1.7421068e-07    3.4849377e-08   -5.4293397e-05   -1.4528757e-11    5.6511657e+01
  -3.8911732e+01    3.4388246e-03   -6.3068459e-01   -2.0371801e-06    3.5326527e-08   -5.3833731e-05   -1.6965951e-10    5.7029294e+01
  -3.8488720e+01    3.4938778e-03   -6.2688848e-01   -2.3577073e-06    3.5437655e-08   -5.3342597e-05   -1.9599682e-10    5.8725241e+01
  -3.8150309e+01    3.5400494e-03   -6.2338696e-01   -1.3236837e-07    3.5544463e-08   -5.2913252e-05   -1.0987811e-11    6.0501167e+01
  -3.7727297e+01    3.5029049e-03   -6.1913363e-01   -5.4363590e-07    3.4731764e-08   -5.2386415e-05   -4.5041131e-11    6.2499086e+01
  -3.7388886e+01    3.5538642e-03   -6.1549617e-01   -9.5256359e-08    3.4886572e-08   -5.1948491e-05   -7.8801826e-12    6.5659313e+01
  -3.6965873e+01    3.6163913e-03   -6.1093145e-01    2.0804261e-06    3.5061543e-08   -5.1398996e-05    1.7176529e-10    6.0835610e+01
  -3.6627463e+01    3.8073943e-03   -6.0772182e-01    4.4921027e-06    3.6550635e-08   -5.0999791e-05    3.7029327e-10    6.4192558e+01
  -3.6204450e+01    3.7437708e-03   -6.0354578e-01    3.4213679e-06    3.5501246e-08   -5.0485860e-05    2.8144761e-10    6.6029331e+01
  -3.5866040e+01    3.8106031e-03   -5.9780364e-01   -2.5759839e-06    3.5785955e-08   -4.9877780e-05   -2.1155477e-10    6.7512321e+01
  -3.5443027e+01    3.8544478e-03   -5.9212571e-01   -5.0281267e-06    3.5766251e-08   -4.9244274e-05   -4.1205838e-10    6.5073832e+01
  -3.5104617e+01    4.0450902e-03   -5.8886080e-01   -6.5868635e-06    3.7179021e-08   -4.8846304e-05   -5.3887037e-10    6.6401347e+01
  -3.4681604e+01    4.2169772e-03   -5.8392106e-01   -1.0358330e-05    3.8302332e-08   -4.8277205e-05   -8.4552190e-10    6.8569754e+01
  -3.4343194e+01    4.4014471e-03   -5.8033274e-01   -1.1272048e-05    3.9604021e-08   -4.7854588e-05   -9.1845076e-10    6.9624591e+01
  -3.3920181e+01    4.4907866e-03   -5.7515975e-01   -1.1658558e-05    3.9939163e-08   -4.7269612e-05   -9.4773178e-10    7.3059041e+01
  -3.3581771e+01    4.5963497e-03   -5.7129718e-01   -1.2432121e-05    4.0501056e-08   -4.6826975e-05   -1.0087195e-09    7.6960816e+01
  -3.3158758e+01    4.6483199e-03   -5.6546177e-01   -1.2218332e-05    4.0490389e-08   -4.6191409e-05   -9.8896996e-10    7.0657164e+01
  -3.2820348e+01    4.7583343e-03   -5.6271309e-01   -1.3334895e-05    4.1072037e-08   -4.5842150e-05   -1.0772339e-09    7.4635112e+01
  -3.2397335e+01    4.3832219e-03   -5.5756479e-01    3.3059011e-05    3.7407757e-08   -4.5265222e-05    2.6638283e-09    7.7550790e+01
  -3.2058924e+01    4.0844568e-03   -5.5073684e-01    7.5918001e-06    3.4546644e-08   -4.4587184e-05    6.1047920e-10    7.8656347e+01
  -3.1635912e+01    4.2724841e-03   -5.4347589e-01    8.4278298e-06    3.5740890e-08   -4.3845051e-05    6.7591950e-10    7.5618198e+01
  -3.1297501e+01    4.2647162e-03   -5.3937211e-01    1.1720904e-05    3.5364906e-08   -4.3392044e-05    9.3803116e-10    7.7024645e+01
  -3.0874489e+01    4.2734274e-03   -5.3349014e-01    1.0328952e-05    3.5053847e-08   -4.2765194e-05    8.2435987e-10    7.9304777e+01
  -3.0536078e+01    4.9550197e-03   -5.2916409e-01    1.9687264e-05    4.0295664e-08   -4.2296719e-05    1.5677657e-09    8.1963615e+01
  -3.0113065e+01    5.6240017e-03   -5.2260169e-01    2.3396522e-05    4.5249650e-08   -4.1619187e-05    1.8577935e-09    8.3974079e+01
  -2.9774655e+01    5.8452099e-03   -5.1778128e-01    2.4997292e-05    4.6632360e-08   -4.1114550e-05    1.9803090e-09    8.7448728e+01
  -2.9351642e+01    5.8968310e-03   -5.1111772e-01    2.7071517e-05    4.6550985e-08   -4.0433358e-05    2.1382076e-09    9.3260280e+01
  -2.9013232e+01    5.0043541e-03   -5.0722156e-01    4.9386612e-05    3.9177064e-08   -4.0004926e-05    3.8913374e-09    8.5066300e+01
  -2.8590219e+01    5.2833995e-03   -5.0150645e-01    4.9108169e-05    4.0934878e-08   -3.9401667e-05    3.8572334e-09    9.0409152e+01
  -2.8251809e+01    6.1651142e-03   -4.9671075e-01    2.0365979e-05    4.7373592e-08   -3.8904646e-05    1.5956232e-09    9.3569755e+01
  -2.7828796e+01    5.5802577e-03   -4.9033891e-01    2.3504726e-05    4.2444740e-08   -3.8254414e-05    1.8355301e-09    9.5664565e+01
  -2.7490386e+01    5.9524934e-03   -4.8083320e-01    2.8548736e-05    4.4915144e-08   -3.7395344e-05    2.2235944e-09    9.6344799e+01
  -2.7219658e+01    5.9981004e-03   -4.7687242e-01    3.0222558e-05    4.4973439e-08   -3.6993757e-05    2.3489773e-09    9.1932680e+01
  -2.6881247e+01    6.2754123e-03   -4.7154798e-01    3.7742403e-05    4.6682664e-08   -3.6462064e-05    2.9253722e-09    9.3321621e+01
  -2.6458234e+01    6.7314506e-03   -4.6529395e-01    7.1122858e-06    4.9585078e-08   -3.5830518e-05    5.4932838e-10    9.5968290e+01
  -2.6119824e+01    7.0027475e-03   -4.5866641e-01    2.2389365e-05    5.1182806e-08   -3.5203867e-05    1.7243899e-09    9.8767047e+01
  -2.5849096e+01    7.1338262e-03   -4.5540140e-01    2.7228306e-05    5.1819646e-08   -3.4860882e-05    2.0922987e-09    1.0134373e+02
  -2.5510686e+01    7.5134480e-03   -4.4986506e-01    3.2109335e-05    5.4159638e-08   -3.4320994e-05    2.4601497e-09    1.0269454e+02
  -2.5239957e+01    7.5641648e-03   -4.4590719e-01    3.7142161e-05    5.4192759e-08   -3.3925364e-05    2.8389067e-09    1.0620439e+02
  -2.4901547e+01    7.8130651e-03   -4.4009937e-01    4.0490381e-05    5.5551633e-08   -3.3366761e-05    3.0853423e-09    1.1130901e+02
  -2.4630819e+01    8.2319011e-03   -4.3572471e-01    6.2986027e-05    5.8178608e-08   -3.2942599e-05    4.7876637e-09    1.1618326e+02
  -2.4292409e+01    8.2176365e-03   -4.3033738e-01    6.8912022e-05    5.7642488e-08   -3.2420060e-05    5.2216741e-09    1.0496069e+02
  -2.4021680e+01    8.2415724e-03   -4.2839669e-01    7.4311256e-05    5.7464516e-08   -3.2181688e-05    5.6164839e-09    1.1138139e+02
  -2.3683270e+01    8.7717104e-03   -4.2234643e-01    8.7689019e-05    6.0706573e-08   -3.1611873e-05    6.6060498e-09    1.1480897e+02
  -2.3412542e+01    8.3345011e-03   -4.1771078e-01    9.6946174e-05    5.7338968e-08   -3.1173376e-05    7.2842580e-09    1.1770844e+02
  -2.3074132e+01    7.9463743e-03   -4.1251780e-01    9.9362163e-05    5.4266270e-08   -3.0671522e-05    7.4408075e-09    1.1922359e+02
  -2.2803403e+01    7.0005707e-03   -4.0345240e-01    9.4409878e-05    4.7528601e-08   -2.9908011e-05    7.0508605e-09    1.2127730e+02
  -2.2464993e+01    6.6540829e-03   -3.9668925e-01    8.8901663e-05    4.4853524e-08   -2.9295233e-05    6.6165565e-09    1.2190924e+02
  -2.2194265e+01    6.6519583e-03   -3.9173325e-01    8.7267122e-05    4.4584150e-08   -2.8841546e-05    6.4769148e-09    1.1477115e+02
  -2.1855855e+01    6.7374841e-03   -3.8718574e-01    8.7615172e-05    4.4837172e-08   -2.8396276e-05    6.4796226e-09    1.1654460e+02
  -2.1585127e+01    6.7862083e-03   -3.8164530e-01    8.7359308e-05    4.4906769e-08   -2.7903117e-05    6.4422591e-09    1.1749323e+02
  -2.1246716e+01    6.8667512e-03   -3.7636468e-01    8.8115777e-05    4.5119767e-08   -2.7407792e-05    6.4742127e-09    1.1945869e+02
  -2.0975988e+01    6.8834588e-03   -3.7075946e-01    8.8112724e-05    4.4976824e-08   -2.6914367e-05    6.4550622e-09    1.2136431e+02
  -2.0759405e+01    6.9868049e-03   -3.6752937e-01    8.3848704e-05    4.5447622e-08   -2.6611638e-05    6.1281111e-09    1.2397626e+02
  -2.0488677e+01    7.0078795e-03   -3.6356614e-01    8.3403468e-05    4.5329309e-08   -2.6237797e-05    6.0768347e-09    1.2733711e+02
  -2.0150267e+01    7.0507779e-03   -3.5687296e-01    8.4321969e-05    4.5290396e-08   -2.5648467e-05    6.1200655e-09    1.2798052e+02
  -1.9879539e+01    6.9395009e-03   -3.5056703e-01    8.3918861e-05    4.5000198e-08   -2.5146652e-05    6.0806782e-09    1.9978384e+02
  -1.9799479e+01    6.5388986e-03   -3.4950213e-01    8.3915098e-05    4.2334380e-08   -2.5045962e-05    6.0748912e-09    2.0098391e+02
  -1.9655371e+01    6.4194608e-03   -3.4006891e-01    8.3975117e-05    4.1441427e-08   -2.4327171e-05    6.0692382e-09    2.0115587e+02
  -1.9591322e+01    6.4022894e-03   -3.3695260e-01    8.3998430e-05    4.1277671e-08   -2.4085294e-05    6.0664480e-09    2.0100718e+02
  -1.9447214e+01    6.3481210e-03   -3.3368070e-01    8.4086542e-05    4.0810733e-08   -2.3808978e-05    6.0626645e-09    2.0043947e+02
  -1.9367154e+01    6.3324442e-03   -3.3374047e-01    8.4110287e-05    4.0645014e-08   -2.3789557e-05    6.0587050e-09    2.0046851e+02
  -1.9295100e+01    6.3101051e-03   -3.3472716e-01    8.4143469e-05    4.0443778e-08   -2.3838519e-05    6.0559888e-09    2.0072306e+02
  -1.9182516e+01    6.3191309e-03   -3.3455010e-01    8.4170502e-05    4.0410704e-08   -2.3792311e-05    6.0498906e-09    2.0100948e+02
  -1.9069931e+01    6.3160503e-03   -3.3279233e-01    8.4193346e-05    4.0300707e-08   -2.3633743e-05    6.0434436e-09    2.0113674e+02
  -1.8957347e+01    6.3056121e-03   -3.2970052e-01    8.4207595e-05    4.0158144e-08   -2.3381552e-05    6.0365292e-09    2.0786038e+02
  -1.8844762e+01    6.3065736e-03   -3.2678756e-01    8.4240133e-05    4.0074543e-08   -2.3141815e-05    6.0307020e-09    2.0847272e+02
  -1.8766579e+01    6.3132188e-03   -3.2514063e-01    8.4271618e-05    4.0054405e-08   -2.3002162e-05    6.0272544e-09    2.0893770e+02
  -1.8668849e+01    6.3244652e-03   -3.2320608e-01    8.4312659e-05    4.0047816e-08   -2.2836618e-05    6.0230337e-09    2.0027910e+02
  -1.8546687e+01    6.3430325e-03   -3.2154947e-01    8.4391166e-05    4.0067660e-08   -2.2683725e-05    6.0196372e-09    2.0092199e+02
  -1.8500000e+01    6.3084255e-03   -3.2006205e-01    8.4355644e-05    3.9812512e-08   -2.2565321e-05    6.0137018e-09    2.0124038e+02
  -1.8377838e+01    6.3499419e-03   -3.1799877e-01    8.4462468e-05    3.9977917e-08   -2.2384594e-05    6.0123447e-09    2.0156245e+02
  -1.8280108e+01    6.3432972e-03   -3.1602062e-01    8.4495257e-05    3.9859607e-08   -2.2217446e-05    6.0075272e-09    2.0203254e+02
  -1.8157946e+01    6.3592016e-03   -3.1405711e-01    8.4572436e-05    3.9863458e-08   -2.2044574e-05    6.0040169e-09    2.0044724e+02
  -1.8060217e+01    6.3351134e-03   -3.1112384e-01    8.4591566e-05    3.9636621e-08   -2.1811175e-05    5.9981948e-09    2.0090507e+02
  -1.7938055e+01    6.3515352e-03   -3.0805849e-01    8.4698692e-05    3.9644372e-08   -2.1562004e-05    5.9967357e-09    2.0179633e+02
  -1.7840325e+01    6.3370854e-03   -3.0519333e-01    8.4735733e-05    3.9478626e-08   -2.1334318e-05    5.9921089e-09    2.0261149e+02
  -1.7718163e+01    6.3485215e-03   -3.0303222e-01    8.4824541e-05    3.9455092e-08   -2.1149294e-05    5.9892388e-09    2.0407942e+02
  -1.7620434e+01    6.3337386e-03   -3.0078213e-01    8.4873421e-05    3.9288472e-08   -2.0965348e-05    5.9853730e-09    2.0555146e+02
  -1.7498272e+01    6.3493576e-03   -2.9910233e-01    8.4977948e-05    3.9291089e-08   -2.0814549e-05    5.9835068e-09    2.0791517e+02
  -1.7303330e+01    6.3437218e-03   -2.9510809e-01    8.5102907e-05    3.9107762e-08   -2.0483563e-05    5.9775399e-09    2.1261631e+02
  -1.7207403e+01    6.3462153e-03   -2.9324226e-01    8.5160100e-05    3.9050277e-08   -2.0328035e-05    5.9742537e-09    2.1577862e+02
  -1.7111501e+01    6.3455379e-03   -2.9125197e-01    8.5232536e-05    3.8973474e-08   -2.0164170e-05    5.9720060e-09    2.1890841e+02
  -1.7014184e+01    6.3508051e-03   -2.8930137e-01    8.5297020e-05    3.8931962e-08   -2.0002934e-05    5.9690499e-09    2.2176535e+02
  -1.7000000e+01    6.3213104e-03   -2.8890320e-01    8.5192547e-05    3.8740552e-08   -1.9971623e-05    5.9606594e-09    2.2240756e+02
  -1.6899511e+01    6.3515409e-03   -2.8686844e-01    8.5309342e-05    3.8850009e-08   -1.9804094e-05    5.9610906e-09    2.1553694e+02
  -1.6795747e+01    6.3658267e-03   -2.8472443e-01    8.5400580e-05    3.8858832e-08   -1.9628440e-05    5.9594287e-09    2.1745394e+02
  -1.6687142e+01    6.3746149e-03   -2.8280308e-01    8.5507985e-05    3.8830107e-08   -1.9467123e-05    5.9584573e-09    2.1967894e+02
  -1.6588095e+01    6.3734049e-03   -2.8056992e-01    8.5558476e-05    3.8748611e-08   -1.9287377e-05    5.9542710e-09    2.2132246e+02
  -1.6467915e+01    6.3876846e-03   -2.7907155e-01    8.5472343e-05    3.8739699e-08   -1.9152533e-05    5.9388022e-09    2.2186552e+02
  -1.6342176e+01    6.3827602e-03   -2.7574220e-01    8.5534773e-05    3.8616761e-08   -1.8891741e-05    5.9333995e-09    2.2181427e+02
  -1.6241584e+01    6.3763469e-03   -2.7382385e-01    8.5605183e-05    3.8503702e-08   -1.8734726e-05    5.9305081e-09    2.2337719e+02
  -1.6161110e+01    6.3792676e-03   -2.7233297e-01    8.5647741e-05    3.8461876e-08   -1.8612361e-05    5.9272305e-09    2.2492258e+02
  -1.6060519e+01    6.3799660e-03   -2.7029362e-01    8.5726640e-05    3.8391556e-08   -1.8447563e-05    5.9248471e-09    2.2666298e+02
  -1.5980045e+01    6.3805987e-03   -2.6874070e-01    8.5782405e-05    3.8335799e-08   -1.8321280e-05    5.9223943e-09    2.2822732e+02
  -1.5835193e+01    6.3654381e-03   -2.6559563e-01    8.5868972e-05    3.8138512e-08   -1.8070614e-05    5.9169478e-09    2.3142967e+02
  -1.5770814e+01    6.3682634e-03   -2.6454507e-01    8.5895211e-05    3.8108361e-08   -1.7983020e-05    5.9136516e-09    2.3280638e+02
  -1.5690341e+01    6.3772434e-03   -2.6349960e-01    8.5962192e-05    3.8100320e-08   -1.7891657e-05    5.9118002e-09    2.3326281e+02
  -1.5589749e+01    6.3823125e-03   -2.6167270e-01    8.6069154e-05    3.8056944e-08   -1.7742512e-05    5.9110945e-09    2.3481875e+02
  -1.5464009e+01    6.4096871e-03   -2.5950842e-01    8.6231720e-05    3.8128765e-08   -1.7564693e-05    5.9121739e-09    2.3749500e+02
  -1.5306834e+01    6.4420206e-03   -2.5682330e-01    8.6516318e-05    3.8206687e-08   -1.7344636e-05    5.9190749e-09    2.4079723e+02
  -1.5181094e+01    6.4462169e-03   -2.5295102e-01    8.6629802e-05    3.8139636e-08   -1.7053116e-05    5.9167853e-09    2.4391485e+02
  -1.5024116e+01    6.4787792e-03   -2.5055659e-01    8.6928460e-05    3.8218570e-08   -1.6854590e-05    5.9245918e-09    2.3592512e+02
  -1.4898532e+01    6.4842856e-03   -2.4764663e-01    8.7030867e-05    3.8159845e-08   -1.6629522e-05    5.9214773e-09    2.3877264e+02
  -1.4798066e+01    6.4805084e-03   -2.4542006e-01    8.7114664e-05    3.8064709e-08   -1.6456729e-05    5.9190804e-09    2.3988216e+02
  -1.4674317e+01    6.4910354e-03   -2.4377170e-01    8.7251261e-05    3.8037189e-08   -1.6317573e-05    5.9183162e-09    2.4099497e+02
  -1.4575318e+01    6.4909392e-03   -2.4221019e-01    8.7333565e-05    3.7965207e-08   -1.6190287e-05    5.9158475e-09    2.4175775e+02
  -1.4451725e+01    6.5031956e-03   -2.4025428e-01    8.7454952e-05    3.7940050e-08   -1.6030998e-05    5.9138693e-09    2.4182946e+02
  -1.4352851e+01    6.5046851e-03   -2.3822526e-01    8.7530651e-05    3.7878134e-08   -1.5873267e-05    5.9109264e-09    2.4042732e+02
  -1.4229259e+01    6.5133369e-03   -2.3507063e-01    8.7720070e-05    3.7840820e-08   -1.5635521e-05    5.9136210e-09    2.4160574e+02
  -1.4088342e+01    6.5292834e-03   -2.3152495e-01    8.7875426e-05    3.7833250e-08   -1.5368758e-05    5.9125603e-09    2.4329687e+02
  -1.3975608e+01    6.5266471e-03   -2.2844172e-01    8.7983009e-05    3.7737677e-08   -1.5139752e-05    5.9105800e-09    2.4463780e+02
  -1.3834872e+01    6.5379460e-03   -2.2633527e-01    8.8155471e-05    3.7703715e-08   -1.4970032e-05    5.9106270e-09    2.4654130e+02
  -1.3722283e+01    6.5386449e-03   -2.2405838e-01    8.8262688e-05    3.7628459e-08   -1.4795649e-05    5.9085921e-09    2.4780366e+02
  -1.3581745e+01    6.5535057e-03   -2.2197230e-01    8.8435483e-05    3.7615927e-08   -1.4628504e-05    5.9086319e-09    2.4947230e+02
  -1.3469314e+01    6.5512277e-03   -2.1915070e-01    8.8520687e-05    3.7524486e-08   -1.4419450e-05    5.9051318e-09    2.5057540e+02
  -1.3328977e+01    6.5691037e-03   -2.1673933e-01    8.8743067e-05    3.7530091e-08   -1.4232380e-05    5.9085081e-09    2.5254562e+02
  -1.3216707e+01    6.5692203e-03   -2.1410780e-01    8.8851186e-05    3.7453381e-08   -1.4037250e-05    5.9065737e-09    2.5401370e+02
  -1.3076564e+01    6.5842859e-03   -2.1220320e-01    8.9028449e-05    3.7443670e-08   -1.3884782e-05    5.9069448e-09    2.5670703e+02
  -1.2964449e+01    6.5856054e-03   -2.0938823e-01    8.9123571e-05    3.7374247e-08   -1.3678862e-05    5.9041307e-09    2.5882691e+02
  -1.2824497e+01    6.6240824e-03   -2.0743930e-01    8.9334980e-05    3.7497039e-08   -1.3524596e-05    5.9066847e-09    2.5352536e+02
  -1.2796507e+01    6.6119038e-03   -2.0622329e-01    8.9171282e-05    3.7408794e-08   -1.3439996e-05    5.8935893e-09    2.5429366e+02
  -1.2663116e+01    6.6135034e-03   -2.0202832e-01    8.9384602e-05    3.7327084e-08   -1.3141823e-05    5.8968622e-09    2.5586066e+02
  -1.2594781e+01    6.6191469e-03   -2.0171957e-01    8.9435507e-05    3.7313032e-08   -1.3109033e-05    5.8946560e-09    2.5635071e+02
  -1.2402587e+01    6.6374087e-03   -2.0045592e-01    8.9550878e-05    3.7286440e-08   -1.2991145e-05    5.8864687e-09    2.5754104e+02
  -1.2269119e+01    6.6557387e-03   -1.9808788e-01    8.9707737e-05    3.7299365e-08   -1.2813169e-05    5.8858062e-09    2.5897067e+02
  -1.2162345e+01    6.6603109e-03   -1.9528537e-01    8.9764479e-05    3.7253453e-08   -1.2612755e-05    5.8808284e-09    2.6024846e+02
  -1.2028877e+01    6.6783373e-03   -1.9312840e-01    8.9969926e-05    3.7265849e-08   -1.2449952e-05    5.8834632e-09    2.5899449e+02
  -1.1958493e+01    6.6633223e-03   -1.8979170e-01    8.9960033e-05    3.7135681e-08   -1.2222841e-05    5.8771807e-09    2.5982826e+02
  -1.1893576e+01    6.6615844e-03   -1.8711073e-01    9.0010872e-05    3.7083783e-08   -1.2039382e-05    5.8753618e-09    2.6075432e+02
  -1.1758243e+01    6.6644820e-03   -1.8187064e-01    9.0096202e-05    3.7014413e-08   -1.1680824e-05    5.8704539e-09    2.6237183e+02
  -1.1681681e+01    6.6676217e-03   -1.7936329e-01    9.0167232e-05    3.6985182e-08   -1.1508250e-05    5.8693526e-09    2.6418641e+02
  -1.1565297e+01    6.6548207e-03   -1.7344945e-01    9.0206495e-05    3.6846194e-08   -1.1112668e-05    5.8636271e-09    2.6733901e+02
  -1.1467703e+01    6.6486141e-03   -1.6861636e-01    9.0275967e-05    3.6758729e-08   -1.0790887e-05    5.8617524e-09    2.6856534e+02
  -1.1374157e+01    6.6432628e-03   -1.6739009e-01    9.0311628e-05    3.6681222e-08   -1.0701730e-05    5.8584193e-09    2.6879266e+02
  -1.1255913e+01    6.6450532e-03   -1.6939199e-01    9.0327985e-05    3.6631664e-08   -1.0816684e-05    5.8526936e-09    2.6821390e+02
  -1.1194489e+01    6.6396227e-03   -1.6930675e-01    9.0342308e-05    3.6570769e-08   -1.0804537e-05    5.8501350e-09    2.6751401e+02
  -1.1081047e+01    6.6391297e-03   -1.6703617e-01    9.0413314e-05    3.6509925e-08   -1.0647269e-05    5.8482064e-09    2.6701754e+02
  -1.0968592e+01    6.6358843e-03   -1.6316341e-01    9.0413260e-05    3.6434792e-08   -1.0388154e-05    5.8415624e-09    2.6691089e+02
  -1.0899376e+01    6.6501996e-03   -1.6218608e-01    9.0443787e-05    3.6477405e-08   -1.0318168e-05    5.8392886e-09    2.6674737e+02
  -1.0749862e+01    6.6450026e-03   -1.5992193e-01    9.0504698e-05    3.6371780e-08   -1.0157091e-05    5.8337299e-09    2.6902988e+02
  -1.0661650e+01    6.6443770e-03   -1.5920563e-01    9.0528920e-05    3.6322952e-08   -1.0101294e-05    5.8295056e-09    2.7020808e+02
  -1.0563708e+01    6.6431578e-03   -1.5886911e-01    9.0578486e-05    3.6264865e-08   -1.0068321e-05    5.8261433e-09    2.7128217e+02
  -1.0462299e+01    6.6400818e-03   -1.5768431e-01    9.0596978e-05    3.6195408e-08   -9.9812293e-06    5.8205063e-09    2.7305821e+02
  -1.0375967e+01    6.6497876e-03   -1.5704089e-01    9.0618793e-05    3.6202602e-08   -9.9303039e-06    5.8160860e-09    2.7469130e+02
  -1.0281628e+01    6.6392767e-03   -1.5671047e-01    9.0707898e-05    3.6094721e-08   -9.8982469e-06    5.8154156e-09    2.7549944e+02
  -1.0173267e+01    6.6458744e-03   -1.5601040e-01    9.0800920e-05    3.6071676e-08   -9.8410892e-06    5.8139311e-09    2.6949248e+02
  -1.0051177e+01    6.6608024e-03   -1.5459059e-01    9.0843261e-05    3.6084730e-08   -9.7367953e-06    5.8080768e-09    2.7125918e+02
  -9.9808389e+00    6.6629917e-03   -1.5395090e-01    9.0962117e-05    3.6056541e-08   -9.6878694e-06    5.8106214e-09    2.7190974e+02
  -9.8542307e+00    6.6714181e-03   -1.5226985e-01    9.1056886e-05    3.6029820e-08   -9.5664584e-06    5.8074048e-09    2.7261259e+02
  -9.7979604e+00    6.6741991e-03   -1.5174202e-01    9.1097473e-05    3.6012569e-08   -9.5262798e-06    5.8058082e-09    2.7234766e+02
  -9.6397002e+00    6.6852947e-03   -1.5040866e-01    9.1215773e-05    3.5980766e-08   -9.4226301e-06    5.8013177e-09    2.7340204e+02
  -9.5693623e+00    6.6884766e-03   -1.4916835e-01    9.1272804e-05    3.5957155e-08   -9.3360904e-06    5.7995613e-09    2.7377939e+02
  -9.4814400e+00    6.6955166e-03   -1.4778235e-01    9.1329402e-05    3.5944357e-08   -9.2384322e-06    5.7964440e-09    2.7439287e+02
  -9.3231798e+00    6.7043357e-03   -1.4522273e-01    9.1403490e-05    3.5901107e-08   -9.0593942e-06    5.7892263e-09    2.7577892e+02
  -9.2528419e+00    6.7067503e-03   -1.4409533e-01    9.1455699e-05    3.5874466e-08   -8.9808210e-06    5.7873275e-09    2.7289865e+02
  -9.1965716e+00    6.7056009e-03   -1.4247391e-01    9.1479579e-05    3.5836869e-08   -8.8733269e-06    5.7847264e-09    2.7366366e+02
  -9.0383114e+00    6.7202734e-03   -1.3968476e-01    9.1607111e-05    3.5827377e-08   -8.6820193e-06    5.7813177e-09    2.7501939e+02
  -8.9679735e+00    6.7201190e-03   -1.3790298e-01    9.1659511e-05    3.5787593e-08   -8.5636097e-06    5.7795599e-09    2.7533563e+02
  -8.8800511e+00    6.7262162e-03   -1.3646846e-01    9.1705747e-05    3.5771455e-08   -8.4650669e-06    5.7761533e-09    2.7570258e+02
  -8.7217909e+00    6.7370290e-03   -1.3453293e-01    9.1828774e-05    3.5742011e-08   -8.3282724e-06    5.7725372e-09    2.7640340e+02
  -8.6514530e+00    6.7388053e-03   -1.3338600e-01    9.1862356e-05    3.5713273e-08   -8.2499252e-06    5.7696113e-09    2.7708294e+02
  -8.5951827e+00    6.7425297e-03   -1.3274189e-01    9.1901660e-05    3.5702746e-08   -8.2042571e-06    5.7680613e-09    2.7767426e+02
  -8.4369225e+00    6.7531433e-03   -1.3129838e-01    9.2019102e-05    3.5672892e-08   -8.0987898e-06    5.7640890e-09    2.7854173e+02
  -8.3665846e+00    6.7539466e-03   -1.3023345e-01    9.2052706e-05    3.5639149e-08   -8.0259539e-06    5.7611594e-09    2.7892713e+02
  -8.2786623e+00    6.7596264e-03   -1.2903336e-01    9.2132167e-05    3.5621746e-08   -7.9431641e-06    5.7598487e-09    2.7940897e+02
  -8.1204021e+00    6.7687996e-03   -1.2638949e-01    9.2233116e-05    3.5586217e-08   -7.7650447e-06    5.7549842e-09    2.8076969e+02
  -8.0500642e+00    6.7707127e-03   -1.2511949e-01    9.2272514e-05    3.5559465e-08   -7.6803523e-06    5.7525425e-09    2.8100986e+02
  -7.9621419e+00    6.7791178e-03   -1.2461455e-01    9.2342351e-05    3.5557600e-08   -7.6411001e-06    5.7507990e-09    2.8206366e+02
  -7.8522389e+00    6.7872438e-03   -1.2367026e-01    9.2405164e-05    3.5543147e-08   -7.5730126e-06    5.7471269e-09    2.8258140e+02
  -7.7643166e+00    6.7874026e-03   -1.2162591e-01    9.2435488e-05    3.5499072e-08   -7.4399323e-06    5.7430339e-09    2.8271661e+02
  -7.6939787e+00    6.7887752e-03   -1.2017723e-01    9.2485358e-05    3.5470872e-08   -7.3451609e-06    5.7414120e-09    2.8363619e+02
  -7.4961534e+00    6.8031116e-03   -1.1913368e-01    9.2630456e-05    3.5446025e-08   -7.2642833e-06    5.7371718e-09    2.8466856e+02
  -7.3378932e+00    6.8007709e-03   -1.1546402e-01    9.2724881e-05    3.5356070e-08   -7.0274970e-06    5.7325903e-09    2.8602167e+02
  -7.2499708e+00    6.8057571e-03   -1.1498247e-01    9.2797100e-05    3.5339142e-08   -6.9910616e-06    5.7313207e-09    2.8693249e+02
  -7.1400679e+00    6.8123501e-03   -1.1434385e-01    9.2872197e-05    3.5320379e-08   -6.9434066e-06    5.7288100e-09    2.8772365e+02
  -7.0521456e+00    6.8088735e-03   -1.1246896e-01    9.2907439e-05    3.5260334e-08   -6.8227039e-06    5.7253379e-09    2.8873207e+02
  -6.9818077e+00    6.8098396e-03   -1.1116239e-01    9.2946461e-05    3.5232328e-08   -6.7380951e-06    5.7232824e-09    2.8974570e+02
  -6.8938853e+00    6.8173416e-03   -1.1069723e-01    9.3000414e-05    3.5229959e-08   -6.7032779e-06    5.7210565e-09    2.9041470e+02
  -6.7839824e+00    6.8252062e-03   -1.1009199e-01    9.3099154e-05    3.5218713e-08   -6.6583997e-06    5.7201905e-09    2.9048124e+02
  -6.6960601e+00    6.8213141e-03   -1.0793480e-01    9.3116291e-05    3.5158101e-08   -6.5215970e-06    5.7157902e-09    2.9093399e+02
  -6.5377998e+00    6.8278388e-03   -1.0592904e-01    9.3222461e-05    3.5120229e-08   -6.3894083e-06    5.7126473e-09    2.9152334e+02
  -6.4278969e+00    6.8336457e-03   -1.0512218e-01    9.3285481e-05    3.5100855e-08   -6.3332429e-06    5.7098716e-09    2.9219227e+02
  -6.3399746e+00    6.8341034e-03   -1.0334837e-01    9.3329371e-05    3.5064406e-08   -6.2205786e-06    5.7073330e-09    2.9270350e+02
  -6.2300716e+00    6.8438822e-03   -1.0242205e-01    9.3391518e-05    3.5066551e-08   -6.1577183e-06    5.7046704e-09    2.9366477e+02
  -6.1421493e+00    6.8342043e-03   -1.0092184e-01    9.3412475e-05    3.4979460e-08   -6.0620198e-06    5.7008672e-09    2.9434951e+02
  -6.0322464e+00    6.8408121e-03   -1.0031090e-01    9.3478738e-05    3.4966360e-08   -6.0185287e-06    5.6985945e-09    2.9470905e+02
  -5.9443240e+00    6.8480691e-03   -9.8594611e-02    9.3513834e-05    3.4966800e-08   -5.9103120e-06    5.6957732e-09    2.9491797e+02
  -5.8344211e+00    6.8597358e-03   -9.8067106e-02    9.3587682e-05    3.4980728e-08   -5.8722116e-06    5.6941025e-09    2.9566950e+02
  -5.6970424e+00    6.8690713e-03   -9.6908995e-02    9.3694660e-05    3.4971854e-08   -5.7949341e-06    5.6929591e-09    2.9589162e+02
  -5.5871395e+00    6.8678240e-03   -9.4251360e-02    9.3707563e-05    3.4921622e-08   -5.6300226e-06    5.6877959e-09    2.9680835e+02
  -5.4992171e+00    6.8703967e-03   -9.2666541e-02    9.3758371e-05    3.4900474e-08   -5.5307674e-06    5.6862472e-09    2.9735992e+02
  -5.3893142e+00    6.8803033e-03   -9.2477813e-02    9.3827194e-05    3.4908363e-08   -5.5138485e-06    5.6846973e-09    2.9766984e+02
  -5.2519355e+00    6.8895732e-03   -9.1740159e-02    9.3876855e-05    3.4902544e-08   -5.4629007e-06    5.6805934e-09    2.9780000e+02
  -5.1420326e+00    6.8872420e-03   -8.9174694e-02    9.3928542e-05    3.4849839e-08   -5.3048728e-06    5.6781900e-09    2.9541599e+02
  -5.0541103e+00    6.8903346e-03   -8.6128508e-02    9.3960652e-05    3.4833784e-08   -5.1197225e-06    5.6758441e-09    2.9650508e+02
  -4.9442073e+00    6.8989255e-03   -8.5393854e-02    9.4045563e-05    3.4837922e-08   -5.0712316e-06    5.6756774e-09    2.9743829e+02
  -4.8068287e+00    6.8992933e-03   -8.4342856e-02    9.4131107e-05    3.4791243e-08   -5.0029426e-06    5.6742990e-09    2.9818106e+02
  -4.6969257e+00    6.8915148e-03   -8.2620724e-02    9.4194920e-05    3.4714365e-08   -4.8962924e-06    5.6730260e-09    2.9859027e+02
  -4.5595471e+00    6.8945184e-03   -8.1874857e-02    9.4310504e-05    3.4683238e-08   -4.8466127e-06    5.6736887e-09    2.9894392e+02
  -4.4496441e+00    6.8899018e-03   -7.9982852e-02    9.4336118e-05    3.4624266e-08   -4.7304778e-06    5.6703581e-09    3.0007209e+02
  -4.3122655e+00    6.8978772e-03   -7.9533108e-02    9.4448451e-05    3.4620466e-08   -4.6988393e-06    5.6711390e-09    3.0014934e+02
  -4.2023625e+00    6.8918758e-03   -7.7281812e-02    9.4481750e-05    3.4556549e-08   -4.5620689e-06    5.6685460e-09    3.0121803e+02
  -4.0649839e+00    6.8993900e-03   -7.6532748e-02    9.4568378e-05    3.4552859e-08   -4.5133100e-06    5.6681470e-09    3.0102186e+02
  -3.9550809e+00    6.8921406e-03   -7.4444645e-02    9.4594184e-05    3.4485143e-08   -4.3867865e-06    5.6654044e-09    3.0169531e+02
  -3.8177023e+00    6.9056699e-03   -7.5093772e-02    9.4730207e-05    3.4513062e-08   -4.4207671e-06    5.6681815e-09    3.0203733e+02
  -3.6697370e+00    6.9005751e-03   -7.1650628e-02    9.4780091e-05    3.4447329e-08   -4.2139156e-06    5.6656821e-09    3.0335051e+02
  -3.5513648e+00    6.8995623e-03   -7.0372573e-02    9.4889672e-05    3.4411387e-08   -4.1356066e-06    5.6680036e-09    3.0346753e+02
  -3.4035011e+00    6.8993468e-03   -6.9077117e-02    9.4901522e-05    3.4373241e-08   -4.0558001e-06    5.6636755e-09    3.0405501e+02
  -3.2852102e+00    6.8952279e-03   -6.7125673e-02    9.4977015e-05    3.4324488e-08   -3.9385113e-06    5.6643557e-09    3.0427374e+02
  -3.1373658e+00    6.8980805e-03   -6.7598333e-02    9.5093482e-05    3.4304251e-08   -3.9628729e-06    5.6665793e-09    3.0422161e+02
  -2.9895667e+00    6.8927261e-03   -6.4275696e-02    9.5138532e-05    3.4245155e-08   -3.7650847e-06    5.6648320e-09    3.0481108e+02
  -2.8713274e+00    6.8870180e-03   -6.2383243e-02    9.5209949e-05    3.4192498e-08   -3.6520436e-06    5.6657586e-09    3.0539412e+02
  -2.7340939e+00    6.8854987e-03   -6.2162450e-02    9.5318121e-05    3.4157477e-08   -3.6366892e-06    5.6684893e-09    3.0566330e+02
  -2.5863637e+00    6.8883754e-03   -6.1297295e-02    9.5408430e-05    3.4143170e-08   -3.5835701e-06    5.6699790e-09    3.0556360e+02
  -2.4386716e+00    6.8827941e-03   -5.7871949e-02    9.5443302e-05    3.4089964e-08   -3.3811905e-06    5.6685575e-09    3.0665677e+02
  -2.3205179e+00    6.8821200e-03   -5.6230371e-02    9.5495204e-05    3.4067736e-08   -3.2837761e-06    5.6690991e-09    3.0661686e+02
  -2.1728566e+00    6.8785700e-03   -5.6347049e-02    9.5565713e-05    3.4027578e-08   -3.2888009e-06    5.6702753e-09    3.0640350e+02
  -2.0251572e+00    6.8747136e-03   -5.5029266e-02    9.5616648e-05    3.3986812e-08   -3.2102057e-06    5.6703980e-09    3.0602381e+02
  -1.8775140e+00    6.8650014e-03   -5.2924734e-02    9.5681481e-05    3.3918774e-08   -3.0859444e-06    5.6715653e-09    3.0639277e+02
  -1.7298696e+00    6.8673765e-03   -5.1035044e-02    9.5728884e-05    3.3912710e-08   -2.9744851e-06    5.6720010e-09    3.0657900e+02
  -1.5822224e+00    6.8635128e-03   -4.9510866e-02    9.5776567e-05    3.3878021e-08   -2.8845764e-06    5.6727670e-09    3.0675394e+02
  -1.4345764e+00    6.8597934e-03   -4.7974852e-02    9.5826196e-05    3.3845911e-08   -2.7941918e-06    5.6739426e-09    3.0655503e+02
  -1.2869298e+00    6.8500436e-03   -4.6452369e-02    9.5856820e-05    3.3785866e-08   -2.7047843e-06    5.6742664e-09    3.0611041e+02
  -1.1393007e+00    6.8380661e-03   -4.4807572e-02    9.5890072e-05    3.3716769e-08   -2.6084278e-06    5.6750089e-09    3.0560010e+02
  -9.9174294e-01    6.8310801e-03   -4.3370082e-02    9.5907025e-05    3.3674033e-08   -2.5242919e-06    5.6750348e-09    3.0517179e+02
  -8.4411526e-01    6.8199599e-03   -4.1818974e-02    9.5906820e-05    3.3612918e-08   -2.4336838e-06    5.6742959e-09    3.0470465e+02
  -6.9925045e-01    6.8071858e-03   -4.0460067e-02    9.5904674e-05    3.3545525e-08   -2.3543907e-06    5.6736956e-09    3.0458284e+02
  -5.5441444e-01    6.7961434e-03   -3.8899375e-02    9.5870919e-05    3.3488189e-08   -2.2634710e-06    5.6714719e-09    3.0437321e+02
  -4.0678747e-01    6.7824398e-03   -3.7601257e-02    9.5836765e-05    3.3419473e-08   -2.1879339e-06    5.6694729e-09    3.0413948e+02
  -2.5915667e-01    6.7687558e-03   -3.5993013e-02    9.5793652e-05    3.3353111e-08   -2.0944516e-06    5.6672106e-09    3.0393014e+02
  -1.1152292e-01    6.7520058e-03   -3.4541479e-02    9.5745128e-05    3.3273327e-08   -2.0101743e-06    5.6648905e-09    3.0366859e+02
   3.6106750e-02    6.7333816e-03   -3.2954649e-02    9.5684639e-05    3.3185809e-08   -1.9180992e-06    5.6621313e-09    3.0335237e+02
   1.8371073e-01    6.7169680e-03   -3.1521955e-02    9.5608855e-05    3.3110822e-08   -1.8350560e-06    5.6587259e-09    3.0296128e+02
   3.3135442e-01    6.6980421e-03   -2.9962843e-02    9.5524135e-05    3.3025147e-08   -1.7447019e-06    5.6550501e-09    3.0252264e+02
   4.7900250e-01    6.6793187e-03   -2.8492731e-02    9.5415483e-05    3.2942253e-08   -1.6595663e-06    5.6502152e-09    3.0203436e+02
   6.2666137e-01    6.6599106e-03   -2.6972021e-02    9.5304272e-05    3.2857801e-08   -1.5715083e-06    5.6454864e-09    3.0153702e+02
   7.7432629e-01    6.6379366e-03   -2.5495291e-02    9.5178442e-05    3.2762271e-08   -1.4860241e-06    5.6401441e-09    3.0101862e+02
   9.2200705e-01    6.6155053e-03   -2.3997007e-02    9.5047581e-05    3.2665505e-08   -1.3992813e-06    5.6347469e-09    3.0034151e+02
   1.0697211e+00    6.5936609e-03   -2.2457871e-02    9.4911663e-05    3.2573901e-08   -1.3101447e-06    5.6293079e-09    2.9998517e+02
   1.2174626e+00    6.5676673e-03   -2.0974456e-02    9.4766855e-05    3.2463285e-08   -1.2242320e-06    5.6235864e-09    2.9965746e+02
   1.3652352e+00    6.5430314e-03   -1.9413330e-02    9.4613799e-05    3.2361225e-08   -1.1337460e-06    5.6176271e-09    2.9915834e+02
   1.5130468e+00    6.5169168e-03   -1.8155357e-02    9.4462688e-05    3.2253227e-08   -1.0609162e-06    5.6120035e-09    2.9852643e+02
   1.6608666e+00    6.4916167e-03   -1.6321942e-02    9.4282760e-05    3.2151156e-08   -9.5439795e-07    5.6049216e-09    2.9820269e+02
   1.8087328e+00    6.4603046e-03   -1.4825367e-02    9.4108902e-05    3.2020627e-08   -8.6749231e-07    5.5984586e-09    2.9787582e+02
   1.9566143e+00    6.4333829e-03   -1.3470986e-02    9.3918774e-05    3.1912881e-08   -7.8882322e-07    5.5912406e-09    2.9697360e+02
   2.1044992e+00    6.4034891e-03   -1.1989653e-02    9.3747026e-05    3.1800428e-08   -7.0264202e-07    5.5854464e-09    2.9926857e+02
   2.2390935e+00    6.3660877e-03   -1.0754578e-02    9.3619294e-05    3.1641273e-08   -6.3073008e-07    5.5819511e-09    2.9834742e+02
   2.3737350e+00    6.3489570e-03   -9.2837419e-03    9.3478024e-05    3.1583019e-08   -5.4489457e-07    5.5778500e-09    2.9746784e+02
   2.5084017e+00    6.3249547e-03   -7.7950286e-03    9.3370131e-05    3.1491657e-08   -4.5788954e-07    5.5759140e-09    2.9669191e+02
   2.6430919e+00    6.2955733e-03   -6.0997192e-03    9.3210953e-05    3.1374768e-08   -3.5860878e-07    5.5710869e-09    2.9595888e+02
   2.7778087e+00    6.2635863e-03   -4.4194806e-03    9.3049505e-05    3.1246436e-08   -2.6005725e-07    5.5663467e-09    2.9533418e+02
   2.9000000e+00    6.2479793e-03   -3.8044662e-03    9.2923286e-05    3.1196697e-08   -2.2405210e-07    5.5633350e-09    2.9422878e+02
   3.0347674e+00    6.1942555e-03   -1.6115048e-03    9.2732703e-05    3.0961588e-08   -9.4994863e-08    5.5571588e-09    2.9366694e+02
   3.1695764e+00    6.1608511e-03   -2.8698415e-04    9.2592980e-05    3.0828621e-08   -1.6933914e-08    5.5542439e-09    2.9314481e+02
   3.3025227e+00    6.1251767e-03    9.6782497e-04    9.2397599e-05    3.0684503e-08    5.7165560e-08    5.5480678e-09    2.9531002e+02
   3.4187708e+00    6.1245585e-03    4.2433286e-04    9.2332699e-05    3.0709050e-08    2.5084902e-08    5.5488296e-09    3.1211016e+02
   3.5200747e+00    6.0580688e-03    3.4529294e-03    9.3119454e-05    3.0400303e-08    2.0427182e-07    5.6001185e-09    3.5111560e+02
   3.6030475e+00    6.0333742e-03    4.8429853e-03    9.3116475e-05    3.0298033e-08    2.8668016e-07    5.6032891e-09    4.0043994e+02
   3.7206957e+00    6.0233365e-03    3.5060160e-03    9.2665745e-05    3.0278566e-08    2.0772042e-07    5.5809822e-09    4.9165744e+02
   3.8025347e+00    6.0059451e-03    2.1859871e-03    9.3351121e-05    3.0212651e-08    1.2959200e-07    5.6256419e-09    5.7853610e+02
   3.9121646e+00    5.9996193e-03    5.4297311e-03    9.3604277e-05    3.0209438e-08    3.2215468e-07    5.6454447e-09    7.2921675e+02
   4.0100224e+00    5.9765874e-03    1.0800861e-02    9.5204056e-05    3.0118998e-08    6.4130764e-07    5.7461212e-09    9.0150598e+02
   4.1122168e+00    5.9457959e-03    1.4995246e-02    8.7803977e-05    2.9990797e-08    8.9106369e-07    5.3036522e-09    1.1149924e+03
   4.2047671e+00    5.8511563e-03    1.6064155e-02    1.0764311e-04    2.9537301e-08    9.5528998e-07    6.5067536e-09    1.3471801e+03
   4.3015631e+00    5.9150059e-03    1.7130189e-02    9.1673660e-05    2.9884838e-08    1.0194940e-06    5.5457796e-09    1.6389203e+03
   4.4015126e+00    5.8491075e-03    3.9209391e-02    9.6097121e-05    2.9584970e-08    2.3357195e-06    5.8187321e-09    1.9806056e+03
   4.5040301e+00    6.0697205e-03    6.3219560e-02    8.5881715e-05    3.0741117e-08    3.7709604e-06    5.2069375e-09    2.3145393e+03
   4.6030020e+00    5.9087343e-03    5.2325415e-02    8.4699689e-05    2.9970327e-08    3.1258522e-06    5.1429591e-09    2.7247219e+03
   4.7019627e+00    6.2499156e-03    6.2069898e-02    4.8576482e-05    3.1758464e-08    3.7141604e-06    2.9544478e-09    3.1300534e+03
   4.8010463e+00    6.1911688e-03    7.9044679e-02    1.7636548e-05    3.1522491e-08    4.7392372e-06    1.0747764e-09    3.4051901e+03
   4.9000163e+00    6.2385746e-03    7.5494683e-02   -9.3514937e-05    3.1827686e-08    4.5358981e-06   -5.7107783e-09    3.7565540e+03
   5.0089158e+00    6.0878501e-03    8.7806630e-02   -1.3801480e-04    3.1130337e-08    5.2881584e-06   -8.4483583e-09    4.1731221e+03
   5.1079625e+00    6.0776520e-03    1.1230195e-01    3.7875657e-05    3.1151505e-08    6.7795755e-06    2.3240451e-09    4.5778762e+03
   5.2069268e+00    6.3691460e-03    1.0515168e-01    2.8163141e-04    3.2733110e-08    6.3632113e-06    1.7322290e-08    4.9825490e+03
   5.3059508e+00    6.5185066e-03    8.5102478e-02    2.5963888e-04    3.3604932e-08    5.1638613e-06    1.6012548e-08    5.4560823e+03
   5.4049367e+00    6.2319562e-03    8.6952672e-02    3.3918295e-04    3.2248418e-08    5.2905816e-06    2.0975170e-08    5.9105066e+03
   5.5039525e+00    7.0799056e-03    8.1520725e-02    1.6555259e-04    3.6797672e-08    4.9728834e-06    1.0264144e-08    6.2915216e+03
   5.6014058e+00    7.2716954e-03    6.9692890e-02    1.6176685e-04    3.7980723e-08    4.2611730e-06    1.0052713e-08    6.5332787e+03
   5.7067897e+00    7.4684430e-03    7.4684033e-02    2.6694592e-04    3.9232279e-08    4.5772503e-06    1.6629322e-08    6.6042136e+03
   5.8068404e+00    5.4201252e-03    9.1011598e-02    2.5898659e-04    2.8636994e-08    5.5904054e-06    1.6170897e-08    6.6919134e+03
   5.9024242e+00    5.4546536e-03    8.6672223e-02    2.6719836e-04    2.8990326e-08    5.3348482e-06    1.6720085e-08    6.8285435e+03
   6.0096914e+00    1.9135449e-03    6.1054651e-02    2.3565077e-04    1.0235151e-08    3.7667879e-06    1.4782881e-08    6.9735549e+03
   6.1088032e+00    3.0276908e-03    4.8695231e-02    2.0676629e-04    1.6281215e-08    3.0104603e-06    1.3000208e-08    7.0793255e+03
   6.2077814e+00   -3.6507803e-03   -4.8927632e-02    1.1951759e-04   -1.9710839e-08   -3.0305606e-06    7.5303388e-09    7.2376707e+03
   6.3011710e+00    3.3233309e-03   -2.5913633e-01    1.4160924e-04    1.7993559e-08   -1.6072554e-05    8.9367873e-09    7.4491995e+03
   6.4077286e+00   -2.7366208e-02   -3.4794765e-01    1.1074062e-04   -1.4833636e-07   -2.1614872e-05    7.0022489e-09    7.6613349e+03
   6.5049560e+00    7.6884475e-03    5.1139730e-02    1.4703865e-04    4.1710940e-08    3.1851215e-06    9.3230595e-09    7.7690676e+03
   6.6020645e+00   -9.8696749e-03    3.6322482e-01    1.9444707e-04   -5.3688966e-08    2.2692513e-05    1.2367963e-08    7.9277700e+03
   6.7013959e+00   -3.6057579e-03    2.0176662e-01    2.2317923e-04   -1.9645943e-08    1.2637682e-05    1.4232403e-08    7.6453109e+03
   6.8005910e+00   -7.1863626e-03   -1.2301649e-01    2.1822695e-04   -3.9151087e-08   -7.7161019e-06    1.3937705e-08    7.7887001e+03
   6.9093072e+00   -9.1000274e-03   -1.7000931e-01    2.4379545e-04   -4.9509267e-08   -1.0669120e-05    1.5580133e-08    7.9454801e+03
   7.0071396e+00   -1.5005471e-02   -3.0625844e-02    2.4300675e-04   -8.1516175e-08   -1.9223326e-06    1.5533528e-08    8.0011644e+03
   7.1008794e+00   -1.1455382e-02    1.0058270e-01    2.4587717e-04   -6.2154207e-08    6.3174486e-06    1.5727611e-08    8.1190901e+03
   7.2041532e+00   -1.2180474e-02    1.1607421e-01    2.4812391e-04   -6.6030776e-08    7.3012018e-06    1.5895751e-08    8.2086138e+03
   7.3096333e+00   -1.4491261e-02   -1.2632722e-02    2.6357372e-04   -7.8512836e-08   -7.9642011e-07    1.6925511e-08    8.2905397e+03
   7.4089793e+00   -1.9708724e-02   -9.5074179e-02    2.6236708e-04   -1.0673687e-07   -6.0101962e-06    1.6895878e-08    8.3904329e+03
   7.5083666e+00   -2.3123140e-02   -3.0529866e-02    2.4208113e-04   -1.2516698e-07   -1.9358608e-06    1.5639227e-08    8.4812221e+03
   7.6077339e+00   -2.7026493e-02    1.0840779e-01    2.3050357e-04   -1.4623860e-07    6.8963101e-06    1.4941807e-08    8.5481376e+03
   7.7070864e+00   -2.8585670e-02    2.1350152e-01    1.9241098e-04   -1.5470943e-07    1.3628908e-05    1.2517605e-08    8.6790526e+03
   7.8064895e+00   -2.9199243e-02    1.6575942e-01    1.7565710e-04   -1.5812289e-07    1.0617198e-05    1.1467696e-08    8.7780361e+03
   7.9083295e+00   -2.7752029e-02   -1.1690779e-02    1.5986915e-04   -1.5030672e-07   -7.5093227e-07    1.0467503e-08    8.7603652e+03
   8.0056277e+00   -2.5892107e-02   -7.7830350e-02    1.4529966e-04   -1.4013807e-07   -5.0086665e-06    9.5324146e-09    8.6471294e+03
   8.1126626e+00   -1.9602447e-02    6.7877769e-02    1.2053378e-04   -1.0598908e-07    4.3746365e-06    7.9200024e-09    8.4152015e+03
   8.2125460e+00   -1.4436322e-02    2.0733166e-01    8.5925046e-05   -7.8024712e-08    1.3379887e-05    5.6536085e-09    8.1592924e+03
   8.3021516e+00   -7.8656803e-03    1.9229636e-01    4.3225863e-05   -4.2519368e-08    1.2428136e-05    2.8484575e-09    7.9184727e+03
   8.4069530e+00   -2.5824444e-03    8.5875733e-02    4.4934684e-06   -1.3969691e-08    5.5630854e-06    2.9681615e-10    7.6659886e+03
   8.5105518e+00    2.6504847e-03    5.2300349e-02   -3.9310367e-05    1.4354876e-08    3.3982072e-06   -2.6047216e-09    7.4136405e+03
   8.6007021e+00    4.7654732e-03    1.3256365e-01   -6.9113719e-05    2.5849064e-08    8.6400696e-06   -4.5942681e-09    7.2254956e+03
   8.7099976e+00    5.6355510e-03    2.6171072e-01   -1.0434847e-04    3.0639847e-08    1.7128242e-05   -6.9662442e-09    7.0699994e+03
   8.8016364e+00    7.2895603e-03    2.8685409e-01   -1.2818570e-04    3.9716710e-08    1.8840167e-05   -8.5888645e-09    6.9390865e+03
   8.9036640e+00    8.9873426e-03    2.0715959e-01   -1.5351777e-04    4.9075770e-08    1.3656387e-05   -1.0325645e-08    6.7376267e+03
   9.0014168e+00    1.0771345e-02    1.1503985e-01   -1.7368427e-04    5.8915456e-08    7.6065358e-06   -1.1718652e-08    6.5550692e+03
   9.1141468e+00    1.2376079e-02    8.1594720e-02   -1.8933585e-04    6.7771363e-08    5.4090626e-06   -1.2809302e-08    6.3815842e+03
   9.2025610e+00    1.2716725e-02    1.2221265e-01   -2.0296725e-04    6.9674393e-08    8.1139248e-06   -1.3753348e-08    6.2818433e+03
   9.3166454e+00    1.5443879e-02    1.6637527e-01   -2.1549775e-04    8.4665986e-08    1.1064654e-05   -1.4628376e-08    6.1738336e+03
   9.4138819e+00    1.8117883e-02    1.5412198e-01   -2.2596189e-04    9.9392453e-08    1.0266115e-05   -1.5364350e-08    6.0495244e+03
   9.5165859e+00    1.8203975e-02    1.2378062e-01   -2.3442874e-04    9.9965556e-08    8.2629134e-06   -1.5976292e-08    5.9337783e+03
   9.6154613e+00    2.0158883e-02    1.3427083e-01   -2.4082000e-04    1.1085772e-07    8.9871181e-06   -1.6457940e-08    5.8467930e+03
   9.7196578e+00    2.2582401e-02    1.9616283e-01   -2.4594220e-04    1.2442902e-07    1.3174504e-05   -1.6868119e-08    5.7706948e+03
   9.8051008e+00    2.3386598e-02    2.3686533e-01   -2.4880705e-04    1.2910655e-07    1.5957336e-05   -1.7119783e-08    5.7140149e+03
   9.9188649e+00    2.5237161e-02    2.4069172e-01   -2.5005612e-04    1.3968545e-07    1.6282574e-05   -1.7280502e-08    5.6283627e+03
   1.0013913e+01    2.6090112e-02    2.0470832e-01   -2.4735538e-04    1.4469325e-07    1.3892816e-05   -1.7151299e-08    5.5486803e+03
   1.0115947e+01    2.5690487e-02    1.7787924e-01   -2.4321669e-04    1.4273150e-07    1.2108279e-05   -1.6917362e-08    5.4644812e+03
   1.0210429e+01    2.7307544e-02    1.7347796e-01   -2.3703669e-04    1.5192768e-07    1.1836690e-05   -1.6528438e-08    5.3939957e+03
   1.0307969e+01    2.7885328e-02    1.9474268e-01   -2.2709821e-04    1.5533792e-07    1.3316307e-05   -1.5871116e-08    5.1442308e+03
   1.0404597e+01    2.8691761e-02    2.0860812e-01   -2.1829219e-04    1.6002630e-07    1.4293775e-05   -1.5288383e-08    5.0978254e+03
   1.0507755e+01    2.9029364e-02    2.2621845e-01   -2.1017601e-04    1.6215107e-07    1.5536994e-05   -1.4756065e-08    5.0422254e+03
   1.0622546e+01    2.9324495e-02    2.4642036e-01   -2.0062491e-04    1.6414137e-07    1.6976168e-05   -1.4130183e-08    4.9990320e+03
   1.0708033e+01    2.9887798e-02    2.6166603e-01   -1.9335330e-04    1.6760514e-07    1.8073266e-05   -1.3654769e-08    4.9698996e+03
   1.0800601e+01    2.9961278e-02    2.7908723e-01   -1.8102156e-04    1.6839423e-07    1.9335225e-05   -1.2824275e-08    4.9401570e+03
   1.0917617e+01    3.0229150e-02    2.9257618e-01   -1.6725194e-04    1.7041027e-07    2.0350209e-05   -1.1897556e-08    4.9006237e+03
   1.1004363e+01    2.9834712e-02    2.9731815e-01   -1.5517333e-04    1.6855452e-07    2.0739159e-05   -1.1071028e-08    4.8642090e+03
   1.1127178e+01    2.9429277e-02    2.9334311e-01   -1.3907398e-04    1.6675156e-07    2.0538498e-05   -9.9607944e-09    4.8158072e+03
   1.1232729e+01    2.9020528e-02    2.8717157e-01   -1.2529790e-04    1.6481358e-07    2.0164401e-05   -9.0008078e-09    4.7869970e+03
   1.1311119e+01    2.9178883e-02    2.7513969e-01   -1.1636253e-04    1.6598677e-07    1.9358405e-05   -8.3762500e-09    4.7571190e+03
   1.1417529e+01    2.7537089e-02    2.9553628e-01   -1.0345201e-04    1.5698594e-07    2.0848837e-05   -7.4672754e-09    4.7217654e+03
   1.1518901e+01    2.7547006e-02    3.0357517e-01   -9.3851641e-05    1.5738965e-07    2.1472128e-05   -6.7925447e-09    4.6911836e+03
   1.1629601e+01    2.6775367e-02    3.2058532e-01   -8.5992067e-05    1.5337774e-07    2.2744925e-05   -6.2433280e-09    4.6585898e+03
   1.1734275e+01    2.5425050e-02    3.3369580e-01   -7.7774803e-05    1.4603164e-07    2.3749064e-05   -5.6648405e-09    4.6285742e+03
   1.1808760e+01    2.5116525e-02    3.4103728e-01   -7.3282387e-05    1.4454925e-07    2.4327952e-05   -5.3503555e-09    4.6068415e+03
   1.1913013e+01    2.4482378e-02    3.4883833e-01   -6.8237256e-05    1.4130711e-07    2.4966869e-05   -4.9989425e-09    4.5660892e+03
   1.2014355e+01    2.3676737e-02    3.5123596e-01   -6.5517388e-05    1.3704278e-07    2.5218507e-05   -4.8153468e-09    4.5320154e+03
   1.2124681e+01    2.3385704e-02    3.5434799e-01   -6.3950668e-05    1.3576577e-07    2.5526496e-05   -4.7161630e-09    4.4873319e+03
   1.2221398e+01    2.3376735e-02    3.5716849e-01   -6.2964806e-05    1.3606163e-07    2.5801076e-05   -4.6566080e-09    4.4341637e+03
   1.2334588e+01    2.2184632e-02    3.6547548e-01   -6.2803260e-05    1.2950115e-07    2.6483186e-05   -4.6593372e-09    4.3943212e+03
   1.2419793e+01    2.2325945e-02    3.6902865e-01   -6.3278231e-05    1.3061578e-07    2.6801888e-05   -4.7054861e-09    4.3640049e+03
   1.2507202e+01    2.2114734e-02    3.7376329e-01   -6.3952148e-05    1.2968057e-07    2.7209926e-05   -4.7670017e-09    4.3369700e+03
   1.2634359e+01    2.1367247e-02    3.8262613e-01   -6.2892114e-05    1.2573810e-07    2.7953980e-05   -4.7048517e-09    4.2988367e+03
   1.2722904e+01    2.0850870e-02    3.9326008e-01   -6.2855340e-05    1.2301148e-07    2.8804551e-05   -4.7143166e-09    4.2660791e+03
   1.2814220e+01    2.0444003e-02    4.0219171e-01   -6.3255403e-05    1.2093911e-07    2.9538413e-05   -4.7573106e-09    4.2322473e+03
   1.2907510e+01    1.9979252e-02    4.0872435e-01   -6.6268249e-05    1.1852423e-07    3.0101510e-05   -4.9978958e-09    4.0746508e+03
   1.3000855e+01    1.9677547e-02    4.1336135e-01   -6.7881762e-05    1.1706641e-07    3.0526773e-05   -5.1338180e-09    4.0422377e+03
   1.3140875e+01    1.8882463e-02    4.1896061e-01   -7.2248493e-05    1.1281568e-07    3.1065076e-05   -5.4862831e-09    3.9940732e+03
   1.3234321e+01    1.8560168e-02    4.2200193e-01   -7.4469000e-05    1.1120289e-07    3.1372166e-05   -5.6697263e-09    3.9556488e+03
   1.3327939e+01    1.8162975e-02    4.2485040e-01   -7.6206506e-05    1.0913078e-07    3.1664867e-05   -5.8169427e-09    3.9242091e+03
   1.3421774e+01    1.7814274e-02    4.2867863e-01   -7.9306991e-05    1.0733977e-07    3.2031527e-05   -6.0690641e-09    3.8955295e+03
   1.3515782e+01    1.7572731e-02    4.3356155e-01   -8.1507333e-05    1.0618873e-07    3.2479229e-05   -6.2534362e-09    3.8665945e+03
   1.3610124e+01    1.6926222e-02    4.3826346e-01   -8.4381166e-05    1.0258100e-07    3.2916386e-05   -6.4907059e-09    3.8388049e+03
   1.3704334e+01    1.6317300e-02    4.4248666e-01   -8.7170861e-05    9.9183007e-08    3.3320329e-05   -6.7228329e-09    3.8082161e+03
   1.3844946e+01    1.5540273e-02    4.4931056e-01   -9.1689038e-05    9.4884344e-08    3.3967233e-05   -7.0991392e-09    3.7670784e+03
   1.3938521e+01    1.4773066e-02    4.5249265e-01   -9.4900816e-05    9.0471513e-08    3.4297109e-05   -7.3670207e-09    3.7406335e+03
   1.4031973e+01    1.4058542e-02    4.5573137e-01   -9.7425486e-05    8.6355289e-08    3.4631913e-05   -7.5825682e-09    3.7123155e+03
   1.4125314e+01    1.3442872e-02    4.5872834e-01   -9.9982249e-05    8.2820873e-08    3.4948473e-05   -7.8013677e-09    3.6824596e+03
   1.4218499e+01    1.2761056e-02    4.6142580e-01   -1.0287517e-04    7.8855039e-08    3.5242047e-05   -8.0471666e-09    3.6521655e+03
   1.4311611e+01    1.1914022e-02    4.6438402e-01   -1.0527066e-04    7.3840389e-08    3.5555617e-05   -8.2548322e-09    3.6211265e+03
   1.4404619e+01    1.1314494e-02    4.6753025e-01   -1.0621063e-04    7.0333568e-08    3.5884020e-05   -8.3488235e-09    3.5900673e+03
   1.4543944e+01    1.0126587e-02    4.7268154e-01   -1.0708504e-04    6.3231182e-08    3.6411405e-05   -8.4480503e-09    3.5383818e+03
   1.4638412e+01    9.4964824e-03    4.7663822e-01   -1.0717703e-04    5.9476562e-08    3.6806467e-05   -8.4759948e-09    3.5075701e+03
   1.4735577e+01    8.7231365e-03    4.7994789e-01   -1.0676227e-04    5.4804725e-08    3.7155784e-05   -8.4644363e-09    3.4788289e+03
   1.4832632e+01    8.0507581e-03    4.8297349e-01   -1.0673239e-04    5.0739748e-08    3.7484364e-05   -8.4833011e-09    3.4491534e+03
   1.4929579e+01    7.1057787e-03    4.8573799e-01   -1.0631205e-04    4.4925256e-08    3.7793489e-05   -8.4709592e-09    3.4192806e+03
   1.5026760e+01    6.4617557e-03    4.8834643e-01   -1.0619240e-04    4.0982480e-08    3.8091196e-05   -8.4823867e-09    3.3879216e+03
   1.5124072e+01    5.5028629e-03    4.9150676e-01   -1.0638439e-04    3.5010589e-08    3.8432351e-05   -8.5185497e-09    3.2746548e+03
   1.5223611e+01    4.6126606e-03    4.9529792e-01   -1.0528212e-04    2.9441114e-08    3.8825393e-05   -8.4511417e-09    3.2466236e+03
   1.5312897e+01    4.2364084e-03    4.9613143e-01   -1.0387625e-04    2.7117521e-08    3.8977064e-05   -8.3566394e-09    3.2229031e+03
   1.5401451e+01    3.8085566e-03    4.9882689e-01   -1.0211993e-04    2.4448274e-08    3.9274384e-05   -8.2331168e-09    3.1989032e+03
   1.5527374e+01    2.9619488e-03    5.0183900e-01   -1.0113050e-04    1.9090532e-08    3.9633313e-05   -8.1782278e-09    3.1689811e+03
   1.5624826e+01    2.4237793e-03    5.0594375e-01   -9.9093651e-05    1.5670510e-08    4.0051878e-05   -8.0322448e-09    3.1426403e+03
   1.5722779e+01    1.9345754e-03    5.0919686e-01   -9.6385053e-05    1.2546838e-08    4.0404449e-05   -7.8309074e-09    3.1176056e+03
   1.5822022e+01    1.3299227e-03    5.1156641e-01   -9.3705331e-05    8.6527011e-09    4.0688792e-05   -7.6310420e-09    3.0910711e+03
   1.5920830e+01    1.0832702e-03    5.1310944e-01   -9.0523056e-05    7.0701680e-09    4.0907249e-05   -7.3889683e-09    3.0666301e+03
   1.6019054e+01    8.2953550e-04    5.1513868e-01   -8.7608190e-05    5.4310042e-09    4.1164131e-05   -7.1673897e-09    3.0434555e+03
   1.6117448e+01    5.4297725e-04    5.1705768e-01   -8.4300179e-05    3.5660015e-09    4.1412757e-05   -6.9124486e-09    3.0180579e+03
   1.6214162e+01    3.1952600e-04    5.1945654e-01   -8.1015098e-05    2.1049182e-09    4.1698597e-05   -6.6578355e-09    2.9938581e+03
   1.6312296e+01    6.9854390e-05    5.2188837e-01   -7.7259104e-05    4.6160277e-10    4.1988838e-05   -6.3633622e-09    2.9701267e+03
   1.6410114e+01   -1.8695728e-05    5.2436178e-01   -7.3272405e-05   -1.2392416e-10    4.2282574e-05   -6.0483497e-09    2.9479112e+03
   1.6508638e+01   -4.8169525e-05    5.2680931e-01   -6.9416895e-05   -3.2027799e-10    4.2575137e-05   -5.7427311e-09    2.9252274e+03
   1.6607728e+01   -9.0633811e-05    5.2949083e-01   -6.4513583e-05   -6.0449493e-10    4.2887423e-05   -5.3488123e-09    2.9012244e+03
   1.6706159e+01   -1.9171926e-04    5.3205667e-01   -5.9127880e-05   -1.2826355e-09    4.3190021e-05   -4.9128790e-09    2.8720240e+03
   1.6805810e+01   -5.6922331e-06    5.3447328e-01   -5.3166798e-05   -3.8200387e-11    4.3481964e-05   -4.4271545e-09    2.8518890e+03
   1.6904265e+01    5.6874618e-05    5.3609857e-01   -4.7026722e-05    3.8285307e-10    4.3708588e-05   -3.9241929e-09    2.8274849e+03
   1.7001405e+01    2.0734634e-04    5.3770670e-01   -4.1887928e-05    1.3999490e-09    4.3932649e-05   -3.5026500e-09    2.7398013e+03
   1.7147778e+01    2.9073684e-04    5.4151778e-01   -3.2992557e-05    1.9718519e-09    4.4384261e-05   -2.7673930e-09    2.7097934e+03
   1.7246503e+01    4.4797055e-04    5.4433497e-01   -2.6620952e-05    3.0474610e-09    4.4709517e-05   -2.2375705e-09    2.6911500e+03
   1.7344987e+01    5.8816041e-04    5.4626517e-01   -2.0343519e-05    4.0132084e-09    4.4961835e-05   -1.7134304e-09    2.6727287e+03
   1.7443708e+01    8.5223362e-04    5.4842979e-01   -1.4489158e-05    5.8325800e-09    4.5233701e-05   -1.2228245e-09    2.6508414e+03
   1.7542340e+01    1.0866410e-03    5.5070921e-01   -1.0011365e-05    7.4590357e-09    4.5514967e-05   -8.4661189e-10    2.6290485e+03
   1.7640122e+01    1.2763311e-03    5.5241255e-01   -4.0842797e-06    8.7870107e-09    4.5747790e-05   -3.4606686e-10    2.6053876e+03
   1.7738665e+01    1.4575706e-03    5.5394982e-01    1.7648677e-06    1.0064497e-08    4.5967391e-05    1.4983317e-10    2.5883954e+03
   1.7837577e+01    1.7263183e-03    5.5593641e-01    7.5931170e-06    1.1955475e-08    4.6224580e-05    6.4589535e-10    2.5696454e+03
   1.7936162e+01    1.9908895e-03    5.5753129e-01    1.3281583e-05    1.3828226e-08    4.6449013e-05    1.1319542e-09    2.5503064e+03
   1.8035136e+01    2.2987100e-03    5.5898382e-01    1.8441666e-05    1.6012965e-08    4.6661950e-05    1.5747543e-09    2.5317147e+03
   1.8134813e+01    2.5686172e-03    5.6074974e-01    2.4925831e-05    1.7945834e-08    4.6901815e-05    2.1325339e-09    2.5129046e+03
   1.8232840e+01    2.7871798e-03    5.6261092e-01    3.1235487e-05    1.9529063e-08    4.7148242e-05    2.6773685e-09    2.4940389e+03
   1.8332830e+01    3.0939556e-03    5.6524771e-01    3.7563832e-05    2.1742130e-08    4.7461610e-05    3.2259066e-09    2.4745190e+03
   1.8432513e+01    3.4301379e-03    5.6758458e-01    4.3341968e-05    2.4174695e-08    4.7749613e-05    3.7290768e-09    2.4560739e+03
   1.8531426e+01    3.7835017e-03    5.6987252e-01    4.8397360e-05    2.6741340e-08    4.8032645e-05    4.1716593e-09    2.4352182e+03
   1.8630885e+01    4.0226745e-03    5.7127081e-01    5.3893300e-05    2.8513448e-08    4.8240980e-05    4.6538420e-09    2.4167166e+03
   1.8730036e+01    4.3152652e-03    5.7274114e-01    5.9405504e-05    3.0674477e-08    4.8454858e-05    5.1390449e-09    2.3502371e+03
   1.8828711e+01    4.6563522e-03    5.7432833e-01    6.5226911e-05    3.3192441e-08    4.8678107e-05    5.6526361e-09    2.3318984e+03
   1.8927351e+01    4.9183291e-03    5.7619385e-01    7.0851031e-05    3.5158244e-08    4.8924942e-05    6.1508088e-09    2.3157150e+03
   1.9026592e+01    5.2950761e-03    5.7823748e-01    7.5565297e-05    3.7956983e-08    4.9187385e-05    6.5715405e-09    2.3005908e+03
   1.9125626e+01    5.5922821e-03    5.8000599e-01    8.0914958e-05    4.0199266e-08    4.9426247e-05    7.0489428e-09    2.2847095e+03
   1.9224831e+01    5.8437786e-03    5.8179478e-01    8.5769409e-05    4.2123843e-08    4.9666773e-05    7.4846401e-09    2.2682083e+03
   1.9323996e+01    6.1522397e-03    5.8366834e-01    9.0673016e-05    4.4469873e-08    4.9914338e-05    7.9259540e-09    2.2483234e+03
   1.9423174e+01    6.5573824e-03    5.8515454e-01    9.5445885e-05    4.7528706e-08    5.0128579e-05    8.3571441e-09    2.2329846e+03
   1.9522412e+01    6.9723298e-03    5.8666003e-01    1.0052112e-04    5.0673974e-08    5.0344305e-05    8.8161367e-09    2.2157282e+03
   1.9621627e+01    7.3350904e-03    5.8855727e-01    1.0500776e-04    5.3455695e-08    5.0593551e-05    9.2247735e-09    2.2003011e+03
   1.9720899e+01    7.7747741e-03    5.8992378e-01    1.1001063e-04    5.6813901e-08    5.0797217e-05    9.6800395e-09    2.1846692e+03
   1.9820191e+01    8.2442385e-03    5.9180450e-01    1.1482366e-04    6.0407357e-08    5.1045125e-05    1.0119893e-08    2.1696863e+03
   1.9919531e+01    8.6870615e-03    5.9372257e-01    1.1927754e-04    6.3823670e-08    5.1296255e-05    1.0529288e-08    2.1541193e+03
   2.0018900e+01    9.0555420e-03    5.9592507e-01    1.2445633e-04    6.6708618e-08    5.1571895e-05    1.1003885e-08    2.1391845e+03
   2.0118289e+01    9.5171659e-03    5.9809374e-01    1.2901519e-04    7.0296699e-08    5.1844678e-05    1.1424898e-08    2.1201952e+03
   2.0217714e+01    9.9957709e-03    5.9989408e-01    1.3329144e-04    7.4028297e-08    5.2085371e-05    1.1821932e-08    2.1050985e+03
   2.0317171e+01    1.0634373e-02    6.0120178e-01    1.3708357e-04    7.8965950e-08    5.2282899e-05    1.2176931e-08    2.0534704e+03
   2.0416716e+01    1.1131595e-02    6.0255529e-01    1.4116671e-04    8.2875871e-08    5.2484147e-05    1.2558692e-08    2.0389287e+03
   2.0516340e+01    1.1763990e-02    6.0409585e-01    1.4557247e-04    8.7812818e-08    5.2701511e-05    1.2970144e-08    2.0261507e+03
   2.0615962e+01    1.2267355e-02    6.0553528e-01    1.4989308e-04    9.1809791e-08    5.2910103e-05    1.3375079e-08    2.0143649e+03
   2.0715615e+01    1.2901891e-02    6.0764033e-01    1.5359171e-04    9.6810305e-08    5.3176937e-05    1.3725454e-08    1.9993567e+03
   2.0815347e+01    1.3461624e-02    6.0898013e-01    1.5747884e-04    1.0127287e-07    5.3376834e-05    1.4093555e-08    1.9856871e+03
   2.0915086e+01    1.4071179e-02    6.1065090e-01    1.6160239e-04    1.0613289e-07    5.3605616e-05    1.4483715e-08    1.9698093e+03
   2.1014836e+01    1.4708712e-02    6.1241991e-01    1.6524289e-04    1.1122572e-07    5.3842822e-05    1.4831393e-08    1.9582413e+03
   2.1114663e+01    1.5304401e-02    6.1380739e-01    1.6894789e-04    1.1602786e-07    5.4046459e-05    1.5185669e-08    1.9439066e+03
   2.1214520e+01    1.5919240e-02    6.1537282e-01    1.7242094e-04    1.2099799e-07    5.4265472e-05    1.5519803e-08    1.9317136e+03
   2.1314431e+01    1.6642547e-02    6.1673178e-01    1.7577127e-04    1.2681818e-07    5.4465978e-05    1.5843543e-08    1.9208944e+03
   2.1414451e+01    1.7204699e-02    6.1789075e-01    1.7946061e-04    1.3143544e-07    5.4648723e-05    1.6198588e-08    1.9102277e+03
   2.1514533e+01    1.7833569e-02    6.2017236e-01    1.8278859e-04    1.3658269e-07    5.4930670e-05    1.6521714e-08    1.8968773e+03
   2.1614664e+01    1.8472399e-02    6.2219025e-01    1.8597402e-04    1.4183348e-07    5.5189575e-05    1.6832676e-08    1.8813508e+03
   2.1714819e+01    1.9159775e-02    6.2397618e-01    1.8906802e-04    1.4748209e-07    5.5427843e-05    1.7135947e-08    1.8700071e+03
   2.1815019e+01    1.9849870e-02    6.2503364e-01    1.9210639e-04    1.5317836e-07    5.5601263e-05    1.7434761e-08    1.8253397e+03
   2.1915274e+01    2.0455707e-02    6.2615718e-01    1.9547581e-04    1.5824938e-07    5.5780364e-05    1.7764238e-08    1.8141032e+03
   2.2015614e+01    2.1123804e-02    6.2750318e-01    1.9840868e-04    1.6382421e-07    5.5979087e-05    1.8054622e-08    1.8039951e+03
   2.2116020e+01    2.1788927e-02    6.2954298e-01    2.0133398e-04    1.6940365e-07    5.6239665e-05    1.8344840e-08    1.7934192e+03
   2.2216497e+01    2.2483077e-02    6.3086378e-01    2.0414321e-04    1.7523568e-07    5.6435919e-05    1.8624981e-08    1.7814495e+03
   2.2317012e+01    2.3169155e-02    6.3249485e-01    2.0682663e-04    1.8103093e-07    5.6659662e-05    1.8894056e-08    1.7679343e+03
   2.2417578e+01    2.3896519e-02    6.3384532e-01    2.0958720e-04    1.8717632e-07    5.6858151e-05    1.9170639e-08    1.7583326e+03
   2.2518241e+01    2.4584643e-02    6.3531207e-01    2.1210980e-04    1.9303799e-07    5.7066855e-05    1.9425858e-08    1.7477667e+03
   2.2618955e+01    2.5336038e-02    6.3683408e-01    2.1440222e-04    1.9942811e-07    5.7280524e-05    1.9660405e-08    1.7363932e+03
   2.2719656e+01    2.6096508e-02    6.3840192e-01    2.1663138e-04    2.0591863e-07    5.7498161e-05    1.9889467e-08    1.7263823e+03
   2.2820442e+01    2.6735085e-02    6.3978909e-01    2.1885241e-04    2.1147478e-07    5.7699382e-05    2.0118091e-08    1.7193815e+03
   2.2921265e+01    2.7381666e-02    6.4175809e-01    2.2078495e-04    2.1711919e-07    5.7952995e-05    2.0320476e-08    1.7086284e+03
   2.3021769e+01    2.8112737e-02    6.4388568e-01    2.2199782e-04    2.2345412e-07    5.8220415e-05    2.0456594e-08    1.6965347e+03
   2.3111928e+01    2.8853874e-02    6.4579003e-01    2.2303332e-04    2.2984312e-07    5.8459699e-05    2.0573827e-08    1.6881772e+03
   2.3209699e+01    2.9484092e-02    6.4773511e-01    2.2410405e-04    2.3541559e-07    5.8708111e-05    2.0696133e-08    1.6514135e+03
   2.3325102e+01    3.0224341e-02    6.4820815e-01    2.2552512e-04    2.4199450e-07    5.8836158e-05    2.0855208e-08    1.6411311e+03
   2.3447316e+01    3.1100781e-02    6.4895819e-01    2.2664366e-04    2.4974183e-07    5.8994557e-05    2.0988267e-08    1.6318246e+03
   2.3547791e+01    3.1727983e-02    6.5109955e-01    2.2770873e-04    2.5539048e-07    5.9263467e-05    2.1111264e-08    1.6220565e+03
   2.3648316e+01    3.2406425e-02    6.5370705e-01    2.2866790e-04    2.6147823e-07    5.9574832e-05    2.1224437e-08    1.6095283e+03
   2.3704884e+01    3.2824216e-02    6.5550456e-01    2.2934498e-04    2.6520604e-07    5.9779994e-05    2.1300788e-08    1.6056848e+03
   2.3800735e+01    3.3622492e-02    6.5678369e-01    2.2972683e-04    2.7227344e-07    5.9966168e-05    2.1358911e-08    1.5976952e+03
   2.3950167e+01    3.4560073e-02    6.5692289e-01    2.3033034e-04    2.8085781e-07    6.0085549e-05    2.1449833e-08    1.5835193e+03
   2.4000348e+01    3.4837688e-02    6.5751577e-01    2.3058723e-04    2.8344867e-07    6.0175299e-05    2.1485326e-08    1.5794261e+03
   2.4100752e+01    3.5459314e-02    6.5945970e-01    2.3096625e-04    2.8918892e-07    6.0424256e-05    2.1543717e-08    1.5752580e+03
   2.4205767e+01    3.6085169e-02    6.6217207e-01    2.3167915e-04    2.9501753e-07    6.0746845e-05    2.1634179e-08    1.5655206e+03
   2.4344353e+01    3.7099132e-02    6.6431299e-01    2.3131501e-04    3.0429887e-07    6.1040794e-05    2.1631552e-08    1.5513170e+03
   2.4444974e+01    3.7653803e-02    6.6516171e-01    2.3157636e-04    3.0957867e-07    6.1189072e-05    2.1678557e-08    1.5425723e+03
   2.4517433e+01    3.8206130e-02    6.6757174e-01    2.3188949e-04    3.1465219e-07    6.1461201e-05    2.1723982e-08    1.5114399e+03
   2.4608006e+01    3.8881523e-02    6.6835195e-01    2.3147360e-04    3.2088972e-07    6.1595915e-05    2.1705052e-08    1.5042035e+03
   2.4708799e+01    3.9266267e-02    6.6871621e-01    2.3125653e-04    3.2483147e-07    6.1699373e-05    2.1706912e-08    1.4971069e+03
   2.4809658e+01    3.9978063e-02    6.7008909e-01    2.3101295e-04    3.3149949e-07    6.1895683e-05    2.1706062e-08    1.4893027e+03
   2.4910579e+01    4.0534999e-02    6.7206317e-01    2.3069281e-04    3.3690913e-07    6.2147328e-05    2.1697748e-08    1.4812884e+03
   2.5011570e+01    4.1179901e-02    6.7354087e-01    2.3031531e-04    3.4307591e-07    6.2352778e-05    2.1683720e-08    1.4715595e+03
   2.5112632e+01    4.1741596e-02    6.7489351e-01    2.3016020e-04    3.4856757e-07    6.2546134e-05    2.1690264e-08    1.4639842e+03
   2.5213334e+01    4.2399495e-02    6.7638332e-01    2.2947648e-04    3.5488955e-07    6.2751630e-05    2.1646603e-08    1.4559730e+03
   2.5314130e+01    4.2949058e-02    6.7736627e-01    2.2879899e-04    3.6032945e-07    6.2909878e-05    2.1603222e-08    1.4485028e+03
   2.5415003e+01    4.3501914e-02    6.7857133e-01    2.2815347e-04    3.6582220e-07    6.3088718e-05    2.1562627e-08    1.4444014e+03
   2.5515949e+01    4.4099155e-02    6.8011447e-01    2.2735197e-04    3.7171275e-07    6.3298984e-05    2.1507042e-08    1.4365746e+03
   2.5616965e+01    4.4600233e-02    6.8225768e-01    2.2646985e-04    3.7681091e-07    6.3565144e-05    2.1443552e-08    1.4273066e+03
   2.5718047e+01    4.5117794e-02    6.8402564e-01    2.2552461e-04    3.8207793e-07    6.3796500e-05    2.1373820e-08    1.4197675e+03
   2.5809070e+01    4.5531762e-02    6.8542132e-01    2.2510918e-04    3.8639582e-07    6.3986144e-05    2.1351958e-08    1.3901859e+03
   2.5900093e+01    4.6088283e-02    6.8696729e-01    2.2433600e-04    3.9194075e-07    6.4189512e-05    2.1295876e-08    1.3842110e+03
   2.6001307e+01    4.6639349e-02    6.8755943e-01    2.2309762e-04    3.9755712e-07    6.4310317e-05    2.1197322e-08    1.3779068e+03
   2.6102649e+01    4.7082401e-02    6.8826379e-01    2.2094290e-04    4.0226777e-07    6.4441549e-05    2.1011320e-08    1.3707146e+03
   2.6203649e+01    4.7546551e-02    6.8953051e-01    2.1957563e-04    4.0718177e-07    6.4625172e-05    2.0899736e-08    1.3615252e+03
   2.6304744e+01    4.8145721e-02    6.9103565e-01    2.1811961e-04    4.1327632e-07    6.4830970e-05    2.0779305e-08    1.3554163e+03
   2.6405913e+01    4.8575192e-02    6.9249744e-01    2.1678724e-04    4.1793767e-07    6.5032477e-05    2.0670236e-08    1.3478247e+03
   2.6507150e+01    4.9052270e-02    6.9387224e-01    2.1551115e-04    4.2302934e-07    6.5225523e-05    2.0566111e-08    1.3414593e+03
   2.6608453e+01    4.9506526e-02    6.9483726e-01    2.1369925e-04    4.2793822e-07    6.5379712e-05    2.0410413e-08    1.3378204e+03
   2.6709824e+01    4.9908385e-02    6.9605720e-01    2.1232182e-04    4.3242197e-07    6.5557801e-05    2.0295832e-08    1.3312893e+03
   2.6811264e+01    5.0351311e-02    6.9755777e-01    2.1110765e-04    4.3728230e-07    6.5762243e-05    2.0196526e-08    1.3222649e+03
   2.6912773e+01    5.0744138e-02    6.9910300e-01    2.0997393e-04    4.4172776e-07    6.5970878e-05    2.0104615e-08    1.3164088e+03
   2.7027033e+01    5.1171390e-02    7.0144999e-01    2.0904887e-04    4.4661851e-07    6.6262850e-05    2.0034351e-08    1.2893142e+03
   2.7116299e+01    5.1546983e-02    7.0263286e-01    2.0795077e-04    4.5082544e-07    6.6429545e-05    1.9943287e-08    1.2848374e+03
   2.7218013e+01    5.1833675e-02    7.0262113e-01    2.0666329e-04    4.5440151e-07    6.6490851e-05    1.9835796e-08    1.2792062e+03
   2.7319791e+01    5.2185171e-02    7.0363955e-01    2.0545191e-04    4.5856080e-07    6.6649513e-05    1.9735315e-08    1.2727911e+03
   2.7421629e+01    5.2587923e-02    7.0534487e-01    2.0431403e-04    4.6318878e-07    6.6873133e-05    1.9641579e-08    1.2658136e+03
   2.7523529e+01    5.2889305e-02    7.0686978e-01    2.0208344e-04    4.6693527e-07    6.7079433e-05    1.9442386e-08    1.2592836e+03
   2.7625075e+01    5.3195143e-02    7.0762576e-01    2.0102175e-04    4.7074166e-07    6.7212286e-05    1.9355177e-08    1.2525759e+03
   2.7726721e+01    5.3549229e-02    7.0860062e-01    1.9973625e-04    4.7499192e-07    6.7365566e-05    1.9246074e-08    1.2470535e+03
   2.7828438e+01    5.3821777e-02    7.0945682e-01    1.9860432e-04    4.7853594e-07    6.7507287e-05    1.9151439e-08    1.2437652e+03
   2.7930219e+01    5.4149561e-02    7.1090579e-01    1.9739590e-04    4.8258715e-07    6.7705266e-05    1.9049136e-08    1.2377760e+03
   2.8032066e+01    5.4425583e-02    7.1253864e-01    1.9711463e-04    4.8618541e-07    6.7920637e-05    1.9036067e-08    1.2305816e+03
   2.8133973e+01    5.4756020e-02    7.1392079e-01    1.9642893e-04    4.9029622e-07    6.8112182e-05    1.8983795e-08    1.2044137e+03
   2.8235939e+01    5.4944693e-02    7.1525773e-01    1.9575891e-04    4.9315390e-07    6.8299351e-05    1.8932836e-08    1.1987444e+03
   2.8337976e+01    5.5208894e-02    7.1619229e-01    1.9516499e-04    4.9670320e-07    6.8447994e-05    1.8889043e-08    1.1934752e+03
   2.8440079e+01    5.5485111e-02    7.1707626e-01    1.9451506e-04    5.0037714e-07    6.8591672e-05    1.8839642e-08    1.1873806e+03
   2.8542237e+01    5.5694875e-02    7.1808068e-01    1.9354915e-04    5.0345656e-07    6.8746588e-05    1.8759383e-08    1.1809768e+03
   2.8644038e+01    5.5985560e-02    7.1932472e-01    1.9298121e-04    5.0728739e-07    6.8924115e-05    1.8717434e-08    1.1754182e+03
   2.8745939e+01    5.6233849e-02    7.2050646e-01    1.9237172e-04    5.1075134e-07    6.9095514e-05    1.8671251e-08    1.1690622e+03
   2.8847905e+01    5.6420259e-02    7.2016361e-01    1.9162039e-04    5.1366680e-07    6.9120249e-05    1.8611027e-08    1.1635448e+03
   2.8921330e+01    5.6738985e-02    7.2216001e-01    1.9095101e-04    5.1745289e-07    6.9353014e-05    1.8554983e-08    1.1625103e+03
   2.9035547e+01    5.7072021e-02    7.2553141e-01    1.8995176e-04    5.2187379e-07    6.9740636e-05    1.8471643e-08    1.1563373e+03
   2.9130708e+01    5.7235487e-02    7.2689719e-01    1.8924978e-04    5.2454231e-07    6.9925470e-05    1.8414856e-08    1.1505832e+03
   2.9226017e+01    5.7370862e-02    7.2678449e-01    1.8869329e-04    5.2696573e-07    6.9968407e-05    1.8372184e-08    1.1452597e+03
   2.9321465e+01    5.7653855e-02    7.2845829e-01    1.8825395e-04    5.3075504e-07    7.0183402e-05    1.8340819e-08    1.1219080e+03
   2.9417044e+01    5.7828319e-02    7.2959726e-01    1.8775439e-04    5.3356092e-07    7.0346892e-05    1.8303466e-08    1.1174314e+03
   2.9512773e+01    5.8031963e-02    7.3026275e-01    1.8788290e-04    5.3664299e-07    7.0464439e-05    1.8327182e-08    1.1118758e+03
   2.9608644e+01    5.8157111e-02    7.3067825e-01    1.8756508e-04    5.3901927e-07    7.0557493e-05    1.8307191e-08    1.1075088e+03
   2.9704652e+01    5.8472355e-02    7.3259675e-01    1.8735590e-04    5.4316908e-07    7.0795248e-05    1.8297597e-08    1.1019118e+03
   2.9800819e+01    5.8657085e-02    7.3346653e-01    1.8723509e-04    5.4612645e-07    7.0931591e-05    1.8296520e-08    1.0966258e+03
   2.9945328e+01    5.8964968e-02    7.3488115e-01    1.8714771e-04    5.5086319e-07    7.1146546e-05    1.8303888e-08    1.0894364e+03
   3.0041852e+01    5.9193091e-02    7.3605936e-01    1.8721052e-04    5.5426246e-07    7.1312776e-05    1.8320600e-08    1.0871352e+03
   3.0138518e+01    5.9345063e-02    7.3654564e-01    1.8704800e-04    5.5696379e-07    7.1411948e-05    1.8315189e-08    1.0820673e+03
   3.0235323e+01    5.9603443e-02    7.3890792e-01    1.8690542e-04    5.6067770e-07    7.1693027e-05    1.8311648e-08    1.0769777e+03
   3.0332292e+01    5.9754753e-02    7.4048103e-01    1.8685475e-04    5.6340301e-07    7.1897781e-05    1.8317072e-08    1.0553979e+03
   3.0429402e+01    5.9952186e-02    7.4167345e-01    1.8708115e-04    5.6656915e-07    7.2065548e-05    1.8349578e-08    1.0506293e+03
   3.0526664e+01    6.0140487e-02    7.4313653e-01    1.8709359e-04    5.6967335e-07    7.2259744e-05    1.8361076e-08    1.0462533e+03
   3.0624070e+01    6.0318908e-02    7.4352383e-01    1.8715952e-04    5.7269978e-07    7.2349289e-05    1.8377754e-08    1.0413822e+03
   3.0721606e+01    6.0475361e-02    7.4365717e-01    1.8702106e-04    5.7553083e-07    7.2413808e-05    1.8374228e-08    1.0364414e+03
   3.0819283e+01    6.0736507e-02    7.4588232e-01    1.8686432e-04    5.7937118e-07    7.2681778e-05    1.8368772e-08    1.0320543e+03
   3.0917103e+01    6.0836514e-02    7.4707611e-01    1.8689813e-04    5.8168144e-07    7.2849155e-05    1.8381933e-08    1.0269582e+03
   3.1015078e+01    6.0935608e-02    7.4810591e-01    1.8685041e-04    5.8400774e-07    7.3000710e-05    1.8387046e-08    1.0222695e+03
   3.1113183e+01    6.1103252e-02    7.4883812e-01    1.8691518e-04    5.8700511e-07    7.3123228e-05    1.8403165e-08    1.0199595e+03
   3.1211441e+01    6.1244060e-02    7.4996747e-01    1.8697315e-04    5.8975690e-07    7.3284426e-05    1.8418536e-08    1.0153292e+03
   3.1309832e+01    6.1418323e-02    7.5143382e-01    1.8694380e-04    5.9284555e-07    7.3478546e-05    1.8425230e-08    1.0105460e+03
   3.1408362e+01    6.1552746e-02    7.5256020e-01    1.8760664e-04    5.9555275e-07    7.3639322e-05    1.8500090e-08    9.9011744e+02
   3.1507016e+01    6.1678310e-02    7.5466181e-01    1.8784445e-04    5.9820043e-07    7.3895743e-05    1.8533052e-08    9.8609416e+02
   3.1605806e+01    6.1787759e-02    7.5539696e-01    1.8815069e-04    6.0070710e-07    7.4018444e-05    1.8572735e-08    9.8196329e+02
   3.1704733e+01    6.1941706e-02    7.5599918e-01    1.8843316e-04    6.0365954e-07    7.4128006e-05    1.8610017e-08    9.7791035e+02
   3.1803784e+01    6.2064233e-02    7.5693389e-01    1.8873765e-04    6.0631837e-07    7.4270009e-05    1.8649412e-08    9.7374381e+02
   3.1902933e+01    6.2169904e-02    7.5752975e-01    1.8915187e-04    6.0881233e-07    7.4378426e-05    1.8699538e-08    9.6894169e+02
   3.2002185e+01    6.2343154e-02    7.5998953e-01    1.8954227e-04    6.1199209e-07    7.4669885e-05    1.8747287e-08    9.6520040e+02
   3.2101540e+01    6.2423240e-02    7.6114973e-01    1.8986973e-04    6.1427422e-07    7.4833778e-05    1.8788783e-08    9.6330797e+02
   3.2200993e+01    6.2455204e-02    7.6242016e-01    1.9013796e-04    6.1609446e-07    7.5008571e-05    1.8824392e-08    9.5891117e+02
   3.2300536e+01    6.2541465e-02    7.6274892e-01    1.9042371e-04    6.1846340e-07    7.5090808e-05    1.8861719e-08    9.5480450e+02
   3.2400154e+01    6.2669550e-02    7.6516830e-01    1.9144695e-04    6.2124116e-07    7.5378731e-05    1.8972071e-08    9.5063606e+02
   3.2536899e+01    6.2733119e-02    7.6566013e-01    1.9174160e-04    6.2398150e-07    7.5495377e-05    1.9013537e-08    9.3107410e+02
   3.2628042e+01    6.2830217e-02    7.6740665e-01    1.9181951e-04    6.2635856e-07    7.5712785e-05    1.9029333e-08    9.2783376e+02
   3.2719179e+01    6.2868067e-02    7.6881028e-01    1.9181317e-04    6.2815418e-07    7.5896347e-05    1.9036707e-08    9.2457791e+02
   3.2810317e+01    6.2901760e-02    7.6981869e-01    1.9193128e-04    6.2991721e-07    7.6040900e-05    1.9056382e-08    9.2105236e+02
   3.2901454e+01    6.2992812e-02    7.7086391e-01    1.9215985e-04    6.3224891e-07    7.6188843e-05    1.9086923e-08    9.1702813e+02
   3.3038163e+01    6.3031068e-02    7.7232751e-01    1.9269962e-04    6.3479542e-07    7.6400578e-05    1.9152270e-08    9.1217225e+02
   3.3129301e+01    6.3057057e-02    7.7264322e-01    1.9295122e-04    6.3650683e-07    7.6476322e-05    1.9185015e-08    9.1093906e+02
   3.3220436e+01    6.3134860e-02    7.7426430e-01    1.9330935e-04    6.3874680e-07    7.6681092e-05    1.9228285e-08    9.0772163e+02
   3.3311574e+01    6.3123661e-02    7.7593675e-01    1.9433609e-04    6.4007907e-07    7.6890848e-05    1.9338032e-08    9.0349869e+02
   3.3402713e+01    6.3167644e-02    7.7688973e-01    1.9485209e-04    6.4199575e-07    7.7029575e-05    1.9397012e-08    9.0047499e+02
   3.3539435e+01    6.3167009e-02    7.7798702e-01    1.9519385e-04    6.4420679e-07    7.7204639e-05    1.9442379e-08    8.8277357e+02
   3.3630590e+01    6.3244824e-02    7.7981234e-01    1.9532829e-04    6.4648368e-07    7.7429734e-05    1.9463239e-08    8.7977108e+02
   3.3721752e+01    6.3221671e-02    7.8103641e-01    1.9543373e-04    6.4773758e-07    7.7595195e-05    1.9481173e-08    8.7699148e+02
   3.3812922e+01    6.3179253e-02    7.8197904e-01    1.9604864e-04    6.4878179e-07    7.7732529e-05    1.9549830e-08    8.7281255e+02
   3.3904106e+01    6.3199934e-02    7.8236429e-01    1.9653304e-04    6.5049936e-07    7.7814653e-05    1.9605505e-08    8.6960108e+02
   3.4040887e+01    6.3189274e-02    7.8375575e-01    1.9727888e-04    6.5265583e-07    7.8018498e-05    1.9690855e-08    8.6508164e+02
   3.4132073e+01    6.3191589e-02    7.8435265e-01    1.9765881e-04    6.5419821e-07    7.8121304e-05    1.9735987e-08    8.6408743e+02
   3.4223271e+01    6.3196739e-02    7.8605177e-01    1.9877320e-04    6.5575973e-07    7.8333594e-05    1.9854386e-08    8.6020210e+02
   3.4323586e+01    6.3129537e-02    7.8801891e-01    1.9968737e-04    6.5674431e-07    7.8577286e-05    1.9953595e-08    8.5670997e+02
   3.4423920e+01    6.3142701e-02    7.8926726e-01    2.0068269e-04    6.5857384e-07    7.8749424e-05    2.0060924e-08    8.4187232e+02
   3.4524283e+01    6.3071587e-02    7.9043612e-01    2.0173313e-04    6.5953059e-07    7.8913657e-05    2.0173787e-08    8.3873721e+02
   3.4624672e+01    6.3045276e-02    7.8960485e-01    2.0244425e-04    6.6096337e-07    7.8878048e-05    2.0252691e-08    8.3535533e+02
   3.4725083e+01    6.3047272e-02    7.9083966e-01    2.0414303e-04    6.6267690e-07    7.9048304e-05    2.0430337e-08    8.3149801e+02
   3.4825518e+01    6.3053553e-02    7.9242955e-01    2.0450701e-04    6.6446105e-07    7.9254217e-05    2.0474439e-08    8.2839586e+02
   3.4925986e+01    6.3010852e-02    7.9488869e-01    2.0514996e-04    6.6573581e-07    7.9547237e-05    2.0546475e-08    8.2538791e+02
   3.5026487e+01    6.2980890e-02    7.9663669e-01    2.0578732e-04    6.6715535e-07    7.9769339e-05    2.0617958e-08    8.2230149e+02
   3.5127033e+01    6.2895616e-02    7.9630230e-01    2.0653044e-04    6.6799804e-07    7.9782943e-05    2.0700023e-08    8.2099362e+02
   3.5227612e+01    6.2883256e-02    7.9691663e-01    2.0727562e-04    6.6959616e-07    7.9891040e-05    2.0782154e-08    8.1716923e+02
   3.5328236e+01    6.2861726e-02    7.9864636e-01    2.0753195e-04    6.7112299e-07    8.0111159e-05    2.0815305e-08    8.1459103e+02
   3.5418810e+01    6.2838143e-02    8.0061554e-01    2.0748271e-04    6.7245922e-07    8.0350786e-05    2.0817030e-08    8.0124964e+02
   3.5531524e+01    6.2756204e-02    8.0282666e-01    2.0729084e-04    6.7356675e-07    8.0625290e-05    2.0806046e-08    7.9804044e+02
   3.5632239e+01    6.2709258e-02    8.0417704e-01    2.0744065e-04    6.7484513e-07    8.0807998e-05    2.0828449e-08    7.9519221e+02
   3.5722951e+01    6.2646775e-02    8.0499781e-01    2.0836579e-04    6.7576299e-07    8.0932486e-05    2.0927866e-08    7.9197794e+02
   3.5813743e+01    6.2621984e-02    8.0503638e-01    2.0870461e-04    6.7711234e-07    8.0978415e-05    2.0968402e-08    7.8907526e+02
   3.5904534e+01    6.2581872e-02    8.0542527e-01    2.0864723e-04    6.7829940e-07    8.1059358e-05    2.0969041e-08    7.8660075e+02
   3.6005493e+01    6.2505413e-02    8.0695406e-01    2.0869736e-04    6.7927605e-07    8.1259629e-05    2.0981137e-08    7.8563109e+02
   3.6118657e+01    6.2450490e-02    8.0855595e-01    2.0842857e-04    6.8070193e-07    8.1472775e-05    2.0961893e-08    7.8189916e+02
   3.6241924e+01    6.2362770e-02    8.1196063e-01    2.0881787e-04    6.8197023e-07    8.1872784e-05    2.1009566e-08    7.7840386e+02
   3.6343210e+01    6.2278507e-02    8.1223429e-01    2.0941446e-04    6.8288845e-07    8.1947181e-05    2.1076560e-08    7.6551764e+02
   3.6444582e+01    6.2218966e-02    8.1255506e-01    2.1014263e-04    6.8408136e-07    8.2026148e-05    2.1156741e-08    7.6270961e+02
   3.6546048e+01    6.2117678e-02    8.1308232e-01    2.1106683e-04    6.8481824e-07    8.2125832e-05    2.1256638e-08    7.5992178e+02
   3.6647605e+01    6.2044123e-02    8.1340018e-01    2.1275709e-04    6.8584943e-07    8.2204089e-05    2.1433641e-08    7.5634322e+02
   3.6749259e+01    6.1977451e-02    8.1418252e-01    2.1328065e-04    6.8697839e-07    8.2329484e-05    2.1493170e-08    7.5341911e+02
   3.6800122e+01    6.1965546e-02    8.1599583e-01    2.1390746e-04    6.8778006e-07    8.2536030e-05    2.1559731e-08    7.5209985e+02
   3.6901931e+01    6.1849364e-02    8.1619613e-01    2.1448376e-04    6.8837217e-07    8.2602767e-05    2.1624584e-08    7.4920275e+02
   3.7003840e+01    6.1803561e-02    8.1851611e-01    2.1527997e-04    6.8974859e-07    8.2883984e-05    2.1711572e-08    7.4849604e+02
   3.7105864e+01    6.1687704e-02    8.2020023e-01    2.1660090e-04    6.9032972e-07    8.3100746e-05    2.1851446e-08    7.4450352e+02
   3.7207996e+01    6.1611163e-02    8.1904835e-01    2.1729489e-04    6.9138369e-07    8.3030477e-05    2.1928104e-08    7.3274656e+02
   3.7310238e+01    6.1555445e-02    8.2211802e-01    2.1850023e-04    6.9266804e-07    8.3388095e-05    2.2056375e-08    7.3022118e+02
   3.7412601e+01    6.1421665e-02    8.2304541e-01    2.1970193e-04    6.9308327e-07    8.3528750e-05    2.2184337e-08    7.2762298e+02
   3.7512680e+01    6.1323052e-02    8.2269804e-01    2.2046212e-04    6.9385724e-07    8.3539000e-05    2.2267558e-08    7.2482862e+02
   3.7611860e+01    6.1281241e-02    8.2415440e-01    2.2177827e-04    6.9524193e-07    8.3731692e-05    2.2406832e-08    7.2171963e+02
   3.7714588e+01    6.1171375e-02    8.2456903e-01    2.2231510e-04    6.9594217e-07    8.3820346e-05    2.2467611e-08    7.1903744e+02
   3.7817445e+01    6.1059183e-02    8.2732706e-01    2.2351581e-04    6.9661388e-07    8.4147300e-05    2.2595501e-08    7.1641538e+02
   3.7920433e+01    6.0965653e-02    8.2791649e-01    2.2446056e-04    6.9751171e-07    8.4253907e-05    2.2697507e-08    7.1553618e+02
   3.8023556e+01    6.0854307e-02    8.2770981e-01    2.2514770e-04    6.9821142e-07    8.4279443e-05    2.2773427e-08    7.1254257e+02
   3.8126810e+01    6.0768844e-02    8.2956590e-01    2.2608456e-04    6.9920969e-07    8.4515025e-05    2.2874594e-08    7.0157167e+02
   3.8230197e+01    6.0640548e-02    8.3124442e-01    2.2731947e-04    6.9970190e-07    8.4732486e-05    2.3005886e-08    6.9869189e+02
   3.8333712e+01    6.0567426e-02    8.3277171e-01    2.2827898e-04    7.0085385e-07    8.4935019e-05    2.3109394e-08    6.9637159e+02
   3.8437360e+01    6.0463432e-02    8.3360892e-01    2.2925305e-04    7.0165604e-07    8.5067361e-05    2.3214397e-08    6.9360742e+02
   3.8541140e+01    6.0331297e-02    8.3448852e-01    2.3054296e-04    7.0213475e-07    8.5204114e-05    2.3351402e-08    6.9096263e+02
   3.8645047e+01    6.0234089e-02    8.3469872e-01    2.3145468e-04    7.0302605e-07    8.5272502e-05    2.3450065e-08    6.8831607e+02
   3.8749088e+01    6.0094269e-02    8.3518092e-01    2.3289032e-04    7.0340996e-07    8.5368424e-05    2.3601755e-08    6.8744195e+02
   3.8801155e+01    6.0054132e-02    8.3541660e-01    2.3321807e-04    7.0395811e-07    8.5415890e-05    2.3638075e-08    6.8609491e+02
   3.8905389e+01    5.9942061e-02    8.3736898e-01    2.3411395e-04    7.0468348e-07    8.5662384e-05    2.3735099e-08    6.8341607e+02
   3.9009750e+01    5.9851478e-02    8.3965058e-01    2.3496441e-04    7.0566771e-07    8.5942893e-05    2.3827539e-08    6.7320612e+02
   3.9114246e+01    5.9689712e-02    8.4040612e-01    2.3581997e-04    7.0582070e-07    8.6067514e-05    2.3920520e-08    6.7071410e+02
   3.9218771e+01    5.9613750e-02    8.4076638e-01    2.3636061e-04    7.0696890e-07    8.6151319e-05    2.3981429e-08    6.6804614e+02
   3.9323272e+01    5.9507869e-02    8.4193843e-01    2.3689350e-04    7.0778359e-07    8.6318585e-05    2.4041598e-08    6.6542717e+02
   3.9428155e+01    5.9371884e-02    8.4414340e-01    2.3769932e-04    7.0824494e-07    8.6592055e-05    2.4129488e-08    6.6306962e+02
   3.9533176e+01    5.9201352e-02    8.4510685e-01    2.3877896e-04    7.0829893e-07    8.6738454e-05    2.4245197e-08    6.6039962e+02
   3.9638140e+01    5.9088178e-02    8.4482167e-01    2.3946287e-04    7.0904241e-07    8.6756601e-05    2.4320648e-08    6.5980214e+02
   3.9743423e+01    5.8993971e-02    8.4452987e-01    2.3984264e-04    7.1000810e-07    8.6773739e-05    2.4365070e-08    6.5686794e+02
   3.9848837e+01    5.8882023e-02    8.4694183e-01    2.4001445e-04    7.1077449e-07    8.7068990e-05    2.4388404e-08    6.4733401e+02
   3.9901594e+01    5.8818975e-02    8.4968380e-01    2.4047097e-04    7.1106907e-07    8.7374690e-05    2.4437756e-08    6.4619674e+02
   4.0007212e+01    5.8644273e-02    8.4988670e-01    2.4294764e-04    7.1097427e-07    8.7441090e-05    2.4694765e-08    6.4538363e+02
   4.0112849e+01    5.8501519e-02    8.5104631e-01    2.4358127e-04    7.1137429e-07    8.7608291e-05    2.4765078e-08    6.3762726e+02
   4.0217437e+01    5.8394668e-02    8.5115995e-01    2.4366913e-04    7.1219343e-07    8.7667360e-05    2.4779778e-08    6.3510894e+02
   4.0322899e+01    5.8281737e-02    8.5364667e-01    2.4473897e-04    7.1290501e-07    8.7970575e-05    2.4894187e-08    6.3223028e+02
   4.0428329e+01    5.8059935e-02    8.5289884e-01    2.4525651e-04    7.1233256e-07    8.7941177e-05    2.4952554e-08    6.2967343e+02
   4.0533663e+01    5.7939772e-02    8.5337816e-01    2.4585568e-04    7.1300036e-07    8.8038137e-05    2.5019163e-08    6.2737144e+02
   4.0638931e+01    5.7857775e-02    8.5398700e-01    2.4598605e-04    7.1414077e-07    8.8148438e-05    2.5037999e-08    6.2488630e+02
   4.0744134e+01    5.7722700e-02    8.5672479e-01    2.4681345e-04    7.1461706e-07    8.8478527e-05    2.5127784e-08    6.2076022e+02
   4.0849295e+01    5.7514792e-02    8.5641206e-01    2.4787695e-04    7.1417046e-07    8.8493391e-05    2.5241469e-08    6.1800973e+02
   4.0901858e+01    5.7457762e-02    8.5664243e-01    2.4801184e-04    7.1454082e-07    8.8540962e-05    2.5257942e-08    6.1691047e+02
   4.1006937e+01    5.7360624e-02    8.5859225e-01    2.4849076e-04    7.1548773e-07    8.8790061e-05    2.5312174e-08    6.1455586e+02
   4.1111732e+01    5.7199076e-02    8.5889705e-01    2.4878194e-04    7.1563097e-07    8.8869120e-05    2.5347241e-08    6.1218087e+02
   4.1216711e+01    5.7049247e-02    8.5982088e-01    2.4900180e-04    7.1592067e-07    8.9012343e-05    2.5375006e-08    6.0983552e+02
   4.1321646e+01    5.6923381e-02    8.6166847e-01    2.4905799e-04    7.1648437e-07    8.9250856e-05    2.5385948e-08    6.0740881e+02
   4.1426553e+01    5.6744067e-02    8.6190124e-01    2.4912924e-04    7.1640082e-07    8.9322460e-05    2.5398395e-08    6.0490619e+02
   4.1531446e+01    5.6628562e-02    8.6427683e-01    2.4975374e-04    7.1711761e-07    8.9616259e-05    2.5467226e-08    6.0277104e+02
   4.1636323e+01    5.6425055e-02    8.6472596e-01    2.5019751e-04    7.1672560e-07    8.9710619e-05    2.5517622e-08    5.9846392e+02
   4.1741127e+01    5.6292429e-02    8.6645389e-01    2.5063083e-04    7.1722533e-07    8.9937732e-05    2.5566924e-08    5.9672537e+02
   4.1845911e+01    5.6117029e-02    8.6633397e-01    2.5039384e-04    7.1716148e-07    8.9972875e-05    2.5547729e-08    5.8568372e+02
   4.1950673e+01    5.5991134e-02    8.6823168e-01    2.5064652e-04    7.1774046e-07    9.0217900e-05    2.5578542e-08    5.8349881e+02
   4.2003057e+01    5.5886377e-02    8.6884687e-01    2.5091714e-04    7.1749205e-07    9.0305794e-05    2.5608669e-08    5.8228784e+02
   4.2107802e+01    5.5692779e-02    8.6841227e-01    2.5126615e-04    7.1720270e-07    9.0308586e-05    2.5649244e-08    5.7997322e+02
   4.2212516e+01    5.5593708e-02    8.6937583e-01    2.5156690e-04    7.1812666e-07    9.0456654e-05    2.5684806e-08    5.7798802e+02
   4.2317234e+01    5.5438312e-02    8.7049767e-01    2.5184803e-04    7.1832162e-07    9.0621235e-05    2.5718320e-08    5.7563523e+02
   4.2421946e+01    5.5241746e-02    8.7083719e-01    2.5198178e-04    7.1795360e-07    9.0704021e-05    2.5736635e-08    5.7208627e+02
   4.2526633e+01    5.5116279e-02    8.7219713e-01    2.5218597e-04    7.1853120e-07    9.0893643e-05    2.5762211e-08    5.7004951e+02
   4.2631318e+01    5.4959685e-02    8.7244415e-01    2.5211835e-04    7.1870386e-07    9.0967476e-05    2.5759998e-08    5.6794047e+02
   4.2735472e+01    5.4793657e-02    8.7431601e-01    2.5252014e-04    7.1873166e-07    9.1210555e-05    2.5805705e-08    5.6572374e+02
   4.2840071e+01    5.4622684e-02    8.7488756e-01    2.5268755e-04    7.1870568e-07    9.1318417e-05    2.5827440e-08    5.6357560e+02
   4.2941925e+01    5.4459351e-02    8.7511538e-01    2.5314466e-04    7.1869886e-07    9.1388786e-05    2.5878533e-08    5.6147475e+02
   4.3041146e+01    5.4315228e-02    8.7476735e-01    2.5311218e-04    7.1891155e-07    9.1398123e-05    2.5879456e-08    5.5977947e+02
   4.3140513e+01    5.4198142e-02    8.7705277e-01    2.5337026e-04    7.1947434e-07    9.1682603e-05    2.5910046e-08    5.5768095e+02
   4.3240001e+01    5.4005466e-02    8.7840970e-01    2.5328033e-04    7.1903954e-07    9.1870447e-05    2.5905043e-08    5.5489576e+02
   4.3339589e+01    5.3848402e-02    8.7987852e-01    2.5336472e-04    7.1907708e-07    9.2070317e-05    2.5917854e-08    5.5333667e+02
   4.3439272e+01    5.3720203e-02    8.8129998e-01    2.5362959e-04    7.1948328e-07    9.2265223e-05    2.5949043e-08    5.5127861e+02
   4.3539065e+01    5.3521617e-02    8.8191466e-01    2.5357984e-04    7.1896065e-07    9.2376164e-05    2.5948103e-08    5.4115316e+02
   4.3638956e+01    5.3368549e-02    8.8268140e-01    2.5381155e-04    7.1904493e-07    9.2503106e-05    2.5975916e-08    5.3916599e+02
   4.3738952e+01    5.3206367e-02    8.8224979e-01    2.5378965e-04    7.1900960e-07    9.2504537e-05    2.5977709e-08    5.3710201e+02
   4.3839041e+01    5.3061405e-02    8.8251641e-01    2.5355134e-04    7.1920524e-07    9.2579149e-05    2.5957277e-08    5.3527558e+02
   4.3939230e+01    5.2911875e-02    8.8366410e-01    2.5356845e-04    7.1931671e-07    9.2745892e-05    2.5962866e-08    5.3331996e+02
   4.4039524e+01    5.2729742e-02    8.8562414e-01    2.5356827e-04    7.1899873e-07    9.2998480e-05    2.5966765e-08    5.3071094e+02
   4.4139924e+01    5.2518104e-02    8.8590843e-01    2.5345197e-04    7.1827699e-07    9.3075390e-05    2.5958722e-08    5.2878360e+02
   4.4240417e+01    5.2396337e-02    8.8674293e-01    2.5338356e-04    7.1878161e-07    9.3210251e-05    2.5955542e-08    5.2702703e+02
   4.4341014e+01    5.2239497e-02    8.8692200e-01    2.5317024e-04    7.1880715e-07    9.3276396e-05    2.5937487e-08    5.2511310e+02
   4.4436119e+01    5.2076758e-02    8.8783320e-01    2.5312842e-04    7.1860839e-07    9.3416702e-05    2.5936695e-08    5.2316495e+02
   4.4525712e+01    5.1930057e-02    8.8832588e-01    2.5281702e-04    7.1852553e-07    9.3510870e-05    2.5908129e-08    5.2154582e+02
   4.4615377e+01    5.1781150e-02    8.8894224e-01    2.5262667e-04    7.1840808e-07    9.3618106e-05    2.5891915e-08    5.2025158e+02
   4.4705097e+01    5.1649315e-02    8.8997789e-01    2.5231031e-04    7.1852797e-07    9.3769650e-05    2.5862756e-08    5.1865826e+02
   4.4839818e+01    5.1411926e-02    8.9234138e-01    2.5203559e-04    7.1813587e-07    9.4082394e-05    2.5839367e-08    5.1523169e+02
   4.4928636e+01    5.1241410e-02    8.9335901e-01    2.5177633e-04    7.1768930e-07    9.4232078e-05    2.5815950e-08    5.1423423e+02
   4.5017514e+01    5.1098755e-02    8.9399808e-01    2.5150110e-04    7.1762880e-07    9.4341973e-05    2.5790859e-08    5.1274135e+02
   4.5106451e+01    5.0954827e-02    8.9453957e-01    2.5116626e-04    7.1754653e-07    9.4441663e-05    2.5759619e-08    5.0405434e+02
   4.5239971e+01    5.0764781e-02    8.9491886e-01    2.5069031e-04    7.1778381e-07    9.4545643e-05    2.5715389e-08    5.0184616e+02
   4.5329051e+01    5.0622726e-02    8.9513883e-01    2.5046420e-04    7.1770120e-07    9.4611165e-05    2.5695115e-08    5.0035491e+02
   4.5418192e+01    5.0459889e-02    8.9554452e-01    2.5012510e-04    7.1734156e-07    9.4696818e-05    2.5663318e-08    4.9908991e+02
   4.5507399e+01    5.0307388e-02    8.9619372e-01    2.4975135e-04    7.1712286e-07    9.4808299e-05    2.5627920e-08    4.9755827e+02
   4.5641329e+01    5.0093056e-02    8.9741293e-01    2.4918942e-04    7.1699571e-07    9.5001746e-05    2.5574625e-08    4.9445281e+02
   4.5730686e+01    4.9912556e-02    8.9825137e-01    2.4893719e-04    7.1635018e-07    9.5133256e-05    2.5551533e-08    4.9290682e+02
   4.5820102e+01    4.9759554e-02    8.9886118e-01    2.4841829e-04    7.1611234e-07    9.5241062e-05    2.5501118e-08    4.9157625e+02
   4.5909583e+01    4.9612860e-02    8.9943981e-01    2.4796316e-04    7.1596159e-07    9.5345703e-05    2.5457218e-08    4.9021831e+02
   4.6043921e+01    4.9421377e-02    9.0021858e-01    2.4723256e-04    7.1614269e-07    9.5493447e-05    2.5386386e-08    4.8801977e+02
   4.6133558e+01    4.9279424e-02    9.0062799e-01    2.4679741e-04    7.1605416e-07    9.5580466e-05    2.5344460e-08    4.8652021e+02
   4.6222794e+01    4.9115304e-02    9.0072658e-01    2.4632690e-04    7.1561355e-07    9.5633948e-05    2.5298738e-08    4.8530931e+02
   4.6302702e+01    4.8999177e-02    9.0136911e-01    2.4579037e-04    7.1567916e-07    9.5741069e-05    2.5246000e-08    4.8427328e+02
   4.6427150e+01    4.8778942e-02    9.0339387e-01    2.4487394e-04    7.1519845e-07    9.6017024e-05    2.5155538e-08    4.8133207e+02
   4.6516091e+01    4.8616850e-02    9.0486333e-01    2.4417073e-04    7.1477991e-07    9.6216939e-05    2.5085908e-08    4.8031624e+02
   4.6640684e+01    4.8407582e-02    9.0628891e-01    2.4325854e-04    7.1443026e-07    9.6429711e-05    2.4995731e-08    4.7179544e+02
   4.6720836e+01    4.8264564e-02    9.0687351e-01    2.4252741e-04    7.1408641e-07    9.6531560e-05    2.4922894e-08    4.7069060e+02
   4.6813456e+01    4.8112394e-02    9.0688601e-01    2.4160962e-04    7.1387901e-07    9.6578754e-05    2.4831179e-08    4.6924957e+02
   4.6938223e+01    4.7893988e-02    9.0723562e-01    2.4067128e-04    7.1338415e-07    9.6677635e-05    2.4738166e-08    4.6729127e+02
   4.7027483e+01    4.7739518e-02    9.0697444e-01    2.3978663e-04    7.1303771e-07    9.6693548e-05    2.4649530e-08    4.6576510e+02
   4.7116798e+01    4.7561017e-02    9.0696239e-01    2.3911338e-04    7.1234075e-07    9.6736379e-05    2.4582655e-08    4.6477874e+02
   4.7206168e+01    4.7413919e-02    9.0721395e-01    2.3846089e-04    7.1211021e-07    9.6807467e-05    2.4517891e-08    4.6276138e+02
   4.7340324e+01    4.7204842e-02    9.0811936e-01    2.3738273e-04    7.1192879e-07    9.6970749e-05    2.4410477e-08    4.6079640e+02
   4.7429827e+01    4.7041417e-02    9.0884955e-01    2.3658199e-04    7.1142684e-07    9.7093108e-05    2.4330356e-08    4.5955632e+02
   4.7518643e+01    4.6878554e-02    9.0951478e-01    2.3584390e-04    7.1092430e-07    9.7208644e-05    2.4256700e-08    4.5836462e+02
   4.7607525e+01    4.6722116e-02    9.1006474e-01    2.3507156e-04    7.1051435e-07    9.7312044e-05    2.4179494e-08    4.5709438e+02
   4.7740959e+01    4.6462356e-02    9.1070206e-01    2.3384858e-04    7.0950864e-07    9.7447321e-05    2.4056977e-08    4.5523242e+02
   4.7829986e+01    4.6304560e-02    9.1104071e-01    2.3293857e-04    7.0906594e-07    9.7528310e-05    2.3965466e-08    4.5396744e+02
   4.7919034e+01    4.6150451e-02    9.1174471e-01    2.3187574e-04    7.0866054e-07    9.7648205e-05    2.3858126e-08    4.5285102e+02
   4.8008133e+01    4.5983908e-02    9.1284011e-01    2.3094395e-04    7.0807041e-07    9.7810514e-05    2.3764308e-08    4.5070900e+02
   4.8141886e+01    4.5735332e-02    9.1389595e-01    2.2961883e-04    7.0719880e-07    9.7991559e-05    2.3631002e-08    4.4915897e+02
   4.8231124e+01    4.5561797e-02    9.1438850e-01    2.2859906e-04    7.0648886e-07    9.8089842e-05    2.3528060e-08    4.4240576e+02
   4.8320408e+01    4.5415884e-02    9.1459314e-01    2.2767247e-04    7.0618360e-07    9.8156961e-05    2.3434593e-08    4.4114942e+02
   4.8409745e+01    4.5276046e-02    9.1452281e-01    2.2671667e-04    7.0598518e-07    9.8195083e-05    2.3338173e-08    4.3975778e+02
   4.8543812e+01    4.5029616e-02    9.1452654e-01    2.2525419e-04    7.0510506e-07    9.8264128e-05    2.3190506e-08    4.3793219e+02
   4.8633242e+01    4.4882198e-02    9.1490607e-01    2.2414857e-04    7.0477387e-07    9.8350750e-05    2.3078557e-08    4.3678239e+02
   4.8722738e+01    4.4728028e-02    9.1558891e-01    2.2310376e-04    7.0432896e-07    9.8470070e-05    2.2972829e-08    4.3476222e+02
   4.8811945e+01    4.4544512e-02    9.1615622e-01    2.2275099e-04    7.0339117e-07    9.8576571e-05    2.2938242e-08    4.3332399e+02
   4.8900889e+01    4.4391472e-02    9.1672242e-01    2.2174786e-04    7.0293817e-07    9.8683326e-05    2.2836719e-08    4.3212672e+02
   4.9034421e+01    4.4146348e-02    9.1738977e-01    2.2011170e-04    7.0200429e-07    9.8824230e-05    2.2670843e-08    4.3061283e+02
   4.9123489e+01    4.3979194e-02    9.1769392e-01    2.1893563e-04    7.0131316e-07    9.8903172e-05    2.2551432e-08    4.2950456e+02
   4.9212602e+01    4.3820457e-02    9.1785134e-01    2.1789895e-04    7.0073202e-07    9.8965994e-05    2.2446251e-08    4.2834853e+02
   4.9301751e+01    4.3656213e-02    9.1824677e-01    2.1691320e-04    7.0007434e-07    9.9055028e-05    2.2346375e-08    4.2717954e+02
   4.9435538e+01    4.3409082e-02    9.1919387e-01    2.1522193e-04    6.9905650e-07    9.9226930e-05    2.2174578e-08    4.2584190e+02
   4.9524790e+01    4.3238007e-02    9.1987374e-01    2.1404507e-04    6.9827026e-07    9.9347080e-05    2.2054935e-08    4.2383464e+02
   4.9614064e+01    4.3060030e-02    9.2043646e-01    2.1285561e-04    6.9736556e-07    9.9454792e-05    2.1933964e-08    4.2299775e+02
   4.9703368e+01    4.2911870e-02    9.2083496e-01    2.1199584e-04    6.9692226e-07    9.9544589e-05    2.1846867e-08    4.1706644e+02
   4.9837421e+01    4.2666296e-02    9.2155083e-01    2.1036670e-04    6.9588590e-07    9.9692867e-05    2.1681303e-08    4.1551114e+02
   4.9926839e+01    4.2494233e-02    9.2165146e-01    2.0909526e-04    6.9504897e-07    9.9751139e-05    2.1551777e-08    4.1437356e+02
   5.0016297e+01    4.2320428e-02    9.2177257e-01    1.9442241e-04    6.9281405e-07    9.9764855e-05    2.0031497e-08    3.9403142e+02
   5.0105773e+01    4.0780687e-02    9.3433270e-01    1.8147311e-04    6.6861788e-07    1.0114684e-04    1.8694197e-08    3.8274451e+02
   5.0214345e+01    4.1731519e-02    9.4118834e-01    1.8151639e-04    6.8650126e-07    1.0194476e-04    1.8699866e-08    3.7210360e+02
   5.0325872e+01    4.1761203e-02    9.4034057e-01    1.8133953e-04    6.8939397e-07    1.0191102e-04    1.8682836e-08    3.6979678e+02
   5.0437265e+01    4.1703372e-02    9.3436965e-01    1.8006499e-04    6.9087061e-07    1.0132231e-04    1.8552689e-08    3.6758954e+02
   5.0548525e+01    4.1554840e-02    9.2780547e-01    1.7882065e-04    6.9083943e-07    1.0066870e-04    1.8425647e-08    3.6604107e+02
   5.0604092e+01    4.1398645e-02    9.2539976e-01    1.7837887e-04    6.8945593e-07    1.0043686e-04    1.8380749e-08    3.6514181e+02
   5.0729091e+01    4.1166570e-02    9.2779521e-01    1.9115184e-04    6.8654021e-07    1.0069745e-04    1.9684933e-08    3.3533123e+02
   5.0815896e+01    4.1005760e-02    9.3128252e-01    1.9061108e-04    6.8571414e-07    1.0112029e-04    1.9630071e-08    3.3387096e+02
   5.0924402e+01    4.0796693e-02    9.3433276e-01    1.9074137e-04    6.8453321e-07    1.0150758e-04    1.9644532e-08    3.3222605e+02
   5.1035139e+01    4.0725064e-02    9.3536349e-01    1.9039000e-04    6.8570780e-07    1.0167780e-04    1.9609475e-08    3.3038582e+02
   5.1145748e+01    4.0448866e-02    9.3505239e-01    1.8972653e-04    6.8343480e-07    1.0170274e-04    1.9542342e-08    3.2793627e+02
   5.1256229e+01    4.0295478e-02    9.3393893e-01    1.8752879e-04    6.8321776e-07    1.0164074e-04    1.9317171e-08    3.2592792e+02
   5.1349630e+01    4.0044669e-02    9.3283030e-01    1.8675713e-04    6.8096760e-07    1.0156991e-04    1.9238661e-08    3.2495994e+02
   5.1427946e+01    3.9926123e-02    9.3201393e-01    1.8576885e-04    6.8063112e-07    1.0152284e-04    1.9137661e-08    3.2381996e+02
   5.1525841e+01    3.9730257e-02    9.3154177e-01    1.8452887e-04    6.7938353e-07    1.0152360e-04    1.9010890e-08    3.2260880e+02
   5.1635882e+01    3.9535350e-02    9.3193730e-01    2.0325561e-04    6.7670594e-07    1.0155348e-04    2.0924889e-08    2.9545165e+02
   5.1773434e+01    3.9115260e-02    9.5164062e-01    2.0316871e-04    6.7232312e-07    1.0377354e-04    2.0917283e-08    2.9522516e+02
   5.1945373e+01    3.8868003e-02    9.5396505e-01    2.0147497e-04    6.7164348e-07    1.0411870e-04    2.0744355e-08    2.9186195e+02
   5.2148124e+01    3.8479611e-02    9.4612718e-01    2.0139870e-04    6.6917046e-07    1.0337320e-04    2.0738512e-08    2.9010205e+02
   5.2351004e+01    3.8084310e-02    9.3868142e-01    2.0063311e-04    6.6653935e-07    1.0266981e-04    2.0661598e-08    2.8785613e+02
   5.2553981e+01    3.7600276e-02    9.3652976e-01    1.9959636e-04    6.6226814e-07    1.0254458e-04    2.0556769e-08    2.8500131e+02
   5.2757047e+01    3.7189863e-02    9.3803737e-01    2.0055749e-04    6.5924412e-07    1.0282066e-04    2.0657587e-08    2.8313613e+02
   5.2960202e+01    3.6900479e-02    9.3993613e-01    1.9951982e-04    6.5832755e-07    1.0314141e-04    2.0552552e-08    2.8198532e+02
   5.3163446e+01    3.6529999e-02    9.4054139e-01    1.9810313e-04    6.5592328e-07    1.0332066e-04    2.0408323e-08    2.7187190e+02
   5.3366777e+01    3.6280045e-02    9.4202075e-01    1.9579145e-04    6.5565925e-07    1.0359744e-04    2.0171835e-08    2.7069639e+02
   5.3570195e+01    3.5978839e-02    9.4232981e-01    1.9135009e-04    6.5431493e-07    1.0374293e-04    1.9715189e-08    2.7081705e+02
   5.3773699e+01    3.5567137e-02    9.4234757e-01    1.8904380e-04    6.5101196e-07    1.0386021e-04    1.9479059e-08    2.6933247e+02
   5.3977320e+01    3.5212689e-02    9.4191789e-01    1.8610300e-04    6.4869694e-07    1.0392886e-04    1.9177482e-08    2.6760859e+02
   5.4181014e+01    3.4873200e-02    9.4136270e-01    1.8717769e-04    6.4660797e-07    1.0398417e-04    1.9289623e-08    2.6542207e+02
   5.4384797e+01    3.4472258e-02    9.4130963e-01    1.8532153e-04    6.4332034e-07    1.0409552e-04    1.9099679e-08    2.6444322e+02
   5.4588660e+01    3.4153460e-02    9.4110681e-01    1.8310186e-04    6.4150525e-07    1.0419079e-04    1.8872193e-08    2.6298129e+02
   5.4792609e+01    3.3767430e-02    9.4070734e-01    1.8091256e-04    6.3837279e-07    1.0426509e-04    1.8647802e-08    2.6103977e+02
   5.4996642e+01    3.3458112e-02    9.4059745e-01    1.7926437e-04    6.3663378e-07    1.0437211e-04    1.8479139e-08    2.5932507e+02
   5.5200759e+01    3.3008022e-02    9.4020551e-01    1.7634432e-04    6.3216666e-07    1.0444870e-04    1.8179276e-08    2.5793552e+02
   5.5404959e+01    3.2599369e-02    9.4001604e-01    1.7333804e-04    6.2838592e-07    1.0454754e-04    1.7870417e-08    2.5624518e+02
   5.5609238e+01    3.2284847e-02    9.4097408e-01    1.7397807e-04    6.2638362e-07    1.0477521e-04    1.7937440e-08    2.5510821e+02
   5.5813602e+01    3.2041056e-02    9.4155860e-01    1.7084813e-04    6.2571734e-07    1.0496271e-04    1.7615748e-08    2.5431381e+02
   5.6018041e+01    3.1677648e-02    9.4119733e-01    1.6793835e-04    6.2265734e-07    1.0504496e-04    1.7316649e-08    2.4721587e+02
   5.6222573e+01    3.1428685e-02    9.4232469e-01    1.6574693e-04    6.2181184e-07    1.0529520e-04    1.7091666e-08    2.4625737e+02
   5.6427184e+01    3.1044421e-02    9.4226183e-01    1.6236865e-04    6.1823758e-07    1.0541323e-04    1.6744191e-08    2.4510530e+02
   5.6631876e+01    3.0726194e-02    9.4213115e-01    1.5949068e-04    6.1591066e-07    1.0552427e-04    1.6448269e-08    2.4389797e+02
   5.6836654e+01    3.0422233e-02    9.4167210e-01    1.5660220e-04    6.1381616e-07    1.0559906e-04    1.6151180e-08    2.4228839e+02
   5.7041521e+01    3.0139880e-02    9.4114508e-01    1.5599567e-04    6.1210688e-07    1.0566686e-04    1.6089421e-08    2.4095710e+02
   5.7246477e+01    2.9851618e-02    9.4076234e-01    1.5367162e-04    6.1022726e-07    1.0575162e-04    1.5850500e-08    2.4018664e+02
   5.7451527e+01    2.9560127e-02    9.4020688e-01    1.5032460e-04    6.0823446e-07    1.0581755e-04    1.5505990e-08    2.3894540e+02
   5.7656662e+01    2.9195617e-02    9.3952257e-01    1.4770947e-04    6.0467434e-07    1.0586952e-04    1.5236935e-08    2.3678958e+02
   5.7861882e+01    2.8887194e-02    9.3906813e-01    1.4450618e-04    6.0220309e-07    1.0594761e-04    1.4907145e-08    2.3516898e+02
   5.8067190e+01    2.8578257e-02    9.3839060e-01    1.4194603e-04    5.9966550e-07    1.0600121e-04    1.4643653e-08    2.3422187e+02
   5.8272591e+01    2.8148638e-02    9.3827403e-01    1.3894853e-04    5.9452545e-07    1.0611900e-04    1.4334984e-08    2.3286803e+02
   5.8478080e+01    2.7887100e-02    9.3850947e-01    1.3839231e-04    5.9287867e-07    1.0627754e-04    1.4278139e-08    2.3199862e+02
   5.8683658e+01    2.7585081e-02    9.3803494e-01    1.3500605e-04    5.9031429e-07    1.0635604e-04    1.3929228e-08    2.3046345e+02
   5.8889332e+01    2.7299616e-02    9.3799270e-01    1.3139014e-04    5.8805235e-07    1.0648494e-04    1.3556654e-08    2.2597372e+02
   5.9095096e+01    2.7037047e-02    9.3847295e-01    1.2816221e-04    5.8623678e-07    1.0667424e-04    1.3224074e-08    2.2479430e+02
   5.9300952e+01    2.6685404e-02    9.3803647e-01    1.2463857e-04    5.8242288e-07    1.0676009e-04    1.2860950e-08    2.2381588e+02
   5.9506802e+01    2.6487273e-02    9.3740776e-01    1.2116398e-04    5.8190025e-07    1.0682449e-04    1.2502849e-08    2.2268685e+02
   5.9712746e+01    2.6146170e-02    9.3646879e-01    1.1764763e-04    5.7818886e-07    1.0685430e-04    1.2140411e-08    2.2135610e+02
   5.9918732e+01    2.5956853e-02    9.3588405e-01    1.1702469e-04    5.7777707e-07    1.0692497e-04    1.2076522e-08    2.2071525e+02
   6.0124835e+01    2.5650547e-02    9.3515556e-01    1.1418485e-04    5.7471520e-07    1.0697979e-04    1.1783819e-08    2.1996013e+02
   6.0331047e+01    2.5412749e-02    9.3439317e-01    1.1083348e-04    5.7312910e-07    1.0703123e-04    1.1438296e-08    2.1892031e+02
   6.0537380e+01    2.5118661e-02    9.3370749e-01    1.0838043e-04    5.7021602e-07    1.0709196e-04    1.1185459e-08    2.1713010e+02
   6.0743852e+01    2.4866454e-02    9.3295979e-01    1.0546104e-04    5.6820075e-07    1.0714627e-04    1.0884456e-08    2.1611194e+02
   6.0950438e+01    2.4449445e-02    9.3218650e-01    1.0168839e-04    5.6232217e-07    1.0719743e-04    1.0495336e-08    2.1477179e+02
   6.1157140e+01    2.4249377e-02    9.3217670e-01    9.9355977e-05    5.6139254e-07    1.0733790e-04    1.0254849e-08    2.1386744e+02
   6.1363964e+01    2.3929877e-02    9.3171833e-01    9.5270690e-05    5.5764940e-07    1.0742815e-04    9.8334372e-09    2.1321678e+02
   6.1570913e+01    2.3644282e-02    9.3087162e-01    9.0808286e-05    5.5461332e-07    1.0747326e-04    9.3730253e-09    2.0885572e+02
   6.1778009e+01    2.3396658e-02    9.3113064e-01    8.6681740e-05    5.5242167e-07    1.0764759e-04    8.9472885e-09    2.0792137e+02
   6.1985247e+01    2.3150123e-02    9.3057389e-01    8.2375589e-05    5.5019766e-07    1.0772829e-04    8.5029842e-09    2.0695058e+02
   6.2192627e+01    2.2933975e-02    9.2971301e-01    7.8238265e-05    5.4864761e-07    1.0777441e-04    8.0760802e-09    2.0559482e+02
   6.2400151e+01    2.2711861e-02    9.2874647e-01    7.4273855e-05    5.4690982e-07    1.0780893e-04    7.6670028e-09    2.0444817e+02
   6.2607820e+01    2.2473409e-02    9.2763629e-01    7.2758777e-05    5.4473192e-07    1.0782710e-04    7.5107437e-09    2.0389083e+02
   6.2815636e+01    2.2286718e-02    9.2663144e-01    6.9535801e-05    5.4375624e-07    1.0785804e-04    7.1781630e-09    2.0324280e+02
   6.3023601e+01    2.2086100e-02    9.2571812e-01    6.6683988e-05    5.4240339e-07    1.0790022e-04    6.8838846e-09    2.0235813e+02
   6.3231725e+01    2.1878000e-02    9.2465572e-01    6.3853129e-05    5.4082447e-07    1.0792579e-04    6.5917564e-09    2.0078567e+02
   6.3440012e+01    2.1638752e-02    9.2373713e-01    6.0768452e-05    5.3842960e-07    1.0796876e-04    6.2734012e-09    1.9987944e+02
   6.3648468e+01    2.1344203e-02    9.2256633e-01    5.7664106e-05    5.3458144e-07    1.0798223e-04    5.9529969e-09    1.9903191e+02
   6.3857098e+01    2.1102179e-02    9.2238458e-01    5.2175931e-05    5.3199608e-07    1.0811254e-04    5.3864797e-09    1.9802459e+02
   6.4065905e+01    2.0871924e-02    9.2159898e-01    4.6566763e-05    5.2966044e-07    1.0817349e-04    4.8074634e-09    1.9742934e+02
   6.4274895e+01    2.0636922e-02    9.2051895e-01    4.1297745e-05    5.2713538e-07    1.0819962e-04    4.2635380e-09    1.9396982e+02
   6.4484069e+01    2.0438079e-02    9.2065134e-01    3.6158322e-05    5.2548609e-07    1.0836951e-04    3.7329899e-09    1.9319223e+02
   6.4693435e+01    2.0280544e-02    9.1964389e-01    3.2716791e-05    5.2486419e-07    1.0840617e-04    3.3777192e-09    1.9231190e+02
   6.4902998e+01    2.0098341e-02    9.1832510e-01    2.8870827e-05    5.2356782e-07    1.0840655e-04    2.9806825e-09    1.9105244e+02
   6.5112760e+01    1.9898483e-02    9.1716695e-01    2.5261632e-05    5.2176658e-07    1.0842642e-04    2.6080819e-09    1.9002534e+02
   6.5322724e+01    1.9697857e-02    9.1597471e-01    2.3915936e-05    5.1990016e-07    1.0844279e-04    2.4691675e-09    1.8948912e+02
   6.5532894e+01    1.9527644e-02    9.1479460e-01    2.0602173e-05    5.1878936e-07    1.0846102e-04    2.1270559e-09    1.8882880e+02
   6.5743273e+01    1.9388319e-02    9.1352655e-01    1.7634903e-05    5.1846710e-07    1.0846945e-04    1.8207137e-09    1.8789719e+02
   6.5953812e+01    1.9219284e-02    9.1217080e-01    1.5227176e-05    5.1731655e-07    1.0846773e-04    1.5721353e-09    1.8665391e+02
   6.6164533e+01    1.9046536e-02    9.1096062e-01    1.2036153e-05    5.1603035e-07    1.0848395e-04    1.2426803e-09    1.8581306e+02
   6.6375503e+01    1.8721501e-02    9.0960666e-01    8.9881644e-06    5.1053901e-07    1.0848290e-04    9.2798945e-10    1.8482518e+02
   6.6586716e+01    1.8510848e-02    9.0904066e-01    3.3442298e-06    5.0810224e-07    1.0857679e-04    3.4527748e-10    1.8415921e+02
   6.6798168e+01    1.8249913e-02    9.0806554e-01   -3.2829149e-06    5.0422393e-07    1.0862275e-04   -3.3894673e-10    1.8308169e+02
   6.7009859e+01    1.8099186e-02    9.0728784e-01   -7.3832629e-06    5.0333856e-07    1.0869337e-04   -7.6229122e-10    1.8062357e+02
   6.7221787e+01    1.7974487e-02    9.0674343e-01   -1.0763490e-05    5.0314738e-07    1.0879266e-04   -1.1112869e-09    1.7966473e+02
   6.7433954e+01    1.7771215e-02    9.0563158e-01   -1.4534989e-05    5.0071699e-07    1.0882461e-04   -1.5006803e-09    1.7890677e+02
   6.7646364e+01    1.7610348e-02    9.0403924e-01   -1.8559550e-05    4.9943162e-07    1.0879916e-04   -1.9162003e-09    1.7801045e+02
   6.7859012e+01    1.7453468e-02    9.0239244e-01   -2.1197968e-05    4.9822047e-07    1.0876741e-04   -2.1886041e-09    1.7718541e+02
   6.8071897e+01    1.7328057e-02    9.0074621e-01   -2.4420593e-05    4.9787577e-07    1.0873623e-04   -2.5213230e-09    1.7666407e+02
   6.8285022e+01    1.7182918e-02    8.9923612e-01   -2.8141061e-05    4.9693027e-07    1.0872175e-04   -2.9054390e-09    1.7593560e+02
   6.8498383e+01    1.7028815e-02    8.9774388e-01   -3.1296313e-05    4.9568882e-07    1.0870984e-04   -3.2311956e-09    1.7488324e+02
   6.8711982e+01    1.6893604e-02    8.9632510e-01   -3.4608650e-05    4.9495908e-07    1.0870716e-04   -3.5731675e-09    1.7395291e+02
   6.8925818e+01    1.6751648e-02    8.9493477e-01   -3.7724041e-05    4.9399275e-07    1.0870786e-04   -3.8947934e-09    1.7309619e+02
   6.9139892e+01    1.6572698e-02    8.9421728e-01   -4.2310895e-05    4.9190004e-07    1.0879114e-04   -4.3683275e-09    1.7233968e+02
   6.9354209e+01    1.6336106e-02    8.9309773e-01   -4.7451957e-05    4.8804381e-07    1.0882689e-04   -4.8990815e-09    1.7180108e+02
   6.9568777e+01    1.6117545e-02    8.9163277e-01   -5.2688762e-05    4.8465427e-07    1.0882088e-04   -5.4397092e-09    1.6920072e+02
   6.9783586e+01    1.5963661e-02    8.9085673e-01   -5.7673087e-05    4.8315709e-07    1.0889966e-04   -5.9542640e-09    1.6856392e+02
   6.9998688e+01    1.5833995e-02    8.8936396e-01   -6.1835679e-05    4.8235541e-07    1.0889143e-04   -6.3839741e-09    1.6788567e+02
   7.0214020e+01    1.5686944e-02    8.8776027e-01   -6.5701733e-05    4.8098735e-07    1.0886995e-04   -6.7830567e-09    1.6683544e+02
   7.0429590e+01    1.5547863e-02    8.8605488e-01   -6.9527694e-05    4.7982405e-07    1.0883627e-04   -7.1779891e-09    1.6595487e+02
   7.0645399e+01    1.5383029e-02    8.8452342e-01   -7.1035379e-05    4.7782148e-07    1.0882415e-04   -7.3335756e-09    1.6550631e+02
   7.0861442e+01    1.5314498e-02    8.8282745e-01   -7.4119713e-05    4.7878034e-07    1.0879217e-04   -7.6519245e-09    1.6484757e+02
   7.1077728e+01    1.5204054e-02    8.8125143e-01   -7.7240259e-05    4.7840554e-07    1.0877499e-04   -7.9740006e-09    1.6401705e+02
   7.1294269e+01    1.5090848e-02    8.7954237e-01   -7.9923411e-05    4.7791360e-07    1.0874154e-04   -8.2509075e-09    1.6336327e+02
   7.1511024e+01    1.4963994e-02    8.7787402e-01   -8.4028058e-05    4.7695422e-07    1.0871313e-04   -8.6745372e-09    1.6260758e+02
   7.1728003e+01    1.4865503e-02    8.7633384e-01   -8.7289138e-05    4.7687182e-07    1.0870095e-04   -9.0110666e-09    1.6173459e+02
   7.1945208e+01    1.4641178e-02    8.7527993e-01   -9.1089453e-05    4.7270905e-07    1.0874997e-04   -9.4032514e-09    1.6131872e+02
   7.2162650e+01    1.4412370e-02    8.7381156e-01   -9.6272584e-05    4.6832596e-07    1.0874808e-04   -9.9381703e-09    1.5906910e+02
   7.2380322e+01    1.4305274e-02    8.7279898e-01   -9.9613850e-05    4.6784677e-07    1.0880372e-04   -1.0282965e-08    1.5845763e+02
   7.2598242e+01    1.4181004e-02    8.7121280e-01   -1.0341896e-04    4.6677228e-07    1.0878821e-04   -1.0675621e-08    1.5781181e+02
   7.2816401e+01    1.4047571e-02    8.6935131e-01   -1.0727668e-04    4.6535805e-07    1.0873860e-04   -1.1073699e-08    1.5710466e+02
   7.3034800e+01    1.3924109e-02    8.6758169e-01   -1.1105453e-04    4.6423400e-07    1.0870054e-04   -1.1463506e-08    1.5602290e+02
   7.3253431e+01    1.3810640e-02    8.6572092e-01   -1.1311775e-04    4.6340892e-07    1.0865122e-04   -1.1676307e-08    1.5557180e+02
   7.3472305e+01    1.3689957e-02    8.6389806e-01   -1.1628017e-04    4.6230573e-07    1.0860684e-04   -1.2002562e-08    1.5505448e+02
   7.3691419e+01    1.3587920e-02    8.6201974e-01   -1.1898447e-04    4.6180025e-07    1.0855567e-04   -1.2281516e-08    1.5445314e+02
   7.3910778e+01    1.3405316e-02    8.5992685e-01   -1.2713648e-04    4.5851028e-07    1.0847739e-04   -1.3122770e-08    1.5363029e+02
   7.4130371e+01    1.3275569e-02    8.5818980e-01   -1.3233211e-04    4.5697628e-07    1.0844438e-04   -1.3658828e-08    1.5304725e+02
   7.4350204e+01    1.3101717e-02    8.5663748e-01   -1.3696002e-04    4.5386519e-07    1.0843435e-04   -1.4136246e-08    1.5230507e+02
   7.4570271e+01    1.2991957e-02    8.5555629e-01   -1.3783208e-04    4.5293201e-07    1.0848463e-04   -1.4225980e-08    1.5178430e+02
   7.4790555e+01    1.2883581e-02    8.5400170e-01   -1.4061886e-04    4.5201244e-07    1.0847518e-04   -1.4513323e-08    1.4997160e+02
   7.5011070e+01    1.2791276e-02    8.5272900e-01   -1.4349075e-04    4.5162985e-07    1.0850216e-04   -1.4809455e-08    1.4946492e+02
   7.5231827e+01    1.2665527e-02    8.5092759e-01   -1.4612650e-04    4.5003179e-07    1.0846217e-04   -1.5081203e-08    1.4888801e+02
   7.5452820e+01    1.2575449e-02    8.4890176e-01   -1.4941597e-04    4.4966759e-07    1.0839372e-04   -1.5420408e-08    1.4821979e+02
   7.5674046e+01    1.2463997e-02    8.4685992e-01   -1.5299420e-04    4.4850546e-07    1.0832312e-04   -1.5789390e-08    1.4723602e+02
   7.5895505e+01    1.2357045e-02    8.4484340e-01   -1.5580262e-04    4.4747027e-07    1.0825575e-04   -1.6078904e-08    1.4679904e+02
   7.6117198e+01    1.2268639e-02    8.4287665e-01   -1.5868067e-04    4.4707505e-07    1.0819481e-04   -1.6375592e-08    1.4631975e+02
   7.6339122e+01    1.2163835e-02    8.4089240e-01   -1.6199896e-04    4.4604944e-07    1.0813147e-04   -1.6717687e-08    1.4575641e+02
   7.6561287e+01    1.2059634e-02    8.3892552e-01   -1.6487681e-04    4.4501146e-07    1.0807040e-04   -1.7014314e-08    1.4497839e+02
   7.6783693e+01    1.1962366e-02    8.3701953e-01   -1.6816816e-04    4.4420043e-07    1.0801743e-04   -1.7353576e-08    1.4435031e+02
   7.7006330e+01    1.1816498e-02    8.3509714e-01   -1.7131206e-04    4.4153393e-07    1.0796172e-04   -1.7677586e-08    1.4359958e+02
   7.7229204e+01    1.1715968e-02    8.3362233e-01   -1.7325507e-04    4.4052411e-07    1.0796464e-04   -1.7877667e-08    1.4317940e+02
   7.7452314e+01    1.1617830e-02    8.3168983e-01   -1.7656102e-04    4.3957073e-07    1.0790835e-04   -1.8218364e-08    1.4162660e+02
   7.7675659e+01    1.1509691e-02    8.3013723e-01   -1.8035768e-04    4.3820406e-07    1.0790163e-04   -1.8609701e-08    1.4112872e+02
   7.7899232e+01    1.1417117e-02    8.2822820e-01   -1.8348545e-04    4.3739528e-07    1.0784871e-04   -1.8931997e-08    1.4062010e+02
   7.8123039e+01    1.1328749e-02    8.2618369e-01   -1.8710840e-04    4.3671525e-07    1.0777799e-04   -1.9305369e-08    1.4000155e+02
   7.8347080e+01    1.1226303e-02    8.2406329e-01   -1.9049040e-04    4.3545942e-07    1.0769728e-04   -1.9653847e-08    1.3908928e+02
   7.8571349e+01    1.1124046e-02    8.2200119e-01   -1.9315533e-04    4.3417382e-07    1.0762401e-04   -1.9928322e-08    1.3869498e+02
   7.8795851e+01    1.1028324e-02    8.1984450e-01   -1.9620139e-04    4.3310733e-07    1.0753828e-04   -2.0242099e-08    1.3815286e+02
   7.9020584e+01    1.0925665e-02    8.1778614e-01   -1.9989380e-04    4.3173000e-07    1.0746513e-04   -2.0622540e-08    1.3756374e+02
   7.9245546e+01    1.0836112e-02    8.1569210e-01   -2.0267528e-04    4.3083488e-07    1.0738716e-04   -2.0908989e-08    1.3707928e+02
   7.9470739e+01    1.0760012e-02    8.1359440e-01   -2.0609533e-04    4.3044483e-07    1.0730832e-04   -2.1261248e-08    1.3647335e+02
   7.9696160e+01    1.0626675e-02    8.1182488e-01   -2.0856290e-04    4.2772581e-07    1.0727267e-04   -2.1515215e-08    1.3582575e+02
   7.9921809e+01    1.0531185e-02    8.1001374e-01   -2.1071006e-04    4.2649076e-07    1.0723210e-04   -2.1736144e-08    1.3541996e+02
   8.0147686e+01    1.0442631e-02    8.0792274e-01   -2.1445091e-04    4.2549986e-07    1.0715412e-04   -2.2121435e-08    1.3410228e+02
   8.0373791e+01    1.0354023e-02    8.0618931e-01   -2.1826801e-04    4.2447488e-07    1.0712359e-04   -2.2514573e-08    1.3363176e+02
   8.0600125e+01    1.0274958e-02    8.0416945e-01   -2.2174975e-04    4.2380977e-07    1.0705494e-04   -2.2873101e-08    1.3315288e+02
   8.0826688e+01    1.0204052e-02    8.0196059e-01   -2.2545012e-04    4.2345370e-07    1.0696083e-04   -2.3254148e-08    1.3237964e+02
   8.1053472e+01    1.0125771e-02    7.9975485e-01   -2.2882765e-04    4.2276472e-07    1.0686682e-04   -2.3601858e-08    1.3176304e+02
   8.1280484e+01    1.0053666e-02    7.9759495e-01   -2.3239593e-04    4.2230520e-07    1.0677863e-04   -2.3969222e-08    1.3134168e+02
   8.1507725e+01    9.9916026e-03    7.9532633e-01   -2.3578965e-04    4.2224327e-07    1.0667560e-04   -2.4318562e-08    1.3084245e+02
   8.1735192e+01    9.9274950e-03    7.9307835e-01   -2.3906677e-04    4.2207216e-07    1.0657498e-04   -2.4655865e-08    1.3025859e+02
   8.1962887e+01    9.8642988e-03    7.9085750e-01   -2.4232929e-04    4.2191704e-07    1.0647756e-04   -2.4991612e-08    1.2973198e+02
   8.2190804e+01    9.7565587e-03    7.8864559e-01   -2.4612232e-04    4.1982017e-07    1.0638074e-04   -2.5382021e-08    1.2917750e+02
   8.2418949e+01    9.6962237e-03    7.8689350e-01   -2.4902142e-04    4.1973230e-07    1.0634588e-04   -2.5680193e-08    1.2874045e+02
   8.2647318e+01    9.6102991e-03    7.8485045e-01   -2.5254343e-04    4.1851249e-07    1.0627199e-04   -2.6042622e-08    1.2835206e+02
   8.2875911e+01    9.5288251e-03    7.8267569e-01   -2.5644819e-04    4.1745047e-07    1.0617974e-04   -2.6444484e-08    1.2716360e+02
   8.3104727e+01    9.4574591e-03    7.8078056e-01   -2.6043621e-04    4.1680107e-07    1.0612516e-04   -2.6854902e-08    1.2664520e+02
   8.3333765e+01    9.3910737e-03    7.7863597e-01   -2.6379371e-04    4.1634494e-07    1.0603646e-04   -2.7200272e-08    1.2618662e+02
   8.3563026e+01    9.3302689e-03    7.7636883e-01   -2.6716973e-04    4.1611178e-07    1.0593065e-04   -2.7547521e-08    1.2561378e+02
   8.3792508e+01    9.2745032e-03    7.7403350e-01   -2.6981637e-04    4.1608066e-07    1.0581497e-04   -2.7819534e-08    1.2505018e+02
   8.4022211e+01    9.2269057e-03    7.7167154e-01   -2.7300286e-04    4.1639725e-07    1.0569520e-04   -2.8147195e-08    1.2467117e+02
   8.4252135e+01    9.1668508e-03    7.6929850e-01   -2.7637066e-04    4.1613094e-07    1.0557327e-04   -2.8493505e-08    1.2422712e+02
   8.4482277e+01    9.1069340e-03    7.6697932e-01   -2.7934333e-04    4.1584668e-07    1.0545817e-04   -2.8799061e-08    1.2374216e+02
   8.4712638e+01    9.0503030e-03    7.6468130e-01   -2.8283425e-04    4.1569079e-07    1.0534550e-04   -2.9157994e-08    1.2329443e+02
   8.4943218e+01    8.9918227e-03    7.6238332e-01   -2.8606815e-04    4.1542534e-07    1.0523211e-04   -2.9490393e-08    1.2278350e+02
   8.5174016e+01    8.8983751e-03    7.6050648e-01   -2.8958575e-04    4.1351388e-07    1.0517656e-04   -2.9851982e-08    1.2238553e+02
   8.5405030e+01    8.8092408e-03    7.5838478e-01   -2.9347577e-04    4.1176380e-07    1.0508700e-04   -3.0251946e-08    1.2182328e+02
   8.5636261e+01    8.7524573e-03    7.5629843e-01   -2.9669900e-04    4.1149463e-07    1.0500197e-04   -3.0583171e-08    1.2092054e+02
   8.5867708e+01    8.6984617e-03    7.5418875e-01   -3.0044950e-04    4.1133460e-07    1.0491332e-04   -3.0968724e-08    1.2043958e+02
   8.6099370e+01    8.6391983e-03    7.5190722e-01   -3.0380486e-04    4.1090182e-07    1.0480018e-04   -3.1313508e-08    1.2001063e+02
   8.6331248e+01    8.5918385e-03    7.4951424e-01   -3.0726040e-04    4.1101393e-07    1.0467094e-04   -3.1668589e-08    1.1929806e+02
   8.6563340e+01    8.5334267e-03    7.4711447e-01   -3.0956374e-04    4.1057532e-07    1.0454002e-04   -3.1904877e-08    1.1900785e+02
   8.6795645e+01    8.4941207e-03    7.4468369e-01   -3.1258064e-04    4.1103650e-07    1.0440411e-04   -3.2214678e-08    1.1867293e+02
   8.7028164e+01    8.4433385e-03    7.4227124e-01   -3.1572715e-04    4.1092364e-07    1.0426995e-04   -3.2537791e-08    1.1828357e+02
   8.7260895e+01    8.3938430e-03    7.3979229e-01   -3.1871577e-04    4.1085198e-07    1.0412570e-04   -3.2844621e-08    1.1785571e+02
   8.7493837e+01    8.3418427e-03    7.3745669e-01   -3.2194067e-04    4.1063835e-07    1.0400099e-04   -3.3175731e-08    1.1747053e+02
   8.7726991e+01    8.2524955e-03    7.3519800e-01   -3.2507438e-04    4.0855120e-07    1.0388621e-04   -3.3497394e-08    1.1702473e+02
   8.7960356e+01    8.1822070e-03    7.3318609e-01   -3.2919068e-04    4.0737233e-07    1.0380599e-04   -3.3920287e-08    1.1666004e+02
   8.8193931e+01    8.1172709e-03    7.3096308e-01   -3.3279262e-04    4.0643055e-07    1.0369548e-04   -3.4290150e-08    1.1562767e+02
   8.8427716e+01    8.0742206e-03    7.2887010e-01   -3.3621955e-04    4.0656089e-07    1.0360285e-04   -3.4641968e-08    1.1529357e+02
   8.8661710e+01    8.0278125e-03    7.2651444e-01   -3.3964151e-04    4.0650372e-07    1.0347227e-04   -3.4993239e-08    1.1492777e+02
   8.8895911e+01    7.9789925e-03    7.2413769e-01   -3.4271083e-04    4.0630369e-07    1.0333789e-04   -3.5308133e-08    1.1452189e+02
   8.9130321e+01    7.9360927e-03    7.2168342e-01   -3.4584545e-04    4.0638509e-07    1.0319165e-04   -3.5629722e-08    1.1387651e+02
   8.9364937e+01    7.8890354e-03    7.1922633e-01   -3.4796046e-04    4.0623384e-07    1.0304415e-04   -3.5846248e-08    1.1360903e+02
   8.9599760e+01    7.8397985e-03    7.1682194e-01   -3.5074339e-04    4.0594851e-07    1.0290333e-04   -3.6131541e-08    1.1326524e+02
   8.9834789e+01    7.7992785e-03    7.1437293e-01   -3.5359048e-04    4.0609501e-07    1.0275532e-04   -3.6423429e-08    1.1289271e+02
   9.0070023e+01    7.7462201e-03    7.1187625e-01   -3.5625198e-04    4.0556674e-07    1.0259948e-04   -3.6696162e-08    1.1258329e+02
   9.0305461e+01    7.7022751e-03    7.0951938e-01   -3.5933481e-04    4.0549333e-07    1.0246286e-04   -3.7012206e-08    1.1221046e+02
   9.0541103e+01    7.6577683e-03    7.0728846e-01   -3.6187266e-04    4.0537170e-07    1.0234373e-04   -3.7272107e-08    1.1175048e+02
   9.0776948e+01    7.5997910e-03    7.0509726e-01   -3.6462337e-04    4.0451561e-07    1.0222991e-04   -3.7553921e-08    1.1148293e+02
   9.1012996e+01    7.5398832e-03    7.0268547e-01   -3.6773911e-04    4.0352714e-07    1.0208318e-04   -3.7873290e-08    1.1060632e+02
   9.1249246e+01    7.4974796e-03    7.0042757e-01   -3.7090632e-04    4.0345156e-07    1.0195800e-04   -3.8197921e-08    1.1029501e+02
   9.1485698e+01    7.4532341e-03    6.9807515e-01   -3.7419721e-04    4.0325753e-07    1.0181831e-04   -3.8535266e-08    1.0998455e+02
   9.1722350e+01    7.4109884e-03    6.9562581e-01   -3.7738483e-04    4.0315106e-07    1.0166351e-04   -3.8861930e-08    1.0946842e+02
   9.1959202e+01    7.3691317e-03    6.9317549e-01   -3.8016149e-04    4.0304607e-07    1.0150760e-04   -3.9146246e-08    1.0904252e+02
   9.2196254e+01    7.3281652e-03    6.9071958e-01   -3.8234509e-04    4.0296995e-07    1.0134986e-04   -3.9369448e-08    1.0877310e+02
   9.2433504e+01    7.3008426e-03    6.8824462e-01   -3.8497608e-04    4.0362895e-07    1.0118836e-04   -3.9638693e-08    1.0847541e+02
   9.2670953e+01    7.2660548e-03    6.8578306e-01   -3.8773697e-04    4.0386125e-07    1.0102780e-04   -3.9921283e-08    1.0813192e+02
   9.2908599e+01    7.2305780e-03    6.8330943e-01   -3.9059753e-04    4.0403895e-07    1.0086441e-04   -4.0214088e-08    1.0778801e+02
   9.3146442e+01    7.1967892e-03    6.8084554e-01   -3.9362102e-04    4.0429510e-07    1.0070143e-04   -4.0523608e-08    1.0745229e+02
   9.3384482e+01    7.1297151e-03    6.7857010e-01   -3.9608770e-04    4.0265671e-07    1.0056538e-04   -4.0775759e-08    1.0711905e+02
   9.3622718e+01    7.0820358e-03    6.7630163e-01   -3.9933194e-04    4.0208641e-07    1.0042973e-04   -4.1107944e-08    1.0688029e+02
   9.3861149e+01    7.0349385e-03    6.7387791e-01   -4.0208990e-04    4.0152508e-07    1.0027004e-04   -4.1390043e-08    1.0614889e+02
   9.4099774e+01    6.9986948e-03    6.7155884e-01   -4.0511234e-04    4.0156281e-07    1.0012496e-04   -4.1699339e-08    1.0587184e+02
   9.4338593e+01    6.9625507e-03    6.6910324e-01   -4.0806093e-04    4.0158846e-07    9.9958481e-05   -4.2000993e-08    1.0558920e+02
   9.4577606e+01    6.9239010e-03    6.6668460e-01   -4.1069909e-04    4.0145046e-07    9.9796367e-05   -4.2270640e-08    1.0512974e+02
   9.4816813e+01    6.8889715e-03    6.6413734e-01   -4.1333762e-04    4.0151047e-07    9.9613960e-05   -4.2540312e-08    1.0473346e+02
   9.5056211e+01    6.8517265e-03    6.6169975e-01   -4.1533395e-04    4.0141725e-07    9.9446820e-05   -4.2743834e-08    1.0451041e+02
   9.5295802e+01    6.8161759e-03    6.5925511e-01   -4.1783674e-04    4.0140509e-07    9.9277539e-05   -4.2999456e-08    1.0425219e+02
   9.5535584e+01    6.7785778e-03    6.5679762e-01   -4.2033188e-04    4.0125378e-07    9.9105204e-05   -4.3254264e-08    1.0394941e+02
   9.5775555e+01    6.7442040e-03    6.5431601e-01   -4.2294476e-04    4.0127489e-07    9.8928066e-05   -4.3521148e-08    1.0363846e+02
   9.6015716e+01    6.7199888e-03    6.5181310e-01   -4.2566779e-04    4.0188663e-07    9.8746582e-05   -4.3799310e-08    1.0334754e+02
   9.6256066e+01    6.6861499e-03    6.4948694e-01   -4.2866382e-04    4.0190913e-07    9.8590743e-05   -4.4105506e-08    1.0306449e+02
   9.6496604e+01    6.6394562e-03    6.4714135e-01   -4.3233454e-04    4.0113976e-07    9.8431115e-05   -4.4481104e-08    1.0285455e+02
   9.6737331e+01    6.5984585e-03    6.4468168e-01   -4.3510544e-04    4.0069078e-07    9.8252971e-05   -4.4764085e-08    1.0220924e+02
   9.6978245e+01    6.5320644e-03    6.4228838e-01   -4.4041345e-04    3.9867013e-07    9.8083743e-05   -4.5308002e-08    1.0196645e+02
   9.7219341e+01    6.4897986e-03    6.3979828e-01   -4.4307479e-04    3.9809181e-07    9.7898610e-05   -4.5579608e-08    1.0173406e+02
   9.7460622e+01    6.4528247e-03    6.3802874e-01   -4.4560344e-04    3.9781635e-07    9.7823066e-05   -4.5837828e-08    1.0133771e+02
   9.7702126e+01    6.4224606e-03    6.3491556e-01   -4.4822484e-04    3.9793079e-07    9.7539799e-05   -4.6105135e-08    1.0093043e+02
   9.7943779e+01    6.3929313e-03    6.3282261e-01   -4.4993751e-04    3.9808122e-07    9.7412283e-05   -4.6279210e-08    1.0075843e+02
   9.8185653e+01    6.3627936e-03    6.2957101e-01   -4.5237897e-04    3.9817827e-07    9.7104660e-05   -4.6527888e-08    1.0050370e+02
   9.8427674e+01    6.3215716e-03    6.2747334e-01   -4.5486160e-04    3.9756187e-07    9.6974040e-05   -4.6781105e-08    1.0028862e+02
   9.8669915e+01    6.2922062e-03    6.2431854e-01   -4.5699938e-04    3.9767189e-07    9.6678287e-05   -4.6998503e-08    9.9991426e+01
   9.8912303e+01    6.2604865e-03    6.2236804e-01   -4.5923196e-04    3.9761683e-07    9.6568083e-05   -4.7225923e-08    9.9845532e+01
   9.9154910e+01    6.2287979e-03    6.1951460e-01   -4.6202772e-04    3.9754779e-07    9.6316210e-05   -4.7510881e-08    9.9483513e+01
   9.9397664e+01    6.2036037e-03    6.1778775e-01   -4.6395167e-04    3.9787893e-07    9.6238861e-05   -4.7706493e-08    9.9325498e+01
   9.9640635e+01    6.1778945e-03    6.1551044e-01   -4.6619494e-04    3.9816415e-07    9.6074758e-05   -4.7934868e-08    9.8760858e+01
   9.9883790e+01    6.1509824e-03    6.1310342e-01   -4.6854988e-04    3.9835761e-07    9.5889020e-05   -4.8174561e-08    9.8531387e+01
   1.0012713e+02    6.1244468e-03    6.1045014e-01   -4.7093609e-04    3.9856136e-07    9.5663432e-05   -4.8417407e-08    9.8325600e+01
   1.0037064e+02    6.0971228e-03    6.0779495e-01   -4.7329834e-04    3.9869918e-07    9.5436115e-05   -4.8657755e-08    9.8082102e+01
   1.0061434e+02    6.0702449e-03    6.0512263e-01   -4.7561359e-04    3.9885096e-07    9.5204671e-05   -4.8893262e-08    9.7652480e+01
   1.0085822e+02    6.0419960e-03    6.0249950e-01   -4.7733699e-04    3.9889722e-07    9.4979494e-05   -4.9067894e-08    9.7505149e+01
   1.0110228e+02    6.0150164e-03    5.9995763e-01   -4.7946630e-04    3.9901190e-07    9.4765722e-05   -4.9284227e-08    9.7341909e+01
   1.0134652e+02    5.9827051e-03    5.9747731e-01   -4.8161550e-04    3.9875594e-07    9.4560254e-05   -4.9502554e-08    9.7142020e+01
   1.0159093e+02    5.9540525e-03    5.9507344e-01   -4.8362956e-04    3.9872589e-07    9.4365484e-05   -4.9706959e-08    9.6891659e+01
   1.0183552e+02    5.9267402e-03    5.9268355e-01   -4.8577237e-04    3.9877050e-07    9.4171646e-05   -4.9924529e-08    9.6677074e+01
   1.0208029e+02    5.8908450e-03    5.9031234e-01   -4.8784217e-04    3.9821899e-07    9.3979406e-05   -5.0134559e-08    9.6437501e+01
   1.0232523e+02    5.8702866e-03    5.8806646e-01   -4.8959830e-04    3.9868886e-07    9.3805914e-05   -5.0312309e-08    9.6226318e+01
   1.0257035e+02    5.8483534e-03    5.8566145e-01   -4.9182610e-04    3.9905465e-07    9.3605868e-05   -5.0538516e-08    9.6051619e+01
   1.0281565e+02    5.8251229e-03    5.8327761e-01   -4.9397348e-04    3.9931912e-07    9.3407850e-05   -5.0756429e-08    9.5566572e+01
   1.0306112e+02    5.7989438e-03    5.8078331e-01   -4.9617525e-04    3.9936734e-07    9.3190774e-05   -5.0979903e-08    9.5349783e+01
   1.0330676e+02    5.7743554e-03    5.7831464e-01   -4.9837787e-04    3.9951034e-07    9.2976384e-05   -5.1203428e-08    9.5147159e+01
   1.0355257e+02    5.7501928e-03    5.7577819e-01   -5.0051477e-04    3.9966841e-07    9.2749624e-05   -5.1420158e-08    9.4917035e+01
   1.0379856e+02    5.7262244e-03    5.7331669e-01   -5.0213336e-04    3.9982602e-07    9.2533474e-05   -5.1583596e-08    9.4641785e+01
   1.0404472e+02    5.7039903e-03    5.7084586e-01   -5.0413932e-04    4.0009097e-07    9.2314371e-05   -5.1786808e-08    9.4525096e+01
   1.0429105e+02    5.6784379e-03    5.6838309e-01   -5.0624107e-04    4.0010905e-07    9.2095104e-05   -5.1999809e-08    9.4367574e+01
   1.0453755e+02    5.6530909e-03    5.6592983e-01   -5.0819366e-04    4.0012613e-07    9.1875903e-05   -5.2197455e-08    9.4164072e+01
   1.0478422e+02    5.6280935e-03    5.6349640e-01   -5.1028643e-04    4.0015287e-07    9.1658469e-05   -5.2409466e-08    9.3949347e+01
   1.0503106e+02    5.6044555e-03    5.6107319e-01   -5.1234798e-04    4.0026190e-07    9.1441239e-05   -5.2618199e-08    9.3833148e+01
   1.0527807e+02    5.5709960e-03    5.5876063e-01   -5.1424889e-04    3.9965277e-07    9.1240684e-05   -5.2810399e-08    9.3571498e+01
   1.0552525e+02    5.5518867e-03    5.5641741e-01   -5.1590075e-04    4.0005784e-07    9.1033825e-05   -5.2977007e-08    9.3462453e+01
   1.0577259e+02    5.5271898e-03    5.5400748e-01   -5.1801093e-04    4.0004713e-07    9.0814632e-05   -5.3190646e-08    9.2989369e+01
   1.0602010e+02    5.5076026e-03    5.5159722e-01   -5.2000453e-04    4.0039297e-07    9.0593928e-05   -5.3392270e-08    9.2900299e+01
   1.0626778e+02    5.4874494e-03    5.4915281e-01   -5.2214553e-04    4.0068547e-07    9.0366144e-05   -5.3609003e-08    9.2711932e+01
   1.0651563e+02    5.4688316e-03    5.4673234e-01   -5.2399511e-04    4.0107806e-07    9.0140792e-05   -5.3795784e-08    9.2524788e+01
   1.0676363e+02    5.4492660e-03    5.4429196e-01   -5.2596277e-04    4.0138921e-07    8.9910644e-05   -5.3994649e-08    9.2331290e+01
   1.0701181e+02    5.4266285e-03    5.4185309e-01   -5.2769108e-04    4.0146117e-07    8.9679240e-05   -5.4168903e-08    9.2074963e+01
   1.0726015e+02    5.4056491e-03    5.3943110e-01   -5.2949894e-04    4.0164192e-07    8.9449106e-05   -5.4351295e-08    9.1980865e+01
   1.0750865e+02    5.3824138e-03    5.3702090e-01   -5.3138541e-04    4.0164120e-07    8.9219417e-05   -5.4541716e-08    9.1857145e+01
   1.0775732e+02    5.3594363e-03    5.3461816e-01   -5.3318034e-04    4.0164487e-07    8.8989428e-05   -5.4722702e-08    9.1676607e+01
   1.0800615e+02    5.3422414e-03    5.3218655e-01   -5.3512072e-04    4.0206934e-07    8.8753130e-05   -5.4918583e-08    9.1486873e+01
   1.0825514e+02    5.3266705e-03    5.2977418e-01   -5.3698949e-04    4.0260574e-07    8.8518510e-05   -5.5107051e-08    9.1408640e+01
   1.0850429e+02    5.2999089e-03    5.2745422e-01   -5.3866152e-04    4.0228332e-07    8.8297845e-05   -5.5275275e-08    9.1182764e+01
   1.0875360e+02    5.2773535e-03    5.2515566e-01   -5.4061808e-04    4.0226488e-07    8.8079365e-05   -5.5472674e-08    9.1108837e+01
   1.0900308e+02    5.2487994e-03    5.2281549e-01   -5.4293951e-04    4.0177309e-07    8.7852472e-05   -5.5707494e-08    9.0692412e+01
   1.0925271e+02    5.2300032e-03    5.2042351e-01   -5.4491598e-04    4.0201282e-07    8.7615339e-05   -5.5906874e-08    9.0619693e+01
   1.0950250e+02    5.2116453e-03    5.1803737e-01   -5.4674982e-04    4.0227422e-07    8.7377660e-05   -5.6091581e-08    9.0462236e+01
   1.0975245e+02    5.1942423e-03    5.1565583e-01   -5.4861202e-04    4.0259754e-07    8.7139217e-05   -5.6279175e-08    9.0301016e+01
   1.1000256e+02    5.1762424e-03    5.1328552e-01   -5.5042343e-04    4.0286287e-07    8.6901117e-05   -5.6461512e-08    9.0139444e+01
   1.1025283e+02    5.1580371e-03    5.1090618e-01   -5.5178106e-04    4.0310022e-07    8.6659935e-05   -5.6597269e-08    8.9916988e+01
   1.1050325e+02    5.1385111e-03    5.0853302e-01   -5.5353736e-04    4.0322192e-07    8.6418255e-05   -5.6773881e-08    8.9829855e+01
   1.1075383e+02    5.1237905e-03    5.0614337e-01   -5.5519150e-04    4.0370918e-07    8.6172210e-05   -5.6939981e-08    8.9746408e+01
   1.1100457e+02    5.1026965e-03    5.0378789e-01   -5.5683859e-04    4.0368192e-07    8.5930369e-05   -5.7105306e-08    8.9613979e+01
   1.1125546e+02    5.0819989e-03    5.0143253e-01   -5.5844810e-04    4.0367174e-07    8.5686964e-05   -5.7266744e-08    8.9493411e+01
   1.1150651e+02    5.0663603e-03    4.9906529e-01   -5.6019975e-04    4.0405208e-07    8.5440042e-05   -5.7442698e-08    8.9380739e+01
   1.1175771e+02    5.0455846e-03    4.9672786e-01   -5.6196236e-04    4.0401012e-07    8.5196622e-05   -5.7619728e-08    8.9237363e+01
   1.1200906e+02    5.0228626e-03    4.9449337e-01   -5.6410407e-04    4.0379827e-07    8.4969402e-05   -5.7835592e-08    8.9113664e+01
   1.1226056e+02    4.9979360e-03    4.9220355e-01   -5.6593087e-04    4.0339366e-07    8.4731221e-05   -5.8019142e-08    8.9066419e+01
   1.1251222e+02    4.9816247e-03    4.8989380e-01   -5.6782809e-04    4.0367029e-07    8.4488076e-05   -5.8209897e-08    8.8672812e+01
   1.1276403e+02    4.9640747e-03    4.8753853e-01   -5.6964040e-04    4.0383496e-07    8.4235509e-05   -5.8391886e-08    8.8568164e+01
   1.1301599e+02    4.9487020e-03    4.8520109e-01   -5.7137779e-04    4.0416518e-07    8.3984453e-05   -5.8566181e-08    8.8489035e+01
   1.1326810e+02    4.9329276e-03    4.8287225e-01   -5.7312725e-04    4.0445167e-07    8.3733305e-05   -5.8741666e-08    8.8352014e+01
   1.1352036e+02    4.9155105e-03    4.8054988e-01   -5.7466061e-04    4.0459171e-07    8.3481689e-05   -5.8894960e-08    8.8097177e+01
   1.1377277e+02    4.9000600e-03    4.7823539e-01   -5.7596505e-04    4.0488206e-07    8.3229871e-05   -5.9024757e-08    8.8045224e+01
   1.1402533e+02    4.8807033e-03    4.7591475e-01   -5.7747589e-04    4.0483729e-07    8.2975397e-05   -5.9175680e-08    8.7994279e+01
   1.1427803e+02    4.8617815e-03    4.7363157e-01   -5.7908345e-04    4.0481523e-07    8.2725885e-05   -5.9336476e-08    8.7927774e+01
   1.1453089e+02    4.8470761e-03    4.7132462e-01   -5.8059328e-04    4.0513214e-07    8.2470636e-05   -5.9487226e-08    8.7778872e+01
   1.1478389e+02    4.8304159e-03    4.6902818e-01   -5.8210981e-04    4.0527385e-07    8.2215598e-05   -5.9638629e-08    8.7699302e+01
   1.1503703e+02    4.8134651e-03    4.6674437e-01   -5.8367115e-04    4.0538024e-07    8.1961280e-05   -5.9794549e-08    8.7609053e+01
   1.1529033e+02    4.7953830e-03    4.6448260e-01   -5.8508346e-04    4.0537867e-07    8.1709243e-05   -5.9935160e-08    8.7479993e+01
   1.1554376e+02    4.7798951e-03    4.6228110e-01   -5.8703134e-04    4.0558454e-07    8.1466293e-05   -6.0130603e-08    8.7368657e+01
   1.1579735e+02    4.7605586e-03    4.6004544e-01   -5.8861875e-04    4.0545192e-07    8.1215857e-05   -6.0289100e-08    8.7347727e+01
   1.1605107e+02    4.7438399e-03    4.5779723e-01   -5.9039162e-04    4.0552926e-07    8.0961657e-05   -6.0466572e-08    8.6972659e+01
   1.1630494e+02    4.7296031e-03    4.5548536e-01   -5.9210788e-04    4.0580747e-07    8.0694607e-05   -6.0638184e-08    8.6889662e+01
   1.1655896e+02    4.7131721e-03    4.5322460e-01   -5.9362468e-04    4.0588580e-07    8.0435002e-05   -6.0789335e-08    8.6836637e+01
   1.1681312e+02    4.6980106e-03    4.5098362e-01   -5.9514004e-04    4.0606185e-07    8.0177348e-05   -6.0940313e-08    8.6721104e+01
   1.1706742e+02    4.6848662e-03    4.4871628e-01   -5.9672309e-04    4.0640148e-07    7.9913429e-05   -6.1098188e-08    8.6624188e+01
   1.1732186e+02    4.6685996e-03    4.4647599e-01   -5.9778364e-04    4.0645914e-07    7.9652729e-05   -6.1202519e-08    8.6465471e+01
   1.1757644e+02    4.6560241e-03    4.4421720e-01   -5.9922708e-04    4.0682753e-07    7.9387191e-05   -6.1346032e-08    8.6428655e+01
   1.1783117e+02    4.6401948e-03    4.4198775e-01   -6.0057746e-04    4.0690052e-07    7.9125289e-05   -6.1479979e-08    8.6388019e+01
   1.1808604e+02    4.6263081e-03    4.3973968e-01   -6.0205630e-04    4.0713269e-07    7.8858487e-05   -6.1627038e-08    8.6352082e+01
   1.1834105e+02    4.6124526e-03    4.3751112e-01   -6.0341341e-04    4.0735668e-07    7.8593578e-05   -6.1761599e-08    8.6196137e+01
   1.1859620e+02    4.5983118e-03    4.3529487e-01   -6.0483220e-04    4.0754533e-07    7.8329365e-05   -6.1902422e-08    8.6119848e+01
   1.1885149e+02    4.5784297e-03    4.3309081e-01   -6.0635076e-04    4.0721237e-07    7.8065757e-05   -6.2053393e-08    8.6036998e+01
   1.1910691e+02    4.5654646e-03    4.3099276e-01   -6.0761998e-04    4.0748264e-07    7.7819777e-05   -6.2178829e-08    8.5937719e+01
   1.1936248e+02    4.5484903e-03    4.2882163e-01   -6.0915270e-04    4.0738414e-07    7.7559156e-05   -6.2331222e-08    8.5907049e+01
   1.1961819e+02    4.5306131e-03    4.2664188e-01   -6.1070591e-04    4.0719172e-07    7.7295423e-05   -6.2485677e-08    8.5528262e+01
   1.1987402e+02    4.5167091e-03    4.2438611e-01   -6.1227717e-04    4.0734409e-07    7.7016318e-05   -6.2641931e-08    8.5494395e+01
   1.2013000e+02    4.5027419e-03    4.2218157e-01   -6.1385456e-04    4.0747989e-07    7.6744928e-05   -6.2798767e-08    8.5412557e+01
   1.2038612e+02    4.4885230e-03    4.2000106e-01   -6.1536861e-04    4.0758190e-07    7.6476351e-05   -6.2949081e-08    8.5381301e+01
   1.2064237e+02    4.4744278e-03    4.1783772e-01   -6.1688501e-04    4.0768399e-07    7.6209353e-05   -6.3099617e-08    8.5283078e+01
   1.2089875e+02    4.4605791e-03    4.1567418e-01   -6.1829230e-04    4.0779756e-07    7.5940776e-05   -6.3238942e-08    8.5217947e+01
   1.2115527e+02    4.4454610e-03    4.1351072e-01   -6.1913275e-04    4.0778367e-07    7.5670658e-05   -6.3320255e-08    8.5088414e+01
