# Supplementary material for: Research on combustion and emissions of heavy duty diesel engines under low-speed and low-load conditions in low temperature environments
Source: PLoS One. 2025 Feb 21;20(2):e0318933. doi: 10.1371/journal.pone.0318933 (PMC11844864; doi:10.1371/journal.pone.0318933)
Supplement: S1 File — (ZIP) [file pone.0318933.s001.zip › 1000rpm_30%/3-tigaojinqiwendu/Tin342K/equiv_ratio_bin.out]

# CONVERGE Release Build 2.3.20/  Jan 30, 2017        Run Date:Thu Aug 31 20:48:15 2023
# column       1                2                3                4                5                6                7                8                9               10               11               12               13               14               15               16               17               18               19               20               21 
#          Crank          0.0-0.1          0.1-0.2          0.2-0.3          0.3-0.4          0.4-0.5          0.5-0.6          0.6-0.7          0.7-0.8          0.8-0.9          0.9-1.0          1.0-1.1          1.1-1.2          1.2-1.3          1.3-1.4          1.4-1.5          1.5-1.6          1.6-1.7          1.7-1.8          1.8-1.9          1.9-2.0
#          (DEG)           (None)           (None)           (None)           (None)           (None)           (None)           (None)           (None)           (None)           (None)           (None)           (None)           (None)           (None)           (None)           (None)           (None)           (None)           (None)           (None)
#
  -1.4600000e+02    1.0000000e+00    0.0000000e+00    0.0000000e+00    0.0000000e+00    0.0000000e+00    0.0000000e+00    0.0000000e+00    0.0000000e+00    0.0000000e+00    0.0000000e+00    0.0000000e+00    0.0000000e+00    0.0000000e+00    0.0000000e+00    0.0000000e+00    0.0000000e+00    0.0000000e+00    0.0000000e+00    0.0000000e+00    0.0000000e+00
  -1.4587230e+02    1.0000000e+00    0.0000000e+00    0.0000000e+00    0.0000000e+00    0.0000000e+00    0.0000000e+00    0.0000000e+00    0.0000000e+00    0.0000000e+00    0.0000000e+00    0.0000000e+00    0.0000000e+00    0.0000000e+00    0.0000000e+00    0.0000000e+00    0.0000000e+00    0.0000000e+00    0.0000000e+00    0.0000000e+00    0.0000000e+00
  -1.4579372e+02    1.0000000e+00    0.0000000e+00    0.0000000e+00    0.0000000e+00    0.0000000e+00    0.0000000e+00    0.0000000e+00    0.0000000e+00    0.0000000e+00    0.0000000e+00    0.0000000e+00    0.0000000e+00    0.0000000e+00    0.0000000e+00    0.0000000e+00    0.0000000e+00    0.0000000e+00    0.0000000e+00    0.0000000e+00    0.0000000e+00
  -1.4567094e+02    1.0000000e+00    0.0000000e+00    0.0000000e+00    0.0000000e+00    0.0000000e+00    0.0000000e+00    0.0000000e+00    0.0000000e+00    0.0000000e+00    0.0000000e+00    0.0000000e+00    0.0000000e+00    0.0000000e+00    0.0000000e+00    0.0000000e+00    0.0000000e+00    0.0000000e+00    0.0000000e+00    0.0000000e+00    0.0000000e+00
  -1.4558567e+02    1.0000000e+00    0.0000000e+00    0.0000000e+00    0.0000000e+00    0.0000000e+00    0.0000000e+00    0.0000000e+00    0.0000000e+00    0.0000000e+00    0.0000000e+00    0.0000000e+00    0.0000000e+00    0.0000000e+00    0.0000000e+00    0.0000000e+00    0.0000000e+00    0.0000000e+00    0.0000000e+00    0.0000000e+00    0.0000000e+00
  -1.4547909e+02    1.0000000e+00    0.0000000e+00    0.0000000e+00    0.0000000e+00    0.0000000e+00    0.0000000e+00    0.0000000e+00    0.0000000e+00    0.0000000e+00    0.0000000e+00    0.0000000e+00    0.0000000e+00    0.0000000e+00    0.0000000e+00    0.0000000e+00    0.0000000e+00    0.0000000e+00    0.0000000e+00    0.0000000e+00    0.0000000e+00
  -1.4534587e+02    1.0000000e+00    0.0000000e+00    0.0000000e+00    0.0000000e+00    0.0000000e+00    0.0000000e+00    0.0000000e+00    0.0000000e+00    0.0000000e+00    0.0000000e+00    0.0000000e+00    0.0000000e+00    0.0000000e+00    0.0000000e+00    0.0000000e+00    0.0000000e+00    0.0000000e+00    0.0000000e+00    0.0000000e+00    0.0000000e+00
  -1.4517933e+02    1.0000000e+00    0.0000000e+00    0.0000000e+00    0.0000000e+00    0.0000000e+00    0.0000000e+00    0.0000000e+00    0.0000000e+00    0.0000000e+00    0.0000000e+00    0.0000000e+00    0.0000000e+00    0.0000000e+00    0.0000000e+00    0.0000000e+00    0.0000000e+00    0.0000000e+00    0.0000000e+00    0.0000000e+00    0.0000000e+00
  -1.4497117e+02    1.0000000e+00    0.0000000e+00    0.0000000e+00    0.0000000e+00    0.0000000e+00    0.0000000e+00    0.0000000e+00    0.0000000e+00    0.0000000e+00    0.0000000e+00    0.0000000e+00    0.0000000e+00    0.0000000e+00    0.0000000e+00    0.0000000e+00    0.0000000e+00    0.0000000e+00    0.0000000e+00    0.0000000e+00    0.0000000e+00
  -1.4471096e+02    1.0000000e+00    0.0000000e+00    0.0000000e+00    0.0000000e+00    0.0000000e+00    0.0000000e+00    0.0000000e+00    0.0000000e+00    0.0000000e+00    0.0000000e+00    0.0000000e+00    0.0000000e+00    0.0000000e+00    0.0000000e+00    0.0000000e+00    0.0000000e+00    0.0000000e+00    0.0000000e+00    0.0000000e+00    0.0000000e+00
  -1.4438570e+02    1.0000000e+00    0.0000000e+00    0.0000000e+00    0.0000000e+00    0.0000000e+00    0.0000000e+00    0.0000000e+00    0.0000000e+00    0.0000000e+00    0.0000000e+00    0.0000000e+00    0.0000000e+00    0.0000000e+00    0.0000000e+00    0.0000000e+00    0.0000000e+00    0.0000000e+00    0.0000000e+00    0.0000000e+00    0.0000000e+00
  -1.4397912e+02    1.0000000e+00    0.0000000e+00    0.0000000e+00    0.0000000e+00    0.0000000e+00    0.0000000e+00    0.0000000e+00    0.0000000e+00    0.0000000e+00    0.0000000e+00    0.0000000e+00    0.0000000e+00    0.0000000e+00    0.0000000e+00    0.0000000e+00    0.0000000e+00    0.0000000e+00    0.0000000e+00    0.0000000e+00    0.0000000e+00
  -1.4347090e+02    1.0000000e+00    0.0000000e+00    0.0000000e+00    0.0000000e+00    0.0000000e+00    0.0000000e+00    0.0000000e+00    0.0000000e+00    0.0000000e+00    0.0000000e+00    0.0000000e+00    0.0000000e+00    0.0000000e+00    0.0000000e+00    0.0000000e+00    0.0000000e+00    0.0000000e+00    0.0000000e+00    0.0000000e+00    0.0000000e+00
  -1.4287090e+02    1.0000000e+00    0.0000000e+00    0.0000000e+00    0.0000000e+00    0.0000000e+00    0.0000000e+00    0.0000000e+00    0.0000000e+00    0.0000000e+00    0.0000000e+00    0.0000000e+00    0.0000000e+00    0.0000000e+00    0.0000000e+00    0.0000000e+00    0.0000000e+00    0.0000000e+00    0.0000000e+00    0.0000000e+00    0.0000000e+00
  -1.4227090e+02    1.0000000e+00    0.0000000e+00    0.0000000e+00    0.0000000e+00    0.0000000e+00    0.0000000e+00    0.0000000e+00    0.0000000e+00    0.0000000e+00    0.0000000e+00    0.0000000e+00    0.0000000e+00    0.0000000e+00    0.0000000e+00    0.0000000e+00    0.0000000e+00    0.0000000e+00    0.0000000e+00    0.0000000e+00    0.0000000e+00
  -1.4167090e+02    1.0000000e+00    0.0000000e+00    0.0000000e+00    0.0000000e+00    0.0000000e+00    0.0000000e+00    0.0000000e+00    0.0000000e+00    0.0000000e+00    0.0000000e+00    0.0000000e+00    0.0000000e+00    0.0000000e+00    0.0000000e+00    0.0000000e+00    0.0000000e+00    0.0000000e+00    0.0000000e+00    0.0000000e+00    0.0000000e+00
  -1.4107090e+02    1.0000000e+00    0.0000000e+00    0.0000000e+00    0.0000000e+00    0.0000000e+00    0.0000000e+00    0.0000000e+00    0.0000000e+00    0.0000000e+00    0.0000000e+00    0.0000000e+00    0.0000000e+00    0.0000000e+00    0.0000000e+00    0.0000000e+00    0.0000000e+00    0.0000000e+00    0.0000000e+00    0.0000000e+00    0.0000000e+00
  -1.4047090e+02    1.0000000e+00    0.0000000e+00    0.0000000e+00    0.0000000e+00    0.0000000e+00    0.0000000e+00    0.0000000e+00    0.0000000e+00    0.0000000e+00    0.0000000e+00    0.0000000e+00    0.0000000e+00    0.0000000e+00    0.0000000e+00    0.0000000e+00    0.0000000e+00    0.0000000e+00    0.0000000e+00    0.0000000e+00    0.0000000e+00
  -1.3987090e+02    1.0000000e+00    0.0000000e+00    0.0000000e+00    0.0000000e+00    0.0000000e+00    0.0000000e+00    0.0000000e+00    0.0000000e+00    0.0000000e+00    0.0000000e+00    0.0000000e+00    0.0000000e+00    0.0000000e+00    0.0000000e+00    0.0000000e+00    0.0000000e+00    0.0000000e+00    0.0000000e+00    0.0000000e+00    0.0000000e+00
  -1.3927090e+02    1.0000000e+00    0.0000000e+00    0.0000000e+00    0.0000000e+00    0.0000000e+00    0.0000000e+00    0.0000000e+00    0.0000000e+00    0.0000000e+00    0.0000000e+00    0.0000000e+00    0.0000000e+00    0.0000000e+00    0.0000000e+00    0.0000000e+00    0.0000000e+00    0.0000000e+00    0.0000000e+00    0.0000000e+00    0.0000000e+00
  -1.3867090e+02    1.0000000e+00    0.0000000e+00    0.0000000e+00    0.0000000e+00    0.0000000e+00    0.0000000e+00    0.0000000e+00    0.0000000e+00    0.0000000e+00    0.0000000e+00    0.0000000e+00    0.0000000e+00    0.0000000e+00    0.0000000e+00    0.0000000e+00    0.0000000e+00    0.0000000e+00    0.0000000e+00    0.0000000e+00    0.0000000e+00
  -1.3807090e+02    1.0000000e+00    0.0000000e+00    0.0000000e+00    0.0000000e+00    0.0000000e+00    0.0000000e+00    0.0000000e+00    0.0000000e+00    0.0000000e+00    0.0000000e+00    0.0000000e+00    0.0000000e+00    0.0000000e+00    0.0000000e+00    0.0000000e+00    0.0000000e+00    0.0000000e+00    0.0000000e+00    0.0000000e+00    0.0000000e+00
  -1.3747090e+02    1.0000000e+00    0.0000000e+00    0.0000000e+00    0.0000000e+00    0.0000000e+00    0.0000000e+00    0.0000000e+00    0.0000000e+00    0.0000000e+00    0.0000000e+00    0.0000000e+00    0.0000000e+00    0.0000000e+00    0.0000000e+00    0.0000000e+00    0.0000000e+00    0.0000000e+00    0.0000000e+00    0.0000000e+00    0.0000000e+00
  -1.3687090e+02    1.0000000e+00    0.0000000e+00    0.0000000e+00    0.0000000e+00    0.0000000e+00    0.0000000e+00    0.0000000e+00    0.0000000e+00    0.0000000e+00    0.0000000e+00    0.0000000e+00    0.0000000e+00    0.0000000e+00    0.0000000e+00    0.0000000e+00    0.0000000e+00    0.0000000e+00    0.0000000e+00    0.0000000e+00    0.0000000e+00
  -1.3627090e+02    1.0000000e+00    0.0000000e+00    0.0000000e+00    0.0000000e+00    0.0000000e+00    0.0000000e+00    0.0000000e+00    0.0000000e+00    0.0000000e+00    0.0000000e+00    0.0000000e+00    0.0000000e+00    0.0000000e+00    0.0000000e+00    0.0000000e+00    0.0000000e+00    0.0000000e+00    0.0000000e+00    0.0000000e+00    0.0000000e+00
  -1.3567090e+02    1.0000000e+00    0.0000000e+00    0.0000000e+00    0.0000000e+00    0.0000000e+00    0.0000000e+00    0.0000000e+00    0.0000000e+00    0.0000000e+00    0.0000000e+00    0.0000000e+00    0.0000000e+00    0.0000000e+00    0.0000000e+00    0.0000000e+00    0.0000000e+00    0.0000000e+00    0.0000000e+00    0.0000000e+00    0.0000000e+00
  -1.3507090e+02    1.0000000e+00    0.0000000e+00    0.0000000e+00    0.0000000e+00    0.0000000e+00    0.0000000e+00    0.0000000e+00    0.0000000e+00    0.0000000e+00    0.0000000e+00    0.0000000e+00    0.0000000e+00    0.0000000e+00    0.0000000e+00    0.0000000e+00    0.0000000e+00    0.0000000e+00    0.0000000e+00    0.0000000e+00    0.0000000e+00
  -1.3447090e+02    1.0000000e+00    0.0000000e+00    0.0000000e+00    0.0000000e+00    0.0000000e+00    0.0000000e+00    0.0000000e+00    0.0000000e+00    0.0000000e+00    0.0000000e+00    0.0000000e+00    0.0000000e+00    0.0000000e+00    0.0000000e+00    0.0000000e+00    0.0000000e+00    0.0000000e+00    0.0000000e+00    0.0000000e+00    0.0000000e+00
  -1.3387090e+02    1.0000000e+00    0.0000000e+00    0.0000000e+00    0.0000000e+00    0.0000000e+00    0.0000000e+00    0.0000000e+00    0.0000000e+00    0.0000000e+00    0.0000000e+00    0.0000000e+00    0.0000000e+00    0.0000000e+00    0.0000000e+00    0.0000000e+00    0.0000000e+00    0.0000000e+00    0.0000000e+00    0.0000000e+00    0.0000000e+00
  -1.3327090e+02    1.0000000e+00    0.0000000e+00    0.0000000e+00    0.0000000e+00    0.0000000e+00    0.0000000e+00    0.0000000e+00    0.0000000e+00    0.0000000e+00    0.0000000e+00    0.0000000e+00    0.0000000e+00    0.0000000e+00    0.0000000e+00    0.0000000e+00    0.0000000e+00    0.0000000e+00    0.0000000e+00    0.0000000e+00    0.0000000e+00
  -1.3267090e+02    1.0000000e+00    0.0000000e+00    0.0000000e+00    0.0000000e+00    0.0000000e+00    0.0000000e+00    0.0000000e+00    0.0000000e+00    0.0000000e+00    0.0000000e+00    0.0000000e+00    0.0000000e+00    0.0000000e+00    0.0000000e+00    0.0000000e+00    0.0000000e+00    0.0000000e+00    0.0000000e+00    0.0000000e+00    0.0000000e+00
  -1.3207090e+02    1.0000000e+00    0.0000000e+00    0.0000000e+00    0.0000000e+00    0.0000000e+00    0.0000000e+00    0.0000000e+00    0.0000000e+00    0.0000000e+00    0.0000000e+00    0.0000000e+00    0.0000000e+00    0.0000000e+00    0.0000000e+00    0.0000000e+00    0.0000000e+00    0.0000000e+00    0.0000000e+00    0.0000000e+00    0.0000000e+00
  -1.3147090e+02    1.0000000e+00    0.0000000e+00    0.0000000e+00    0.0000000e+00    0.0000000e+00    0.0000000e+00    0.0000000e+00    0.0000000e+00    0.0000000e+00    0.0000000e+00    0.0000000e+00    0.0000000e+00    0.0000000e+00    0.0000000e+00    0.0000000e+00    0.0000000e+00    0.0000000e+00    0.0000000e+00    0.0000000e+00    0.0000000e+00
  -1.3087090e+02    1.0000000e+00    0.0000000e+00    0.0000000e+00    0.0000000e+00    0.0000000e+00    0.0000000e+00    0.0000000e+00    0.0000000e+00    0.0000000e+00    0.0000000e+00    0.0000000e+00    0.0000000e+00    0.0000000e+00    0.0000000e+00    0.0000000e+00    0.0000000e+00    0.0000000e+00    0.0000000e+00    0.0000000e+00    0.0000000e+00
  -1.3027090e+02    1.0000000e+00    0.0000000e+00    0.0000000e+00    0.0000000e+00    0.0000000e+00    0.0000000e+00    0.0000000e+00    0.0000000e+00    0.0000000e+00    0.0000000e+00    0.0000000e+00    0.0000000e+00    0.0000000e+00    0.0000000e+00    0.0000000e+00    0.0000000e+00    0.0000000e+00    0.0000000e+00    0.0000000e+00    0.0000000e+00
  -1.2967090e+02    1.0000000e+00    0.0000000e+00    0.0000000e+00    0.0000000e+00    0.0000000e+00    0.0000000e+00    0.0000000e+00    0.0000000e+00    0.0000000e+00    0.0000000e+00    0.0000000e+00    0.0000000e+00    0.0000000e+00    0.0000000e+00    0.0000000e+00    0.0000000e+00    0.0000000e+00    0.0000000e+00    0.0000000e+00    0.0000000e+00
  -1.2907090e+02    1.0000000e+00    0.0000000e+00    0.0000000e+00    0.0000000e+00    0.0000000e+00    0.0000000e+00    0.0000000e+00    0.0000000e+00    0.0000000e+00    0.0000000e+00    0.0000000e+00    0.0000000e+00    0.0000000e+00    0.0000000e+00    0.0000000e+00    0.0000000e+00    0.0000000e+00    0.0000000e+00    0.0000000e+00    0.0000000e+00
  -1.2847090e+02    1.0000000e+00    0.0000000e+00    0.0000000e+00    0.0000000e+00    0.0000000e+00    0.0000000e+00    0.0000000e+00    0.0000000e+00    0.0000000e+00    0.0000000e+00    0.0000000e+00    0.0000000e+00    0.0000000e+00    0.0000000e+00    0.0000000e+00    0.0000000e+00    0.0000000e+00    0.0000000e+00    0.0000000e+00    0.0000000e+00
  -1.2787090e+02    1.0000000e+00    0.0000000e+00    0.0000000e+00    0.0000000e+00    0.0000000e+00    0.0000000e+00    0.0000000e+00    0.0000000e+00    0.0000000e+00    0.0000000e+00    0.0000000e+00    0.0000000e+00    0.0000000e+00    0.0000000e+00    0.0000000e+00    0.0000000e+00    0.0000000e+00    0.0000000e+00    0.0000000e+00    0.0000000e+00
  -1.2727090e+02    1.0000000e+00    0.0000000e+00    0.0000000e+00    0.0000000e+00    0.0000000e+00    0.0000000e+00    0.0000000e+00    0.0000000e+00    0.0000000e+00    0.0000000e+00    0.0000000e+00    0.0000000e+00    0.0000000e+00    0.0000000e+00    0.0000000e+00    0.0000000e+00    0.0000000e+00    0.0000000e+00    0.0000000e+00    0.0000000e+00
  -1.2667090e+02    1.0000000e+00    0.0000000e+00    0.0000000e+00    0.0000000e+00    0.0000000e+00    0.0000000e+00    0.0000000e+00    0.0000000e+00    0.0000000e+00    0.0000000e+00    0.0000000e+00    0.0000000e+00    0.0000000e+00    0.0000000e+00    0.0000000e+00    0.0000000e+00    0.0000000e+00    0.0000000e+00    0.0000000e+00    0.0000000e+00
  -1.2607090e+02    1.0000000e+00    0.0000000e+00    0.0000000e+00    0.0000000e+00    0.0000000e+00    0.0000000e+00    0.0000000e+00    0.0000000e+00    0.0000000e+00    0.0000000e+00    0.0000000e+00    0.0000000e+00    0.0000000e+00    0.0000000e+00    0.0000000e+00    0.0000000e+00    0.0000000e+00    0.0000000e+00    0.0000000e+00    0.0000000e+00
  -1.2547090e+02    1.0000000e+00    0.0000000e+00    0.0000000e+00    0.0000000e+00    0.0000000e+00    0.0000000e+00    0.0000000e+00    0.0000000e+00    0.0000000e+00    0.0000000e+00    0.0000000e+00    0.0000000e+00    0.0000000e+00    0.0000000e+00    0.0000000e+00    0.0000000e+00    0.0000000e+00    0.0000000e+00    0.0000000e+00    0.0000000e+00
  -1.2487090e+02    1.0000000e+00    0.0000000e+00    0.0000000e+00    0.0000000e+00    0.0000000e+00    0.0000000e+00    0.0000000e+00    0.0000000e+00    0.0000000e+00    0.0000000e+00    0.0000000e+00    0.0000000e+00    0.0000000e+00    0.0000000e+00    0.0000000e+00    0.0000000e+00    0.0000000e+00    0.0000000e+00    0.0000000e+00    0.0000000e+00
  -1.2427090e+02    1.0000000e+00    0.0000000e+00    0.0000000e+00    0.0000000e+00    0.0000000e+00    0.0000000e+00    0.0000000e+00    0.0000000e+00    0.0000000e+00    0.0000000e+00    0.0000000e+00    0.0000000e+00    0.0000000e+00    0.0000000e+00    0.0000000e+00    0.0000000e+00    0.0000000e+00    0.0000000e+00    0.0000000e+00    0.0000000e+00
  -1.2367090e+02    1.0000000e+00    0.0000000e+00    0.0000000e+00    0.0000000e+00    0.0000000e+00    0.0000000e+00    0.0000000e+00    0.0000000e+00    0.0000000e+00    0.0000000e+00    0.0000000e+00    0.0000000e+00    0.0000000e+00    0.0000000e+00    0.0000000e+00    0.0000000e+00    0.0000000e+00    0.0000000e+00    0.0000000e+00    0.0000000e+00
  -1.2307090e+02    1.0000000e+00    0.0000000e+00    0.0000000e+00    0.0000000e+00    0.0000000e+00    0.0000000e+00    0.0000000e+00    0.0000000e+00    0.0000000e+00    0.0000000e+00    0.0000000e+00    0.0000000e+00    0.0000000e+00    0.0000000e+00    0.0000000e+00    0.0000000e+00    0.0000000e+00    0.0000000e+00    0.0000000e+00    0.0000000e+00
  -1.2247090e+02    1.0000000e+00    0.0000000e+00    0.0000000e+00    0.0000000e+00    0.0000000e+00    0.0000000e+00    0.0000000e+00    0.0000000e+00    0.0000000e+00    0.0000000e+00    0.0000000e+00    0.0000000e+00    0.0000000e+00    0.0000000e+00    0.0000000e+00    0.0000000e+00    0.0000000e+00    0.0000000e+00    0.0000000e+00    0.0000000e+00
  -1.2187090e+02    1.0000000e+00    0.0000000e+00    0.0000000e+00    0.0000000e+00    0.0000000e+00    0.0000000e+00    0.0000000e+00    0.0000000e+00    0.0000000e+00    0.0000000e+00    0.0000000e+00    0.0000000e+00    0.0000000e+00    0.0000000e+00    0.0000000e+00    0.0000000e+00    0.0000000e+00    0.0000000e+00    0.0000000e+00    0.0000000e+00
  -1.2127090e+02    1.0000000e+00    0.0000000e+00    0.0000000e+00    0.0000000e+00    0.0000000e+00    0.0000000e+00    0.0000000e+00    0.0000000e+00    0.0000000e+00    0.0000000e+00    0.0000000e+00    0.0000000e+00    0.0000000e+00    0.0000000e+00    0.0000000e+00    0.0000000e+00    0.0000000e+00    0.0000000e+00    0.0000000e+00    0.0000000e+00
  -1.2067611e+02    1.0000000e+00    0.0000000e+00    0.0000000e+00    0.0000000e+00    0.0000000e+00    0.0000000e+00    0.0000000e+00    0.0000000e+00    0.0000000e+00    0.0000000e+00    0.0000000e+00    0.0000000e+00    0.0000000e+00    0.0000000e+00    0.0000000e+00    0.0000000e+00    0.0000000e+00    0.0000000e+00    0.0000000e+00    0.0000000e+00
  -1.2008717e+02    1.0000000e+00    0.0000000e+00    0.0000000e+00    0.0000000e+00    0.0000000e+00    0.0000000e+00    0.0000000e+00    0.0000000e+00    0.0000000e+00    0.0000000e+00    0.0000000e+00    0.0000000e+00    0.0000000e+00    0.0000000e+00    0.0000000e+00    0.0000000e+00    0.0000000e+00    0.0000000e+00    0.0000000e+00    0.0000000e+00
  -1.1950389e+02    1.0000000e+00    0.0000000e+00    0.0000000e+00    0.0000000e+00    0.0000000e+00    0.0000000e+00    0.0000000e+00    0.0000000e+00    0.0000000e+00    0.0000000e+00    0.0000000e+00    0.0000000e+00    0.0000000e+00    0.0000000e+00    0.0000000e+00    0.0000000e+00    0.0000000e+00    0.0000000e+00    0.0000000e+00    0.0000000e+00
  -1.1892610e+02    1.0000000e+00    0.0000000e+00    0.0000000e+00    0.0000000e+00    0.0000000e+00    0.0000000e+00    0.0000000e+00    0.0000000e+00    0.0000000e+00    0.0000000e+00    0.0000000e+00    0.0000000e+00    0.0000000e+00    0.0000000e+00    0.0000000e+00    0.0000000e+00    0.0000000e+00    0.0000000e+00    0.0000000e+00    0.0000000e+00
  -1.1835364e+02    1.0000000e+00    0.0000000e+00    0.0000000e+00    0.0000000e+00    0.0000000e+00    0.0000000e+00    0.0000000e+00    0.0000000e+00    0.0000000e+00    0.0000000e+00    0.0000000e+00    0.0000000e+00    0.0000000e+00    0.0000000e+00    0.0000000e+00    0.0000000e+00    0.0000000e+00    0.0000000e+00    0.0000000e+00    0.0000000e+00
  -1.1778632e+02    1.0000000e+00    0.0000000e+00    0.0000000e+00    0.0000000e+00    0.0000000e+00    0.0000000e+00    0.0000000e+00    0.0000000e+00    0.0000000e+00    0.0000000e+00    0.0000000e+00    0.0000000e+00    0.0000000e+00    0.0000000e+00    0.0000000e+00    0.0000000e+00    0.0000000e+00    0.0000000e+00    0.0000000e+00    0.0000000e+00
  -1.1722396e+02    1.0000000e+00    0.0000000e+00    0.0000000e+00    0.0000000e+00    0.0000000e+00    0.0000000e+00    0.0000000e+00    0.0000000e+00    0.0000000e+00    0.0000000e+00    0.0000000e+00    0.0000000e+00    0.0000000e+00    0.0000000e+00    0.0000000e+00    0.0000000e+00    0.0000000e+00    0.0000000e+00    0.0000000e+00    0.0000000e+00
  -1.1666646e+02    1.0000000e+00    0.0000000e+00    0.0000000e+00    0.0000000e+00    0.0000000e+00    0.0000000e+00    0.0000000e+00    0.0000000e+00    0.0000000e+00    0.0000000e+00    0.0000000e+00    0.0000000e+00    0.0000000e+00    0.0000000e+00    0.0000000e+00    0.0000000e+00    0.0000000e+00    0.0000000e+00    0.0000000e+00    0.0000000e+00
  -1.1611365e+02    1.0000000e+00    0.0000000e+00    0.0000000e+00    0.0000000e+00    0.0000000e+00    0.0000000e+00    0.0000000e+00    0.0000000e+00    0.0000000e+00    0.0000000e+00    0.0000000e+00    0.0000000e+00    0.0000000e+00    0.0000000e+00    0.0000000e+00    0.0000000e+00    0.0000000e+00    0.0000000e+00    0.0000000e+00    0.0000000e+00
  -1.1556538e+02    1.0000000e+00    0.0000000e+00    0.0000000e+00    0.0000000e+00    0.0000000e+00    0.0000000e+00    0.0000000e+00    0.0000000e+00    0.0000000e+00    0.0000000e+00    0.0000000e+00    0.0000000e+00    0.0000000e+00    0.0000000e+00    0.0000000e+00    0.0000000e+00    0.0000000e+00    0.0000000e+00    0.0000000e+00    0.0000000e+00
  -1.1502155e+02    1.0000000e+00    0.0000000e+00    0.0000000e+00    0.0000000e+00    0.0000000e+00    0.0000000e+00    0.0000000e+00    0.0000000e+00    0.0000000e+00    0.0000000e+00    0.0000000e+00    0.0000000e+00    0.0000000e+00    0.0000000e+00    0.0000000e+00    0.0000000e+00    0.0000000e+00    0.0000000e+00    0.0000000e+00    0.0000000e+00
  -1.1448200e+02    1.0000000e+00    0.0000000e+00    0.0000000e+00    0.0000000e+00    0.0000000e+00    0.0000000e+00    0.0000000e+00    0.0000000e+00    0.0000000e+00    0.0000000e+00    0.0000000e+00    0.0000000e+00    0.0000000e+00    0.0000000e+00    0.0000000e+00    0.0000000e+00    0.0000000e+00    0.0000000e+00    0.0000000e+00    0.0000000e+00
  -1.1394661e+02    1.0000000e+00    0.0000000e+00    0.0000000e+00    0.0000000e+00    0.0000000e+00    0.0000000e+00    0.0000000e+00    0.0000000e+00    0.0000000e+00    0.0000000e+00    0.0000000e+00    0.0000000e+00    0.0000000e+00    0.0000000e+00    0.0000000e+00    0.0000000e+00    0.0000000e+00    0.0000000e+00    0.0000000e+00    0.0000000e+00
  -1.1341530e+02    1.0000000e+00    0.0000000e+00    0.0000000e+00    0.0000000e+00    0.0000000e+00    0.0000000e+00    0.0000000e+00    0.0000000e+00    0.0000000e+00    0.0000000e+00    0.0000000e+00    0.0000000e+00    0.0000000e+00    0.0000000e+00    0.0000000e+00    0.0000000e+00    0.0000000e+00    0.0000000e+00    0.0000000e+00    0.0000000e+00
  -1.1288790e+02    1.0000000e+00    0.0000000e+00    0.0000000e+00    0.0000000e+00    0.0000000e+00    0.0000000e+00    0.0000000e+00    0.0000000e+00    0.0000000e+00    0.0000000e+00    0.0000000e+00    0.0000000e+00    0.0000000e+00    0.0000000e+00    0.0000000e+00    0.0000000e+00    0.0000000e+00    0.0000000e+00    0.0000000e+00    0.0000000e+00
  -1.1236435e+02    1.0000000e+00    0.0000000e+00    0.0000000e+00    0.0000000e+00    0.0000000e+00    0.0000000e+00    0.0000000e+00    0.0000000e+00    0.0000000e+00    0.0000000e+00    0.0000000e+00    0.0000000e+00    0.0000000e+00    0.0000000e+00    0.0000000e+00    0.0000000e+00    0.0000000e+00    0.0000000e+00    0.0000000e+00    0.0000000e+00
  -1.1184453e+02    1.0000000e+00    0.0000000e+00    0.0000000e+00    0.0000000e+00    0.0000000e+00    0.0000000e+00    0.0000000e+00    0.0000000e+00    0.0000000e+00    0.0000000e+00    0.0000000e+00    0.0000000e+00    0.0000000e+00    0.0000000e+00    0.0000000e+00    0.0000000e+00    0.0000000e+00    0.0000000e+00    0.0000000e+00    0.0000000e+00
  -1.1132833e+02    1.0000000e+00    0.0000000e+00    0.0000000e+00    0.0000000e+00    0.0000000e+00    0.0000000e+00    0.0000000e+00    0.0000000e+00    0.0000000e+00    0.0000000e+00    0.0000000e+00    0.0000000e+00    0.0000000e+00    0.0000000e+00    0.0000000e+00    0.0000000e+00    0.0000000e+00    0.0000000e+00    0.0000000e+00    0.0000000e+00
  -1.1081566e+02    1.0000000e+00    0.0000000e+00    0.0000000e+00    0.0000000e+00    0.0000000e+00    0.0000000e+00    0.0000000e+00    0.0000000e+00    0.0000000e+00    0.0000000e+00    0.0000000e+00    0.0000000e+00    0.0000000e+00    0.0000000e+00    0.0000000e+00    0.0000000e+00    0.0000000e+00    0.0000000e+00    0.0000000e+00    0.0000000e+00
  -1.1030642e+02    1.0000000e+00    0.0000000e+00    0.0000000e+00    0.0000000e+00    0.0000000e+00    0.0000000e+00    0.0000000e+00    0.0000000e+00    0.0000000e+00    0.0000000e+00    0.0000000e+00    0.0000000e+00    0.0000000e+00    0.0000000e+00    0.0000000e+00    0.0000000e+00    0.0000000e+00    0.0000000e+00    0.0000000e+00    0.0000000e+00
  -1.0980052e+02    1.0000000e+00    0.0000000e+00    0.0000000e+00    0.0000000e+00    0.0000000e+00    0.0000000e+00    0.0000000e+00    0.0000000e+00    0.0000000e+00    0.0000000e+00    0.0000000e+00    0.0000000e+00    0.0000000e+00    0.0000000e+00    0.0000000e+00    0.0000000e+00    0.0000000e+00    0.0000000e+00    0.0000000e+00    0.0000000e+00
  -1.0929789e+02    1.0000000e+00    0.0000000e+00    0.0000000e+00    0.0000000e+00    0.0000000e+00    0.0000000e+00    0.0000000e+00    0.0000000e+00    0.0000000e+00    0.0000000e+00    0.0000000e+00    0.0000000e+00    0.0000000e+00    0.0000000e+00    0.0000000e+00    0.0000000e+00    0.0000000e+00    0.0000000e+00    0.0000000e+00    0.0000000e+00
  -1.0879844e+02    1.0000000e+00    0.0000000e+00    0.0000000e+00    0.0000000e+00    0.0000000e+00    0.0000000e+00    0.0000000e+00    0.0000000e+00    0.0000000e+00    0.0000000e+00    0.0000000e+00    0.0000000e+00    0.0000000e+00    0.0000000e+00    0.0000000e+00    0.0000000e+00    0.0000000e+00    0.0000000e+00    0.0000000e+00    0.0000000e+00
  -1.0830207e+02    1.0000000e+00    0.0000000e+00    0.0000000e+00    0.0000000e+00    0.0000000e+00    0.0000000e+00    0.0000000e+00    0.0000000e+00    0.0000000e+00    0.0000000e+00    0.0000000e+00    0.0000000e+00    0.0000000e+00    0.0000000e+00    0.0000000e+00    0.0000000e+00    0.0000000e+00    0.0000000e+00    0.0000000e+00    0.0000000e+00
  -1.0780872e+02    1.0000000e+00    0.0000000e+00    0.0000000e+00    0.0000000e+00    0.0000000e+00    0.0000000e+00    0.0000000e+00    0.0000000e+00    0.0000000e+00    0.0000000e+00    0.0000000e+00    0.0000000e+00    0.0000000e+00    0.0000000e+00    0.0000000e+00    0.0000000e+00    0.0000000e+00    0.0000000e+00    0.0000000e+00    0.0000000e+00
  -1.0731831e+02    1.0000000e+00    0.0000000e+00    0.0000000e+00    0.0000000e+00    0.0000000e+00    0.0000000e+00    0.0000000e+00    0.0000000e+00    0.0000000e+00    0.0000000e+00    0.0000000e+00    0.0000000e+00    0.0000000e+00    0.0000000e+00    0.0000000e+00    0.0000000e+00    0.0000000e+00    0.0000000e+00    0.0000000e+00    0.0000000e+00
  -1.0683077e+02    1.0000000e+00    0.0000000e+00    0.0000000e+00    0.0000000e+00    0.0000000e+00    0.0000000e+00    0.0000000e+00    0.0000000e+00    0.0000000e+00    0.0000000e+00    0.0000000e+00    0.0000000e+00    0.0000000e+00    0.0000000e+00    0.0000000e+00    0.0000000e+00    0.0000000e+00    0.0000000e+00    0.0000000e+00    0.0000000e+00
  -1.0634601e+02    1.0000000e+00    0.0000000e+00    0.0000000e+00    0.0000000e+00    0.0000000e+00    0.0000000e+00    0.0000000e+00    0.0000000e+00    0.0000000e+00    0.0000000e+00    0.0000000e+00    0.0000000e+00    0.0000000e+00    0.0000000e+00    0.0000000e+00    0.0000000e+00    0.0000000e+00    0.0000000e+00    0.0000000e+00    0.0000000e+00
  -1.0586398e+02    1.0000000e+00    0.0000000e+00    0.0000000e+00    0.0000000e+00    0.0000000e+00    0.0000000e+00    0.0000000e+00    0.0000000e+00    0.0000000e+00    0.0000000e+00    0.0000000e+00    0.0000000e+00    0.0000000e+00    0.0000000e+00    0.0000000e+00    0.0000000e+00    0.0000000e+00    0.0000000e+00    0.0000000e+00    0.0000000e+00
  -1.0538460e+02    1.0000000e+00    0.0000000e+00    0.0000000e+00    0.0000000e+00    0.0000000e+00    0.0000000e+00    0.0000000e+00    0.0000000e+00    0.0000000e+00    0.0000000e+00    0.0000000e+00    0.0000000e+00    0.0000000e+00    0.0000000e+00    0.0000000e+00    0.0000000e+00    0.0000000e+00    0.0000000e+00    0.0000000e+00    0.0000000e+00
  -1.0490780e+02    1.0000000e+00    0.0000000e+00    0.0000000e+00    0.0000000e+00    0.0000000e+00    0.0000000e+00    0.0000000e+00    0.0000000e+00    0.0000000e+00    0.0000000e+00    0.0000000e+00    0.0000000e+00    0.0000000e+00    0.0000000e+00    0.0000000e+00    0.0000000e+00    0.0000000e+00    0.0000000e+00    0.0000000e+00    0.0000000e+00
  -1.0443354e+02    1.0000000e+00    0.0000000e+00    0.0000000e+00    0.0000000e+00    0.0000000e+00    0.0000000e+00    0.0000000e+00    0.0000000e+00    0.0000000e+00    0.0000000e+00    0.0000000e+00    0.0000000e+00    0.0000000e+00    0.0000000e+00    0.0000000e+00    0.0000000e+00    0.0000000e+00    0.0000000e+00    0.0000000e+00    0.0000000e+00
  -1.0396174e+02    1.0000000e+00    0.0000000e+00    0.0000000e+00    0.0000000e+00    0.0000000e+00    0.0000000e+00    0.0000000e+00    0.0000000e+00    0.0000000e+00    0.0000000e+00    0.0000000e+00    0.0000000e+00    0.0000000e+00    0.0000000e+00    0.0000000e+00    0.0000000e+00    0.0000000e+00    0.0000000e+00    0.0000000e+00    0.0000000e+00
  -1.0349235e+02    1.0000000e+00    0.0000000e+00    0.0000000e+00    0.0000000e+00    0.0000000e+00    0.0000000e+00    0.0000000e+00    0.0000000e+00    0.0000000e+00    0.0000000e+00    0.0000000e+00    0.0000000e+00    0.0000000e+00    0.0000000e+00    0.0000000e+00    0.0000000e+00    0.0000000e+00    0.0000000e+00    0.0000000e+00    0.0000000e+00
  -1.0302529e+02    1.0000000e+00    0.0000000e+00    0.0000000e+00    0.0000000e+00    0.0000000e+00    0.0000000e+00    0.0000000e+00    0.0000000e+00    0.0000000e+00    0.0000000e+00    0.0000000e+00    0.0000000e+00    0.0000000e+00    0.0000000e+00    0.0000000e+00    0.0000000e+00    0.0000000e+00    0.0000000e+00    0.0000000e+00    0.0000000e+00
  -1.0256053e+02    1.0000000e+00    0.0000000e+00    0.0000000e+00    0.0000000e+00    0.0000000e+00    0.0000000e+00    0.0000000e+00    0.0000000e+00    0.0000000e+00    0.0000000e+00    0.0000000e+00    0.0000000e+00    0.0000000e+00    0.0000000e+00    0.0000000e+00    0.0000000e+00    0.0000000e+00    0.0000000e+00    0.0000000e+00    0.0000000e+00
  -1.0209800e+02    1.0000000e+00    0.0000000e+00    0.0000000e+00    0.0000000e+00    0.0000000e+00    0.0000000e+00    0.0000000e+00    0.0000000e+00    0.0000000e+00    0.0000000e+00    0.0000000e+00    0.0000000e+00    0.0000000e+00    0.0000000e+00    0.0000000e+00    0.0000000e+00    0.0000000e+00    0.0000000e+00    0.0000000e+00    0.0000000e+00
  -1.0163764e+02    1.0000000e+00    0.0000000e+00    0.0000000e+00    0.0000000e+00    0.0000000e+00    0.0000000e+00    0.0000000e+00    0.0000000e+00    0.0000000e+00    0.0000000e+00    0.0000000e+00    0.0000000e+00    0.0000000e+00    0.0000000e+00    0.0000000e+00    0.0000000e+00    0.0000000e+00    0.0000000e+00    0.0000000e+00    0.0000000e+00
  -1.0117943e+02    1.0000000e+00    0.0000000e+00    0.0000000e+00    0.0000000e+00    0.0000000e+00    0.0000000e+00    0.0000000e+00    0.0000000e+00    0.0000000e+00    0.0000000e+00    0.0000000e+00    0.0000000e+00    0.0000000e+00    0.0000000e+00    0.0000000e+00    0.0000000e+00    0.0000000e+00    0.0000000e+00    0.0000000e+00    0.0000000e+00
  -1.0072328e+02    1.0000000e+00    0.0000000e+00    0.0000000e+00    0.0000000e+00    0.0000000e+00    0.0000000e+00    0.0000000e+00    0.0000000e+00    0.0000000e+00    0.0000000e+00    0.0000000e+00    0.0000000e+00    0.0000000e+00    0.0000000e+00    0.0000000e+00    0.0000000e+00    0.0000000e+00    0.0000000e+00    0.0000000e+00    0.0000000e+00
  -1.0026915e+02    1.0000000e+00    0.0000000e+00    0.0000000e+00    0.0000000e+00    0.0000000e+00    0.0000000e+00    0.0000000e+00    0.0000000e+00    0.0000000e+00    0.0000000e+00    0.0000000e+00    0.0000000e+00    0.0000000e+00    0.0000000e+00    0.0000000e+00    0.0000000e+00    0.0000000e+00    0.0000000e+00    0.0000000e+00    0.0000000e+00
  -9.9817011e+01    1.0000000e+00    0.0000000e+00    0.0000000e+00    0.0000000e+00    0.0000000e+00    0.0000000e+00    0.0000000e+00    0.0000000e+00    0.0000000e+00    0.0000000e+00    0.0000000e+00    0.0000000e+00    0.0000000e+00    0.0000000e+00    0.0000000e+00    0.0000000e+00    0.0000000e+00    0.0000000e+00    0.0000000e+00    0.0000000e+00
  -9.9366792e+01    1.0000000e+00    0.0000000e+00    0.0000000e+00    0.0000000e+00    0.0000000e+00    0.0000000e+00    0.0000000e+00    0.0000000e+00    0.0000000e+00    0.0000000e+00    0.0000000e+00    0.0000000e+00    0.0000000e+00    0.0000000e+00    0.0000000e+00    0.0000000e+00    0.0000000e+00    0.0000000e+00    0.0000000e+00    0.0000000e+00
  -9.8918464e+01    1.0000000e+00    0.0000000e+00    0.0000000e+00    0.0000000e+00    0.0000000e+00    0.0000000e+00    0.0000000e+00    0.0000000e+00    0.0000000e+00    0.0000000e+00    0.0000000e+00    0.0000000e+00    0.0000000e+00    0.0000000e+00    0.0000000e+00    0.0000000e+00    0.0000000e+00    0.0000000e+00    0.0000000e+00    0.0000000e+00
  -9.8471966e+01    1.0000000e+00    0.0000000e+00    0.0000000e+00    0.0000000e+00    0.0000000e+00    0.0000000e+00    0.0000000e+00    0.0000000e+00    0.0000000e+00    0.0000000e+00    0.0000000e+00    0.0000000e+00    0.0000000e+00    0.0000000e+00    0.0000000e+00    0.0000000e+00    0.0000000e+00    0.0000000e+00    0.0000000e+00    0.0000000e+00
  -9.8027267e+01    1.0000000e+00    0.0000000e+00    0.0000000e+00    0.0000000e+00    0.0000000e+00    0.0000000e+00    0.0000000e+00    0.0000000e+00    0.0000000e+00    0.0000000e+00    0.0000000e+00    0.0000000e+00    0.0000000e+00    0.0000000e+00    0.0000000e+00    0.0000000e+00    0.0000000e+00    0.0000000e+00    0.0000000e+00    0.0000000e+00
  -9.7584316e+01    1.0000000e+00    0.0000000e+00    0.0000000e+00    0.0000000e+00    0.0000000e+00    0.0000000e+00    0.0000000e+00    0.0000000e+00    0.0000000e+00    0.0000000e+00    0.0000000e+00    0.0000000e+00    0.0000000e+00    0.0000000e+00    0.0000000e+00    0.0000000e+00    0.0000000e+00    0.0000000e+00    0.0000000e+00    0.0000000e+00
  -9.7143069e+01    1.0000000e+00    0.0000000e+00    0.0000000e+00    0.0000000e+00    0.0000000e+00    0.0000000e+00    0.0000000e+00    0.0000000e+00    0.0000000e+00    0.0000000e+00    0.0000000e+00    0.0000000e+00    0.0000000e+00    0.0000000e+00    0.0000000e+00    0.0000000e+00    0.0000000e+00    0.0000000e+00    0.0000000e+00    0.0000000e+00
  -9.6703497e+01    1.0000000e+00    0.0000000e+00    0.0000000e+00    0.0000000e+00    0.0000000e+00    0.0000000e+00    0.0000000e+00    0.0000000e+00    0.0000000e+00    0.0000000e+00    0.0000000e+00    0.0000000e+00    0.0000000e+00    0.0000000e+00    0.0000000e+00    0.0000000e+00    0.0000000e+00    0.0000000e+00    0.0000000e+00    0.0000000e+00
  -9.6265535e+01    1.0000000e+00    0.0000000e+00    0.0000000e+00    0.0000000e+00    0.0000000e+00    0.0000000e+00    0.0000000e+00    0.0000000e+00    0.0000000e+00    0.0000000e+00    0.0000000e+00    0.0000000e+00    0.0000000e+00    0.0000000e+00    0.0000000e+00    0.0000000e+00    0.0000000e+00    0.0000000e+00    0.0000000e+00    0.0000000e+00
  -9.5829177e+01    1.0000000e+00    0.0000000e+00    0.0000000e+00    0.0000000e+00    0.0000000e+00    0.0000000e+00    0.0000000e+00    0.0000000e+00    0.0000000e+00    0.0000000e+00    0.0000000e+00    0.0000000e+00    0.0000000e+00    0.0000000e+00    0.0000000e+00    0.0000000e+00    0.0000000e+00    0.0000000e+00    0.0000000e+00    0.0000000e+00
  -9.5394356e+01    1.0000000e+00    0.0000000e+00    0.0000000e+00    0.0000000e+00    0.0000000e+00    0.0000000e+00    0.0000000e+00    0.0000000e+00    0.0000000e+00    0.0000000e+00    0.0000000e+00    0.0000000e+00    0.0000000e+00    0.0000000e+00    0.0000000e+00    0.0000000e+00    0.0000000e+00    0.0000000e+00    0.0000000e+00    0.0000000e+00
  -9.4961038e+01    1.0000000e+00    0.0000000e+00    0.0000000e+00    0.0000000e+00    0.0000000e+00    0.0000000e+00    0.0000000e+00    0.0000000e+00    0.0000000e+00    0.0000000e+00    0.0000000e+00    0.0000000e+00    0.0000000e+00    0.0000000e+00    0.0000000e+00    0.0000000e+00    0.0000000e+00    0.0000000e+00    0.0000000e+00    0.0000000e+00
  -9.4529204e+01    1.0000000e+00    0.0000000e+00    0.0000000e+00    0.0000000e+00    0.0000000e+00    0.0000000e+00    0.0000000e+00    0.0000000e+00    0.0000000e+00    0.0000000e+00    0.0000000e+00    0.0000000e+00    0.0000000e+00    0.0000000e+00    0.0000000e+00    0.0000000e+00    0.0000000e+00    0.0000000e+00    0.0000000e+00    0.0000000e+00
  -9.4098795e+01    1.0000000e+00    0.0000000e+00    0.0000000e+00    0.0000000e+00    0.0000000e+00    0.0000000e+00    0.0000000e+00    0.0000000e+00    0.0000000e+00    0.0000000e+00    0.0000000e+00    0.0000000e+00    0.0000000e+00    0.0000000e+00    0.0000000e+00    0.0000000e+00    0.0000000e+00    0.0000000e+00    0.0000000e+00    0.0000000e+00
  -9.3669779e+01    1.0000000e+00    0.0000000e+00    0.0000000e+00    0.0000000e+00    0.0000000e+00    0.0000000e+00    0.0000000e+00    0.0000000e+00    0.0000000e+00    0.0000000e+00    0.0000000e+00    0.0000000e+00    0.0000000e+00    0.0000000e+00    0.0000000e+00    0.0000000e+00    0.0000000e+00    0.0000000e+00    0.0000000e+00    0.0000000e+00
  -9.3242139e+01    1.0000000e+00    0.0000000e+00    0.0000000e+00    0.0000000e+00    0.0000000e+00    0.0000000e+00    0.0000000e+00    0.0000000e+00    0.0000000e+00    0.0000000e+00    0.0000000e+00    0.0000000e+00    0.0000000e+00    0.0000000e+00    0.0000000e+00    0.0000000e+00    0.0000000e+00    0.0000000e+00    0.0000000e+00    0.0000000e+00
  -9.2815820e+01    1.0000000e+00    0.0000000e+00    0.0000000e+00    0.0000000e+00    0.0000000e+00    0.0000000e+00    0.0000000e+00    0.0000000e+00    0.0000000e+00    0.0000000e+00    0.0000000e+00    0.0000000e+00    0.0000000e+00    0.0000000e+00    0.0000000e+00    0.0000000e+00    0.0000000e+00    0.0000000e+00    0.0000000e+00    0.0000000e+00
  -9.2390790e+01    1.0000000e+00    0.0000000e+00    0.0000000e+00    0.0000000e+00    0.0000000e+00    0.0000000e+00    0.0000000e+00    0.0000000e+00    0.0000000e+00    0.0000000e+00    0.0000000e+00    0.0000000e+00    0.0000000e+00    0.0000000e+00    0.0000000e+00    0.0000000e+00    0.0000000e+00    0.0000000e+00    0.0000000e+00    0.0000000e+00
  -9.1967022e+01    1.0000000e+00    0.0000000e+00    0.0000000e+00    0.0000000e+00    0.0000000e+00    0.0000000e+00    0.0000000e+00    0.0000000e+00    0.0000000e+00    0.0000000e+00    0.0000000e+00    0.0000000e+00    0.0000000e+00    0.0000000e+00    0.0000000e+00    0.0000000e+00    0.0000000e+00    0.0000000e+00    0.0000000e+00    0.0000000e+00
  -9.1544487e+01    1.0000000e+00    0.0000000e+00    0.0000000e+00    0.0000000e+00    0.0000000e+00    0.0000000e+00    0.0000000e+00    0.0000000e+00    0.0000000e+00    0.0000000e+00    0.0000000e+00    0.0000000e+00    0.0000000e+00    0.0000000e+00    0.0000000e+00    0.0000000e+00    0.0000000e+00    0.0000000e+00    0.0000000e+00    0.0000000e+00
  -9.1123141e+01    1.0000000e+00    0.0000000e+00    0.0000000e+00    0.0000000e+00    0.0000000e+00    0.0000000e+00    0.0000000e+00    0.0000000e+00    0.0000000e+00    0.0000000e+00    0.0000000e+00    0.0000000e+00    0.0000000e+00    0.0000000e+00    0.0000000e+00    0.0000000e+00    0.0000000e+00    0.0000000e+00    0.0000000e+00    0.0000000e+00
  -9.0702955e+01    1.0000000e+00    0.0000000e+00    0.0000000e+00    0.0000000e+00    0.0000000e+00    0.0000000e+00    0.0000000e+00    0.0000000e+00    0.0000000e+00    0.0000000e+00    0.0000000e+00    0.0000000e+00    0.0000000e+00    0.0000000e+00    0.0000000e+00    0.0000000e+00    0.0000000e+00    0.0000000e+00    0.0000000e+00    0.0000000e+00
  -9.0283896e+01    1.0000000e+00    0.0000000e+00    0.0000000e+00    0.0000000e+00    0.0000000e+00    0.0000000e+00    0.0000000e+00    0.0000000e+00    0.0000000e+00    0.0000000e+00    0.0000000e+00    0.0000000e+00    0.0000000e+00    0.0000000e+00    0.0000000e+00    0.0000000e+00    0.0000000e+00    0.0000000e+00    0.0000000e+00    0.0000000e+00
  -8.9865945e+01    1.0000000e+00    0.0000000e+00    0.0000000e+00    0.0000000e+00    0.0000000e+00    0.0000000e+00    0.0000000e+00    0.0000000e+00    0.0000000e+00    0.0000000e+00    0.0000000e+00    0.0000000e+00    0.0000000e+00    0.0000000e+00    0.0000000e+00    0.0000000e+00    0.0000000e+00    0.0000000e+00    0.0000000e+00    0.0000000e+00
  -8.9449062e+01    1.0000000e+00    0.0000000e+00    0.0000000e+00    0.0000000e+00    0.0000000e+00    0.0000000e+00    0.0000000e+00    0.0000000e+00    0.0000000e+00    0.0000000e+00    0.0000000e+00    0.0000000e+00    0.0000000e+00    0.0000000e+00    0.0000000e+00    0.0000000e+00    0.0000000e+00    0.0000000e+00    0.0000000e+00    0.0000000e+00
  -8.9033215e+01    1.0000000e+00    0.0000000e+00    0.0000000e+00    0.0000000e+00    0.0000000e+00    0.0000000e+00    0.0000000e+00    0.0000000e+00    0.0000000e+00    0.0000000e+00    0.0000000e+00    0.0000000e+00    0.0000000e+00    0.0000000e+00    0.0000000e+00    0.0000000e+00    0.0000000e+00    0.0000000e+00    0.0000000e+00    0.0000000e+00
  -8.8618375e+01    1.0000000e+00    0.0000000e+00    0.0000000e+00    0.0000000e+00    0.0000000e+00    0.0000000e+00    0.0000000e+00    0.0000000e+00    0.0000000e+00    0.0000000e+00    0.0000000e+00    0.0000000e+00    0.0000000e+00    0.0000000e+00    0.0000000e+00    0.0000000e+00    0.0000000e+00    0.0000000e+00    0.0000000e+00    0.0000000e+00
  -8.8204513e+01    1.0000000e+00    0.0000000e+00    0.0000000e+00    0.0000000e+00    0.0000000e+00    0.0000000e+00    0.0000000e+00    0.0000000e+00    0.0000000e+00    0.0000000e+00    0.0000000e+00    0.0000000e+00    0.0000000e+00    0.0000000e+00    0.0000000e+00    0.0000000e+00    0.0000000e+00    0.0000000e+00    0.0000000e+00    0.0000000e+00
  -8.7791601e+01    1.0000000e+00    0.0000000e+00    0.0000000e+00    0.0000000e+00    0.0000000e+00    0.0000000e+00    0.0000000e+00    0.0000000e+00    0.0000000e+00    0.0000000e+00    0.0000000e+00    0.0000000e+00    0.0000000e+00    0.0000000e+00    0.0000000e+00    0.0000000e+00    0.0000000e+00    0.0000000e+00    0.0000000e+00    0.0000000e+00
  -8.7618600e+01    1.0000000e+00    0.0000000e+00    0.0000000e+00    0.0000000e+00    0.0000000e+00    0.0000000e+00    0.0000000e+00    0.0000000e+00    0.0000000e+00    0.0000000e+00    0.0000000e+00    0.0000000e+00    0.0000000e+00    0.0000000e+00    0.0000000e+00    0.0000000e+00    0.0000000e+00    0.0000000e+00    0.0000000e+00    0.0000000e+00
  -8.7402349e+01    1.0000000e+00    0.0000000e+00    0.0000000e+00    0.0000000e+00    0.0000000e+00    0.0000000e+00    0.0000000e+00    0.0000000e+00    0.0000000e+00    0.0000000e+00    0.0000000e+00    0.0000000e+00    0.0000000e+00    0.0000000e+00    0.0000000e+00    0.0000000e+00    0.0000000e+00    0.0000000e+00    0.0000000e+00    0.0000000e+00
  -8.7132035e+01    1.0000000e+00    0.0000000e+00    0.0000000e+00    0.0000000e+00    0.0000000e+00    0.0000000e+00    0.0000000e+00    0.0000000e+00    0.0000000e+00    0.0000000e+00    0.0000000e+00    0.0000000e+00    0.0000000e+00    0.0000000e+00    0.0000000e+00    0.0000000e+00    0.0000000e+00    0.0000000e+00    0.0000000e+00    0.0000000e+00
  -8.6794142e+01    1.0000000e+00    0.0000000e+00    0.0000000e+00    0.0000000e+00    0.0000000e+00    0.0000000e+00    0.0000000e+00    0.0000000e+00    0.0000000e+00    0.0000000e+00    0.0000000e+00    0.0000000e+00    0.0000000e+00    0.0000000e+00    0.0000000e+00    0.0000000e+00    0.0000000e+00    0.0000000e+00    0.0000000e+00    0.0000000e+00
  -8.6384342e+01    1.0000000e+00    0.0000000e+00    0.0000000e+00    0.0000000e+00    0.0000000e+00    0.0000000e+00    0.0000000e+00    0.0000000e+00    0.0000000e+00    0.0000000e+00    0.0000000e+00    0.0000000e+00    0.0000000e+00    0.0000000e+00    0.0000000e+00    0.0000000e+00    0.0000000e+00    0.0000000e+00    0.0000000e+00    0.0000000e+00
  -8.5975299e+01    1.0000000e+00    0.0000000e+00    0.0000000e+00    0.0000000e+00    0.0000000e+00    0.0000000e+00    0.0000000e+00    0.0000000e+00    0.0000000e+00    0.0000000e+00    0.0000000e+00    0.0000000e+00    0.0000000e+00    0.0000000e+00    0.0000000e+00    0.0000000e+00    0.0000000e+00    0.0000000e+00    0.0000000e+00    0.0000000e+00
  -8.5567055e+01    1.0000000e+00    0.0000000e+00    0.0000000e+00    0.0000000e+00    0.0000000e+00    0.0000000e+00    0.0000000e+00    0.0000000e+00    0.0000000e+00    0.0000000e+00    0.0000000e+00    0.0000000e+00    0.0000000e+00    0.0000000e+00    0.0000000e+00    0.0000000e+00    0.0000000e+00    0.0000000e+00    0.0000000e+00    0.0000000e+00
  -8.5159581e+01    1.0000000e+00    0.0000000e+00    0.0000000e+00    0.0000000e+00    0.0000000e+00    0.0000000e+00    0.0000000e+00    0.0000000e+00    0.0000000e+00    0.0000000e+00    0.0000000e+00    0.0000000e+00    0.0000000e+00    0.0000000e+00    0.0000000e+00    0.0000000e+00    0.0000000e+00    0.0000000e+00    0.0000000e+00    0.0000000e+00
  -8.4752853e+01    1.0000000e+00    0.0000000e+00    0.0000000e+00    0.0000000e+00    0.0000000e+00    0.0000000e+00    0.0000000e+00    0.0000000e+00    0.0000000e+00    0.0000000e+00    0.0000000e+00    0.0000000e+00    0.0000000e+00    0.0000000e+00    0.0000000e+00    0.0000000e+00    0.0000000e+00    0.0000000e+00    0.0000000e+00    0.0000000e+00
  -8.4346842e+01    1.0000000e+00    0.0000000e+00    0.0000000e+00    0.0000000e+00    0.0000000e+00    0.0000000e+00    0.0000000e+00    0.0000000e+00    0.0000000e+00    0.0000000e+00    0.0000000e+00    0.0000000e+00    0.0000000e+00    0.0000000e+00    0.0000000e+00    0.0000000e+00    0.0000000e+00    0.0000000e+00    0.0000000e+00    0.0000000e+00
  -8.3941524e+01    1.0000000e+00    0.0000000e+00    0.0000000e+00    0.0000000e+00    0.0000000e+00    0.0000000e+00    0.0000000e+00    0.0000000e+00    0.0000000e+00    0.0000000e+00    0.0000000e+00    0.0000000e+00    0.0000000e+00    0.0000000e+00    0.0000000e+00    0.0000000e+00    0.0000000e+00    0.0000000e+00    0.0000000e+00    0.0000000e+00
  -8.3536873e+01    1.0000000e+00    0.0000000e+00    0.0000000e+00    0.0000000e+00    0.0000000e+00    0.0000000e+00    0.0000000e+00    0.0000000e+00    0.0000000e+00    0.0000000e+00    0.0000000e+00    0.0000000e+00    0.0000000e+00    0.0000000e+00    0.0000000e+00    0.0000000e+00    0.0000000e+00    0.0000000e+00    0.0000000e+00    0.0000000e+00
  -8.3132862e+01    1.0000000e+00    0.0000000e+00    0.0000000e+00    0.0000000e+00    0.0000000e+00    0.0000000e+00    0.0000000e+00    0.0000000e+00    0.0000000e+00    0.0000000e+00    0.0000000e+00    0.0000000e+00    0.0000000e+00    0.0000000e+00    0.0000000e+00    0.0000000e+00    0.0000000e+00    0.0000000e+00    0.0000000e+00    0.0000000e+00
  -8.2729466e+01    1.0000000e+00    0.0000000e+00    0.0000000e+00    0.0000000e+00    0.0000000e+00    0.0000000e+00    0.0000000e+00    0.0000000e+00    0.0000000e+00    0.0000000e+00    0.0000000e+00    0.0000000e+00    0.0000000e+00    0.0000000e+00    0.0000000e+00    0.0000000e+00    0.0000000e+00    0.0000000e+00    0.0000000e+00    0.0000000e+00
  -8.2326660e+01    1.0000000e+00    0.0000000e+00    0.0000000e+00    0.0000000e+00    0.0000000e+00    0.0000000e+00    0.0000000e+00    0.0000000e+00    0.0000000e+00    0.0000000e+00    0.0000000e+00    0.0000000e+00    0.0000000e+00    0.0000000e+00    0.0000000e+00    0.0000000e+00    0.0000000e+00    0.0000000e+00    0.0000000e+00    0.0000000e+00
  -8.1924418e+01    1.0000000e+00    0.0000000e+00    0.0000000e+00    0.0000000e+00    0.0000000e+00    0.0000000e+00    0.0000000e+00    0.0000000e+00    0.0000000e+00    0.0000000e+00    0.0000000e+00    0.0000000e+00    0.0000000e+00    0.0000000e+00    0.0000000e+00    0.0000000e+00    0.0000000e+00    0.0000000e+00    0.0000000e+00    0.0000000e+00
  -8.1522716e+01    1.0000000e+00    0.0000000e+00    0.0000000e+00    0.0000000e+00    0.0000000e+00    0.0000000e+00    0.0000000e+00    0.0000000e+00    0.0000000e+00    0.0000000e+00    0.0000000e+00    0.0000000e+00    0.0000000e+00    0.0000000e+00    0.0000000e+00    0.0000000e+00    0.0000000e+00    0.0000000e+00    0.0000000e+00    0.0000000e+00
  -8.1121529e+01    1.0000000e+00    0.0000000e+00    0.0000000e+00    0.0000000e+00    0.0000000e+00    0.0000000e+00    0.0000000e+00    0.0000000e+00    0.0000000e+00    0.0000000e+00    0.0000000e+00    0.0000000e+00    0.0000000e+00    0.0000000e+00    0.0000000e+00    0.0000000e+00    0.0000000e+00    0.0000000e+00    0.0000000e+00    0.0000000e+00
  -8.0720831e+01    1.0000000e+00    0.0000000e+00    0.0000000e+00    0.0000000e+00    0.0000000e+00    0.0000000e+00    0.0000000e+00    0.0000000e+00    0.0000000e+00    0.0000000e+00    0.0000000e+00    0.0000000e+00    0.0000000e+00    0.0000000e+00    0.0000000e+00    0.0000000e+00    0.0000000e+00    0.0000000e+00    0.0000000e+00    0.0000000e+00
  -8.0320599e+01    1.0000000e+00    0.0000000e+00    0.0000000e+00    0.0000000e+00    0.0000000e+00    0.0000000e+00    0.0000000e+00    0.0000000e+00    0.0000000e+00    0.0000000e+00    0.0000000e+00    0.0000000e+00    0.0000000e+00    0.0000000e+00    0.0000000e+00    0.0000000e+00    0.0000000e+00    0.0000000e+00    0.0000000e+00    0.0000000e+00
  -7.9920808e+01    1.0000000e+00    0.0000000e+00    0.0000000e+00    0.0000000e+00    0.0000000e+00    0.0000000e+00    0.0000000e+00    0.0000000e+00    0.0000000e+00    0.0000000e+00    0.0000000e+00    0.0000000e+00    0.0000000e+00    0.0000000e+00    0.0000000e+00    0.0000000e+00    0.0000000e+00    0.0000000e+00    0.0000000e+00    0.0000000e+00
  -7.9521433e+01    1.0000000e+00    0.0000000e+00    0.0000000e+00    0.0000000e+00    0.0000000e+00    0.0000000e+00    0.0000000e+00    0.0000000e+00    0.0000000e+00    0.0000000e+00    0.0000000e+00    0.0000000e+00    0.0000000e+00    0.0000000e+00    0.0000000e+00    0.0000000e+00    0.0000000e+00    0.0000000e+00    0.0000000e+00    0.0000000e+00
  -7.9122450e+01    1.0000000e+00    0.0000000e+00    0.0000000e+00    0.0000000e+00    0.0000000e+00    0.0000000e+00    0.0000000e+00    0.0000000e+00    0.0000000e+00    0.0000000e+00    0.0000000e+00    0.0000000e+00    0.0000000e+00    0.0000000e+00    0.0000000e+00    0.0000000e+00    0.0000000e+00    0.0000000e+00    0.0000000e+00    0.0000000e+00
  -7.8723835e+01    1.0000000e+00    0.0000000e+00    0.0000000e+00    0.0000000e+00    0.0000000e+00    0.0000000e+00    0.0000000e+00    0.0000000e+00    0.0000000e+00    0.0000000e+00    0.0000000e+00    0.0000000e+00    0.0000000e+00    0.0000000e+00    0.0000000e+00    0.0000000e+00    0.0000000e+00    0.0000000e+00    0.0000000e+00    0.0000000e+00
  -7.8325564e+01    1.0000000e+00    0.0000000e+00    0.0000000e+00    0.0000000e+00    0.0000000e+00    0.0000000e+00    0.0000000e+00    0.0000000e+00    0.0000000e+00    0.0000000e+00    0.0000000e+00    0.0000000e+00    0.0000000e+00    0.0000000e+00    0.0000000e+00    0.0000000e+00    0.0000000e+00    0.0000000e+00    0.0000000e+00    0.0000000e+00
  -7.7927612e+01    1.0000000e+00    0.0000000e+00    0.0000000e+00    0.0000000e+00    0.0000000e+00    0.0000000e+00    0.0000000e+00    0.0000000e+00    0.0000000e+00    0.0000000e+00    0.0000000e+00    0.0000000e+00    0.0000000e+00    0.0000000e+00    0.0000000e+00    0.0000000e+00    0.0000000e+00    0.0000000e+00    0.0000000e+00    0.0000000e+00
  -7.7529955e+01    1.0000000e+00    0.0000000e+00    0.0000000e+00    0.0000000e+00    0.0000000e+00    0.0000000e+00    0.0000000e+00    0.0000000e+00    0.0000000e+00    0.0000000e+00    0.0000000e+00    0.0000000e+00    0.0000000e+00    0.0000000e+00    0.0000000e+00    0.0000000e+00    0.0000000e+00    0.0000000e+00    0.0000000e+00    0.0000000e+00
  -7.7132570e+01    1.0000000e+00    0.0000000e+00    0.0000000e+00    0.0000000e+00    0.0000000e+00    0.0000000e+00    0.0000000e+00    0.0000000e+00    0.0000000e+00    0.0000000e+00    0.0000000e+00    0.0000000e+00    0.0000000e+00    0.0000000e+00    0.0000000e+00    0.0000000e+00    0.0000000e+00    0.0000000e+00    0.0000000e+00    0.0000000e+00
  -7.6880145e+01    1.0000000e+00    0.0000000e+00    0.0000000e+00    0.0000000e+00    0.0000000e+00    0.0000000e+00    0.0000000e+00    0.0000000e+00    0.0000000e+00    0.0000000e+00    0.0000000e+00    0.0000000e+00    0.0000000e+00    0.0000000e+00    0.0000000e+00    0.0000000e+00    0.0000000e+00    0.0000000e+00    0.0000000e+00    0.0000000e+00
  -7.6564613e+01    1.0000000e+00    0.0000000e+00    0.0000000e+00    0.0000000e+00    0.0000000e+00    0.0000000e+00    0.0000000e+00    0.0000000e+00    0.0000000e+00    0.0000000e+00    0.0000000e+00    0.0000000e+00    0.0000000e+00    0.0000000e+00    0.0000000e+00    0.0000000e+00    0.0000000e+00    0.0000000e+00    0.0000000e+00    0.0000000e+00
  -7.6170199e+01    1.0000000e+00    0.0000000e+00    0.0000000e+00    0.0000000e+00    0.0000000e+00    0.0000000e+00    0.0000000e+00    0.0000000e+00    0.0000000e+00    0.0000000e+00    0.0000000e+00    0.0000000e+00    0.0000000e+00    0.0000000e+00    0.0000000e+00    0.0000000e+00    0.0000000e+00    0.0000000e+00    0.0000000e+00    0.0000000e+00
  -7.5773562e+01    1.0000000e+00    0.0000000e+00    0.0000000e+00    0.0000000e+00    0.0000000e+00    0.0000000e+00    0.0000000e+00    0.0000000e+00    0.0000000e+00    0.0000000e+00    0.0000000e+00    0.0000000e+00    0.0000000e+00    0.0000000e+00    0.0000000e+00    0.0000000e+00    0.0000000e+00    0.0000000e+00    0.0000000e+00    0.0000000e+00
  -7.5377090e+01    1.0000000e+00    0.0000000e+00    0.0000000e+00    0.0000000e+00    0.0000000e+00    0.0000000e+00    0.0000000e+00    0.0000000e+00    0.0000000e+00    0.0000000e+00    0.0000000e+00    0.0000000e+00    0.0000000e+00    0.0000000e+00    0.0000000e+00    0.0000000e+00    0.0000000e+00    0.0000000e+00    0.0000000e+00    0.0000000e+00
  -7.4980759e+01    1.0000000e+00    0.0000000e+00    0.0000000e+00    0.0000000e+00    0.0000000e+00    0.0000000e+00    0.0000000e+00    0.0000000e+00    0.0000000e+00    0.0000000e+00    0.0000000e+00    0.0000000e+00    0.0000000e+00    0.0000000e+00    0.0000000e+00    0.0000000e+00    0.0000000e+00    0.0000000e+00    0.0000000e+00    0.0000000e+00
  -7.4584545e+01    1.0000000e+00    0.0000000e+00    0.0000000e+00    0.0000000e+00    0.0000000e+00    0.0000000e+00    0.0000000e+00    0.0000000e+00    0.0000000e+00    0.0000000e+00    0.0000000e+00    0.0000000e+00    0.0000000e+00    0.0000000e+00    0.0000000e+00    0.0000000e+00    0.0000000e+00    0.0000000e+00    0.0000000e+00    0.0000000e+00
  -7.4188425e+01    1.0000000e+00    0.0000000e+00    0.0000000e+00    0.0000000e+00    0.0000000e+00    0.0000000e+00    0.0000000e+00    0.0000000e+00    0.0000000e+00    0.0000000e+00    0.0000000e+00    0.0000000e+00    0.0000000e+00    0.0000000e+00    0.0000000e+00    0.0000000e+00    0.0000000e+00    0.0000000e+00    0.0000000e+00    0.0000000e+00
  -7.3792373e+01    1.0000000e+00    0.0000000e+00    0.0000000e+00    0.0000000e+00    0.0000000e+00    0.0000000e+00    0.0000000e+00    0.0000000e+00    0.0000000e+00    0.0000000e+00    0.0000000e+00    0.0000000e+00    0.0000000e+00    0.0000000e+00    0.0000000e+00    0.0000000e+00    0.0000000e+00    0.0000000e+00    0.0000000e+00    0.0000000e+00
  -7.3396367e+01    1.0000000e+00    0.0000000e+00    0.0000000e+00    0.0000000e+00    0.0000000e+00    0.0000000e+00    0.0000000e+00    0.0000000e+00    0.0000000e+00    0.0000000e+00    0.0000000e+00    0.0000000e+00    0.0000000e+00    0.0000000e+00    0.0000000e+00    0.0000000e+00    0.0000000e+00    0.0000000e+00    0.0000000e+00    0.0000000e+00
  -7.3000380e+01    1.0000000e+00    0.0000000e+00    0.0000000e+00    0.0000000e+00    0.0000000e+00    0.0000000e+00    0.0000000e+00    0.0000000e+00    0.0000000e+00    0.0000000e+00    0.0000000e+00    0.0000000e+00    0.0000000e+00    0.0000000e+00    0.0000000e+00    0.0000000e+00    0.0000000e+00    0.0000000e+00    0.0000000e+00    0.0000000e+00
  -7.2604390e+01    1.0000000e+00    0.0000000e+00    0.0000000e+00    0.0000000e+00    0.0000000e+00    0.0000000e+00    0.0000000e+00    0.0000000e+00    0.0000000e+00    0.0000000e+00    0.0000000e+00    0.0000000e+00    0.0000000e+00    0.0000000e+00    0.0000000e+00    0.0000000e+00    0.0000000e+00    0.0000000e+00    0.0000000e+00    0.0000000e+00
  -7.2208371e+01    1.0000000e+00    0.0000000e+00    0.0000000e+00    0.0000000e+00    0.0000000e+00    0.0000000e+00    0.0000000e+00    0.0000000e+00    0.0000000e+00    0.0000000e+00    0.0000000e+00    0.0000000e+00    0.0000000e+00    0.0000000e+00    0.0000000e+00    0.0000000e+00    0.0000000e+00    0.0000000e+00    0.0000000e+00    0.0000000e+00
  -7.1812298e+01    1.0000000e+00    0.0000000e+00    0.0000000e+00    0.0000000e+00    0.0000000e+00    0.0000000e+00    0.0000000e+00    0.0000000e+00    0.0000000e+00    0.0000000e+00    0.0000000e+00    0.0000000e+00    0.0000000e+00    0.0000000e+00    0.0000000e+00    0.0000000e+00    0.0000000e+00    0.0000000e+00    0.0000000e+00    0.0000000e+00
  -7.1416148e+01    1.0000000e+00    0.0000000e+00    0.0000000e+00    0.0000000e+00    0.0000000e+00    0.0000000e+00    0.0000000e+00    0.0000000e+00    0.0000000e+00    0.0000000e+00    0.0000000e+00    0.0000000e+00    0.0000000e+00    0.0000000e+00    0.0000000e+00    0.0000000e+00    0.0000000e+00    0.0000000e+00    0.0000000e+00    0.0000000e+00
  -7.1019894e+01    1.0000000e+00    0.0000000e+00    0.0000000e+00    0.0000000e+00    0.0000000e+00    0.0000000e+00    0.0000000e+00    0.0000000e+00    0.0000000e+00    0.0000000e+00    0.0000000e+00    0.0000000e+00    0.0000000e+00    0.0000000e+00    0.0000000e+00    0.0000000e+00    0.0000000e+00    0.0000000e+00    0.0000000e+00    0.0000000e+00
  -7.0623513e+01    1.0000000e+00    0.0000000e+00    0.0000000e+00    0.0000000e+00    0.0000000e+00    0.0000000e+00    0.0000000e+00    0.0000000e+00    0.0000000e+00    0.0000000e+00    0.0000000e+00    0.0000000e+00    0.0000000e+00    0.0000000e+00    0.0000000e+00    0.0000000e+00    0.0000000e+00    0.0000000e+00    0.0000000e+00    0.0000000e+00
  -7.0226978e+01    1.0000000e+00    0.0000000e+00    0.0000000e+00    0.0000000e+00    0.0000000e+00    0.0000000e+00    0.0000000e+00    0.0000000e+00    0.0000000e+00    0.0000000e+00    0.0000000e+00    0.0000000e+00    0.0000000e+00    0.0000000e+00    0.0000000e+00    0.0000000e+00    0.0000000e+00    0.0000000e+00    0.0000000e+00    0.0000000e+00
  -6.9830264e+01    1.0000000e+00    0.0000000e+00    0.0000000e+00    0.0000000e+00    0.0000000e+00    0.0000000e+00    0.0000000e+00    0.0000000e+00    0.0000000e+00    0.0000000e+00    0.0000000e+00    0.0000000e+00    0.0000000e+00    0.0000000e+00    0.0000000e+00    0.0000000e+00    0.0000000e+00    0.0000000e+00    0.0000000e+00    0.0000000e+00
  -6.9433345e+01    1.0000000e+00    0.0000000e+00    0.0000000e+00    0.0000000e+00    0.0000000e+00    0.0000000e+00    0.0000000e+00    0.0000000e+00    0.0000000e+00    0.0000000e+00    0.0000000e+00    0.0000000e+00    0.0000000e+00    0.0000000e+00    0.0000000e+00    0.0000000e+00    0.0000000e+00    0.0000000e+00    0.0000000e+00    0.0000000e+00
  -6.9036197e+01    1.0000000e+00    0.0000000e+00    0.0000000e+00    0.0000000e+00    0.0000000e+00    0.0000000e+00    0.0000000e+00    0.0000000e+00    0.0000000e+00    0.0000000e+00    0.0000000e+00    0.0000000e+00    0.0000000e+00    0.0000000e+00    0.0000000e+00    0.0000000e+00    0.0000000e+00    0.0000000e+00    0.0000000e+00    0.0000000e+00
  -6.8638791e+01    1.0000000e+00    0.0000000e+00    0.0000000e+00    0.0000000e+00    0.0000000e+00    0.0000000e+00    0.0000000e+00    0.0000000e+00    0.0000000e+00    0.0000000e+00    0.0000000e+00    0.0000000e+00    0.0000000e+00    0.0000000e+00    0.0000000e+00    0.0000000e+00    0.0000000e+00    0.0000000e+00    0.0000000e+00    0.0000000e+00
  -6.8241103e+01    1.0000000e+00    0.0000000e+00    0.0000000e+00    0.0000000e+00    0.0000000e+00    0.0000000e+00    0.0000000e+00    0.0000000e+00    0.0000000e+00    0.0000000e+00    0.0000000e+00    0.0000000e+00    0.0000000e+00    0.0000000e+00    0.0000000e+00    0.0000000e+00    0.0000000e+00    0.0000000e+00    0.0000000e+00    0.0000000e+00
  -6.7843105e+01    1.0000000e+00    0.0000000e+00    0.0000000e+00    0.0000000e+00    0.0000000e+00    0.0000000e+00    0.0000000e+00    0.0000000e+00    0.0000000e+00    0.0000000e+00    0.0000000e+00    0.0000000e+00    0.0000000e+00    0.0000000e+00    0.0000000e+00    0.0000000e+00    0.0000000e+00    0.0000000e+00    0.0000000e+00    0.0000000e+00
  -6.7444771e+01    1.0000000e+00    0.0000000e+00    0.0000000e+00    0.0000000e+00    0.0000000e+00    0.0000000e+00    0.0000000e+00    0.0000000e+00    0.0000000e+00    0.0000000e+00    0.0000000e+00    0.0000000e+00    0.0000000e+00    0.0000000e+00    0.0000000e+00    0.0000000e+00    0.0000000e+00    0.0000000e+00    0.0000000e+00    0.0000000e+00
  -6.7046074e+01    1.0000000e+00    0.0000000e+00    0.0000000e+00    0.0000000e+00    0.0000000e+00    0.0000000e+00    0.0000000e+00    0.0000000e+00    0.0000000e+00    0.0000000e+00    0.0000000e+00    0.0000000e+00    0.0000000e+00    0.0000000e+00    0.0000000e+00    0.0000000e+00    0.0000000e+00    0.0000000e+00    0.0000000e+00    0.0000000e+00
  -6.6646985e+01    1.0000000e+00    0.0000000e+00    0.0000000e+00    0.0000000e+00    0.0000000e+00    0.0000000e+00    0.0000000e+00    0.0000000e+00    0.0000000e+00    0.0000000e+00    0.0000000e+00    0.0000000e+00    0.0000000e+00    0.0000000e+00    0.0000000e+00    0.0000000e+00    0.0000000e+00    0.0000000e+00    0.0000000e+00    0.0000000e+00
  -6.6247477e+01    1.0000000e+00    0.0000000e+00    0.0000000e+00    0.0000000e+00    0.0000000e+00    0.0000000e+00    0.0000000e+00    0.0000000e+00    0.0000000e+00    0.0000000e+00    0.0000000e+00    0.0000000e+00    0.0000000e+00    0.0000000e+00    0.0000000e+00    0.0000000e+00    0.0000000e+00    0.0000000e+00    0.0000000e+00    0.0000000e+00
  -6.5847523e+01    1.0000000e+00    0.0000000e+00    0.0000000e+00    0.0000000e+00    0.0000000e+00    0.0000000e+00    0.0000000e+00    0.0000000e+00    0.0000000e+00    0.0000000e+00    0.0000000e+00    0.0000000e+00    0.0000000e+00    0.0000000e+00    0.0000000e+00    0.0000000e+00    0.0000000e+00    0.0000000e+00    0.0000000e+00    0.0000000e+00
  -6.5447092e+01    1.0000000e+00    0.0000000e+00    0.0000000e+00    0.0000000e+00    0.0000000e+00    0.0000000e+00    0.0000000e+00    0.0000000e+00    0.0000000e+00    0.0000000e+00    0.0000000e+00    0.0000000e+00    0.0000000e+00    0.0000000e+00    0.0000000e+00    0.0000000e+00    0.0000000e+00    0.0000000e+00    0.0000000e+00    0.0000000e+00
  -6.5046157e+01    1.0000000e+00    0.0000000e+00    0.0000000e+00    0.0000000e+00    0.0000000e+00    0.0000000e+00    0.0000000e+00    0.0000000e+00    0.0000000e+00    0.0000000e+00    0.0000000e+00    0.0000000e+00    0.0000000e+00    0.0000000e+00    0.0000000e+00    0.0000000e+00    0.0000000e+00    0.0000000e+00    0.0000000e+00    0.0000000e+00
  -6.4644688e+01    1.0000000e+00    0.0000000e+00    0.0000000e+00    0.0000000e+00    0.0000000e+00    0.0000000e+00    0.0000000e+00    0.0000000e+00    0.0000000e+00    0.0000000e+00    0.0000000e+00    0.0000000e+00    0.0000000e+00    0.0000000e+00    0.0000000e+00    0.0000000e+00    0.0000000e+00    0.0000000e+00    0.0000000e+00    0.0000000e+00
  -6.4242654e+01    1.0000000e+00    0.0000000e+00    0.0000000e+00    0.0000000e+00    0.0000000e+00    0.0000000e+00    0.0000000e+00    0.0000000e+00    0.0000000e+00    0.0000000e+00    0.0000000e+00    0.0000000e+00    0.0000000e+00    0.0000000e+00    0.0000000e+00    0.0000000e+00    0.0000000e+00    0.0000000e+00    0.0000000e+00    0.0000000e+00
  -6.3840027e+01    1.0000000e+00    0.0000000e+00    0.0000000e+00    0.0000000e+00    0.0000000e+00    0.0000000e+00    0.0000000e+00    0.0000000e+00    0.0000000e+00    0.0000000e+00    0.0000000e+00    0.0000000e+00    0.0000000e+00    0.0000000e+00    0.0000000e+00    0.0000000e+00    0.0000000e+00    0.0000000e+00    0.0000000e+00    0.0000000e+00
  -6.3436775e+01    1.0000000e+00    0.0000000e+00    0.0000000e+00    0.0000000e+00    0.0000000e+00    0.0000000e+00    0.0000000e+00    0.0000000e+00    0.0000000e+00    0.0000000e+00    0.0000000e+00    0.0000000e+00    0.0000000e+00    0.0000000e+00    0.0000000e+00    0.0000000e+00    0.0000000e+00    0.0000000e+00    0.0000000e+00    0.0000000e+00
  -6.3032868e+01    1.0000000e+00    0.0000000e+00    0.0000000e+00    0.0000000e+00    0.0000000e+00    0.0000000e+00    0.0000000e+00    0.0000000e+00    0.0000000e+00    0.0000000e+00    0.0000000e+00    0.0000000e+00    0.0000000e+00    0.0000000e+00    0.0000000e+00    0.0000000e+00    0.0000000e+00    0.0000000e+00    0.0000000e+00    0.0000000e+00
  -6.2628272e+01    1.0000000e+00    0.0000000e+00    0.0000000e+00    0.0000000e+00    0.0000000e+00    0.0000000e+00    0.0000000e+00    0.0000000e+00    0.0000000e+00    0.0000000e+00    0.0000000e+00    0.0000000e+00    0.0000000e+00    0.0000000e+00    0.0000000e+00    0.0000000e+00    0.0000000e+00    0.0000000e+00    0.0000000e+00    0.0000000e+00
  -6.2222957e+01    1.0000000e+00    0.0000000e+00    0.0000000e+00    0.0000000e+00    0.0000000e+00    0.0000000e+00    0.0000000e+00    0.0000000e+00    0.0000000e+00    0.0000000e+00    0.0000000e+00    0.0000000e+00    0.0000000e+00    0.0000000e+00    0.0000000e+00    0.0000000e+00    0.0000000e+00    0.0000000e+00    0.0000000e+00    0.0000000e+00
  -6.1816889e+01    1.0000000e+00    0.0000000e+00    0.0000000e+00    0.0000000e+00    0.0000000e+00    0.0000000e+00    0.0000000e+00    0.0000000e+00    0.0000000e+00    0.0000000e+00    0.0000000e+00    0.0000000e+00    0.0000000e+00    0.0000000e+00    0.0000000e+00    0.0000000e+00    0.0000000e+00    0.0000000e+00    0.0000000e+00    0.0000000e+00
  -6.1410035e+01    1.0000000e+00    0.0000000e+00    0.0000000e+00    0.0000000e+00    0.0000000e+00    0.0000000e+00    0.0000000e+00    0.0000000e+00    0.0000000e+00    0.0000000e+00    0.0000000e+00    0.0000000e+00    0.0000000e+00    0.0000000e+00    0.0000000e+00    0.0000000e+00    0.0000000e+00    0.0000000e+00    0.0000000e+00    0.0000000e+00
  -6.1002361e+01    1.0000000e+00    0.0000000e+00    0.0000000e+00    0.0000000e+00    0.0000000e+00    0.0000000e+00    0.0000000e+00    0.0000000e+00    0.0000000e+00    0.0000000e+00    0.0000000e+00    0.0000000e+00    0.0000000e+00    0.0000000e+00    0.0000000e+00    0.0000000e+00    0.0000000e+00    0.0000000e+00    0.0000000e+00    0.0000000e+00
  -6.0798096e+01    1.0000000e+00    0.0000000e+00    0.0000000e+00    0.0000000e+00    0.0000000e+00    0.0000000e+00    0.0000000e+00    0.0000000e+00    0.0000000e+00    0.0000000e+00    0.0000000e+00    0.0000000e+00    0.0000000e+00    0.0000000e+00    0.0000000e+00    0.0000000e+00    0.0000000e+00    0.0000000e+00    0.0000000e+00    0.0000000e+00
  -6.0542766e+01    1.0000000e+00    0.0000000e+00    0.0000000e+00    0.0000000e+00    0.0000000e+00    0.0000000e+00    0.0000000e+00    0.0000000e+00    0.0000000e+00    0.0000000e+00    0.0000000e+00    0.0000000e+00    0.0000000e+00    0.0000000e+00    0.0000000e+00    0.0000000e+00    0.0000000e+00    0.0000000e+00    0.0000000e+00    0.0000000e+00
  -6.0223602e+01    1.0000000e+00    0.0000000e+00    0.0000000e+00    0.0000000e+00    0.0000000e+00    0.0000000e+00    0.0000000e+00    0.0000000e+00    0.0000000e+00    0.0000000e+00    0.0000000e+00    0.0000000e+00    0.0000000e+00    0.0000000e+00    0.0000000e+00    0.0000000e+00    0.0000000e+00    0.0000000e+00    0.0000000e+00    0.0000000e+00
  -5.9824648e+01    1.0000000e+00    0.0000000e+00    0.0000000e+00    0.0000000e+00    0.0000000e+00    0.0000000e+00    0.0000000e+00    0.0000000e+00    0.0000000e+00    0.0000000e+00    0.0000000e+00    0.0000000e+00    0.0000000e+00    0.0000000e+00    0.0000000e+00    0.0000000e+00    0.0000000e+00    0.0000000e+00    0.0000000e+00    0.0000000e+00
  -5.9413443e+01    1.0000000e+00    0.0000000e+00    0.0000000e+00    0.0000000e+00    0.0000000e+00    0.0000000e+00    0.0000000e+00    0.0000000e+00    0.0000000e+00    0.0000000e+00    0.0000000e+00    0.0000000e+00    0.0000000e+00    0.0000000e+00    0.0000000e+00    0.0000000e+00    0.0000000e+00    0.0000000e+00    0.0000000e+00    0.0000000e+00
  -5.9001257e+01    1.0000000e+00    0.0000000e+00    0.0000000e+00    0.0000000e+00    0.0000000e+00    0.0000000e+00    0.0000000e+00    0.0000000e+00    0.0000000e+00    0.0000000e+00    0.0000000e+00    0.0000000e+00    0.0000000e+00    0.0000000e+00    0.0000000e+00    0.0000000e+00    0.0000000e+00    0.0000000e+00    0.0000000e+00    0.0000000e+00
  -5.8588036e+01    1.0000000e+00    0.0000000e+00    0.0000000e+00    0.0000000e+00    0.0000000e+00    0.0000000e+00    0.0000000e+00    0.0000000e+00    0.0000000e+00    0.0000000e+00    0.0000000e+00    0.0000000e+00    0.0000000e+00    0.0000000e+00    0.0000000e+00    0.0000000e+00    0.0000000e+00    0.0000000e+00    0.0000000e+00    0.0000000e+00
  -5.8173734e+01    1.0000000e+00    0.0000000e+00    0.0000000e+00    0.0000000e+00    0.0000000e+00    0.0000000e+00    0.0000000e+00    0.0000000e+00    0.0000000e+00    0.0000000e+00    0.0000000e+00    0.0000000e+00    0.0000000e+00    0.0000000e+00    0.0000000e+00    0.0000000e+00    0.0000000e+00    0.0000000e+00    0.0000000e+00    0.0000000e+00
  -5.7758317e+01    1.0000000e+00    0.0000000e+00    0.0000000e+00    0.0000000e+00    0.0000000e+00    0.0000000e+00    0.0000000e+00    0.0000000e+00    0.0000000e+00    0.0000000e+00    0.0000000e+00    0.0000000e+00    0.0000000e+00    0.0000000e+00    0.0000000e+00    0.0000000e+00    0.0000000e+00    0.0000000e+00    0.0000000e+00    0.0000000e+00
  -5.7341745e+01    1.0000000e+00    0.0000000e+00    0.0000000e+00    0.0000000e+00    0.0000000e+00    0.0000000e+00    0.0000000e+00    0.0000000e+00    0.0000000e+00    0.0000000e+00    0.0000000e+00    0.0000000e+00    0.0000000e+00    0.0000000e+00    0.0000000e+00    0.0000000e+00    0.0000000e+00    0.0000000e+00    0.0000000e+00    0.0000000e+00
  -5.6923976e+01    1.0000000e+00    0.0000000e+00    0.0000000e+00    0.0000000e+00    0.0000000e+00    0.0000000e+00    0.0000000e+00    0.0000000e+00    0.0000000e+00    0.0000000e+00    0.0000000e+00    0.0000000e+00    0.0000000e+00    0.0000000e+00    0.0000000e+00    0.0000000e+00    0.0000000e+00    0.0000000e+00    0.0000000e+00    0.0000000e+00
  -5.6504967e+01    1.0000000e+00    0.0000000e+00    0.0000000e+00    0.0000000e+00    0.0000000e+00    0.0000000e+00    0.0000000e+00    0.0000000e+00    0.0000000e+00    0.0000000e+00    0.0000000e+00    0.0000000e+00    0.0000000e+00    0.0000000e+00    0.0000000e+00    0.0000000e+00    0.0000000e+00    0.0000000e+00    0.0000000e+00    0.0000000e+00
  -5.6084674e+01    1.0000000e+00    0.0000000e+00    0.0000000e+00    0.0000000e+00    0.0000000e+00    0.0000000e+00    0.0000000e+00    0.0000000e+00    0.0000000e+00    0.0000000e+00    0.0000000e+00    0.0000000e+00    0.0000000e+00    0.0000000e+00    0.0000000e+00    0.0000000e+00    0.0000000e+00    0.0000000e+00    0.0000000e+00    0.0000000e+00
  -5.5663041e+01    1.0000000e+00    0.0000000e+00    0.0000000e+00    0.0000000e+00    0.0000000e+00    0.0000000e+00    0.0000000e+00    0.0000000e+00    0.0000000e+00    0.0000000e+00    0.0000000e+00    0.0000000e+00    0.0000000e+00    0.0000000e+00    0.0000000e+00    0.0000000e+00    0.0000000e+00    0.0000000e+00    0.0000000e+00    0.0000000e+00
  -5.5240028e+01    1.0000000e+00    0.0000000e+00    0.0000000e+00    0.0000000e+00    0.0000000e+00    0.0000000e+00    0.0000000e+00    0.0000000e+00    0.0000000e+00    0.0000000e+00    0.0000000e+00    0.0000000e+00    0.0000000e+00    0.0000000e+00    0.0000000e+00    0.0000000e+00    0.0000000e+00    0.0000000e+00    0.0000000e+00    0.0000000e+00
  -5.4901618e+01    1.0000000e+00    0.0000000e+00    0.0000000e+00    0.0000000e+00    0.0000000e+00    0.0000000e+00    0.0000000e+00    0.0000000e+00    0.0000000e+00    0.0000000e+00    0.0000000e+00    0.0000000e+00    0.0000000e+00    0.0000000e+00    0.0000000e+00    0.0000000e+00    0.0000000e+00    0.0000000e+00    0.0000000e+00    0.0000000e+00
  -5.4478605e+01    1.0000000e+00    0.0000000e+00    0.0000000e+00    0.0000000e+00    0.0000000e+00    0.0000000e+00    0.0000000e+00    0.0000000e+00    0.0000000e+00    0.0000000e+00    0.0000000e+00    0.0000000e+00    0.0000000e+00    0.0000000e+00    0.0000000e+00    0.0000000e+00    0.0000000e+00    0.0000000e+00    0.0000000e+00    0.0000000e+00
  -5.4140195e+01    1.0000000e+00    0.0000000e+00    0.0000000e+00    0.0000000e+00    0.0000000e+00    0.0000000e+00    0.0000000e+00    0.0000000e+00    0.0000000e+00    0.0000000e+00    0.0000000e+00    0.0000000e+00    0.0000000e+00    0.0000000e+00    0.0000000e+00    0.0000000e+00    0.0000000e+00    0.0000000e+00    0.0000000e+00    0.0000000e+00
  -5.3717182e+01    1.0000000e+00    0.0000000e+00    0.0000000e+00    0.0000000e+00    0.0000000e+00    0.0000000e+00    0.0000000e+00    0.0000000e+00    0.0000000e+00    0.0000000e+00    0.0000000e+00    0.0000000e+00    0.0000000e+00    0.0000000e+00    0.0000000e+00    0.0000000e+00    0.0000000e+00    0.0000000e+00    0.0000000e+00    0.0000000e+00
  -5.3378772e+01    1.0000000e+00    0.0000000e+00    0.0000000e+00    0.0000000e+00    0.0000000e+00    0.0000000e+00    0.0000000e+00    0.0000000e+00    0.0000000e+00    0.0000000e+00    0.0000000e+00    0.0000000e+00    0.0000000e+00    0.0000000e+00    0.0000000e+00    0.0000000e+00    0.0000000e+00    0.0000000e+00    0.0000000e+00    0.0000000e+00
  -5.2955759e+01    1.0000000e+00    0.0000000e+00    0.0000000e+00    0.0000000e+00    0.0000000e+00    0.0000000e+00    0.0000000e+00    0.0000000e+00    0.0000000e+00    0.0000000e+00    0.0000000e+00    0.0000000e+00    0.0000000e+00    0.0000000e+00    0.0000000e+00    0.0000000e+00    0.0000000e+00    0.0000000e+00    0.0000000e+00    0.0000000e+00
  -5.2617349e+01    1.0000000e+00    0.0000000e+00    0.0000000e+00    0.0000000e+00    0.0000000e+00    0.0000000e+00    0.0000000e+00    0.0000000e+00    0.0000000e+00    0.0000000e+00    0.0000000e+00    0.0000000e+00    0.0000000e+00    0.0000000e+00    0.0000000e+00    0.0000000e+00    0.0000000e+00    0.0000000e+00    0.0000000e+00    0.0000000e+00
  -5.2194336e+01    1.0000000e+00    0.0000000e+00    0.0000000e+00    0.0000000e+00    0.0000000e+00    0.0000000e+00    0.0000000e+00    0.0000000e+00    0.0000000e+00    0.0000000e+00    0.0000000e+00    0.0000000e+00    0.0000000e+00    0.0000000e+00    0.0000000e+00    0.0000000e+00    0.0000000e+00    0.0000000e+00    0.0000000e+00    0.0000000e+00
  -5.1855925e+01    1.0000000e+00    0.0000000e+00    0.0000000e+00    0.0000000e+00    0.0000000e+00    0.0000000e+00    0.0000000e+00    0.0000000e+00    0.0000000e+00    0.0000000e+00    0.0000000e+00    0.0000000e+00    0.0000000e+00    0.0000000e+00    0.0000000e+00    0.0000000e+00    0.0000000e+00    0.0000000e+00    0.0000000e+00    0.0000000e+00
  -5.1432913e+01    1.0000000e+00    0.0000000e+00    0.0000000e+00    0.0000000e+00    0.0000000e+00    0.0000000e+00    0.0000000e+00    0.0000000e+00    0.0000000e+00    0.0000000e+00    0.0000000e+00    0.0000000e+00    0.0000000e+00    0.0000000e+00    0.0000000e+00    0.0000000e+00    0.0000000e+00    0.0000000e+00    0.0000000e+00    0.0000000e+00
  -5.1094502e+01    1.0000000e+00    0.0000000e+00    0.0000000e+00    0.0000000e+00    0.0000000e+00    0.0000000e+00    0.0000000e+00    0.0000000e+00    0.0000000e+00    0.0000000e+00    0.0000000e+00    0.0000000e+00    0.0000000e+00    0.0000000e+00    0.0000000e+00    0.0000000e+00    0.0000000e+00    0.0000000e+00    0.0000000e+00    0.0000000e+00
  -5.0671489e+01    1.0000000e+00    0.0000000e+00    0.0000000e+00    0.0000000e+00    0.0000000e+00    0.0000000e+00    0.0000000e+00    0.0000000e+00    0.0000000e+00    0.0000000e+00    0.0000000e+00    0.0000000e+00    0.0000000e+00    0.0000000e+00    0.0000000e+00    0.0000000e+00    0.0000000e+00    0.0000000e+00    0.0000000e+00    0.0000000e+00
  -5.0333079e+01    1.0000000e+00    0.0000000e+00    0.0000000e+00    0.0000000e+00    0.0000000e+00    0.0000000e+00    0.0000000e+00    0.0000000e+00    0.0000000e+00    0.0000000e+00    0.0000000e+00    0.0000000e+00    0.0000000e+00    0.0000000e+00    0.0000000e+00    0.0000000e+00    0.0000000e+00    0.0000000e+00    0.0000000e+00    0.0000000e+00
  -4.9910066e+01    1.0000000e+00    0.0000000e+00    0.0000000e+00    0.0000000e+00    0.0000000e+00    0.0000000e+00    0.0000000e+00    0.0000000e+00    0.0000000e+00    0.0000000e+00    0.0000000e+00    0.0000000e+00    0.0000000e+00    0.0000000e+00    0.0000000e+00    0.0000000e+00    0.0000000e+00    0.0000000e+00    0.0000000e+00    0.0000000e+00
  -4.9571656e+01    1.0000000e+00    0.0000000e+00    0.0000000e+00    0.0000000e+00    0.0000000e+00    0.0000000e+00    0.0000000e+00    0.0000000e+00    0.0000000e+00    0.0000000e+00    0.0000000e+00    0.0000000e+00    0.0000000e+00    0.0000000e+00    0.0000000e+00    0.0000000e+00    0.0000000e+00    0.0000000e+00    0.0000000e+00    0.0000000e+00
  -4.9148643e+01    1.0000000e+00    0.0000000e+00    0.0000000e+00    0.0000000e+00    0.0000000e+00    0.0000000e+00    0.0000000e+00    0.0000000e+00    0.0000000e+00    0.0000000e+00    0.0000000e+00    0.0000000e+00    0.0000000e+00    0.0000000e+00    0.0000000e+00    0.0000000e+00    0.0000000e+00    0.0000000e+00    0.0000000e+00    0.0000000e+00
  -4.8810233e+01    1.0000000e+00    0.0000000e+00    0.0000000e+00    0.0000000e+00    0.0000000e+00    0.0000000e+00    0.0000000e+00    0.0000000e+00    0.0000000e+00    0.0000000e+00    0.0000000e+00    0.0000000e+00    0.0000000e+00    0.0000000e+00    0.0000000e+00    0.0000000e+00    0.0000000e+00    0.0000000e+00    0.0000000e+00    0.0000000e+00
  -4.8387220e+01    1.0000000e+00    0.0000000e+00    0.0000000e+00    0.0000000e+00    0.0000000e+00    0.0000000e+00    0.0000000e+00    0.0000000e+00    0.0000000e+00    0.0000000e+00    0.0000000e+00    0.0000000e+00    0.0000000e+00    0.0000000e+00    0.0000000e+00    0.0000000e+00    0.0000000e+00    0.0000000e+00    0.0000000e+00    0.0000000e+00
  -4.8048810e+01    1.0000000e+00    0.0000000e+00    0.0000000e+00    0.0000000e+00    0.0000000e+00    0.0000000e+00    0.0000000e+00    0.0000000e+00    0.0000000e+00    0.0000000e+00    0.0000000e+00    0.0000000e+00    0.0000000e+00    0.0000000e+00    0.0000000e+00    0.0000000e+00    0.0000000e+00    0.0000000e+00    0.0000000e+00    0.0000000e+00
  -4.7625797e+01    1.0000000e+00    0.0000000e+00    0.0000000e+00    0.0000000e+00    0.0000000e+00    0.0000000e+00    0.0000000e+00    0.0000000e+00    0.0000000e+00    0.0000000e+00    0.0000000e+00    0.0000000e+00    0.0000000e+00    0.0000000e+00    0.0000000e+00    0.0000000e+00    0.0000000e+00    0.0000000e+00    0.0000000e+00    0.0000000e+00
  -4.7287387e+01    1.0000000e+00    0.0000000e+00    0.0000000e+00    0.0000000e+00    0.0000000e+00    0.0000000e+00    0.0000000e+00    0.0000000e+00    0.0000000e+00    0.0000000e+00    0.0000000e+00    0.0000000e+00    0.0000000e+00    0.0000000e+00    0.0000000e+00    0.0000000e+00    0.0000000e+00    0.0000000e+00    0.0000000e+00    0.0000000e+00
  -4.6864374e+01    1.0000000e+00    0.0000000e+00    0.0000000e+00    0.0000000e+00    0.0000000e+00    0.0000000e+00    0.0000000e+00    0.0000000e+00    0.0000000e+00    0.0000000e+00    0.0000000e+00    0.0000000e+00    0.0000000e+00    0.0000000e+00    0.0000000e+00    0.0000000e+00    0.0000000e+00    0.0000000e+00    0.0000000e+00    0.0000000e+00
  -4.6525964e+01    1.0000000e+00    0.0000000e+00    0.0000000e+00    0.0000000e+00    0.0000000e+00    0.0000000e+00    0.0000000e+00    0.0000000e+00    0.0000000e+00    0.0000000e+00    0.0000000e+00    0.0000000e+00    0.0000000e+00    0.0000000e+00    0.0000000e+00    0.0000000e+00    0.0000000e+00    0.0000000e+00    0.0000000e+00    0.0000000e+00
  -4.6102951e+01    1.0000000e+00    0.0000000e+00    0.0000000e+00    0.0000000e+00    0.0000000e+00    0.0000000e+00    0.0000000e+00    0.0000000e+00    0.0000000e+00    0.0000000e+00    0.0000000e+00    0.0000000e+00    0.0000000e+00    0.0000000e+00    0.0000000e+00    0.0000000e+00    0.0000000e+00    0.0000000e+00    0.0000000e+00    0.0000000e+00
  -4.5764541e+01    1.0000000e+00    0.0000000e+00    0.0000000e+00    0.0000000e+00    0.0000000e+00    0.0000000e+00    0.0000000e+00    0.0000000e+00    0.0000000e+00    0.0000000e+00    0.0000000e+00    0.0000000e+00    0.0000000e+00    0.0000000e+00    0.0000000e+00    0.0000000e+00    0.0000000e+00    0.0000000e+00    0.0000000e+00    0.0000000e+00
  -4.5341528e+01    1.0000000e+00    0.0000000e+00    0.0000000e+00    0.0000000e+00    0.0000000e+00    0.0000000e+00    0.0000000e+00    0.0000000e+00    0.0000000e+00    0.0000000e+00    0.0000000e+00    0.0000000e+00    0.0000000e+00    0.0000000e+00    0.0000000e+00    0.0000000e+00    0.0000000e+00    0.0000000e+00    0.0000000e+00    0.0000000e+00
  -4.5003117e+01    1.0000000e+00    0.0000000e+00    0.0000000e+00    0.0000000e+00    0.0000000e+00    0.0000000e+00    0.0000000e+00    0.0000000e+00    0.0000000e+00    0.0000000e+00    0.0000000e+00    0.0000000e+00    0.0000000e+00    0.0000000e+00    0.0000000e+00    0.0000000e+00    0.0000000e+00    0.0000000e+00    0.0000000e+00    0.0000000e+00
  -4.4580105e+01    1.0000000e+00    0.0000000e+00    0.0000000e+00    0.0000000e+00    0.0000000e+00    0.0000000e+00    0.0000000e+00    0.0000000e+00    0.0000000e+00    0.0000000e+00    0.0000000e+00    0.0000000e+00    0.0000000e+00    0.0000000e+00    0.0000000e+00    0.0000000e+00    0.0000000e+00    0.0000000e+00    0.0000000e+00    0.0000000e+00
  -4.4241694e+01    1.0000000e+00    0.0000000e+00    0.0000000e+00    0.0000000e+00    0.0000000e+00    0.0000000e+00    0.0000000e+00    0.0000000e+00    0.0000000e+00    0.0000000e+00    0.0000000e+00    0.0000000e+00    0.0000000e+00    0.0000000e+00    0.0000000e+00    0.0000000e+00    0.0000000e+00    0.0000000e+00    0.0000000e+00    0.0000000e+00
  -4.3818681e+01    1.0000000e+00    0.0000000e+00    0.0000000e+00    0.0000000e+00    0.0000000e+00    0.0000000e+00    0.0000000e+00    0.0000000e+00    0.0000000e+00    0.0000000e+00    0.0000000e+00    0.0000000e+00    0.0000000e+00    0.0000000e+00    0.0000000e+00    0.0000000e+00    0.0000000e+00    0.0000000e+00    0.0000000e+00    0.0000000e+00
  -4.3480271e+01    1.0000000e+00    0.0000000e+00    0.0000000e+00    0.0000000e+00    0.0000000e+00    0.0000000e+00    0.0000000e+00    0.0000000e+00    0.0000000e+00    0.0000000e+00    0.0000000e+00    0.0000000e+00    0.0000000e+00    0.0000000e+00    0.0000000e+00    0.0000000e+00    0.0000000e+00    0.0000000e+00    0.0000000e+00    0.0000000e+00
  -4.3057258e+01    1.0000000e+00    0.0000000e+00    0.0000000e+00    0.0000000e+00    0.0000000e+00    0.0000000e+00    0.0000000e+00    0.0000000e+00    0.0000000e+00    0.0000000e+00    0.0000000e+00    0.0000000e+00    0.0000000e+00    0.0000000e+00    0.0000000e+00    0.0000000e+00    0.0000000e+00    0.0000000e+00    0.0000000e+00    0.0000000e+00
  -4.2718848e+01    1.0000000e+00    0.0000000e+00    0.0000000e+00    0.0000000e+00    0.0000000e+00    0.0000000e+00    0.0000000e+00    0.0000000e+00    0.0000000e+00    0.0000000e+00    0.0000000e+00    0.0000000e+00    0.0000000e+00    0.0000000e+00    0.0000000e+00    0.0000000e+00    0.0000000e+00    0.0000000e+00    0.0000000e+00    0.0000000e+00
  -4.2295835e+01    1.0000000e+00    0.0000000e+00    0.0000000e+00    0.0000000e+00    0.0000000e+00    0.0000000e+00    0.0000000e+00    0.0000000e+00    0.0000000e+00    0.0000000e+00    0.0000000e+00    0.0000000e+00    0.0000000e+00    0.0000000e+00    0.0000000e+00    0.0000000e+00    0.0000000e+00    0.0000000e+00    0.0000000e+00    0.0000000e+00
  -4.1957425e+01    1.0000000e+00    0.0000000e+00    0.0000000e+00    0.0000000e+00    0.0000000e+00    0.0000000e+00    0.0000000e+00    0.0000000e+00    0.0000000e+00    0.0000000e+00    0.0000000e+00    0.0000000e+00    0.0000000e+00    0.0000000e+00    0.0000000e+00    0.0000000e+00    0.0000000e+00    0.0000000e+00    0.0000000e+00    0.0000000e+00
  -4.1534412e+01    1.0000000e+00    0.0000000e+00    0.0000000e+00    0.0000000e+00    0.0000000e+00    0.0000000e+00    0.0000000e+00    0.0000000e+00    0.0000000e+00    0.0000000e+00    0.0000000e+00    0.0000000e+00    0.0000000e+00    0.0000000e+00    0.0000000e+00    0.0000000e+00    0.0000000e+00    0.0000000e+00    0.0000000e+00    0.0000000e+00
  -4.1196002e+01    1.0000000e+00    0.0000000e+00    0.0000000e+00    0.0000000e+00    0.0000000e+00    0.0000000e+00    0.0000000e+00    0.0000000e+00    0.0000000e+00    0.0000000e+00    0.0000000e+00    0.0000000e+00    0.0000000e+00    0.0000000e+00    0.0000000e+00    0.0000000e+00    0.0000000e+00    0.0000000e+00    0.0000000e+00    0.0000000e+00
  -4.0772989e+01    1.0000000e+00    0.0000000e+00    0.0000000e+00    0.0000000e+00    0.0000000e+00    0.0000000e+00    0.0000000e+00    0.0000000e+00    0.0000000e+00    0.0000000e+00    0.0000000e+00    0.0000000e+00    0.0000000e+00    0.0000000e+00    0.0000000e+00    0.0000000e+00    0.0000000e+00    0.0000000e+00    0.0000000e+00    0.0000000e+00
  -4.0434579e+01    1.0000000e+00    0.0000000e+00    0.0000000e+00    0.0000000e+00    0.0000000e+00    0.0000000e+00    0.0000000e+00    0.0000000e+00    0.0000000e+00    0.0000000e+00    0.0000000e+00    0.0000000e+00    0.0000000e+00    0.0000000e+00    0.0000000e+00    0.0000000e+00    0.0000000e+00    0.0000000e+00    0.0000000e+00    0.0000000e+00
  -4.0011566e+01    1.0000000e+00    0.0000000e+00    0.0000000e+00    0.0000000e+00    0.0000000e+00    0.0000000e+00    0.0000000e+00    0.0000000e+00    0.0000000e+00    0.0000000e+00    0.0000000e+00    0.0000000e+00    0.0000000e+00    0.0000000e+00    0.0000000e+00    0.0000000e+00    0.0000000e+00    0.0000000e+00    0.0000000e+00    0.0000000e+00
  -3.9673156e+01    1.0000000e+00    0.0000000e+00    0.0000000e+00    0.0000000e+00    0.0000000e+00    0.0000000e+00    0.0000000e+00    0.0000000e+00    0.0000000e+00    0.0000000e+00    0.0000000e+00    0.0000000e+00    0.0000000e+00    0.0000000e+00    0.0000000e+00    0.0000000e+00    0.0000000e+00    0.0000000e+00    0.0000000e+00    0.0000000e+00
  -3.9250143e+01    1.0000000e+00    0.0000000e+00    0.0000000e+00    0.0000000e+00    0.0000000e+00    0.0000000e+00    0.0000000e+00    0.0000000e+00    0.0000000e+00    0.0000000e+00    0.0000000e+00    0.0000000e+00    0.0000000e+00    0.0000000e+00    0.0000000e+00    0.0000000e+00    0.0000000e+00    0.0000000e+00    0.0000000e+00    0.0000000e+00
  -3.8911732e+01    1.0000000e+00    0.0000000e+00    0.0000000e+00    0.0000000e+00    0.0000000e+00    0.0000000e+00    0.0000000e+00    0.0000000e+00    0.0000000e+00    0.0000000e+00    0.0000000e+00    0.0000000e+00    0.0000000e+00    0.0000000e+00    0.0000000e+00    0.0000000e+00    0.0000000e+00    0.0000000e+00    0.0000000e+00    0.0000000e+00
  -3.8488720e+01    1.0000000e+00    0.0000000e+00    0.0000000e+00    0.0000000e+00    0.0000000e+00    0.0000000e+00    0.0000000e+00    0.0000000e+00    0.0000000e+00    0.0000000e+00    0.0000000e+00    0.0000000e+00    0.0000000e+00    0.0000000e+00    0.0000000e+00    0.0000000e+00    0.0000000e+00    0.0000000e+00    0.0000000e+00    0.0000000e+00
  -3.8150309e+01    1.0000000e+00    0.0000000e+00    0.0000000e+00    0.0000000e+00    0.0000000e+00    0.0000000e+00    0.0000000e+00    0.0000000e+00    0.0000000e+00    0.0000000e+00    0.0000000e+00    0.0000000e+00    0.0000000e+00    0.0000000e+00    0.0000000e+00    0.0000000e+00    0.0000000e+00    0.0000000e+00    0.0000000e+00    0.0000000e+00
  -3.7727297e+01    1.0000000e+00    0.0000000e+00    0.0000000e+00    0.0000000e+00    0.0000000e+00    0.0000000e+00    0.0000000e+00    0.0000000e+00    0.0000000e+00    0.0000000e+00    0.0000000e+00    0.0000000e+00    0.0000000e+00    0.0000000e+00    0.0000000e+00    0.0000000e+00    0.0000000e+00    0.0000000e+00    0.0000000e+00    0.0000000e+00
  -3.7388886e+01    1.0000000e+00    0.0000000e+00    0.0000000e+00    0.0000000e+00    0.0000000e+00    0.0000000e+00    0.0000000e+00    0.0000000e+00    0.0000000e+00    0.0000000e+00    0.0000000e+00    0.0000000e+00    0.0000000e+00    0.0000000e+00    0.0000000e+00    0.0000000e+00    0.0000000e+00    0.0000000e+00    0.0000000e+00    0.0000000e+00
  -3.6965873e+01    1.0000000e+00    0.0000000e+00    0.0000000e+00    0.0000000e+00    0.0000000e+00    0.0000000e+00    0.0000000e+00    0.0000000e+00    0.0000000e+00    0.0000000e+00    0.0000000e+00    0.0000000e+00    0.0000000e+00    0.0000000e+00    0.0000000e+00    0.0000000e+00    0.0000000e+00    0.0000000e+00    0.0000000e+00    0.0000000e+00
  -3.6627463e+01    1.0000000e+00    0.0000000e+00    0.0000000e+00    0.0000000e+00    0.0000000e+00    0.0000000e+00    0.0000000e+00    0.0000000e+00    0.0000000e+00    0.0000000e+00    0.0000000e+00    0.0000000e+00    0.0000000e+00    0.0000000e+00    0.0000000e+00    0.0000000e+00    0.0000000e+00    0.0000000e+00    0.0000000e+00    0.0000000e+00
  -3.6204450e+01    1.0000000e+00    0.0000000e+00    0.0000000e+00    0.0000000e+00    0.0000000e+00    0.0000000e+00    0.0000000e+00    0.0000000e+00    0.0000000e+00    0.0000000e+00    0.0000000e+00    0.0000000e+00    0.0000000e+00    0.0000000e+00    0.0000000e+00    0.0000000e+00    0.0000000e+00    0.0000000e+00    0.0000000e+00    0.0000000e+00
  -3.5866040e+01    1.0000000e+00    0.0000000e+00    0.0000000e+00    0.0000000e+00    0.0000000e+00    0.0000000e+00    0.0000000e+00    0.0000000e+00    0.0000000e+00    0.0000000e+00    0.0000000e+00    0.0000000e+00    0.0000000e+00    0.0000000e+00    0.0000000e+00    0.0000000e+00    0.0000000e+00    0.0000000e+00    0.0000000e+00    0.0000000e+00
  -3.5443027e+01    1.0000000e+00    0.0000000e+00    0.0000000e+00    0.0000000e+00    0.0000000e+00    0.0000000e+00    0.0000000e+00    0.0000000e+00    0.0000000e+00    0.0000000e+00    0.0000000e+00    0.0000000e+00    0.0000000e+00    0.0000000e+00    0.0000000e+00    0.0000000e+00    0.0000000e+00    0.0000000e+00    0.0000000e+00    0.0000000e+00
  -3.5104617e+01    1.0000000e+00    0.0000000e+00    0.0000000e+00    0.0000000e+00    0.0000000e+00    0.0000000e+00    0.0000000e+00    0.0000000e+00    0.0000000e+00    0.0000000e+00    0.0000000e+00    0.0000000e+00    0.0000000e+00    0.0000000e+00    0.0000000e+00    0.0000000e+00    0.0000000e+00    0.0000000e+00    0.0000000e+00    0.0000000e+00
  -3.4681604e+01    1.0000000e+00    0.0000000e+00    0.0000000e+00    0.0000000e+00    0.0000000e+00    0.0000000e+00    0.0000000e+00    0.0000000e+00    0.0000000e+00    0.0000000e+00    0.0000000e+00    0.0000000e+00    0.0000000e+00    0.0000000e+00    0.0000000e+00    0.0000000e+00    0.0000000e+00    0.0000000e+00    0.0000000e+00    0.0000000e+00
  -3.4343194e+01    1.0000000e+00    0.0000000e+00    0.0000000e+00    0.0000000e+00    0.0000000e+00    0.0000000e+00    0.0000000e+00    0.0000000e+00    0.0000000e+00    0.0000000e+00    0.0000000e+00    0.0000000e+00    0.0000000e+00    0.0000000e+00    0.0000000e+00    0.0000000e+00    0.0000000e+00    0.0000000e+00    0.0000000e+00    0.0000000e+00
  -3.3920181e+01    1.0000000e+00    0.0000000e+00    0.0000000e+00    0.0000000e+00    0.0000000e+00    0.0000000e+00    0.0000000e+00    0.0000000e+00    0.0000000e+00    0.0000000e+00    0.0000000e+00    0.0000000e+00    0.0000000e+00    0.0000000e+00    0.0000000e+00    0.0000000e+00    0.0000000e+00    0.0000000e+00    0.0000000e+00    0.0000000e+00
  -3.3581771e+01    1.0000000e+00    0.0000000e+00    0.0000000e+00    0.0000000e+00    0.0000000e+00    0.0000000e+00    0.0000000e+00    0.0000000e+00    0.0000000e+00    0.0000000e+00    0.0000000e+00    0.0000000e+00    0.0000000e+00    0.0000000e+00    0.0000000e+00    0.0000000e+00    0.0000000e+00    0.0000000e+00    0.0000000e+00    0.0000000e+00
  -3.3158758e+01    1.0000000e+00    0.0000000e+00    0.0000000e+00    0.0000000e+00    0.0000000e+00    0.0000000e+00    0.0000000e+00    0.0000000e+00    0.0000000e+00    0.0000000e+00    0.0000000e+00    0.0000000e+00    0.0000000e+00    0.0000000e+00    0.0000000e+00    0.0000000e+00    0.0000000e+00    0.0000000e+00    0.0000000e+00    0.0000000e+00
  -3.2820348e+01    1.0000000e+00    0.0000000e+00    0.0000000e+00    0.0000000e+00    0.0000000e+00    0.0000000e+00    0.0000000e+00    0.0000000e+00    0.0000000e+00    0.0000000e+00    0.0000000e+00    0.0000000e+00    0.0000000e+00    0.0000000e+00    0.0000000e+00    0.0000000e+00    0.0000000e+00    0.0000000e+00    0.0000000e+00    0.0000000e+00
  -3.2397335e+01    1.0000000e+00    0.0000000e+00    0.0000000e+00    0.0000000e+00    0.0000000e+00    0.0000000e+00    0.0000000e+00    0.0000000e+00    0.0000000e+00    0.0000000e+00    0.0000000e+00    0.0000000e+00    0.0000000e+00    0.0000000e+00    0.0000000e+00    0.0000000e+00    0.0000000e+00    0.0000000e+00    0.0000000e+00    0.0000000e+00
  -3.2058924e+01    1.0000000e+00    0.0000000e+00    0.0000000e+00    0.0000000e+00    0.0000000e+00    0.0000000e+00    0.0000000e+00    0.0000000e+00    0.0000000e+00    0.0000000e+00    0.0000000e+00    0.0000000e+00    0.0000000e+00    0.0000000e+00    0.0000000e+00    0.0000000e+00    0.0000000e+00    0.0000000e+00    0.0000000e+00    0.0000000e+00
  -3.1635912e+01    1.0000000e+00    0.0000000e+00    0.0000000e+00    0.0000000e+00    0.0000000e+00    0.0000000e+00    0.0000000e+00    0.0000000e+00    0.0000000e+00    0.0000000e+00    0.0000000e+00    0.0000000e+00    0.0000000e+00    0.0000000e+00    0.0000000e+00    0.0000000e+00    0.0000000e+00    0.0000000e+00    0.0000000e+00    0.0000000e+00
  -3.1297501e+01    1.0000000e+00    0.0000000e+00    0.0000000e+00    0.0000000e+00    0.0000000e+00    0.0000000e+00    0.0000000e+00    0.0000000e+00    0.0000000e+00    0.0000000e+00    0.0000000e+00    0.0000000e+00    0.0000000e+00    0.0000000e+00    0.0000000e+00    0.0000000e+00    0.0000000e+00    0.0000000e+00    0.0000000e+00    0.0000000e+00
  -3.0874489e+01    1.0000000e+00    0.0000000e+00    0.0000000e+00    0.0000000e+00    0.0000000e+00    0.0000000e+00    0.0000000e+00    0.0000000e+00    0.0000000e+00    0.0000000e+00    0.0000000e+00    0.0000000e+00    0.0000000e+00    0.0000000e+00    0.0000000e+00    0.0000000e+00    0.0000000e+00    0.0000000e+00    0.0000000e+00    0.0000000e+00
  -3.0536078e+01    1.0000000e+00    0.0000000e+00    0.0000000e+00    0.0000000e+00    0.0000000e+00    0.0000000e+00    0.0000000e+00    0.0000000e+00    0.0000000e+00    0.0000000e+00    0.0000000e+00    0.0000000e+00    0.0000000e+00    0.0000000e+00    0.0000000e+00    0.0000000e+00    0.0000000e+00    0.0000000e+00    0.0000000e+00    0.0000000e+00
  -3.0113065e+01    1.0000000e+00    0.0000000e+00    0.0000000e+00    0.0000000e+00    0.0000000e+00    0.0000000e+00    0.0000000e+00    0.0000000e+00    0.0000000e+00    0.0000000e+00    0.0000000e+00    0.0000000e+00    0.0000000e+00    0.0000000e+00    0.0000000e+00    0.0000000e+00    0.0000000e+00    0.0000000e+00    0.0000000e+00    0.0000000e+00
  -2.9774655e+01    1.0000000e+00    0.0000000e+00    0.0000000e+00    0.0000000e+00    0.0000000e+00    0.0000000e+00    0.0000000e+00    0.0000000e+00    0.0000000e+00    0.0000000e+00    0.0000000e+00    0.0000000e+00    0.0000000e+00    0.0000000e+00    0.0000000e+00    0.0000000e+00    0.0000000e+00    0.0000000e+00    0.0000000e+00    0.0000000e+00
  -2.9351642e+01    1.0000000e+00    0.0000000e+00    0.0000000e+00    0.0000000e+00    0.0000000e+00    0.0000000e+00    0.0000000e+00    0.0000000e+00    0.0000000e+00    0.0000000e+00    0.0000000e+00    0.0000000e+00    0.0000000e+00    0.0000000e+00    0.0000000e+00    0.0000000e+00    0.0000000e+00    0.0000000e+00    0.0000000e+00    0.0000000e+00
  -2.9013232e+01    1.0000000e+00    0.0000000e+00    0.0000000e+00    0.0000000e+00    0.0000000e+00    0.0000000e+00    0.0000000e+00    0.0000000e+00    0.0000000e+00    0.0000000e+00    0.0000000e+00    0.0000000e+00    0.0000000e+00    0.0000000e+00    0.0000000e+00    0.0000000e+00    0.0000000e+00    0.0000000e+00    0.0000000e+00    0.0000000e+00
  -2.8590219e+01    1.0000000e+00    0.0000000e+00    0.0000000e+00    0.0000000e+00    0.0000000e+00    0.0000000e+00    0.0000000e+00    0.0000000e+00    0.0000000e+00    0.0000000e+00    0.0000000e+00    0.0000000e+00    0.0000000e+00    0.0000000e+00    0.0000000e+00    0.0000000e+00    0.0000000e+00    0.0000000e+00    0.0000000e+00    0.0000000e+00
  -2.8251809e+01    1.0000000e+00    0.0000000e+00    0.0000000e+00    0.0000000e+00    0.0000000e+00    0.0000000e+00    0.0000000e+00    0.0000000e+00    0.0000000e+00    0.0000000e+00    0.0000000e+00    0.0000000e+00    0.0000000e+00    0.0000000e+00    0.0000000e+00    0.0000000e+00    0.0000000e+00    0.0000000e+00    0.0000000e+00    0.0000000e+00
  -2.7828796e+01    1.0000000e+00    0.0000000e+00    0.0000000e+00    0.0000000e+00    0.0000000e+00    0.0000000e+00    0.0000000e+00    0.0000000e+00    0.0000000e+00    0.0000000e+00    0.0000000e+00    0.0000000e+00    0.0000000e+00    0.0000000e+00    0.0000000e+00    0.0000000e+00    0.0000000e+00    0.0000000e+00    0.0000000e+00    0.0000000e+00
  -2.7490386e+01    1.0000000e+00    0.0000000e+00    0.0000000e+00    0.0000000e+00    0.0000000e+00    0.0000000e+00    0.0000000e+00    0.0000000e+00    0.0000000e+00    0.0000000e+00    0.0000000e+00    0.0000000e+00    0.0000000e+00    0.0000000e+00    0.0000000e+00    0.0000000e+00    0.0000000e+00    0.0000000e+00    0.0000000e+00    0.0000000e+00
  -2.7219658e+01    1.0000000e+00    0.0000000e+00    0.0000000e+00    0.0000000e+00    0.0000000e+00    0.0000000e+00    0.0000000e+00    0.0000000e+00    0.0000000e+00    0.0000000e+00    0.0000000e+00    0.0000000e+00    0.0000000e+00    0.0000000e+00    0.0000000e+00    0.0000000e+00    0.0000000e+00    0.0000000e+00    0.0000000e+00    0.0000000e+00
  -2.6881247e+01    1.0000000e+00    0.0000000e+00    0.0000000e+00    0.0000000e+00    0.0000000e+00    0.0000000e+00    0.0000000e+00    0.0000000e+00    0.0000000e+00    0.0000000e+00    0.0000000e+00    0.0000000e+00    0.0000000e+00    0.0000000e+00    0.0000000e+00    0.0000000e+00    0.0000000e+00    0.0000000e+00    0.0000000e+00    0.0000000e+00
  -2.6458234e+01    1.0000000e+00    0.0000000e+00    0.0000000e+00    0.0000000e+00    0.0000000e+00    0.0000000e+00    0.0000000e+00    0.0000000e+00    0.0000000e+00    0.0000000e+00    0.0000000e+00    0.0000000e+00    0.0000000e+00    0.0000000e+00    0.0000000e+00    0.0000000e+00    0.0000000e+00    0.0000000e+00    0.0000000e+00    0.0000000e+00
  -2.6119824e+01    1.0000000e+00    0.0000000e+00    0.0000000e+00    0.0000000e+00    0.0000000e+00    0.0000000e+00    0.0000000e+00    0.0000000e+00    0.0000000e+00    0.0000000e+00    0.0000000e+00    0.0000000e+00    0.0000000e+00    0.0000000e+00    0.0000000e+00    0.0000000e+00    0.0000000e+00    0.0000000e+00    0.0000000e+00    0.0000000e+00
  -2.5849096e+01    1.0000000e+00    0.0000000e+00    0.0000000e+00    0.0000000e+00    0.0000000e+00    0.0000000e+00    0.0000000e+00    0.0000000e+00    0.0000000e+00    0.0000000e+00    0.0000000e+00    0.0000000e+00    0.0000000e+00    0.0000000e+00    0.0000000e+00    0.0000000e+00    0.0000000e+00    0.0000000e+00    0.0000000e+00    0.0000000e+00
  -2.5510686e+01    1.0000000e+00    0.0000000e+00    0.0000000e+00    0.0000000e+00    0.0000000e+00    0.0000000e+00    0.0000000e+00    0.0000000e+00    0.0000000e+00    0.0000000e+00    0.0000000e+00    0.0000000e+00    0.0000000e+00    0.0000000e+00    0.0000000e+00    0.0000000e+00    0.0000000e+00    0.0000000e+00    0.0000000e+00    0.0000000e+00
  -2.5239957e+01    1.0000000e+00    0.0000000e+00    0.0000000e+00    0.0000000e+00    0.0000000e+00    0.0000000e+00    0.0000000e+00    0.0000000e+00    0.0000000e+00    0.0000000e+00    0.0000000e+00    0.0000000e+00    0.0000000e+00    0.0000000e+00    0.0000000e+00    0.0000000e+00    0.0000000e+00    0.0000000e+00    0.0000000e+00    0.0000000e+00
  -2.4901547e+01    1.0000000e+00    0.0000000e+00    0.0000000e+00    0.0000000e+00    0.0000000e+00    0.0000000e+00    0.0000000e+00    0.0000000e+00    0.0000000e+00    0.0000000e+00    0.0000000e+00    0.0000000e+00    0.0000000e+00    0.0000000e+00    0.0000000e+00    0.0000000e+00    0.0000000e+00    0.0000000e+00    0.0000000e+00    0.0000000e+00
  -2.4630819e+01    1.0000000e+00    0.0000000e+00    0.0000000e+00    0.0000000e+00    0.0000000e+00    0.0000000e+00    0.0000000e+00    0.0000000e+00    0.0000000e+00    0.0000000e+00    0.0000000e+00    0.0000000e+00    0.0000000e+00    0.0000000e+00    0.0000000e+00    0.0000000e+00    0.0000000e+00    0.0000000e+00    0.0000000e+00    0.0000000e+00
  -2.4292409e+01    1.0000000e+00    0.0000000e+00    0.0000000e+00    0.0000000e+00    0.0000000e+00    0.0000000e+00    0.0000000e+00    0.0000000e+00    0.0000000e+00    0.0000000e+00    0.0000000e+00    0.0000000e+00    0.0000000e+00    0.0000000e+00    0.0000000e+00    0.0000000e+00    0.0000000e+00    0.0000000e+00    0.0000000e+00    0.0000000e+00
  -2.4021680e+01    1.0000000e+00    0.0000000e+00    0.0000000e+00    0.0000000e+00    0.0000000e+00    0.0000000e+00    0.0000000e+00    0.0000000e+00    0.0000000e+00    0.0000000e+00    0.0000000e+00    0.0000000e+00    0.0000000e+00    0.0000000e+00    0.0000000e+00    0.0000000e+00    0.0000000e+00    0.0000000e+00    0.0000000e+00    0.0000000e+00
  -2.3683270e+01    1.0000000e+00    0.0000000e+00    0.0000000e+00    0.0000000e+00    0.0000000e+00    0.0000000e+00    0.0000000e+00    0.0000000e+00    0.0000000e+00    0.0000000e+00    0.0000000e+00    0.0000000e+00    0.0000000e+00    0.0000000e+00    0.0000000e+00    0.0000000e+00    0.0000000e+00    0.0000000e+00    0.0000000e+00    0.0000000e+00
  -2.3412542e+01    1.0000000e+00    0.0000000e+00    0.0000000e+00    0.0000000e+00    0.0000000e+00    0.0000000e+00    0.0000000e+00    0.0000000e+00    0.0000000e+00    0.0000000e+00    0.0000000e+00    0.0000000e+00    0.0000000e+00    0.0000000e+00    0.0000000e+00    0.0000000e+00    0.0000000e+00    0.0000000e+00    0.0000000e+00    0.0000000e+00
  -2.3074132e+01    1.0000000e+00    0.0000000e+00    0.0000000e+00    0.0000000e+00    0.0000000e+00    0.0000000e+00    0.0000000e+00    0.0000000e+00    0.0000000e+00    0.0000000e+00    0.0000000e+00    0.0000000e+00    0.0000000e+00    0.0000000e+00    0.0000000e+00    0.0000000e+00    0.0000000e+00    0.0000000e+00    0.0000000e+00    0.0000000e+00
  -2.2803403e+01    1.0000000e+00    0.0000000e+00    0.0000000e+00    0.0000000e+00    0.0000000e+00    0.0000000e+00    0.0000000e+00    0.0000000e+00    0.0000000e+00    0.0000000e+00    0.0000000e+00    0.0000000e+00    0.0000000e+00    0.0000000e+00    0.0000000e+00    0.0000000e+00    0.0000000e+00    0.0000000e+00    0.0000000e+00    0.0000000e+00
  -2.2464993e+01    1.0000000e+00    0.0000000e+00    0.0000000e+00    0.0000000e+00    0.0000000e+00    0.0000000e+00    0.0000000e+00    0.0000000e+00    0.0000000e+00    0.0000000e+00    0.0000000e+00    0.0000000e+00    0.0000000e+00    0.0000000e+00    0.0000000e+00    0.0000000e+00    0.0000000e+00    0.0000000e+00    0.0000000e+00    0.0000000e+00
  -2.2194265e+01    1.0000000e+00    0.0000000e+00    0.0000000e+00    0.0000000e+00    0.0000000e+00    0.0000000e+00    0.0000000e+00    0.0000000e+00    0.0000000e+00    0.0000000e+00    0.0000000e+00    0.0000000e+00    0.0000000e+00    0.0000000e+00    0.0000000e+00    0.0000000e+00    0.0000000e+00    0.0000000e+00    0.0000000e+00    0.0000000e+00
  -2.1855855e+01    1.0000000e+00    0.0000000e+00    0.0000000e+00    0.0000000e+00    0.0000000e+00    0.0000000e+00    0.0000000e+00    0.0000000e+00    0.0000000e+00    0.0000000e+00    0.0000000e+00    0.0000000e+00    0.0000000e+00    0.0000000e+00    0.0000000e+00    0.0000000e+00    0.0000000e+00    0.0000000e+00    0.0000000e+00    0.0000000e+00
  -2.1585127e+01    1.0000000e+00    0.0000000e+00    0.0000000e+00    0.0000000e+00    0.0000000e+00    0.0000000e+00    0.0000000e+00    0.0000000e+00    0.0000000e+00    0.0000000e+00    0.0000000e+00    0.0000000e+00    0.0000000e+00    0.0000000e+00    0.0000000e+00    0.0000000e+00    0.0000000e+00    0.0000000e+00    0.0000000e+00    0.0000000e+00
  -2.1246716e+01    1.0000000e+00    0.0000000e+00    0.0000000e+00    0.0000000e+00    0.0000000e+00    0.0000000e+00    0.0000000e+00    0.0000000e+00    0.0000000e+00    0.0000000e+00    0.0000000e+00    0.0000000e+00    0.0000000e+00    0.0000000e+00    0.0000000e+00    0.0000000e+00    0.0000000e+00    0.0000000e+00    0.0000000e+00    0.0000000e+00
  -2.0975988e+01    1.0000000e+00    0.0000000e+00    0.0000000e+00    0.0000000e+00    0.0000000e+00    0.0000000e+00    0.0000000e+00    0.0000000e+00    0.0000000e+00    0.0000000e+00    0.0000000e+00    0.0000000e+00    0.0000000e+00    0.0000000e+00    0.0000000e+00    0.0000000e+00    0.0000000e+00    0.0000000e+00    0.0000000e+00    0.0000000e+00
  -2.0759405e+01    1.0000000e+00    0.0000000e+00    0.0000000e+00    0.0000000e+00    0.0000000e+00    0.0000000e+00    0.0000000e+00    0.0000000e+00    0.0000000e+00    0.0000000e+00    0.0000000e+00    0.0000000e+00    0.0000000e+00    0.0000000e+00    0.0000000e+00    0.0000000e+00    0.0000000e+00    0.0000000e+00    0.0000000e+00    0.0000000e+00
  -2.0488677e+01    1.0000000e+00    0.0000000e+00    0.0000000e+00    0.0000000e+00    0.0000000e+00    0.0000000e+00    0.0000000e+00    0.0000000e+00    0.0000000e+00    0.0000000e+00    0.0000000e+00    0.0000000e+00    0.0000000e+00    0.0000000e+00    0.0000000e+00    0.0000000e+00    0.0000000e+00    0.0000000e+00    0.0000000e+00    0.0000000e+00
  -2.0150267e+01    1.0000000e+00    0.0000000e+00    0.0000000e+00    0.0000000e+00    0.0000000e+00    0.0000000e+00    0.0000000e+00    0.0000000e+00    0.0000000e+00    0.0000000e+00    0.0000000e+00    0.0000000e+00    0.0000000e+00    0.0000000e+00    0.0000000e+00    0.0000000e+00    0.0000000e+00    0.0000000e+00    0.0000000e+00    0.0000000e+00
  -1.9879539e+01    1.0000000e+00    0.0000000e+00    0.0000000e+00    0.0000000e+00    0.0000000e+00    0.0000000e+00    0.0000000e+00    0.0000000e+00    0.0000000e+00    0.0000000e+00    0.0000000e+00    0.0000000e+00    0.0000000e+00    0.0000000e+00    0.0000000e+00    0.0000000e+00    0.0000000e+00    0.0000000e+00    0.0000000e+00    0.0000000e+00
  -1.9799479e+01    1.0000000e+00    0.0000000e+00    0.0000000e+00    0.0000000e+00    0.0000000e+00    0.0000000e+00    0.0000000e+00    0.0000000e+00    0.0000000e+00    0.0000000e+00    0.0000000e+00    0.0000000e+00    0.0000000e+00    0.0000000e+00    0.0000000e+00    0.0000000e+00    0.0000000e+00    0.0000000e+00    0.0000000e+00    0.0000000e+00
  -1.9655371e+01    1.0000000e+00    0.0000000e+00    0.0000000e+00    0.0000000e+00    0.0000000e+00    0.0000000e+00    0.0000000e+00    0.0000000e+00    0.0000000e+00    0.0000000e+00    0.0000000e+00    0.0000000e+00    0.0000000e+00    0.0000000e+00    0.0000000e+00    0.0000000e+00    0.0000000e+00    0.0000000e+00    0.0000000e+00    0.0000000e+00
  -1.9591322e+01    1.0000000e+00    0.0000000e+00    0.0000000e+00    0.0000000e+00    0.0000000e+00    0.0000000e+00    0.0000000e+00    0.0000000e+00    0.0000000e+00    0.0000000e+00    0.0000000e+00    0.0000000e+00    0.0000000e+00    0.0000000e+00    0.0000000e+00    0.0000000e+00    0.0000000e+00    0.0000000e+00    0.0000000e+00    0.0000000e+00
  -1.9447214e+01    1.0000000e+00    0.0000000e+00    0.0000000e+00    0.0000000e+00    0.0000000e+00    0.0000000e+00    0.0000000e+00    0.0000000e+00    0.0000000e+00    0.0000000e+00    0.0000000e+00    0.0000000e+00    0.0000000e+00    0.0000000e+00    0.0000000e+00    0.0000000e+00    0.0000000e+00    0.0000000e+00    0.0000000e+00    0.0000000e+00
  -1.9367154e+01    1.0000000e+00    0.0000000e+00    0.0000000e+00    0.0000000e+00    0.0000000e+00    0.0000000e+00    0.0000000e+00    0.0000000e+00    0.0000000e+00    0.0000000e+00    0.0000000e+00    0.0000000e+00    0.0000000e+00    0.0000000e+00    0.0000000e+00    0.0000000e+00    0.0000000e+00    0.0000000e+00    0.0000000e+00    0.0000000e+00
  -1.9295100e+01    1.0000000e+00    0.0000000e+00    0.0000000e+00    0.0000000e+00    0.0000000e+00    0.0000000e+00    0.0000000e+00    0.0000000e+00    0.0000000e+00    0.0000000e+00    0.0000000e+00    0.0000000e+00    0.0000000e+00    0.0000000e+00    0.0000000e+00    0.0000000e+00    0.0000000e+00    0.0000000e+00    0.0000000e+00    0.0000000e+00
  -1.9182516e+01    1.0000000e+00    0.0000000e+00    0.0000000e+00    0.0000000e+00    0.0000000e+00    0.0000000e+00    0.0000000e+00    0.0000000e+00    0.0000000e+00    0.0000000e+00    0.0000000e+00    0.0000000e+00    0.0000000e+00    0.0000000e+00    0.0000000e+00    0.0000000e+00    0.0000000e+00    0.0000000e+00    0.0000000e+00    0.0000000e+00
  -1.9069931e+01    1.0000000e+00    0.0000000e+00    0.0000000e+00    0.0000000e+00    0.0000000e+00    0.0000000e+00    0.0000000e+00    0.0000000e+00    0.0000000e+00    0.0000000e+00    0.0000000e+00    0.0000000e+00    0.0000000e+00    0.0000000e+00    0.0000000e+00    0.0000000e+00    0.0000000e+00    0.0000000e+00    0.0000000e+00    0.0000000e+00
  -1.8957347e+01    1.0000000e+00    0.0000000e+00    0.0000000e+00    0.0000000e+00    0.0000000e+00    0.0000000e+00    0.0000000e+00    0.0000000e+00    0.0000000e+00    0.0000000e+00    0.0000000e+00    0.0000000e+00    0.0000000e+00    0.0000000e+00    0.0000000e+00    0.0000000e+00    0.0000000e+00    0.0000000e+00    0.0000000e+00    0.0000000e+00
  -1.8844762e+01    1.0000000e+00    0.0000000e+00    0.0000000e+00    0.0000000e+00    0.0000000e+00    0.0000000e+00    0.0000000e+00    0.0000000e+00    0.0000000e+00    0.0000000e+00    0.0000000e+00    0.0000000e+00    0.0000000e+00    0.0000000e+00    0.0000000e+00    0.0000000e+00    0.0000000e+00    0.0000000e+00    0.0000000e+00    0.0000000e+00
  -1.8766579e+01    1.0000000e+00    0.0000000e+00    0.0000000e+00    0.0000000e+00    0.0000000e+00    0.0000000e+00    0.0000000e+00    0.0000000e+00    0.0000000e+00    0.0000000e+00    0.0000000e+00    0.0000000e+00    0.0000000e+00    0.0000000e+00    0.0000000e+00    0.0000000e+00    0.0000000e+00    0.0000000e+00    0.0000000e+00    0.0000000e+00
  -1.8668849e+01    1.0000000e+00    0.0000000e+00    0.0000000e+00    0.0000000e+00    0.0000000e+00    0.0000000e+00    0.0000000e+00    0.0000000e+00    0.0000000e+00    0.0000000e+00    0.0000000e+00    0.0000000e+00    0.0000000e+00    0.0000000e+00    0.0000000e+00    0.0000000e+00    0.0000000e+00    0.0000000e+00    0.0000000e+00    0.0000000e+00
  -1.8546687e+01    1.0000000e+00    0.0000000e+00    0.0000000e+00    0.0000000e+00    0.0000000e+00    0.0000000e+00    0.0000000e+00    0.0000000e+00    0.0000000e+00    0.0000000e+00    0.0000000e+00    0.0000000e+00    0.0000000e+00    0.0000000e+00    0.0000000e+00    0.0000000e+00    0.0000000e+00    0.0000000e+00    0.0000000e+00    0.0000000e+00
  -1.8500000e+01    1.0000000e+00    0.0000000e+00    0.0000000e+00    0.0000000e+00    0.0000000e+00    0.0000000e+00    0.0000000e+00    0.0000000e+00    0.0000000e+00    0.0000000e+00    0.0000000e+00    0.0000000e+00    0.0000000e+00    0.0000000e+00    0.0000000e+00    0.0000000e+00    0.0000000e+00    0.0000000e+00    0.0000000e+00    0.0000000e+00
  -1.8377838e+01    1.0000000e+00    0.0000000e+00    0.0000000e+00    0.0000000e+00    0.0000000e+00    0.0000000e+00    0.0000000e+00    0.0000000e+00    0.0000000e+00    0.0000000e+00    0.0000000e+00    0.0000000e+00    0.0000000e+00    0.0000000e+00    0.0000000e+00    0.0000000e+00    0.0000000e+00    0.0000000e+00    0.0000000e+00    0.0000000e+00
  -1.8280108e+01    1.0000000e+00    0.0000000e+00    0.0000000e+00    0.0000000e+00    0.0000000e+00    0.0000000e+00    0.0000000e+00    0.0000000e+00    0.0000000e+00    0.0000000e+00    0.0000000e+00    0.0000000e+00    0.0000000e+00    0.0000000e+00    0.0000000e+00    0.0000000e+00    0.0000000e+00    0.0000000e+00    0.0000000e+00    0.0000000e+00
  -1.8157946e+01    1.0000000e+00    0.0000000e+00    0.0000000e+00    0.0000000e+00    0.0000000e+00    0.0000000e+00    0.0000000e+00    0.0000000e+00    0.0000000e+00    0.0000000e+00    0.0000000e+00    0.0000000e+00    0.0000000e+00    0.0000000e+00    0.0000000e+00    0.0000000e+00    0.0000000e+00    0.0000000e+00    0.0000000e+00    0.0000000e+00
  -1.8060217e+01    1.0000000e+00    0.0000000e+00    0.0000000e+00    0.0000000e+00    0.0000000e+00    0.0000000e+00    0.0000000e+00    0.0000000e+00    0.0000000e+00    0.0000000e+00    0.0000000e+00    0.0000000e+00    0.0000000e+00    0.0000000e+00    0.0000000e+00    0.0000000e+00    0.0000000e+00    0.0000000e+00    0.0000000e+00    0.0000000e+00
  -1.7938055e+01    1.0000000e+00    0.0000000e+00    0.0000000e+00    0.0000000e+00    0.0000000e+00    0.0000000e+00    0.0000000e+00    0.0000000e+00    0.0000000e+00    0.0000000e+00    0.0000000e+00    0.0000000e+00    0.0000000e+00    0.0000000e+00    0.0000000e+00    0.0000000e+00    0.0000000e+00    0.0000000e+00    0.0000000e+00    0.0000000e+00
  -1.7840325e+01    1.0000000e+00    0.0000000e+00    0.0000000e+00    0.0000000e+00    0.0000000e+00    0.0000000e+00    0.0000000e+00    0.0000000e+00    0.0000000e+00    0.0000000e+00    0.0000000e+00    0.0000000e+00    0.0000000e+00    0.0000000e+00    0.0000000e+00    0.0000000e+00    0.0000000e+00    0.0000000e+00    0.0000000e+00    0.0000000e+00
  -1.7718163e+01    1.0000000e+00    0.0000000e+00    0.0000000e+00    0.0000000e+00    0.0000000e+00    0.0000000e+00    0.0000000e+00    0.0000000e+00    0.0000000e+00    0.0000000e+00    0.0000000e+00    0.0000000e+00    0.0000000e+00    0.0000000e+00    0.0000000e+00    0.0000000e+00    0.0000000e+00    0.0000000e+00    0.0000000e+00    0.0000000e+00
  -1.7620434e+01    1.0000000e+00    0.0000000e+00    0.0000000e+00    0.0000000e+00    0.0000000e+00    0.0000000e+00    0.0000000e+00    0.0000000e+00    0.0000000e+00    0.0000000e+00    0.0000000e+00    0.0000000e+00    0.0000000e+00    0.0000000e+00    0.0000000e+00    0.0000000e+00    0.0000000e+00    0.0000000e+00    0.0000000e+00    0.0000000e+00
  -1.7498272e+01    1.0000000e+00    0.0000000e+00    0.0000000e+00    0.0000000e+00    0.0000000e+00    0.0000000e+00    0.0000000e+00    0.0000000e+00    0.0000000e+00    0.0000000e+00    0.0000000e+00    0.0000000e+00    0.0000000e+00    0.0000000e+00    0.0000000e+00    0.0000000e+00    0.0000000e+00    0.0000000e+00    0.0000000e+00    0.0000000e+00
  -1.7303330e+01    1.0000000e+00    0.0000000e+00    0.0000000e+00    0.0000000e+00    0.0000000e+00    0.0000000e+00    0.0000000e+00    0.0000000e+00    0.0000000e+00    0.0000000e+00    0.0000000e+00    0.0000000e+00    0.0000000e+00    0.0000000e+00    0.0000000e+00    0.0000000e+00    0.0000000e+00    0.0000000e+00    0.0000000e+00    0.0000000e+00
  -1.7207403e+01    1.0000000e+00    0.0000000e+00    0.0000000e+00    0.0000000e+00    0.0000000e+00    0.0000000e+00    0.0000000e+00    0.0000000e+00    0.0000000e+00    0.0000000e+00    0.0000000e+00    0.0000000e+00    0.0000000e+00    0.0000000e+00    0.0000000e+00    0.0000000e+00    0.0000000e+00    0.0000000e+00    0.0000000e+00    0.0000000e+00
  -1.7111501e+01    1.0000000e+00    0.0000000e+00    0.0000000e+00    0.0000000e+00    0.0000000e+00    0.0000000e+00    0.0000000e+00    0.0000000e+00    0.0000000e+00    0.0000000e+00    0.0000000e+00    0.0000000e+00    0.0000000e+00    0.0000000e+00    0.0000000e+00    0.0000000e+00    0.0000000e+00    0.0000000e+00    0.0000000e+00    0.0000000e+00
  -1.7014184e+01    1.0000000e+00    0.0000000e+00    0.0000000e+00    0.0000000e+00    0.0000000e+00    0.0000000e+00    0.0000000e+00    0.0000000e+00    0.0000000e+00    0.0000000e+00    0.0000000e+00    0.0000000e+00    0.0000000e+00    0.0000000e+00    0.0000000e+00    0.0000000e+00    0.0000000e+00    0.0000000e+00    0.0000000e+00    0.0000000e+00
  -1.7000000e+01    1.0000000e+00    0.0000000e+00    0.0000000e+00    0.0000000e+00    0.0000000e+00    0.0000000e+00    0.0000000e+00    0.0000000e+00    0.0000000e+00    0.0000000e+00    0.0000000e+00    0.0000000e+00    0.0000000e+00    0.0000000e+00    0.0000000e+00    0.0000000e+00    0.0000000e+00    0.0000000e+00    0.0000000e+00    0.0000000e+00
  -1.6899511e+01    1.0000000e+00    0.0000000e+00    0.0000000e+00    0.0000000e+00    0.0000000e+00    0.0000000e+00    0.0000000e+00    0.0000000e+00    0.0000000e+00    0.0000000e+00    0.0000000e+00    0.0000000e+00    0.0000000e+00    0.0000000e+00    0.0000000e+00    0.0000000e+00    0.0000000e+00    0.0000000e+00    0.0000000e+00    0.0000000e+00
  -1.6795747e+01    1.0000000e+00    0.0000000e+00    0.0000000e+00    0.0000000e+00    0.0000000e+00    0.0000000e+00    0.0000000e+00    0.0000000e+00    0.0000000e+00    0.0000000e+00    0.0000000e+00    0.0000000e+00    0.0000000e+00    0.0000000e+00    0.0000000e+00    0.0000000e+00    0.0000000e+00    0.0000000e+00    0.0000000e+00    0.0000000e+00
  -1.6687142e+01    1.0000000e+00    0.0000000e+00    0.0000000e+00    0.0000000e+00    0.0000000e+00    0.0000000e+00    0.0000000e+00    0.0000000e+00    0.0000000e+00    0.0000000e+00    0.0000000e+00    0.0000000e+00    0.0000000e+00    0.0000000e+00    0.0000000e+00    0.0000000e+00    0.0000000e+00    0.0000000e+00    0.0000000e+00    0.0000000e+00
  -1.6588095e+01    1.0000000e+00    0.0000000e+00    0.0000000e+00    0.0000000e+00    0.0000000e+00    0.0000000e+00    0.0000000e+00    0.0000000e+00    0.0000000e+00    0.0000000e+00    0.0000000e+00    0.0000000e+00    0.0000000e+00    0.0000000e+00    0.0000000e+00    0.0000000e+00    0.0000000e+00    0.0000000e+00    0.0000000e+00    0.0000000e+00
  -1.6467915e+01    9.9997077e-01    2.9234196e-05    0.0000000e+00    0.0000000e+00    0.0000000e+00    0.0000000e+00    0.0000000e+00    0.0000000e+00    0.0000000e+00    0.0000000e+00    0.0000000e+00    0.0000000e+00    0.0000000e+00    0.0000000e+00    0.0000000e+00    0.0000000e+00    0.0000000e+00    0.0000000e+00    0.0000000e+00    0.0000000e+00
  -1.6342176e+01    9.9994775e-01    5.2249358e-05    0.0000000e+00    0.0000000e+00    0.0000000e+00    0.0000000e+00    0.0000000e+00    0.0000000e+00    0.0000000e+00    0.0000000e+00    0.0000000e+00    0.0000000e+00    0.0000000e+00    0.0000000e+00    0.0000000e+00    0.0000000e+00    0.0000000e+00    0.0000000e+00    0.0000000e+00    0.0000000e+00
  -1.6241584e+01    9.9985266e-01    1.4733669e-04    0.0000000e+00    0.0000000e+00    0.0000000e+00    0.0000000e+00    0.0000000e+00    0.0000000e+00    0.0000000e+00    0.0000000e+00    0.0000000e+00    0.0000000e+00    0.0000000e+00    0.0000000e+00    0.0000000e+00    0.0000000e+00    0.0000000e+00    0.0000000e+00    0.0000000e+00    0.0000000e+00
  -1.6161110e+01    9.9981576e-01    1.4072183e-04    4.3521445e-05    0.0000000e+00    0.0000000e+00    0.0000000e+00    0.0000000e+00    0.0000000e+00    0.0000000e+00    0.0000000e+00    0.0000000e+00    0.0000000e+00    0.0000000e+00    0.0000000e+00    0.0000000e+00    0.0000000e+00    0.0000000e+00    0.0000000e+00    0.0000000e+00    0.0000000e+00
  -1.6060519e+01    9.9976473e-01    1.3162159e-04    1.0365003e-04    0.0000000e+00    0.0000000e+00    0.0000000e+00    0.0000000e+00    0.0000000e+00    0.0000000e+00    0.0000000e+00    0.0000000e+00    0.0000000e+00    0.0000000e+00    0.0000000e+00    0.0000000e+00    0.0000000e+00    0.0000000e+00    0.0000000e+00    0.0000000e+00    0.0000000e+00
  -1.5980045e+01    9.9970169e-01    1.7867033e-04    7.4909883e-05    4.4733546e-05    0.0000000e+00    0.0000000e+00    0.0000000e+00    0.0000000e+00    0.0000000e+00    0.0000000e+00    0.0000000e+00    0.0000000e+00    0.0000000e+00    0.0000000e+00    0.0000000e+00    0.0000000e+00    0.0000000e+00    0.0000000e+00    0.0000000e+00    0.0000000e+00
  -1.5835193e+01    9.9958928e-01    1.8637810e-04    1.3041953e-04    6.4550863e-05    2.9368570e-05    0.0000000e+00    0.0000000e+00    0.0000000e+00    0.0000000e+00    0.0000000e+00    0.0000000e+00    0.0000000e+00    0.0000000e+00    0.0000000e+00    0.0000000e+00    0.0000000e+00    0.0000000e+00    0.0000000e+00    0.0000000e+00    0.0000000e+00
  -1.5770814e+01    9.9954423e-01    1.7190345e-04    1.5284459e-04    5.8059735e-05    7.2958655e-05    0.0000000e+00    0.0000000e+00    0.0000000e+00    0.0000000e+00    0.0000000e+00    0.0000000e+00    0.0000000e+00    0.0000000e+00    0.0000000e+00    0.0000000e+00    0.0000000e+00    0.0000000e+00    0.0000000e+00    0.0000000e+00    0.0000000e+00
  -1.5690341e+01    9.9950061e-01    1.7224233e-04    1.1945783e-04    1.0369495e-04    9.0524245e-05    1.3475032e-05    0.0000000e+00    0.0000000e+00    0.0000000e+00    0.0000000e+00    0.0000000e+00    0.0000000e+00    0.0000000e+00    0.0000000e+00    0.0000000e+00    0.0000000e+00    0.0000000e+00    0.0000000e+00    0.0000000e+00    0.0000000e+00
  -1.5589749e+01    9.9941148e-01    1.8033829e-04    1.6810885e-04    8.2869393e-05    8.3214418e-05    4.6016127e-05    2.7970998e-05    0.0000000e+00    0.0000000e+00    0.0000000e+00    0.0000000e+00    0.0000000e+00    0.0000000e+00    0.0000000e+00    0.0000000e+00    0.0000000e+00    0.0000000e+00    0.0000000e+00    0.0000000e+00    0.0000000e+00
  -1.5464009e+01    9.9937348e-01    1.6669061e-04    1.5486458e-04    1.2190627e-04    7.8485919e-05    6.9143125e-05    2.0827725e-05    0.0000000e+00    1.4604628e-05    0.0000000e+00    0.0000000e+00    0.0000000e+00    0.0000000e+00    0.0000000e+00    0.0000000e+00    0.0000000e+00    0.0000000e+00    0.0000000e+00    0.0000000e+00    0.0000000e+00
  -1.5306834e+01    9.9925727e-01    2.0672940e-04    1.2314255e-04    1.5313918e-04    7.4286788e-05    9.0621742e-05    6.5187238e-05    7.5664634e-06    7.5911108e-06    1.4465854e-05    0.0000000e+00    0.0000000e+00    0.0000000e+00    0.0000000e+00    0.0000000e+00    0.0000000e+00    0.0000000e+00    0.0000000e+00    0.0000000e+00    0.0000000e+00
  -1.5181094e+01    9.9920973e-01    1.7936946e-04    1.7332349e-04    1.0956739e-04    1.1688564e-04    7.5889483e-05    5.7465826e-05    4.8359855e-05    1.4693596e-05    1.4718618e-05    0.0000000e+00    0.0000000e+00    0.0000000e+00    0.0000000e+00    0.0000000e+00    0.0000000e+00    0.0000000e+00    0.0000000e+00    0.0000000e+00    0.0000000e+00
  -1.5024116e+01    9.9910941e-01    2.2410892e-04    1.6493295e-04    1.2167416e-04    7.6888143e-05    1.1541940e-04    8.4551853e-05    4.1838192e-05    4.6129529e-05    1.5041931e-05    0.0000000e+00    0.0000000e+00    0.0000000e+00    0.0000000e+00    0.0000000e+00    0.0000000e+00    0.0000000e+00    0.0000000e+00    0.0000000e+00    0.0000000e+00
  -1.4898532e+01    9.9905305e-01    2.2591902e-04    1.4044748e-04    1.1724678e-04    1.3919353e-04    8.9179335e-05    7.8475135e-05    7.7733160e-05    4.0366611e-05    3.8385801e-05    0.0000000e+00    0.0000000e+00    0.0000000e+00    0.0000000e+00    0.0000000e+00    0.0000000e+00    0.0000000e+00    0.0000000e+00    0.0000000e+00    0.0000000e+00
  -1.4798066e+01    9.9896116e-01    2.5366961e-04    1.5546652e-04    1.1960702e-04    9.0004217e-05    1.6196879e-04    9.9754455e-05    3.1516191e-05    8.0352467e-05    4.6499390e-05    0.0000000e+00    0.0000000e+00    0.0000000e+00    0.0000000e+00    0.0000000e+00    0.0000000e+00    0.0000000e+00    0.0000000e+00    0.0000000e+00    0.0000000e+00
  -1.4674317e+01    9.9891426e-01    2.4936345e-04    1.3282632e-04    1.5422665e-04    9.7418247e-05    1.2533023e-04    1.5920964e-04    2.5467001e-05    4.1474563e-05    9.2801446e-05    7.6178496e-06    0.0000000e+00    0.0000000e+00    0.0000000e+00    0.0000000e+00    0.0000000e+00    0.0000000e+00    0.0000000e+00    0.0000000e+00    0.0000000e+00
  -1.4575318e+01    9.9885111e-01    2.5130508e-04    1.7799115e-04    1.1585450e-04    7.3181188e-05    1.9288327e-04    7.7368925e-05    9.4195712e-05    5.6440126e-05    8.6223952e-05    2.3444599e-05    0.0000000e+00    0.0000000e+00    0.0000000e+00    0.0000000e+00    0.0000000e+00    0.0000000e+00    0.0000000e+00    0.0000000e+00    0.0000000e+00
  -1.4451725e+01    9.9873102e-01    3.5015279e-04    1.2735565e-04    1.3064071e-04    1.2085794e-04    1.4357504e-04    1.1977729e-04    3.4277993e-05    1.2338317e-04    7.9052558e-05    2.4137737e-05    1.5766231e-05    0.0000000e+00    0.0000000e+00    0.0000000e+00    0.0000000e+00    0.0000000e+00    0.0000000e+00    0.0000000e+00    0.0000000e+00
  -1.4352851e+01    9.9867265e-01    3.7720623e-04    1.5277583e-04    5.8719225e-05    1.6390165e-04    1.4134482e-04    1.0043909e-04    7.9685062e-05    6.5253650e-05    1.3987571e-04    2.4270229e-05    2.3877572e-05    0.0000000e+00    0.0000000e+00    0.0000000e+00    0.0000000e+00    0.0000000e+00    0.0000000e+00    0.0000000e+00    0.0000000e+00
  -1.4229259e+01    9.9861794e-01    3.2873265e-04    1.8164832e-04    1.4110575e-04    9.9507954e-05    1.1807747e-04    1.3020898e-04    9.4781682e-05    5.8273143e-05    1.3030682e-04    5.9119195e-05    4.0298203e-05    0.0000000e+00    0.0000000e+00    0.0000000e+00    0.0000000e+00    0.0000000e+00    0.0000000e+00    0.0000000e+00    0.0000000e+00
  -1.4088342e+01    9.9847723e-01    3.9444229e-04    2.0238115e-04    1.2358519e-04    1.1599751e-04    1.5054992e-04    7.3537468e-05    1.2500393e-04    6.3278634e-05    1.4779363e-04    6.8865879e-05    3.2637171e-05    2.4696946e-05    0.0000000e+00    0.0000000e+00    0.0000000e+00    0.0000000e+00    0.0000000e+00    0.0000000e+00    0.0000000e+00
  -1.3975608e+01    9.9841423e-01    3.9126519e-04    2.0101537e-04    1.4692084e-04    1.5461327e-04    9.5877173e-05    1.1581299e-04    1.1869772e-04    6.4562775e-05    1.2037516e-04    9.3912626e-05    4.9835799e-05    3.2882513e-05    0.0000000e+00    0.0000000e+00    0.0000000e+00    0.0000000e+00    0.0000000e+00    0.0000000e+00    0.0000000e+00
  -1.3834872e+01    9.9832877e-01    3.8777143e-04    2.5446562e-04    1.3875494e-04    1.0809741e-04    1.4452467e-04    1.1497611e-04    1.0069878e-04    8.9199846e-05    1.3259568e-04    8.0343504e-05    8.7241335e-05    2.4253545e-05    8.3077369e-06    0.0000000e+00    0.0000000e+00    0.0000000e+00    0.0000000e+00    0.0000000e+00    0.0000000e+00
  -1.3722283e+01    9.9822612e-01    3.7614867e-04    3.3492507e-04    1.1247568e-04    1.4290317e-04    1.5090411e-04    9.2512825e-05    1.0889008e-04    1.0517157e-04    1.2087860e-04    9.2108135e-05    3.6149980e-05    8.4337304e-05    1.6478331e-05    0.0000000e+00    0.0000000e+00    0.0000000e+00    0.0000000e+00    0.0000000e+00    0.0000000e+00
  -1.3581745e+01    9.9810328e-01    4.4683776e-04    2.5190922e-04    2.0013846e-04    1.6211769e-04    1.0966683e-04    1.3437500e-04    7.0543635e-05    1.2874953e-04    1.5201034e-04    5.4086492e-05    7.5118827e-05    6.8841192e-05    4.2328923e-05    0.0000000e+00    0.0000000e+00    0.0000000e+00    0.0000000e+00    0.0000000e+00    0.0000000e+00
  -1.3469314e+01    9.9801494e-01    4.9361652e-04    2.3038103e-04    2.7002283e-04    1.2559215e-04    1.0148134e-04    1.1621917e-04    1.0940015e-04    8.6391161e-05    1.8653400e-04    2.5891076e-05    1.0332472e-04    6.0106171e-05    5.8566579e-05    1.7536874e-05    0.0000000e+00    0.0000000e+00    0.0000000e+00    0.0000000e+00    0.0000000e+00
  -1.3328977e+01    9.9793609e-01    4.8760894e-04    2.4746291e-04    2.4855241e-04    1.6239228e-04    9.5660271e-05    1.0530695e-04    1.6546026e-04    6.5797866e-05    1.5234798e-04    5.0790003e-05    8.4053925e-05    1.1398031e-04    5.8060161e-05    2.6438601e-05    0.0000000e+00    0.0000000e+00    0.0000000e+00    0.0000000e+00    0.0000000e+00
  -1.3216707e+01    9.9782479e-01    5.4262052e-04    2.4741357e-04    2.3111950e-04    1.9049762e-04    1.4917569e-04    7.8689210e-05    9.0152497e-05    1.5452249e-04    1.0557795e-04    8.7631920e-05    8.9586856e-05    7.0762606e-05    9.3895153e-05    2.6078697e-05    1.7484174e-05    0.0000000e+00    0.0000000e+00    0.0000000e+00    0.0000000e+00
  -1.3076564e+01    9.9774480e-01    5.2877905e-04    3.3408749e-04    1.8509903e-04    1.1856427e-04    1.8726720e-04    1.7924415e-04    8.3995879e-05    7.2393956e-05    1.2136473e-04    7.6291905e-05    1.0640695e-04    1.0757381e-04    9.2435537e-05    2.6469432e-05    2.6519157e-05    8.7116005e-06    0.0000000e+00    0.0000000e+00    0.0000000e+00
  -1.2964449e+01    9.9772131e-01    5.5567569e-04    1.9840387e-04    3.2095100e-04    8.9313051e-05    1.4271506e-04    1.5331743e-04    1.9059782e-04    4.8492334e-05    1.1987604e-04    5.8026879e-05    7.7621160e-05    1.2674694e-04    6.2096028e-05    9.9836795e-05    8.8877659e-06    2.6136312e-05    0.0000000e+00    0.0000000e+00    0.0000000e+00
  -1.2824497e+01    9.9766803e-01    5.2661636e-04    2.2952477e-04    2.6459366e-04    1.6427966e-04    1.6050100e-04    1.2291440e-04    1.1991627e-04    9.8143528e-05    1.3111262e-04    7.5013249e-05    1.2049860e-04    6.6033413e-05    5.0910268e-05    1.2048479e-04    4.0527771e-05    4.0895488e-05    0.0000000e+00    0.0000000e+00    0.0000000e+00
  -1.2796507e+01    9.9762381e-01    5.4577900e-04    2.6362606e-04    2.3662695e-04    1.6248292e-04    1.7732649e-04    1.3620250e-04    1.0518136e-04    1.0329749e-04    1.2539277e-04    7.3201222e-05    1.2846949e-04    5.7840260e-05    5.9678608e-05    1.0377100e-04    6.2793234e-05    1.7265680e-05    1.7254148e-05    0.0000000e+00    0.0000000e+00
  -1.2663116e+01    9.9749530e-01    6.2342791e-04    2.2917629e-04    2.7329748e-04    1.1835693e-04    1.9057182e-04    1.4315621e-04    1.1323903e-04    1.0498189e-04    9.5811022e-05    1.2534229e-04    1.1453580e-04    8.2444942e-05    2.6904543e-05    1.1743785e-04    1.8446101e-05    8.1316559e-05    4.6256583e-05    0.0000000e+00    0.0000000e+00
  -1.2594781e+01    9.9739225e-01    6.6540300e-04    2.8036115e-04    2.4508486e-04    1.4238748e-04    1.8352862e-04    1.3419582e-04    1.1607109e-04    9.3027099e-05    1.0706846e-04    1.4600123e-04    9.1681671e-05    1.1583697e-04    2.6800574e-05    7.4139693e-05    6.0858304e-05    5.7436813e-05    5.1442181e-05    1.6426128e-05    0.0000000e+00
  -1.2402587e+01    9.9725207e-01    6.7348678e-04    3.4433264e-04    2.2992233e-04    1.6408601e-04    1.9262282e-04    7.1753107e-05    1.5491486e-04    1.0922748e-04    9.8453677e-05    1.0013158e-04    7.5884124e-05    1.6570628e-04    3.3288437e-05    1.1337160e-04    7.3208293e-05    2.0970769e-05    5.3581309e-05    3.1296957e-05    4.1690908e-05
  -1.2269119e+01    9.9711474e-01    7.0706312e-04    3.8239909e-04    2.3952034e-04    2.0069632e-04    1.5584983e-04    1.2455977e-04    8.8443505e-05    9.0095765e-05    1.5830708e-04    7.5730931e-05    8.8295951e-05    1.4325268e-04    4.1692573e-05    8.1348116e-05    1.2826492e-04    4.7274848e-05    8.5367476e-06    6.5032877e-05    5.8893338e-05
  -1.2162345e+01    9.9701031e-01    7.9593738e-04    3.5553936e-04    2.0513104e-04    2.5249871e-04    1.3102453e-04    1.5513388e-04    9.5765826e-05    1.0052339e-04    9.4052070e-05    1.3701272e-04    4.5477526e-05    6.9898652e-05    1.5178691e-04    5.4956086e-05    1.0375554e-04    4.1894814e-05    5.8538494e-05    5.0099949e-05    9.0665935e-05
  -1.2028877e+01    9.9692642e-01    7.8980609e-04    3.9137295e-04    2.1873205e-04    2.3594376e-04    1.5883112e-04    1.0478589e-04    1.5767052e-04    8.6940678e-05    1.1567999e-04    7.7968489e-05    7.3158459e-05    8.9845646e-05    1.1788107e-04    4.1407874e-05    1.0340910e-04    7.4469317e-05    3.0777735e-05    4.2818851e-05    1.6207673e-04
  -1.1958493e+01    9.9688648e-01    7.8969338e-04    3.7878040e-04    2.5104806e-04    2.0903177e-04    1.5144234e-04    1.5834149e-04    1.2805896e-04    8.4788488e-05    1.2393849e-04    8.6897085e-05    6.7763976e-05    1.0009576e-04    1.0195841e-04    2.9102865e-05    7.9688803e-05    6.3658178e-05    8.5222692e-05    5.3551051e-05    1.7045442e-04
  -1.1893576e+01    9.9680339e-01    8.4376757e-04    3.0329629e-04    3.5232922e-04    2.0672645e-04    1.4949526e-04    1.5877272e-04    1.1485799e-04    9.7703712e-05    1.1069683e-04    9.4371261e-05    6.2031873e-05    1.0910204e-04    9.8497717e-05    4.3296824e-05    6.1847519e-05    6.1364678e-05    8.4822804e-05    7.8449987e-05    1.6518375e-04
  -1.1758243e+01    9.9653759e-01    9.4450750e-04    4.0111055e-04    2.9688576e-04    2.5556548e-04    1.7573357e-04    1.5344357e-04    1.1660475e-04    1.1516669e-04    8.6482290e-05    1.0323271e-04    1.1502650e-04    5.0595141e-05    7.5020934e-05    5.5462373e-05    7.5814767e-05    7.1661025e-05    4.5673260e-05    3.8204462e-05    2.8622173e-04
  -1.1681681e+01    9.9641677e-01    8.9382049e-04    4.9018183e-04    3.7285807e-04    2.3747802e-04    1.7987380e-04    1.6960609e-04    7.6359490e-05    1.7100302e-04    4.1139213e-05    8.0329890e-05    1.0419837e-04    7.6551441e-05    1.3128462e-04    3.6526967e-05    4.7010307e-05    8.3411670e-05    5.8363012e-05    1.9952756e-05    3.1328515e-04
  -1.1565297e+01    9.9616572e-01    9.4857175e-04    4.9783415e-04    3.9623479e-04    2.4190908e-04    2.6538602e-04    2.0070996e-04    1.1860108e-04    8.9198893e-05    9.7392459e-05    9.4835994e-05    7.1607961e-05    6.6908822e-05    5.1516149e-05    5.1734104e-05    5.0776367e-05    6.9033584e-05    5.2097937e-05    4.5662694e-05    4.2426516e-04
  -1.1467703e+01    9.9587467e-01    9.5414112e-04    7.2127782e-04    3.7327158e-04    2.5013282e-04    1.6657306e-04    2.0504021e-04    1.6369665e-04    1.2579075e-04    8.5076603e-05    1.3387514e-04    5.4032877e-05    1.1261227e-04    4.3172781e-05    5.7527475e-05    4.9201499e-05    4.1536888e-05    4.3088684e-05    4.7427874e-05    4.9785257e-04
  -1.1374157e+01    9.9561292e-01    1.1101497e-03    6.2638934e-04    4.5978510e-04    2.8791009e-04    2.4259987e-04    1.4262496e-04    1.2655771e-04    1.3102717e-04    1.0564538e-04    9.6147984e-05    5.5279246e-05    1.0464517e-04    7.1180649e-05    4.0275508e-05    8.7708613e-05    4.4009171e-05    4.1801044e-05    3.9978294e-05    5.7336889e-04
  -1.1255913e+01    9.9530285e-01    1.1642556e-03    6.2967196e-04    5.4628363e-04    3.6414913e-04    2.6568210e-04    1.7122073e-04    1.2886329e-04    1.1081004e-04    6.9097145e-05    9.5384479e-05    9.1641739e-05    8.4013699e-05    4.7359772e-05    8.8573456e-05    5.8698767e-05    5.4349891e-05    9.0247038e-05    7.2865088e-05    5.6397745e-04
  -1.1194489e+01    9.9513815e-01    1.2435696e-03    7.3099395e-04    4.3093731e-04    3.8593109e-04    2.5519557e-04    2.1625463e-04    1.5208028e-04    1.8004752e-04    5.1913395e-05    6.2549741e-05    5.8958306e-05    6.6076319e-05    5.0830512e-05    7.7022165e-05    5.4449286e-05    9.6621400e-05    7.0325398e-05    3.7500160e-05    6.4059285e-04
  -1.1081047e+01    9.9483468e-01    1.4226436e-03    7.9728727e-04    4.6439744e-04    3.4025124e-04    2.5776456e-04    1.5265708e-04    1.6672489e-04    2.0616898e-04    1.1258479e-04    8.3638575e-05    1.0934516e-04    9.5423610e-05    2.5563729e-05    5.6769681e-05    6.6888941e-05    4.3587633e-05    3.1841047e-05    3.0221911e-05    7.0156189e-04
  -1.0968592e+01    9.9463743e-01    1.5026192e-03    7.3759097e-04    5.8292879e-04    3.4511392e-04    3.2503971e-04    1.7756395e-04    1.0012606e-04    1.2544300e-04    1.2328090e-04    1.1093522e-04    1.2390665e-04    1.1286635e-04    4.3573358e-05    8.2621501e-05    7.6206119e-05    4.7701711e-05    5.4520422e-05    3.2437770e-05    6.5809937e-04
  -1.0899376e+01    9.9451971e-01    1.5307123e-03    8.3105627e-04    5.7039534e-04    3.0449523e-04    2.9629436e-04    2.4379587e-04    1.2921305e-04    1.6122616e-04    8.4902989e-05    8.3614382e-05    9.5481234e-05    1.0043561e-04    8.3923913e-05    8.3025958e-05    8.1852768e-05    4.9027097e-05    6.2835191e-05    3.6384291e-05    6.5161686e-04
  -1.0749862e+01    9.9421084e-01    1.6647974e-03    9.0130610e-04    6.0421621e-04    3.8051566e-04    2.9187153e-04    1.7978257e-04    1.4238384e-04    1.9196636e-04    1.0580327e-04    1.1839841e-04    9.5446766e-05    8.3922109e-05    6.2537248e-05    4.5271445e-05    6.9442527e-05    9.3300175e-05    4.5311895e-05    4.9513220e-05    6.6337174e-04
  -1.0661650e+01    9.9406381e-01    1.8203196e-03    8.5289117e-04    5.4020519e-04    4.5140917e-04    3.2939815e-04    2.0065297e-04    1.3021961e-04    1.4768652e-04    1.3770362e-04    1.0518737e-04    9.1236062e-05    9.4183458e-05    3.8300800e-05    9.3239957e-05    4.5628620e-05    7.5799517e-05    6.3899299e-05    3.6045722e-05    6.8218437e-04
  -1.0563708e+01    9.9397750e-01    1.7987406e-03    9.2757310e-04    6.3874587e-04    3.6003312e-04    3.2460312e-04    2.0600723e-04    1.6849405e-04    1.5713880e-04    1.2763724e-04    1.0391501e-04    8.8717630e-05    7.2066066e-05    5.5486428e-05    8.0887241e-05    4.7522903e-05    6.5778221e-05    5.2151300e-05    5.1798536e-05    6.9520486e-04
  -1.0462299e+01    9.9383826e-01    1.8608622e-03    9.8687192e-04    6.2453879e-04    4.1048191e-04    3.0461713e-04    2.3512526e-04    1.4337247e-04    1.4762188e-04    1.1919825e-04    9.3693865e-05    9.3586968e-05    8.2709080e-05    4.7062120e-05    6.0319790e-05    7.3789958e-05    6.1945372e-05    5.0746407e-05    3.9178500e-05    7.2601510e-04
  -1.0375967e+01    9.9370874e-01    1.8977385e-03    1.0991448e-03    6.2666622e-04    3.8802290e-04    3.3915009e-04    1.9756627e-04    1.7272812e-04    1.3104605e-04    9.9521764e-05    8.1266781e-05    9.4431116e-05    1.1001817e-04    2.4543468e-05    5.8509637e-05    6.6173007e-05    6.5842220e-05    5.3922711e-05    4.4385369e-05    7.4058356e-04
  -1.0281628e+01    9.9351836e-01    2.0839289e-03    1.1075149e-03    5.9386469e-04    3.7880615e-04    3.4435924e-04    2.0782705e-04    1.8498742e-04    1.4423283e-04    9.4502442e-05    7.7876122e-05    8.0269994e-05    9.8917945e-05    3.1423286e-05    5.7151151e-05    5.0413501e-05    6.9913054e-05    6.1739596e-05    4.4511912e-05    7.6939908e-04
  -1.0173267e+01    9.9351711e-01    2.0622057e-03    1.0913572e-03    6.6246037e-04    3.7080358e-04    3.1247493e-04    1.9855660e-04    1.8479525e-04    1.2502961e-04    1.1922116e-04    8.1957435e-05    7.4014470e-05    1.0040761e-04    3.8800852e-05    4.1560367e-05    4.4979675e-05    5.6004910e-05    7.5108759e-05    4.4614949e-05    7.9853840e-04
  -1.0051177e+01    9.9339965e-01    2.2161920e-03    1.0309849e-03    6.5661327e-04    4.2225680e-04    2.8797706e-04    1.7565842e-04    1.8474958e-04    1.2948247e-04    1.2346709e-04    8.3230412e-05    7.6312612e-05    8.8720221e-05    4.8742732e-05    4.9465657e-05    5.0382741e-05    4.1131072e-05    7.2500868e-05    5.0186822e-05    8.1229058e-04
  -9.9808389e+00    9.9339116e-01    2.2390921e-03    1.0326847e-03    6.4073114e-04    4.3669106e-04    2.6972515e-04    1.6538106e-04    1.9535630e-04    1.2277200e-04    1.1331167e-04    9.1305224e-05    8.1069036e-05    8.4164841e-05    5.3716978e-05    4.7013965e-05    4.7964048e-05    5.1236592e-05    7.3135677e-05    4.5044293e-05    8.1844558e-04
  -9.8542307e+00    9.9338805e-01    2.2149086e-03    1.0758300e-03    6.0429589e-04    4.5787679e-04    2.7663287e-04    1.3880373e-04    1.8209777e-04    1.5153789e-04    1.0081485e-04    8.1468818e-05    7.8883716e-05    8.9665247e-05    7.6105971e-05    3.7370431e-05    5.0392750e-05    5.4076264e-05    6.7826408e-05    2.9247709e-05    8.4411161e-04
  -9.7979604e+00    9.9339846e-01    2.1840682e-03    1.0975702e-03    6.0136842e-04    4.5691007e-04    2.8181068e-04    1.3293215e-04    1.9296666e-04    1.3070023e-04    1.1319522e-04    8.1443991e-05    8.6234116e-05    7.2408567e-05    7.6031977e-05    4.7365781e-05    5.0591591e-05    5.6758319e-05    6.5347817e-05    2.9271619e-05    8.4456815e-04
  -9.6397002e+00    9.9334928e-01    2.1938519e-03    1.1378404e-03    5.6361420e-04    4.9137098e-04    2.5267306e-04    1.4054932e-04    2.1729664e-04    1.1648828e-04    1.0936758e-04    9.9183665e-05    8.4407062e-05    7.0573794e-05    6.8945551e-05    5.5268116e-05    2.7892043e-05    8.2751374e-05    5.0110973e-05    4.0020076e-05    8.4851194e-04
  -9.5693623e+00    9.9331967e-01    2.2093636e-03    1.1499515e-03    5.6402992e-04    4.9301040e-04    2.4981045e-04    1.3749594e-04    2.1421792e-04    1.2971552e-04    1.0930837e-04    8.9504290e-05    8.9255757e-05    7.7972520e-05    6.1568390e-05    5.5184508e-05    2.7976294e-05    7.7604668e-05    5.2739417e-05    5.0900522e-05    8.4071617e-04
  -9.4814400e+00    9.9329559e-01    2.2618433e-03    1.1250849e-03    5.6040028e-04    4.6082333e-04    2.7402088e-04    1.4761350e-04    1.9011188e-04    1.4880464e-04    1.0205025e-04    9.9930766e-05    8.7363867e-05    8.8054166e-05    4.7006868e-05    6.2905255e-05    3.0655356e-05    7.2773350e-05    5.8277452e-05    5.6385206e-05    8.3030111e-04
  -9.3231798e+00    9.9323014e-01    2.2790216e-03    1.1365608e-03    5.7783828e-04    4.5370824e-04    2.6794788e-04    1.8752191e-04    1.8278288e-04    1.2280873e-04    1.2798396e-04    9.5219223e-05    8.5232781e-05    9.0960480e-05    5.4602077e-05    5.5521618e-05    4.3669614e-05    5.7348877e-05    6.3816848e-05    5.6517209e-05    8.3079793e-04
  -9.2528419e+00    9.9320712e-01    2.3102390e-03    1.1366572e-03    5.8321084e-04    4.3999847e-04    2.7346052e-04    1.9010573e-04    1.7975012e-04    1.1997495e-04    1.2542785e-04    9.2646021e-05    8.7699395e-05    9.0906802e-05    5.9651060e-05    5.0524969e-05    4.1149444e-05    5.9931711e-05    6.1266795e-05    6.4661556e-05    8.2561840e-04
  -9.1965716e+00    9.9319547e-01    2.3129567e-03    1.1491158e-03    5.7851780e-04    4.5070503e-04    2.5746151e-04    1.9594942e-04    1.8520149e-04    1.1724222e-04    1.2284557e-04    9.0207545e-05    9.5081188e-05    8.5994900e-05    6.2207945e-05    4.5495255e-05    3.5965251e-05    6.7733718e-05    5.8657756e-05    7.2842148e-05    8.2034422e-04
  -9.0383114e+00    9.9315132e-01    2.3224352e-03    1.1957287e-03    5.9755587e-04    4.1373182e-04    2.4696074e-04    2.0016782e-04    1.9017060e-04    1.2095914e-04    1.1403862e-04    9.1092672e-05    1.0561634e-04    8.6623506e-05    7.0204242e-05    3.8227096e-05    4.3934114e-05    5.2497432e-05    6.4229938e-05    8.4078118e-05    8.1042487e-04
  -8.9679735e+00    9.9311854e-01    2.3433772e-03    1.2050576e-03    6.0725290e-04    4.0908463e-04    2.5032863e-04    1.8826149e-04    1.9853577e-04    1.2109173e-04    1.1873972e-04    9.1033503e-05    9.5704708e-05    8.4074392e-05    7.2668467e-05    3.8202357e-05    5.1726493e-05    3.9399180e-05    7.2246857e-05    8.1405812e-05    8.1327314e-04
  -8.8800511e+00    9.9309171e-01    2.3687675e-03    1.2007786e-03    6.2004727e-04    4.0873789e-04    2.5059117e-04    1.9091516e-04    1.8784297e-04    1.2681457e-04    1.0655511e-04    9.8937865e-05    9.6164985e-05    8.9452452e-05    6.5393988e-05    3.8267920e-05    5.4481792e-05    3.4212355e-05    8.0537564e-05    7.3453790e-05    8.1633798e-04
  -8.7217909e+00    9.9299208e-01    2.4035144e-03    1.2566009e-03    6.2278229e-04    4.0962845e-04    2.4620524e-04    2.1211791e-04    1.7981015e-04    1.2487128e-04    8.9256957e-05    1.2194696e-04    9.9106386e-05    7.7399510e-05    6.8187349e-05    4.0974617e-05    5.2148679e-05    4.2359851e-05    6.7552932e-05    7.0914895e-05    8.2253696e-04
  -8.6514530e+00    9.9297825e-01    2.4211860e-03    1.2552112e-03    6.0849118e-04    4.2093449e-04    2.4975526e-04    2.0326004e-04    1.9097354e-04    1.2480734e-04    8.9032618e-05    1.2921293e-04    8.4178452e-05    7.9856904e-05    7.3299842e-05    3.8441734e-05    5.2213451e-05    4.2415735e-05    6.2216052e-05    6.8223074e-05    8.2804020e-04
  -8.5951827e+00    9.9295271e-01    2.4698658e-03    1.2297867e-03    6.1661424e-04    3.9698417e-04    2.6708305e-04    1.9752977e-04    1.9677113e-04    1.2756357e-04    8.9021588e-05    1.2670857e-04    8.9180925e-05    7.7425968e-05    7.0840165e-05    3.8451217e-05    4.9614686e-05    3.9734439e-05    6.7570813e-05    6.8372414e-05    8.2817376e-04
  -8.4369225e+00    9.9288141e-01    2.5772211e-03    1.1525953e-03    6.5458509e-04    4.3597077e-04    2.2766368e-04    1.9584341e-04    1.9810628e-04    1.3917176e-04    8.4426672e-05    1.1269961e-04    9.9855397e-05    8.3027555e-05    6.3629700e-05    4.6496608e-05    4.7205585e-05    4.0008519e-05    6.7896312e-05    6.3330318e-05    8.2885829e-04
  -8.3665846e+00    9.9287121e-01    2.5827134e-03    1.1439341e-03    6.7289511e-04    4.2586658e-04    2.2833507e-04    2.0209725e-04    2.0090759e-04    1.3384280e-04    9.4648274e-05    9.7624696e-05    1.0237099e-04    8.5532148e-05    5.8520912e-05    5.4294604e-05    4.4606113e-05    4.0051492e-05    6.7932985e-05    6.3448653e-05    8.2916530e-04
  -8.2786623e+00    9.9282675e-01    2.6296822e-03    1.1393630e-03    6.6306125e-04    4.2778357e-04    2.4212006e-04    2.0244015e-04    1.9018137e-04    1.3725569e-04    1.0796040e-04    8.7935198e-05    1.0288149e-04    8.5857496e-05    5.6185811e-05    5.7094241e-05    5.2663089e-05    3.2197098e-05    6.5392048e-05    6.6389958e-05    8.2681060e-04
  -8.1204021e+00    9.9274877e-01    2.6660854e-03    1.1591797e-03    6.8263808e-04    4.1917104e-04    2.4675252e-04    1.9810711e-04    2.0488274e-04    1.3488922e-04    1.0094370e-04    9.5872328e-05    9.3247630e-05    9.3751986e-05    6.1603035e-05    5.2204547e-05    5.5460056e-05    3.5041250e-05    6.8451653e-05    6.1168695e-05    8.2177534e-04
  -8.0500642e+00    9.9272144e-01    2.6858893e-03    1.1473729e-03    6.8933466e-04    4.2434261e-04    2.6322577e-04    1.9203579e-04    2.0169388e-04    1.2706315e-04    1.0386493e-04    1.0593474e-04    8.5654472e-05    1.0136471e-04    5.9089023e-05    5.2278906e-05    4.7514372e-05    4.3066661e-05    6.0276452e-05    6.1118881e-05    8.2743645e-04
  -7.9621419e+00    9.9268565e-01    2.7121991e-03    1.1663867e-03    6.7067552e-04    4.1592795e-04    2.7782867e-04    1.8699100e-04    2.1931255e-04    1.2182510e-04    9.9137376e-05    1.0140364e-04    9.6223405e-05    9.1614911e-05    5.4091333e-05    5.7591406e-05    5.5631570e-05    4.0544405e-05    6.5923086e-05    5.2998934e-05    8.2804793e-04
  -7.8522389e+00    9.9265244e-01    2.7433071e-03    1.2019409e-03    6.4190902e-04    4.0285503e-04    2.7928130e-04    1.8519868e-04    2.2342609e-04    1.3336042e-04    9.1711063e-05    9.9394091e-05    1.0179245e-04    8.1823355e-05    6.2055293e-05    6.3082141e-05    5.0573938e-05    4.8908021e-05    5.7824881e-05    5.0428820e-05    8.2868568e-04
  -7.7643166e+00    9.9263953e-01    2.7749118e-03    1.1908422e-03    6.2235833e-04    4.1160174e-04    2.8597803e-04    1.9105427e-04    2.0339526e-04    1.4721985e-04    9.1443039e-05    1.0441246e-04    1.0426534e-04    6.9052328e-05    7.7690141e-05    4.9971023e-05    5.0623165e-05    5.7087874e-05    4.9595456e-05    5.6127042e-05    8.2283655e-04
  -7.6939787e+00    9.9262792e-01    2.7951972e-03    1.1680384e-03    6.4335931e-04    4.1499253e-04    2.8215143e-04    1.8751676e-04    2.0330245e-04    1.4173519e-04    9.1437798e-05    1.1973483e-04    9.4093179e-05    7.4243092e-05    7.7845686e-05    4.2132441e-05    4.8016694e-05    6.2476463e-05    5.2456509e-05    4.4931007e-05    8.2842024e-04
  -7.4961534e+00    9.9254803e-01    2.8376962e-03    1.1790544e-03    6.6481320e-04    4.0041477e-04    2.9190688e-04    2.0092008e-04    2.0470272e-04    1.3218851e-04    9.7508756e-05    1.3641964e-04    7.9636686e-05    6.1939825e-05    8.8939846e-05    3.7128415e-05    5.3790735e-05    6.5609873e-05    4.1592144e-05    5.6448951e-05    8.2126045e-04
  -7.3378932e+00    9.9247725e-01    2.9101521e-03    1.1534558e-03    6.8742446e-04    4.0866355e-04    2.8230417e-04    2.0098988e-04    2.0812592e-04    1.1838956e-04    1.1066826e-04    1.3390938e-04    8.4667238e-05    5.9375982e-05    9.1617239e-05    2.9151732e-05    6.1906417e-05    7.1158209e-05    3.8946624e-05    5.0864135e-05    8.2097817e-04
  -7.2499708e+00    9.9246128e-01    2.9234126e-03    1.1587669e-03    6.8807473e-04    4.0928258e-04    2.6970679e-04    1.9001444e-04    2.2424920e-04    1.1613995e-04    1.2958555e-04    1.1643812e-04    8.7603893e-05    6.7430228e-05    7.6104403e-05    3.9849832e-05    5.9398083e-05    7.9622001e-05    3.3504965e-05    5.1020973e-05    8.1851108e-04
  -7.1400679e+00    9.9241444e-01    2.9744444e-03    1.1552130e-03    6.6583259e-04    4.3372011e-04    2.6354173e-04    1.9395422e-04    2.2530993e-04    1.0285100e-04    1.4630795e-04    1.0409550e-04    9.5789567e-05    7.2999754e-05    6.3130966e-05    4.8007354e-05    6.2315783e-05    7.1601077e-05    3.9188839e-05    5.6853141e-05    8.1040382e-04
  -7.0521456e+00    9.9238919e-01    3.0144533e-03    1.1313486e-03    6.7096213e-04    4.3823205e-04    2.6706255e-04    1.8781377e-04    2.2545176e-04    1.0276727e-04    1.5684638e-04    9.3563475e-05    1.0087506e-04    7.5617410e-05    6.3109262e-05    5.0834197e-05    5.4176011e-05    7.1682622e-05    5.0433104e-05    4.8439804e-05    8.0714104e-04
  -6.9818077e+00    9.9240529e-01    3.0013694e-03    1.1180364e-03    6.8020199e-04    4.4952850e-04    2.6001487e-04    1.9366396e-04    2.1361571e-04    9.9952950e-05    1.6238100e-04    9.6133738e-05    9.8317997e-05    8.6099485e-05    5.5295998e-05    4.5581101e-05    4.8635293e-05    8.5471052e-05    4.4916317e-05    5.4169642e-05    8.0132214e-04
  -6.8938853e+00    9.9237063e-01    3.0184784e-03    1.1166394e-03    7.1802519e-04    4.3143950e-04    2.6052975e-04    1.9711331e-04    2.0248659e-04    1.1137893e-04    1.5247171e-04    9.6622639e-05    1.0915715e-04    8.3834239e-05    5.2850830e-05    6.1943914e-05    4.0829739e-05    7.4690408e-05    5.0694677e-05    5.4282930e-05    7.9590134e-04
  -6.7839824e+00    9.9237390e-01    2.9822075e-03    1.1269168e-03    7.4563853e-04    4.2147563e-04    2.7159623e-04    1.9147776e-04    1.8599144e-04    1.3713535e-04    1.4250305e-04    9.7136733e-05    1.1498883e-04    8.4244836e-05    4.7798061e-05    5.9437688e-05    4.6435148e-05    6.1062446e-05    6.7746186e-05    4.8712728e-05    7.9359243e-04
  -6.6960601e+00    9.9234634e-01    3.0059205e-03    1.1367008e-03    7.4089942e-04    4.2843800e-04    2.5509079e-04    2.0445395e-04    1.7422886e-04    1.4553631e-04    1.5035609e-04    9.4262841e-05    1.2012572e-04    7.3637855e-05    5.0432081e-05    6.4834108e-05    3.5527187e-05    6.3857063e-05    7.3442166e-05    4.8729524e-05    7.8718382e-04
  -6.5377998e+00    9.9230497e-01    3.0252855e-03    1.1647372e-03    7.2136148e-04    4.2363870e-04    2.7713928e-04    1.9571367e-04    1.7531512e-04    1.4619712e-04    1.4837845e-04    1.0000710e-04    1.1279851e-04    7.1265816e-05    5.8572940e-05    6.7663652e-05    4.1243948e-05    5.8586631e-05    8.5130281e-05    4.3187465e-05    7.7880920e-04
  -6.4278969e+00    9.9227033e-01    3.0365438e-03    1.2006340e-03    6.9707908e-04    4.5413335e-04    2.5671248e-04    2.1166449e-04    1.6364338e-04    1.3280152e-04    1.6543293e-04    9.5095598e-05    1.0530367e-04    7.4164566e-05    8.0319310e-05    4.8805653e-05    3.8551285e-05    6.4342782e-05    8.2464579e-05    4.6121432e-05    7.7585603e-04
  -6.3399746e+00    9.9226925e-01    3.0211673e-03    1.1946462e-03    7.2734226e-04    4.5022008e-04    2.5668877e-04    2.1486510e-04    1.6916696e-04    1.1821330e-04    1.6271386e-04    1.0825711e-04    9.4662844e-05    7.9441539e-05    8.5748614e-05    4.0635281e-05    3.8566558e-05    6.7161021e-05    8.5431688e-05    4.6220481e-05    7.6960473e-04
  -6.2300716e+00    9.9227254e-01    3.0092860e-03    1.2242158e-03    6.9763911e-04    4.6987495e-04    2.3337757e-04    2.3179411e-04    1.6092469e-04    1.2432413e-04    1.6602755e-04    1.1140982e-04    8.9868200e-05    7.9834175e-05    9.6959007e-05    3.2683052e-05    3.0375868e-05    7.2996911e-05    7.4241521e-05    5.7802563e-05    7.6382377e-04
  -6.1421493e+00    9.9226665e-01    3.0136828e-03    1.2251250e-03    6.8593916e-04    4.6768401e-04    2.6461099e-04    2.1560865e-04    1.6422604e-04    1.2392401e-04    1.6310862e-04    1.1664776e-04    9.2444866e-05    6.6503965e-05    1.1311934e-04    2.7300955e-05    3.0470744e-05    7.8784253e-05    5.9993309e-05    6.9535690e-05    7.5463490e-04
  -6.0322464e+00    9.9221566e-01    3.0600313e-03    1.2000885e-03    7.2189754e-04    4.6803002e-04    2.6805590e-04    2.0340892e-04    1.5926502e-04    1.3023910e-04    1.5580591e-04    1.1741770e-04    1.0091647e-04    5.6117060e-05    1.2159608e-04    3.2855896e-05    3.0641574e-05    7.3404136e-05    6.0014599e-05    7.8534850e-05    7.4602103e-04
  -5.9443240e+00    9.9217903e-01    3.0761866e-03    1.2033091e-03    6.9223067e-04    5.1196457e-04    2.6181573e-04    2.1683127e-04    1.5631708e-04    1.2469587e-04    1.5034485e-04    1.3338296e-04    9.0163480e-05    7.2171528e-05    1.1072302e-04    3.5582583e-05    3.3470938e-05    8.7661160e-05    4.5873515e-05    8.4598935e-05    7.3365094e-04
  -5.8344211e+00    9.9215916e-01    3.0533778e-03    1.2238951e-03    6.9987772e-04    5.1426787e-04    2.7019509e-04    2.2114027e-04    1.5978103e-04    1.1942635e-04    1.5392508e-04    1.2070277e-04    9.8689847e-05    9.1477986e-05    9.7733748e-05    3.3018575e-05    3.3553812e-05    9.0714677e-05    4.3138008e-05    9.0778469e-05    7.2514117e-04
  -5.6970424e+00    9.9210426e-01    3.0954015e-03    1.2358381e-03    6.9755562e-04    5.1934693e-04    2.8415124e-04    2.1206910e-04    1.5417007e-04    1.3688164e-04    1.4063906e-04    1.1880228e-04    9.6536129e-05    8.9179390e-05    9.2640564e-05    3.5885659e-05    4.4838647e-05    8.2361432e-05    4.9060281e-05    6.7451004e-05    7.4293064e-04
  -5.5871395e+00    9.9208843e-01    3.1344472e-03    1.1918252e-03    7.0447912e-04    5.4568575e-04    2.8984332e-04    1.9887647e-04    1.4214860e-04    1.3743915e-04    1.4622172e-04    1.1855078e-04    8.8314568e-05    1.0250391e-04    8.4362569e-05    4.4158700e-05    4.7657617e-05    8.2341928e-05    5.4940117e-05    4.9872624e-05    7.4790335e-04
  -5.4992171e+00    9.9206503e-01    3.1542816e-03    1.1741222e-03    7.3489068e-04    5.3010669e-04    2.9690019e-04    1.9621562e-04    1.4518019e-04    1.3757937e-04    1.4885612e-04    9.9479384e-05    1.1787212e-04    9.7101927e-05    7.0720863e-05    5.2449065e-05    6.1801058e-05    6.8179781e-05    4.9192597e-05    5.2741328e-05    7.4729771e-04
  -5.3893142e+00    9.9203457e-01    3.1395921e-03    1.2579568e-03    6.9928610e-04    5.1242841e-04    3.1215966e-04    1.7503098e-04    1.6743716e-04    1.3554948e-04    1.4408228e-04    1.0804250e-04    1.1310591e-04    1.0570589e-04    7.1070811e-05    5.2779650e-05    6.1979371e-05    7.1320075e-05    4.0634635e-05    4.9935980e-05    7.4733483e-04
  -5.2519355e+00    9.9196031e-01    3.1902248e-03    1.2581359e-03    7.4322819e-04    4.7482933e-04    3.1480651e-04    1.9574566e-04    1.5588622e-04    1.5084806e-04    1.3920555e-04    1.0309903e-04    1.1387599e-04    1.1174894e-04    6.5962380e-05    5.0223088e-05    6.7771509e-05    6.8716500e-05    4.9500656e-05    4.4288801e-05    7.4159094e-04
  -5.1420326e+00    9.9194429e-01    3.1820405e-03    1.2800392e-03    7.5184613e-04    4.4790564e-04    3.4721784e-04    1.9196960e-04    1.6749492e-04    1.3607036e-04    1.3347730e-04    1.1112682e-04    9.7356169e-05    1.1697701e-04    6.8610308e-05    6.9761127e-05    5.3683621e-05    7.7409577e-05    4.6682259e-05    4.1432451e-05    7.3460595e-04
  -5.0541103e+00    9.9186994e-01    3.2158549e-03    1.2993790e-03    7.8274211e-04    4.2802599e-04    3.5496034e-04    1.9211635e-04    1.7977262e-04    1.2712750e-04    1.2785129e-04    1.3282065e-04    7.8312510e-05    1.1694258e-04    7.1355110e-05    7.2532685e-05    6.2216605e-05    7.1843567e-05    4.0844573e-05    5.6362574e-05    7.1900020e-04
  -4.9442073e+00    9.9181460e-01    3.2577274e-03    1.3023215e-03    7.9314783e-04    4.2470837e-04    3.5254338e-04    2.0261330e-04    1.7737393e-04    1.3315741e-04    1.1436305e-04    1.3905073e-04    8.1440699e-05    1.1480004e-04    7.7249693e-05    7.2793713e-05    5.9587180e-05    6.3401072e-05    5.2603814e-05    5.9514900e-05    7.0700283e-04
  -4.8068287e+00    9.9174610e-01    3.3299333e-03    1.2752380e-03    8.0897361e-04    4.2980665e-04    3.4284122e-04    2.1361310e-04    1.7245958e-04    1.2546915e-04    1.2639067e-04    1.3984208e-04    7.0854430e-05    1.2079328e-04    9.4204591e-05    6.4547078e-05    5.9737125e-05    6.3516943e-05    5.2697122e-05    5.6604321e-05    7.0637290e-04
  -4.6969257e+00    9.9173368e-01    3.3156126e-03    1.3021651e-03    7.9304318e-04    4.4640743e-04    3.3539214e-04    2.2704678e-04    1.6960421e-04    1.2528667e-04    1.3451049e-04    1.2873226e-04    6.8101910e-05    1.1795128e-04    1.0247132e-04    6.7343803e-05    5.6982125e-05    6.6471418e-05    5.2831216e-05    5.0643647e-05    7.0572536e-04
  -4.5595471e+00    9.9169427e-01    3.3504587e-03    1.2940338e-03    7.9555554e-04    4.4457697e-04    3.4689995e-04    2.4073362e-04    1.5174116e-04    1.2325643e-04    1.5506828e-04    1.2386803e-04    6.0224467e-05    1.2425698e-04    1.0582086e-04    5.0626416e-05    7.4403939e-05    7.2596769e-05    3.8344157e-05    5.0724239e-05    7.0253625e-04
  -4.4496441e+00    9.9166706e-01    3.3268991e-03    1.3381565e-03    8.0044448e-04    4.3387080e-04    3.5060623e-04    2.6705346e-04    1.3612230e-04    1.1446607e-04    1.6370109e-04    1.0996734e-04    7.1180216e-05    1.1013707e-04    1.2246420e-04    5.3372012e-05    7.7280017e-05    6.3793051e-05    5.3101816e-05    4.1833372e-05    6.9848685e-04
  -4.3122655e+00    9.9165342e-01    3.3405924e-03    1.3478947e-03    7.7206340e-04    4.5149857e-04    3.7143037e-04    2.5402022e-04    1.2748472e-04    1.4107061e-04    1.4990680e-04    1.0508249e-04    6.6131720e-05    1.1063978e-04    1.3151725e-04    3.6691625e-05    9.1938572e-05    5.8122586e-05    6.5060808e-05    3.3103428e-05    6.9232800e-04
  -4.2023625e+00    9.9155832e-01    3.4357434e-03    1.3240392e-03    7.7079907e-04    4.6877294e-04    3.7545015e-04    2.6345118e-04    1.3031141e-04    1.3509152e-04    1.6079321e-04    1.0761533e-04    5.7844787e-05    9.9321802e-05    1.2840793e-04    5.6514152e-05    8.6245252e-05    6.3967015e-05    5.3222664e-05    3.3083328e-05    6.9100146e-04
  -4.0649839e+00    9.9148316e-01    3.5072242e-03    1.3021608e-03    7.8705614e-04    4.7779702e-04    3.4931672e-04    2.8774324e-04    1.4314934e-04    1.3554228e-04    1.4722027e-04    1.1383372e-04    5.2589556e-05    1.0818245e-04    1.1212023e-04    6.8144139e-05    9.5223624e-05    6.1312656e-05    5.0366550e-05    2.4115030e-05    6.9374291e-04
  -3.9550809e+00    9.9146657e-01    3.5077271e-03    1.3184139e-03    7.9068789e-04    4.6982865e-04    3.4998767e-04    2.8745356e-04    1.4625329e-04    1.4162403e-04    1.2743854e-04    1.3593512e-04    4.6893743e-05    1.2475271e-04    8.9536305e-05    8.2378564e-05    8.0665731e-05    8.1803294e-05    3.8530252e-05    2.1093490e-05    6.9242300e-04
  -3.8177023e+00    9.9144478e-01    3.5244080e-03    1.3255055e-03    7.9657151e-04    4.3643143e-04    3.8145704e-04    2.6868665e-04    1.6300740e-04    1.4824038e-04    1.1971889e-04    1.3981452e-04    3.8885095e-05    1.4237996e-04    6.7686924e-05    9.7277779e-05    7.5401635e-05    8.2245665e-05    3.8750799e-05    2.1294717e-05    6.8745253e-04
  -3.6697370e+00    9.9143292e-01    3.4750258e-03    1.3977864e-03    7.6619412e-04    4.6440879e-04    3.6372706e-04    2.4349210e-04    1.8052843e-04    1.7292747e-04    1.2278664e-04    1.1762548e-04    6.3864835e-05    1.3407719e-04    6.4876460e-05    1.0014364e-04    8.4041614e-05    7.3385107e-05    3.5754991e-05    2.7385643e-05    6.7905182e-04
  -3.5513648e+00    9.9141787e-01    3.4667960e-03    1.4292872e-03    7.9500719e-04    4.2701834e-04    3.5033306e-04    2.6076527e-04    1.9216022e-04    1.6943693e-04    1.2844526e-04    9.7664871e-05    8.8938381e-05    1.0338801e-04    7.3275297e-05    1.0020865e-04    9.2873530e-05    6.1702719e-05    3.5825765e-05    3.9575542e-05    6.6942282e-04
  -3.4035011e+00    9.9135752e-01    3.4787954e-03    1.4632281e-03    8.1358791e-04    3.9633889e-04    3.8412070e-04    2.5457944e-04    1.8923414e-04    1.9073392e-04    1.1738928e-04    6.9994114e-05    1.3400980e-04    7.2893631e-05    9.0500137e-05    8.8994608e-05    1.0459983e-04    5.0069215e-05    3.5972079e-05    4.2525836e-05    6.6491045e-04
  -3.2852102e+00    9.9131618e-01    3.5060000e-03    1.4547834e-03    8.3257567e-04    4.0045964e-04    3.7650861e-04    2.6513231e-04    1.8512148e-04    1.8767624e-04    1.2066519e-04    6.7097773e-05    1.4202538e-04    7.2837020e-05    1.0177901e-04    8.0333506e-05    1.0756072e-04    3.8243516e-05    3.6003226e-05    6.0825931e-05    6.4818968e-04
  -3.1373658e+00    9.9129276e-01    3.5327962e-03    1.4272795e-03    8.4561749e-04    4.2145679e-04    3.5573868e-04    2.7071375e-04    2.0408250e-04    2.0350074e-04    8.0878762e-05    1.0143580e-04    1.3170998e-04    5.6505299e-05    1.1099427e-04    8.6563105e-05    9.6480211e-05    3.5530963e-05    4.8371736e-05    7.9603096e-05    6.1797631e-04
  -2.9895667e+00    9.9124105e-01    3.5650416e-03    1.4137868e-03    8.7353925e-04    4.0325133e-04    4.0255864e-04    2.4652285e-04    1.9191675e-04    2.0150707e-04    1.0428806e-04    1.0142637e-04    1.2882476e-04    5.0798356e-05    1.2513696e-04    7.2027867e-05    1.0220264e-04    3.2581700e-05    4.5254855e-05    9.1633018e-05    6.0664902e-04
  -2.8713274e+00    9.9124446e-01    3.5196173e-03    1.4512244e-03    8.5254229e-04    4.2858995e-04    3.8474219e-04    2.5719163e-04    1.9250724e-04    2.1028321e-04    1.0110387e-04    1.0711223e-04    1.2017705e-04    5.6348935e-05    1.3078406e-04    8.3560899e-05    8.1857118e-05    3.8573960e-05    4.5221481e-05    9.4674667e-05    5.9942313e-04
  -2.7340939e+00    9.9115628e-01    3.5825240e-03    1.4394491e-03    8.6968915e-04    4.6151275e-04    3.8131316e-04    2.4043232e-04    1.9374899e-04    2.1409209e-04    1.0728600e-04    1.2454481e-04    1.0097408e-04    7.6459631e-05    1.1705089e-04    7.5030458e-05    7.6208973e-05    5.6618804e-05    5.4458571e-05    9.1912381e-05    5.8041076e-04
  -2.5863637e+00    9.9113029e-01    3.6079407e-03    1.4445551e-03    8.7375663e-04    4.5036909e-04    3.6528187e-04    2.7123624e-04    2.0349053e-04    1.8959567e-04    1.3675745e-04    1.0792179e-04    8.7181967e-05    1.0229610e-04    9.7391045e-05    8.3925516e-05    6.4750897e-05    6.5749285e-05    6.0694746e-05    9.2232876e-05    5.6458593e-04
  -2.4386716e+00    9.9109310e-01    3.6029428e-03    1.4674197e-03    8.7782165e-04    4.6299738e-04    3.7602484e-04    2.5682478e-04    2.0414594e-04    1.8683123e-04    1.6301940e-04    9.0671061e-05    9.0020842e-05    9.6411315e-05    1.1725171e-04    7.8119223e-05    5.8854205e-05    6.2746882e-05    7.5699547e-05    8.6011729e-05    5.5308533e-04
  -2.3205179e+00    9.9103738e-01    3.6433674e-03    1.4726320e-03    8.8156037e-04    4.9373649e-04    3.5655493e-04    2.5931274e-04    1.8819195e-04    1.9276338e-04    1.7127336e-04    8.4756471e-05    1.1529889e-04    8.2099459e-05    1.1136121e-04    7.5177069e-05    6.4645792e-05    6.8801148e-05    7.8720280e-05    7.3754118e-05    5.4861178e-04
  -2.1728566e+00    9.9094969e-01    3.6616755e-03    1.5377574e-03    8.7373675e-04    5.1438526e-04    3.4624248e-04    2.6047057e-04    1.9133998e-04    1.9649432e-04    1.6640806e-04    7.6750147e-05    1.2999271e-04    9.0945817e-05    1.0038904e-04    6.0775412e-05    7.0573668e-05    8.6926280e-05    6.6700216e-05    7.6891900e-05    5.4185596e-04
  -2.0251572e+00    9.9084815e-01    3.7316393e-03    1.5412694e-03    8.5998387e-04    5.7999244e-04    3.0271931e-04    2.5292906e-04    2.0508056e-04    2.3344453e-04    1.1711724e-04    1.0571988e-04    1.3017039e-04    1.0248493e-04    9.4862924e-05    6.3899151e-05    6.4844264e-05    9.6025134e-05    6.6933561e-05    7.3928837e-05    5.2880490e-04
  -1.8775140e+00    9.9077346e-01    3.7903214e-03    1.5381028e-03    8.6575660e-04    5.7311481e-04    3.4729804e-04    2.2884226e-04    1.9233937e-04    2.4970804e-04    1.1714210e-04    1.3426045e-04    1.1330136e-04    8.5415177e-05    9.7761616e-05    8.1508499e-05    5.6221779e-05    1.0205928e-04    7.0144591e-05    5.5498171e-05    5.2774329e-04
  -1.7298696e+00    9.9072561e-01    3.7768266e-03    1.6018647e-03    8.3934753e-04    5.8204663e-04    3.7730785e-04    2.2816920e-04    1.9477525e-04    2.4068688e-04    1.1682205e-04    1.2861314e-04    1.3047048e-04    7.4097028e-05    1.0646915e-04    6.9890290e-05    6.8065822e-05    9.3122781e-05    6.3988274e-05    6.7894363e-05    5.1392745e-04
  -1.5822224e+00    9.9067434e-01    3.8187620e-03    1.6008057e-03    8.3934906e-04    5.7408248e-04    4.1504488e-04    2.1370771e-04    2.2609333e-04    1.9750040e-04    1.3998684e-04    1.0585081e-04    1.6465038e-04    5.7051397e-05    1.0075090e-04    6.9919566e-05    7.9814394e-05    8.1201265e-05    6.9996968e-05    6.7926935e-05    5.0316145e-04
  -1.4345764e+00    9.9062381e-01    3.8106708e-03    1.6540562e-03    8.2626967e-04    5.7452296e-04    4.3435203e-04    2.1413715e-04    2.2672299e-04    1.7016784e-04    1.8434070e-04    9.7077094e-05    1.5621388e-04    7.7115607e-05    7.4772907e-05    9.0425519e-05    7.9753894e-05    7.5106308e-05    7.3177502e-05    6.1808303e-05    4.9550192e-04
  -1.2869298e+00    9.9062004e-01    3.7837826e-03    1.6884497e-03    8.2089547e-04    5.3913805e-04    4.6898866e-04    2.2450301e-04    2.1452303e-04    1.5552194e-04    2.1683560e-04    1.0532176e-04    1.2509894e-04    1.0563920e-04    6.3297198e-05    9.6354937e-05    8.2751073e-05    6.9023633e-05    7.9376763e-05    4.6394508e-05    4.9406884e-04
  -1.1393007e+00    9.9060325e-01    3.7967043e-03    1.7003597e-03    8.1614319e-04    5.0668366e-04    4.9537129e-04    2.5507572e-04    1.8256531e-04    1.7644589e-04    1.9619768e-04    1.2840839e-04    1.0807768e-04    1.1992835e-04    4.8907806e-05    1.1379385e-04    7.6970623e-05    7.2084214e-05    5.7852653e-05    5.2560469e-05    4.9261590e-04
  -9.9174294e-01    9.9057300e-01    3.7910893e-03    1.7205942e-03    8.2678039e-04    5.5180441e-04    4.4539070e-04    2.9296266e-04    1.5341248e-04    1.9749628e-04    1.7831055e-04    1.3709665e-04    9.6665433e-05    1.4007783e-04    4.8980371e-05    1.0205775e-04    7.7007411e-05    8.7100969e-05    4.8696593e-05    5.2755394e-05    4.7871723e-04
  -8.4411526e-01    9.9051066e-01    3.8515060e-03    1.7310458e-03    8.0882473e-04    5.6386021e-04    4.3308667e-04    3.0099131e-04    1.6312006e-04    2.0373564e-04    1.5162823e-04    1.6035750e-04    9.0925567e-05    1.3717761e-04    7.2096208e-05    8.4569825e-05    9.1907208e-05    8.7135048e-05    3.6591998e-05    5.5921242e-05    4.6486397e-04
  -6.9925045e-01    9.9041633e-01    3.9000948e-03    1.7341745e-03    8.2973129e-04    5.6559668e-04    4.4063533e-04    3.2828372e-04    1.6893574e-04    1.7965149e-04    1.6309761e-04    1.6045829e-04    9.6544934e-05    1.2277130e-04    9.8111137e-05    7.8878519e-05    8.6019328e-05    7.4996876e-05    5.1803377e-05    4.6596352e-05    4.5729284e-04
  -5.5441444e-01    9.9034930e-01    3.9821409e-03    1.6954111e-03    8.5655089e-04    5.3493782e-04    4.8423726e-04    3.0372969e-04    2.0732263e-04    1.4905339e-04    1.7783495e-04    1.5176951e-04    9.0816620e-05    1.3700836e-04    9.5212435e-05    7.0081507e-05    9.7653391e-05    6.9020962e-05    5.7877025e-05    4.0243786e-05    4.4979596e-04
  -4.0678747e-01    9.9030100e-01    4.0501236e-03    1.6229353e-03    8.8646377e-04    5.7182295e-04    4.8992150e-04    2.8502254e-04    2.2384731e-04    1.3674188e-04    1.7494011e-04    1.4039838e-04    1.0510621e-04    1.3984606e-04    9.2288791e-05    7.8789750e-05    9.1605023e-05    6.9103641e-05    7.3086682e-05    4.6568461e-05    4.2038527e-04
  -2.5915667e-01    9.9021387e-01    4.0968175e-03    1.6584093e-03    9.1534165e-04    5.4663452e-04    4.5843959e-04    3.0277315e-04    2.4071901e-04    1.4007035e-04    1.7822541e-04    1.4018624e-04    1.1639734e-04    1.3412518e-04    9.2330189e-05    8.7602228e-05    7.9729927e-05    6.0042458e-05    8.2129155e-05    4.6429007e-05    4.0972530e-04
  -1.1152292e-01    9.9015036e-01    4.1214474e-03    1.6736559e-03    9.6276433e-04    5.1792837e-04    4.4175726e-04    3.1973026e-04    2.6287416e-04    1.5740007e-04    1.4604189e-04    1.4863308e-04    1.3065235e-04    1.0260167e-04    1.1241132e-04    9.9292578e-05    5.9080488e-05    7.8001347e-05    7.6169871e-05    4.0158199e-05    3.9903627e-04
   3.6106750e-02    9.9012726e-01    4.1326050e-03    1.6721363e-03    9.5863790e-04    5.2657976e-04    4.5722506e-04    3.3212661e-04    2.3668424e-04    2.0884276e-04    1.1036130e-04    1.5982723e-04    1.1920492e-04    1.0833740e-04    1.0366863e-04    9.6256548e-05    6.7842365e-05    8.9896148e-05    7.3287988e-05    4.3348428e-05    3.7587301e-04
   1.8371073e-01    9.9010454e-01    4.0947279e-03    1.7156525e-03    9.6748012e-04    5.3806152e-04    4.4621960e-04    3.1277288e-04    2.4410253e-04    2.3719737e-04    1.1592628e-04    1.5406070e-04    1.2471293e-04    1.0546646e-04    1.2094245e-04    7.8838932e-05    7.6830335e-05    8.0778254e-05    6.4011106e-05    5.8637305e-05    3.5903744e-04
   3.3135442e-01    9.9006948e-01    4.0866968e-03    1.7707957e-03    9.6404521e-04    5.5594393e-04    4.2242424e-04    2.9674838e-04    2.7522189e-04    2.2514731e-04    1.1293009e-04    1.6550739e-04    1.0755536e-04    1.0808757e-04    1.3229218e-04    8.7648504e-05    7.6853734e-05    8.3833682e-05    5.1806060e-05    5.5450800e-05    3.5152981e-04
   4.7900250e-01    9.9010092e-01    4.0288010e-03    1.7572434e-03    9.9159616e-04    5.9081254e-04    4.0645878e-04    2.9667867e-04    2.9304784e-04    2.0953071e-04    1.3288929e-04    1.4832857e-04    1.1312691e-04    1.1659319e-04    8.8977808e-05    1.1361055e-04    7.3748006e-05    9.5673045e-05    5.4814761e-05    3.6977624e-05    3.5016671e-04
   6.2666137e-01    9.9009948e-01    4.0585299e-03    1.6841611e-03    1.0194434e-03    6.0376536e-04    4.0674551e-04    3.2950070e-04    2.6404639e-04    2.1202557e-04    1.5913999e-04    1.3370259e-04    1.0736060e-04    1.3065499e-04    8.0435884e-05    1.1943034e-04    8.2736769e-05    7.4659526e-05    5.7658241e-05    3.4002393e-05    3.4251684e-04
   7.7432629e-01    9.8998739e-01    4.1721052e-03    1.6665470e-03    1.0231243e-03    6.1230118e-04    4.3528743e-04    3.2393876e-04    2.2339756e-04    2.3036729e-04    1.7411684e-04    1.1926710e-04    1.3271525e-04    1.1630376e-04    8.8975297e-05    1.0191620e-04    9.7247820e-05    8.0617850e-05    4.5454144e-05    5.8838064e-05    3.1009371e-04
   9.2200705e-01    9.8985670e-01    4.2607475e-03    1.6975137e-03    1.0092436e-03    6.3674036e-04    4.2834570e-04    3.4078215e-04    2.1411899e-04    2.5363746e-04    1.6530442e-04    1.2466319e-04    1.2977059e-04    1.0759426e-04    1.0909735e-04    6.9923493e-05    1.2353227e-04    6.2593079e-05    4.2302224e-05    7.4017003e-05    2.9337421e-04
   1.0697211e+00    9.8976738e-01    4.2821289e-03    1.7496933e-03    1.0261925e-03    6.6570134e-04    4.2613258e-04    3.3563140e-04    2.0380945e-04    2.4696258e-04    1.6250088e-04    1.4168216e-04    1.1833490e-04    1.2164768e-04    8.8868224e-05    9.0170634e-05    1.2051281e-04    5.6615455e-05    5.1588780e-05    6.7744780e-05    2.7670656e-04
   1.2174626e+00    9.8975744e-01    4.2567665e-03    1.7791634e-03    1.0376896e-03    6.7149918e-04    3.8666481e-04    3.7330925e-04    2.2194965e-04    2.1328663e-04    1.8849664e-04    1.4157349e-04    1.0397131e-04    1.3010978e-04    7.1408773e-05    9.8626866e-05    1.3202330e-04    4.4648711e-05    6.0595062e-05    6.7571344e-05    2.6320516e-04
   1.3652352e+00    9.8974808e-01    4.2532274e-03    1.7952985e-03    9.9817426e-04    7.0044812e-04    3.8701778e-04    3.7404255e-04    2.2843112e-04    2.1919306e-04    1.9118798e-04    1.4429809e-04    9.8122928e-05    1.4978952e-04    4.8541227e-05    1.1289811e-04    1.2297898e-04    4.7615012e-05    8.1735376e-05    6.1533744e-05    2.3738174e-04
   1.5130468e+00    9.8963730e-01    4.3704457e-03    1.7672563e-03    1.0071144e-03    6.8919871e-04    4.2391861e-04    3.5082063e-04    2.5678964e-04    1.9793869e-04    2.2266557e-04    1.2991483e-04    1.0927568e-04    1.2697943e-04    7.7199736e-05    1.1002101e-04    9.9468987e-05    5.6561547e-05    7.5545867e-05    6.7476016e-05    2.2410672e-04
   1.6608666e+00    9.8953328e-01    4.3930622e-03    1.8721003e-03    1.0230962e-03    6.5426695e-04    4.4440348e-04    3.2971592e-04    2.5676534e-04    2.0051614e-04    2.1397169e-04    1.4944105e-04    1.1205793e-04    1.0412935e-04    1.0269828e-04    1.0985370e-04    8.1849078e-05    5.9369610e-05    9.3510979e-05    6.1319513e-05    2.0459301e-04
   1.8087328e+00    9.8946326e-01    4.4150486e-03    1.9241921e-03    1.0086992e-03    6.4690789e-04    4.7987113e-04    3.4494688e-04    2.3966367e-04    2.0580948e-04    1.9348397e-04    1.4368276e-04    1.4269360e-04    9.2754521e-05    1.0820498e-04    9.5232119e-05    8.7540577e-05    7.1256914e-05    9.0336359e-05    4.8957538e-05    1.9745328e-04
   1.9566143e+00    9.8943280e-01    4.4409218e-03    1.9439538e-03    9.9760425e-04    6.4964282e-04    4.6150709e-04    3.8513387e-04    2.1079306e-04    2.2943673e-04    1.8158135e-04    1.5461553e-04    1.3129044e-04    9.8322041e-05    1.0808688e-04    9.5131304e-05    8.1655484e-05    8.3134246e-05    7.8142042e-05    3.9648995e-05    1.9659340e-04
   2.1044992e+00    9.8939752e-01    4.4679266e-03    1.9123139e-03    1.0133368e-03    6.4382805e-04    4.9774156e-04    3.8859533e-04    1.8884020e-04    2.5659191e-04    1.7262103e-04    1.7957316e-04    1.0315176e-04    1.1783771e-04    8.5181018e-05    1.1501130e-04    6.4124525e-05    1.0665291e-04    6.9091176e-05    2.7471409e-05    1.9258661e-04
   2.2390935e+00    9.8932520e-01    4.4871036e-03    1.9671003e-03    1.0330684e-03    6.2630609e-04    4.7898486e-04    4.1613201e-04    1.9435294e-04    2.2391207e-04    2.0687233e-04    1.7067744e-04    1.1424818e-04    1.1772757e-04    8.5131506e-05    1.1213600e-04    5.8382351e-05    1.0353961e-04    7.1993879e-05    3.3795895e-05    1.7333866e-04
   2.3737350e+00    9.8923699e-01    4.5237674e-03    1.9839682e-03    1.0894003e-03    6.3502997e-04    4.4438002e-04    4.2636983e-04    2.1262384e-04    1.9400914e-04    2.2102960e-04    1.6207636e-04    1.3921581e-04    9.7953196e-05    9.3437152e-05    1.0041792e-04    7.8745686e-05    1.0346691e-04    5.7009457e-05    3.6718392e-05    1.6339184e-04
   2.5084017e+00    9.8914647e-01    4.6034234e-03    1.9914815e-03    1.1169286e-03    6.2115711e-04    4.3271742e-04    4.4900271e-04    2.0909425e-04    1.8761697e-04    2.2067782e-04    1.4515687e-04    1.6691464e-04    8.1072849e-05    1.1316828e-04    8.3189430e-05    8.1488105e-05    1.0321877e-04    5.4033743e-05    4.5746642e-05    1.4744545e-04
   2.6430919e+00    9.8911117e-01    4.6569606e-03    1.9859052e-03    1.1083831e-03    6.2058579e-04    4.4605728e-04    4.3118386e-04    2.1606890e-04    2.0193857e-04    2.1994252e-04    1.3660885e-04    1.7498646e-04    6.6988555e-05    1.2429149e-04    7.1582565e-05    8.9988124e-05    8.5247600e-05    7.1936741e-05    3.9494358e-05    1.4067808e-04
   2.7778087e+00    9.8905285e-01    4.7060092e-03    1.9837583e-03    1.1064198e-03    6.3258053e-04    4.4541556e-04    4.4019204e-04    2.4036289e-04    1.9480574e-04    1.8815183e-04    1.5596684e-04    1.7177438e-04    6.9624735e-05    1.2683162e-04    8.2897029e-05    8.1220869e-05    7.0332550e-05    9.5690824e-05    2.7386188e-05    1.2773014e-04
   2.9000000e+00    9.8902677e-01    4.7332463e-03    1.9490285e-03    1.1411371e-03    6.2524608e-04    4.7055376e-04    4.2215775e-04    2.5617231e-04    1.9453719e-04    1.7634166e-04    1.6701611e-04    1.6604557e-04    9.4732078e-05    9.5879855e-05    9.4224030e-05    8.1193546e-05    7.6403925e-05    8.3770718e-05    3.3452872e-05    1.1209498e-04
   3.0347674e+00    9.8901380e-01    4.7329492e-03    1.9736646e-03    1.1486546e-03    6.0503491e-04    4.6988288e-04    4.2800068e-04    2.6497901e-04    1.8570029e-04    1.8997944e-04    1.8336474e-04    1.3531597e-04    1.0836946e-04    8.4431651e-05    1.0525160e-04    6.9369747e-05    8.8020695e-05    7.7572540e-05    3.0286580e-05    1.0537209e-04
   3.1695764e+00    9.8901526e-01    4.7252268e-03    1.9559525e-03    1.1774585e-03    6.1577028e-04    4.5820675e-04    4.2101193e-04    2.8895323e-04    1.7094454e-04    2.0094323e-04    1.8011335e-04    1.2677067e-04    1.1091784e-04    9.5587487e-05    9.9290753e-05    5.7686709e-05    1.1130404e-04    5.9635042e-05    2.7150999e-05    1.0181552e-04
   3.3025227e+00    9.8893228e-01    4.7749464e-03    1.9880623e-03    1.1549011e-03    6.7318124e-04    4.4865971e-04    4.0625311e-04    3.1224474e-04    1.5274635e-04    2.0618987e-04    1.7413735e-04    1.2653042e-04    1.0514455e-04    1.0940390e-04    9.0640662e-05    5.4790029e-05    1.1099778e-04    5.9517713e-05    3.6275021e-05    8.3101985e-05
   3.4187708e+00    9.8882556e-01    4.8657475e-03    1.9856087e-03    1.1840537e-03    6.5829865e-04    4.8115914e-04    3.7955546e-04    3.1591609e-04    1.5593236e-04    2.0891100e-04    1.6270425e-04    1.4564772e-04    9.7000663e-05    1.0949814e-04    9.3729028e-05    4.9279500e-05    1.1125552e-04    6.2689089e-05    3.6514294e-05    7.0936487e-05
   3.5200747e+00    9.8853687e-01    4.9601569e-03    2.0123504e-03    1.2118155e-03    7.4476159e-04    4.7955672e-04    3.6768442e-04    3.1596240e-04    1.8032055e-04    2.1447635e-04    1.6181776e-04    1.7002986e-04    8.5750958e-05    1.2327387e-04    8.5077284e-05    6.6595059e-05    9.0619334e-05    6.2535968e-05    4.5543162e-05    8.4801995e-05
   3.6030475e+00    9.8816030e-01    5.0685456e-03    2.0343475e-03    1.2070529e-03    7.3318882e-04    4.8808408e-04    3.9958226e-04    3.2216121e-04    1.7003417e-04    2.2212422e-04    1.6587752e-04    1.6974595e-04    9.6787020e-05    1.5401154e-04    9.3354509e-05    1.1360495e-04    1.1380388e-04    1.0571466e-04    6.1760590e-05    1.1991893e-04
   3.7206957e+00    9.8750288e-01    5.1643092e-03    2.1716129e-03    1.2398262e-03    7.3479931e-04    5.1316301e-04    3.8512857e-04    3.7677078e-04    2.3098719e-04    2.1168841e-04    1.8001482e-04    1.8985275e-04    1.7580458e-04    1.0660152e-04    1.7033522e-04    1.0658076e-04    9.7638802e-05    6.5858192e-05    7.5701200e-05    3.0044671e-04
   3.8025347e+00    9.8703526e-01    5.2036033e-03    2.1327652e-03    1.3230193e-03    7.3784657e-04    5.2919919e-04    4.2260609e-04    3.7668063e-04    2.4955426e-04    2.7149276e-04    1.8389172e-04    2.3671756e-04    1.7588234e-04    1.3082377e-04    1.1608840e-04    1.0122915e-04    8.3580237e-05    1.3566086e-04    1.2959496e-04    4.2450217e-04
   3.9121646e+00    9.8615455e-01    5.3033800e-03    2.2183319e-03    1.2661412e-03    8.3013255e-04    5.7832998e-04    4.0899474e-04    3.9880409e-04    3.2307515e-04    2.5009279e-04    2.2847764e-04    2.0365115e-04    1.6960270e-04    1.2688181e-04    1.5750596e-04    1.7195697e-04    1.0919970e-04    1.0406057e-04    1.5205909e-04    8.4477666e-04
   4.0100224e+00    9.8511955e-01    5.4362475e-03    2.3133792e-03    1.3371296e-03    8.7082114e-04    6.2068035e-04    4.8835227e-04    4.3734906e-04    2.3803771e-04    2.7731502e-04    2.3602186e-04    1.9465052e-04    2.1089986e-04    1.3552457e-04    1.8676011e-04    1.7339096e-04    2.5224704e-04    1.0270392e-04    1.2841588e-04    1.2405243e-03
   4.1122168e+00    9.8354368e-01    5.6996876e-03    2.5723166e-03    1.3871592e-03    9.8085947e-04    6.6612033e-04    4.3705734e-04    4.3684878e-04    3.1498519e-04    3.3820938e-04    2.2252362e-04    1.9189926e-04    1.8552706e-04    1.9642126e-04    1.4838097e-04    2.6801294e-04    2.0138849e-04    1.6940140e-04    1.7317652e-04    1.8663477e-03
   4.2047671e+00    9.8256067e-01    5.3656367e-03    2.6787869e-03    1.4963618e-03    1.0439366e-03    6.7655168e-04    5.3280051e-04    4.2291069e-04    2.7819878e-04    3.7417069e-04    2.2464879e-04    2.8102228e-04    1.4622151e-04    2.0718473e-04    2.6088407e-04    1.4140110e-04    2.4727556e-04    2.2104131e-04    1.6498832e-04    2.6753060e-03
   4.3015631e+00    9.8170290e-01    5.0986998e-03    2.4297640e-03    1.4485657e-03    9.5071007e-04    8.6782862e-04    6.0763389e-04    4.1639017e-04    3.7807916e-04    3.5617772e-04    3.2794396e-04    3.4841769e-04    2.0026860e-04    2.4133032e-04    2.3020993e-04    1.8972445e-04    1.8090178e-04    2.2244177e-04    1.8035230e-04    3.6216647e-03
   4.4015126e+00    9.8065631e-01    4.9445206e-03    2.4190195e-03    1.4145790e-03    9.9303229e-04    6.9116675e-04    5.0911617e-04    5.3966003e-04    4.1052700e-04    3.4811073e-04    3.4648554e-04    3.3029545e-04    2.9294500e-04    1.6581553e-04    2.4778365e-04    1.7644626e-04    2.1794711e-04    2.0718973e-04    2.5984518e-04    4.8292031e-03
   4.5040301e+00    9.7931591e-01    5.1796626e-03    2.4180931e-03    1.4033900e-03    9.6709584e-04    6.7339692e-04    4.8812204e-04    4.4609293e-04    4.7241676e-04    2.8743965e-04    2.9090250e-04    2.1187848e-04    1.9769919e-04    1.7113719e-04    1.7545003e-04    2.1965458e-04    2.4687224e-04    3.0248384e-04    2.3882630e-04    6.2934712e-03
   4.6030020e+00    9.7773085e-01    5.4034083e-03    2.5002924e-03    1.4237793e-03    9.6165101e-04    5.8109969e-04    5.5767628e-04    4.1579106e-04    3.7719884e-04    3.3505155e-04    2.7997527e-04    1.6082780e-04    1.6632614e-04    1.9347340e-04    1.6290293e-04    2.2730810e-04    2.1839268e-04    2.1470308e-04    2.7098142e-04    7.8183074e-03
   4.7019627e+00    9.7572767e-01    5.3400187e-03    2.5920728e-03    1.3821157e-03    1.1282046e-03    6.9283349e-04    5.5811058e-04    3.9729009e-04    3.8041897e-04    3.9493518e-04    2.8904610e-04    2.4905329e-04    1.6819620e-04    2.0391768e-04    2.3048885e-04    2.2994970e-04    1.9543501e-04    2.7388993e-04    2.1059613e-04    9.3557605e-03
   4.8010463e+00    9.7290063e-01    5.7477859e-03    2.6972148e-03    1.5774134e-03    1.2138006e-03    8.1493542e-04    7.0254336e-04    4.0201861e-04    3.6499430e-04    4.2992092e-04    3.5024332e-04    2.3071363e-04    2.3251563e-04    2.9277922e-04    2.8890966e-04    2.8172372e-04    3.1218758e-04    2.9403890e-04    2.1622215e-04    1.0649410e-02
   4.9000163e+00    9.6985016e-01    5.7183304e-03    3.1406856e-03    1.6879548e-03    1.3267907e-03    1.0214624e-03    6.3714217e-04    4.4893720e-04    4.8507166e-04    4.8714995e-04    4.1675980e-04    2.6959996e-04    3.9498480e-04    3.1191701e-04    2.7715910e-04    3.3789827e-04    3.4781002e-04    3.1269194e-04    3.0151340e-04    1.2225984e-02
   5.0089158e+00    9.6583324e-01    6.3657037e-03    3.3492407e-03    1.8601388e-03    1.5079272e-03    1.0841892e-03    7.9208192e-04    6.6121779e-04    6.8693772e-04    4.2605855e-04    4.1194161e-04    3.8509904e-04    3.5904183e-04    3.5190161e-04    3.9808129e-04    3.6023642e-04    3.6152581e-04    3.1526729e-04    3.9004160e-04    1.4100128e-02
   5.1079625e+00    9.6178064e-01    6.9519572e-03    3.6352171e-03    2.0284699e-03    1.4829217e-03    1.2549382e-03    1.0056543e-03    7.4291165e-04    8.1533732e-04    5.4506432e-04    4.4703504e-04    4.4827367e-04    4.4548009e-04    3.4735616e-04    3.9130783e-04    3.5997890e-04    4.9328093e-04    3.9237138e-04    4.7557542e-04    1.5956232e-02
   5.2069268e+00    9.5734518e-01    7.4665643e-03    4.1316466e-03    2.4906938e-03    1.7660920e-03    1.1494324e-03    1.0991284e-03    9.0796087e-04    8.4434687e-04    6.1384638e-04    6.0118232e-04    5.3439527e-04    4.2496955e-04    4.6165022e-04    5.3191028e-04    4.8531405e-04    3.6728295e-04    4.2524334e-04    5.1187299e-04    1.7841292e-02
   5.3059508e+00    9.5170697e-01    8.3269096e-03    4.5029730e-03    3.0089326e-03    1.9211720e-03    1.4079025e-03    1.2264231e-03    9.7850204e-04    9.3693086e-04    7.8906416e-04    7.5329277e-04    5.3929578e-04    7.0024762e-04    5.5725181e-04    6.4691993e-04    5.2119589e-04    4.7584810e-04    5.0916764e-04    6.4804582e-04    1.9842959e-02
   5.4049367e+00    9.4487919e-01    1.0192396e-02    4.7873108e-03    3.1553031e-03    2.3960135e-03    1.8455659e-03    1.8118079e-03    1.2150502e-03    1.0379559e-03    7.8380787e-04    7.6194155e-04    7.3022716e-04    7.1429565e-04    7.6593397e-04    6.2169762e-04    4.9536413e-04    6.2593172e-04    6.3433516e-04    5.6265526e-04    2.1983215e-02
   5.5039525e+00    9.3844505e-01    1.0881330e-02    5.8518918e-03    3.8350249e-03    2.7333312e-03    2.1863435e-03    1.8204722e-03    1.4074332e-03    1.1799689e-03    9.0020184e-04    9.7261756e-04    9.4532654e-04    8.5493855e-04    6.8545345e-04    6.7434219e-04    7.8444914e-04    6.6794316e-04    8.0450457e-04    5.9779690e-04    2.3771577e-02
   5.6014058e+00    9.3325149e-01    1.1237088e-02    6.8431909e-03    3.9492189e-03    3.1714644e-03    2.0771846e-03    2.1847022e-03    1.7907993e-03    1.4431187e-03    1.1853614e-03    1.0845989e-03    6.7628148e-04    6.7186933e-04    9.0199852e-04    7.4004847e-04    1.0560877e-03    7.3279243e-04    7.9209421e-04    7.6019502e-04    2.5450416e-02
   5.7067897e+00    9.2701802e-01    1.3065491e-02    6.7771702e-03    5.0311720e-03    3.6197995e-03    2.4693411e-03    2.1081382e-03    1.6274493e-03    1.5629177e-03    1.3931628e-03    1.0644322e-03    1.2311811e-03    8.7374405e-04    7.5182433e-04    9.4212553e-04    7.2219278e-04    8.8232857e-04    9.0049636e-04    8.2343600e-04    2.7135573e-02
   5.8068404e+00    9.2082895e-01    1.4515768e-02    7.8179812e-03    5.5356984e-03    3.3130463e-03    2.7758688e-03    2.2825435e-03    1.9834118e-03    1.6398006e-03    1.6992545e-03    1.2774797e-03    1.3703408e-03    9.5097915e-04    1.1385185e-03    7.7095788e-04    7.8573061e-04    8.7301857e-04    7.7767038e-04    8.8359489e-04    2.8779388e-02
   5.9024242e+00    9.1482394e-01    1.5840275e-02    9.1227127e-03    5.6405671e-03    3.6540687e-03    3.1422197e-03    2.3710933e-03    2.0179163e-03    1.9446263e-03    1.5340898e-03    1.5355882e-03    1.2552273e-03    1.0263336e-03    1.1781897e-03    1.2248547e-03    1.0132768e-03    1.0725764e-03    8.7801362e-04    8.5970612e-04    2.9864726e-02
   6.0096914e+00    9.0875716e-01    1.7700962e-02    8.7962166e-03    5.9815876e-03    4.3712022e-03    3.5978781e-03    3.0670993e-03    2.3584669e-03    1.9519780e-03    1.7951951e-03    1.5337812e-03    1.2779183e-03    1.0207469e-03    1.1616088e-03    1.0589269e-03    8.6123115e-04    1.0071196e-03    8.8289970e-04    7.6247982e-04    3.2055546e-02
   6.1088032e+00    9.0323481e-01    1.7950475e-02    1.0569742e-02    6.9651540e-03    4.8850760e-03    3.7002651e-03    2.7872411e-03    2.4771716e-03    2.1598028e-03    1.7234892e-03    1.4466865e-03    1.2502066e-03    1.2463670e-03    1.3273371e-03    1.1932037e-03    1.0442986e-03    9.2217143e-04    9.2679366e-04    9.0580999e-04    3.3283903e-02
   6.2077814e+00    8.9828778e-01    1.9632998e-02    1.1132879e-02    6.9495908e-03    5.2565848e-03    3.4951068e-03    3.0215972e-03    2.8601461e-03    2.1365013e-03    1.8847711e-03    1.6697818e-03    1.4343401e-03    1.2889484e-03    1.2063154e-03    1.1090654e-03    9.7548241e-04    1.0255792e-03    9.1595718e-04    9.2320374e-04    3.4793374e-02
   6.3011710e+00    8.9394484e-01    2.0489328e-02    1.2176193e-02    7.2829139e-03    5.4220518e-03    3.9385118e-03    3.2251688e-03    2.5982007e-03    2.3015879e-03    1.8429307e-03    1.4828067e-03    1.3508490e-03    1.2718038e-03    1.1088811e-03    1.1275497e-03    1.0800907e-03    9.1746808e-04    8.8176402e-04    7.1428208e-04    3.6842782e-02
   6.4077286e+00    8.8918416e-01    2.2389671e-02    1.2718720e-02    7.8059095e-03    5.4136533e-03    4.0197437e-03    3.1099703e-03    2.6003626e-03    2.0355192e-03    1.6766179e-03    1.4291997e-03    1.3279893e-03    1.2802278e-03    1.2150458e-03    9.5698260e-04    1.0228703e-03    8.6604785e-04    9.4945816e-04    8.9053299e-04    3.9107317e-02
   6.5049560e+00    8.8614804e-01    2.3240008e-02    1.3287411e-02    7.9963776e-03    5.0812354e-03    3.9687034e-03    2.9345351e-03    2.4540552e-03    1.9966776e-03    1.6391773e-03    1.3587487e-03    1.2767748e-03    1.2983374e-03    1.0085999e-03    9.9481752e-04    1.0312382e-03    9.6972769e-04    9.3647227e-04    8.8687784e-04    4.1492185e-02
   6.6020645e+00    8.8323501e-01    2.3902773e-02    1.3550373e-02    7.7726120e-03    5.1841380e-03    3.6596958e-03    3.0071082e-03    2.3722430e-03    1.8956545e-03    1.6310668e-03    1.3840639e-03    1.2588378e-03    1.2619740e-03    1.0944615e-03    1.0607645e-03    1.0142406e-03    9.0557536e-04    1.0033721e-03    9.4963493e-04    4.3856405e-02
   6.7013959e+00    8.8031460e-01    2.4346830e-02    1.3573103e-02    7.5408437e-03    5.3532636e-03    3.4911425e-03    3.0387708e-03    2.3507955e-03    1.9321696e-03    1.7548371e-03    1.3507305e-03    1.2750694e-03    1.2372365e-03    1.1166415e-03    1.0515668e-03    9.9761649e-04    9.5687952e-04    1.0015567e-03    9.6105642e-04    4.6355296e-02
   6.8005910e+00    8.7712269e-01    2.4939495e-02    1.3246978e-02    7.8852590e-03    5.1434110e-03    3.7328408e-03    2.8930405e-03    2.3562517e-03    2.0437895e-03    1.7084787e-03    1.2784011e-03    1.3542500e-03    1.1909077e-03    1.2276324e-03    1.0679425e-03    1.1292020e-03    9.7946279e-04    1.0633517e-03    8.9505809e-04    4.8741554e-02
   6.9093072e+00    8.7285724e-01    2.5856755e-02    1.3461965e-02    7.8177131e-03    5.3875927e-03    3.6624135e-03    2.9761706e-03    2.2670843e-03    2.1425330e-03    1.7580230e-03    1.2750585e-03    1.3745894e-03    1.2779999e-03    1.1570367e-03    1.1712593e-03    1.0781295e-03    1.0136038e-03    9.9186858e-04    1.0061515e-03    5.1466813e-02
   7.0071396e+00    8.6932495e-01    2.6343855e-02    1.3622700e-02    7.8244017e-03    5.4216296e-03    3.7773338e-03    2.7110065e-03    2.5261318e-03    2.0779359e-03    1.7851188e-03    1.4052066e-03    1.3324575e-03    1.3022809e-03    1.1719794e-03    1.1813654e-03    1.1369331e-03    1.0588064e-03    1.0553491e-03    9.0296450e-04    5.4037591e-02
   7.1008794e+00    8.6553536e-01    2.7330653e-02    1.3407486e-02    8.0610642e-03    5.1898651e-03    3.8566599e-03    2.9001478e-03    2.5683020e-03    2.0829945e-03    1.8315044e-03    1.3855883e-03    1.3155605e-03    1.3386034e-03    1.1889330e-03    1.2282701e-03    1.1246449e-03    1.1431029e-03    1.0306678e-03    9.5104330e-04    5.6529552e-02
   7.2041532e+00    8.6186548e-01    2.7516961e-02    1.3684123e-02    8.0166716e-03    5.2007081e-03    3.8429911e-03    2.9925812e-03    2.5705983e-03    2.1583770e-03    1.8326231e-03    1.5396013e-03    1.2862906e-03    1.3738683e-03    1.2628499e-03    1.2902723e-03    1.0388417e-03    1.1916112e-03    9.9397449e-04    1.0349985e-03    5.9306575e-02
   7.3096333e+00    8.5750768e-01    2.8161753e-02    1.3841629e-02    8.0000044e-03    5.2913861e-03    3.8428530e-03    3.1380593e-03    2.6753779e-03    2.1709886e-03    1.9484932e-03    1.4323964e-03    1.4357749e-03    1.3396083e-03    1.3865460e-03    1.3249589e-03    1.1393023e-03    1.1062761e-03    1.0846577e-03    1.0857038e-03    6.2086556e-02
   7.4089793e+00    8.5328657e-01    2.8454208e-02    1.4108049e-02    8.1801462e-03    5.5060000e-03    3.9145074e-03    3.2187340e-03    2.7325944e-03    2.1799457e-03    1.7869402e-03    1.5862991e-03    1.4245314e-03    1.4995630e-03    1.4209443e-03    1.3512668e-03    1.3089020e-03    1.1245072e-03    9.7540215e-04    1.1472945e-03    6.4793596e-02
   7.5083666e+00    8.4886762e-01    2.8915513e-02    1.4369966e-02    8.3138735e-03    5.6605489e-03    3.9199992e-03    3.3545471e-03    2.6998495e-03    2.3135463e-03    1.8409327e-03    1.5800243e-03    1.4974015e-03    1.5695457e-03    1.4498095e-03    1.5060993e-03    1.3273799e-03    1.0839391e-03    1.1922946e-03    1.1785394e-03    6.7358568e-02
   7.6077339e+00    8.4444965e-01    2.9296291e-02    1.4617841e-02    8.4010383e-03    5.7233735e-03    4.2894883e-03    3.2457063e-03    2.8115319e-03    2.1615282e-03    1.9213278e-03    1.7177289e-03    1.5780983e-03    1.5128414e-03    1.6098159e-03    1.5049439e-03    1.4993423e-03    1.2317300e-03    1.2306675e-03    1.1886547e-03    7.0008397e-02
   7.7070864e+00    8.4042910e-01    2.9419995e-02    1.4856930e-02    8.3269603e-03    5.9012530e-03    4.3815439e-03    3.3400095e-03    2.7717326e-03    2.1529013e-03    1.8819430e-03    1.7468000e-03    1.6899032e-03    1.6024002e-03    1.5717003e-03    1.5265945e-03    1.4658826e-03    1.4433844e-03    1.2860550e-03    1.2824148e-03    7.2922498e-02
   7.8064895e+00    8.3644527e-01    2.9420957e-02    1.5086556e-02    8.6039646e-03    5.8918796e-03    4.2162810e-03    3.6180083e-03    2.7375002e-03    2.2086861e-03    1.8743886e-03    1.7303669e-03    1.7445113e-03    1.6170539e-03    1.6580211e-03    1.7071620e-03    1.3414816e-03    1.4397759e-03    1.3792706e-03    1.3652858e-03    7.5913576e-02
   7.9083295e+00    8.3254354e-01    2.9233694e-02    1.5242357e-02    8.7278962e-03    6.0256665e-03    4.5428566e-03    3.3527857e-03    2.8648043e-03    2.2105174e-03    1.8866422e-03    1.7863544e-03    1.7284670e-03    1.6702751e-03    1.7302074e-03    1.7846142e-03    1.4561485e-03    1.4816116e-03    1.4341031e-03    1.4764129e-03    7.8821050e-02
   8.0056277e+00    8.2858820e-01    2.9529085e-02    1.5189397e-02    8.8314709e-03    6.2311729e-03    4.4775876e-03    3.5020500e-03    2.7293684e-03    2.2898481e-03    2.0235316e-03    1.7783787e-03    1.7278274e-03    1.7276703e-03    1.8291012e-03    1.8377871e-03    1.4616275e-03    1.5421385e-03    1.5224832e-03    1.3667175e-03    8.1814555e-02
   8.1126626e+00    8.2434808e-01    2.9817729e-02    1.5344680e-02    9.0219636e-03    6.2715063e-03    4.5892116e-03    3.4381361e-03    2.8790029e-03    2.1892622e-03    2.1657133e-03    1.8216978e-03    1.8398798e-03    1.7732095e-03    1.7322284e-03    1.8866459e-03    1.6185303e-03    1.5907296e-03    1.6036592e-03    1.5225535e-03    8.4545581e-02
   8.2125460e+00    8.2138342e-01    2.9584346e-02    1.5503029e-02    8.9823288e-03    6.2727327e-03    4.5662654e-03    3.5774730e-03    2.9746654e-03    2.3365961e-03    2.1745756e-03    1.8468934e-03    1.7426734e-03    1.7986363e-03    1.8863624e-03    1.8923644e-03    1.8741803e-03    1.6004855e-03    1.6777762e-03    1.6069033e-03    8.6718291e-02
   8.3021516e+00    8.1854807e-01    2.9594721e-02    1.5482408e-02    9.1462135e-03    6.3599545e-03    4.5528466e-03    3.5948539e-03    3.0798132e-03    2.3581863e-03    2.2602036e-03    1.8304735e-03    1.8755476e-03    1.8804179e-03    2.0883161e-03    1.9237984e-03    1.8217200e-03    1.7217108e-03    1.6975423e-03    1.6494931e-03    8.8533705e-02
   8.4069530e+00    8.1501441e-01    2.9933835e-02    1.5312487e-02    9.4697667e-03    6.2686808e-03    4.7023417e-03    3.6096059e-03    3.1012826e-03    2.5778766e-03    2.2619473e-03    1.9314259e-03    1.9165522e-03    2.1411461e-03    1.9554061e-03    2.0900415e-03    1.9107003e-03    1.8030659e-03    1.7612630e-03    1.9729300e-03    9.0265235e-02
   8.5105518e+00    8.1105412e-01    3.0443495e-02    1.5596534e-02    9.5193227e-03    6.5029569e-03    4.7835511e-03    3.6296907e-03    3.1270723e-03    2.6289790e-03    2.3777606e-03    2.0767077e-03    2.0806145e-03    2.0226888e-03    2.1667199e-03    2.1867921e-03    2.0162600e-03    1.9759380e-03    2.0527254e-03    2.0219182e-03    9.1736150e-02
   8.6007021e+00    8.0761323e-01    3.0774966e-02    1.5701236e-02    9.9181555e-03    6.5651103e-03    4.7119866e-03    3.8133011e-03    3.1841114e-03    2.7783538e-03    2.4218706e-03    2.0950412e-03    2.1936757e-03    2.0908913e-03    2.3352367e-03    2.2262538e-03    2.2303085e-03    2.1085747e-03    2.2822363e-03    2.2771627e-03    9.2678301e-02
   8.7099976e+00    8.0340545e-01    3.1257537e-02    1.5906674e-02    1.0143212e-02    6.5787233e-03    4.8860380e-03    4.0412411e-03    3.3309468e-03    2.9065875e-03    2.5817084e-03    2.2730370e-03    2.2067459e-03    2.2344917e-03    2.3808229e-03    2.2766483e-03    2.4312545e-03    2.3825522e-03    2.5442945e-03    2.5144918e-03    9.3717541e-02
   8.8016364e+00    7.9978803e-01    3.1706609e-02    1.6161998e-02    1.0406153e-02    6.6468505e-03    4.9862592e-03    4.2181818e-03    3.3321130e-03    2.9488468e-03    2.7591229e-03    2.3981983e-03    2.3746332e-03    2.3852598e-03    2.4437642e-03    2.5331968e-03    2.4570336e-03    2.6400390e-03    2.6121009e-03    2.5377791e-03    9.4663836e-02
   8.9036640e+00    7.9595580e-01    3.2441039e-02    1.6040675e-02    1.0454234e-02    6.8804617e-03    5.2388983e-03    4.3160891e-03    3.4855333e-03    2.9333069e-03    2.8315548e-03    2.6410672e-03    2.5455800e-03    2.5481569e-03    2.6135421e-03    2.7984777e-03    2.6850373e-03    2.5712380e-03    2.7737270e-03    2.8425838e-03    9.5403003e-02
   9.0014168e+00    7.9213642e-01    3.2888806e-02    1.6409812e-02    1.0621590e-02    6.9632378e-03    5.4131001e-03    4.4100650e-03    3.6827936e-03    3.0814176e-03    2.9135832e-03    2.7040641e-03    2.7594269e-03    2.6824557e-03    2.8654108e-03    2.8902721e-03    2.8287159e-03    2.8672279e-03    2.9618106e-03    2.8473246e-03    9.6072466e-02
   9.1141468e+00    7.8815684e-01    3.3256195e-02    1.6533015e-02    1.0423767e-02    7.5037043e-03    5.8204313e-03    4.4155177e-03    3.6448795e-03    3.3385437e-03    3.1704270e-03    2.8889057e-03    2.9984176e-03    2.6908581e-03    3.0512296e-03    3.0704230e-03    3.1945298e-03    3.1313040e-03    3.0654558e-03    2.9938024e-03    9.6651749e-02
   9.2025610e+00    7.8441165e-01    3.3830177e-02    1.6735717e-02    1.0951067e-02    7.4269215e-03    5.9579746e-03    4.7204112e-03    3.8019775e-03    3.3611283e-03    3.2860456e-03    3.1286407e-03    3.0554665e-03    3.0621849e-03    3.0653067e-03    3.3382097e-03    3.1468110e-03    3.2959919e-03    3.2547769e-03    3.3292139e-03    9.6840326e-02
   9.3166454e+00    7.8026543e-01    3.4246665e-02    1.6778930e-02    1.1199332e-02    7.6916036e-03    6.0799164e-03    5.1699699e-03    3.9638934e-03    3.4844640e-03    3.5295979e-03    3.1715636e-03    3.3640252e-03    3.2652439e-03    3.2178766e-03    3.5884413e-03    3.5755384e-03    3.5080476e-03    3.3951967e-03    3.4065279e-03    9.7097736e-02
   9.4138819e+00    7.7646818e-01    3.4651136e-02    1.7116853e-02    1.1349880e-02    7.9297686e-03    6.5048139e-03    5.1150164e-03    4.1505882e-03    3.7958867e-03    3.7239992e-03    3.3597422e-03    3.3676158e-03    3.2913274e-03    3.7007213e-03    3.7067314e-03    3.7190554e-03    3.8426041e-03    3.5364815e-03    3.5970483e-03    9.7072550e-02
   9.5165859e+00    7.7226254e-01    3.5268863e-02    1.7348665e-02    1.1846334e-02    8.1297291e-03    6.5541104e-03    5.2345861e-03    4.4133908e-03    4.1972773e-03    3.9547998e-03    3.3940544e-03    3.6529197e-03    3.6733340e-03    3.6753928e-03    4.0691173e-03    3.8681483e-03    3.7958196e-03    3.7808177e-03    3.6750917e-03    9.7205008e-02
   9.6154613e+00    7.6827396e-01    3.5275919e-02    1.8350554e-02    1.1645168e-02    8.5945037e-03    7.1119671e-03    5.3632238e-03    4.6730479e-03    4.2056444e-03    4.1425239e-03    3.7165127e-03    3.8017588e-03    3.8052212e-03    4.0519486e-03    4.2988903e-03    4.0082598e-03    3.9307828e-03    3.9609549e-03    3.9649688e-03    9.6824189e-02
   9.7196578e+00    7.6374485e-01    3.6108478e-02    1.8479638e-02    1.2349907e-02    8.8237337e-03    7.0917891e-03    5.7650433e-03    5.0411066e-03    4.5561562e-03    4.2178533e-03    3.9156653e-03    3.9946423e-03    3.9978493e-03    4.5948642e-03    4.4144911e-03    4.2287540e-03    4.0717731e-03    4.2533258e-03    3.8868569e-03    9.6463221e-02
   9.8051008e+00    7.5974372e-01    3.6672104e-02    1.9233316e-02    1.2414854e-02    9.5531346e-03    7.2545209e-03    5.8935215e-03    5.0415843e-03    4.8080593e-03    4.5156034e-03    4.2083827e-03    4.1011093e-03    4.2143392e-03    4.6869419e-03    4.7452833e-03    4.2527698e-03    4.4885052e-03    4.1827358e-03    4.2982932e-03    9.5691219e-02
   9.9188649e+00    7.5471092e-01    3.7718129e-02    1.9255098e-02    1.3448781e-02    9.4371663e-03    7.6983271e-03    6.3488989e-03    5.4545353e-03    4.9468036e-03    4.8042638e-03    4.2940817e-03    4.5033139e-03    4.7352062e-03    5.0694146e-03    4.6257230e-03    4.7222045e-03    4.3419383e-03    4.6339922e-03    4.3912773e-03    9.4859930e-02
   1.0013913e+01    7.5039135e-01    3.7999493e-02    2.0522808e-02    1.3297163e-02    1.0133776e-02    7.9929171e-03    6.5216481e-03    5.6380016e-03    5.3850846e-03    5.0659257e-03    4.5290552e-03    4.8052828e-03    4.8022993e-03    5.1914856e-03    4.9197592e-03    4.7581076e-03    4.8364792e-03    4.6578915e-03    4.5823538e-03    9.3969121e-02
   1.0115947e+01    7.4597244e-01    3.8693312e-02    2.0990736e-02    1.3980214e-02    1.0191044e-02    8.4037108e-03    6.6850532e-03    6.1072054e-03    5.7044321e-03    5.1362391e-03    5.0142115e-03    5.0558085e-03    5.2545432e-03    5.1602880e-03    5.1080839e-03    4.9178365e-03    5.0537767e-03    4.7042769e-03    4.8133625e-03    9.3053421e-02
   1.0210429e+01    7.4128939e-01    3.9721229e-02    2.1741269e-02    1.4154277e-02    1.0955308e-02    8.5734599e-03    6.9129367e-03    6.4968123e-03    5.8897692e-03    5.3626368e-03    5.2957053e-03    5.2511607e-03    5.4273509e-03    5.4099605e-03    5.2701815e-03    5.4129853e-03    4.8991217e-03    4.9226657e-03    4.9415565e-03    9.2072218e-02
   1.0307969e+01    7.3738395e-01    4.0283081e-02    2.1951661e-02    1.4673393e-02    1.1586048e-02    8.7706379e-03    7.3052618e-03    6.6479667e-03    5.9840631e-03    5.7295936e-03    5.5226699e-03    5.5709092e-03    5.4985579e-03    5.8696008e-03    5.5804446e-03    5.1862574e-03    5.2333717e-03    5.1957638e-03    4.9144531e-03    9.1112310e-02
   1.0404597e+01    7.3289664e-01    4.1336778e-02    2.2341660e-02    1.5278324e-02    1.1797407e-02    9.2415933e-03    8.0065632e-03    6.5446951e-03    6.1529435e-03    6.0867190e-03    5.8583893e-03    5.7715107e-03    5.8312401e-03    5.7626118e-03    5.8552673e-03    5.5110404e-03    5.3566411e-03    5.0362216e-03    5.1343249e-03    9.0199432e-02
   1.0507755e+01    7.2875533e-01    4.1650277e-02    2.3122268e-02    1.5861616e-02    1.2242596e-02    9.3671781e-03    8.2419692e-03    7.1681223e-03    6.4607941e-03    6.3290675e-03    5.9544862e-03    6.1925605e-03    5.9689737e-03    6.1078379e-03    5.9649757e-03    5.6569802e-03    5.2701926e-03    5.2179926e-03    5.6149435e-03    8.8851840e-02
   1.0622546e+01    7.2361923e-01    4.2438831e-02    2.4232202e-02    1.6313462e-02    1.2686201e-02    1.0024057e-02    8.5777892e-03    7.4364221e-03    6.7634103e-03    6.5404232e-03    6.3333859e-03    6.5508104e-03    6.2415824e-03    6.4103168e-03    5.9852708e-03    5.6527524e-03    5.4697577e-03    5.4555844e-03    5.9000208e-03    8.7368491e-02
   1.0708033e+01    7.1965670e-01    4.3356148e-02    2.4782874e-02    1.6759733e-02    1.2895488e-02    1.0452277e-02    8.9833620e-03    7.5433714e-03    7.1539415e-03    6.8995387e-03    6.3843390e-03    6.7601447e-03    6.5275774e-03    6.4106045e-03    6.0490691e-03    5.7950817e-03    5.3841834e-03    5.7037285e-03    6.1710544e-03    8.6330780e-02
   1.0800601e+01    7.1517556e-01    4.4246211e-02    2.5760959e-02    1.7132628e-02    1.3654742e-02    1.0631028e-02    9.1166943e-03    7.9843858e-03    7.3685897e-03    7.1188133e-03    6.8502886e-03    6.7606105e-03    6.7172090e-03    6.6637902e-03    5.9431121e-03    5.8478295e-03    5.7270602e-03    6.2760308e-03    5.1368450e-03    8.5887610e-02
   1.0917617e+01    7.0948995e-01    4.6072755e-02    2.6133939e-02    1.7901211e-02    1.4297674e-02    1.1125612e-02    9.6661469e-03    8.2079427e-03    7.6450590e-03    7.4496988e-03    7.1847729e-03    7.0925413e-03    6.8924639e-03    6.6614708e-03    6.0904394e-03    5.9848606e-03    5.9170548e-03    5.8907505e-03    4.5714036e-03    8.5724256e-02
   1.1004363e+01    7.0581296e-01    4.6462413e-02    2.7018115e-02    1.8521529e-02    1.4369624e-02    1.1674956e-02    9.9590241e-03    8.4226736e-03    7.9782125e-03    7.6956401e-03    7.2739241e-03    7.3445545e-03    7.2156579e-03    6.2839867e-03    6.1934844e-03    6.3526627e-03    6.3724100e-03    4.9358675e-03    4.6109968e-03    8.5501307e-02
   1.1127178e+01    7.0056117e-01    4.7558347e-02    2.7767092e-02    1.9284161e-02    1.4902387e-02    1.2146941e-02    1.0468535e-02    8.8795351e-03    8.2649696e-03    8.1558197e-03    7.4433294e-03    7.4904852e-03    7.0612189e-03    6.6662917e-03    6.4357658e-03    6.5539044e-03    5.6912599e-03    4.7099269e-03    4.5164051e-03    8.5442457e-02
   1.1232729e+01    6.9631489e-01    4.8351459e-02    2.8498898e-02    1.9844066e-02    1.5204584e-02    1.2822875e-02    1.0713900e-02    9.1656339e-03    8.7513763e-03    8.1544188e-03    7.9533354e-03    7.5721036e-03    7.0103656e-03    6.6874966e-03    6.6603669e-03    6.7637276e-03    4.8690562e-03    4.8012437e-03    4.5522652e-03    8.5307942e-02
   1.1311119e+01    6.9291633e-01    4.9281340e-02    2.8793296e-02    2.0445899e-02    1.5807615e-02    1.2923158e-02    1.0884548e-02    9.4770718e-03    8.7403873e-03    8.8249514e-03    7.9203702e-03    7.6229792e-03    6.7800853e-03    7.1524871e-03    6.8956894e-03    6.1083649e-03    4.8740139e-03    4.6486028e-03    4.7052037e-03    8.5197602e-02
   1.1417529e+01    6.8868398e-01    4.9905017e-02    2.9657428e-02    2.1187949e-02    1.6118604e-02    1.3429512e-02    1.1251636e-02    9.7751832e-03    9.0201733e-03    8.9441770e-03    8.2048381e-03    7.4843130e-03    7.2569446e-03    7.1709337e-03    7.4417273e-03    5.0540535e-03    4.8744056e-03    4.5893482e-03    4.9205613e-03    8.5029218e-02
   1.1518901e+01    6.8459275e-01    5.0673404e-02    3.0428807e-02    2.1729935e-02    1.6537891e-02    1.4068934e-02    1.1447221e-02    1.0242636e-02    9.3300899e-03    9.0964554e-03    8.1154835e-03    7.4667794e-03    7.7371071e-03    7.3622553e-03    6.6936547e-03    5.0499238e-03    4.8408284e-03    4.9570973e-03    4.7569895e-03    8.4871755e-02
   1.1629601e+01    6.8029429e-01    5.1756140e-02    3.0858701e-02    2.2349255e-02    1.7267205e-02    1.4456963e-02    1.1874538e-02    1.0390106e-02    9.7904284e-03    9.1002120e-03    8.2622339e-03    7.6456246e-03    7.8602679e-03    7.9323100e-03    5.6602582e-03    5.0082366e-03    5.0456021e-03    4.8440234e-03    5.0720437e-03    8.4531558e-02
   1.1734275e+01    6.7581117e-01    5.2770106e-02    3.1833043e-02    2.2957178e-02    1.7714757e-02    1.4666832e-02    1.2487193e-02    1.0671941e-02    1.0232563e-02    9.0728471e-03    8.1236725e-03    8.2195275e-03    7.8894759e-03    7.4402873e-03    5.3830376e-03    5.1980653e-03    5.0718741e-03    5.0965078e-03    5.3028050e-03    8.4057113e-02
   1.1808760e+01    6.7249491e-01    5.3763374e-02    3.2388829e-02    2.3226878e-02    1.8215189e-02    1.5146851e-02    1.2515139e-02    1.1083011e-02    1.0436394e-02    9.0251814e-03    8.2317927e-03    8.2987447e-03    8.3656724e-03    6.4617439e-03    5.6693211e-03    5.2220474e-03    4.9768320e-03    5.2313074e-03    5.4235103e-03    8.3823274e-02
   1.1913013e+01    6.6787661e-01    5.5083559e-02    3.3625587e-02    2.3705009e-02    1.8478801e-02    1.5528783e-02    1.2806489e-02    1.1423967e-02    1.0504062e-02    9.2353282e-03    8.7471987e-03    8.2930421e-03    8.2943856e-03    6.0685923e-03    5.4655710e-03    5.4189573e-03    5.0963928e-03    5.4129078e-03    5.4741287e-03    8.3460624e-02
   1.2014355e+01    6.6396729e-01    5.6070393e-02    3.4402675e-02    2.4349172e-02    1.8831469e-02    1.5757303e-02    1.3249009e-02    1.1820073e-02    1.0474828e-02    9.4531213e-03    8.8652441e-03    8.6097277e-03    7.7722023e-03    5.9763206e-03    5.5362854e-03    5.3769635e-03    5.4175069e-03    5.4218914e-03    5.7781730e-03    8.2870353e-02
   1.2124681e+01    6.5958323e-01    5.6778122e-02    3.5441145e-02    2.5215527e-02    1.9502340e-02    1.6011672e-02    1.3429571e-02    1.2212018e-02    1.0706841e-02    9.5110939e-03    9.1801865e-03    8.9686471e-03    7.0151282e-03    5.9175145e-03    5.7066263e-03    5.4358907e-03    5.5824211e-03    5.6032820e-03    5.9786572e-03    8.2220090e-02
   1.2221398e+01    6.5586105e-01    5.8069108e-02    3.5684824e-02    2.5848023e-02    1.9937590e-02    1.6420055e-02    1.3909594e-02    1.2438220e-02    1.0449983e-02    9.9715760e-03    9.3632435e-03    9.0638887e-03    6.4298884e-03    5.9392684e-03    5.7562921e-03    5.6492867e-03    5.6083618e-03    5.9637290e-03    6.0305997e-03    8.1605422e-02
   1.2334588e+01    6.5168380e-01    5.9057839e-02    3.6589374e-02    2.6216054e-02    2.0469960e-02    1.6833104e-02    1.4435505e-02    1.2682152e-02    1.0560178e-02    1.0198022e-02    9.6535417e-03    8.5984326e-03    6.3571369e-03    6.0387120e-03    5.7813377e-03    5.8312936e-03    5.7270093e-03    6.0315345e-03    6.5711213e-03    8.0683890e-02
   1.2419793e+01    6.4823437e-01    5.9997607e-02    3.7537789e-02    2.6411138e-02    2.1018914e-02    1.7204003e-02    1.4634318e-02    1.2685781e-02    1.0886329e-02    1.0321307e-02    1.0082182e-02    7.8337480e-03    6.3725890e-03    6.1254682e-03    5.9849417e-03    5.7141893e-03    6.0421281e-03    6.0088693e-03    6.8355204e-03    8.0068808e-02
   1.2507202e+01    6.4491698e-01    6.0635594e-02    3.8035948e-02    2.7429989e-02    2.1219648e-02    1.7510625e-02    1.5225145e-02    1.2410378e-02    1.1169811e-02    1.0784481e-02    1.0133382e-02    7.2129915e-03    6.4651986e-03    6.0522118e-03    6.0693780e-03    5.9611823e-03    6.1386722e-03    6.3777323e-03    7.0239255e-03    7.9226722e-02
   1.2634359e+01    6.3998289e-01    6.2147379e-02    3.9194648e-02    2.7969073e-02    2.2022557e-02    1.7713797e-02    1.5676743e-02    1.2383533e-02    1.1604951e-02    1.0942308e-02    9.8449543e-03    6.9937093e-03    6.6702138e-03    6.2043881e-03    6.0505247e-03    6.2965357e-03    6.2380133e-03    6.5906909e-03    7.1071992e-03    7.8365896e-02
   1.2722904e+01    6.3654135e-01    6.3155038e-02    3.9725947e-02    2.8536438e-02    2.2523865e-02    1.8170371e-02    1.5640623e-02    1.2568695e-02    1.1946203e-02    1.1308273e-02    9.1870419e-03    7.0554916e-03    6.6967895e-03    6.3418734e-03    6.1918004e-03    6.2590363e-03    6.6319658e-03    6.7331464e-03    7.2190610e-03    7.7566991e-02
   1.2814220e+01    6.3305402e-01    6.4130778e-02    4.0596683e-02    2.8685822e-02    2.3283293e-02    1.8369576e-02    1.5868854e-02    1.2722802e-02    1.2388564e-02    1.1556167e-02    8.5395810e-03    6.9927403e-03    6.8099960e-03    6.5614389e-03    6.2677871e-03    6.3242174e-03    6.6906194e-03    6.9255707e-03    7.6178454e-03    7.6613645e-02
   1.2907510e+01    6.2955891e-01    6.5060470e-02    4.1584953e-02    2.9081491e-02    2.3469183e-02    1.8894488e-02    1.6107933e-02    1.3045605e-02    1.2463801e-02    1.1717389e-02    8.1394040e-03    7.0424864e-03    6.7435778e-03    6.5442005e-03    6.4923565e-03    6.6016902e-03    6.8762539e-03    7.2094280e-03    7.6323438e-03    7.5734036e-02
   1.3000855e+01    6.2600039e-01    6.6417034e-02    4.1880606e-02    2.9678150e-02    2.3965307e-02    1.9319785e-02    1.6109430e-02    1.3411756e-02    1.2706344e-02    1.1456206e-02    8.0377998e-03    7.1377820e-03    6.7650636e-03    6.6445174e-03    6.6905247e-03    6.7551443e-03    6.9225030e-03    7.5596420e-03    7.9624791e-03    7.4579541e-02
   1.3140875e+01    6.2104690e-01    6.7720843e-02    4.3448436e-02    3.0409844e-02    2.3923773e-02    2.0186082e-02    1.5995129e-02    1.4276589e-02    1.3141681e-02    1.0611011e-02    7.9370053e-03    7.1899581e-03    7.0685126e-03    6.6477325e-03    6.9829582e-03    6.9504733e-03    7.4197760e-03    7.8011198e-03    8.1268325e-03    7.3115340e-02
   1.3234321e+01    6.1748068e-01    6.8948791e-02    4.4251690e-02    3.0739331e-02    2.4390840e-02    2.0442750e-02    1.6119996e-02    1.4692397e-02    1.3386887e-02    1.0222987e-02    8.0185439e-03    7.1629797e-03    7.0200882e-03    6.8966838e-03    6.9818272e-03    7.2297371e-03    7.4709892e-03    8.2417977e-03    8.2593624e-03    7.2041639e-02
   1.3327939e+01    6.1432214e-01    6.9578529e-02    4.5135670e-02    3.1478568e-02    2.4976870e-02    2.0298655e-02    1.6337681e-02    1.4904028e-02    1.3634758e-02    9.8967141e-03    8.0524020e-03    7.1746905e-03    7.1266213e-03    7.0496439e-03    7.0418708e-03    7.4801594e-03    7.8292590e-03    8.1094039e-03    8.5774282e-03    7.0994907e-02
   1.3421774e+01    6.1149998e-01    6.9764519e-02    4.5883748e-02    3.2265312e-02    2.5300931e-02    2.0595605e-02    1.6609653e-02    1.5280795e-02    1.3299870e-02    9.8279107e-03    8.1250676e-03    7.2895698e-03    7.3229852e-03    6.8669784e-03    7.3286723e-03    7.6753721e-03    8.1709710e-03    8.3955099e-03    8.7026426e-03    6.9793909e-02
   1.3515782e+01    6.0808112e-01    7.0924554e-02    4.6458595e-02    3.2975146e-02    2.5565193e-02    2.0868187e-02    1.7064470e-02    1.5656096e-02    1.2803884e-02    9.6953626e-03    8.1537125e-03    7.3926646e-03    7.3635529e-03    7.2368554e-03    7.4657637e-03    7.6543170e-03    8.4767605e-03    8.3994124e-03    9.2124139e-03    6.8551942e-02
   1.3610124e+01    6.0470812e-01    7.1804046e-02    4.7526272e-02    3.3223323e-02    2.6228548e-02    2.1104958e-02    1.6988856e-02    1.6195880e-02    1.2509960e-02    9.5882647e-03    8.2500366e-03    7.5018527e-03    7.5060498e-03    7.3169281e-03    7.6452414e-03    8.0175382e-03    8.5821567e-03    8.7081766e-03    9.2597933e-03    6.7334002e-02
   1.3704334e+01    6.0164802e-01    7.2614036e-02    4.8424605e-02    3.3345006e-02    2.6845386e-02    2.1208983e-02    1.7423552e-02    1.6383993e-02    1.2197221e-02    9.7365034e-03    8.2091339e-03    7.5536801e-03    7.5726830e-03    7.4257094e-03    7.7875125e-03    8.3117372e-03    8.8220941e-03    8.9197219e-03    9.4571631e-03    6.6113260e-02
   1.3844946e+01    5.9755033e-01    7.3824418e-02    4.9069001e-02    3.4089547e-02    2.7666245e-02    2.1178340e-02    1.8200227e-02    1.6141569e-02    1.2020370e-02    9.7084235e-03    8.3534190e-03    7.6640145e-03    7.7593480e-03    7.7696031e-03    8.0897135e-03    8.6944297e-03    9.2808156e-03    9.1609615e-03    9.7974390e-03    6.3981782e-02
   1.3938521e+01    5.9484609e-01    7.4229815e-02    4.9716074e-02    3.4864630e-02    2.7678691e-02    2.1488131e-02    1.8736874e-02    1.6017280e-02    1.2117535e-02    9.5061004e-03    8.5297073e-03    7.8076693e-03    7.7260523e-03    8.0210710e-03    8.2349952e-03    8.9232836e-03    9.3311492e-03    9.5277137e-03    1.0045701e-02    6.2651440e-02
   1.4031973e+01    5.9185178e-01    7.5201215e-02    5.0176700e-02    3.5341895e-02    2.8119410e-02    2.2217694e-02    1.8679030e-02    1.5780108e-02    1.2041537e-02    9.7191776e-03    8.3405128e-03    8.1277748e-03    7.9010854e-03    8.0189554e-03    8.7057268e-03    9.1051407e-03    9.6279276e-03    9.6231807e-03    9.9857363e-03    6.1435414e-02
   1.4125314e+01    5.8899011e-01    7.5742104e-02    5.1164879e-02    3.5740038e-02    2.8689629e-02    2.2235666e-02    1.9234679e-02    1.5391887e-02    1.2050842e-02    9.4851478e-03    8.5924633e-03    8.3192058e-03    7.9141505e-03    8.2267250e-03    8.9350653e-03    9.5173936e-03    9.5764522e-03    1.0007196e-02    1.0090040e-02    6.0096325e-02
   1.4218499e+01    5.8594961e-01    7.6333590e-02    5.2370607e-02    3.6273641e-02    2.8894350e-02    2.2515883e-02    1.9476553e-02    1.5071731e-02    1.2046886e-02    9.7131529e-03    8.4710082e-03    8.5201584e-03    8.1406772e-03    8.1325177e-03    9.2274105e-03    9.9768046e-03    9.7998364e-03    1.0064486e-02    1.0116551e-02    5.8904542e-02
   1.4311611e+01    5.8316999e-01    7.7434227e-02    5.2587796e-02    3.6615733e-02    2.9195547e-02    2.3035167e-02    1.9612946e-02    1.5059011e-02    1.1986442e-02    9.6151461e-03    8.8410990e-03    8.4249973e-03    8.5039491e-03    8.4422794e-03    9.2702680e-03    1.0246924e-02    9.8965579e-03    1.0231071e-02    1.0071692e-02    5.7759162e-02
   1.4404619e+01    5.8043725e-01    7.7792500e-02    5.3882352e-02    3.6953000e-02    2.9185260e-02    2.3344570e-02    1.9858857e-02    1.4928843e-02    1.2101030e-02    9.5068206e-03    9.0469844e-03    8.3199256e-03    8.6524625e-03    8.9252666e-03    9.5796731e-03    1.0262862e-02    1.0252082e-02    1.0364652e-02    1.0130624e-02    5.6474989e-02
   1.4543944e+01    5.7617169e-01    7.9046254e-02    5.4667542e-02    3.7959619e-02    2.9461195e-02    2.4095286e-02    1.9759769e-02    1.4885502e-02    1.1948984e-02    9.8566460e-03    9.1708955e-03    8.5744535e-03    8.7125819e-03    9.3247261e-03    1.0137099e-02    1.0380201e-02    1.0684077e-02    1.0088959e-02    1.0434023e-02    5.4640500e-02
   1.4638412e+01    5.7364880e-01    7.9325928e-02    5.5685429e-02    3.8450512e-02    2.9791709e-02    2.4313865e-02    1.9671353e-02    1.4807413e-02    1.1892840e-02    1.0031073e-02    9.2197975e-03    8.6656669e-03    9.0856415e-03    9.4592456e-03    1.0502274e-02    1.0625172e-02    1.0610678e-02    1.0280090e-02    1.0463198e-02    5.3469316e-02
   1.4735577e+01    5.7083629e-01    7.9959750e-02    5.6414401e-02    3.9005745e-02    3.0214778e-02    2.4439036e-02    1.9763899e-02    1.4882099e-02    1.1663145e-02    1.0205018e-02    9.3442856e-03    8.9781468e-03    9.0045524e-03    9.8959842e-03    1.0641089e-02    1.0885109e-02    1.0796463e-02    1.0540275e-02    1.0415241e-02    5.2114691e-02
   1.4832632e+01    5.6863540e-01    7.9952567e-02    5.7155727e-02    3.9941256e-02    3.0252131e-02    2.4904338e-02    1.9315905e-02    1.5040159e-02    1.1634255e-02    1.0365697e-02    9.3634948e-03    9.1449335e-03    9.3735123e-03    1.0092581e-02    1.0996442e-02    1.1174410e-02    1.0642538e-02    1.0649648e-02    1.0466323e-02    5.0898686e-02
   1.4929579e+01    5.6586796e-01    8.0911939e-02    5.7572017e-02    4.0480283e-02    3.0505405e-02    2.5248586e-02    1.9291798e-02    1.5095471e-02    1.1534036e-02    1.0344385e-02    9.5531765e-03    9.2540186e-03    9.6865549e-03    1.0557322e-02    1.1175714e-02    1.1170960e-02    1.0868287e-02    1.0627990e-02    1.0607638e-02    4.9646456e-02
   1.5026760e+01    5.6309758e-01    8.1571542e-02    5.8614146e-02    4.0528786e-02    3.1012582e-02    2.5484545e-02    1.9325559e-02    1.5013098e-02    1.1597348e-02    1.0330466e-02    9.7696709e-03    9.3825860e-03    9.9565922e-03    1.0809153e-02    1.1465687e-02    1.1383853e-02    1.0718062e-02    1.0933195e-02    1.0754961e-02    4.8250590e-02
   1.5124072e+01    5.6040110e-01    8.2607144e-02    5.9141142e-02    4.0698478e-02    3.1367037e-02    2.5831322e-02    1.9254923e-02    1.4878554e-02    1.1702569e-02    1.0510228e-02    9.8754153e-03    9.6374557e-03    1.0200015e-02    1.1123072e-02    1.1643433e-02    1.1465784e-02    1.0735297e-02    1.1158215e-02    1.0843982e-02    4.6924830e-02
   1.5223611e+01    5.5811699e-01    8.3078622e-02    5.9090992e-02    4.1805614e-02    3.1501085e-02    2.5863649e-02    1.9549652e-02    1.4780783e-02    1.1647569e-02    1.0844214e-02    9.9713989e-03    9.8174892e-03    1.0405769e-02    1.1367084e-02    1.1993426e-02    1.1482722e-02    1.1136443e-02    1.0952780e-02    1.1205154e-02    4.5388559e-02
   1.5312897e+01    5.5545560e-01    8.4031022e-02    5.9539265e-02    4.2509740e-02    3.1746367e-02    2.5715337e-02    1.9715428e-02    1.4616203e-02    1.1754964e-02    1.0943759e-02    1.0158820e-02    9.9823100e-03    1.0581161e-02    1.1600328e-02    1.2319740e-02    1.1603250e-02    1.1073200e-02    1.1302256e-02    1.1290306e-02    4.4060950e-02
   1.5401451e+01    5.5344169e-01    8.4557034e-02    6.0169414e-02    4.2890089e-02    3.1409030e-02    2.6137176e-02    2.0003843e-02    1.4432860e-02    1.1789796e-02    1.1003372e-02    1.0135002e-02    1.0353757e-02    1.0943330e-02    1.1777975e-02    1.2356465e-02    1.1713389e-02    1.1401368e-02    1.1295115e-02    1.1390328e-02    4.2798967e-02
   1.5527374e+01    5.5023280e-01    8.5334813e-02    6.0982186e-02    4.3681759e-02    3.1730878e-02    2.6017850e-02    2.0015298e-02    1.4659802e-02    1.1892374e-02    1.0856239e-02    1.0472987e-02    1.0781327e-02    1.1374493e-02    1.1976098e-02    1.2641100e-02    1.1680779e-02    1.1693298e-02    1.1473657e-02    1.1410149e-02    4.1092109e-02
   1.5624826e+01    5.4776420e-01    8.6072195e-02    6.1683224e-02    4.3724800e-02    3.2329029e-02    2.5947202e-02    2.0202364e-02    1.4393223e-02    1.1970604e-02    1.1246764e-02    1.0692283e-02    1.0756897e-02    1.1808082e-02    1.2184140e-02    1.2800997e-02    1.1873129e-02    1.1633883e-02    1.1792046e-02    1.1383837e-02    3.9741097e-02
   1.5722779e+01    5.4581125e-01    8.6029968e-02    6.2497581e-02    4.4136354e-02    3.2742441e-02    2.5886430e-02    2.0178738e-02    1.4383763e-02    1.2040121e-02    1.1473399e-02    1.0792044e-02    1.1025691e-02    1.2084695e-02    1.2527301e-02    1.2813860e-02    1.2058395e-02    1.1807406e-02    1.2070475e-02    1.1204820e-02    3.8435273e-02
   1.5822022e+01    5.4330208e-01    8.7090581e-02    6.3161750e-02    4.4064662e-02    3.2960225e-02    2.6195421e-02    2.0009040e-02    1.4489320e-02    1.2169682e-02    1.1502203e-02    1.1140557e-02    1.1278957e-02    1.2304590e-02    1.2740738e-02    1.2816165e-02    1.2186699e-02    1.2134160e-02    1.2132302e-02    1.1080932e-02    3.7239932e-02
   1.5920830e+01    5.4105261e-01    8.7417357e-02    6.4206310e-02    4.4189821e-02    3.3033648e-02    2.6393818e-02    2.0137395e-02    1.4546379e-02    1.2190987e-02    1.1574304e-02    1.1370530e-02    1.1502838e-02    1.2563819e-02    1.3091999e-02    1.2996825e-02    1.2211370e-02    1.2291126e-02    1.2091119e-02    1.1449253e-02    3.5688492e-02
   1.6019054e+01    5.3840846e-01    8.8206850e-02    6.4880680e-02    4.4626400e-02    3.3367559e-02    2.6167440e-02    2.0278099e-02    1.4627352e-02    1.2236481e-02    1.1765590e-02    1.1633510e-02    1.1935645e-02    1.2610001e-02    1.3183601e-02    1.3306981e-02    1.2145129e-02    1.2621308e-02    1.2113510e-02    1.1378136e-02    3.4507271e-02
   1.6117448e+01    5.3624580e-01    8.8686565e-02    6.5563677e-02    4.4862687e-02    3.3670819e-02    2.6089902e-02    2.0185619e-02    1.4867143e-02    1.2482916e-02    1.1864152e-02    1.1688089e-02    1.2261254e-02    1.2917863e-02    1.3412406e-02    1.3429487e-02    1.2460027e-02    1.2749267e-02    1.1949387e-02    1.1445813e-02    3.3167129e-02
   1.6214162e+01    5.3409713e-01    8.9472054e-02    6.6000946e-02    4.5230205e-02    3.3400461e-02    2.6530655e-02    1.9983923e-02    1.4994216e-02    1.2568594e-02    1.2163337e-02    1.1909499e-02    1.2606019e-02    1.3040898e-02    1.3454385e-02    1.3532711e-02    1.2749266e-02    1.2998494e-02    1.1953092e-02    1.1380503e-02    3.1933610e-02
   1.6312296e+01    5.3197145e-01    9.0121222e-02    6.6488980e-02    4.5414496e-02    3.3589809e-02    2.6546062e-02    2.0080870e-02    1.5074098e-02    1.2608178e-02    1.2456645e-02    1.2157011e-02    1.2756412e-02    1.3506061e-02    1.3559401e-02    1.3695606e-02    1.2859291e-02    1.2967025e-02    1.2042759e-02    1.1209058e-02    3.0895569e-02
   1.6410114e+01    5.2996013e-01    9.0592180e-02    6.7339485e-02    4.5565797e-02    3.3774399e-02    2.6307030e-02    2.0041175e-02    1.5128460e-02    1.2975433e-02    1.2523183e-02    1.2504688e-02    1.2966288e-02    1.3798105e-02    1.3736851e-02    1.3606065e-02    1.3423631e-02    1.2827647e-02    1.2141531e-02    1.1041143e-02    2.9746787e-02
   1.6508638e+01    5.2769323e-01    9.1547460e-02    6.7598817e-02    4.6076795e-02    3.3771813e-02    2.6344790e-02    2.0043587e-02    1.5173941e-02    1.3204305e-02    1.2602010e-02    1.2755969e-02    1.3317360e-02    1.4010141e-02    1.4126397e-02    1.3560267e-02    1.3407995e-02    1.3091794e-02    1.2115533e-02    1.1032542e-02    2.8525254e-02
   1.6607728e+01    5.2580754e-01    9.2175380e-02    6.8021342e-02    4.6336861e-02    3.3924709e-02    2.6129023e-02    2.0310056e-02    1.5156239e-02    1.3386457e-02    1.2769324e-02    1.3031690e-02    1.3557327e-02    1.4278899e-02    1.4414105e-02    1.3714897e-02    1.3252039e-02    1.3254260e-02    1.2126351e-02    1.1104910e-02    2.7248587e-02
   1.6706159e+01    5.2352634e-01    9.2873218e-02    6.8736645e-02    4.6874876e-02    3.3702100e-02    2.6293264e-02    2.0083344e-02    1.5336305e-02    1.3435777e-02    1.3246819e-02    1.3216664e-02    1.3670809e-02    1.4475438e-02    1.4750207e-02    1.3772900e-02    1.3709242e-02    1.2807510e-02    1.2348244e-02    1.0948423e-02    2.6191875e-02
   1.6805810e+01    5.2079907e-01    9.4462064e-02    6.9093115e-02    4.7148517e-02    3.3780824e-02    2.6323383e-02    1.9865739e-02    1.5538460e-02    1.3585244e-02    1.3421875e-02    1.3558770e-02    1.3871403e-02    1.4686335e-02    1.4979708e-02    1.3914713e-02    1.3744247e-02    1.2794597e-02    1.2397082e-02    1.0912698e-02    2.5122159e-02
   1.6904265e+01    5.1876571e-01    9.4690935e-02    6.9935460e-02    4.7484220e-02    3.3845718e-02    2.6457312e-02    1.9612241e-02    1.5634537e-02    1.3818557e-02    1.3660174e-02    1.3891387e-02    1.4107947e-02    1.4995293e-02    1.5145431e-02    1.4051684e-02    1.3840870e-02    1.3115521e-02    1.1993703e-02    1.0834381e-02    2.4118923e-02
   1.7001405e+01    5.1688637e-01    9.4982230e-02    7.0519302e-02    4.7745637e-02    3.3957646e-02    2.6508977e-02    1.9638058e-02    1.5856215e-02    1.3825942e-02    1.3972138e-02    1.4232610e-02    1.4345933e-02    1.5192196e-02    1.5274879e-02    1.4341615e-02    1.3799909e-02    1.2844858e-02    1.2140137e-02    1.0650249e-02    2.3285101e-02
   1.7147778e+01    5.1401821e-01    9.6322410e-02    7.0728996e-02    4.8321475e-02    3.4018719e-02    2.6431211e-02    1.9611518e-02    1.6049251e-02    1.4032722e-02    1.4086993e-02    1.4910935e-02    1.4835194e-02    1.5514751e-02    1.5168645e-02    1.4896828e-02    1.3703464e-02    1.2920769e-02    1.2096690e-02    1.0564436e-02    2.1766778e-02
   1.7246503e+01    5.1233015e-01    9.6625443e-02    7.1350984e-02    4.8414855e-02    3.4316449e-02    2.6294468e-02    1.9609499e-02    1.6104692e-02    1.4251608e-02    1.4340212e-02    1.5137498e-02    1.5022298e-02    1.6039550e-02    1.5320814e-02    1.4705617e-02    1.3786439e-02    1.3215169e-02    1.1868590e-02    1.0371731e-02    2.0893938e-02
   1.7344987e+01    5.1020459e-01    9.7587687e-02    7.1600112e-02    4.8749862e-02    3.4472183e-02    2.6154323e-02    1.9597568e-02    1.6177518e-02    1.4465364e-02    1.4717246e-02    1.5400259e-02    1.5194087e-02    1.6456337e-02    1.5291193e-02    1.4906243e-02    1.3803381e-02    1.3129370e-02    1.1743267e-02    1.0427576e-02    1.9921827e-02
   1.7443708e+01    5.0837058e-01    9.8198476e-02    7.1627023e-02    4.9375517e-02    3.4462142e-02    2.6441950e-02    1.9294387e-02    1.6257712e-02    1.4627492e-02    1.4995282e-02    1.5644949e-02    1.5589919e-02    1.6667009e-02    1.5428223e-02    1.5039588e-02    1.3848521e-02    1.2950376e-02    1.1908769e-02    1.0119804e-02    1.9152286e-02
   1.7542340e+01    5.0682344e-01    9.8452452e-02    7.2170820e-02    4.9403803e-02    3.4683434e-02    2.6203248e-02    1.9612433e-02    1.6366538e-02    1.4747827e-02    1.5349955e-02    1.5677881e-02    1.5877106e-02    1.7177228e-02    1.5623962e-02    1.4974020e-02    1.3753818e-02    1.2888923e-02    1.1892923e-02    9.8857477e-03    1.8434443e-02
   1.7640122e+01    5.0512334e-01    9.8822929e-02    7.2395858e-02    4.9915815e-02    3.4796636e-02    2.6185528e-02    1.9772751e-02    1.6291674e-02    1.4959243e-02    1.5680837e-02    1.5864655e-02    1.6243135e-02    1.7257689e-02    1.5867065e-02    1.4894536e-02    1.3918143e-02    1.2807679e-02    1.1896093e-02    9.4958510e-03    1.7810541e-02
   1.7738665e+01    5.0340312e-01    9.9266921e-02    7.2905318e-02    5.0212950e-02    3.4762097e-02    2.6294827e-02    1.9538277e-02    1.6527472e-02    1.5143050e-02    1.5775213e-02    1.6324185e-02    1.6507728e-02    1.7468470e-02    1.6133923e-02    1.4986790e-02    1.3667993e-02    1.2896477e-02    1.1927874e-02    9.2365746e-03    1.7020742e-02
   1.7837577e+01    5.0197034e-01    9.9791489e-02    7.3089593e-02    5.0432565e-02    3.4539879e-02    2.6703065e-02    1.9431133e-02    1.6624892e-02    1.5250440e-02    1.6028029e-02    1.6589568e-02    1.6807089e-02    1.7760839e-02    1.6422452e-02    1.4789048e-02    1.3703330e-02    1.2770914e-02    1.1837949e-02    9.1511754e-03    1.6306215e-02
   1.7936162e+01    4.9990863e-01    1.0079463e-01    7.3229398e-02    5.0478951e-02    3.5123082e-02    2.6503568e-02    1.9502634e-02    1.6717962e-02    1.5377648e-02    1.6275554e-02    1.6898579e-02    1.7224375e-02    1.7766129e-02    1.6514671e-02    1.4911828e-02    1.3764325e-02    1.2724586e-02    1.1654030e-02    8.9705716e-03    1.5658852e-02
   1.8035136e+01    4.9831353e-01    1.0096617e-01    7.3984237e-02    5.0427766e-02    3.5504188e-02    2.6243631e-02    1.9733031e-02    1.6801596e-02    1.5422989e-02    1.6522406e-02    1.7136370e-02    1.7745425e-02    1.7912551e-02    1.6433670e-02    1.5047090e-02    1.3889368e-02    1.2637065e-02    1.1380928e-02    8.9349848e-03    1.4963004e-02
   1.8134813e+01    4.9645806e-01    1.0184761e-01    7.4079581e-02    5.0535031e-02    3.5996244e-02    2.6011990e-02    1.9881027e-02    1.6832356e-02    1.5523819e-02    1.6813065e-02    1.7411503e-02    1.8398801e-02    1.7790248e-02    1.6743593e-02    1.4869372e-02    1.3869047e-02    1.2384408e-02    1.1397114e-02    8.6769838e-03    1.4480154e-02
   1.8232840e+01    4.9527742e-01    1.0216821e-01    7.4390110e-02    5.0935168e-02    3.5553787e-02    2.5972209e-02    2.0222517e-02    1.6822916e-02    1.5757566e-02    1.7006100e-02    1.7688253e-02    1.8716667e-02    1.8083385e-02    1.6622377e-02    1.5034068e-02    1.3770308e-02    1.2538569e-02    1.0914728e-02    8.6212020e-03    1.3904450e-02
   1.8332830e+01    4.9353600e-01    1.0279636e-01    7.4600092e-02    5.1350567e-02    3.5741954e-02    2.5901210e-02    2.0126769e-02    1.6970924e-02    1.5883039e-02    1.7268622e-02    1.7974518e-02    1.9066532e-02    1.8395419e-02    1.6372320e-02    1.5289214e-02    1.3666878e-02    1.2529703e-02    1.0724710e-02    8.5361870e-03    1.3268981e-02
   1.8432513e+01    4.9179368e-01    1.0345203e-01    7.5052177e-02    5.1150160e-02    3.6073839e-02    2.5846488e-02    2.0270537e-02    1.7174911e-02    1.5943286e-02    1.7434196e-02    1.8449323e-02    1.9404963e-02    1.8509445e-02    1.6487655e-02    1.5145784e-02    1.3556682e-02    1.2596520e-02    1.0453776e-02    8.3480669e-03    1.2856471e-02
   1.8531426e+01    4.8982931e-01    1.0420714e-01    7.5590082e-02    5.1427551e-02    3.5851338e-02    2.6026455e-02    2.0163305e-02    1.7561645e-02    1.6008599e-02    1.7670986e-02    1.8608250e-02    2.0019143e-02    1.8536147e-02    1.6545472e-02    1.5048739e-02    1.3761400e-02    1.2270436e-02    1.0508718e-02    8.1048216e-03    1.2260462e-02
   1.8630885e+01    4.8800476e-01    1.0524293e-01    7.5466957e-02    5.1716567e-02    3.5940995e-02    2.6028147e-02    2.0156850e-02    1.7909464e-02    1.6166203e-02    1.7680567e-02    1.9060108e-02    2.0347143e-02    1.8799887e-02    1.6466576e-02    1.5067414e-02    1.3789804e-02    1.2091972e-02    1.0323186e-02    8.0593975e-03    1.1681073e-02
   1.8730036e+01    4.8630917e-01    1.0584413e-01    7.5705693e-02    5.1916894e-02    3.6130224e-02    2.6098390e-02    2.0205412e-02    1.8023955e-02    1.6448375e-02    1.7749982e-02    1.9492223e-02    2.0359906e-02    1.9015248e-02    1.6527001e-02    1.5198486e-02    1.3704853e-02    1.2023930e-02    1.0088832e-02    7.9576912e-03    1.1199600e-02
   1.8828711e+01    4.8452646e-01    1.0689535e-01    7.5857849e-02    5.2146968e-02    3.6091291e-02    2.5882109e-02    2.0389497e-02    1.8080488e-02    1.6861791e-02    1.7743602e-02    1.9797385e-02    2.0689117e-02    1.9197670e-02    1.6571020e-02    1.5079969e-02    1.3859786e-02    1.1804346e-02    9.8467174e-03    7.9758990e-03    1.0702687e-02
   1.8927351e+01    4.8342789e-01    1.0688360e-01    7.6227022e-02    5.2314454e-02    3.6093160e-02    2.5995182e-02    2.0527097e-02    1.8242674e-02    1.7078116e-02    1.7823702e-02    2.0132498e-02    2.0933215e-02    1.9318740e-02    1.6687526e-02    1.4948489e-02    1.3835096e-02    1.1521280e-02    9.8214538e-03    8.0355678e-03    1.0153236e-02
   1.9026592e+01    4.8179370e-01    1.0772091e-01    7.6401951e-02    5.2313241e-02    3.6219657e-02    2.6004901e-02    2.0568184e-02    1.8445489e-02    1.7393566e-02    1.7899149e-02    2.0355884e-02    2.1444333e-02    1.9298013e-02    1.6763481e-02    1.4916409e-02    1.3774419e-02    1.1230606e-02    9.8278135e-03    7.9744193e-03    9.6538758e-03
   1.9125626e+01    4.7995151e-01    1.0849867e-01    7.7205294e-02    5.2006684e-02    3.6385316e-02    2.5859507e-02    2.0902413e-02    1.8532193e-02    1.7447919e-02    1.8132570e-02    2.0952467e-02    2.1390473e-02    1.9509827e-02    1.6961309e-02    1.4691832e-02    1.3717287e-02    1.1033102e-02    9.6315231e-03    7.9391399e-03    9.2509636e-03
   1.9224831e+01    4.7861900e-01    1.0898472e-01    7.7270242e-02    5.2107623e-02    3.6730868e-02    2.5585012e-02    2.1214015e-02    1.8633354e-02    1.7681756e-02    1.8248523e-02    2.1247358e-02    2.1713570e-02    1.9584912e-02    1.7053076e-02    1.4735374e-02    1.3490250e-02    1.0938152e-02    9.5033211e-03    7.8308720e-03    8.8279952e-03
   1.9323996e+01    4.7700190e-01    1.0970107e-01    7.7660691e-02    5.1918288e-02    3.6919423e-02    2.5710814e-02    2.1141156e-02    1.8964534e-02    1.7797935e-02    1.8577136e-02    2.1437669e-02    2.1777711e-02    1.9825354e-02    1.7079770e-02    1.4715894e-02    1.3353345e-02    1.0757312e-02    9.5569921e-03    7.7412925e-03    8.3617140e-03
   1.9423174e+01    4.7557133e-01    1.1033907e-01    7.7774629e-02    5.2113634e-02    3.7125338e-02    2.5495416e-02    2.1254116e-02    1.9253627e-02    1.7911162e-02    1.8850873e-02    2.1572329e-02    2.2296618e-02    1.9843272e-02    1.6954605e-02    1.4868019e-02    1.3080602e-02    1.0599464e-02    9.4185752e-03    7.7096265e-03    7.9676963e-03
   1.9522412e+01    4.7417003e-01    1.1077784e-01    7.7816788e-02    5.2627903e-02    3.6918975e-02    2.5567135e-02    2.1438513e-02    1.9453587e-02    1.7981058e-02    1.9146346e-02    2.1810302e-02    2.2589293e-02    1.9939858e-02    1.7010404e-02    1.4788724e-02    1.2956289e-02    1.0518201e-02    9.3758796e-03    7.6476510e-03    7.4652302e-03
   1.9621627e+01    4.7258608e-01    1.1130270e-01    7.8623845e-02    5.2529202e-02    3.6828766e-02    2.5626741e-02    2.1479625e-02    1.9573613e-02    1.8356273e-02    1.9257997e-02    2.1995471e-02    2.2859856e-02    2.0150163e-02    1.6875889e-02    1.4585273e-02    1.3047815e-02    1.0452328e-02    9.2901467e-03    7.4601875e-03    7.1180349e-03
   1.9720899e+01    4.7107703e-01    1.1198325e-01    7.8820958e-02    5.2614551e-02    3.6853327e-02    2.5902942e-02    2.1298197e-02    1.9790058e-02    1.8588033e-02    1.9515768e-02    2.2301192e-02    2.2999725e-02    2.0347697e-02    1.6958287e-02    1.4478525e-02    1.2814677e-02    1.0273319e-02    9.3684832e-03    7.3072363e-03    6.7067444e-03
   1.9820191e+01    4.6943184e-01    1.1289600e-01    7.9139299e-02    5.2688450e-02    3.6907053e-02    2.5725350e-02    2.1393258e-02    2.0246794e-02    1.8688983e-02    1.9737695e-02    2.2473889e-02    2.3242320e-02    2.0274276e-02    1.7141001e-02    1.4350752e-02    1.2463623e-02    1.0277498e-02    9.4932475e-03    7.2111180e-03    6.2175572e-03
   1.9919531e+01    4.6815261e-01    1.1300181e-01    7.9756443e-02    5.2769505e-02    3.6846421e-02    2.5816145e-02    2.1632708e-02    2.0183143e-02    1.9116826e-02    1.9777551e-02    2.2806847e-02    2.3445501e-02    2.0355092e-02    1.7116324e-02    1.4244579e-02    1.2398126e-02    1.0056174e-02    9.4929410e-03    7.1407968e-03    5.8904574e-03
   2.0018900e+01    4.6657920e-01    1.1385708e-01    7.9857859e-02    5.3174128e-02    3.6584398e-02    2.5877764e-02    2.1797295e-02    2.0188005e-02    1.9377640e-02    2.0139559e-02    2.2852427e-02    2.3893999e-02    2.0337576e-02    1.6911826e-02    1.4547637e-02    1.1964730e-02    1.0162127e-02    9.4076271e-03    7.1395439e-03    5.3495744e-03
   2.0118289e+01    4.6499685e-01    1.1449371e-01    8.0421496e-02    5.3052412e-02    3.6853124e-02    2.5692580e-02    2.1993476e-02    2.0320587e-02    1.9472228e-02    2.0346475e-02    2.3166359e-02    2.4034128e-02    2.0524124e-02    1.7032135e-02    1.4292714e-02    1.1821343e-02    1.0061504e-02    9.4058089e-03    7.0595688e-03    4.9593801e-03
   2.0217714e+01    4.6358549e-01    1.1509000e-01    8.0405331e-02    5.3482447e-02    3.6689679e-02    2.5702671e-02    2.2135404e-02    2.0612496e-02    1.9782574e-02    2.0543456e-02    2.3357880e-02    2.4234470e-02    2.0579061e-02    1.6972441e-02    1.4143488e-02    1.1718304e-02    1.0019489e-02    9.4161546e-03    6.8820169e-03    4.6471459e-03
   2.0317171e+01    4.6227492e-01    1.1534435e-01    8.0970923e-02    5.3649736e-02    3.6734775e-02    2.5464866e-02    2.2334910e-02    2.0946324e-02    1.9881764e-02    2.0862387e-02    2.3495187e-02    2.4447517e-02    2.0536851e-02    1.7108569e-02    1.3740932e-02    1.1813767e-02    9.9238500e-03    9.4709196e-03    6.5885994e-03    4.4088578e-03
   2.0416716e+01    4.6095286e-01    1.1569680e-01    8.1379513e-02    5.3682405e-02    3.6743374e-02    2.5526793e-02    2.2601643e-02    2.0981747e-02    2.0192741e-02    2.1120643e-02    2.3637613e-02    2.4740613e-02    2.0424939e-02    1.7117207e-02    1.3524030e-02    1.1781100e-02    1.0009266e-02    9.3648532e-03    6.4870355e-03    4.0348285e-03
   2.0516340e+01    4.5925123e-01    1.1681021e-01    8.1514595e-02    5.3980790e-02    3.6701921e-02    2.5451475e-02    2.2620188e-02    2.1196738e-02    2.0345887e-02    2.1348181e-02    2.3923158e-02    2.4827241e-02    2.0475498e-02    1.7103388e-02    1.3464976e-02    1.1569769e-02    9.8467011e-03    9.5691291e-03    6.3545945e-03    3.6443304e-03
   2.0615962e+01    4.5777812e-01    1.1740472e-01    8.1817595e-02    5.4170604e-02    3.6602891e-02    2.5651661e-02    2.2683907e-02    2.1251678e-02    2.0598169e-02    2.1524151e-02    2.4240942e-02    2.5072414e-02    2.0496456e-02    1.6901130e-02    1.3339407e-02    1.1561981e-02    9.8809060e-03    9.3496099e-03    6.3470345e-03    3.3266249e-03
   2.0715615e+01    4.5640997e-01    1.1788624e-01    8.2169609e-02    5.4333330e-02    3.6512643e-02    2.5746297e-02    2.2722022e-02    2.1439172e-02    2.0808814e-02    2.2045772e-02    2.4186057e-02    2.5329146e-02    2.0437320e-02    1.6787731e-02    1.3329650e-02    1.1438522e-02    1.0010930e-02    9.2292737e-03    6.0963727e-03    3.0811322e-03
   2.0815347e+01    4.5531970e-01    1.1806018e-01    8.2258336e-02    5.4749190e-02    3.6540075e-02    2.5802053e-02    2.2823333e-02    2.1695393e-02    2.0937870e-02    2.2230653e-02    2.4439810e-02    2.5450798e-02    2.0415893e-02    1.6793109e-02    1.3068621e-02    1.1441995e-02    9.9392245e-03    9.2772513e-03    5.8215455e-03    2.9349672e-03
   2.0915086e+01    4.5392452e-01    1.1846478e-01    8.2694575e-02    5.4863650e-02    3.6707345e-02    2.5865405e-02    2.2860995e-02    2.1931478e-02    2.1086302e-02    2.2351351e-02    2.4568280e-02    2.5814412e-02    2.0453432e-02    1.6661439e-02    1.2741275e-02    1.1565023e-02    9.9911527e-03    9.1871549e-03    5.7360854e-03    2.5313421e-03
   2.1014836e+01    4.5280849e-01    1.1882971e-01    8.2872359e-02    5.5236286e-02    3.6485384e-02    2.6053008e-02    2.2975536e-02    2.1972572e-02    2.1352487e-02    2.2655121e-02    2.4515534e-02    2.6041708e-02    2.0671272e-02    1.6414656e-02    1.2623794e-02    1.1507490e-02    1.0010021e-02    9.1905426e-03    5.5052682e-03    2.2787608e-03
   2.1114663e+01    4.5148082e-01    1.1933219e-01    8.3304104e-02    5.5240257e-02    3.6531318e-02    2.5961727e-02    2.3067780e-02    2.2313011e-02    2.1500137e-02    2.2864815e-02    2.4741687e-02    2.6230548e-02    2.0514339e-02    1.6357056e-02    1.2544135e-02    1.1543508e-02    9.8240718e-03    9.1571283e-03    5.5051392e-03    1.9862218e-03
   2.1214520e+01    4.5019575e-01    1.1978458e-01    8.3753906e-02    5.5268848e-02    3.6510730e-02    2.5942067e-02    2.3100903e-02    2.2634554e-02    2.1781997e-02    2.3160225e-02    2.4950129e-02    2.6297924e-02    2.0517081e-02    1.6144451e-02    1.2512307e-02    1.1435809e-02    9.7533230e-03    9.1867925e-03    5.3184541e-03    1.7501758e-03
   2.1314431e+01    4.4921846e-01    1.2012875e-01    8.3640551e-02    5.5550963e-02    3.6605691e-02    2.6046475e-02    2.3166181e-02    2.2691259e-02    2.2259981e-02    2.3289975e-02    2.5147987e-02    2.6468526e-02    2.0512673e-02    1.5855678e-02    1.2512012e-02    1.1320606e-02    9.9078092e-03    8.9930626e-03    5.1707818e-03    1.5125820e-03
   2.1414451e+01    4.4758397e-01    1.2097748e-01    8.3912462e-02    5.5552401e-02    3.6712372e-02    2.6296615e-02    2.3103847e-02    2.3011899e-02    2.2334460e-02    2.3492748e-02    2.5450879e-02    2.6576743e-02    2.0319763e-02    1.5775622e-02    1.2486676e-02    1.1280576e-02    9.8679106e-03    8.8588763e-03    5.0181858e-03    1.3865174e-03
   2.1514533e+01    4.4622696e-01    1.2155739e-01    8.3935178e-02    5.5914423e-02    3.6669527e-02    2.6478445e-02    2.3361140e-02    2.3044543e-02    2.2531715e-02    2.3627478e-02    2.5665365e-02    2.6825462e-02    2.0078551e-02    1.5693622e-02    1.2456792e-02    1.1307613e-02    9.8994413e-03    8.7177627e-03    4.8656253e-03    1.1429726e-03
   2.1614664e+01    4.4503851e-01    1.2183926e-01    8.4192573e-02    5.6249177e-02    3.6773851e-02    2.6334267e-02    2.3496714e-02    2.3312142e-02    2.2701656e-02    2.3975750e-02    2.5859608e-02    2.6601566e-02    2.0148366e-02    1.5663729e-02    1.2233006e-02    1.1448957e-02    9.8556753e-03    8.5897828e-03    4.7055101e-03    9.7990249e-04
   2.1714819e+01    4.4421171e-01    1.2175737e-01    8.4519382e-02    5.6629113e-02    3.6518816e-02    2.6499861e-02    2.3608110e-02    2.3409191e-02    2.3101572e-02    2.4187838e-02    2.6045257e-02    2.6644072e-02    1.9865930e-02    1.5616632e-02    1.2227630e-02    1.1341355e-02    9.9429088e-03    8.6149806e-03    4.4415182e-03    8.1675076e-04
   2.1815019e+01    4.4289674e-01    1.2226066e-01    8.4792052e-02    5.6852457e-02    3.6430379e-02    2.6599157e-02    2.3732815e-02    2.3677075e-02    2.3320627e-02    2.4497627e-02    2.6160640e-02    2.6690242e-02    1.9761179e-02    1.5457824e-02    1.2296630e-02    1.1264346e-02    9.8440391e-03    8.5241581e-03    4.3756254e-03    5.6572815e-04
   2.1915274e+01    4.4165837e-01    1.2286924e-01    8.4884180e-02    5.7186700e-02    3.6078768e-02    2.6969549e-02    2.3752014e-02    2.3783190e-02    2.3689291e-02    2.4712253e-02    2.6356243e-02    2.6736580e-02    1.9511669e-02    1.5333757e-02    1.2330483e-02    1.1325646e-02    9.8494243e-03    8.4586171e-03    4.0929910e-03    4.2103566e-04
   2.2015614e+01    4.4056190e-01    1.2326230e-01    8.4868902e-02    5.7653553e-02    3.5838368e-02    2.7102431e-02    2.3955002e-02    2.3992729e-02    2.3984137e-02    2.4885411e-02    2.6806764e-02    2.6633768e-02    1.9101576e-02    1.5210799e-02    1.2521339e-02    1.1246010e-02    9.7597564e-03    8.4124546e-03    3.9196946e-03    2.8309956e-04
   2.2116020e+01    4.3934404e-01    1.2366675e-01    8.5026616e-02    5.7767483e-02    3.5965664e-02    2.7308006e-02    2.4101909e-02    2.4128992e-02    2.4271987e-02    2.4996100e-02    2.7056622e-02    2.6796449e-02    1.8768143e-02    1.5041682e-02    1.2559590e-02    1.1281256e-02    9.8884263e-03    8.1780993e-03    3.7073767e-03    1.4481069e-04
   2.2216497e+01    4.3813993e-01    1.2390083e-01    8.5327024e-02    5.8168630e-02    3.6093802e-02    2.7090137e-02    2.4410885e-02    2.4285669e-02    2.4324001e-02    2.5380537e-02    2.7438712e-02    2.6486019e-02    1.8732323e-02    1.4773121e-02    1.2709036e-02    1.1166634e-02    9.9360323e-03    8.1708592e-03    3.3972530e-03    6.8571670e-05
   2.2317012e+01    4.3680036e-01    1.2476943e-01    8.5476660e-02    5.7939663e-02    3.6215854e-02    2.7170543e-02    2.4730763e-02    2.4375710e-02    2.4637183e-02    2.5485717e-02    2.7685748e-02    2.6560335e-02    1.8537489e-02    1.4480016e-02    1.2747223e-02    1.1339023e-02    9.8307438e-03    7.9832204e-03    3.2343194e-03    0.0000000e+00
   2.2417578e+01    4.3565498e-01    1.2532839e-01    8.5601854e-02    5.8096985e-02    3.6004193e-02    2.7293138e-02    2.4967828e-02    2.4463237e-02    2.5028611e-02    2.5675665e-02    2.7853421e-02    2.6332531e-02    1.8713479e-02    1.4228610e-02    1.2721520e-02    1.1343001e-02    9.9629684e-03    7.6768439e-03    3.0527441e-03    0.0000000e+00
   2.2518241e+01    4.3501110e-01    1.2527658e-01    8.5660949e-02    5.8269977e-02    3.6232295e-02    2.7187533e-02    2.5337627e-02    2.4430883e-02    2.5357868e-02    2.5930588e-02    2.7930243e-02    2.6175341e-02    1.8661936e-02    1.4183993e-02    1.2705445e-02    1.1443600e-02    9.9424349e-03    7.5615681e-03    2.7000383e-03    0.0000000e+00
   2.2618955e+01    4.3370808e-01    1.2578143e-01    8.5559564e-02    5.8887719e-02    3.6295402e-02    2.7343380e-02    2.5264954e-02    2.4559859e-02    2.5692071e-02    2.6195074e-02    2.8137448e-02    2.5830409e-02    1.8652040e-02    1.4094460e-02    1.2862058e-02    1.1201380e-02    1.0020762e-02    7.5081798e-03    2.4057305e-03    0.0000000e+00
   2.2719656e+01    4.3237208e-01    1.2639505e-01    8.5611383e-02    5.9202016e-02    3.6220483e-02    2.7387167e-02    2.5817539e-02    2.4500668e-02    2.6056912e-02    2.6291197e-02    2.8456438e-02    2.5636716e-02    1.8246901e-02    1.4114345e-02    1.2934917e-02    1.1250791e-02    1.0133547e-02    7.1990780e-03    2.1727743e-03    0.0000000e+00
   2.2820442e+01    4.3127722e-01    1.2677060e-01    8.5786263e-02    5.9232084e-02    3.6280566e-02    2.7576726e-02    2.6138261e-02    2.4512901e-02    2.6352723e-02    2.6463661e-02    2.8698092e-02    2.5447864e-02    1.8034976e-02    1.4099972e-02    1.2929513e-02    1.1396508e-02    1.0066188e-02    7.0653249e-03    1.8705554e-03    0.0000000e+00
   2.2921265e+01    4.2990866e-01    1.2730638e-01    8.6046922e-02    5.9643789e-02    3.5934496e-02    2.7934993e-02    2.6180010e-02    2.4697735e-02    2.6599331e-02    2.6736985e-02    2.8765523e-02    2.5240017e-02    1.7989052e-02    1.4073581e-02    1.3028858e-02    1.1428525e-02    9.8306459e-03    7.1351192e-03    1.5193763e-03    0.0000000e+00
   2.3021769e+01    4.2882213e-01    1.2783989e-01    8.6061231e-02    5.9786946e-02    3.6067909e-02    2.7993419e-02    2.6322094e-02    2.4850482e-02    2.6802826e-02    2.7074033e-02    2.8720493e-02    2.5211322e-02    1.7830582e-02    1.3978978e-02    1.3174403e-02    1.1400641e-02    9.8094605e-03    6.9148503e-03    1.3383021e-03    0.0000000e+00
   2.3111928e+01    4.2796557e-01    1.2817777e-01    8.6115723e-02    5.9740819e-02    3.6377524e-02    2.7901891e-02    2.6471447e-02    2.5276456e-02    2.6929699e-02    2.7229433e-02    2.8869292e-02    2.4857316e-02    1.7776029e-02    1.4191811e-02    1.3056720e-02    1.1453596e-02    9.7320476e-03    6.7138521e-03    1.1630100e-03    0.0000000e+00
   2.3209699e+01    4.2721878e-01    1.2843250e-01    8.6061201e-02    5.9878623e-02    3.6470197e-02    2.8182056e-02    2.6386418e-02    2.5492338e-02    2.7270877e-02    2.7357674e-02    2.9100120e-02    2.4501824e-02    1.7675027e-02    1.4305689e-02    1.3067648e-02    1.1334184e-02    9.6584362e-03    6.6771690e-03    9.2924501e-04    0.0000000e+00
   2.3325102e+01    4.2617023e-01    1.2865604e-01    8.6178069e-02    6.0135278e-02    3.6464628e-02    2.8406683e-02    2.6624650e-02    2.5645455e-02    2.7597708e-02    2.7610635e-02    2.9203894e-02    2.4243271e-02    1.7452213e-02    1.4445875e-02    1.3138745e-02    1.1240005e-02    9.7346352e-03    6.3481522e-03    7.0382954e-04    0.0000000e+00
   2.3447316e+01    4.2496080e-01    1.2882310e-01    8.6631713e-02    6.0161380e-02    3.6720391e-02    2.8338410e-02    2.6971280e-02    2.5930673e-02    2.7918445e-02    2.7754176e-02    2.9547108e-02    2.3772325e-02    1.7385717e-02    1.4305388e-02    1.3178847e-02    1.1304021e-02    9.7806578e-03    6.0885883e-03    4.2697786e-04    0.0000000e+00
   2.3547791e+01    4.2387547e-01    1.2931534e-01    8.6770767e-02    6.0047785e-02    3.6875321e-02    2.8745677e-02    2.6752965e-02    2.6230568e-02    2.8319121e-02    2.7891027e-02    2.9665156e-02    2.3513865e-02    1.7298324e-02    1.4446136e-02    1.3150197e-02    1.1209676e-02    9.7963719e-03    5.9357477e-03    1.6048355e-04    0.0000000e+00
   2.3648316e+01    4.2269368e-01    1.2987468e-01    8.6988007e-02    5.9966596e-02    3.7021773e-02    2.8762007e-02    2.6875957e-02    2.6759873e-02    2.8470148e-02    2.8040616e-02    2.9754189e-02    2.3349824e-02    1.7076160e-02    1.4703823e-02    1.2896308e-02    1.1274550e-02    9.8043215e-03    5.5647639e-03    1.2273182e-04    0.0000000e+00
   2.3704884e+01    4.2212662e-01    1.3007408e-01    8.7028845e-02    5.9767844e-02    3.7374781e-02    2.8755538e-02    2.6978602e-02    2.6892140e-02    2.8666220e-02    2.8091835e-02    2.9820411e-02    2.3362624e-02    1.6864981e-02    1.4803166e-02    1.2820088e-02    1.1279577e-02    9.8137046e-03    5.3934438e-03    8.5497334e-05    0.0000000e+00
   2.3800735e+01    4.2106858e-01    1.3054869e-01    8.7124856e-02    5.9811420e-02    3.7533471e-02    2.8832695e-02    2.7095548e-02    2.7279189e-02    2.8760528e-02    2.8288832e-02    2.9928364e-02    2.3047250e-02    1.6753493e-02    1.4834238e-02    1.3013132e-02    1.1082606e-02    9.9039232e-03    5.0931798e-03    0.0000000e+00    0.0000000e+00
   2.3950167e+01    4.1979262e-01    1.3063421e-01    8.7668128e-02    5.9792540e-02    3.7544824e-02    2.9268399e-02    2.7325918e-02    2.7624040e-02    2.9041709e-02    2.8594786e-02    2.9841828e-02    2.2826425e-02    1.6788296e-02    1.4624339e-02    1.3236512e-02    1.1070629e-02    9.8653526e-03    4.4594459e-03    0.0000000e+00    0.0000000e+00
   2.4000348e+01    4.1923700e-01    1.3095216e-01    8.7554670e-02    5.9925729e-02    3.7697814e-02    2.9178005e-02    2.7476203e-02    2.7674977e-02    2.9151847e-02    2.8755512e-02    2.9895157e-02    2.2554311e-02    1.6815311e-02    1.4700908e-02    1.3319523e-02    1.1035835e-02    9.6982497e-03    4.3767848e-03    0.0000000e+00    0.0000000e+00
   2.4100752e+01    4.1808070e-01    1.3179852e-01    8.7594162e-02    5.9718425e-02    3.7853653e-02    2.9548129e-02    2.7428486e-02    2.7857558e-02    2.9497612e-02    2.8800947e-02    2.9842590e-02    2.2361553e-02    1.6883277e-02    1.4712532e-02    1.3198978e-02    1.1180469e-02    9.6360051e-03    4.0064031e-03    0.0000000e+00    0.0000000e+00
   2.4205767e+01    4.1692016e-01    1.3233947e-01    8.7965296e-02    5.9448780e-02    3.7937603e-02    2.9761532e-02    2.7624391e-02    2.8216124e-02    2.9674773e-02    2.8962595e-02    2.9902034e-02    2.1941118e-02    1.7077786e-02    1.4741922e-02    1.3065386e-02    1.1328414e-02    9.4019677e-03    3.6906471e-03    0.0000000e+00    0.0000000e+00
   2.4344353e+01    4.1550714e-01    1.3283131e-01    8.8389617e-02    5.9507884e-02    3.7597236e-02    3.0273709e-02    2.7842193e-02    2.8686645e-02    2.9853002e-02    2.9228177e-02    2.9776029e-02    2.1693156e-02    1.6997514e-02    1.4924405e-02    1.3112189e-02    1.1371086e-02    9.2235047e-03    3.1851998e-03    0.0000000e+00    0.0000000e+00
   2.4444974e+01    4.1441552e-01    1.3321758e-01    8.8536385e-02    5.9659347e-02    3.7564438e-02    3.0667662e-02    2.8004524e-02    2.8826859e-02    3.0184598e-02    2.9228458e-02    2.9782731e-02    2.1374054e-02    1.6985424e-02    1.5017488e-02    1.3159484e-02    1.1388185e-02    9.0805903e-03    2.9066790e-03    0.0000000e+00    0.0000000e+00
   2.4517433e+01    4.1375296e-01    1.3349752e-01    8.8723504e-02    5.9635207e-02    3.7570168e-02    3.0814641e-02    2.8042519e-02    2.8951266e-02    3.0440498e-02    2.9358721e-02    2.9634274e-02    2.1298005e-02    1.6979327e-02    1.5019537e-02    1.3248625e-02    1.1317752e-02    9.0312242e-03    2.6842527e-03    0.0000000e+00    0.0000000e+00
   2.4608006e+01    4.1271487e-01    1.3386132e-01    8.8742139e-02    5.9947498e-02    3.7603768e-02    3.0839736e-02    2.8385368e-02    2.9104829e-02    3.0703261e-02    2.9503857e-02    2.9452868e-02    2.1145359e-02    1.7008305e-02    1.4930432e-02    1.3518268e-02    1.1161227e-02    9.1027688e-03    2.2741251e-03    0.0000000e+00    0.0000000e+00
   2.4708799e+01    4.1178447e-01    1.3429211e-01    8.8747063e-02    5.9860140e-02    3.7842843e-02    3.1082811e-02    2.8563009e-02    2.9362806e-02    3.0738593e-02    2.9748957e-02    2.9371766e-02    2.1050259e-02    1.7004887e-02    1.4785489e-02    1.3674672e-02    1.1185620e-02    8.9183937e-03    1.9861104e-03    0.0000000e+00    0.0000000e+00
   2.4809658e+01    4.1097127e-01    1.3442460e-01    8.9167240e-02    5.9745914e-02    3.7717171e-02    3.1443326e-02    2.8718037e-02    2.9714539e-02    3.0794732e-02    2.9955657e-02    2.9151198e-02    2.1015845e-02    1.6850451e-02    1.5077942e-02    1.3541875e-02    1.1092719e-02    8.8520602e-03    1.7654249e-03    0.0000000e+00    0.0000000e+00
   2.4910579e+01    4.1016147e-01    1.3460831e-01    8.9196011e-02    6.0002558e-02    3.7580285e-02    3.1617940e-02    2.9091857e-02    3.0078923e-02    3.0874978e-02    3.0193000e-02    2.8774821e-02    2.0870631e-02    1.6978851e-02    1.5192295e-02    1.3621081e-02    1.0852333e-02    8.8673097e-03    1.4373489e-03    0.0000000e+00    0.0000000e+00
   2.5011570e+01    4.0941568e-01    1.3471153e-01    8.9628791e-02    5.9801242e-02    3.7647708e-02    3.1788915e-02    2.9207038e-02    3.0556703e-02    3.0919027e-02    3.0365050e-02    2.8492870e-02    2.1006430e-02    1.6899159e-02    1.5168525e-02    1.3532354e-02    1.0910083e-02    8.8549872e-03    1.0939070e-03    0.0000000e+00    0.0000000e+00
   2.5112632e+01    4.0842064e-01    1.3501255e-01    9.0203036e-02    5.9473553e-02    3.7758260e-02    3.1971564e-02    2.9441973e-02    3.0847401e-02    3.0953366e-02    3.0571847e-02    2.8220183e-02    2.0991236e-02    1.6869244e-02    1.5245548e-02    1.3519495e-02    1.0971865e-02    8.6952920e-03    8.3294535e-04    0.0000000e+00    0.0000000e+00
   2.5213334e+01    4.0721636e-01    1.3506270e-01    9.0808764e-02    5.9666453e-02    3.7838609e-02    3.2140967e-02    2.9692561e-02    3.0928367e-02    3.1388426e-02    3.0564817e-02    2.8058144e-02    2.0833694e-02    1.6974452e-02    1.5139247e-02    1.3561507e-02    1.1015462e-02    8.5722171e-03    5.3724923e-04    0.0000000e+00    0.0000000e+00
   2.5314130e+01    4.0632539e-01    1.3536402e-01    9.1067838e-02    5.9496878e-02    3.8142262e-02    3.2181218e-02    2.9784073e-02    3.1491990e-02    3.1314374e-02    3.0695833e-02    2.7754386e-02    2.0917280e-02    1.7032297e-02    1.5266890e-02    1.3369835e-02    1.1107985e-02    8.3870295e-03    3.0042137e-04    0.0000000e+00    0.0000000e+00
   2.5415003e+01    4.0571817e-01    1.3527873e-01    9.1089044e-02    5.9756271e-02    3.8022528e-02    3.2382861e-02    3.0152529e-02    3.1726479e-02    3.1554922e-02    3.0760787e-02    2.7570833e-02    2.0867041e-02    1.7066734e-02    1.5209722e-02    1.3445573e-02    1.1121534e-02    8.0983964e-03    1.7783715e-04    0.0000000e+00    0.0000000e+00
   2.5515949e+01    4.0498281e-01    1.3503769e-01    9.1722426e-02    5.9482705e-02    3.8338699e-02    3.2372462e-02    3.0693521e-02    3.1869909e-02    3.1565900e-02    3.0958887e-02    2.7270709e-02    2.0999725e-02    1.7150766e-02    1.5146271e-02    1.3502008e-02    1.1045702e-02    7.8598036e-03    0.0000000e+00    0.0000000e+00    0.0000000e+00
   2.5616965e+01    4.0417766e-01    1.3516375e-01    9.1913187e-02    5.9446238e-02    3.8432695e-02    3.2581783e-02    3.1011494e-02    3.1973985e-02    3.1894319e-02    3.1109174e-02    2.6976630e-02    2.0895772e-02    1.7240331e-02    1.5129658e-02    1.3376379e-02    1.1241644e-02    7.4352940e-03    0.0000000e+00    0.0000000e+00    0.0000000e+00
   2.5718047e+01    4.0309749e-01    1.3568684e-01    9.1755225e-02    5.9740995e-02    3.8494972e-02    3.2627724e-02    3.1409450e-02    3.2345664e-02    3.1995909e-02    3.1154364e-02    2.6607816e-02    2.1033435e-02    1.7275610e-02    1.5230212e-02    1.3337414e-02    1.1118431e-02    7.0884541e-03    0.0000000e+00    0.0000000e+00    0.0000000e+00
   2.5809070e+01    4.0201177e-01    1.3637008e-01    9.2074034e-02    5.9299686e-02    3.8655171e-02    3.2857215e-02    3.1585694e-02    3.2620278e-02    3.2103242e-02    3.1207673e-02    2.6445038e-02    2.0995342e-02    1.7260553e-02    1.5392586e-02    1.3317943e-02    1.1264223e-02    6.5394701e-03    0.0000000e+00    0.0000000e+00    0.0000000e+00
   2.5900093e+01    4.0125031e-01    1.3646547e-01    9.2445875e-02    5.9353720e-02    3.8667116e-02    3.2916772e-02    3.1855337e-02    3.2887788e-02    3.2180794e-02    3.1374542e-02    2.6058231e-02    2.0967975e-02    1.7276636e-02    1.5627349e-02    1.3276079e-02    1.1312152e-02    6.0838539e-03    0.0000000e+00    0.0000000e+00    0.0000000e+00
   2.6001307e+01    4.0006702e-01    1.3700418e-01    9.2613511e-02    5.9261327e-02    3.8837026e-02    3.3183104e-02    3.2033176e-02    3.3276849e-02    3.2221208e-02    3.1380105e-02    2.5886611e-02    2.1024698e-02    1.7300304e-02    1.5567523e-02    1.3368943e-02    1.1299968e-02    5.6744463e-03    0.0000000e+00    0.0000000e+00    0.0000000e+00
   2.6102649e+01    3.9944621e-01    1.3683651e-01    9.2751820e-02    5.9569313e-02    3.8999515e-02    3.3311504e-02    3.2334432e-02    3.3423032e-02    3.2326961e-02    3.1305358e-02    2.5679207e-02    2.1044467e-02    1.7656560e-02    1.5388990e-02    1.3335585e-02    1.1173799e-02    5.4167428e-03    0.0000000e+00    0.0000000e+00    0.0000000e+00
   2.6203649e+01    3.9833856e-01    1.3716073e-01    9.3024475e-02    5.9767404e-02    3.8996263e-02    3.3483398e-02    3.2465174e-02    3.3801070e-02    3.2420337e-02    3.1339469e-02    2.5632529e-02    2.0737015e-02    1.7807889e-02    1.5577330e-02    1.3381705e-02    1.0965754e-02    5.1008996e-03    0.0000000e+00    0.0000000e+00    0.0000000e+00
   2.6304744e+01    3.9789166e-01    1.3697418e-01    9.3128121e-02    5.9987283e-02    3.8961311e-02    3.3483769e-02    3.2780170e-02    3.4171461e-02    3.2642261e-02    3.1318645e-02    2.5484819e-02    2.0597895e-02    1.8069016e-02    1.5501170e-02    1.3359683e-02    1.0989672e-02    4.6588882e-03    0.0000000e+00    0.0000000e+00    0.0000000e+00
   2.6405913e+01    3.9685168e-01    1.3742411e-01    9.3406139e-02    6.0009254e-02    3.8946212e-02    3.3763387e-02    3.3012214e-02    3.4454850e-02    3.2636799e-02    3.1280129e-02    2.5339141e-02    2.0625015e-02    1.8069987e-02    1.5561932e-02    1.3363801e-02    1.1022642e-02    4.2327080e-03    0.0000000e+00    0.0000000e+00    0.0000000e+00
   2.6507150e+01    3.9630846e-01    1.3732992e-01    9.3612469e-02    5.9886496e-02    3.9135687e-02    3.3869134e-02    3.3413205e-02    3.4746878e-02    3.2781982e-02    3.1016662e-02    2.5424836e-02    2.0540028e-02    1.8142637e-02    1.5530229e-02    1.3434469e-02    1.0946236e-02    3.8806712e-03    0.0000000e+00    0.0000000e+00    0.0000000e+00
   2.6608453e+01    3.9538331e-01    1.3760914e-01    9.3894654e-02    5.9829237e-02    3.9144963e-02    3.3980455e-02    3.3902361e-02    3.5034291e-02    3.2841710e-02    3.0940490e-02    2.5332718e-02    2.0728339e-02    1.7934736e-02    1.5698779e-02    1.3419267e-02    1.0906793e-02    3.4187480e-03    0.0000000e+00    0.0000000e+00    0.0000000e+00
   2.6709824e+01    3.9460057e-01    1.3794539e-01    9.3874448e-02    5.9716123e-02    3.9377787e-02    3.4103877e-02    3.4502935e-02    3.4967380e-02    3.2897568e-02    3.0932055e-02    2.5246764e-02    2.0857133e-02    1.7886066e-02    1.5721108e-02    1.3424971e-02    1.1031140e-02    2.9146882e-03    0.0000000e+00    0.0000000e+00    0.0000000e+00
   2.6811264e+01    3.9406991e-01    1.3798439e-01    9.3988699e-02    5.9865536e-02    3.9317216e-02    3.4322882e-02    3.4569500e-02    3.5386692e-02    3.2959588e-02    3.0806584e-02    2.5130131e-02    2.0951736e-02    1.8006395e-02    1.5672076e-02    1.3571768e-02    1.0797504e-02    2.5993949e-03    0.0000000e+00    0.0000000e+00    0.0000000e+00
   2.6912773e+01    3.9330524e-01    1.3789018e-01    9.4503430e-02    5.9745214e-02    3.9380732e-02    3.4702232e-02    3.4812505e-02    3.5518060e-02    3.3187931e-02    3.0506430e-02    2.5251332e-02    2.0882479e-02    1.8180467e-02    1.5532616e-02    1.3583694e-02    1.0851848e-02    2.1656091e-03    0.0000000e+00    0.0000000e+00    0.0000000e+00
   2.7027033e+01    3.9263433e-01    1.3779270e-01    9.4766296e-02    5.9828839e-02    3.9484835e-02    3.4770311e-02    3.5243558e-02    3.5731302e-02    3.3194035e-02    3.0545270e-02    2.5214337e-02    2.0893491e-02    1.8266475e-02    1.5544801e-02    1.3428809e-02    1.0829374e-02    1.8312402e-03    0.0000000e+00    0.0000000e+00    0.0000000e+00
   2.7116299e+01    3.9187125e-01    1.3795779e-01    9.5034814e-02    5.9652115e-02    3.9803163e-02    3.4883951e-02    3.5603685e-02    3.5702262e-02    3.3323915e-02    3.0450653e-02    2.5159931e-02    2.0837308e-02    1.8443411e-02    1.5526408e-02    1.3389175e-02    1.0847140e-02    1.5130297e-03    0.0000000e+00    0.0000000e+00    0.0000000e+00
   2.7218013e+01    3.9109872e-01    1.3815082e-01    9.4855563e-02    6.0215471e-02    3.9628077e-02    3.5186424e-02    3.5750241e-02    3.6108553e-02    3.3291665e-02    3.0305822e-02    2.5109314e-02    2.0982872e-02    1.8461310e-02    1.5650415e-02    1.3298963e-02    1.0626915e-02    1.2788556e-03    0.0000000e+00    0.0000000e+00    0.0000000e+00
   2.7319791e+01    3.9021121e-01    1.3859919e-01    9.4909103e-02    6.0110011e-02    4.0059187e-02    3.5125493e-02    3.5880602e-02    3.6564586e-02    3.3413057e-02    3.0083358e-02    2.5026105e-02    2.1001791e-02    1.8575882e-02    1.5682423e-02    1.3255237e-02    1.0393437e-02    1.1093333e-03    0.0000000e+00    0.0000000e+00    0.0000000e+00
   2.7421629e+01    3.8906900e-01    1.3908899e-01    9.5134318e-02    6.0239255e-02    3.9911050e-02    3.5276149e-02    3.6269314e-02    3.6931516e-02    3.3430168e-02    2.9915227e-02    2.5048143e-02    2.1061138e-02    1.8557455e-02    1.5634820e-02    1.3335933e-02    1.0319290e-02    7.7823580e-04    0.0000000e+00    0.0000000e+00    0.0000000e+00
   2.7523529e+01    3.8839875e-01    1.3894319e-01    9.5686174e-02    6.0083428e-02    4.0093764e-02    3.5437616e-02    3.6460830e-02    3.7089407e-02    3.3689457e-02    2.9778870e-02    2.4941264e-02    2.1311455e-02    1.8362279e-02    1.5740353e-02    1.3335931e-02    1.0117442e-02    5.2978677e-04    0.0000000e+00    0.0000000e+00    0.0000000e+00
   2.7625075e+01    3.8786121e-01    1.3896346e-01    9.5911671e-02    5.9977540e-02    4.0081096e-02    3.5516954e-02    3.6957576e-02    3.7171452e-02    3.3802297e-02    2.9734017e-02    2.4969473e-02    2.1375164e-02    1.8301453e-02    1.5839912e-02    1.3231014e-02    9.9843482e-03    3.2135648e-04    0.0000000e+00    0.0000000e+00    0.0000000e+00
   2.7726721e+01    3.8722729e-01    1.3932088e-01    9.5706238e-02    6.0254794e-02    3.9994690e-02    3.5851753e-02    3.7070836e-02    3.7320462e-02    3.3883093e-02    2.9555691e-02    2.5106859e-02    2.1415333e-02    1.8199895e-02    1.5916012e-02    1.3197317e-02    9.8006701e-03    1.7818798e-04    0.0000000e+00    0.0000000e+00    0.0000000e+00
   2.7828438e+01    3.8626512e-01    1.3948599e-01    9.6249999e-02    6.0023748e-02    4.0374456e-02    3.5774364e-02    3.7486070e-02    3.7450490e-02    3.3953073e-02    2.9448825e-02    2.5034074e-02    2.1580486e-02    1.8262202e-02    1.5815268e-02    1.3346734e-02    9.3603298e-03    8.8770991e-05    0.0000000e+00    0.0000000e+00    0.0000000e+00
   2.7930219e+01    3.8572597e-01    1.3952929e-01    9.6309652e-02    6.0008789e-02    4.0782341e-02    3.5716605e-02    3.7912536e-02    3.7426404e-02    3.4032235e-02    2.9441088e-02    2.4952950e-02    2.1640886e-02    1.8239776e-02    1.5910441e-02    1.3467057e-02    8.8509365e-03    5.3048390e-05    0.0000000e+00    0.0000000e+00    0.0000000e+00
   2.8032066e+01    3.8513931e-01    1.3928450e-01    9.6512437e-02    6.0072638e-02    4.1015999e-02    3.5953821e-02    3.8279744e-02    3.7640049e-02    3.3953607e-02    2.9303485e-02    2.5001264e-02    2.1441931e-02    1.8451336e-02    1.5989099e-02    1.3475186e-02    8.4855924e-03    0.0000000e+00    0.0000000e+00    0.0000000e+00    0.0000000e+00
   2.8133973e+01    3.8415311e-01    1.3982544e-01    9.6452141e-02    5.9987138e-02    4.1589905e-02    3.5893031e-02    3.8442003e-02    3.7652304e-02    3.4112183e-02    2.9237710e-02    2.5083455e-02    2.1385782e-02    1.8851886e-02    1.5709959e-02    1.3444976e-02    8.1789824e-03    0.0000000e+00    0.0000000e+00    0.0000000e+00    0.0000000e+00
   2.8235939e+01    3.8346946e-01    1.3981744e-01    9.6773990e-02    6.0240442e-02    4.1480722e-02    3.5957283e-02    3.8754958e-02    3.7889784e-02    3.4101367e-02    2.9223402e-02    2.5091026e-02    2.1376799e-02    1.8835463e-02    1.5768858e-02    1.3399066e-02    7.8199409e-03    0.0000000e+00    0.0000000e+00    0.0000000e+00    0.0000000e+00
   2.8337976e+01    3.8280014e-01    1.3996189e-01    9.6877767e-02    6.0276738e-02    4.1628511e-02    3.6203479e-02    3.9126718e-02    3.7867230e-02    3.4075523e-02    2.9195081e-02    2.5039250e-02    2.1506612e-02    1.8668993e-02    1.5956236e-02    1.3510603e-02    7.3052270e-03    0.0000000e+00    0.0000000e+00    0.0000000e+00    0.0000000e+00
   2.8440079e+01    3.8224610e-01    1.4049360e-01    9.6828232e-02    6.0016600e-02    4.1617763e-02    3.6392403e-02    3.9461979e-02    3.8015156e-02    3.4083962e-02    2.9132885e-02    2.5013262e-02    2.1587279e-02    1.8664569e-02    1.5979842e-02    1.3650006e-02    6.8163676e-03    0.0000000e+00    0.0000000e+00    0.0000000e+00    0.0000000e+00
   2.8542237e+01    3.8182320e-01    1.4059438e-01    9.7010511e-02    5.9827075e-02    4.1716792e-02    3.6541343e-02    3.9903321e-02    3.7875329e-02    3.4184151e-02    2.9074425e-02    2.5020123e-02    2.1692212e-02    1.8467540e-02    1.6271043e-02    1.3564547e-02    6.4340108e-03    0.0000000e+00    0.0000000e+00    0.0000000e+00    0.0000000e+00
   2.8644038e+01    3.8101050e-01    1.4069556e-01    9.7480461e-02    5.9573695e-02    4.1854525e-02    3.6809669e-02    4.0090753e-02    3.8224378e-02    3.4028124e-02    2.8985925e-02    2.5156387e-02    2.1579036e-02    1.8707328e-02    1.6318524e-02    1.3455944e-02    6.0291869e-03    0.0000000e+00    0.0000000e+00    0.0000000e+00    0.0000000e+00
   2.8745939e+01    3.8036472e-01    1.4064082e-01    9.7867490e-02    5.9529987e-02    4.1998138e-02    3.6936359e-02    4.0215434e-02    3.8420291e-02    3.4183315e-02    2.8858262e-02    2.5198739e-02    2.1669819e-02    1.8600084e-02    1.6445402e-02    1.3406227e-02    5.6649104e-03    0.0000000e+00    0.0000000e+00    0.0000000e+00    0.0000000e+00
   2.8847905e+01    3.7953300e-01    1.4100244e-01    9.7740810e-02    5.9840674e-02    4.2008781e-02    3.7238668e-02    4.0468313e-02    3.8441727e-02    3.4229636e-02    2.8725801e-02    2.5270985e-02    2.1840486e-02    1.8513918e-02    1.6417961e-02    1.3649815e-02    5.0769879e-03    0.0000000e+00    0.0000000e+00    0.0000000e+00    0.0000000e+00
   2.8921330e+01    3.7901206e-01    1.4083351e-01    9.7952954e-02    6.0194596e-02    4.2127586e-02    3.7183709e-02    4.0592605e-02    3.8546091e-02    3.4278255e-02    2.8666601e-02    2.5369557e-02    2.1852984e-02    1.8510962e-02    1.6506154e-02    1.3637881e-02    4.7344960e-03    0.0000000e+00    0.0000000e+00    0.0000000e+00    0.0000000e+00
   2.9035547e+01    3.7856450e-01    1.4048502e-01    9.8416747e-02    6.0087302e-02    4.2504063e-02    3.7174764e-02    4.1054228e-02    3.8465778e-02    3.4289495e-02    2.8615699e-02    2.5475946e-02    2.1652753e-02    1.8728101e-02    1.6601997e-02    1.3693716e-02    4.1898933e-03    0.0000000e+00    0.0000000e+00    0.0000000e+00    0.0000000e+00
   2.9130708e+01    3.7804121e-01    1.4080001e-01    9.8088840e-02    6.0244987e-02    4.2711183e-02    3.7228118e-02    4.1380348e-02    3.8491796e-02    3.4326186e-02    2.8581033e-02    2.5429908e-02    2.1778516e-02    1.8776773e-02    1.6676360e-02    1.3625388e-02    3.8193392e-03    0.0000000e+00    0.0000000e+00    0.0000000e+00    0.0000000e+00
   2.9226017e+01    3.7723675e-01    1.4114479e-01    9.8201032e-02    6.0211580e-02    4.2855568e-02    3.7292062e-02    4.1732654e-02    3.8631172e-02    3.4262321e-02    2.8579553e-02    2.5477143e-02    2.1837425e-02    1.8687739e-02    1.6862763e-02    1.3725331e-02    3.2621198e-03    0.0000000e+00    0.0000000e+00    0.0000000e+00    0.0000000e+00
   2.9321465e+01    3.7652235e-01    1.4137818e-01    9.8386043e-02    6.0051199e-02    4.3073176e-02    3.7599981e-02    4.1718569e-02    3.8909039e-02    3.4177003e-02    2.8470058e-02    2.5661603e-02    2.1839502e-02    1.8652812e-02    1.6853340e-02    1.3671306e-02    3.0358342e-03    0.0000000e+00    0.0000000e+00    0.0000000e+00    0.0000000e+00
   2.9417044e+01    3.7558895e-01    1.4206455e-01    9.8287138e-02    6.0028160e-02    4.3299238e-02    3.7713966e-02    4.2027123e-02    3.8914130e-02    3.4053544e-02    2.8631968e-02    2.5502176e-02    2.1926106e-02    1.8809469e-02    1.6887732e-02    1.3530785e-02    2.7349605e-03    0.0000000e+00    0.0000000e+00    0.0000000e+00    0.0000000e+00
   2.9512773e+01    3.7485558e-01    1.4230250e-01    9.8576959e-02    5.9900287e-02    4.3531408e-02    3.7818732e-02    4.2328982e-02    3.8964879e-02    3.3962833e-02    2.8514590e-02    2.5723421e-02    2.1901735e-02    1.8954451e-02    1.6811843e-02    1.3291572e-02    2.5602345e-03    0.0000000e+00    0.0000000e+00    0.0000000e+00    0.0000000e+00
   2.9608644e+01    3.7443240e-01    1.4216386e-01    9.8598960e-02    6.0280284e-02    4.3662897e-02    3.7834774e-02    4.2468919e-02    3.9079231e-02    3.4057199e-02    2.8415659e-02    2.5795531e-02    2.1892302e-02    1.9027466e-02    1.6743308e-02    1.3277727e-02    2.2694773e-03    0.0000000e+00    0.0000000e+00    0.0000000e+00    0.0000000e+00
   2.9704652e+01    3.7372633e-01    1.4241853e-01    9.8776982e-02    6.0417282e-02    4.3506464e-02    3.7964698e-02    4.2954856e-02    3.9017676e-02    3.4072004e-02    2.8466542e-02    2.5699764e-02    2.1978672e-02    1.9269857e-02    1.6510480e-02    1.3217405e-02    2.0024576e-03    0.0000000e+00    0.0000000e+00    0.0000000e+00    0.0000000e+00
   2.9800819e+01    3.7325481e-01    1.4245001e-01    9.9007871e-02    6.0194663e-02    4.3654843e-02    3.8441749e-02    4.2922973e-02    3.9099522e-02    3.3938180e-02    2.8578920e-02    2.5745339e-02    2.2034753e-02    1.9293179e-02    1.6558785e-02    1.3139814e-02    1.6845919e-03    0.0000000e+00    0.0000000e+00    0.0000000e+00    0.0000000e+00
   2.9945328e+01    3.7246306e-01    1.4255676e-01    9.9395488e-02    6.0034160e-02    4.3759618e-02    3.8537965e-02    4.3534550e-02    3.9236337e-02    3.3771219e-02    2.8648406e-02    2.5767531e-02    2.2005559e-02    1.9374508e-02    1.6655790e-02    1.2806226e-02    1.4528273e-03    0.0000000e+00    0.0000000e+00    0.0000000e+00    0.0000000e+00
   3.0041852e+01    3.7222769e-01    1.4240033e-01    9.9452990e-02    6.0269663e-02    4.3721902e-02    3.8637544e-02    4.3700911e-02    3.9263349e-02    3.3861453e-02    2.8606861e-02    2.5869918e-02    2.2092080e-02    1.9341026e-02    1.6782562e-02    1.2593262e-02    1.1784626e-03    0.0000000e+00    0.0000000e+00    0.0000000e+00    0.0000000e+00
   3.0138518e+01    3.7186802e-01    1.4250178e-01    9.9200539e-02    6.0737740e-02    4.3601505e-02    3.8847324e-02    4.3989624e-02    3.9202334e-02    3.3853430e-02    2.8555138e-02    2.5921349e-02    2.2170684e-02    1.9370326e-02    1.6804692e-02    1.2399716e-02    9.7580281e-04    0.0000000e+00    0.0000000e+00    0.0000000e+00    0.0000000e+00
   3.0235323e+01    3.7128618e-01    1.4298459e-01    9.8887081e-02    6.0759610e-02    4.3879916e-02    3.8807453e-02    4.4449725e-02    3.9157717e-02    3.3752386e-02    2.8541708e-02    2.5962124e-02    2.2303937e-02    1.9414657e-02    1.6832378e-02    1.2208743e-02    7.7179617e-04    0.0000000e+00    0.0000000e+00    0.0000000e+00    0.0000000e+00
   3.0332292e+01    3.7059128e-01    1.4327814e-01    9.9071432e-02    6.0541281e-02    4.4240927e-02    3.8830094e-02    4.4816728e-02    3.9043836e-02    3.3739672e-02    2.8617377e-02    2.5901037e-02    2.2372016e-02    1.9441809e-02    1.7053555e-02    1.1907876e-02    5.5293471e-04    0.0000000e+00    0.0000000e+00    0.0000000e+00    0.0000000e+00
   3.0429402e+01    3.6958944e-01    1.4389943e-01    9.9221013e-02    6.0390668e-02    4.4485668e-02    3.9077026e-02    4.4958267e-02    3.9033610e-02    3.3629445e-02    2.8757341e-02    2.5830498e-02    2.2566614e-02    1.9567726e-02    1.6854960e-02    1.1711037e-02    4.2725265e-04    0.0000000e+00    0.0000000e+00    0.0000000e+00    0.0000000e+00
   3.0526664e+01    3.6877523e-01    1.4442013e-01    9.9279905e-02    6.0283033e-02    4.4698945e-02    3.9176971e-02    4.5176239e-02    3.9121006e-02    3.3563814e-02    2.8690117e-02    2.6051790e-02    2.2471778e-02    1.9566215e-02    1.7131984e-02    1.1277477e-02    3.1536197e-04    0.0000000e+00    0.0000000e+00    0.0000000e+00    0.0000000e+00
   3.0624070e+01    3.6847847e-01    1.4415950e-01    9.9127154e-02    6.0981954e-02    4.4613860e-02    3.9259055e-02    4.5368961e-02    3.9127360e-02    3.3570047e-02    2.8758787e-02    2.6034241e-02    2.2564373e-02    1.9552582e-02    1.7227158e-02    1.0940899e-02    2.3560123e-04    0.0000000e+00    0.0000000e+00    0.0000000e+00    0.0000000e+00
   3.0721606e+01    3.6826380e-01    1.4388020e-01    9.9258832e-02    6.0940468e-02    4.4891035e-02    3.9535872e-02    4.5457806e-02    3.9160918e-02    3.3416330e-02    2.9011184e-02    2.5934921e-02    2.2597858e-02    1.9622940e-02    1.7233313e-02    1.0669306e-02    1.2521412e-04    0.0000000e+00    0.0000000e+00    0.0000000e+00    0.0000000e+00
   3.0819283e+01    3.6770810e-01    1.4450083e-01    9.8882353e-02    6.1186935e-02    4.4897401e-02    3.9469986e-02    4.5888644e-02    3.9213795e-02    3.3302008e-02    2.8915571e-02    2.6090684e-02    2.2464683e-02    1.9861386e-02    1.7130160e-02    1.0456263e-02    3.1198106e-05    0.0000000e+00    0.0000000e+00    0.0000000e+00    0.0000000e+00
   3.0917103e+01    3.6647076e-01    1.4530732e-01    9.9320085e-02    6.0955622e-02    4.5056300e-02    3.9542226e-02    4.6290146e-02    3.9191321e-02    3.3095410e-02    2.8875261e-02    2.6091301e-02    2.2557651e-02    2.0039196e-02    1.7162246e-02    1.0045147e-02    0.0000000e+00    0.0000000e+00    0.0000000e+00    0.0000000e+00    0.0000000e+00
   3.1015078e+01    3.6576611e-01    1.4591735e-01    9.9317827e-02    6.0918840e-02    4.5105536e-02    3.9779657e-02    4.6401754e-02    3.9159574e-02    3.3004481e-02    2.8938909e-02    2.6046804e-02    2.2644024e-02    2.0113985e-02    1.7198877e-02    9.6862668e-03    0.0000000e+00    0.0000000e+00    0.0000000e+00    0.0000000e+00    0.0000000e+00
   3.1113183e+01    3.6500521e-01    1.4633471e-01    9.9343720e-02    6.1069740e-02    4.5164771e-02    4.0016660e-02    4.6594046e-02    3.9038091e-02    3.2980514e-02    2.9014180e-02    2.6054149e-02    2.2670024e-02    2.0118427e-02    1.7344108e-02    9.2516549e-03    0.0000000e+00    0.0000000e+00    0.0000000e+00    0.0000000e+00    0.0000000e+00
   3.1211441e+01    3.6402826e-01    1.4711276e-01    9.9196420e-02    6.1417866e-02    4.5012465e-02    4.0303436e-02    4.6721813e-02    3.9113138e-02    3.2940650e-02    2.8837255e-02    2.6104212e-02    2.2961646e-02    2.0108290e-02    1.7322320e-02    8.8194643e-03    0.0000000e+00    0.0000000e+00    0.0000000e+00    0.0000000e+00    0.0000000e+00
   3.1309832e+01    3.6319418e-01    1.4797084e-01    9.8954600e-02    6.1360400e-02    4.5127338e-02    4.0529058e-02    4.6781399e-02    3.9195265e-02    3.2877747e-02    2.9013035e-02    2.6098204e-02    2.2912892e-02    2.0354967e-02    1.7172208e-02    8.4578668e-03    0.0000000e+00    0.0000000e+00    0.0000000e+00    0.0000000e+00    0.0000000e+00
   3.1408362e+01    3.6300408e-01    1.4774665e-01    9.8956371e-02    6.1731243e-02    4.5247728e-02    4.0420584e-02    4.6878420e-02    3.9235438e-02    3.3037726e-02    2.8984453e-02    2.6019243e-02    2.2953510e-02    2.0641947e-02    1.6975020e-02    8.1675777e-03    0.0000000e+00    0.0000000e+00    0.0000000e+00    0.0000000e+00    0.0000000e+00
   3.1507016e+01    3.6218287e-01    1.4829714e-01    9.8887489e-02    6.1824621e-02    4.5430246e-02    4.0589074e-02    4.6957715e-02    3.9322441e-02    3.2924013e-02    2.9048352e-02    2.6021509e-02    2.3040016e-02    2.0602551e-02    1.7216694e-02    7.6552707e-03    0.0000000e+00    0.0000000e+00    0.0000000e+00    0.0000000e+00    0.0000000e+00
   3.1605806e+01    3.6120042e-01    1.4901520e-01    9.9072983e-02    6.1530381e-02    4.5815434e-02    4.0492295e-02    4.7217463e-02    3.9399845e-02    3.2734120e-02    2.9270776e-02    2.6021564e-02    2.3059810e-02    2.0695472e-02    1.7191607e-02    7.2826342e-03    0.0000000e+00    0.0000000e+00    0.0000000e+00    0.0000000e+00    0.0000000e+00
   3.1704733e+01    3.6058364e-01    1.4925493e-01    9.8995632e-02    6.1820338e-02    4.5705180e-02    4.0796881e-02    4.7621032e-02    3.9382688e-02    3.2618459e-02    2.9300036e-02    2.6003264e-02    2.3002309e-02    2.0863102e-02    1.7288674e-02    6.7638327e-03    0.0000000e+00    0.0000000e+00    0.0000000e+00    0.0000000e+00    0.0000000e+00
   3.1803784e+01    3.6034284e-01    1.4933015e-01    9.8743622e-02    6.1829076e-02    4.6291015e-02    4.0836564e-02    4.7582148e-02    3.9456888e-02    3.2559795e-02    2.9223034e-02    2.6202317e-02    2.2906188e-02    2.0958532e-02    1.7347029e-02    6.3907986e-03    0.0000000e+00    0.0000000e+00    0.0000000e+00    0.0000000e+00    0.0000000e+00
   3.1902933e+01    3.6015775e-01    1.4938249e-01    9.8514188e-02    6.2156359e-02    4.5950011e-02    4.1225015e-02    4.7893015e-02    3.9432985e-02    3.2336886e-02    2.9346472e-02    2.6200231e-02    2.2848103e-02    2.1219866e-02    1.7332065e-02    6.0045602e-03    0.0000000e+00    0.0000000e+00    0.0000000e+00    0.0000000e+00    0.0000000e+00
   3.2002185e+01    3.5935530e-01    1.4986195e-01    9.8701000e-02    6.2256923e-02    4.5885542e-02    4.1518052e-02    4.7945350e-02    3.9263528e-02    3.2604653e-02    2.9171486e-02    2.6284736e-02    2.2824701e-02    2.1319581e-02    1.7348118e-02    5.6590850e-03    0.0000000e+00    0.0000000e+00    0.0000000e+00    0.0000000e+00    0.0000000e+00
   3.2101540e+01    3.5863293e-01    1.5003861e-01    9.8911541e-02    6.2410128e-02    4.5972673e-02    4.1840651e-02    4.7775505e-02    3.9312991e-02    3.2586214e-02    2.9263235e-02    2.6372931e-02    2.2849399e-02    2.1361989e-02    1.7612097e-02    5.0591005e-03    0.0000000e+00    0.0000000e+00    0.0000000e+00    0.0000000e+00    0.0000000e+00
   3.2200993e+01    3.5784611e-01    1.5038795e-01    9.9017096e-02    6.2406838e-02    4.6203430e-02    4.2052729e-02    4.7929951e-02    3.9330039e-02    3.2434236e-02    2.9342037e-02    2.6352725e-02    2.3095100e-02    2.1255147e-02    1.7584682e-02    4.7619310e-03    0.0000000e+00    0.0000000e+00    0.0000000e+00    0.0000000e+00    0.0000000e+00
   3.2300536e+01    3.5701841e-01    1.5098209e-01    9.8933779e-02    6.2415559e-02    4.6397378e-02    4.2319165e-02    4.7930487e-02    3.9323719e-02    3.2451625e-02    2.9409936e-02    2.6329746e-02    2.3124882e-02    2.1291973e-02    1.7646822e-02    4.4244230e-03    0.0000000e+00    0.0000000e+00    0.0000000e+00    0.0000000e+00    0.0000000e+00
   3.2400154e+01    3.5660137e-01    1.5119202e-01    9.9045406e-02    6.2269365e-02    4.6754976e-02    4.2164580e-02    4.8364017e-02    3.9143313e-02    3.2473539e-02    2.9409602e-02    2.6144964e-02    2.3739397e-02    2.1109223e-02    1.7633121e-02    3.9551077e-03    0.0000000e+00    0.0000000e+00    0.0000000e+00    0.0000000e+00    0.0000000e+00
   3.2536899e+01    3.5592717e-01    1.5163101e-01    9.8888075e-02    6.2470539e-02    4.6957852e-02    4.2185994e-02    4.8738600e-02    3.8895728e-02    3.2618604e-02    2.9274319e-02    2.6274797e-02    2.3796132e-02    2.1194149e-02    1.7575156e-02    3.5718706e-03    0.0000000e+00    0.0000000e+00    0.0000000e+00    0.0000000e+00    0.0000000e+00
   3.2628042e+01    3.5539883e-01    1.5225490e-01    9.8288685e-02    6.2887623e-02    4.7093139e-02    4.2253288e-02    4.8972489e-02    3.8647987e-02    3.2564531e-02    2.9416030e-02    2.6334212e-02    2.3676305e-02    2.1345633e-02    1.7541448e-02    3.3248959e-03    0.0000000e+00    0.0000000e+00    0.0000000e+00    0.0000000e+00    0.0000000e+00
   3.2719179e+01    3.5441725e-01    1.5299961e-01    9.8100276e-02    6.3286485e-02    4.7143916e-02    4.2399741e-02    4.8982158e-02    3.8665820e-02    3.2587747e-02    2.9395215e-02    2.6164230e-02    2.3881594e-02    2.1397971e-02    1.7645517e-02    2.9324711e-03    0.0000000e+00    0.0000000e+00    0.0000000e+00    0.0000000e+00    0.0000000e+00
   3.2810317e+01    3.5366451e-01    1.5346263e-01    9.8112654e-02    6.3332883e-02    4.7204852e-02    4.2550576e-02    4.9009719e-02    3.8992590e-02    3.2406888e-02    2.9350642e-02    2.6354381e-02    2.3897976e-02    2.1508938e-02    1.7357032e-02    2.7937249e-03    0.0000000e+00    0.0000000e+00    0.0000000e+00    0.0000000e+00    0.0000000e+00
   3.2901454e+01    3.5240560e-01    1.5421805e-01    9.8308376e-02    6.3325428e-02    4.7604742e-02    4.2599976e-02    4.9140785e-02    3.9020864e-02    3.2375730e-02    2.9396861e-02    2.6332897e-02    2.3593604e-02    2.1932552e-02    1.7247982e-02    2.4965602e-03    0.0000000e+00    0.0000000e+00    0.0000000e+00    0.0000000e+00    0.0000000e+00
   3.3038163e+01    3.5193435e-01    1.5451718e-01    9.8330245e-02    6.2973825e-02    4.8101799e-02    4.3106578e-02    4.8963979e-02    3.8999623e-02    3.2365605e-02    2.9420219e-02    2.6374510e-02    2.3762825e-02    2.1955884e-02    1.6970187e-02    2.2231845e-03    0.0000000e+00    0.0000000e+00    0.0000000e+00    0.0000000e+00    0.0000000e+00
   3.3129301e+01    3.5159423e-01    1.5475879e-01    9.8138532e-02    6.3194858e-02    4.8214164e-02    4.3145423e-02    4.9076373e-02    3.8966292e-02    3.2414929e-02    2.9394997e-02    2.6213580e-02    2.3962731e-02    2.2001792e-02    1.6885168e-02    2.0381409e-03    0.0000000e+00    0.0000000e+00    0.0000000e+00    0.0000000e+00    0.0000000e+00
   3.3220436e+01    3.5153372e-01    1.5429290e-01    9.8308995e-02    6.3262059e-02    4.8546912e-02    4.3338197e-02    4.9047047e-02    3.8905693e-02    3.2382797e-02    2.9434120e-02    2.5994879e-02    2.4364732e-02    2.1982431e-02    1.6710166e-02    1.8953496e-03    0.0000000e+00    0.0000000e+00    0.0000000e+00    0.0000000e+00    0.0000000e+00
   3.3311574e+01    3.5109361e-01    1.5433414e-01    9.8568885e-02    6.3229502e-02    4.8518248e-02    4.3845751e-02    4.8998293e-02    3.8927567e-02    3.2300513e-02    2.9254927e-02    2.6377969e-02    2.4208338e-02    2.2132250e-02    1.6555499e-02    1.6545159e-03    0.0000000e+00    0.0000000e+00    0.0000000e+00    0.0000000e+00    0.0000000e+00
   3.3402713e+01    3.5053890e-01    1.5471288e-01    9.8599389e-02    6.3222699e-02    4.8609788e-02    4.4027817e-02    4.9030180e-02    3.8937431e-02    3.2375968e-02    2.9169201e-02    2.6428576e-02    2.4119464e-02    2.2395613e-02    1.6384320e-02    1.4477667e-03    0.0000000e+00    0.0000000e+00    0.0000000e+00    0.0000000e+00    0.0000000e+00
   3.3539435e+01    3.4985601e-01    1.5477689e-01    9.8950919e-02    6.3208739e-02    4.8855123e-02    4.4254144e-02    4.9133136e-02    3.8733841e-02    3.2520697e-02    2.9194791e-02    2.6526288e-02    2.4095864e-02    2.2568334e-02    1.6071509e-02    1.2537211e-03    0.0000000e+00    0.0000000e+00    0.0000000e+00    0.0000000e+00    0.0000000e+00
   3.3630590e+01    3.4927911e-01    1.5502968e-01    9.8980238e-02    6.3370365e-02    4.8852029e-02    4.4450002e-02    4.9354875e-02    3.8505646e-02    3.2619074e-02    2.9158936e-02    2.6496917e-02    2.4116338e-02    2.2814915e-02    1.5899701e-02    1.0721723e-03    0.0000000e+00    0.0000000e+00    0.0000000e+00    0.0000000e+00    0.0000000e+00
   3.3721752e+01    3.4840052e-01    1.5575107e-01    9.8706387e-02    6.3965215e-02    4.8736453e-02    4.4594966e-02    4.9192401e-02    3.8719975e-02    3.2570154e-02    2.9159298e-02    2.6383006e-02    2.4448071e-02    2.2796519e-02    1.5681756e-02    8.9420228e-04    0.0000000e+00    0.0000000e+00    0.0000000e+00    0.0000000e+00    0.0000000e+00
   3.3812922e+01    3.4790079e-01    1.5616176e-01    9.8710191e-02    6.3983841e-02    4.8945575e-02    4.4824912e-02    4.9103550e-02    3.8443240e-02    3.2947310e-02    2.8936036e-02    2.6490861e-02    2.4358655e-02    2.2912806e-02    1.5472234e-02    8.0823794e-04    0.0000000e+00    0.0000000e+00    0.0000000e+00    0.0000000e+00    0.0000000e+00
   3.3904106e+01    3.4688014e-01    1.5685041e-01    9.8939593e-02    6.3817901e-02    4.9025025e-02    4.5310374e-02    4.9029278e-02    3.8461253e-02    3.2869136e-02    2.8974251e-02    2.6461633e-02    2.4245745e-02    2.3352811e-02    1.5168114e-02    6.1433686e-04    0.0000000e+00    0.0000000e+00    0.0000000e+00    0.0000000e+00    0.0000000e+00
   3.4040887e+01    3.4599592e-01    1.5716855e-01    9.9017394e-02    6.3977107e-02    4.9611221e-02    4.5354199e-02    4.9199488e-02    3.8408413e-02    3.2664634e-02    2.8951944e-02    2.6595976e-02    2.4386816e-02    2.3313562e-02    1.4960949e-02    3.9382654e-04    0.0000000e+00    0.0000000e+00    0.0000000e+00    0.0000000e+00    0.0000000e+00
   3.4132073e+01    3.4585837e-01    1.5666904e-01    9.9615938e-02    6.3878449e-02    4.9760038e-02    4.5480513e-02    4.9369488e-02    3.8165537e-02    3.2690861e-02    2.9021621e-02    2.6631538e-02    2.4482971e-02    2.3309211e-02    1.4849721e-02    2.1669775e-04    0.0000000e+00    0.0000000e+00    0.0000000e+00    0.0000000e+00    0.0000000e+00
   3.4223271e+01    3.4540426e-01    1.5685367e-01    9.9750351e-02    6.3656539e-02    5.0169770e-02    4.5687213e-02    4.9342013e-02    3.8251620e-02    3.2518678e-02    2.9078248e-02    2.6616934e-02    2.4742064e-02    2.3171837e-02    1.4581355e-02    1.7544266e-04    0.0000000e+00    0.0000000e+00    0.0000000e+00    0.0000000e+00    0.0000000e+00
   3.4323586e+01    3.4485289e-01    1.5696942e-01    9.9670878e-02    6.3837178e-02    5.0540978e-02    4.5950770e-02    4.9224530e-02    3.8233340e-02    3.2500604e-02    2.9116589e-02    2.6659355e-02    2.4796551e-02    2.3373081e-02    1.4152849e-02    1.2097740e-04    0.0000000e+00    0.0000000e+00    0.0000000e+00    0.0000000e+00    0.0000000e+00
   3.4423920e+01    3.4402178e-01    1.5762307e-01    9.9548410e-02    6.3948817e-02    5.0758193e-02    4.6163026e-02    4.9396625e-02    3.7949373e-02    3.2478285e-02    2.9114326e-02    2.6718199e-02    2.5021633e-02    2.3333528e-02    1.3897952e-02    2.6788252e-05    0.0000000e+00    0.0000000e+00    0.0000000e+00    0.0000000e+00    0.0000000e+00
   3.4524283e+01    3.4360678e-01    1.5780019e-01    9.9584844e-02    6.4238592e-02    5.0663639e-02    4.6430212e-02    4.9196903e-02    3.7804811e-02    3.2724106e-02    2.9105964e-02    2.6695078e-02    2.5331354e-02    2.3143421e-02    1.3674102e-02    0.0000000e+00    0.0000000e+00    0.0000000e+00    0.0000000e+00    0.0000000e+00    0.0000000e+00
   3.4624672e+01    3.4259265e-01    1.5842486e-01    9.9904321e-02    6.4198450e-02    5.0792268e-02    4.6755120e-02    4.9039377e-02    3.7889953e-02    3.2638751e-02    2.9197692e-02    2.6517924e-02    2.5416958e-02    2.3436238e-02    1.3195433e-02    0.0000000e+00    0.0000000e+00    0.0000000e+00    0.0000000e+00    0.0000000e+00    0.0000000e+00
   3.4725083e+01    3.4190223e-01    1.5897761e-01    9.9636912e-02    6.4578712e-02    5.0886671e-02    4.7060304e-02    4.9038872e-02    3.7737646e-02    3.2560167e-02    2.9249815e-02    2.6567427e-02    2.5507191e-02    2.3516538e-02    1.2779903e-02    0.0000000e+00    0.0000000e+00    0.0000000e+00    0.0000000e+00    0.0000000e+00    0.0000000e+00
   3.4825518e+01    3.4149480e-01    1.5888310e-01    9.9987356e-02    6.4550350e-02    5.0599245e-02    4.7833186e-02    4.8876424e-02    3.7724083e-02    3.2563778e-02    2.9346674e-02    2.6406926e-02    2.5705423e-02    2.3671920e-02    1.2356743e-02    0.0000000e+00    0.0000000e+00    0.0000000e+00    0.0000000e+00    0.0000000e+00    0.0000000e+00
   3.4925986e+01    3.4060177e-01    1.5892894e-01    1.0055528e-01    6.4601035e-02    5.0571018e-02    4.8257954e-02    4.8911683e-02    3.7697465e-02    3.2654197e-02    2.9154782e-02    2.6663638e-02    2.5661560e-02    2.3918105e-02    1.1822567e-02    0.0000000e+00    0.0000000e+00    0.0000000e+00    0.0000000e+00    0.0000000e+00    0.0000000e+00
   3.5026487e+01    3.4034908e-01    1.5844786e-01    1.0104176e-01    6.4699180e-02    5.0760128e-02    4.8525475e-02    4.8729684e-02    3.7825672e-02    3.2589898e-02    2.9101393e-02    2.6711999e-02    2.5781953e-02    2.4076432e-02    1.1359482e-02    0.0000000e+00    0.0000000e+00    0.0000000e+00    0.0000000e+00    0.0000000e+00    0.0000000e+00
   3.5127033e+01    3.3968959e-01    1.5872737e-01    1.0146577e-01    6.4607140e-02    5.0699152e-02    4.8908215e-02    4.8673427e-02    3.7917900e-02    3.2518268e-02    2.9001751e-02    2.6835008e-02    2.5791705e-02    2.4245510e-02    1.0919187e-02    0.0000000e+00    0.0000000e+00    0.0000000e+00    0.0000000e+00    0.0000000e+00    0.0000000e+00
   3.5227612e+01    3.3913909e-01    1.5896917e-01    1.0160712e-01    6.4487561e-02    5.1039661e-02    4.9087739e-02    4.8631234e-02    3.7935974e-02    3.2441043e-02    2.9096662e-02    2.6760303e-02    2.5776431e-02    2.4351170e-02    1.0676841e-02    0.0000000e+00    0.0000000e+00    0.0000000e+00    0.0000000e+00    0.0000000e+00    0.0000000e+00
   3.5328236e+01    3.3890842e-01    1.5858854e-01    1.0192314e-01    6.4638471e-02    5.1322727e-02    4.9223061e-02    4.8746294e-02    3.7736397e-02    3.2537176e-02    2.8986527e-02    2.6830671e-02    2.5884246e-02    2.4496501e-02    1.0177832e-02    0.0000000e+00    0.0000000e+00    0.0000000e+00    0.0000000e+00    0.0000000e+00    0.0000000e+00
   3.5418810e+01    3.3832741e-01    1.5914500e-01    1.0168521e-01    6.4584555e-02    5.1510302e-02    4.9371574e-02    4.9036269e-02    3.7630204e-02    3.2595298e-02    2.8938493e-02    2.6755973e-02    2.6113754e-02    2.4406302e-02    9.8996635e-03    0.0000000e+00    0.0000000e+00    0.0000000e+00    0.0000000e+00    0.0000000e+00    0.0000000e+00
   3.5531524e+01    3.3758108e-01    1.5917557e-01    1.0236296e-01    6.4573468e-02    5.1487737e-02    4.9717928e-02    4.9006882e-02    3.7651029e-02    3.2578795e-02    2.8903059e-02    2.6871748e-02    2.6001113e-02    2.4655810e-02    9.4328178e-03    0.0000000e+00    0.0000000e+00    0.0000000e+00    0.0000000e+00    0.0000000e+00    0.0000000e+00
   3.5632239e+01    3.3698131e-01    1.5885713e-01    1.0287516e-01    6.4747589e-02    5.2022946e-02    4.9333833e-02    4.9502050e-02    3.7496750e-02    3.2496916e-02    2.8918068e-02    2.6855118e-02    2.6119480e-02    2.4684906e-02    9.1087405e-03    0.0000000e+00    0.0000000e+00    0.0000000e+00    0.0000000e+00    0.0000000e+00    0.0000000e+00
   3.5722951e+01    3.3614922e-01    1.5914129e-01    1.0314967e-01    6.4933815e-02    5.1895698e-02    4.9788842e-02    4.9315555e-02    3.7740505e-02    3.2332322e-02    2.8867245e-02    2.6923748e-02    2.6165939e-02    2.4975499e-02    8.6206544e-03    0.0000000e+00    0.0000000e+00    0.0000000e+00    0.0000000e+00    0.0000000e+00    0.0000000e+00
   3.5813743e+01    3.3580618e-01    1.5943479e-01    1.0294963e-01    6.4773827e-02    5.2259135e-02    5.0192001e-02    4.9182776e-02    3.7638781e-02    3.2240967e-02    2.9004901e-02    2.6898572e-02    2.6260299e-02    2.4914340e-02    8.4438002e-03    0.0000000e+00    0.0000000e+00    0.0000000e+00    0.0000000e+00    0.0000000e+00    0.0000000e+00
   3.5904534e+01    3.3539609e-01    1.5952148e-01    1.0307156e-01    6.4960005e-02    5.2506666e-02    5.0034913e-02    4.9272353e-02    3.7629222e-02    3.2238793e-02    2.8930184e-02    2.7042435e-02    2.6334667e-02    2.4907901e-02    8.1537293e-03    0.0000000e+00    0.0000000e+00    0.0000000e+00    0.0000000e+00    0.0000000e+00    0.0000000e+00
   3.6005493e+01    3.3442214e-01    1.5977872e-01    1.0346209e-01    6.4976262e-02    5.2853069e-02    5.0369375e-02    4.9295118e-02    3.7250136e-02    3.2307974e-02    2.9068273e-02    2.7057064e-02    2.6445852e-02    2.5132864e-02    7.5810634e-03    0.0000000e+00    0.0000000e+00    0.0000000e+00    0.0000000e+00    0.0000000e+00    0.0000000e+00
   3.6118657e+01    3.3402795e-01    1.6015839e-01    1.0305949e-01    6.5327478e-02    5.3232303e-02    5.0380971e-02    4.9177163e-02    3.7258011e-02    3.2380195e-02    2.8886554e-02    2.7179362e-02    2.6702404e-02    2.5209115e-02    7.0206182e-03    0.0000000e+00    0.0000000e+00    0.0000000e+00    0.0000000e+00    0.0000000e+00    0.0000000e+00
   3.6241924e+01    3.3354372e-01    1.6010905e-01    1.0306438e-01    6.5789644e-02    5.3231003e-02    5.0867776e-02    4.9176171e-02    3.7209414e-02    3.2288283e-02    2.8868349e-02    2.7230612e-02    2.7183348e-02    2.4863558e-02    6.5746919e-03    0.0000000e+00    0.0000000e+00    0.0000000e+00    0.0000000e+00    0.0000000e+00    0.0000000e+00
   3.6343210e+01    3.3286439e-01    1.6012044e-01    1.0349002e-01    6.5834987e-02    5.3298323e-02    5.1112529e-02    4.9494671e-02    3.6987841e-02    3.2197669e-02    2.8944525e-02    2.7215956e-02    2.7204706e-02    2.4913714e-02    6.3202288e-03    0.0000000e+00    0.0000000e+00    0.0000000e+00    0.0000000e+00    0.0000000e+00    0.0000000e+00
   3.6444582e+01    3.3261535e-01    1.6010292e-01    1.0345587e-01    6.6081522e-02    5.3436244e-02    5.1202284e-02    4.9767190e-02    3.6791537e-02    3.1962765e-02    2.9024858e-02    2.7372645e-02    2.7263056e-02    2.4801771e-02    6.1219887e-03    0.0000000e+00    0.0000000e+00    0.0000000e+00    0.0000000e+00    0.0000000e+00    0.0000000e+00
   3.6546048e+01    3.3178835e-01    1.6073340e-01    1.0356416e-01    6.5952818e-02    5.3886749e-02    5.1177076e-02    4.9826777e-02    3.6869677e-02    3.1699779e-02    2.8992300e-02    2.7506100e-02    2.7393486e-02    2.4702551e-02    5.9067807e-03    0.0000000e+00    0.0000000e+00    0.0000000e+00    0.0000000e+00    0.0000000e+00    0.0000000e+00
   3.6647605e+01    3.3142594e-01    1.6076634e-01    1.0381747e-01    6.5890060e-02    5.3627987e-02    5.1787152e-02    4.9681825e-02    3.6993196e-02    3.1826943e-02    2.8926935e-02    2.7394818e-02    2.7726371e-02    2.4546517e-02    5.5884476e-03    0.0000000e+00    0.0000000e+00    0.0000000e+00    0.0000000e+00    0.0000000e+00    0.0000000e+00
   3.6749259e+01    3.3068052e-01    1.6111877e-01    1.0374968e-01    6.6032989e-02    5.4167516e-02    5.2070014e-02    4.9126222e-02    3.7319077e-02    3.1721115e-02    2.8933106e-02    2.7303924e-02    2.7820437e-02    2.4573906e-02    5.3827227e-03    0.0000000e+00    0.0000000e+00    0.0000000e+00    0.0000000e+00    0.0000000e+00    0.0000000e+00
   3.6800122e+01    3.3037963e-01    1.6107444e-01    1.0401323e-01    6.6100011e-02    5.4305325e-02    5.2160935e-02    4.9047973e-02    3.7222587e-02    3.1787724e-02    2.8932202e-02    2.7264303e-02    2.7835939e-02    2.4570765e-02    5.3049243e-03    0.0000000e+00    0.0000000e+00    0.0000000e+00    0.0000000e+00    0.0000000e+00    0.0000000e+00
   3.6901931e+01    3.3037905e-01    1.6052663e-01    1.0440701e-01    6.6025422e-02    5.4525585e-02    5.2309029e-02    4.9265834e-02    3.6988800e-02    3.1971289e-02    2.8801853e-02    2.7269182e-02    2.7888984e-02    2.4788751e-02    4.8525829e-03    0.0000000e+00    0.0000000e+00    0.0000000e+00    0.0000000e+00    0.0000000e+00    0.0000000e+00
   3.7003840e+01    3.2936059e-01    1.6109100e-01    1.0475049e-01    6.6185951e-02    5.4442283e-02    5.2579835e-02    4.9286933e-02    3.6947115e-02    3.2021876e-02    2.8559825e-02    2.7384925e-02    2.7980121e-02    2.4776442e-02    4.6326100e-03    0.0000000e+00    0.0000000e+00    0.0000000e+00    0.0000000e+00    0.0000000e+00    0.0000000e+00
   3.7105864e+01    3.2827002e-01    1.6167585e-01    1.0501386e-01    6.6233687e-02    5.4380959e-02    5.3356399e-02    4.9105846e-02    3.6797933e-02    3.2018186e-02    2.8577113e-02    2.7444304e-02    2.7975464e-02    2.4867975e-02    4.2824110e-03    0.0000000e+00    0.0000000e+00    0.0000000e+00    0.0000000e+00    0.0000000e+00    0.0000000e+00
   3.7207996e+01    3.2794147e-01    1.6162653e-01    1.0492713e-01    6.6458326e-02    5.4507465e-02    5.3624499e-02    4.9353926e-02    3.6444593e-02    3.2113092e-02    2.8551586e-02    2.7431534e-02    2.8135819e-02    2.4886652e-02    3.9973654e-03    0.0000000e+00    0.0000000e+00    0.0000000e+00    0.0000000e+00    0.0000000e+00    0.0000000e+00
   3.7310238e+01    3.2701440e-01    1.6230330e-01    1.0489632e-01    6.6758556e-02    5.4578484e-02    5.3843351e-02    4.9461878e-02    3.6279428e-02    3.2108446e-02    2.8486803e-02    2.7499810e-02    2.8113590e-02    2.4962351e-02    3.6932945e-03    0.0000000e+00    0.0000000e+00    0.0000000e+00    0.0000000e+00    0.0000000e+00    0.0000000e+00
   3.7412601e+01    3.2658400e-01    1.6243616e-01    1.0493296e-01    6.7055813e-02    5.4407681e-02    5.4452265e-02    4.9032967e-02    3.6401309e-02    3.2342809e-02    2.8175332e-02    2.7668592e-02    2.8060495e-02    2.5058225e-02    3.3913827e-03    0.0000000e+00    0.0000000e+00    0.0000000e+00    0.0000000e+00    0.0000000e+00    0.0000000e+00
   3.7512680e+01    3.2645516e-01    1.6217868e-01    1.0502545e-01    6.7020064e-02    5.5001218e-02    5.4327316e-02    4.8955127e-02    3.6484630e-02    3.2261492e-02    2.8397664e-02    2.7499647e-02    2.8290331e-02    2.4955040e-02    3.1481779e-03    0.0000000e+00    0.0000000e+00    0.0000000e+00    0.0000000e+00    0.0000000e+00    0.0000000e+00
   3.7611860e+01    3.2583242e-01    1.6210640e-01    1.0562618e-01    6.6806353e-02    5.5295865e-02    5.4459954e-02    4.9089338e-02    3.6228689e-02    3.2203522e-02    2.8676202e-02    2.7666251e-02    2.8048793e-02    2.5067766e-02    2.8922708e-03    0.0000000e+00    0.0000000e+00    0.0000000e+00    0.0000000e+00    0.0000000e+00    0.0000000e+00
   3.7714588e+01    3.2530754e-01    1.6235369e-01    1.0579679e-01    6.6798505e-02    5.5512820e-02    5.4743139e-02    4.8799655e-02    3.6283952e-02    3.2375186e-02    2.8523491e-02    2.7687518e-02    2.8298332e-02    2.4734073e-02    2.7853142e-03    0.0000000e+00    0.0000000e+00    0.0000000e+00    0.0000000e+00    0.0000000e+00    0.0000000e+00
   3.7817445e+01    3.2465351e-01    1.6277681e-01    1.0584213e-01    6.6842093e-02    5.5521003e-02    5.5289257e-02    4.8766004e-02    3.6308730e-02    3.1998621e-02    2.8667889e-02    2.7652324e-02    2.8325915e-02    2.4720127e-02    2.6355848e-03    0.0000000e+00    0.0000000e+00    0.0000000e+00    0.0000000e+00    0.0000000e+00    0.0000000e+00
   3.7920433e+01    3.2411546e-01    1.6305370e-01    1.0586727e-01    6.6867757e-02    5.5767300e-02    5.5277602e-02    4.8779237e-02    3.6385625e-02    3.2120036e-02    2.8598167e-02    2.7722741e-02    2.8390581e-02    2.4568338e-02    2.4861868e-03    0.0000000e+00    0.0000000e+00    0.0000000e+00    0.0000000e+00    0.0000000e+00    0.0000000e+00
   3.8023556e+01    3.2335135e-01    1.6344856e-01    1.0572581e-01    6.7292088e-02    5.5855721e-02    5.5771409e-02    4.8449311e-02    3.6575580e-02    3.1952558e-02    2.8599974e-02    2.7757432e-02    2.8691295e-02    2.4372803e-02    2.1561066e-03    0.0000000e+00    0.0000000e+00    0.0000000e+00    0.0000000e+00    0.0000000e+00    0.0000000e+00
   3.8126810e+01    3.2248306e-01    1.6411102e-01    1.0557240e-01    6.7514551e-02    5.6015500e-02    5.5936648e-02    4.8627435e-02    3.6560870e-02    3.1808284e-02    2.8497070e-02    2.7973113e-02    2.8676492e-02    2.4241939e-02    1.9816266e-03    0.0000000e+00    0.0000000e+00    0.0000000e+00    0.0000000e+00    0.0000000e+00    0.0000000e+00
   3.8230197e+01    3.2151569e-01    1.6433481e-01    1.0648731e-01    6.7220591e-02    5.6169986e-02    5.6290568e-02    4.8530527e-02    3.6385079e-02    3.1876721e-02    2.8400003e-02    2.7993801e-02    2.8687436e-02    2.4253061e-02    1.8544190e-03    0.0000000e+00    0.0000000e+00    0.0000000e+00    0.0000000e+00    0.0000000e+00    0.0000000e+00
   3.8333712e+01    3.2121767e-01    1.6427390e-01    1.0646527e-01    6.7727341e-02    5.6063099e-02    5.6391494e-02    4.8671702e-02    3.6429161e-02    3.1792651e-02    2.8356058e-02    2.7992221e-02    2.8895543e-02    2.4112721e-02    1.6111639e-03    0.0000000e+00    0.0000000e+00    0.0000000e+00    0.0000000e+00    0.0000000e+00    0.0000000e+00
   3.8437360e+01    3.2095175e-01    1.6402426e-01    1.0696857e-01    6.7517565e-02    5.6173089e-02    5.6963296e-02    4.8497782e-02    3.6525821e-02    3.1696750e-02    2.8214437e-02    2.7993144e-02    2.8935720e-02    2.4101703e-02    1.4361121e-03    0.0000000e+00    0.0000000e+00    0.0000000e+00    0.0000000e+00    0.0000000e+00    0.0000000e+00
   3.8541140e+01    3.2030224e-01    1.6391165e-01    1.0764715e-01    6.7321668e-02    5.6698377e-02    5.6969739e-02    4.8342210e-02    3.6600282e-02    3.1766437e-02    2.8222894e-02    2.7971511e-02    2.9037086e-02    2.3991070e-02    1.2176960e-03    0.0000000e+00    0.0000000e+00    0.0000000e+00    0.0000000e+00    0.0000000e+00    0.0000000e+00
   3.8645047e+01    3.1970083e-01    1.6424791e-01    1.0770480e-01    6.7338457e-02    5.7092981e-02    5.6907392e-02    4.8459755e-02    3.6323662e-02    3.2080407e-02    2.8022726e-02    2.7984644e-02    2.9271948e-02    2.3756227e-02    1.1082507e-03    0.0000000e+00    0.0000000e+00    0.0000000e+00    0.0000000e+00    0.0000000e+00    0.0000000e+00
   3.8749088e+01    3.1915401e-01    1.6430887e-01    1.0800692e-01    6.7181102e-02    5.7272421e-02    5.7544224e-02    4.8029849e-02    3.6486818e-02    3.2096623e-02    2.7965242e-02    2.7960650e-02    2.9450332e-02    2.3686551e-02    8.5639055e-04    0.0000000e+00    0.0000000e+00    0.0000000e+00    0.0000000e+00    0.0000000e+00    0.0000000e+00
   3.8801155e+01    3.1878394e-01    1.6441119e-01    1.0795479e-01    6.7548372e-02    5.7414211e-02    5.7475418e-02    4.8024067e-02    3.6517291e-02    3.2069533e-02    2.7934181e-02    2.7962615e-02    2.9548896e-02    2.3613224e-02    7.4227806e-04    0.0000000e+00    0.0000000e+00    0.0000000e+00    0.0000000e+00    0.0000000e+00    0.0000000e+00
   3.8905389e+01    3.1837625e-01    1.6428827e-01    1.0824348e-01    6.7638667e-02    5.7458306e-02    5.7414331e-02    4.8280231e-02    3.6770323e-02    3.1963539e-02    2.7902984e-02    2.7856476e-02    2.9799198e-02    2.3492173e-02    5.1577063e-04    0.0000000e+00    0.0000000e+00    0.0000000e+00    0.0000000e+00    0.0000000e+00    0.0000000e+00
   3.9009750e+01    3.1767499e-01    1.6484038e-01    1.0807422e-01    6.7734415e-02    5.7771906e-02    5.7686664e-02    4.8295384e-02    3.6481183e-02    3.2017585e-02    2.7965447e-02    2.7674156e-02    3.0060044e-02    2.3254461e-02    4.6917047e-04    0.0000000e+00    0.0000000e+00    0.0000000e+00    0.0000000e+00    0.0000000e+00    0.0000000e+00
   3.9114246e+01    3.1683428e-01    1.6551153e-01    1.0801703e-01    6.7821118e-02    5.8229817e-02    5.7764212e-02    4.8072435e-02    3.6382057e-02    3.2158769e-02    2.7889915e-02    2.7703714e-02    3.0051738e-02    2.3173884e-02    3.8950037e-04    0.0000000e+00    0.0000000e+00    0.0000000e+00    0.0000000e+00    0.0000000e+00    0.0000000e+00
   3.9218771e+01    3.1656243e-01    1.6545924e-01    1.0783810e-01    6.8277403e-02    5.8139273e-02    5.8271641e-02    4.8054516e-02    3.6312092e-02    3.1971766e-02    2.8099824e-02    2.7665478e-02    3.0084683e-02    2.2930957e-02    3.3259680e-04    0.0000000e+00    0.0000000e+00    0.0000000e+00    0.0000000e+00    0.0000000e+00    0.0000000e+00
   3.9323272e+01    3.1595928e-01    1.6568738e-01    1.0786024e-01    6.8761392e-02    5.8092842e-02    5.8436530e-02    4.8091540e-02    3.6207414e-02    3.2084541e-02    2.7961987e-02    2.7563157e-02    3.0525592e-02    2.2580328e-02    1.8777039e-04    0.0000000e+00    0.0000000e+00    0.0000000e+00    0.0000000e+00    0.0000000e+00    0.0000000e+00
   3.9428155e+01    3.1518752e-01    1.6614704e-01    1.0825713e-01    6.8456358e-02    5.8347500e-02    5.8442167e-02    4.8377460e-02    3.6099708e-02    3.2300885e-02    2.7651293e-02    2.7586215e-02    3.0544816e-02    2.2447844e-02    1.5406638e-04    0.0000000e+00    0.0000000e+00    0.0000000e+00    0.0000000e+00    0.0000000e+00    0.0000000e+00
   3.9533176e+01    3.1449834e-01    1.6661784e-01    1.0808134e-01    6.8365045e-02    5.8677459e-02    5.8775244e-02    4.8502419e-02    3.6102427e-02    3.2233469e-02    2.7680512e-02    2.7469913e-02    3.0717783e-02    2.2168570e-02    1.0964645e-04    0.0000000e+00    0.0000000e+00    0.0000000e+00    0.0000000e+00    0.0000000e+00    0.0000000e+00
   3.9638140e+01    3.1438434e-01    1.6614626e-01    1.0839136e-01    6.8349344e-02    5.8977938e-02    5.8932585e-02    4.8379663e-02    3.6420311e-02    3.2121894e-02    2.7582934e-02    2.7499152e-02    3.0951324e-02    2.1764595e-02    9.8298634e-05    0.0000000e+00    0.0000000e+00    0.0000000e+00    0.0000000e+00    0.0000000e+00    0.0000000e+00
   3.9743423e+01    3.1410468e-01    1.6607398e-01    1.0848048e-01    6.8383966e-02    5.9486267e-02    5.8881865e-02    4.8385871e-02    3.6357396e-02    3.2028329e-02    2.7558740e-02    2.7792535e-02    3.0875216e-02    2.1590665e-02    0.0000000e+00    0.0000000e+00    0.0000000e+00    0.0000000e+00    0.0000000e+00    0.0000000e+00    0.0000000e+00
   3.9848837e+01    3.1324639e-01    1.6663845e-01    1.0852967e-01    6.8465722e-02    5.9485937e-02    5.9399159e-02    4.8316386e-02    3.6232853e-02    3.2080204e-02    2.7509691e-02    2.7932629e-02    3.0702511e-02    2.1460406e-02    0.0000000e+00    0.0000000e+00    0.0000000e+00    0.0000000e+00    0.0000000e+00    0.0000000e+00    0.0000000e+00
   3.9901594e+01    3.1296935e-01    1.6688961e-01    1.0874526e-01    6.8357577e-02    5.9559517e-02    5.9243961e-02    4.8584589e-02    3.6033872e-02    3.2217919e-02    2.7421231e-02    2.7909898e-02    3.0881995e-02    2.1185220e-02    0.0000000e+00    0.0000000e+00    0.0000000e+00    0.0000000e+00    0.0000000e+00    0.0000000e+00    0.0000000e+00
   4.0007212e+01    3.1241456e-01    1.6699156e-01    1.0890693e-01    6.8696033e-02    5.9638071e-02    5.9132586e-02    4.8705899e-02    3.6128598e-02    3.2148487e-02    2.7455986e-02    2.7959911e-02    3.0968819e-02    2.0852553e-02    0.0000000e+00    0.0000000e+00    0.0000000e+00    0.0000000e+00    0.0000000e+00    0.0000000e+00    0.0000000e+00
   4.0112849e+01    3.1185781e-01    1.6717156e-01    1.0889543e-01    6.8856803e-02    5.9637903e-02    5.9548549e-02    4.8662493e-02    3.6249304e-02    3.2119148e-02    2.7492645e-02    2.7827652e-02    3.1258955e-02    2.0421749e-02    0.0000000e+00    0.0000000e+00    0.0000000e+00    0.0000000e+00    0.0000000e+00    0.0000000e+00    0.0000000e+00
   4.0217437e+01    3.1108202e-01    1.6763126e-01    1.0909565e-01    6.8910111e-02    5.9617220e-02    5.9609250e-02    4.8693657e-02    3.6484180e-02    3.2076345e-02    2.7466833e-02    2.7776181e-02    3.1352201e-02    2.0205087e-02    0.0000000e+00    0.0000000e+00    0.0000000e+00    0.0000000e+00    0.0000000e+00    0.0000000e+00    0.0000000e+00
   4.0322899e+01    3.1031068e-01    1.6792631e-01    1.0935861e-01    6.8834406e-02    5.9889845e-02    6.0022250e-02    4.8385866e-02    3.6674567e-02    3.2147235e-02    2.7456331e-02    2.7823779e-02    3.1459510e-02    1.9710619e-02    0.0000000e+00    0.0000000e+00    0.0000000e+00    0.0000000e+00    0.0000000e+00    0.0000000e+00    0.0000000e+00
   4.0428329e+01    3.0933430e-01    1.6823504e-01    1.0954432e-01    6.9141457e-02    6.0280755e-02    6.0012857e-02    4.8450125e-02    3.6629332e-02    3.2218840e-02    2.7335005e-02    2.7969702e-02    3.1288917e-02    1.9559350e-02    0.0000000e+00    0.0000000e+00    0.0000000e+00    0.0000000e+00    0.0000000e+00    0.0000000e+00    0.0000000e+00
   4.0533663e+01    3.0861061e-01    1.6882729e-01    1.0942238e-01    6.9297278e-02    6.0848869e-02    5.9860166e-02    4.8371365e-02    3.6502362e-02    3.2254803e-02    2.7404470e-02    2.7988645e-02    3.1567043e-02    1.9044719e-02    0.0000000e+00    0.0000000e+00    0.0000000e+00    0.0000000e+00    0.0000000e+00    0.0000000e+00    0.0000000e+00
   4.0638931e+01    3.0841062e-01    1.6864851e-01    1.0961103e-01    6.9473987e-02    6.0892606e-02    5.9933697e-02    4.8292482e-02    3.6707856e-02    3.2272122e-02    2.7350821e-02    2.8182834e-02    3.1360282e-02    1.8863149e-02    0.0000000e+00    0.0000000e+00    0.0000000e+00    0.0000000e+00    0.0000000e+00    0.0000000e+00    0.0000000e+00
   4.0744134e+01    3.0802478e-01    1.6885808e-01    1.0958352e-01    6.9579560e-02    6.0957532e-02    6.0380295e-02    4.8012409e-02    3.6838559e-02    3.2302530e-02    2.7161751e-02    2.8203722e-02    3.1487487e-02    1.8609773e-02    0.0000000e+00    0.0000000e+00    0.0000000e+00    0.0000000e+00    0.0000000e+00    0.0000000e+00    0.0000000e+00
   4.0849295e+01    3.0787212e-01    1.6837633e-01    1.1001521e-01    6.9698868e-02    6.1133495e-02    6.0788053e-02    4.7777986e-02    3.6854378e-02    3.2339994e-02    2.6933516e-02    2.8237495e-02    3.1679954e-02    1.8292605e-02    0.0000000e+00    0.0000000e+00    0.0000000e+00    0.0000000e+00    0.0000000e+00    0.0000000e+00    0.0000000e+00
   4.0901858e+01    3.0780583e-01    1.6838693e-01    1.0995193e-01    6.9572919e-02    6.1302235e-02    6.0945665e-02    4.7795459e-02    3.6894953e-02    3.2278528e-02    2.6930010e-02    2.8311918e-02    3.1653097e-02    1.8170528e-02    0.0000000e+00    0.0000000e+00    0.0000000e+00    0.0000000e+00    0.0000000e+00    0.0000000e+00    0.0000000e+00
   4.1006937e+01    3.0756185e-01    1.6834521e-01    1.0952914e-01    7.0095484e-02    6.1602686e-02    6.1004366e-02    4.7885845e-02    3.6888777e-02    3.2192297e-02    2.6994761e-02    2.8363950e-02    3.1652292e-02    1.7883341e-02    0.0000000e+00    0.0000000e+00    0.0000000e+00    0.0000000e+00    0.0000000e+00    0.0000000e+00    0.0000000e+00
   4.1111732e+01    3.0715823e-01    1.6838724e-01    1.0953441e-01    7.0261552e-02    6.1850517e-02    6.1319470e-02    4.7807950e-02    3.6778470e-02    3.2274228e-02    2.6822535e-02    2.8415529e-02    3.1849317e-02    1.7540557e-02    0.0000000e+00    0.0000000e+00    0.0000000e+00    0.0000000e+00    0.0000000e+00    0.0000000e+00    0.0000000e+00
   4.1216711e+01    3.0620251e-01    1.6915120e-01    1.0967249e-01    7.0156774e-02    6.2424565e-02    6.1335092e-02    4.7677441e-02    3.6671855e-02    3.2268262e-02    2.6804826e-02    2.8372212e-02    3.2068772e-02    1.7194007e-02    0.0000000e+00    0.0000000e+00    0.0000000e+00    0.0000000e+00    0.0000000e+00    0.0000000e+00    0.0000000e+00
   4.1321646e+01    3.0611721e-01    1.6875947e-01    1.0977765e-01    7.0460967e-02    6.2815832e-02    6.1113043e-02    4.7760355e-02    3.6570149e-02    3.2208357e-02    2.6981210e-02    2.8296484e-02    3.2136056e-02    1.7003221e-02    0.0000000e+00    0.0000000e+00    0.0000000e+00    0.0000000e+00    0.0000000e+00    0.0000000e+00    0.0000000e+00
   4.1426553e+01    3.0554947e-01    1.6875897e-01    1.1012466e-01    7.0304026e-02    6.3322141e-02    6.1322706e-02    4.7739037e-02    3.6660411e-02    3.2027267e-02    2.6939518e-02    2.8269705e-02    3.2414131e-02    1.6567952e-02    0.0000000e+00    0.0000000e+00    0.0000000e+00    0.0000000e+00    0.0000000e+00    0.0000000e+00    0.0000000e+00
   4.1531446e+01    3.0471672e-01    1.6919692e-01    1.1031639e-01    7.0592107e-02    6.3253560e-02    6.1409661e-02    4.7699462e-02    3.6732212e-02    3.1880367e-02    2.7054964e-02    2.8476245e-02    3.2285290e-02    1.6386102e-02    0.0000000e+00    0.0000000e+00    0.0000000e+00    0.0000000e+00    0.0000000e+00    0.0000000e+00    0.0000000e+00
   4.1636323e+01    3.0399656e-01    1.6945752e-01    1.1076125e-01    7.0704191e-02    6.2976049e-02    6.1775795e-02    4.7524927e-02    3.6798791e-02    3.2085227e-02    2.7001525e-02    2.8311689e-02    3.2446359e-02    1.6160125e-02    0.0000000e+00    0.0000000e+00    0.0000000e+00    0.0000000e+00    0.0000000e+00    0.0000000e+00    0.0000000e+00
   4.1741127e+01    3.0361830e-01    1.6949991e-01    1.1112919e-01    7.0693656e-02    6.3159787e-02    6.2039785e-02    4.7415313e-02    3.6614964e-02    3.2175614e-02    2.7122552e-02    2.8023076e-02    3.2927634e-02    1.5580218e-02    0.0000000e+00    0.0000000e+00    0.0000000e+00    0.0000000e+00    0.0000000e+00    0.0000000e+00    0.0000000e+00
   4.1845911e+01    3.0286470e-01    1.6968592e-01    1.1155357e-01    7.0663096e-02    6.3541230e-02    6.1997641e-02    4.7288296e-02    3.6923570e-02    3.1966476e-02    2.7114882e-02    2.8260003e-02    3.2791934e-02    1.5348695e-02    0.0000000e+00    0.0000000e+00    0.0000000e+00    0.0000000e+00    0.0000000e+00    0.0000000e+00    0.0000000e+00
   4.1950673e+01    3.0266158e-01    1.6959002e-01    1.1120671e-01    7.1331788e-02    6.3578368e-02    6.2280394e-02    4.7076582e-02    3.6965662e-02    3.1815252e-02    2.7259807e-02    2.8386900e-02    3.3010685e-02    1.4836249e-02    0.0000000e+00    0.0000000e+00    0.0000000e+00    0.0000000e+00    0.0000000e+00    0.0000000e+00    0.0000000e+00
   4.2003057e+01    3.0222425e-01    1.6972416e-01    1.1128065e-01    7.1367271e-02    6.4036873e-02    6.2107679e-02    4.6961587e-02    3.6997666e-02    3.1938499e-02    2.7339536e-02    2.8194888e-02    3.3142652e-02    1.4684289e-02    0.0000000e+00    0.0000000e+00    0.0000000e+00    0.0000000e+00    0.0000000e+00    0.0000000e+00    0.0000000e+00
   4.2107802e+01    3.0201861e-01    1.6990851e-01    1.1103273e-01    7.1543518e-02    6.4478823e-02    6.2074258e-02    4.6725560e-02    3.7071364e-02    3.2062172e-02    2.7229697e-02    2.8373194e-02    3.3027876e-02    1.4453693e-02    0.0000000e+00    0.0000000e+00    0.0000000e+00    0.0000000e+00    0.0000000e+00    0.0000000e+00    0.0000000e+00
   4.2212516e+01    3.0110326e-01    1.7041663e-01    1.1104674e-01    7.1872424e-02    6.4664061e-02    6.2235517e-02    4.6825386e-02    3.7070260e-02    3.1835010e-02    2.7372615e-02    2.8323290e-02    3.3366759e-02    1.3868045e-02    0.0000000e+00    0.0000000e+00    0.0000000e+00    0.0000000e+00    0.0000000e+00    0.0000000e+00    0.0000000e+00
   4.2317234e+01    3.0059242e-01    1.7006549e-01    1.1160213e-01    7.1916263e-02    6.4952349e-02    6.2576939e-02    4.6644066e-02    3.7054826e-02    3.1827026e-02    2.7458177e-02    2.8422109e-02    3.3191979e-02    1.3696224e-02    0.0000000e+00    0.0000000e+00    0.0000000e+00    0.0000000e+00    0.0000000e+00    0.0000000e+00    0.0000000e+00
   4.2421946e+01    3.0049983e-01    1.6987460e-01    1.1176757e-01    7.1776985e-02    6.5467824e-02    6.2377473e-02    4.6796617e-02    3.7223105e-02    3.1707351e-02    2.7370618e-02    2.8522343e-02    3.3189882e-02    1.3425797e-02    0.0000000e+00    0.0000000e+00    0.0000000e+00    0.0000000e+00    0.0000000e+00    0.0000000e+00    0.0000000e+00
   4.2526633e+01    3.0024279e-01    1.6985023e-01    1.1207424e-01    7.1791981e-02    6.5680358e-02    6.2472584e-02    4.6645039e-02    3.7287337e-02    3.1653029e-02    2.7342264e-02    2.8557504e-02    3.3158169e-02    1.3244478e-02    0.0000000e+00    0.0000000e+00    0.0000000e+00    0.0000000e+00    0.0000000e+00    0.0000000e+00    0.0000000e+00
   4.2631318e+01    2.9974498e-01    1.7010062e-01    1.1213290e-01    7.1959849e-02    6.5672247e-02    6.2719740e-02    4.6506988e-02    3.7541583e-02    3.1413743e-02    2.7451602e-02    2.8538780e-02    3.3204849e-02    1.3012117e-02    0.0000000e+00    0.0000000e+00    0.0000000e+00    0.0000000e+00    0.0000000e+00    0.0000000e+00    0.0000000e+00
   4.2735472e+01    2.9965286e-01    1.6988828e-01    1.1223539e-01    7.1724550e-02    6.6034570e-02    6.2709143e-02    4.6859696e-02    3.7487961e-02    3.1411316e-02    2.7473038e-02    2.8314542e-02    3.3472323e-02    1.2736323e-02    0.0000000e+00    0.0000000e+00    0.0000000e+00    0.0000000e+00    0.0000000e+00    0.0000000e+00    0.0000000e+00
   4.2840071e+01    2.9906060e-01    1.7040485e-01    1.1181973e-01    7.2043101e-02    6.6323291e-02    6.3080156e-02    4.6720852e-02    3.7209391e-02    3.1423699e-02    2.7568856e-02    2.8222281e-02    3.3756725e-02    1.2366476e-02    0.0000000e+00    0.0000000e+00    0.0000000e+00    0.0000000e+00    0.0000000e+00    0.0000000e+00    0.0000000e+00
   4.2941925e+01    2.9865253e-01    1.7022793e-01    1.1219838e-01    7.1789254e-02    6.6975954e-02    6.3212292e-02    4.6340429e-02    3.7578230e-02    3.1256875e-02    2.7546006e-02    2.8416093e-02    3.3807849e-02    1.1998174e-02    0.0000000e+00    0.0000000e+00    0.0000000e+00    0.0000000e+00    0.0000000e+00    0.0000000e+00    0.0000000e+00
   4.3041146e+01    2.9823794e-01    1.6986510e-01    1.1268517e-01    7.2147617e-02    6.7050383e-02    6.3333659e-02    4.6469191e-02    3.7423926e-02    3.1205786e-02    2.7627390e-02    2.8361652e-02    3.3852407e-02    1.1739785e-02    0.0000000e+00    0.0000000e+00    0.0000000e+00    0.0000000e+00    0.0000000e+00    0.0000000e+00    0.0000000e+00
   4.3140513e+01    2.9812516e-01    1.6976017e-01    1.1268623e-01    7.2187059e-02    6.7487782e-02    6.3446407e-02    4.6309371e-02    3.7366291e-02    3.1253695e-02    2.7593888e-02    2.8292656e-02    3.3855904e-02    1.1635384e-02    0.0000000e+00    0.0000000e+00    0.0000000e+00    0.0000000e+00    0.0000000e+00    0.0000000e+00    0.0000000e+00
   4.3240001e+01    2.9806231e-01    1.6955516e-01    1.1249261e-01    7.2436495e-02    6.7913642e-02    6.3591504e-02    4.6172824e-02    3.7293722e-02    3.1282545e-02    2.7640775e-02    2.8304240e-02    3.4197931e-02    1.1056244e-02    0.0000000e+00    0.0000000e+00    0.0000000e+00    0.0000000e+00    0.0000000e+00    0.0000000e+00    0.0000000e+00
   4.3339589e+01    2.9789631e-01    1.6946821e-01    1.1270849e-01    7.2358736e-02    6.7913564e-02    6.3904859e-02    4.6175992e-02    3.7376680e-02    3.1206392e-02    2.7571896e-02    2.8377166e-02    3.4282107e-02    1.0759610e-02    0.0000000e+00    0.0000000e+00    0.0000000e+00    0.0000000e+00    0.0000000e+00    0.0000000e+00    0.0000000e+00
   4.3439272e+01    2.9702127e-01    1.6996385e-01    1.1287492e-01    7.2423197e-02    6.8267992e-02    6.3928233e-02    4.6006364e-02    3.7501143e-02    3.1194494e-02    2.7576729e-02    2.8575260e-02    3.4291925e-02    1.0374631e-02    0.0000000e+00    0.0000000e+00    0.0000000e+00    0.0000000e+00    0.0000000e+00    0.0000000e+00    0.0000000e+00
   4.3539065e+01    2.9650962e-01    1.7032932e-01    1.1278988e-01    7.2522820e-02    6.8660809e-02    6.4006793e-02    4.6026368e-02    3.7385198e-02    3.1267040e-02    2.7362300e-02    2.8854559e-02    3.4279512e-02    1.0005774e-02    0.0000000e+00    0.0000000e+00    0.0000000e+00    0.0000000e+00    0.0000000e+00    0.0000000e+00    0.0000000e+00
   4.3638956e+01    2.9598542e-01    1.7029786e-01    1.1333226e-01    7.2402173e-02    6.8868423e-02    6.4286597e-02    4.5976380e-02    3.7181271e-02    3.1381974e-02    2.7253690e-02    2.8867714e-02    3.4346263e-02    9.8199744e-03    0.0000000e+00    0.0000000e+00    0.0000000e+00    0.0000000e+00    0.0000000e+00    0.0000000e+00    0.0000000e+00
   4.3738952e+01    2.9551549e-01    1.7057795e-01    1.1342741e-01    7.2374169e-02    6.9127651e-02    6.4421061e-02    4.5962504e-02    3.7035206e-02    3.1658365e-02    2.6986270e-02    2.8915582e-02    3.4580595e-02    9.4177503e-03    0.0000000e+00    0.0000000e+00    0.0000000e+00    0.0000000e+00    0.0000000e+00    0.0000000e+00    0.0000000e+00
   4.3839041e+01    2.9506653e-01    1.7076065e-01    1.1335715e-01    7.2791955e-02    6.9454277e-02    6.4055038e-02    4.6133510e-02    3.7098717e-02    3.1484150e-02    2.7052123e-02    2.8818355e-02    3.4767631e-02    9.1599131e-03    0.0000000e+00    0.0000000e+00    0.0000000e+00    0.0000000e+00    0.0000000e+00    0.0000000e+00    0.0000000e+00
   4.3939230e+01    2.9432250e-01    1.7101423e-01    1.1342168e-01    7.3059703e-02    6.9972095e-02    6.4033574e-02    4.6066544e-02    3.6986168e-02    3.1597643e-02    2.7225548e-02    2.8769718e-02    3.4669577e-02    8.8610133e-03    0.0000000e+00    0.0000000e+00    0.0000000e+00    0.0000000e+00    0.0000000e+00    0.0000000e+00    0.0000000e+00
   4.4039524e+01    2.9333509e-01    1.7153062e-01    1.1367855e-01    7.3272019e-02    7.0087211e-02    6.3826942e-02    4.6254429e-02    3.7105082e-02    3.1589788e-02    2.7147953e-02    2.8903711e-02    3.4579954e-02    8.6886556e-03    0.0000000e+00    0.0000000e+00    0.0000000e+00    0.0000000e+00    0.0000000e+00    0.0000000e+00    0.0000000e+00
   4.4139924e+01    2.9243432e-01    1.7222866e-01    1.1358605e-01    7.3706399e-02    7.0268840e-02    6.3519047e-02    4.6256393e-02    3.7257104e-02    3.1597768e-02    2.7121865e-02    2.8905435e-02    3.4720862e-02    8.3972481e-03    0.0000000e+00    0.0000000e+00    0.0000000e+00    0.0000000e+00    0.0000000e+00    0.0000000e+00    0.0000000e+00
   4.4240417e+01    2.9224538e-01    1.7175253e-01    1.1405053e-01    7.3816463e-02    7.0300891e-02    6.3922479e-02    4.6174839e-02    3.7145685e-02    3.1656466e-02    2.7172928e-02    2.8849969e-02    3.5026353e-02    7.8854827e-03    0.0000000e+00    0.0000000e+00    0.0000000e+00    0.0000000e+00    0.0000000e+00    0.0000000e+00    0.0000000e+00
   4.4341014e+01    2.9192225e-01    1.7172993e-01    1.1396878e-01    7.4214443e-02    7.0344266e-02    6.3966366e-02    4.6223945e-02    3.7323478e-02    3.1505769e-02    2.7261202e-02    2.8838563e-02    3.5153729e-02    7.5472826e-03    0.0000000e+00    0.0000000e+00    0.0000000e+00    0.0000000e+00    0.0000000e+00    0.0000000e+00    0.0000000e+00
   4.4436119e+01    2.9170558e-01    1.7158453e-01    1.1449594e-01    7.3969215e-02    7.0406558e-02    6.4382747e-02    4.5761634e-02    3.7756045e-02    3.1125201e-02    2.7417679e-02    2.8765376e-02    3.5198226e-02    7.4312727e-03    0.0000000e+00    0.0000000e+00    0.0000000e+00    0.0000000e+00    0.0000000e+00    0.0000000e+00    0.0000000e+00
   4.4525712e+01    2.9127454e-01    1.7185351e-01    1.1431969e-01    7.4267569e-02    7.0849232e-02    6.4291264e-02    4.5496571e-02    3.7831137e-02    3.1286012e-02    2.7426472e-02    2.8704942e-02    3.5059846e-02    7.3392196e-03    0.0000000e+00    0.0000000e+00    0.0000000e+00    0.0000000e+00    0.0000000e+00    0.0000000e+00    0.0000000e+00
   4.4615377e+01    2.9090931e-01    1.7194902e-01    1.1427903e-01    7.4164303e-02    7.1344424e-02    6.4450961e-02    4.5602219e-02    3.7868530e-02    3.1301354e-02    2.7248075e-02    2.8742506e-02    3.5027548e-02    7.1127146e-03    0.0000000e+00    0.0000000e+00    0.0000000e+00    0.0000000e+00    0.0000000e+00    0.0000000e+00    0.0000000e+00
   4.4705097e+01    2.9051079e-01    1.7217627e-01    1.1420108e-01    7.4347317e-02    7.1513909e-02    6.4783075e-02    4.5236888e-02    3.7990870e-02    3.1186903e-02    2.7366307e-02    2.8684614e-02    3.5069371e-02    6.9326066e-03    0.0000000e+00    0.0000000e+00    0.0000000e+00    0.0000000e+00    0.0000000e+00    0.0000000e+00    0.0000000e+00
   4.4839818e+01    2.8987385e-01    1.7246042e-01    1.1434522e-01    7.4349272e-02    7.2169593e-02    6.4675751e-02    4.5054126e-02    3.8242296e-02    3.1148403e-02    2.7432564e-02    2.8463653e-02    3.5259101e-02    6.5257478e-03    0.0000000e+00    0.0000000e+00    0.0000000e+00    0.0000000e+00    0.0000000e+00    0.0000000e+00    0.0000000e+00
   4.4928636e+01    2.8957248e-01    1.7232684e-01    1.1470767e-01    7.4489576e-02    7.2372721e-02    6.4483324e-02    4.5252749e-02    3.8245101e-02    3.0928669e-02    2.7566706e-02    2.8359012e-02    3.5536028e-02    6.1591249e-03    0.0000000e+00    0.0000000e+00    0.0000000e+00    0.0000000e+00    0.0000000e+00    0.0000000e+00    0.0000000e+00
   4.5017514e+01    2.8873708e-01    1.7256914e-01    1.1491884e-01    7.4605764e-02    7.2801462e-02    6.4626658e-02    4.5176936e-02    3.8123874e-02    3.1072559e-02    2.7388883e-02    2.8415498e-02    3.5625525e-02    5.9377812e-03    0.0000000e+00    0.0000000e+00    0.0000000e+00    0.0000000e+00    0.0000000e+00    0.0000000e+00    0.0000000e+00
   4.5106451e+01    2.8869461e-01    1.7230376e-01    1.1507330e-01    7.4936846e-02    7.2578097e-02    6.4991149e-02    4.5128582e-02    3.8010013e-02    3.1090668e-02    2.7325575e-02    2.8444165e-02    3.5815320e-02    5.6079247e-03    0.0000000e+00    0.0000000e+00    0.0000000e+00    0.0000000e+00    0.0000000e+00    0.0000000e+00    0.0000000e+00
   4.5239971e+01    2.8857200e-01    1.7207644e-01    1.1516197e-01    7.5207650e-02    7.2708400e-02    6.4994202e-02    4.5396344e-02    3.8094099e-02    3.0820791e-02    2.7430804e-02    2.8398498e-02    3.5787272e-02    5.3515285e-03    0.0000000e+00    0.0000000e+00    0.0000000e+00    0.0000000e+00    0.0000000e+00    0.0000000e+00    0.0000000e+00
   4.5329051e+01    2.8859217e-01    1.7204839e-01    1.1485375e-01    7.5498371e-02    7.2697269e-02    6.5170824e-02    4.5403306e-02    3.7976776e-02    3.1112351e-02    2.7307053e-02    2.8321510e-02    3.5727341e-02    5.2908867e-03    0.0000000e+00    0.0000000e+00    0.0000000e+00    0.0000000e+00    0.0000000e+00    0.0000000e+00    0.0000000e+00
   4.5418192e+01    2.8887094e-01    1.7152626e-01    1.1465768e-01    7.5697472e-02    7.3228684e-02    6.5150187e-02    4.5300132e-02    3.7922063e-02    3.1155304e-02    2.7391097e-02    2.8318723e-02    3.5630878e-02    5.1505878e-03    0.0000000e+00    0.0000000e+00    0.0000000e+00    0.0000000e+00    0.0000000e+00    0.0000000e+00    0.0000000e+00
   4.5507399e+01    2.8855475e-01    1.7157023e-01    1.1476954e-01    7.5619388e-02    7.3450427e-02    6.5077290e-02    4.5564736e-02    3.7845291e-02    3.1234598e-02    2.7396877e-02    2.8465086e-02    3.5554410e-02    4.8973801e-03    0.0000000e+00    0.0000000e+00    0.0000000e+00    0.0000000e+00    0.0000000e+00    0.0000000e+00    0.0000000e+00
   4.5641329e+01    2.8742246e-01    1.7201246e-01    1.1530524e-01    7.5694688e-02    7.4051614e-02    6.4860273e-02    4.5644481e-02    3.7564251e-02    3.1516950e-02    2.7173038e-02    2.8502821e-02    3.5602596e-02    4.6491226e-03    0.0000000e+00    0.0000000e+00    0.0000000e+00    0.0000000e+00    0.0000000e+00    0.0000000e+00    0.0000000e+00
   4.5730686e+01    2.8659507e-01    1.7226663e-01    1.1578638e-01    7.5402904e-02    7.4508266e-02    6.4751920e-02    4.5877926e-02    3.7471849e-02    3.1633376e-02    2.7016637e-02    2.8649958e-02    3.5527045e-02    4.5120358e-03    0.0000000e+00    0.0000000e+00    0.0000000e+00    0.0000000e+00    0.0000000e+00    0.0000000e+00    0.0000000e+00
   4.5820102e+01    2.8623694e-01    1.7230534e-01    1.1578349e-01    7.5641038e-02    7.4533207e-02    6.4970736e-02    4.5861954e-02    3.7502480e-02    3.1512179e-02    2.7140459e-02    2.8486989e-02    3.5891251e-02    4.1339374e-03    0.0000000e+00    0.0000000e+00    0.0000000e+00    0.0000000e+00    0.0000000e+00    0.0000000e+00    0.0000000e+00
   4.5909583e+01    2.8550636e-01    1.7271586e-01    1.1584444e-01    7.6031677e-02    7.4569622e-02    6.5125936e-02    4.5722952e-02    3.7375282e-02    3.1621248e-02    2.7366890e-02    2.8637272e-02    3.5453628e-02    4.0288296e-03    0.0000000e+00    0.0000000e+00    0.0000000e+00    0.0000000e+00    0.0000000e+00    0.0000000e+00    0.0000000e+00
   4.6043921e+01    2.8466087e-01    1.7345138e-01    1.1576205e-01    7.6431485e-02    7.4530500e-02    6.5111889e-02    4.5725370e-02    3.7564174e-02    3.1371505e-02    2.7444309e-02    2.8742401e-02    3.5415242e-02    3.7888222e-03    0.0000000e+00    0.0000000e+00    0.0000000e+00    0.0000000e+00    0.0000000e+00    0.0000000e+00    0.0000000e+00
   4.6133558e+01    2.8373401e-01    1.7426631e-01    1.1561572e-01    7.6811994e-02    7.4757503e-02    6.5093351e-02    4.5165982e-02    3.7935655e-02    3.1601699e-02    2.7165654e-02    2.9136947e-02    3.5178615e-02    3.5365675e-03    0.0000000e+00    0.0000000e+00    0.0000000e+00    0.0000000e+00    0.0000000e+00    0.0000000e+00    0.0000000e+00
   4.6222794e+01    2.8348550e-01    1.7432706e-01    1.1533898e-01    7.7251071e-02    7.4836726e-02    6.5430908e-02    4.4878925e-02    3.8126050e-02    3.1331729e-02    2.7291830e-02    2.9092496e-02    3.5385318e-02    3.2234091e-03    0.0000000e+00    0.0000000e+00    0.0000000e+00    0.0000000e+00    0.0000000e+00    0.0000000e+00    0.0000000e+00
   4.6302702e+01    2.8287273e-01    1.7443399e-01    1.1575483e-01    7.7267588e-02    7.5156839e-02    6.5341807e-02    4.4907535e-02    3.8090353e-02    3.1304604e-02    2.7405984e-02    2.8913892e-02    3.5490180e-02    3.0596736e-03    0.0000000e+00    0.0000000e+00    0.0000000e+00    0.0000000e+00    0.0000000e+00    0.0000000e+00    0.0000000e+00
   4.6427150e+01    2.8245712e-01    1.7454893e-01    1.1569876e-01    7.7065492e-02    7.6000951e-02    6.5048763e-02    4.5091512e-02    3.8138619e-02    3.1227909e-02    2.7538419e-02    2.8716803e-02    3.5662590e-02    2.8041308e-03    0.0000000e+00    0.0000000e+00    0.0000000e+00    0.0000000e+00    0.0000000e+00    0.0000000e+00    0.0000000e+00
   4.6516091e+01    2.8197510e-01    1.7494240e-01    1.1560358e-01    7.7198180e-02    7.6244982e-02    6.5194849e-02    4.4790271e-02    3.8183356e-02    3.1324039e-02    2.7563303e-02    2.8506305e-02    3.5808879e-02    2.6647562e-03    0.0000000e+00    0.0000000e+00    0.0000000e+00    0.0000000e+00    0.0000000e+00    0.0000000e+00    0.0000000e+00
   4.6640684e+01    2.8125879e-01    1.7536644e-01    1.1572462e-01    7.7206997e-02    7.6591017e-02    6.5327942e-02    4.4697439e-02    3.8113858e-02    3.1387421e-02    2.7596682e-02    2.8435703e-02    3.5843579e-02    2.4495090e-03    0.0000000e+00    0.0000000e+00    0.0000000e+00    0.0000000e+00    0.0000000e+00    0.0000000e+00    0.0000000e+00
   4.6720836e+01    2.8121941e-01    1.7504080e-01    1.1581474e-01    7.7694735e-02    7.6319879e-02    6.5579272e-02    4.4778424e-02    3.8226033e-02    3.1198296e-02    2.7490553e-02    2.8506871e-02    3.5779459e-02    2.3515358e-03    0.0000000e+00    0.0000000e+00    0.0000000e+00    0.0000000e+00    0.0000000e+00    0.0000000e+00    0.0000000e+00
   4.6813456e+01    2.8110747e-01    1.7494597e-01    1.1567005e-01    7.7695221e-02    7.6723729e-02    6.5508806e-02    4.4953297e-02    3.8214427e-02    3.1250012e-02    2.7515871e-02    2.8578254e-02    3.5714350e-02    2.1225447e-03    0.0000000e+00    0.0000000e+00    0.0000000e+00    0.0000000e+00    0.0000000e+00    0.0000000e+00    0.0000000e+00
   4.6938223e+01    2.8067702e-01    1.7544101e-01    1.1500994e-01    7.8451382e-02    7.6344420e-02    6.6012581e-02    4.5062351e-02    3.7876427e-02    3.1274603e-02    2.7603692e-02    2.8643124e-02    3.5669724e-02    1.9337254e-03    0.0000000e+00    0.0000000e+00    0.0000000e+00    0.0000000e+00    0.0000000e+00    0.0000000e+00    0.0000000e+00
   4.7027483e+01    2.8047185e-01    1.7536104e-01    1.1496433e-01    7.8609966e-02    7.6719823e-02    6.5727703e-02    4.5441054e-02    3.7785894e-02    3.1211221e-02    2.7674061e-02    2.8614787e-02    3.5507204e-02    1.9110750e-03    0.0000000e+00    0.0000000e+00    0.0000000e+00    0.0000000e+00    0.0000000e+00    0.0000000e+00    0.0000000e+00
   4.7116798e+01    2.7950633e-01    1.7598103e-01    1.1528917e-01    7.8062507e-02    7.7407024e-02    6.5734809e-02    4.5771111e-02    3.7517742e-02    3.1271210e-02    2.7537836e-02    2.8563828e-02    3.5561728e-02    1.7956764e-03    0.0000000e+00    0.0000000e+00    0.0000000e+00    0.0000000e+00    0.0000000e+00    0.0000000e+00    0.0000000e+00
   4.7206168e+01    2.7940354e-01    1.7565045e-01    1.1542945e-01    7.8271760e-02    7.7324063e-02    6.6119361e-02    4.5689137e-02    3.7519701e-02    3.1419988e-02    2.7657647e-02    2.8358585e-02    3.5387384e-02    1.7689380e-03    0.0000000e+00    0.0000000e+00    0.0000000e+00    0.0000000e+00    0.0000000e+00    0.0000000e+00    0.0000000e+00
   4.7340324e+01    2.7871122e-01    1.7568044e-01    1.1605720e-01    7.8163784e-02    7.8119830e-02    6.5779281e-02    4.5638759e-02    3.7314076e-02    3.1802309e-02    2.7515181e-02    2.8231318e-02    3.5432752e-02    1.5538481e-03    0.0000000e+00    0.0000000e+00    0.0000000e+00    0.0000000e+00    0.0000000e+00    0.0000000e+00    0.0000000e+00
   4.7429827e+01    2.7882921e-01    1.7519828e-01    1.1642961e-01    7.7940383e-02    7.8237830e-02    6.6160806e-02    4.5366983e-02    3.7513161e-02    3.1735760e-02    2.7448207e-02    2.8399134e-02    3.5538128e-02    1.2025089e-03    0.0000000e+00    0.0000000e+00    0.0000000e+00    0.0000000e+00    0.0000000e+00    0.0000000e+00    0.0000000e+00
   4.7518643e+01    2.7868316e-01    1.7529715e-01    1.1616713e-01    7.8211659e-02    7.8482613e-02    6.6072008e-02    4.5454078e-02    3.7721465e-02    3.1410741e-02    2.7371665e-02    2.8553314e-02    3.5469306e-02    1.1057092e-03    0.0000000e+00    0.0000000e+00    0.0000000e+00    0.0000000e+00    0.0000000e+00    0.0000000e+00    0.0000000e+00
   4.7607525e+01    2.7853238e-01    1.7514909e-01    1.1629785e-01    7.8343575e-02    7.8821159e-02    6.6062386e-02    4.4948099e-02    3.8135637e-02    3.1340037e-02    2.7307795e-02    2.8581387e-02    3.5480085e-02    1.0005186e-03    0.0000000e+00    0.0000000e+00    0.0000000e+00    0.0000000e+00    0.0000000e+00    0.0000000e+00    0.0000000e+00
   4.7740959e+01    2.7680946e-01    1.7619355e-01    1.1683009e-01    7.8425111e-02    7.9036901e-02    6.6197540e-02    4.4892684e-02    3.8079639e-02    3.1449320e-02    2.7302734e-02    2.8603952e-02    3.5234647e-02    9.4436481e-04    0.0000000e+00    0.0000000e+00    0.0000000e+00    0.0000000e+00    0.0000000e+00    0.0000000e+00    0.0000000e+00
   4.7829986e+01    2.7635084e-01    1.7661664e-01    1.1665164e-01    7.8401784e-02    7.9445502e-02    6.6181890e-02    4.4678468e-02    3.8252754e-02    3.1457645e-02    2.7215549e-02    2.8685544e-02    3.5120007e-02    9.4173790e-04    0.0000000e+00    0.0000000e+00    0.0000000e+00    0.0000000e+00    0.0000000e+00    0.0000000e+00    0.0000000e+00
   4.7919034e+01    2.7583937e-01    1.7680764e-01    1.1671644e-01    7.8842987e-02    7.9664021e-02    6.5644108e-02    4.5202943e-02    3.8000910e-02    3.1432897e-02    2.7432511e-02    2.8645385e-02    3.4897418e-02    8.7336918e-04    0.0000000e+00    0.0000000e+00    0.0000000e+00    0.0000000e+00    0.0000000e+00    0.0000000e+00    0.0000000e+00
   4.8008133e+01    2.7506267e-01    1.7714540e-01    1.1710296e-01    7.8831144e-02    7.9585936e-02    6.6209638e-02    4.5098510e-02    3.7835507e-02    3.1453741e-02    2.7550131e-02    2.8828103e-02    3.4556888e-02    7.3937760e-04    0.0000000e+00    0.0000000e+00    0.0000000e+00    0.0000000e+00    0.0000000e+00    0.0000000e+00    0.0000000e+00
   4.8141886e+01    2.7420786e-01    1.7779552e-01    1.1665940e-01    7.9615559e-02    7.9585627e-02    6.6295938e-02    4.5202367e-02    3.7782267e-02    3.1578234e-02    2.7477326e-02    2.8866642e-02    3.4393510e-02    5.3974131e-04    0.0000000e+00    0.0000000e+00    0.0000000e+00    0.0000000e+00    0.0000000e+00    0.0000000e+00    0.0000000e+00
   4.8231124e+01    2.7359325e-01    1.7846351e-01    1.1622940e-01    7.9860017e-02    7.9904541e-02    6.6384509e-02    4.4999936e-02    3.7926718e-02    3.1520685e-02    2.7504889e-02    2.8951540e-02    3.4267474e-02    3.9353123e-04    0.0000000e+00    0.0000000e+00    0.0000000e+00    0.0000000e+00    0.0000000e+00    0.0000000e+00    0.0000000e+00
   4.8320408e+01    2.7367398e-01    1.7798702e-01    1.1640386e-01    8.0386351e-02    7.9767449e-02    6.6270487e-02    4.5069830e-02    3.7977177e-02    3.1572239e-02    2.7461756e-02    2.8999003e-02    3.4038410e-02    3.9243773e-04    0.0000000e+00    0.0000000e+00    0.0000000e+00    0.0000000e+00    0.0000000e+00    0.0000000e+00    0.0000000e+00
   4.8409745e+01    2.7341015e-01    1.7805586e-01    1.1600753e-01    8.0914560e-02    7.9885004e-02    6.6145491e-02    4.5457497e-02    3.7827905e-02    3.1554083e-02    2.7361079e-02    2.9107357e-02    3.4012256e-02    2.6122577e-04    0.0000000e+00    0.0000000e+00    0.0000000e+00    0.0000000e+00    0.0000000e+00    0.0000000e+00    0.0000000e+00
   4.8543812e+01    2.7310831e-01    1.7780107e-01    1.1630604e-01    8.1191084e-02    7.9982745e-02    6.6521797e-02    4.5054873e-02    3.8034235e-02    3.1387296e-02    2.7622708e-02    2.9009688e-02    3.3849788e-02    1.3036565e-04    0.0000000e+00    0.0000000e+00    0.0000000e+00    0.0000000e+00    0.0000000e+00    0.0000000e+00    0.0000000e+00
   4.8633242e+01    2.7291534e-01    1.7774365e-01    1.1611703e-01    8.1252159e-02    8.0644273e-02    6.6559147e-02    4.5072343e-02    3.8038665e-02    3.1211765e-02    2.7620231e-02    2.9189152e-02    3.3506236e-02    1.3001141e-04    0.0000000e+00    0.0000000e+00    0.0000000e+00    0.0000000e+00    0.0000000e+00    0.0000000e+00    0.0000000e+00
   4.8722738e+01    2.7289676e-01    1.7749587e-01    1.1639294e-01    8.1043211e-02    8.0685422e-02    6.6831347e-02    4.5150171e-02    3.7998815e-02    3.1064568e-02    2.7740873e-02    2.9324911e-02    3.3310202e-02    6.4909947e-05    0.0000000e+00    0.0000000e+00    0.0000000e+00    0.0000000e+00    0.0000000e+00    0.0000000e+00    0.0000000e+00
   4.8811945e+01    2.7259987e-01    1.7754425e-01    1.1641169e-01    8.1223435e-02    8.0921715e-02    6.6941824e-02    4.5223469e-02    3.7666236e-02    3.1250630e-02    2.7799898e-02    2.9169501e-02    3.3182752e-02    6.4734196e-05    0.0000000e+00    0.0000000e+00    0.0000000e+00    0.0000000e+00    0.0000000e+00    0.0000000e+00    0.0000000e+00
   4.8900889e+01    2.7248903e-01    1.7730540e-01    1.1654577e-01    8.1455591e-02    8.0781464e-02    6.7182106e-02    4.5319379e-02    3.7642622e-02    3.1146716e-02    2.7812880e-02    2.9118206e-02    3.3200837e-02    0.0000000e+00    0.0000000e+00    0.0000000e+00    0.0000000e+00    0.0000000e+00    0.0000000e+00    0.0000000e+00    0.0000000e+00
   4.9034421e+01    2.7193420e-01    1.7761228e-01    1.1665594e-01    8.1396985e-02    8.1517843e-02    6.6563206e-02    4.5655107e-02    3.7501367e-02    3.1160334e-02    2.7919450e-02    2.9107312e-02    3.2975984e-02    0.0000000e+00    0.0000000e+00    0.0000000e+00    0.0000000e+00    0.0000000e+00    0.0000000e+00    0.0000000e+00    0.0000000e+00
   4.9123489e+01    2.7191058e-01    1.7712723e-01    1.1711098e-01    8.1435025e-02    8.2012735e-02    6.5981639e-02    4.5910052e-02    3.7434695e-02    3.1181326e-02    2.7897480e-02    2.9073532e-02    3.2924723e-02    0.0000000e+00    0.0000000e+00    0.0000000e+00    0.0000000e+00    0.0000000e+00    0.0000000e+00    0.0000000e+00    0.0000000e+00
   4.9212602e+01    2.7158208e-01    1.7710040e-01    1.1698845e-01    8.1684151e-02    8.2324890e-02    6.5759885e-02    4.6110765e-02    3.7459351e-02    3.1152763e-02    2.8100639e-02    2.8949838e-02    3.2786783e-02    0.0000000e+00    0.0000000e+00    0.0000000e+00    0.0000000e+00    0.0000000e+00    0.0000000e+00    0.0000000e+00    0.0000000e+00
   4.9301751e+01    2.7141072e-01    1.7674296e-01    1.1732786e-01    8.1929488e-02    8.2417327e-02    6.5490261e-02    4.6413100e-02    3.7389094e-02    3.1292937e-02    2.8120133e-02    2.8759987e-02    3.2706124e-02    0.0000000e+00    0.0000000e+00    0.0000000e+00    0.0000000e+00    0.0000000e+00    0.0000000e+00    0.0000000e+00    0.0000000e+00
   4.9435538e+01    2.7046170e-01    1.7751721e-01    1.1737859e-01    8.1578274e-02    8.3269855e-02    6.5473330e-02    4.6209260e-02    3.7569364e-02    3.1382552e-02    2.8053013e-02    2.8628966e-02    3.2477894e-02    0.0000000e+00    0.0000000e+00    0.0000000e+00    0.0000000e+00    0.0000000e+00    0.0000000e+00    0.0000000e+00    0.0000000e+00
   4.9524790e+01    2.7069606e-01    1.7718798e-01    1.1728828e-01    8.1792195e-02    8.3236874e-02    6.5575387e-02    4.6186998e-02    3.7706161e-02    3.1315045e-02    2.8075577e-02    2.8675572e-02    3.2263866e-02    0.0000000e+00    0.0000000e+00    0.0000000e+00    0.0000000e+00    0.0000000e+00    0.0000000e+00    0.0000000e+00    0.0000000e+00
   4.9614064e+01    2.6946657e-01    1.7787725e-01    1.1770926e-01    8.2066898e-02    8.3317913e-02    6.5507950e-02    4.6315350e-02    3.7439857e-02    3.1574473e-02    2.7915367e-02    2.8691027e-02    3.2118085e-02    0.0000000e+00    0.0000000e+00    0.0000000e+00    0.0000000e+00    0.0000000e+00    0.0000000e+00    0.0000000e+00    0.0000000e+00
   4.9703368e+01    2.6865386e-01    1.7872088e-01    1.1744772e-01    8.2338677e-02    8.3050104e-02    6.6123573e-02    4.5971729e-02    3.7593437e-02    3.1653039e-02    2.7903890e-02    2.8603827e-02    3.1939263e-02    0.0000000e+00    0.0000000e+00    0.0000000e+00    0.0000000e+00    0.0000000e+00    0.0000000e+00    0.0000000e+00    0.0000000e+00
   4.9837421e+01    2.6803271e-01    1.7932174e-01    1.1696976e-01    8.3036464e-02    8.3223281e-02    6.6046433e-02    4.6057987e-02    3.7395793e-02    3.1627500e-02    2.8023977e-02    2.8367803e-02    3.1896554e-02    0.0000000e+00    0.0000000e+00    0.0000000e+00    0.0000000e+00    0.0000000e+00    0.0000000e+00    0.0000000e+00    0.0000000e+00
   4.9926839e+01    2.6766565e-01    1.7975679e-01    1.1677995e-01    8.3210422e-02    8.3343595e-02    6.5609683e-02    4.6470239e-02    3.7308479e-02    3.1787400e-02    2.8111733e-02    2.8267053e-02    3.1689012e-02    0.0000000e+00    0.0000000e+00    0.0000000e+00    0.0000000e+00    0.0000000e+00    0.0000000e+00    0.0000000e+00    0.0000000e+00
   5.0016297e+01    2.6378954e-01    1.8255755e-01    1.1773479e-01    8.4059810e-02    8.5729326e-02    6.4582229e-02    4.3668616e-02    3.8789272e-02    3.2040848e-02    2.7035349e-02    2.8791896e-02    3.1220782e-02    0.0000000e+00    0.0000000e+00    0.0000000e+00    0.0000000e+00    0.0000000e+00    0.0000000e+00    0.0000000e+00    0.0000000e+00
   5.0105773e+01    2.6156810e-01    1.8302122e-01    1.1938615e-01    8.6335445e-02    8.3581782e-02    6.5581002e-02    4.3506988e-02    3.8132680e-02    3.1886769e-02    2.7391853e-02    2.8841364e-02    3.0766642e-02    0.0000000e+00    0.0000000e+00    0.0000000e+00    0.0000000e+00    0.0000000e+00    0.0000000e+00    0.0000000e+00    0.0000000e+00
   5.0214345e+01    2.6073945e-01    1.8381958e-01    1.1864929e-01    8.7256128e-02    8.3780536e-02    6.5532288e-02    4.3167750e-02    3.8476951e-02    3.1569962e-02    2.7646951e-02    2.9965928e-02    2.9395191e-02    0.0000000e+00    0.0000000e+00    0.0000000e+00    0.0000000e+00    0.0000000e+00    0.0000000e+00    0.0000000e+00    0.0000000e+00
   5.0325872e+01    2.6070763e-01    1.8235635e-01    1.1977863e-01    8.6918124e-02    8.4593891e-02    6.5623607e-02    4.3257552e-02    3.8418224e-02    3.1646657e-02    2.7494889e-02    2.9984040e-02    2.9220392e-02    0.0000000e+00    0.0000000e+00    0.0000000e+00    0.0000000e+00    0.0000000e+00    0.0000000e+00    0.0000000e+00    0.0000000e+00
   5.0437265e+01    2.6036669e-01    1.8226592e-01    1.2032806e-01    8.7264436e-02    8.4605493e-02    6.4869404e-02    4.3775597e-02    3.8431976e-02    3.1494382e-02    2.7747025e-02    2.9658333e-02    2.9192682e-02    0.0000000e+00    0.0000000e+00    0.0000000e+00    0.0000000e+00    0.0000000e+00    0.0000000e+00    0.0000000e+00    0.0000000e+00
   5.0548525e+01    2.6018909e-01    1.8205418e-01    1.1962684e-01    8.8730348e-02    8.3979427e-02    6.5417633e-02    4.4090783e-02    3.8099313e-02    3.2056910e-02    2.6955120e-02    2.9730742e-02    2.9069614e-02    0.0000000e+00    0.0000000e+00    0.0000000e+00    0.0000000e+00    0.0000000e+00    0.0000000e+00    0.0000000e+00    0.0000000e+00
   5.0604092e+01    2.6030138e-01    1.8269150e-01    1.1933505e-01    8.7635316e-02    8.4179866e-02    6.6225388e-02    4.3743599e-02    3.8376733e-02    3.1826435e-02    2.7028218e-02    2.9717080e-02    2.8939433e-02    0.0000000e+00    0.0000000e+00    0.0000000e+00    0.0000000e+00    0.0000000e+00    0.0000000e+00    0.0000000e+00    0.0000000e+00
   5.0729091e+01    2.5312454e-01    1.9225940e-01    1.1845055e-01    8.6890453e-02    8.6607585e-02    6.3625162e-02    4.2863650e-02    3.9797163e-02    3.1502638e-02    2.7301566e-02    2.9044052e-02    2.8533232e-02    0.0000000e+00    0.0000000e+00    0.0000000e+00    0.0000000e+00    0.0000000e+00    0.0000000e+00    0.0000000e+00    0.0000000e+00
   5.0815896e+01    2.5321786e-01    1.9196643e-01    1.1874492e-01    8.6221606e-02    8.7271650e-02    6.3950379e-02    4.2676410e-02    3.9791774e-02    3.1396726e-02    2.7393111e-02    2.9535883e-02    2.7833258e-02    0.0000000e+00    0.0000000e+00    0.0000000e+00    0.0000000e+00    0.0000000e+00    0.0000000e+00    0.0000000e+00    0.0000000e+00
   5.0924402e+01    2.4990668e-01    1.9462369e-01    1.1959336e-01    8.5277652e-02    8.7581103e-02    6.4772068e-02    4.2807999e-02    3.9071734e-02    3.1337331e-02    2.7851307e-02    2.9502814e-02    2.7674264e-02    0.0000000e+00    0.0000000e+00    0.0000000e+00    0.0000000e+00    0.0000000e+00    0.0000000e+00    0.0000000e+00    0.0000000e+00
   5.1035139e+01    2.5052950e-01    1.9491167e-01    1.1968432e-01    8.3043073e-02    8.9859400e-02    6.3540303e-02    4.2873708e-02    3.9435099e-02    3.1184507e-02    2.8248479e-02    2.9677807e-02    2.7012138e-02    0.0000000e+00    0.0000000e+00    0.0000000e+00    0.0000000e+00    0.0000000e+00    0.0000000e+00    0.0000000e+00    0.0000000e+00
   5.1145748e+01    2.4944481e-01    1.9440885e-01    1.2110807e-01    8.3249407e-02    9.0006635e-02    6.3762611e-02    4.3018845e-02    3.8570450e-02    3.1575018e-02    2.8410510e-02    2.9976580e-02    2.6468220e-02    0.0000000e+00    0.0000000e+00    0.0000000e+00    0.0000000e+00    0.0000000e+00    0.0000000e+00    0.0000000e+00    0.0000000e+00
   5.1256229e+01    2.5020776e-01    1.9383420e-01    1.2166704e-01    8.3340156e-02    8.9048461e-02    6.3868139e-02    4.3379582e-02    3.8587059e-02    3.0957071e-02    2.9821494e-02    2.9375752e-02    2.5913280e-02    0.0000000e+00    0.0000000e+00    0.0000000e+00    0.0000000e+00    0.0000000e+00    0.0000000e+00    0.0000000e+00    0.0000000e+00
   5.1349630e+01    2.5059857e-01    1.9220260e-01    1.2236021e-01    8.3639332e-02    8.9117723e-02    6.4277681e-02    4.3491556e-02    3.8550309e-02    3.0874917e-02    2.9745759e-02    2.9367930e-02    2.5773416e-02    0.0000000e+00    0.0000000e+00    0.0000000e+00    0.0000000e+00    0.0000000e+00    0.0000000e+00    0.0000000e+00    0.0000000e+00
   5.1427946e+01    2.5091194e-01    1.9103812e-01    1.2390715e-01    8.2949071e-02    8.9551183e-02    6.4176751e-02    4.3489682e-02    3.7843841e-02    3.1371841e-02    2.9609694e-02    2.9492264e-02    2.5658451e-02    0.0000000e+00    0.0000000e+00    0.0000000e+00    0.0000000e+00    0.0000000e+00    0.0000000e+00    0.0000000e+00    0.0000000e+00
   5.1525841e+01    2.5114491e-01    1.9060156e-01    1.2212550e-01    8.4861486e-02    9.0237484e-02    6.3022681e-02    4.5192755e-02    3.6811980e-02    3.1014262e-02    2.9990608e-02    2.9410115e-02    2.5586663e-02    0.0000000e+00    0.0000000e+00    0.0000000e+00    0.0000000e+00    0.0000000e+00    0.0000000e+00    0.0000000e+00    0.0000000e+00
   5.1635882e+01    2.4196333e-01    1.9923956e-01    1.2366176e-01    8.7771693e-02    8.8260092e-02    6.0648533e-02    4.8306822e-02    3.5175136e-02    3.0538223e-02    3.1634265e-02    2.7647577e-02    2.5153004e-02    0.0000000e+00    0.0000000e+00    0.0000000e+00    0.0000000e+00    0.0000000e+00    0.0000000e+00    0.0000000e+00    0.0000000e+00
   5.1773434e+01    2.4292108e-01    1.9824163e-01    1.2558294e-01    8.6600543e-02    8.8593534e-02    5.8776515e-02    4.9712387e-02    3.5533736e-02    2.9910095e-02    3.2456905e-02    2.8412892e-02    2.3257747e-02    0.0000000e+00    0.0000000e+00    0.0000000e+00    0.0000000e+00    0.0000000e+00    0.0000000e+00    0.0000000e+00    0.0000000e+00
   5.1945373e+01    2.4427331e-01    1.9430022e-01    1.2887854e-01    8.6086448e-02    8.8451710e-02    5.8510224e-02    5.0591469e-02    3.5422111e-02    3.0685507e-02    3.1584143e-02    2.8077664e-02    2.3138659e-02    0.0000000e+00    0.0000000e+00    0.0000000e+00    0.0000000e+00    0.0000000e+00    0.0000000e+00    0.0000000e+00    0.0000000e+00
   5.2148124e+01    2.4186858e-01    1.9591842e-01    1.3010461e-01    8.5897153e-02    8.9207240e-02    5.8686673e-02    4.9781685e-02    3.7134684e-02    2.9072293e-02    3.1682926e-02    2.7644580e-02    2.3001164e-02    0.0000000e+00    0.0000000e+00    0.0000000e+00    0.0000000e+00    0.0000000e+00    0.0000000e+00    0.0000000e+00    0.0000000e+00
   5.2351004e+01    2.4293607e-01    1.9501191e-01    1.2762698e-01    8.7563995e-02    8.8835353e-02    5.9188098e-02    5.0326897e-02    3.8091469e-02    2.9009378e-02    3.1056226e-02    2.8206273e-02    2.2147348e-02    0.0000000e+00    0.0000000e+00    0.0000000e+00    0.0000000e+00    0.0000000e+00    0.0000000e+00    0.0000000e+00    0.0000000e+00
   5.2553981e+01    2.3968700e-01    1.9116419e-01    1.3533380e-01    8.6610347e-02    8.9457320e-02    5.9253539e-02    5.2058971e-02    3.6137451e-02    2.9333083e-02    3.1161831e-02    2.8638526e-02    2.1163946e-02    0.0000000e+00    0.0000000e+00    0.0000000e+00    0.0000000e+00    0.0000000e+00    0.0000000e+00    0.0000000e+00    0.0000000e+00
   5.2757047e+01    2.3652391e-01    1.9583295e-01    1.3335603e-01    8.8111129e-02    8.8778368e-02    5.8772164e-02    5.3644183e-02    3.4808483e-02    2.9595011e-02    3.1061057e-02    2.8960062e-02    2.0556653e-02    0.0000000e+00    0.0000000e+00    0.0000000e+00    0.0000000e+00    0.0000000e+00    0.0000000e+00    0.0000000e+00    0.0000000e+00
   5.2960202e+01    2.3784119e-01    1.9526981e-01    1.2961827e-01    9.1540950e-02    8.7928405e-02    5.9336533e-02    5.3745493e-02    3.4143934e-02    2.9998947e-02    3.1343011e-02    2.8839439e-02    2.0394016e-02    0.0000000e+00    0.0000000e+00    0.0000000e+00    0.0000000e+00    0.0000000e+00    0.0000000e+00    0.0000000e+00    0.0000000e+00
   5.3163446e+01    2.3592466e-01    1.9629245e-01    1.3219258e-01    8.9718752e-02    8.8829191e-02    5.9722736e-02    5.3027731e-02    3.4199174e-02    3.0532185e-02    3.0608972e-02    2.9119891e-02    1.9831676e-02    0.0000000e+00    0.0000000e+00    0.0000000e+00    0.0000000e+00    0.0000000e+00    0.0000000e+00    0.0000000e+00    0.0000000e+00
   5.3366777e+01    2.3382647e-01    1.9804128e-01    1.3030380e-01    9.2069366e-02    9.0221832e-02    5.8635712e-02    5.2432037e-02    3.4970901e-02    3.1396552e-02    2.9715649e-02    3.0321806e-02    1.8064589e-02    0.0000000e+00    0.0000000e+00    0.0000000e+00    0.0000000e+00    0.0000000e+00    0.0000000e+00    0.0000000e+00    0.0000000e+00
   5.3570195e+01    2.3099922e-01    1.9808617e-01    1.3064901e-01    9.5027972e-02    8.9953257e-02    5.8829090e-02    5.2838664e-02    3.4241881e-02    3.1643158e-02    3.0161546e-02    2.9608339e-02    1.7961694e-02    0.0000000e+00    0.0000000e+00    0.0000000e+00    0.0000000e+00    0.0000000e+00    0.0000000e+00    0.0000000e+00    0.0000000e+00
   5.3773699e+01    2.2913732e-01    2.0073484e-01    1.2693222e-01    9.7008289e-02    9.1184425e-02    5.9035903e-02    5.2577989e-02    3.4929606e-02    3.0682024e-02    3.0974077e-02    2.8944239e-02    1.7859064e-02    0.0000000e+00    0.0000000e+00    0.0000000e+00    0.0000000e+00    0.0000000e+00    0.0000000e+00    0.0000000e+00    0.0000000e+00
   5.3977320e+01    2.2817184e-01    2.0261930e-01    1.2604970e-01    9.8772178e-02    9.1570326e-02    5.8072041e-02    5.1073947e-02    3.5825381e-02    3.0998547e-02    3.0727169e-02    2.8415914e-02    1.7703664e-02    0.0000000e+00    0.0000000e+00    0.0000000e+00    0.0000000e+00    0.0000000e+00    0.0000000e+00    0.0000000e+00    0.0000000e+00
   5.4181014e+01    2.2682170e-01    2.0324594e-01    1.2618270e-01    1.0032446e-01    8.9834189e-02    5.9895060e-02    5.0458853e-02    3.5975806e-02    3.1388788e-02    2.9630056e-02    2.9181838e-02    1.7060612e-02    0.0000000e+00    0.0000000e+00    0.0000000e+00    0.0000000e+00    0.0000000e+00    0.0000000e+00    0.0000000e+00    0.0000000e+00
   5.4384797e+01    2.2644195e-01    2.0077446e-01    1.2753554e-01    1.0269494e-01    8.6899805e-02    6.3041261e-02    5.0216183e-02    3.5708395e-02    3.1223686e-02    2.9533548e-02    3.0007427e-02    1.5922803e-02    0.0000000e+00    0.0000000e+00    0.0000000e+00    0.0000000e+00    0.0000000e+00    0.0000000e+00    0.0000000e+00    0.0000000e+00
   5.4588660e+01    2.2559598e-01    2.0253250e-01    1.2681809e-01    1.0131652e-01    8.8449171e-02    6.2641322e-02    5.0965639e-02    3.5198350e-02    3.1370599e-02    2.9490985e-02    3.0427004e-02    1.5193838e-02    0.0000000e+00    0.0000000e+00    0.0000000e+00    0.0000000e+00    0.0000000e+00    0.0000000e+00    0.0000000e+00    0.0000000e+00
   5.4792609e+01    2.2360867e-01    2.0457430e-01    1.2643637e-01    1.0028918e-01    8.9509353e-02    6.3952422e-02    5.0143747e-02    3.5567950e-02    3.1167102e-02    3.0614213e-02    2.9871659e-02    1.4265043e-02    0.0000000e+00    0.0000000e+00    0.0000000e+00    0.0000000e+00    0.0000000e+00    0.0000000e+00    0.0000000e+00    0.0000000e+00
   5.4996642e+01    2.2143800e-01    2.0417808e-01    1.2717336e-01    1.0321060e-01    8.9876274e-02    6.3080332e-02    4.9310547e-02    3.5829485e-02    3.1547021e-02    3.0871787e-02    2.9666175e-02    1.3818344e-02    0.0000000e+00    0.0000000e+00    0.0000000e+00    0.0000000e+00    0.0000000e+00    0.0000000e+00    0.0000000e+00    0.0000000e+00
   5.5200759e+01    2.2131905e-01    2.0439896e-01    1.2788381e-01    1.0344460e-01    8.9384526e-02    6.1534928e-02    5.1063215e-02    3.4721416e-02    3.1870775e-02    3.1411762e-02    2.9696592e-02    1.3270369e-02    0.0000000e+00    0.0000000e+00    0.0000000e+00    0.0000000e+00    0.0000000e+00    0.0000000e+00    0.0000000e+00    0.0000000e+00
   5.5404959e+01    2.2024596e-01    2.0601880e-01    1.2676399e-01    1.0298769e-01    9.1973075e-02    5.9472032e-02    5.2323251e-02    3.4086259e-02    3.2141425e-02    3.1341330e-02    2.9760322e-02    1.2885867e-02    0.0000000e+00    0.0000000e+00    0.0000000e+00    0.0000000e+00    0.0000000e+00    0.0000000e+00    0.0000000e+00    0.0000000e+00
   5.5609238e+01    2.1933989e-01    2.0575989e-01    1.2728550e-01    1.0149965e-01    9.4384333e-02    5.9804987e-02    5.2573241e-02    3.3286592e-02    3.2891967e-02    3.1158866e-02    2.9703125e-02    1.2311956e-02    0.0000000e+00    0.0000000e+00    0.0000000e+00    0.0000000e+00    0.0000000e+00    0.0000000e+00    0.0000000e+00    0.0000000e+00
   5.5813602e+01    2.1617078e-01    2.0571851e-01    1.2981899e-01    9.9837115e-02    9.7377452e-02    6.0715561e-02    5.2264947e-02    3.2052219e-02    3.2786743e-02    3.1473783e-02    2.9724343e-02    1.2059554e-02    0.0000000e+00    0.0000000e+00    0.0000000e+00    0.0000000e+00    0.0000000e+00    0.0000000e+00    0.0000000e+00    0.0000000e+00
   5.6018041e+01    2.1504719e-01    2.0785849e-01    1.2812545e-01    1.0077126e-01    9.8216906e-02    6.0096313e-02    5.1988207e-02    3.2400312e-02    3.2618994e-02    3.1322604e-02    2.9868997e-02    1.1685268e-02    0.0000000e+00    0.0000000e+00    0.0000000e+00    0.0000000e+00    0.0000000e+00    0.0000000e+00    0.0000000e+00    0.0000000e+00
   5.6222573e+01    2.1298656e-01    2.0922394e-01    1.2772642e-01    1.0295784e-01    9.8513831e-02    5.9750039e-02    5.0057808e-02    3.4401596e-02    3.2304174e-02    3.0751044e-02    2.9757008e-02    1.1569739e-02    0.0000000e+00    0.0000000e+00    0.0000000e+00    0.0000000e+00    0.0000000e+00    0.0000000e+00    0.0000000e+00    0.0000000e+00
   5.6427184e+01    2.0785141e-01    2.1539041e-01    1.2614934e-01    1.0394287e-01    9.8382675e-02    5.9814540e-02    4.9413873e-02    3.5206211e-02    3.2395534e-02    3.0750093e-02    2.9756175e-02    1.0946868e-02    0.0000000e+00    0.0000000e+00    0.0000000e+00    0.0000000e+00    0.0000000e+00    0.0000000e+00    0.0000000e+00    0.0000000e+00
   5.6631876e+01    2.0618377e-01    2.1763122e-01    1.2430344e-01    1.0588244e-01    9.7250124e-02    5.9728004e-02    4.9496365e-02    3.5810134e-02    3.2195315e-02    3.2476086e-02    2.8309807e-02    1.0733298e-02    0.0000000e+00    0.0000000e+00    0.0000000e+00    0.0000000e+00    0.0000000e+00    0.0000000e+00    0.0000000e+00    0.0000000e+00
   5.6836654e+01    2.0583688e-01    2.1640611e-01    1.2129982e-01    1.1022559e-01    9.7216154e-02    6.0018436e-02    4.9853220e-02    3.6518083e-02    3.1474995e-02    3.2320299e-02    2.8156066e-02    1.0674344e-02    0.0000000e+00    0.0000000e+00    0.0000000e+00    0.0000000e+00    0.0000000e+00    0.0000000e+00    0.0000000e+00    0.0000000e+00
   5.7041521e+01    2.0245347e-01    2.2003676e-01    1.1948454e-01    1.1236351e-01    9.6932766e-02    6.0622091e-02    4.8553215e-02    3.7167250e-02    3.1963949e-02    3.2191060e-02    2.7717489e-02    1.0513891e-02    0.0000000e+00    0.0000000e+00    0.0000000e+00    0.0000000e+00    0.0000000e+00    0.0000000e+00    0.0000000e+00    0.0000000e+00
   5.7246477e+01    2.0323660e-01    2.2114174e-01    1.1711520e-01    1.1315833e-01    9.6925192e-02    6.1262285e-02    4.6937145e-02    3.8352518e-02    3.1411190e-02    3.2434748e-02    2.8456089e-02    9.5689713e-03    0.0000000e+00    0.0000000e+00    0.0000000e+00    0.0000000e+00    0.0000000e+00    0.0000000e+00    0.0000000e+00    0.0000000e+00
   5.7451527e+01    2.0445069e-01    2.1920787e-01    1.1732722e-01    1.1474530e-01    9.6424936e-02    6.1010397e-02    4.6864751e-02    3.8613223e-02    3.1501006e-02    3.2443682e-02    2.8410049e-02    9.0008678e-03    0.0000000e+00    0.0000000e+00    0.0000000e+00    0.0000000e+00    0.0000000e+00    0.0000000e+00    0.0000000e+00    0.0000000e+00
   5.7656662e+01    2.0207199e-01    2.1916141e-01    1.1833979e-01    1.1427541e-01    9.8383638e-02    6.1564852e-02    4.7008234e-02    3.8429266e-02    3.1216068e-02    3.2339007e-02    2.9577197e-02    7.6331373e-03    0.0000000e+00    0.0000000e+00    0.0000000e+00    0.0000000e+00    0.0000000e+00    0.0000000e+00    0.0000000e+00    0.0000000e+00
   5.7861882e+01    2.0400579e-01    2.1861846e-01    1.1716713e-01    1.1302758e-01    1.0081589e-01    6.1151501e-02    4.5900430e-02    3.9081280e-02    3.1295076e-02    3.2690083e-02    2.9053531e-02    7.1932473e-03    0.0000000e+00    0.0000000e+00    0.0000000e+00    0.0000000e+00    0.0000000e+00    0.0000000e+00    0.0000000e+00    0.0000000e+00
   5.8067190e+01    2.0392349e-01    2.1770111e-01    1.1819465e-01    1.1395588e-01    1.0017734e-01    6.1572796e-02    4.5495853e-02    3.8837525e-02    3.1551564e-02    3.3925298e-02    2.8521008e-02    6.1434890e-03    0.0000000e+00    0.0000000e+00    0.0000000e+00    0.0000000e+00    0.0000000e+00    0.0000000e+00    0.0000000e+00    0.0000000e+00
   5.8272591e+01    2.0411352e-01    2.1721231e-01    1.1673085e-01    1.1617287e-01    9.9993181e-02    6.1787203e-02    4.6192421e-02    3.8154835e-02    3.1346715e-02    3.4220231e-02    2.7965083e-02    6.1107899e-03    0.0000000e+00    0.0000000e+00    0.0000000e+00    0.0000000e+00    0.0000000e+00    0.0000000e+00    0.0000000e+00    0.0000000e+00
   5.8478080e+01    2.0094714e-01    2.1980264e-01    1.1710682e-01    1.1739566e-01    9.7732782e-02    6.2433031e-02    4.7438668e-02    3.8538605e-02    3.1540892e-02    3.3303216e-02    2.7928658e-02    5.8318787e-03    0.0000000e+00    0.0000000e+00    0.0000000e+00    0.0000000e+00    0.0000000e+00    0.0000000e+00    0.0000000e+00    0.0000000e+00
   5.8683658e+01    1.9600991e-01    2.2313243e-01    1.1991261e-01    1.1479218e-01    9.9936804e-02    6.1544789e-02    4.7452938e-02    3.9101346e-02    3.1386457e-02    3.3888030e-02    2.7819271e-02    5.0232410e-03    0.0000000e+00    0.0000000e+00    0.0000000e+00    0.0000000e+00    0.0000000e+00    0.0000000e+00    0.0000000e+00    0.0000000e+00
   5.8889332e+01    1.9641898e-01    2.2122338e-01    1.2023372e-01    1.1393353e-01    1.0280024e-01    6.1553149e-02    4.6442587e-02    3.9573400e-02    3.1419787e-02    3.3732214e-02    2.8446593e-02    4.2224163e-03    0.0000000e+00    0.0000000e+00    0.0000000e+00    0.0000000e+00    0.0000000e+00    0.0000000e+00    0.0000000e+00    0.0000000e+00
   5.9095096e+01    1.9628824e-01    2.2011614e-01    1.2034905e-01    1.1437820e-01    1.0431203e-01    5.9655777e-02    4.7367318e-02    4.0191946e-02    3.1266855e-02    3.3577465e-02    2.8296687e-02    4.2002962e-03    0.0000000e+00    0.0000000e+00    0.0000000e+00    0.0000000e+00    0.0000000e+00    0.0000000e+00    0.0000000e+00    0.0000000e+00
   5.9300952e+01    1.9723764e-01    2.1797760e-01    1.2188717e-01    1.1244075e-01    1.0508230e-01    6.0968185e-02    4.7510901e-02    4.0280969e-02    3.0432479e-02    3.3855680e-02    2.8541497e-02    3.7848261e-03    0.0000000e+00    0.0000000e+00    0.0000000e+00    0.0000000e+00    0.0000000e+00    0.0000000e+00    0.0000000e+00    0.0000000e+00
   5.9506802e+01    1.9559139e-01    2.2066390e-01    1.1975662e-01    1.1330855e-01    1.0423773e-01    6.3654024e-02    4.6208269e-02    4.0431961e-02    3.0288016e-02    3.3927933e-02    2.8555026e-02    3.3765757e-03    0.0000000e+00    0.0000000e+00    0.0000000e+00    0.0000000e+00    0.0000000e+00    0.0000000e+00    0.0000000e+00    0.0000000e+00
   5.9712746e+01    1.9421114e-01    2.2024700e-01    1.2247774e-01    1.1175748e-01    1.0620605e-01    6.2127696e-02    4.6695866e-02    4.0595465e-02    3.0529446e-02    3.3387115e-02    2.8643180e-02    3.1218094e-03    0.0000000e+00    0.0000000e+00    0.0000000e+00    0.0000000e+00    0.0000000e+00    0.0000000e+00    0.0000000e+00    0.0000000e+00
   5.9918732e+01    1.9233406e-01    2.2098715e-01    1.2389106e-01    1.1068247e-01    1.0677010e-01    6.1817022e-02    4.7920230e-02    4.0011313e-02    3.0413399e-02    3.3572987e-02    2.9330004e-02    2.2702018e-03    0.0000000e+00    0.0000000e+00    0.0000000e+00    0.0000000e+00    0.0000000e+00    0.0000000e+00    0.0000000e+00    0.0000000e+00
   6.0124835e+01    1.8659902e-01    2.2695099e-01    1.2523632e-01    1.1020967e-01    1.0595986e-01    6.1252012e-02    4.8826334e-02    3.9920283e-02    3.0952778e-02    3.2655865e-02    2.9565278e-02    1.8715822e-03    0.0000000e+00    0.0000000e+00    0.0000000e+00    0.0000000e+00    0.0000000e+00    0.0000000e+00    0.0000000e+00    0.0000000e+00
   6.0331047e+01    1.8885258e-01    2.2497161e-01    1.2521033e-01    1.0935302e-01    1.0714720e-01    6.1164073e-02    4.8610024e-02    4.1042232e-02    3.0634110e-02    3.2127314e-02    2.9408682e-02    1.4788264e-03    0.0000000e+00    0.0000000e+00    0.0000000e+00    0.0000000e+00    0.0000000e+00    0.0000000e+00    0.0000000e+00    0.0000000e+00
   6.0537380e+01    1.8463842e-01    2.2730424e-01    1.2535310e-01    1.1173403e-01    1.0606020e-01    6.1827384e-02    4.8733928e-02    4.1147392e-02    3.0543859e-02    3.1928410e-02    2.9257803e-02    1.4712275e-03    0.0000000e+00    0.0000000e+00    0.0000000e+00    0.0000000e+00    0.0000000e+00    0.0000000e+00    0.0000000e+00    0.0000000e+00
   6.0743852e+01    1.8624741e-01    2.2667879e-01    1.2430180e-01    1.1100787e-01    1.0473283e-01    6.4671507e-02    4.8668256e-02    4.0835655e-02    3.1115873e-02    3.1608090e-02    2.8668223e-02    1.4636860e-03    0.0000000e+00    0.0000000e+00    0.0000000e+00    0.0000000e+00    0.0000000e+00    0.0000000e+00    0.0000000e+00    0.0000000e+00
   6.0950438e+01    1.8615471e-01    2.2473435e-01    1.2399677e-01    1.1387712e-01    1.0477844e-01    6.4860585e-02    4.7726083e-02    4.0754180e-02    3.2165385e-02    3.2285223e-02    2.7210964e-02    1.4561901e-03    0.0000000e+00    0.0000000e+00    0.0000000e+00    0.0000000e+00    0.0000000e+00    0.0000000e+00    0.0000000e+00    0.0000000e+00
   6.1157140e+01    1.8664436e-01    2.2141177e-01    1.2478169e-01    1.1638319e-01    1.0482482e-01    6.5309593e-02    4.7112719e-02    4.0802588e-02    3.2118408e-02    3.2090133e-02    2.7303036e-02    1.2176866e-03    0.0000000e+00    0.0000000e+00    0.0000000e+00    0.0000000e+00    0.0000000e+00    0.0000000e+00    0.0000000e+00    0.0000000e+00
   6.1363964e+01    1.8759019e-01    2.2001108e-01    1.2418476e-01    1.1906069e-01    1.0399560e-01    6.4705342e-02    4.8058426e-02    3.9696392e-02    3.2612089e-02    3.1709456e-02    2.7537263e-02    8.3871098e-04    0.0000000e+00    0.0000000e+00    0.0000000e+00    0.0000000e+00    0.0000000e+00    0.0000000e+00    0.0000000e+00    0.0000000e+00
   6.1570913e+01    1.8913537e-01    2.1883944e-01    1.2107997e-01    1.2144047e-01    1.0571108e-01    6.3734348e-02    4.8744450e-02    3.9050643e-02    3.2846973e-02    3.1185165e-02    2.7397634e-02    8.3445907e-04    0.0000000e+00    0.0000000e+00    0.0000000e+00    0.0000000e+00    0.0000000e+00    0.0000000e+00    0.0000000e+00    0.0000000e+00
   6.1778009e+01    1.9096575e-01    2.1441849e-01    1.2400685e-01    1.2186909e-01    1.0461156e-01    6.4470441e-02    4.8560558e-02    3.8885424e-02    3.3729607e-02    3.0392787e-02    2.7259211e-02    8.3023187e-04    0.0000000e+00    0.0000000e+00    0.0000000e+00    0.0000000e+00    0.0000000e+00    0.0000000e+00    0.0000000e+00    0.0000000e+00
   6.1985247e+01    1.8972635e-01    2.1748990e-01    1.2225095e-01    1.2229900e-01    1.0490022e-01    6.4062842e-02    4.8844691e-02    3.8997677e-02    3.3219438e-02    3.0939109e-02    2.6810295e-02    4.5952583e-04    0.0000000e+00    0.0000000e+00    0.0000000e+00    0.0000000e+00    0.0000000e+00    0.0000000e+00    0.0000000e+00    0.0000000e+00
   6.2192627e+01    1.9129881e-01    2.1567186e-01    1.2346072e-01    1.2017529e-01    1.0547755e-01    6.5088758e-02    4.8066821e-02    4.0452901e-02    3.3255203e-02    3.0259215e-02    2.6562110e-02    2.3075192e-04    0.0000000e+00    0.0000000e+00    0.0000000e+00    0.0000000e+00    0.0000000e+00    0.0000000e+00    0.0000000e+00    0.0000000e+00
   6.2400151e+01    1.9041467e-01    2.1592653e-01    1.2409353e-01    1.2051291e-01    1.0495568e-01    6.6149767e-02    4.6580947e-02    4.1476462e-02    3.3838180e-02    2.9730296e-02    2.6091368e-02    2.2965274e-04    0.0000000e+00    0.0000000e+00    0.0000000e+00    0.0000000e+00    0.0000000e+00    0.0000000e+00    0.0000000e+00    0.0000000e+00
   6.2607820e+01    1.8828599e-01    2.1891581e-01    1.2124111e-01    1.2071046e-01    1.0737362e-01    6.6341238e-02    4.5987978e-02    4.1209340e-02    3.4143271e-02    3.0145953e-02    2.5416674e-02    2.2856054e-04    0.0000000e+00    0.0000000e+00    0.0000000e+00    0.0000000e+00    0.0000000e+00    0.0000000e+00    0.0000000e+00    0.0000000e+00
   6.2815636e+01    1.8840513e-01    2.1760398e-01    1.2339218e-01    1.1918273e-01    1.0925927e-01    6.4596908e-02    4.7026070e-02    4.0353769e-02    3.4647068e-02    3.0049597e-02    2.5255821e-02    2.2747483e-04    0.0000000e+00    0.0000000e+00    0.0000000e+00    0.0000000e+00    0.0000000e+00    0.0000000e+00    0.0000000e+00    0.0000000e+00
   6.3023601e+01    1.8801609e-01    2.1717391e-01    1.2452866e-01    1.1977623e-01    1.0864366e-01    6.5329698e-02    4.6967070e-02    3.9427990e-02    3.4516671e-02    3.0296751e-02    2.5323274e-02    0.0000000e+00    0.0000000e+00    0.0000000e+00    0.0000000e+00    0.0000000e+00    0.0000000e+00    0.0000000e+00    0.0000000e+00    0.0000000e+00
   6.3231725e+01    1.8482393e-01    2.2034824e-01    1.2486523e-01    1.1719676e-01    1.1118096e-01    6.5048470e-02    4.6819231e-02    4.0031539e-02    3.4278238e-02    3.0540966e-02    2.4866441e-02    0.0000000e+00    0.0000000e+00    0.0000000e+00    0.0000000e+00    0.0000000e+00    0.0000000e+00    0.0000000e+00    0.0000000e+00    0.0000000e+00
   6.3440012e+01    1.8578522e-01    2.2103997e-01    1.2345686e-01    1.1543365e-01    1.1354373e-01    6.5055170e-02    4.6519341e-02    3.9524150e-02    3.4722230e-02    3.0513984e-02    2.4405693e-02    0.0000000e+00    0.0000000e+00    0.0000000e+00    0.0000000e+00    0.0000000e+00    0.0000000e+00    0.0000000e+00    0.0000000e+00    0.0000000e+00
   6.3648468e+01    1.8400586e-01    2.2094697e-01    1.2561137e-01    1.1292856e-01    1.1611609e-01    6.4266963e-02    4.6984445e-02    4.0384215e-02    3.4084948e-02    3.1049312e-02    2.3621258e-02    0.0000000e+00    0.0000000e+00    0.0000000e+00    0.0000000e+00    0.0000000e+00    0.0000000e+00    0.0000000e+00    0.0000000e+00    0.0000000e+00
   6.3857098e+01    1.8287296e-01    2.2029434e-01    1.2664290e-01    1.1460171e-01    1.1592278e-01    6.4330468e-02    4.6738639e-02    4.0197328e-02    3.3974152e-02    3.1737584e-02    2.2687138e-02    0.0000000e+00    0.0000000e+00    0.0000000e+00    0.0000000e+00    0.0000000e+00    0.0000000e+00    0.0000000e+00    0.0000000e+00    0.0000000e+00
   6.4065905e+01    1.8131581e-01    2.2096821e-01    1.2595473e-01    1.1564613e-01    1.1594421e-01    6.5129788e-02    4.7029585e-02    4.0486451e-02    3.3577454e-02    3.2026118e-02    2.1921514e-02    0.0000000e+00    0.0000000e+00    0.0000000e+00    0.0000000e+00    0.0000000e+00    0.0000000e+00    0.0000000e+00    0.0000000e+00    0.0000000e+00
   6.4274895e+01    1.8166144e-01    2.2059219e-01    1.2695643e-01    1.1471483e-01    1.1644340e-01    6.3769747e-02    4.8187613e-02    4.1060397e-02    3.2907090e-02    3.2374871e-02    2.1332003e-02    0.0000000e+00    0.0000000e+00    0.0000000e+00    0.0000000e+00    0.0000000e+00    0.0000000e+00    0.0000000e+00    0.0000000e+00    0.0000000e+00
   6.4484069e+01    1.8041545e-01    2.1960730e-01    1.2687998e-01    1.1652444e-01    1.1674169e-01    6.4324375e-02    4.8960775e-02    4.0317249e-02    3.2759441e-02    3.2562489e-02    2.0906813e-02    0.0000000e+00    0.0000000e+00    0.0000000e+00    0.0000000e+00    0.0000000e+00    0.0000000e+00    0.0000000e+00    0.0000000e+00    0.0000000e+00
   6.4693435e+01    1.8042339e-01    2.1793489e-01    1.2737126e-01    1.1657982e-01    1.1806624e-01    6.4984758e-02    4.8615367e-02    4.0175538e-02    3.2574569e-02    3.2833129e-02    2.0441037e-02    0.0000000e+00    0.0000000e+00    0.0000000e+00    0.0000000e+00    0.0000000e+00    0.0000000e+00    0.0000000e+00    0.0000000e+00    0.0000000e+00
   6.4902998e+01    1.8087963e-01    2.1792207e-01    1.2717692e-01    1.1630127e-01    1.1793957e-01    6.4888888e-02    4.9430896e-02    3.9943398e-02    3.2114534e-02    3.3141543e-02    2.0261284e-02    0.0000000e+00    0.0000000e+00    0.0000000e+00    0.0000000e+00    0.0000000e+00    0.0000000e+00    0.0000000e+00    0.0000000e+00    0.0000000e+00
   6.5112760e+01    1.8174932e-01    2.1468493e-01    1.2928031e-01    1.1804042e-01    1.1500916e-01    6.6330657e-02    4.9743185e-02    4.0010631e-02    3.2026311e-02    3.3329516e-02    1.9795576e-02    0.0000000e+00    0.0000000e+00    0.0000000e+00    0.0000000e+00    0.0000000e+00    0.0000000e+00    0.0000000e+00    0.0000000e+00    0.0000000e+00
   6.5322724e+01    1.7964665e-01    2.1502969e-01    1.2885972e-01    1.2079012e-01    1.1420282e-01    6.5940528e-02    5.0500581e-02    4.0605468e-02    3.1529756e-02    3.4000302e-02    1.8894374e-02    0.0000000e+00    0.0000000e+00    0.0000000e+00    0.0000000e+00    0.0000000e+00    0.0000000e+00    0.0000000e+00    0.0000000e+00    0.0000000e+00
   6.5532894e+01    1.8133240e-01    2.1355293e-01    1.2900526e-01    1.1992221e-01    1.1498256e-01    6.6082220e-02    5.1017664e-02    3.9917131e-02    3.1607821e-02    3.4233862e-02    1.8345943e-02    0.0000000e+00    0.0000000e+00    0.0000000e+00    0.0000000e+00    0.0000000e+00    0.0000000e+00    0.0000000e+00    0.0000000e+00    0.0000000e+00
   6.5743273e+01    1.8130209e-01    2.1276215e-01    1.2971312e-01    1.2051468e-01    1.1432106e-01    6.6674862e-02    5.0531134e-02    4.0312941e-02    3.1557150e-02    3.4133382e-02    1.8177427e-02    0.0000000e+00    0.0000000e+00    0.0000000e+00    0.0000000e+00    0.0000000e+00    0.0000000e+00    0.0000000e+00    0.0000000e+00    0.0000000e+00
   6.5953812e+01    1.7915773e-01    2.1407187e-01    1.2993346e-01    1.2117390e-01    1.1391884e-01    6.7438109e-02    5.0021141e-02    4.0218817e-02    3.2516590e-02    3.3849659e-02    1.7699880e-02    0.0000000e+00    0.0000000e+00    0.0000000e+00    0.0000000e+00    0.0000000e+00    0.0000000e+00    0.0000000e+00    0.0000000e+00    0.0000000e+00
   6.6164533e+01    1.7670064e-01    2.1545170e-01    1.3136971e-01    1.2143210e-01    1.1284578e-01    6.8732396e-02    4.9208915e-02    4.0551436e-02    3.2707625e-02    3.3384039e-02    1.7615662e-02    0.0000000e+00    0.0000000e+00    0.0000000e+00    0.0000000e+00    0.0000000e+00    0.0000000e+00    0.0000000e+00    0.0000000e+00    0.0000000e+00
   6.6375503e+01    1.7679121e-01    2.1459301e-01    1.3116978e-01    1.2301520e-01    1.1211580e-01    6.9292768e-02    4.9257247e-02    4.0762146e-02    3.2425440e-02    3.3045156e-02    1.7532239e-02    0.0000000e+00    0.0000000e+00    0.0000000e+00    0.0000000e+00    0.0000000e+00    0.0000000e+00    0.0000000e+00    0.0000000e+00    0.0000000e+00
   6.6586716e+01    1.7640088e-01    2.1503083e-01    1.3086784e-01    1.2290802e-01    1.1315612e-01    6.8067561e-02    4.9961406e-02    4.0955956e-02    3.2379554e-02    3.3129911e-02    1.7141926e-02    0.0000000e+00    0.0000000e+00    0.0000000e+00    0.0000000e+00    0.0000000e+00    0.0000000e+00    0.0000000e+00    0.0000000e+00    0.0000000e+00
   6.6798168e+01    1.7590735e-01    2.1610072e-01    1.3009594e-01    1.2295721e-01    1.1335901e-01    6.7965233e-02    5.0313531e-02    4.0606072e-02    3.2634752e-02    3.3611352e-02    1.6448841e-02    0.0000000e+00    0.0000000e+00    0.0000000e+00    0.0000000e+00    0.0000000e+00    0.0000000e+00    0.0000000e+00    0.0000000e+00    0.0000000e+00
   6.7009859e+01    1.7679410e-01    2.1429255e-01    1.3121027e-01    1.2211894e-01    1.1386875e-01    6.8104681e-02    4.9757487e-02    4.1516357e-02    3.2487165e-02    3.3609492e-02    1.6240195e-02    0.0000000e+00    0.0000000e+00    0.0000000e+00    0.0000000e+00    0.0000000e+00    0.0000000e+00    0.0000000e+00    0.0000000e+00    0.0000000e+00
   6.7221787e+01    1.7537063e-01    2.1405130e-01    1.3085497e-01    1.2499990e-01    1.1308989e-01    6.8409161e-02    4.9360198e-02    4.1870852e-02    3.2675977e-02    3.3474226e-02    1.5842915e-02    0.0000000e+00    0.0000000e+00    0.0000000e+00    0.0000000e+00    0.0000000e+00    0.0000000e+00    0.0000000e+00    0.0000000e+00    0.0000000e+00
   6.7433954e+01    1.7542077e-01    2.1478720e-01    1.2928336e-01    1.2567211e-01    1.1306547e-01    6.8762129e-02    4.9311320e-02    4.2045394e-02    3.3061285e-02    3.3083012e-02    1.5507954e-02    0.0000000e+00    0.0000000e+00    0.0000000e+00    0.0000000e+00    0.0000000e+00    0.0000000e+00    0.0000000e+00    0.0000000e+00    0.0000000e+00
   6.7646364e+01    1.7538166e-01    2.1459968e-01    1.2929252e-01    1.2594530e-01    1.1364164e-01    6.8479498e-02    4.9492446e-02    4.1234449e-02    3.3864100e-02    3.2709041e-02    1.5359667e-02    0.0000000e+00    0.0000000e+00    0.0000000e+00    0.0000000e+00    0.0000000e+00    0.0000000e+00    0.0000000e+00    0.0000000e+00    0.0000000e+00
   6.7859012e+01    1.7497247e-01    2.1537711e-01    1.2785263e-01    1.2716969e-01    1.1420097e-01    6.8670614e-02    4.9069769e-02    4.1090329e-02    3.4080643e-02    3.2227464e-02    1.5288319e-02    0.0000000e+00    0.0000000e+00    0.0000000e+00    0.0000000e+00    0.0000000e+00    0.0000000e+00    0.0000000e+00    0.0000000e+00    0.0000000e+00
   6.8071897e+01    1.7649732e-01    2.1307988e-01    1.2782407e-01    1.2866441e-01    1.1375856e-01    6.8391767e-02    4.9767010e-02    4.0412519e-02    3.4283503e-02    3.2642693e-02    1.4678263e-02    0.0000000e+00    0.0000000e+00    0.0000000e+00    0.0000000e+00    0.0000000e+00    0.0000000e+00    0.0000000e+00    0.0000000e+00    0.0000000e+00
   6.8285022e+01    1.7570167e-01    2.1431608e-01    1.2675653e-01    1.2679499e-01    1.1605689e-01    6.8574253e-02    5.0426985e-02    4.0100711e-02    3.4143730e-02    3.3000294e-02    1.4127856e-02    0.0000000e+00    0.0000000e+00    0.0000000e+00    0.0000000e+00    0.0000000e+00    0.0000000e+00    0.0000000e+00    0.0000000e+00    0.0000000e+00
   6.8498383e+01    1.7563839e-01    2.1393487e-01    1.2748457e-01    1.2562040e-01    1.1761219e-01    6.8670640e-02    5.0175727e-02    3.9269471e-02    3.4971686e-02    3.3203437e-02    1.3418626e-02    0.0000000e+00    0.0000000e+00    0.0000000e+00    0.0000000e+00    0.0000000e+00    0.0000000e+00    0.0000000e+00    0.0000000e+00    0.0000000e+00
   6.8711982e+01    1.7682729e-01    2.1319420e-01    1.2555313e-01    1.2518631e-01    1.1894544e-01    6.9060818e-02    5.0241851e-02    3.9811035e-02    3.4943313e-02    3.3143222e-02    1.3093392e-02    0.0000000e+00    0.0000000e+00    0.0000000e+00    0.0000000e+00    0.0000000e+00    0.0000000e+00    0.0000000e+00    0.0000000e+00    0.0000000e+00
   6.8925818e+01    1.7336491e-01    2.1390049e-01    1.2828539e-01    1.2528175e-01    1.1840416e-01    6.9525110e-02    5.0810088e-02    3.9283754e-02    3.5407978e-02    3.2928738e-02    1.2807628e-02    0.0000000e+00    0.0000000e+00    0.0000000e+00    0.0000000e+00    0.0000000e+00    0.0000000e+00    0.0000000e+00    0.0000000e+00    0.0000000e+00
   6.9139892e+01    1.7339951e-01    2.1117800e-01    1.3086613e-01    1.2702206e-01    1.1731410e-01    6.9275320e-02    5.0627928e-02    3.9166651e-02    3.5909984e-02    3.2528811e-02    1.2711504e-02    0.0000000e+00    0.0000000e+00    0.0000000e+00    0.0000000e+00    0.0000000e+00    0.0000000e+00    0.0000000e+00    0.0000000e+00    0.0000000e+00
   6.9354209e+01    1.7353592e-01    2.1165623e-01    1.2897374e-01    1.2944820e-01    1.1644309e-01    6.8899409e-02    5.0525440e-02    4.0361042e-02    3.5097041e-02    3.2772036e-02    1.2287853e-02    0.0000000e+00    0.0000000e+00    0.0000000e+00    0.0000000e+00    0.0000000e+00    0.0000000e+00    0.0000000e+00    0.0000000e+00    0.0000000e+00
   6.9568777e+01    1.7275056e-01    2.1288785e-01    1.2693425e-01    1.2974930e-01    1.1754614e-01    6.9458267e-02    5.0301900e-02    4.0867912e-02    3.4622831e-02    3.3128831e-02    1.1752154e-02    0.0000000e+00    0.0000000e+00    0.0000000e+00    0.0000000e+00    0.0000000e+00    0.0000000e+00    0.0000000e+00    0.0000000e+00    0.0000000e+00
   6.9783586e+01    1.7300567e-01    2.1124365e-01    1.2927701e-01    1.2831010e-01    1.1888061e-01    6.9350333e-02    4.9670126e-02    4.0971946e-02    3.5001955e-02    3.2589593e-02    1.1699004e-02    0.0000000e+00    0.0000000e+00    0.0000000e+00    0.0000000e+00    0.0000000e+00    0.0000000e+00    0.0000000e+00    0.0000000e+00    0.0000000e+00
   6.9998688e+01    1.7167177e-01    2.1053169e-01    1.3170435e-01    1.2759847e-01    1.1985630e-01    6.9241826e-02    4.9197062e-02    4.0985307e-02    3.5732989e-02    3.1879139e-02    1.1601096e-02    0.0000000e+00    0.0000000e+00    0.0000000e+00    0.0000000e+00    0.0000000e+00    0.0000000e+00    0.0000000e+00    0.0000000e+00    0.0000000e+00
   7.0214020e+01    1.7316963e-01    2.0966609e-01    1.2905155e-01    1.3026177e-01    1.1989979e-01    6.9213567e-02    4.8687072e-02    4.1361439e-02    3.6602573e-02    3.0537361e-02    1.1549156e-02    0.0000000e+00    0.0000000e+00    0.0000000e+00    0.0000000e+00    0.0000000e+00    0.0000000e+00    0.0000000e+00    0.0000000e+00    0.0000000e+00
   7.0429590e+01    1.7077569e-01    2.1166414e-01    1.2959793e-01    1.3007808e-01    1.2060084e-01    6.8527025e-02    4.8044306e-02    4.2015949e-02    3.7366122e-02    2.9921004e-02    1.1408928e-02    0.0000000e+00    0.0000000e+00    0.0000000e+00    0.0000000e+00    0.0000000e+00    0.0000000e+00    0.0000000e+00    0.0000000e+00    0.0000000e+00
   7.0645399e+01    1.7087013e-01    2.1140164e-01    1.2864999e-01    1.3000139e-01    1.2162730e-01    6.9580234e-02    4.7641518e-02    4.2480767e-02    3.6578243e-02    3.0335632e-02    1.0833152e-02    0.0000000e+00    0.0000000e+00    0.0000000e+00    0.0000000e+00    0.0000000e+00    0.0000000e+00    0.0000000e+00    0.0000000e+00    0.0000000e+00
   7.0861442e+01    1.7009680e-01    2.1390350e-01    1.2577237e-01    1.3182010e-01    1.2090468e-01    6.9210789e-02    4.8585651e-02    4.1949304e-02    3.6493034e-02    3.0478725e-02    1.0785045e-02    0.0000000e+00    0.0000000e+00    0.0000000e+00    0.0000000e+00    0.0000000e+00    0.0000000e+00    0.0000000e+00    0.0000000e+00    0.0000000e+00
   7.1077728e+01    1.7096116e-01    2.1094171e-01    1.2814505e-01    1.3175575e-01    1.2056440e-01    6.9260304e-02    4.8769131e-02    4.2144682e-02    3.6654350e-02    3.0357108e-02    1.0446356e-02    0.0000000e+00    0.0000000e+00    0.0000000e+00    0.0000000e+00    0.0000000e+00    0.0000000e+00    0.0000000e+00    0.0000000e+00    0.0000000e+00
   7.1294269e+01    1.7183037e-01    2.0834770e-01    1.2967155e-01    1.3203529e-01    1.2073082e-01    6.9353403e-02    4.8540143e-02    4.2648238e-02    3.6195967e-02    3.0812278e-02    9.8342521e-03    0.0000000e+00    0.0000000e+00    0.0000000e+00    0.0000000e+00    0.0000000e+00    0.0000000e+00    0.0000000e+00    0.0000000e+00    0.0000000e+00
   7.1511024e+01    1.7199105e-01    2.0787115e-01    1.2928042e-01    1.3333290e-01    1.2037157e-01    6.9081056e-02    4.8519285e-02    4.3326478e-02    3.6656600e-02    3.0632375e-02    8.9371181e-03    0.0000000e+00    0.0000000e+00    0.0000000e+00    0.0000000e+00    0.0000000e+00    0.0000000e+00    0.0000000e+00    0.0000000e+00    0.0000000e+00
   7.1728003e+01    1.7198112e-01    2.0736880e-01    1.2811631e-01    1.3656109e-01    1.1943975e-01    6.8464539e-02    4.8002572e-02    4.4167055e-02    3.6765693e-02    3.1357057e-02    7.7760172e-03    0.0000000e+00    0.0000000e+00    0.0000000e+00    0.0000000e+00    0.0000000e+00    0.0000000e+00    0.0000000e+00    0.0000000e+00    0.0000000e+00
   7.1945208e+01    1.7207272e-01    2.0837608e-01    1.2558364e-01    1.3696755e-01    1.2035844e-01    6.8920734e-02    4.7761180e-02    4.4024469e-02    3.7451734e-02    3.1029057e-02    7.4544015e-03    0.0000000e+00    0.0000000e+00    0.0000000e+00    0.0000000e+00    0.0000000e+00    0.0000000e+00    0.0000000e+00    0.0000000e+00    0.0000000e+00
   7.2162650e+01    1.7038233e-01    2.0962958e-01    1.2558355e-01    1.3618652e-01    1.1994220e-01    7.0524661e-02    4.7935423e-02    4.4483231e-02    3.6993943e-02    3.0916936e-02    7.4216269e-03    0.0000000e+00    0.0000000e+00    0.0000000e+00    0.0000000e+00    0.0000000e+00    0.0000000e+00    0.0000000e+00    0.0000000e+00    0.0000000e+00
   7.2380322e+01    1.6969774e-01    2.0916397e-01    1.2769530e-01    1.3532958e-01    1.1977648e-01    7.0920488e-02    4.7748085e-02    4.4617118e-02    3.6856045e-02    3.0805987e-02    7.3892049e-03    0.0000000e+00    0.0000000e+00    0.0000000e+00    0.0000000e+00    0.0000000e+00    0.0000000e+00    0.0000000e+00    0.0000000e+00    0.0000000e+00
   7.2598242e+01    1.6978129e-01    2.0860444e-01    1.2937228e-01    1.3448995e-01    1.1956891e-01    7.0649551e-02    4.8637604e-02    4.4636598e-02    3.6519600e-02    3.0938401e-02    6.8013847e-03    0.0000000e+00    0.0000000e+00    0.0000000e+00    0.0000000e+00    0.0000000e+00    0.0000000e+00    0.0000000e+00    0.0000000e+00    0.0000000e+00
   7.2816401e+01    1.6897095e-01    2.0594820e-01    1.3179072e-01    1.3598477e-01    1.1812370e-01    7.1986110e-02    4.9061268e-02    4.4508820e-02    3.6223781e-02    3.1168078e-02    6.2335991e-03    0.0000000e+00    0.0000000e+00    0.0000000e+00    0.0000000e+00    0.0000000e+00    0.0000000e+00    0.0000000e+00    0.0000000e+00    0.0000000e+00
   7.3034800e+01    1.6945822e-01    2.0562571e-01    1.3055062e-01    1.3746355e-01    1.1781330e-01    7.2317889e-02    4.8767499e-02    4.5281605e-02    3.5738773e-02    3.0776288e-02    6.2065462e-03    0.0000000e+00    0.0000000e+00    0.0000000e+00    0.0000000e+00    0.0000000e+00    0.0000000e+00    0.0000000e+00    0.0000000e+00    0.0000000e+00
   7.3253431e+01    1.6858684e-01    2.0414763e-01    1.3066664e-01    1.3928910e-01    1.1808068e-01    7.3235609e-02    4.8054359e-02    4.5484142e-02    3.5922495e-02    3.0626799e-02    5.9057027e-03    0.0000000e+00    0.0000000e+00    0.0000000e+00    0.0000000e+00    0.0000000e+00    0.0000000e+00    0.0000000e+00    0.0000000e+00    0.0000000e+00
   7.3472305e+01    1.6795026e-01    2.0245557e-01    1.3079846e-01    1.4256638e-01    1.1710863e-01    7.2876084e-02    4.8756820e-02    4.5313299e-02    3.6085909e-02    3.0464717e-02    5.6238575e-03    0.0000000e+00    0.0000000e+00    0.0000000e+00    0.0000000e+00    0.0000000e+00    0.0000000e+00    0.0000000e+00    0.0000000e+00    0.0000000e+00
   7.3691419e+01    1.6872070e-01    2.0214792e-01    1.2962022e-01    1.4291907e-01    1.1813202e-01    7.2588290e-02    4.8871574e-02    4.5088063e-02    3.5954561e-02    3.0810144e-02    5.1474392e-03    0.0000000e+00    0.0000000e+00    0.0000000e+00    0.0000000e+00    0.0000000e+00    0.0000000e+00    0.0000000e+00    0.0000000e+00    0.0000000e+00
   7.3910778e+01    1.6657321e-01    2.0482980e-01    1.2754509e-01    1.4287358e-01    1.1966908e-01    7.1863504e-02    5.0429670e-02    4.4950212e-02    3.5745987e-02    3.0394540e-02    5.1253227e-03    0.0000000e+00    0.0000000e+00    0.0000000e+00    0.0000000e+00    0.0000000e+00    0.0000000e+00    0.0000000e+00    0.0000000e+00    0.0000000e+00
   7.4130371e+01    1.6571905e-01    2.0410688e-01    1.2957555e-01    1.4142252e-01    1.2125148e-01    7.1433678e-02    5.0712321e-02    4.5178376e-02    3.5758584e-02    2.9738088e-02    5.1034702e-03    0.0000000e+00    0.0000000e+00    0.0000000e+00    0.0000000e+00    0.0000000e+00    0.0000000e+00    0.0000000e+00    0.0000000e+00    0.0000000e+00
   7.4350204e+01    1.6732297e-01    2.0144298e-01    1.3158099e-01    1.4112188e-01    1.2163229e-01    7.1153911e-02    5.0739474e-02    4.4659509e-02    3.5911887e-02    2.9352292e-02    5.0818181e-03    0.0000000e+00    0.0000000e+00    0.0000000e+00    0.0000000e+00    0.0000000e+00    0.0000000e+00    0.0000000e+00    0.0000000e+00    0.0000000e+00
   7.4570271e+01    1.6746007e-01    2.0296107e-01    1.3042980e-01    1.4033493e-01    1.2181319e-01    7.1572193e-02    5.0891764e-02    4.4737471e-02    3.5769956e-02    2.9244244e-02    4.7853185e-03    0.0000000e+00    0.0000000e+00    0.0000000e+00    0.0000000e+00    0.0000000e+00    0.0000000e+00    0.0000000e+00    0.0000000e+00    0.0000000e+00
   7.4790555e+01    1.6763931e-01    2.0081798e-01    1.3320988e-01    1.3851879e-01    1.2269697e-01    7.2009338e-02    5.0502150e-02    4.5241573e-02    3.5454701e-02    2.9144139e-02    4.7651621e-03    0.0000000e+00    0.0000000e+00    0.0000000e+00    0.0000000e+00    0.0000000e+00    0.0000000e+00    0.0000000e+00    0.0000000e+00    0.0000000e+00
   7.5011070e+01    1.6655617e-01    2.0076229e-01    1.3576738e-01    1.3861527e-01    1.2179234e-01    7.1682296e-02    5.0641776e-02    4.5569521e-02    3.4822565e-02    2.9212943e-02    4.5774421e-03    0.0000000e+00    0.0000000e+00    0.0000000e+00    0.0000000e+00    0.0000000e+00    0.0000000e+00    0.0000000e+00    0.0000000e+00    0.0000000e+00
   7.5231827e+01    1.6659692e-01    2.0117136e-01    1.3396449e-01    1.3917119e-01    1.2308036e-01    7.0822585e-02    5.0938825e-02    4.6504386e-02    3.4544523e-02    2.8799472e-02    4.4058902e-03    0.0000000e+00    0.0000000e+00    0.0000000e+00    0.0000000e+00    0.0000000e+00    0.0000000e+00    0.0000000e+00    0.0000000e+00    0.0000000e+00
   7.5452820e+01    1.6598891e-01    2.0169446e-01    1.3269691e-01    1.4072274e-01    1.2243888e-01    7.1827025e-02    5.0485029e-02    4.6975406e-02    3.4360269e-02    2.8695339e-02    4.1150449e-03    0.0000000e+00    0.0000000e+00    0.0000000e+00    0.0000000e+00    0.0000000e+00    0.0000000e+00    0.0000000e+00    0.0000000e+00    0.0000000e+00
   7.5674046e+01    1.6517388e-01    2.0104900e-01    1.3315270e-01    1.4230135e-01    1.2102856e-01    7.2949261e-02    5.0614578e-02    4.6879544e-02    3.4154316e-02    2.8598853e-02    4.0979556e-03    0.0000000e+00    0.0000000e+00    0.0000000e+00    0.0000000e+00    0.0000000e+00    0.0000000e+00    0.0000000e+00    0.0000000e+00    0.0000000e+00
   7.5895505e+01    1.6462693e-01    2.0285219e-01    1.3072586e-01    1.4451767e-01    1.1946844e-01    7.4101198e-02    5.0709219e-02    4.6575449e-02    3.4109046e-02    2.8565300e-02    3.7486951e-03    0.0000000e+00    0.0000000e+00    0.0000000e+00    0.0000000e+00    0.0000000e+00    0.0000000e+00    0.0000000e+00    0.0000000e+00    0.0000000e+00
   7.6117198e+01    1.6578767e-01    1.9834284e-01    1.3246971e-01    1.4507944e-01    1.2015046e-01    7.3659351e-02    5.2882569e-02    4.5731801e-02    3.3962539e-02    2.8460557e-02    3.4730642e-03    0.0000000e+00    0.0000000e+00    0.0000000e+00    0.0000000e+00    0.0000000e+00    0.0000000e+00    0.0000000e+00    0.0000000e+00    0.0000000e+00
   7.6339122e+01    1.6594325e-01    1.9808379e-01    1.3333923e-01    1.4451181e-01    1.2056961e-01    7.2985500e-02    5.3666583e-02    4.5141295e-02    3.3933148e-02    2.8776593e-02    3.0491865e-03    0.0000000e+00    0.0000000e+00    0.0000000e+00    0.0000000e+00    0.0000000e+00    0.0000000e+00    0.0000000e+00    0.0000000e+00    0.0000000e+00
   7.6561287e+01    1.6639081e-01    1.9792117e-01    1.3250789e-01    1.4500987e-01    1.1985735e-01    7.4078771e-02    5.3425573e-02    4.5569481e-02    3.3954560e-02    2.8412168e-02    2.8723526e-03    0.0000000e+00    0.0000000e+00    0.0000000e+00    0.0000000e+00    0.0000000e+00    0.0000000e+00    0.0000000e+00    0.0000000e+00    0.0000000e+00
   7.6783693e+01    1.6727909e-01    1.9589446e-01    1.3271583e-01    1.4561983e-01    1.2116396e-01    7.2746010e-02    5.4206186e-02    4.5041488e-02    3.4153244e-02    2.8575911e-02    2.6040049e-03    0.0000000e+00    0.0000000e+00    0.0000000e+00    0.0000000e+00    0.0000000e+00    0.0000000e+00    0.0000000e+00    0.0000000e+00    0.0000000e+00
   7.7006330e+01    1.6678310e-01    1.9480734e-01    1.3287145e-01    1.4770118e-01    1.2111816e-01    7.2121052e-02    5.3643924e-02    4.5842112e-02    3.4035596e-02    2.8482643e-02    2.5934351e-03    0.0000000e+00    0.0000000e+00    0.0000000e+00    0.0000000e+00    0.0000000e+00    0.0000000e+00    0.0000000e+00    0.0000000e+00    0.0000000e+00
   7.7229204e+01    1.6617273e-01    1.9370238e-01    1.3464242e-01    1.4810194e-01    1.2054640e-01    7.1588711e-02    5.4418701e-02    4.5934362e-02    3.4176664e-02    2.8132722e-02    2.5829680e-03    0.0000000e+00    0.0000000e+00    0.0000000e+00    0.0000000e+00    0.0000000e+00    0.0000000e+00    0.0000000e+00    0.0000000e+00    0.0000000e+00
   7.7452314e+01    1.6494338e-01    1.9568029e-01    1.3342449e-01    1.4853430e-01    1.2060222e-01    7.1828962e-02    5.4549760e-02    4.5954143e-02    3.3867762e-02    2.8571005e-02    2.0436959e-03    0.0000000e+00    0.0000000e+00    0.0000000e+00    0.0000000e+00    0.0000000e+00    0.0000000e+00    0.0000000e+00    0.0000000e+00    0.0000000e+00
   7.7675659e+01    1.6523548e-01    1.9581286e-01    1.3326141e-01    1.4767274e-01    1.2110344e-01    7.2549924e-02    5.4022372e-02    4.6265936e-02    3.3821680e-02    2.8479666e-02    1.7744898e-03    0.0000000e+00    0.0000000e+00    0.0000000e+00    0.0000000e+00    0.0000000e+00    0.0000000e+00    0.0000000e+00    0.0000000e+00    0.0000000e+00
   7.7899232e+01    1.6568704e-01    1.9580661e-01    1.3280553e-01    1.4829808e-01    1.2144968e-01    7.2557159e-02    5.3175547e-02    4.6357272e-02    3.3707368e-02    2.8549554e-02    1.6061540e-03    0.0000000e+00    0.0000000e+00    0.0000000e+00    0.0000000e+00    0.0000000e+00    0.0000000e+00    0.0000000e+00    0.0000000e+00    0.0000000e+00
   7.8123039e+01    1.6574977e-01    1.9555924e-01    1.3282217e-01    1.4877098e-01    1.2137332e-01    7.3014481e-02    5.3193076e-02    4.5865051e-02    3.3769610e-02    2.8282652e-02    1.5996565e-03    0.0000000e+00    0.0000000e+00    0.0000000e+00    0.0000000e+00    0.0000000e+00    0.0000000e+00    0.0000000e+00    0.0000000e+00    0.0000000e+00
   7.8347080e+01    1.6527598e-01    1.9393450e-01    1.3521477e-01    1.4848925e-01    1.2049471e-01    7.4490402e-02    5.2963348e-02    4.5599019e-02    3.4530009e-02    2.7414715e-02    1.5932940e-03    0.0000000e+00    0.0000000e+00    0.0000000e+00    0.0000000e+00    0.0000000e+00    0.0000000e+00    0.0000000e+00    0.0000000e+00    0.0000000e+00
   7.8571349e+01    1.6474282e-01    1.9433751e-01    1.3510009e-01    1.4806582e-01    1.2067047e-01    7.5582840e-02    5.3128641e-02    4.5041722e-02    3.4952297e-02    2.6790773e-02    1.5870115e-03    0.0000000e+00    0.0000000e+00    0.0000000e+00    0.0000000e+00    0.0000000e+00    0.0000000e+00    0.0000000e+00    0.0000000e+00    0.0000000e+00
   7.8795851e+01    1.6264896e-01    1.9713025e-01    1.3437516e-01    1.4852037e-01    1.2118950e-01    7.4722290e-02    5.2913891e-02    4.5754212e-02    3.4968059e-02    2.6610875e-02    1.1664320e-03    0.0000000e+00    0.0000000e+00    0.0000000e+00    0.0000000e+00    0.0000000e+00    0.0000000e+00    0.0000000e+00    0.0000000e+00    0.0000000e+00
   7.9020584e+01    1.6348885e-01    1.9764328e-01    1.3108657e-01    1.4861765e-01    1.2203356e-01    7.5352376e-02    5.3386904e-02    4.5849053e-02    3.5138037e-02    2.6400736e-02    1.0029879e-03    0.0000000e+00    0.0000000e+00    0.0000000e+00    0.0000000e+00    0.0000000e+00    0.0000000e+00    0.0000000e+00    0.0000000e+00    0.0000000e+00
   7.9245546e+01    1.6412267e-01    1.9661052e-01    1.3192654e-01    1.4746439e-01    1.2229032e-01    7.6419293e-02    5.3528786e-02    4.5297213e-02    3.5538523e-02    2.5802723e-02    9.9903071e-04    0.0000000e+00    0.0000000e+00    0.0000000e+00    0.0000000e+00    0.0000000e+00    0.0000000e+00    0.0000000e+00    0.0000000e+00    0.0000000e+00
   7.9470739e+01    1.6457163e-01    1.9355998e-01    1.3447361e-01    1.4767941e-01    1.2238745e-01    7.6163592e-02    5.4276557e-02    4.4764307e-02    3.5405780e-02    2.5979301e-02    7.3838170e-04    0.0000000e+00    0.0000000e+00    0.0000000e+00    0.0000000e+00    0.0000000e+00    0.0000000e+00    0.0000000e+00    0.0000000e+00    0.0000000e+00
   7.9696160e+01    1.6425162e-01    1.9479434e-01    1.3225933e-01    1.4798975e-01    1.2285047e-01    7.6339469e-02    5.4986765e-02    4.4602732e-02    3.5548540e-02    2.5641534e-02    7.3544292e-04    0.0000000e+00    0.0000000e+00    0.0000000e+00    0.0000000e+00    0.0000000e+00    0.0000000e+00    0.0000000e+00    0.0000000e+00    0.0000000e+00
[truncated: 61,048 more chars]
