# Supplementary material for: Research on combustion and emissions of heavy duty diesel engines under low-speed and low-load conditions in low temperature environments
Source: PLoS One. 2025 Feb 21;20(2):e0318933. doi: 10.1371/journal.pone.0318933 (PMC11844864; doi:10.1371/journal.pone.0318933)
Supplement: S1 File — (ZIP) [file pone.0318933.s001.zip › 1000rpm_30%/3-tigaojinqiwendu/Tin342K/map_1.211553e+02.out]

                X                Y                Z            U_VEL            V_VEL            W_VEL             TEMP             PRES              C7H16                 O2                 N2                CO2                H2O                 CO                 H2                CH4               C2H2               C2H4               H2O2                HO2                 OH                  H                  O                CH3               CH3O                CH2               CH2O              CH3O2              CH4O2                HCO            C7H15-1            C7H15-2            C7H15O2           C7H14O2H         C7H14O2HO2            C7KET12              C6H12           C5H11CHO            C5H11CO              C5H11               C4H9               C3H7               C3H6               C3H5               C3H4               C2H3               C2H5               C2H6                 NO                  N              NOX       HIROY_SOOT              TKE              EPS        REGION_ID        STREAM_ID
    1.3747755e-02   -2.0000000e-03   -4.8220750e-02    9.0075873e-02    1.1367611e-01   -1.8461126e-01    1.0964941e+03    4.7028237e+05      5.5330944e-11      9.2459709e-02      7.4171312e-01      1.1211730e-01      5.2533985e-02      4.3424487e-07      7.4923596e-10      8.7089604e-10      3.0452622e-10      8.7909614e-11      3.4610375e-09      3.0837609e-08      1.3246491e-07      8.2418368e-13      1.2613854e-09      2.0605372e-11      2.6833399e-13      4.2331954e-16      8.6987601e-11      1.0008571e-11      9.1112517e-17      1.7778242e-13      1.7238888e-15      5.3095545e-15      4.2731909e-16      2.6219979e-17      1.3606781e-18      6.2644357e-19      0.0000000e+00      2.1158225e-10      3.1219402e-16      4.4946135e-15      3.7276131e-15      3.1513804e-15      1.0015215e-07      2.5610755e-13      1.2657728e-10      5.0957621e-15      4.0080530e-13      2.0255463e-09      1.1751809e-03      1.2787500e-17    7.0274945e-04    5.2373762e-08    2.1451976e+00    4.8471070e+01                0                0
    1.3747755e-02   -2.0000000e-03   -5.2220750e-02    7.3790904e-02    1.4358493e-01   -3.5487944e-01    1.0873680e+03    4.7028378e+05      6.5479826e-11      9.4593764e-02      7.4222781e-01      1.1033778e-01      5.1686282e-02      4.5686207e-07      7.8394244e-10      9.3265593e-10      3.1563568e-10      9.1623984e-11      3.7457791e-09      3.2262500e-08      1.2432884e-07      8.4520125e-13      1.3009088e-09      2.0978805e-11      2.9834474e-13      4.3313263e-16      8.9130018e-11      1.1904393e-11      1.2203269e-16      1.7683548e-13      2.1976267e-15      6.8340193e-15      6.4474786e-16      3.7721249e-17      2.1669691e-18      1.1050867e-18      0.0000000e+00      2.1492664e-10      3.2931311e-16      5.1929244e-15      4.8113996e-15      3.7143759e-15      1.0350718e-07      2.8396457e-13      1.3431643e-10      4.9634973e-15      4.2379404e-13      2.0938700e-09      1.1536352e-03      1.2528261e-17    6.9568364e-04    5.8034576e-08    2.1747039e+00    5.0538794e+01                0                0
    9.8152726e-03   -1.9140252e-03   -4.8220750e-02    9.0033900e-02    1.4042768e-01   -8.2236399e-02    1.0617543e+03    4.7028262e+05      1.0255760e-10      9.6569805e-02      7.4261223e-01      1.0869939e-01      5.0943704e-02      4.3812486e-07      7.8498619e-10      1.0027788e-09      2.9261206e-10      1.3551921e-10      3.9449322e-09      3.0434022e-08      8.1771948e-08      5.8923899e-13      8.4730528e-10      2.3198968e-11      3.7521011e-13      3.1803911e-16      1.2751234e-10      1.9243400e-11      2.0898000e-16      1.9635582e-13      3.6114590e-15      1.1564329e-14      1.5946351e-15      8.1120778e-17      5.7861763e-18      4.2084806e-18      0.0000000e+00      3.0375756e-10      4.2079011e-16      8.1982305e-15      8.2038510e-15      5.7843238e-15      9.3499383e-08      2.7422462e-13      1.4691807e-10      5.0154858e-15      4.8157156e-13      1.8909923e-09      1.1742230e-03      6.4566582e-18    6.9487106e-04    5.8768389e-08    2.0121348e+00    4.4995704e+01                0                0
    1.4073682e-02   -4.9147549e-03   -4.8220750e-02    9.8060959e-02    8.2201438e-02   -2.1589746e-01    1.1042115e+03    4.7028235e+05      6.4124594e-11      9.1542197e-02      7.4151258e-01      1.1288125e-01      5.2889137e-02      4.4268368e-07      7.6260391e-10      8.7456118e-10      3.1442043e-10      9.1044593e-11      3.6556925e-09      3.1671765e-08      1.4296587e-07      7.1280057e-13      1.0722593e-09      2.0098312e-11      2.2084115e-13      3.3664065e-16      9.5744161e-11      9.1442263e-12      5.8269684e-17      1.6481152e-13      1.5945949e-15      4.8912868e-15      3.6527598e-16      2.3078158e-17      1.1431731e-18      4.8334324e-19      0.0000000e+00      2.1652136e-10      2.6296421e-16      3.7322788e-15      3.4288723e-15      2.5453238e-15      1.0351323e-07      2.3903250e-13      1.2740688e-10      4.5421671e-15      3.7470839e-13      2.0930463e-09      1.1741115e-03      9.0682080e-18    7.0359097e-04    5.1413806e-08    2.1741416e+00    4.9280835e+01                0                0
    9.8152726e-03   -1.9140252e-03   -5.2220750e-02    7.9308476e-02    1.7245393e-01   -2.5684681e-01    1.0551590e+03    4.7028404e+05      1.5126764e-10      9.8140211e-02      7.4300289e-01      1.0738447e-01      5.0314815e-02      4.2206485e-07      7.7549688e-10      9.9506041e-10      2.7787360e-10      1.5956649e-10      3.1990204e-09      2.9056075e-08      7.5133411e-08      3.4027621e-13      5.1012436e-10      1.6271362e-11      1.7811001e-13      1.3069380e-16      1.4444917e-10      1.5019353e-11      7.8359762e-17      1.3495523e-13      3.4809959e-15      1.1256192e-14      1.7280767e-15      8.4807367e-17      6.4466489e-18      5.1484702e-18      0.0000000e+00      3.2146696e-10      2.8321339e-16      6.2148091e-15      7.9999288e-15      4.2543487e-15      8.8134259e-08      1.2534268e-13      1.4668102e-10      3.4212199e-15      4.0634428e-13      1.7823141e-09      1.1569941e-03      2.3975215e-18    6.8971254e-04    6.4161009e-08    2.0485838e+00    4.7380776e+01                0                0
    1.4073682e-02   -4.9147549e-03   -5.2220750e-02    8.5228277e-02    1.1262502e-01   -3.8513936e-01    1.0944726e+03    4.7028377e+05      9.8638617e-11      9.3813906e-02      7.4205768e-01      1.1098816e-01      5.1987921e-02      4.7908477e-07      8.3074881e-10      9.8253129e-10      3.3168346e-10      1.0983272e-10      3.3353777e-09      3.3698089e-08      1.3840582e-07      5.5437980e-13      8.7634525e-10      1.6353828e-11      1.3931492e-13      2.0594388e-16      1.1021055e-10      8.7560061e-12      3.6088373e-17      1.3701364e-13      1.9679487e-15      6.0939106e-15      5.3839968e-16      3.2401794e-17      1.7962580e-18      8.4091179e-19      0.0000000e+00      2.5477425e-10      2.3982380e-16      3.8321502e-15      4.2835593e-15      2.5710052e-15      1.0879494e-07      1.4930847e-13      1.4316554e-10      3.7229669e-15      3.9101006e-13      2.2009243e-09      1.1515647e-03      5.1827474e-18    6.9607485e-04    5.7168853e-08    2.2014910e+00    5.1257012e+01                0                0
    5.9797296e-03   -1.2384426e-03   -4.8220750e-02    6.2435739e-02    1.1903955e-01   -1.4334406e-02    1.0250370e+03    4.7028259e+05      2.2741630e-10      1.0079504e-01      7.4353685e-01      1.0518933e-01      4.9309639e-02      4.6518162e-07      9.1423639e-10      1.2328807e-09      3.0334030e-10      2.3486727e-10      4.8493298e-09      3.1390655e-08      5.2380755e-08      2.2614232e-13      3.3914507e-10      1.7857995e-11      1.9328420e-13      7.9204234e-17      2.2493227e-10      2.7378337e-11      1.2186782e-16      1.3048823e-13      4.8077680e-15      1.6453247e-14      4.1603553e-15      1.7253396e-16      1.7347179e-17      2.0919393e-17      0.0000000e+00      5.1515194e-10      3.5351572e-16      9.5794586e-15      1.1803247e-14      6.6635816e-15      9.2275139e-08      1.3909132e-13      1.8656862e-10      2.8104049e-15      3.5140851e-13      1.8644830e-09      1.1684913e-03      9.4384076e-19    6.8294200e-04    6.6801693e-08    1.8759838e+00    4.1714276e+01                0                0
    5.9797296e-03   -1.2384426e-03   -5.2220750e-02    5.8356327e-02    1.4422473e-01   -1.9849593e-01    1.0204547e+03    4.7028400e+05      1.8336497e-10      1.0186854e-01      7.4381880e-01      1.0428316e-01      4.8873332e-02      4.0808116e-07      8.1017612e-10      1.0974258e-09      2.6658147e-10      2.1225319e-10      4.5844555e-09      2.7506798e-08      4.3088599e-08      3.3489646e-13      4.5688967e-10      2.4081261e-11      4.7196759e-13      1.8216611e-16      1.8952896e-10      3.8760850e-11      5.1307169e-16      1.9031043e-13      7.0071052e-15      2.4176007e-14      6.4501839e-15      2.5819932e-16      2.6080560e-17      3.4437945e-17      0.0000000e+00      4.7354803e-10      5.6745853e-16      1.5720300e-14      1.7378979e-14      1.1236780e-14      8.0579215e-08      2.5089131e-13      1.6655059e-10      4.3522858e-15      4.9692679e-13      1.6278103e-09      1.1555905e-03      2.2394775e-18    6.7954638e-04    7.2133672e-08    1.9178575e+00    4.4411508e+01                0                0
    1.3747755e-02   -2.0000000e-03   -5.6220750e-02    5.9849365e-02    1.7615840e-01   -5.3389598e-01    1.0756559e+03    4.7028529e+05      1.0431749e-10      9.7171814e-02      7.4282200e-01      1.0820178e-01      5.0674141e-02      5.2447866e-07      9.1597217e-10      1.1290283e-09      3.5629283e-10      1.3499423e-10      4.2572114e-09      3.6792674e-08      1.2257623e-07      5.7415880e-13      9.0786032e-10      2.0282964e-11      2.1890079e-13      2.3554130e-16      1.3649927e-10      1.3985532e-11      7.5545464e-17      1.6621901e-13      2.5172737e-15      7.9324683e-15      9.0631284e-16      4.9956910e-17      3.2518097e-18      1.9351273e-18      0.0000000e+00      3.0359198e-10      3.1261417e-16      5.4714360e-15      5.6020219e-15      3.7425988e-15      1.1558085e-07      1.9758214e-13      1.6392922e-10      4.1951268e-15      3.9100136e-13      2.3378264e-09      1.1294561e-03      4.5759010e-18    6.8610164e-04    6.6855475e-08    2.1855854e+00    5.2231487e+01                0                0
    1.3747755e-02   -2.0000000e-03   -6.0220750e-02    5.1163580e-02    2.1240302e-01   -7.1984397e-01    1.0621213e+03    4.7028698e+05      1.4828218e-10      1.0003623e-01      7.4346471e-01      1.0583704e-01      4.9557186e-02      6.3278170e-07      1.1332967e-09      1.4474903e-09      4.2266765e-10      1.9541563e-10      5.6758815e-09      4.3956828e-08      1.1843871e-07      8.2863744e-13      1.1947552e-09      3.3040425e-11      5.2690803e-13      4.4087718e-16      1.8446947e-10      2.7525954e-11      2.9273978e-16      2.7879237e-13      5.1588485e-15      1.6522640e-14      2.2830443e-15      1.1611809e-16      8.2897464e-18      6.0204548e-18      0.0000000e+00      4.3836658e-10      5.9781678e-16      1.1678084e-14      1.1721601e-14      8.2283448e-15      1.3508043e-07      3.8602398e-13      2.1206382e-10      7.0895048e-15      6.8403617e-13      2.7319698e-09      1.1038949e-03      5.7476382e-18    6.7480144e-04    7.8494963e-08    2.1799073e+00    5.3554286e+01                0                0
    9.8152726e-03   -1.9140252e-03   -5.6220750e-02    7.1297141e-02    2.0738933e-01   -4.4070819e-01    1.0456754e+03    4.7028557e+05      1.5222082e-10      1.0020855e-01      7.4348614e-01      1.0566799e-01      4.9500115e-02      4.4242065e-07      8.2631790e-10      1.0786292e-09      2.9171437e-10      1.7355843e-10      4.0235650e-09      3.0437172e-08      6.9947016e-08      4.1695847e-13      6.2738015e-10      2.0995527e-11      2.9949567e-13      1.9325495e-16      1.5799249e-10      2.2579022e-11      1.8325231e-16      1.7531547e-13      4.7257150e-15      1.5519282e-14      2.7747689e-15      1.2912797e-16      1.0682965e-17      9.7285883e-18      0.0000000e+00      3.7222632e-10      4.1576689e-16      9.5029167e-15      1.1062740e-14      6.6262674e-15      9.1376232e-08      1.8919531e-13      1.5993742e-10      4.3001720e-15      4.8683165e-13      1.8470365e-09      1.1365669e-03      3.0590932e-18    6.8171402e-04    7.3108337e-08    2.0665963e+00    4.9449906e+01                0                0
    1.4073682e-02   -4.9147549e-03   -5.6220750e-02    7.5683900e-02    1.4469766e-01   -5.6270216e-01    1.0821062e+03    4.7028530e+05      9.7838764e-11      9.6526391e-02      7.4268115e-01      1.0874140e-01      5.0923673e-02      5.5711720e-07      9.7499739e-10      1.1901351e-09      3.8057052e-10      1.3935179e-10      4.2652593e-09      3.9097356e-08      1.3777319e-07      6.3347337e-13      9.7757862e-10      2.1082161e-11      2.2266476e-13      2.5003651e-16      1.3911509e-10      1.3256134e-11      6.8960550e-17      1.7826010e-13      2.3153163e-15      7.2467175e-15      7.5215430e-16      4.2568940e-17      2.5939061e-18      1.4405154e-18      0.0000000e+00      3.2242301e-10      3.3235645e-16      5.5015755e-15      5.1106081e-15      3.7428417e-15      1.2362842e-07      1.9615618e-13      1.7319459e-10      4.6468469e-15      3.9135319e-13      2.5004704e-09      1.1265154e-03      4.5843734e-18    6.8609113e-04    6.6015377e-08    2.2102836e+00    5.2852485e+01                0                0
    9.8152726e-03   -1.9140252e-03   -6.0220750e-02    6.7848551e-02    2.4539887e-01   -6.3364781e-01    1.0342431e+03    4.7028729e+05      2.2443310e-10      1.0259038e-01      7.4402519e-01      1.0369982e-01      4.8569565e-02      4.9824046e-07      9.7356136e-10      1.3024736e-09      3.2577474e-10      2.5234810e-10      5.0123750e-09      3.3757790e-08      6.2039576e-08      3.5016228e-13      5.0059326e-10      2.4412160e-11      3.3759748e-13      1.5792828e-16      2.2948584e-10      3.3220799e-11      2.4003150e-16      1.9235837e-13      6.2805560e-15      2.1201877e-14      4.8059136e-15      2.0473789e-16      1.9163609e-17      2.1805052e-17      0.0000000e+00      5.4407473e-10      5.0630750e-16      1.3010643e-14      1.5186285e-14      9.0914283e-15      9.9640004e-08      2.0381881e-13      1.9702055e-10      4.4478012e-15      5.1125556e-13      2.0132748e-09      1.1143380e-03      1.6454614e-18    6.7177705e-04    8.5209961e-08    2.0684769e+00    5.1211300e+01                0                0
    1.4073682e-02   -4.9147549e-03   -6.0220750e-02    7.0969016e-02    1.7928805e-01   -7.4782625e-01    1.0679713e+03    4.7028702e+05      1.4145254e-10      9.9515875e-02      7.4335071e-01      1.0627383e-01      4.9758386e-02      6.7820835e-07      1.1981887e-09      1.5239414e-09      4.5544737e-10      1.9146650e-10      6.1377137e-09      4.7331098e-08      1.3173639e-07      7.2054870e-13      1.0594270e-09      3.0814017e-11      3.8192196e-13      3.2521346e-16      1.9570948e-10      2.4715389e-11      1.5972025e-16      2.3962786e-13      3.8343262e-15      1.2225803e-14      1.6124988e-15      8.4287566e-17      5.9394109e-18      4.0243441e-18      0.0000000e+00      4.3853816e-10      4.8096167e-16      8.9632017e-15      8.6598476e-15      6.2040741e-15      1.4625615e-07      3.5508757e-13      2.2234181e-10      5.7324996e-15      5.1037416e-13      2.9582639e-09      1.1001777e-03      4.0237623e-18    6.7443994e-04    7.7598821e-08    2.2025167e+00    5.4068801e+01                0                0
    5.9797296e-03   -1.2384426e-03   -5.6220750e-02    5.5613255e-02    1.7203731e-01   -3.8972034e-01    1.0128359e+03    4.7028549e+05      2.4003198e-10      1.0347040e-01      7.4420100e-01      1.0295008e-01      4.8239032e-02      3.9108292e-07      8.0452709e-10      1.1013304e-09      2.5480345e-10      2.5947091e-10      4.7601460e-09      2.6134810e-08      3.5512492e-08      2.0286644e-13      2.7352755e-10      2.0817764e-11      3.0730373e-13      9.2240748e-17      2.3766507e-10      3.9125839e-11      3.0994353e-16      1.5139902e-13      6.5262324e-15      2.3016913e-14      7.1670529e-15      2.7039506e-16      2.9431393e-17      4.5298400e-17      0.0000000e+00      5.5148720e-10      4.4675835e-16      1.3664945e-14      1.6597314e-14      9.6832426e-15      7.5731893e-08      1.7235819e-13      1.7025604e-10      3.2351199e-15      3.9726345e-13      1.5289642e-09      1.1389504e-03      8.8547610e-19    6.7301833e-04    8.1375049e-08    1.9429885e+00    4.6926743e+01                0                0
    5.9797296e-03   -1.2384426e-03   -6.0220750e-02    5.4551351e-02    2.0246789e-01   -5.9535190e-01    1.0030984e+03    4.7028720e+05      2.8574509e-10      1.0541295e-01      7.4464604e-01      1.0134245e-01      4.7477892e-02      4.0032945e-07      8.4737786e-10      1.1679484e-09      2.6008788e-10      2.9969905e-10      5.1764912e-09      2.6497112e-08      3.1297745e-08      1.4377955e-13      2.0775388e-10      1.7269312e-11      2.1149678e-13      5.2268216e-17      2.7609411e-10      4.0690133e-11      2.5717897e-16      1.2089547e-13      6.3516562e-15      2.3179999e-14      8.9967698e-15      3.1775621e-16      3.9668710e-17      7.2700938e-17      0.0000000e+00      6.3317439e-10      3.9735376e-16      1.3346849e-14      1.6775851e-14      9.4827432e-15      7.6213321e-08      1.3192753e-13      1.8279027e-10      2.4607736e-15      3.1623027e-13      1.5381101e-09      1.1201227e-03      4.4772466e-19    6.6433221e-04    9.4080489e-08    1.9534568e+00    4.9264537e+01                0                0
    1.3747755e-02    2.0000000e-03   -6.4220750e-02   -4.5070632e-02    2.4646253e-01   -9.0988308e-01    1.0476028e+03    4.7028881e+05      2.6379267e-10      1.0304530e-01      7.4412801e-01      1.0335874e-01      4.8389054e-02      7.7246448e-07      1.4416055e-09      1.8821308e-09      5.0934787e-10      3.0103618e-10      7.0372553e-09      5.3147804e-08      1.2193007e-07      7.3725182e-13      1.1060189e-09      3.6899659e-11      5.3291630e-13      3.4563473e-16      2.7410502e-10      3.9472705e-11      3.2937346e-16      3.0834553e-13      8.2587637e-15      2.7107328e-14      4.8195135e-15      2.2478627e-16      1.8536278e-17      1.6736823e-17      0.0000000e+00      6.4752578e-10      7.3189697e-16      1.6675178e-14      1.9321467e-14      1.1635572e-14      1.5957921e-07      3.3672650e-13      2.7898622e-10      7.5732555e-15      8.5514022e-13      3.2257056e-09      1.0777785e-03      2.9938532e-18    6.6239446e-04    9.2734919e-08    2.1612168e+00    5.4574382e+01                0                0
    1.3747755e-02    2.0000000e-03   -6.8220750e-02   -6.6004905e-02    2.8411320e-01   -1.0984504e+00    1.0322168e+03    4.7029081e+05      4.3033198e-10      1.0612063e-01      7.4479780e-01      1.0082929e-01      4.7198952e-02      9.3320987e-07      1.8262817e-09      2.4446899e-09      6.0998926e-10      4.7761524e-10      9.3955009e-09      6.3209894e-08      1.1552735e-07      6.3594380e-13      9.1249024e-10      4.5614570e-11      6.2316371e-13      2.8285707e-16      4.3398225e-10      6.2716628e-11      4.4551998e-16      3.5786959e-13      1.1971575e-14      4.0456037e-14      9.2475712e-15      3.9280867e-16      3.6904999e-17      4.2322721e-17      0.0000000e+00      1.0270521e-09      9.4534916e-16      2.4498499e-14      2.8982335e-14      1.7105748e-14      1.8642463e-07      3.7264131e-13      3.7001250e-10      8.2482558e-15      9.6364948e-13      3.7666971e-09      1.0520101e-03      1.4543065e-18    6.4933127e-04    1.0954405e-07    2.1277590e+00    5.5178114e+01                0                0
    1.4073682e-02    4.9147549e-03   -6.4220750e-02   -7.9366818e-02    2.1360042e-01   -9.3403499e-01    1.0526786e+03    4.7028879e+05      3.0791828e-10      1.0265516e-01      7.4404168e-01      1.0368845e-01      4.8540061e-02      8.3831226e-07      1.5499546e-09      2.0116179e-09      5.5236171e-10      3.0868073e-10      7.1031181e-09      5.7717152e-08      1.3841752e-07      5.4642978e-13      8.3916193e-10      3.0007817e-11      3.0054871e-13      1.9051141e-16      2.9762252e-10      3.0489591e-11      1.3066437e-16      2.2852195e-13      6.2564643e-15      2.0416749e-14      3.4413227e-15      1.6433198e-16      1.3241845e-17      1.1271707e-17      0.0000000e+00      6.6041471e-10      5.0133239e-16      1.1380777e-14      1.4532677e-14      7.7802169e-15      1.7403630e-07      2.3606966e-13      2.9700057e-10      5.3821372e-15      6.6659910e-13      3.5187970e-09      1.0734260e-03      1.4720324e-18    6.6171067e-04    9.1739047e-08    2.1813868e+00    5.4971924e+01                0                0
    9.8152726e-03    1.9140252e-03   -6.4220750e-02   -6.1946139e-02    2.9549091e-01   -8.3281909e-01    1.0218505e+03    4.7028888e+05      2.6116061e-10      1.0512440e-01      7.4458771e-01      1.0161149e-01      4.7584404e-02      5.7341503e-07      1.1387556e-09      1.5421751e-09      3.7463850e-10      3.0000356e-10      6.4545573e-09      3.8652074e-08      6.0774786e-08      4.7212950e-13      6.4527449e-10      3.3980745e-11      6.6430875e-13      2.5662797e-16      2.6733474e-10      5.4947102e-11      7.2843366e-16      2.6866255e-13      1.0014244e-14      3.4617116e-14      9.3950280e-15      3.7305635e-16      3.8067270e-17      5.1970873e-17      0.0000000e+00      6.6824185e-10      8.0115432e-16      2.2295646e-14      2.4891039e-14      1.5936441e-14      1.1323608e-07      3.5245501e-13      2.3415132e-10      6.1473292e-15      7.0548448e-13      2.2875063e-09      1.0912003e-03      2.1122185e-18    6.6060285e-04    1.0016857e-07    2.0576182e+00    5.2708140e+01                0                0
    1.4073682e-02    4.9147549e-03   -6.8220750e-02   -1.0630484e-01    2.4592837e-01   -1.1201513e+00    1.0367532e+03    4.7029082e+05      4.7506470e-10      1.0584494e-01      7.4473534e-01      1.0106523e-01      4.7306002e-02      1.0170868e-06      1.9778793e-09      2.6381428e-09      6.6934651e-10      5.2096235e-10      1.0597824e-08      6.9320353e-08      1.3524784e-07      8.1632470e-13      1.2208110e-09      5.6938372e-11      8.3660762e-13      4.1295672e-16      4.7279630e-10      7.4712405e-11      6.1273974e-16      4.5138643e-13      1.4753956e-14      4.9512685e-14      1.0733351e-14      4.7005421e-16      4.3573444e-17      4.6024428e-17      0.0000000e+00      1.1041923e-09      1.1680880e-15      2.9314538e-14      3.5414135e-14      2.0433145e-14      2.0518502e-07      4.7904232e-13      3.9901035e-10      1.0498488e-14      1.2434455e-12      4.1448045e-09      1.0470399e-03      2.1104227e-18    6.4838277e-04    1.0833094e-07    2.1458566e+00    5.5462098e+01                0                0
    9.8152726e-03    1.9140252e-03   -6.8220750e-02   -8.5321761e-02    3.3949405e-01   -1.0312051e+00    1.0082872e+03    4.7029085e+05      4.8684876e-10      1.0776321e-01      7.4516624e-01      9.9439637e-02      4.6561894e-02      6.6372768e-07      1.3824506e-09      1.8968854e-09      4.3251821e-10      4.7239434e-10      8.3344651e-09      4.4128383e-08      5.8240049e-08      3.5672186e-13      5.0106215e-10      3.7821437e-11      6.0352014e-13      1.7162115e-16      4.1689833e-10      7.8972799e-11      7.6039306e-16      2.7625652e-13      1.4915056e-14      5.3522964e-14      1.8732404e-14      6.7848218e-16      7.8876488e-17      1.3638947e-16      0.0000000e+00      1.0115001e-09      8.9524069e-16      2.9317810e-14      3.8677235e-14      2.0881529e-14      1.2777202e-07      3.1708248e-13      2.9531517e-10      5.9834422e-15      8.2352179e-13      2.5795349e-09      1.0681084e-03      8.8265032e-19    6.4855647e-04    1.1808891e-07    2.0311985e+00    5.3782774e+01                0                0
    5.9797296e-03    1.2384426e-03   -6.4220750e-02   -5.4199556e-02    2.4260301e-01   -8.0261310e-01    9.9181543e+02    4.7028901e+05      4.4830357e-10      1.0755252e-01      7.4512554e-01      9.9576871e-02      4.6644303e-02      4.2351558e-07      9.1957510e-10      1.2820937e-09      2.7743379e-10      3.9073003e-10      6.3654569e-09      2.7814765e-08      2.9211258e-08      2.4992103e-13      3.1970315e-10      3.3023701e-11      7.5578971e-13      1.5449085e-16      3.2795314e-10      8.7094398e-11      1.5581892e-15      2.4334747e-13      1.8368168e-14      6.8498852e-14      2.9831387e-14      9.8720931e-16      1.2612912e-16      2.7378147e-16      0.0000000e+00      7.9253096e-10      8.6426195e-16      3.3295346e-14      4.9761238e-14      2.4150116e-14      8.0029310e-08      3.1334670e-13      2.0390913e-10      5.2496781e-15      8.2788590e-13      1.6139708e-09      1.1001981e-03      1.0020543e-18    6.5419755e-04    1.0999362e-07    1.9530793e+00    5.1529586e+01                0                0
    5.9797296e-03    1.2384426e-03   -6.8220750e-02   -7.1317420e-02    2.7831778e-01   -1.0134299e+00    9.7948362e+02    4.7029100e+05      6.8281266e-10      1.0980349e-01      7.4562333e-01      9.7722142e-02      4.5770377e-02      4.5783706e-07      1.0330631e-09      1.4583794e-09      2.9987721e-10      5.0483203e-10      7.8524023e-09      2.9281925e-08      2.2780171e-08      1.7952813e-13      2.1863546e-10      3.2221821e-11      6.9762859e-13      9.4609923e-17      4.2646030e-10      1.1276590e-10      1.9268371e-15      2.1127077e-13      2.2901988e-14      8.9690158e-14      5.1702781e-14      1.5511334e-15      2.2804805e-16      6.3668862e-16      0.0000000e+00      1.0209901e-09      8.4898066e-16      3.8511529e-14      6.5501141e-14      2.8118750e-14      8.4601894e-08      3.2188100e-13      2.3657080e-10      4.3013663e-15      8.0989536e-13      1.7055193e-09      1.0800526e-03      4.6243019e-19    6.4308015e-04    1.2906083e-07    1.9356221e+00    5.3342497e+01                0                0
    1.3747755e-02    2.0000000e-03   -7.2220750e-02   -8.8055602e-02    3.2582196e-01   -1.2911487e+00    1.0164686e+03    4.7029295e+05      7.3014885e-10      1.0917330e-01      7.4545701e-01      9.8320766e-02      4.6020370e-02      1.1012447e-06      2.2383219e-09      3.0466210e-09      7.2049027e-10      7.1342325e-10      1.3092794e-08      7.3926426e-08      1.1252794e-07      7.1422862e-13      1.0012260e-09      6.7351405e-11      1.0914162e-12      3.7575856e-16      6.2804865e-10      1.1671937e-10      1.1350222e-15      5.0092470e-13      2.3442796e-14      8.1786846e-14      2.3649311e-14      9.1462386e-16      9.5825460e-17      1.3956299e-16      0.0000000e+00      1.5049620e-09      1.4697366e-15      4.4446388e-14      5.8893247e-14      3.1453086e-14      2.1554549e-07      5.6404519e-13      4.6930377e-10      1.1270169e-14      1.5302408e-12      4.3524132e-09      1.0270187e-03      1.2058086e-18    6.3594385e-04    1.2897168e-07    2.0822324e+00    5.5427133e+01                0                0
    1.3747755e-02    2.0000000e-03   -7.6220750e-02   -1.0887829e-01    3.7121367e-01   -1.4853535e+00    1.0005822e+03    4.7029525e+05      9.4403258e-10      1.1214632e-01      7.4609539e-01      9.5878841e-02      4.4874556e-02      1.2877277e-06      2.7293921e-09      3.7637365e-09      8.3663884e-10      9.7453497e-10      1.6765908e-08      8.5159344e-08      9.9986495e-08      4.6113735e-13      6.6665375e-10      5.6210501e-11      6.9130550e-13      1.6955064e-16      8.9575092e-10      1.3362735e-10      8.5830551e-16      3.9123751e-13      2.1081602e-14      7.7119147e-14      3.0506058e-14      1.0674355e-15      1.3447843e-16      2.5538118e-16      0.0000000e+00      2.0569241e-09      1.2908659e-15      4.3729739e-14      5.5830767e-14      3.1083257e-14      2.4494468e-07      4.2953116e-13      5.8959646e-10      7.9682089e-15      1.0414418e-12      4.9433220e-09      1.0031391e-03      3.9845510e-19    6.2244681e-04    1.5126234e-07    2.0258941e+00    5.5340549e+01                0                0
    1.4073682e-02    4.9147549e-03   -7.2220750e-02   -1.3476342e-01    2.8280931e-01   -1.3098276e+00    1.0205189e+03    4.7029300e+05      5.6846962e-10      1.0900558e-01      7.4541676e-01      9.8468415e-02      4.6086080e-02      1.2108038e-06      2.4100120e-09      3.2661071e-09      7.9129798e-10      6.4628266e-10      1.3723707e-08      8.1599801e-08      1.2764329e-07      9.8291084e-13      1.3478840e-09      7.2233626e-11      1.3915221e-12      5.3602780e-16      5.7606136e-10      1.1688995e-10      1.5074038e-15      5.6880982e-13      2.1392175e-14      7.3911067e-14      1.9972950e-14      7.9515874e-16      8.0988773e-17      1.0952199e-16      0.0000000e+00      1.4320384e-09      1.6912410e-15      4.7137894e-14      5.3139890e-14      3.3652881e-14      2.3890962e-07      7.3733972e-13      4.9655089e-10      1.2992166e-14      1.5050852e-12      4.8259804e-09      1.0214779e-03      1.9333527e-18    6.3476445e-04    1.2744868e-07    2.0984793e+00    5.5605985e+01                0                0
    9.8152726e-03    1.9140252e-03   -7.2220750e-02   -1.0981726e-01    3.8852379e-01   -1.2354375e+00    9.9410615e+02    4.7029296e+05      8.0465336e-10      1.1041022e-01      7.4574181e-01      9.7262837e-02      4.5538545e-02      7.5730995e-07      1.6439150e-09      2.2914495e-09      4.9610885e-10      6.9890612e-10      1.1373819e-08      4.9735636e-08      5.2538246e-08      4.4584229e-13      5.7163272e-10      5.9029572e-11      1.3417223e-12      2.7499422e-16      5.8661067e-10      1.5545800e-10      2.7604839e-15      4.3416757e-13      3.2774971e-14      1.2221792e-13      5.3305937e-14      1.7624192e-15      2.2548736e-16      4.9230988e-16      0.0000000e+00      1.4180064e-09      1.5398532e-15      5.9312170e-14      8.8784388e-14      4.3009322e-14      1.4313743e-07      5.5752085e-13      3.6445445e-10      9.3692737e-15      1.4802254e-12      2.8867217e-09      1.0455573e-03      9.4364168e-19    6.3602516e-04    1.3894958e-07    1.9913369e+00    5.4453738e+01                0                0
    1.4073682e-02    4.9147549e-03   -7.6220750e-02   -1.6330903e-01    3.2385230e-01   -1.5007948e+00    1.0042115e+03    4.7029538e+05      1.0134888e-09      1.1207960e-01      7.4607569e-01      9.5944033e-02      4.4901695e-02      1.4278936e-06      3.0180552e-09      4.1587338e-09      9.2765011e-10      1.0609306e-09      1.8442145e-08      9.4517244e-08      1.1212760e-07      5.3642442e-13      7.7196142e-10      6.2353845e-11      7.8751782e-13      2.0364062e-16      9.7625437e-10      1.4569732e-10      9.5354053e-16      4.3874929e-13      2.2841538e-14      8.3315037e-14      3.2356007e-14      1.1413118e-15      1.4270287e-16      2.6444144e-16      0.0000000e+00      2.2458368e-09      1.4419740e-15      4.8131158e-14      6.0292421e-14      3.4218961e-14      2.7198215e-07      4.8775312e-13      6.5046471e-10      8.9832473e-15      1.1479965e-12      5.4892254e-09      9.9704332e-04      4.4735454e-19    6.2106033e-04    1.4933175e-07    2.0406812e+00    5.5432501e+01                0                0
    9.8152726e-03    1.9140252e-03   -7.6220750e-02   -1.3509890e-01    4.4245776e-01   -1.4453915e+00    9.7947803e+02    4.7029530e+05      1.2756985e-09      1.1301447e-01      7.4630527e-01      9.5121884e-02      4.4533318e-02      8.5791867e-07      1.9362483e-09      2.7331023e-09      5.6185419e-10      9.4655854e-10      1.4713004e-08      5.4869925e-08      4.2669165e-08      3.3255166e-13      4.0508118e-10      5.9940485e-11      1.2974488e-12      1.7422882e-16      8.0021671e-10      2.1095349e-10      3.6369101e-15      3.9302292e-13      4.2705997e-14      1.6745917e-13      9.7332224e-14      2.9097907e-15      4.2948780e-16      1.2140665e-15      0.0000000e+00      1.9132189e-09      1.5821032e-15      7.1956196e-14      1.2231402e-13      5.2550042e-14      1.5850147e-07      5.9870267e-13      4.4337165e-10      7.9899254e-15      1.5022512e-12      3.1952533e-09      1.0239203e-03      4.3028108e-19    6.2323358e-04    1.6296261e-07    1.9384570e+00    5.4689254e+01                0                0
    5.9797296e-03    1.2384426e-03   -7.2220750e-02   -8.9122645e-02    3.1813977e-01   -1.2377127e+00    9.6625799e+02    4.7029309e+05      8.1698405e-10      1.1209053e-01      7.4612505e-01      9.5839064e-02      4.4884392e-02      4.9451494e-07      1.1515134e-09      1.6266968e-09      3.2417435e-10      6.0608006e-10      9.2979014e-09      3.1141449e-08      2.1108697e-08      1.3372697e-13      1.7221912e-10      3.0760669e-11      5.4457935e-13      6.0674584e-17      5.2788852e-10      1.3150160e-10      1.9027942e-15      1.7944818e-13      2.1688181e-14      8.8047896e-14      6.1780966e-14      1.7262635e-15      2.7866402e-16      9.3620182e-16      0.0000000e+00      1.2546669e-09      7.8567450e-16      3.8635852e-14      6.4544788e-14      2.8296837e-14      9.0102919e-08      2.8548623e-13      2.6756074e-10      3.4361350e-15      6.5021008e-13      1.8155072e-09      1.0603156e-03      2.1759091e-19    6.3135468e-04    1.5122278e-07    1.9027097e+00    5.4720142e+01                0                0
    5.9797296e-03    1.2384426e-03   -7.6220750e-02   -1.0646293e-01    3.6088087e-01   -1.4686423e+00    9.5228284e+02    4.7029537e+05      1.2013813e-09      1.1436447e-01      7.4662177e-01      9.3967025e-02      4.4004622e-02      5.2990583e-07      1.2891908e-09      1.8307999e-09      3.4956209e-10      8.2342647e-10      1.1459679e-08      3.2634242e-08      1.8319864e-08      1.1236739e-13      1.4517861e-10      3.3349661e-11      5.9146114e-13      4.7707020e-17      6.9709317e-10      1.8868897e-10      3.4988727e-15      1.8715395e-13      3.1009494e-14      1.3293084e-13      1.2386316e-13      3.1088497e-15      5.6707857e-16      2.5111672e-15      0.0000000e+00      1.6174937e-09      9.1005636e-16      5.2866131e-14      9.8019843e-14      3.9045481e-14      9.4980062e-08      3.0977422e-13      3.0842765e-10      3.4914131e-15      7.3167618e-13      1.9118540e-09      1.0414121e-03      1.2693784e-19    6.1927749e-04    1.7654145e-07    1.8546270e+00    5.5611014e+01                0                0
    1.3747755e-02    2.0000000e-03   -4.8220750e-02    4.6635692e-02    1.3209676e-01   -1.8508491e-01    1.0966453e+03    4.7028242e+05      5.5444804e-11      9.2448549e-02      7.4171063e-01      1.1212662e-01      5.2538313e-02      4.3471436e-07      7.5012584e-10      8.7196230e-10      3.0485883e-10      8.8042159e-11      3.4646101e-09      3.0871395e-08      1.3261080e-07      8.2444055e-13      1.2615847e-09      2.0628003e-11      2.6854477e-13      4.2341908e-16      8.7124834e-11      1.0019518e-11      9.1191721e-17      1.7793922e-13      1.7263092e-15      5.3169544e-15      4.2781047e-16      2.6252614e-17      1.3620095e-18      6.2657024e-19      0.0000000e+00      2.1189729e-10      3.1244539e-16      4.4989325e-15      3.7328052e-15      3.1541347e-15      1.0025990e-07      2.5630358e-13      1.2673327e-10      5.0999020e-15      4.0134914e-13      2.0277249e-09      1.1751748e-03      1.2764770e-17    7.0277640e-04    5.2370763e-08    2.1450504e+00    4.8459470e+01                0                0
    1.3747755e-02    2.0000000e-03   -5.2220750e-02    2.1547623e-02    1.5486200e-01   -3.5600940e-01    1.0875871e+03    4.7028382e+05      6.5590053e-11      9.4577258e-02      7.4222414e-01      1.1035158e-01      5.1692683e-02      4.5784710e-07      7.8559443e-10      9.3459786e-10      3.1633620e-10      9.1754344e-11      3.7552400e-09      3.2333818e-08      1.2460759e-07      8.4786035e-13      1.3048367e-09      2.1031956e-11      2.9922834e-13      4.3464098e-16      8.9259025e-11      1.1931482e-11      1.2242623e-16      1.7728669e-13      2.2029880e-15      6.8504298e-15      6.4587595e-16      3.7797757e-17      2.1703116e-18      1.1053582e-18      0.0000000e+00      2.1527253e-10      3.3016262e-16      5.2057799e-15      4.8229135e-15      3.7239739e-15      1.0373868e-07      2.8488947e-13      1.3459079e-10      4.9767509e-15      4.2497491e-13      2.0985528e-09      1.1536080e-03      1.2544421e-17    6.9571583e-04    5.8021670e-08    2.1746168e+00    5.0527350e+01                0                0
    1.4073682e-02    4.9147549e-03   -4.8220750e-02    2.9380152e-02    1.2549238e-01   -2.1606353e-01    1.1042184e+03    4.7028237e+05      6.3820992e-11      9.1542558e-02      7.4151263e-01      1.1288098e-01      5.2889003e-02      4.4299154e-07      7.6262107e-10      8.7419521e-10      3.1466010e-10      9.0720218e-11      3.6489406e-09      3.1691455e-08      1.4320091e-07      7.1420552e-13      1.0764178e-09      2.0029697e-11      2.2035282e-13      3.3629799e-16      9.5399931e-11      9.1196722e-12      5.8498933e-17      1.6451911e-13      1.5905984e-15      4.8795980e-15      3.6525584e-16      2.3062047e-17      1.1442954e-18      4.8481555e-19      0.0000000e+00      2.1584885e-10      2.6278359e-16      3.7291012e-15      3.4207657e-15      2.5445533e-15      1.0361245e-07      2.3824181e-13      1.2733707e-10      4.5354066e-15      3.7313615e-13      2.0950591e-09      1.1740974e-03      9.1153232e-18    7.0359341e-04    5.1424180e-08    2.1731216e+00    4.9238869e+01                0                0
    9.8152726e-03    1.9140252e-03   -4.8220750e-02    2.8330848e-02    1.6363366e-01   -8.2456721e-02    1.0619749e+03    4.7028251e+05      1.0262374e-10      9.6548573e-02      7.4260756e-01      1.0871705e-01      5.0951920e-02      4.3806731e-07      7.8492050e-10      1.0026021e-09      2.9257011e-10      1.3553059e-10      3.9399002e-09      3.0429858e-08      8.1812053e-08      5.8752978e-13      8.4528986e-10      2.3133330e-11      3.7305908e-13      3.1662563e-16      1.2758210e-10      1.9164012e-11      2.0694959e-16      1.9575229e-13      3.5956279e-15      1.1511048e-14      1.5827107e-15      8.0631163e-17      5.7417665e-18      4.1500959e-18      0.0000000e+00      3.0368586e-10      4.1912311e-16      8.1581776e-15      8.1656641e-15      5.7545302e-15      9.3488095e-08      2.7296717e-13      1.4689380e-10      4.9997149e-15      4.8000617e-13      1.8907657e-09      1.1742435e-03      6.4322798e-18    6.9492838e-04    5.8732026e-08    2.0117988e+00    4.4973520e+01                0                0
    1.4073682e-02    4.9147549e-03   -5.2220750e-02    6.4651028e-04    1.4179769e-01   -3.8627955e-01    1.0945144e+03    4.7028379e+05      9.7961009e-11      9.3811874e-02      7.4205720e-01      1.1098990e-01      5.1988714e-02      4.7968054e-07      8.3173928e-10      9.8331527e-10      3.3209609e-10      1.0974681e-10      3.3346081e-09      3.3736213e-08      1.3878697e-07      5.5345162e-13      8.7601761e-10      1.6369755e-11      1.3961116e-13      2.0433502e-16      1.1016674e-10      8.7592878e-12      3.6114609e-17      1.3719596e-13      1.9586759e-15      6.0646060e-15      5.3494818e-16      3.2211770e-17      1.7838337e-18      8.3397844e-19      0.0000000e+00      2.5472115e-10      2.4011062e-16      3.8306894e-15      4.2628414e-15      2.5691818e-15      1.0893682e-07      1.4879886e-13      1.4327388e-10      3.7267648e-15      3.8966454e-13      2.2037898e-09      1.1515386e-03      5.1040991e-18    6.9607857e-04    5.7176719e-08    2.2004720e+00    5.1213249e+01                0                0
    9.8152726e-03    1.9140252e-03   -5.2220750e-02    5.6328430e-03    1.9023078e-01   -2.5917850e-01    1.0553875e+03    4.7028390e+05      1.5135999e-10      9.8120524e-02      7.4299857e-01      1.0740086e-01      5.0322429e-02      4.2232248e-07      7.7591231e-10      9.9555973e-10      2.7804192e-10      1.5960873e-10      3.2006509e-09      2.9073950e-08      7.5193941e-08      3.4073040e-13      5.1077747e-10      1.6283457e-11      1.7841023e-13      1.3097345e-16      1.4447803e-10      1.5023259e-11      7.8613980e-17      1.3506472e-13      3.4835956e-15      1.1264102e-14      1.7284286e-15      8.4843467e-17      6.4476332e-18      5.1451120e-18      0.0000000e+00      3.2153705e-10      2.8342881e-16      6.2184015e-15      8.0054832e-15      4.2569826e-15      8.8190072e-08      1.2554461e-13      1.4675096e-10      3.4245171e-15      4.0681177e-13      1.7834443e-09      1.1569968e-03      2.4020085e-18    6.8976711e-04    6.4121312e-08    2.0480964e+00    4.7349473e+01                0                0
    5.9797296e-03    1.2384426e-03   -4.8220750e-02    8.0944180e-03    1.3452360e-01   -1.3758984e-02    1.0250343e+03    4.7028273e+05      2.2650744e-10      1.0079356e-01      7.4353658e-01      1.0519053e-01      4.9310188e-02      4.6509505e-07      9.1459756e-10      1.2334971e-09      3.0329790e-10      2.3519469e-10      4.8658384e-09      3.1384451e-08      5.2231263e-08      2.3300669e-13      3.4677887e-10      1.8289051e-11      2.0784207e-13      8.4730522e-17      2.2453287e-10      2.8116946e-11      1.4053986e-16      1.3441478e-13      4.9482694e-15      1.6943157e-14      4.2990073e-15      1.7779868e-16      1.7870428e-17      2.1704463e-17      0.0000000e+00      5.1633821e-10      3.6649088e-16      9.9489911e-15      1.2156569e-14      6.9348825e-15      9.2233864e-08      1.4539159e-13      1.8669640e-10      2.9075604e-15      3.6077285e-13      1.8636422e-09      1.1684892e-03      9.9780530e-19    6.8294745e-04    6.6799578e-08    1.8751934e+00    4.1687252e+01                0                0
    5.9797296e-03    1.2384426e-03   -5.2220750e-02   -6.1870483e-03    1.5687598e-01   -1.9912919e-01    1.0204447e+03    4.7028414e+05      1.8351999e-10      1.0186819e-01      7.4381875e-01      1.0428345e-01      4.8873457e-02      4.0802495e-07      8.1005715e-10      1.0971237e-09      2.6650153e-10      2.1226381e-10      4.5804431e-09      2.7501443e-08      4.3102476e-08      3.3311185e-13      4.5435166e-10      2.3987026e-11      4.6776339e-13      1.8057243e-16      1.8967148e-10      3.8589870e-11      5.0671655e-16      1.8952476e-13      6.9763743e-15      2.4068352e-14      6.4179328e-15      2.5693254e-16      2.5941166e-17      3.4245590e-17      0.0000000e+00      4.7349134e-10      5.6450258e-16      1.5639451e-14      1.7301488e-14      1.1176219e-14      8.0556212e-08      2.4911122e-13      1.6651248e-10      4.3319332e-15      4.9463114e-13      1.6273578e-09      1.1555864e-03      2.2157470e-18    6.7954886e-04    7.2133770e-08    1.9170055e+00    4.4381375e+01                0                0
    1.3747755e-02    2.0000000e-03   -5.6220750e-02   -2.4906643e-03    1.8195173e-01   -5.3515995e-01    1.0758860e+03    4.7028535e+05      1.0454936e-10      9.7156027e-02      7.4281847e-01      1.0821503e-01      5.0680269e-02      5.2604551e-07      9.1864152e-10      1.1322627e-09      3.5737491e-10      1.3531909e-10      4.2707304e-09      3.6903826e-08      1.2297386e-07      5.7679601e-13      9.1190960e-10      2.0359966e-11      2.1999657e-13      2.3691822e-16      1.3682677e-10      1.4031632e-11      7.6011026e-17      1.6686680e-13      2.5256864e-15      7.9585392e-15      9.0857565e-16      5.0097108e-17      3.2591759e-18      1.9371719e-18      0.0000000e+00      3.0434498e-10      3.1381264e-16      5.4907996e-15      5.6203679e-15      3.7562726e-15      1.1593552e-07      1.9856962e-13      1.6439374e-10      4.2124379e-15      3.9254910e-13      2.3450003e-09      1.1293980e-03      4.5882733e-18    6.8612390e-04    6.6840594e-08    2.1855331e+00    5.2218752e+01                0                0
    1.3747755e-02    2.0000000e-03   -6.0220750e-02   -2.2099540e-02    2.1225965e-01   -7.2249872e-01    1.0623031e+03    4.7028705e+05      1.4889515e-10      1.0002624e-01      7.4346242e-01      1.0584549e-01      4.9561079e-02      6.3473873e-07      1.1368894e-09      1.4520137e-09      4.2397712e-10      1.9611089e-10      5.6895874e-09      4.4092690e-08      1.1884937e-07      8.2904803e-13      1.1959054e-09      3.3086567e-11      5.2635753e-13      4.4036858e-16      1.8516512e-10      2.7562757e-11      2.9193510e-16      2.7912276e-13      5.1658741e-15      1.6544608e-14      2.2851800e-15      1.1624972e-16      8.2972774e-18      6.0214434e-18      0.0000000e+00      4.3984390e-10      5.9835579e-16      1.1688887e-14      1.1737089e-14      8.2340126e-15      1.3549877e-07      3.8580698e-13      2.1273263e-10      7.0964870e-15      6.8506339e-13      2.7404310e-09      1.1038286e-03      5.7210546e-18    6.7481122e-04    7.8483843e-08    2.1797098e+00    5.3532336e+01                0                0
    1.4073682e-02    4.9147549e-03   -5.6220750e-02   -2.7007900e-02    1.6255130e-01   -5.6403703e-01    1.0821342e+03    4.7028531e+05      9.8096252e-11      9.6526417e-02      7.4268110e-01      1.0874145e-01      5.0923679e-02      5.5799067e-07      9.7650335e-10      1.1919507e-09      3.8115924e-10      1.3959994e-10      4.2686563e-09      3.9158382e-08      1.3801512e-07      6.2911714e-13      9.7213717e-10      2.1025543e-11      2.1979710e-13      2.4591088e-16      1.3949609e-10      1.3228993e-11      6.6935821e-17      1.7751819e-13      2.3059704e-15      7.2176672e-15      7.4942339e-16      4.2417128e-17      2.5853502e-18      1.4348914e-18      0.0000000e+00      3.2291098e-10      3.3065422e-16      5.4753492e-15      5.0901455e-15      3.7215416e-15      1.2382057e-07      1.9431107e-13      1.7345884e-10      4.6203939e-15      3.8934515e-13      2.5043581e-09      1.1264823e-03      4.4984087e-18    6.8608842e-04    6.6027392e-08    2.2091897e+00    5.2803361e+01                0                0
    9.8152726e-03    1.9140252e-03   -5.6220750e-02   -1.6570617e-02    2.2136964e-01   -4.4323217e-01    1.0459341e+03    4.7028541e+05      1.5238372e-10      1.0018790e-01      7.4348159e-01      1.0568522e-01      4.9508105e-02      4.4303254e-07      8.2743386e-10      1.0800513e-09      2.9212008e-10      1.7376449e-10      4.0285406e-09      3.0479669e-08      7.0063815e-08      4.1729407e-13      6.2790776e-10      2.1013535e-11      2.9953812e-13      1.9330926e-16      1.5820501e-10      2.2586920e-11      1.8312369e-16      1.7548270e-13      4.7280615e-15      1.5526041e-14      2.7740793e-15      1.2913386e-16      1.0678472e-17      9.7125988e-18      0.0000000e+00      3.7267230e-10      4.1606084e-16      9.5077284e-15      1.1067448e-14      6.6292424e-15      9.1504984e-08      1.8926238e-13      1.6014696e-10      4.3038395e-15      4.8718158e-13      1.8496397e-09      1.1365420e-03      3.0552467e-18    6.8176593e-04    7.3059105e-08    2.0660821e+00    4.9412732e+01                0                0
    1.4073682e-02    4.9147549e-03   -6.0220750e-02   -5.2371181e-02    1.8761355e-01   -7.5049384e-01    1.0680294e+03    4.7028703e+05      1.4135489e-10      9.9512930e-02      7.4335000e-01      1.0627640e-01      4.9759543e-02      6.7981062e-07      1.2008622e-09      1.5271765e-09      4.5649527e-10      1.9174080e-10      6.1541350e-09      4.7440211e-08      1.3209103e-07      7.3099152e-13      1.0719434e-09      3.1095293e-11      3.9314537e-13      3.3410601e-16      1.9568034e-10      2.4923451e-11      1.6897534e-16      2.4257163e-13      3.8825872e-15      1.2379118e-14      1.6314702e-15      8.5273871e-17      6.0031827e-18      4.0652908e-18      0.0000000e+00      4.3929731e-10      4.8793221e-16      9.0921105e-15      8.7685596e-15      6.3040995e-15      1.4659774e-07      3.6106928e-13      2.2280886e-10      5.8180988e-15      5.1743193e-13      2.9651791e-09      1.1001088e-03      4.1473536e-18    6.7442749e-04    7.7608785e-08    2.2014748e+00    5.4019475e+01                0                0
    9.8152726e-03    1.9140252e-03   -6.0220750e-02   -3.7899965e-02    2.5721782e-01   -6.3756197e-01    1.0345514e+03    4.7028712e+05      2.2481348e-10      1.0256724e-01      7.4402005e-01      1.0371921e-01      4.8578531e-02      4.9934547e-07      9.7561837e-10      1.3051655e-09      3.2649030e-10      2.5279260e-10      5.0224596e-09      3.3832695e-08      6.2199661e-08      3.5124862e-13      5.0210817e-10      2.4464403e-11      3.3832460e-13      1.5846584e-16      2.2989258e-10      3.3270302e-11      2.4032166e-16      1.9282711e-13      6.2924139e-15      2.1240148e-14      4.8110785e-15      2.0501535e-16      1.9181077e-17      2.1803469e-17      0.0000000e+00      5.4504286e-10      5.0740050e-16      1.3034746e-14      1.5213505e-14      9.1081435e-15      9.9863281e-08      2.0431401e-13      1.9742186e-10      4.4592102e-15      5.1251845e-13      2.0177902e-09      1.1142714e-03      1.6489629e-18    6.7182793e-04    8.5141602e-08    2.0679906e+00    5.1168366e+01                0                0
    5.9797296e-03    1.2384426e-03   -5.6220750e-02   -2.1192467e-02    1.8299204e-01   -3.9079656e-01    1.0128395e+03    4.7028563e+05      2.4015717e-10      1.0346860e-01      7.4420062e-01      1.0295157e-01      4.8239721e-02      3.9106736e-07      8.0443909e-10      1.1011344e-09      2.5474781e-10      2.5947955e-10      4.7604726e-09      2.6130242e-08      3.5507569e-08      2.0260067e-13      2.7370747e-10      2.0846564e-11      3.0743266e-13      9.2228909e-17      2.3764416e-10      3.9215292e-11      3.1019018e-16      1.5118492e-13      6.5246813e-15      2.3013750e-14      7.1717373e-15      2.7055260e-16      2.9469876e-17      4.5365472e-17      0.0000000e+00      5.5156045e-10      4.4649285e-16      1.3658807e-14      1.6595086e-14      9.6785246e-15      7.5713760e-08      1.7272379e-13      1.7023267e-10      3.2305483e-15      3.9691434e-13      1.5286070e-09      1.1389465e-03      8.8528458e-19    6.7302413e-04    8.1372104e-08    1.9421308e+00    4.6894454e+01                0                0
    5.9797296e-03    1.2384426e-03   -6.0220750e-02   -3.5873688e-02    2.1276677e-01   -5.9785714e-01    1.0031137e+03    4.7028735e+05      2.8617936e-10      1.0540933e-01      7.4464523e-01      1.0134548e-01      4.7479293e-02      4.0038976e-07      8.4737320e-10      1.1678612e-09      2.6005832e-10      2.9978224e-10      5.1776744e-09      2.6494601e-08      3.1302467e-08      1.4360626e-13      2.0763289e-10      1.7280437e-11      2.1111886e-13      5.2185992e-17      2.7619238e-10      4.0713023e-11      2.5582791e-16      1.2079681e-13      6.3525613e-15      2.3183152e-14      8.9983307e-15      3.1781848e-16      3.9681333e-17      7.2726042e-17      0.0000000e+00      6.3345942e-10      3.9702160e-16      1.3336637e-14      1.6778069e-14      9.4746595e-15      7.6202204e-08      1.3185693e-13      1.8278877e-10      2.4585041e-15      3.1630845e-13      1.5378955e-09      1.1201185e-03      4.4669559e-19    6.6434083e-04    9.4072392e-08    1.9525633e+00    4.9228686e+01                0                0
    2.9779184e-02    9.9638585e-03   -4.8220750e-02    1.6727077e-02   -1.4913894e-01   -1.2591646e+00    1.2003041e+03    4.7028212e+05      2.4765813e-11      8.1665679e-02      7.3936139e-01      1.2120142e-01      5.6721941e-02      1.4734823e-06      3.2387073e-09      1.8166651e-09      1.3398534e-09      7.0239641e-11      9.2643020e-09      1.1060913e-07      1.7305385e-06      6.0153306e-12      1.0605753e-08      4.4121206e-11      3.2894177e-13      2.1540942e-15      1.1643032e-10      5.1920322e-12      2.6947928e-17      3.8998610e-13      4.1208677e-16      1.2160161e-15      2.6575499e-17      2.4053588e-18      6.0775855e-20      2.0572230e-18      0.0000000e+00      1.9682429e-10      2.7130093e-16      1.7400379e-15      8.3035353e-16      1.3696711e-15      4.3402785e-07      7.7660953e-13      2.6679476e-10      2.7875868e-14      3.9311835e-13      8.6835011e-09      1.0457861e-03      4.6272010e-17    6.4099047e-04    9.9068776e-08    2.3970025e+00    5.8985539e+01                0                0
    2.5954986e-02    9.3754536e-03   -4.8220750e-02    5.5781520e-02   -9.1622660e-02   -9.2039437e-01    1.1933049e+03    4.7028197e+05      3.5456009e-11      8.1418681e-02      7.3931027e-01      1.2135438e-01      5.6811395e-02      9.5860119e-07      2.0022578e-09      1.2635802e-09      8.3172308e-10      6.3999932e-11      5.6004660e-09      6.9701881e-08      9.9505341e-07      3.5555272e-12      6.1819847e-09      2.8879594e-11      2.1203121e-13      1.2830813e-15      8.4284665e-11      3.6999103e-12      1.7757792e-17      2.6166015e-13      5.8648960e-16      1.7310629e-15      3.4937413e-17      3.5037265e-18      6.9637654e-20      7.8701094e-20      0.0000000e+00      1.6529979e-10      2.1971466e-16      1.5841244e-15      1.1836853e-15      1.1462514e-15      2.7262522e-07      4.0218123e-13      1.8449076e-10      1.6341366e-14      5.3271872e-13      5.4661559e-09      1.1029497e-03      4.2439651e-17    6.7457599e-04    6.7031366e-08    2.4292035e+00    5.8361910e+01                0                0
    2.9779184e-02    9.9638585e-03   -5.2220750e-02   -3.8491406e-03   -1.6587512e-01   -1.4251457e+00    1.1767659e+03    4.7028347e+05      3.9644544e-11      8.6741569e-02      7.4052632e-01      1.1699303e-01      5.4729898e-02      1.8836181e-06      3.6760211e-09      2.6892300e-09      1.5802380e-09      1.1118686e-10      1.6366092e-08      1.4378899e-07      1.5626230e-06      9.6383587e-12      1.5170881e-08      7.7169015e-11      8.0293631e-13      4.8406188e-15      1.5437052e-10      1.2215675e-11      1.2466198e-16      6.5827214e-13      1.0840180e-15      3.2121434e-15      8.8837201e-17      7.6472637e-18      2.0993685e-19      2.6791058e-18      0.0000000e+00      3.2007863e-10      6.4316774e-16      4.7912108e-15      2.2065346e-15      4.1647443e-15      5.1841651e-07      1.8703957e-12      3.8959983e-10      2.9673491e-14      7.6395873e-13      1.0416367e-08      1.0050259e-03      6.9402881e-17    6.2386817e-04    1.0802511e-07    2.3658853e+00    5.8373849e+01                0                0
    2.5954986e-02    9.3754536e-03   -5.2220750e-02    2.9833272e-02   -1.0482681e-01   -1.0962907e+00    1.1735012e+03    4.7028338e+05      3.0637895e-11      8.5818500e-02      7.4032679e-01      1.1770489e-01      5.5081955e-02      1.2201661e-06      2.3704706e-09      1.7814784e-09      1.0063881e-09      7.8971163e-11      7.5767183e-09      9.0473992e-08      9.9445037e-07      3.6100108e-12      6.2576688e-09      3.4168817e-11      2.6931598e-13      1.2704695e-15      1.1404472e-10      5.8607451e-12      2.8779414e-17      2.9934323e-13      5.3549434e-16      1.5876665e-15      4.3097092e-17      3.9186848e-18      9.8322224e-20      1.0639077e-19      0.0000000e+00      2.2667286e-10      2.8687034e-16      2.2055773e-15      1.0911789e-15      1.6189779e-15      3.3110637e-07      5.4519975e-13      2.5765952e-10      1.3387555e-14      3.4522876e-13      6.6563197e-09      1.0652050e-03      2.7390427e-17    6.5935952e-04    7.5788197e-08    2.4151120e+00    5.8553598e+01                0                0
    2.9747755e-02    6.0000000e-03   -4.8220750e-02    3.4116080e-02   -1.4641647e-01   -1.1632154e+00    1.2048419e+03    4.7028210e+05      9.4697160e-12      8.0490410e-02      7.3912172e-01      1.2214785e-01      5.7169668e-02      1.1830481e-06      2.6614101e-09      1.3685192e-09      1.1130058e-09      3.9240953e-11      1.1171318e-08      9.4537398e-08      1.4554772e-06      9.0364245e-12      1.4329838e-08      4.6622691e-11      4.4630037e-13      4.4433830e-15      7.1002791e-11      4.9320991e-12      5.3456297e-17      3.9684557e-13      2.3938045e-16      7.0505859e-16      1.1879202e-17      1.2519876e-18      2.1896200e-20      7.3925544e-20      0.0000000e+00      1.0802560e-10      2.3985104e-16      1.4245181e-15      4.8059549e-16      1.7207023e-15      3.5844826e-07      1.5437465e-12      2.0231515e-10      2.8712526e-14      2.7670815e-13      7.1630954e-09      1.0672282e-03      1.4236243e-16    6.5427451e-04    8.3079124e-08    2.4208880e+00    5.9048952e+01                0                0
    2.5747755e-02    6.0000000e-03   -4.8220750e-02    5.6639904e-02   -7.9183631e-02   -8.5515847e-01    1.1917467e+03    4.7028207e+05      3.0692317e-11      8.1340090e-02      7.3929518e-01      1.2140715e-01      5.6840202e-02      8.3909161e-07      1.7490295e-09      1.1068290e-09      7.2728094e-10      5.5466813e-11      4.9509523e-09      6.1086711e-08      8.6670577e-07      3.1685040e-12      5.4683555e-09      2.5302201e-11      1.8737832e-13      1.1603560e-15      7.3159241e-11      3.2418022e-12      1.5987610e-17      2.2852071e-13      5.0726860e-16      1.4972962e-15      3.0228930e-17      3.0342311e-18      6.0046430e-20      1.1544652e-20      0.0000000e+00      1.4348788e-10      1.9128609e-16      1.3799648e-15      1.0239354e-15      1.0103269e-15      2.3848443e-07      3.6609311e-13      1.6154990e-10      1.4253690e-14      4.6144535e-13      4.7819895e-09      1.1153479e-03      4.3768603e-17    6.8168988e-04    6.0561587e-08    2.4274922e+00    5.7874478e+01                0                0
    2.9747755e-02    2.0000000e-03   -4.8220750e-02    4.8026187e-02   -1.3592898e-01   -1.1098174e+00    1.2097627e+03    4.7028213e+05      6.8022803e-12      7.9460364e-02      7.3891403e-01      1.2298096e-01      5.7561684e-02      9.7751696e-07      2.2824700e-09      1.0875601e-09      9.3983336e-10      2.7496965e-11      6.6621716e-09      7.6161717e-08      1.3042268e-06      5.2344080e-12      8.9695034e-09      2.7967125e-11      2.1747041e-13      1.9429228e-15      6.0058749e-11      2.8079769e-12      1.7662471e-17      2.5139718e-13      1.2053025e-16      3.5488723e-16      5.7105952e-18      6.1735332e-19      1.0290862e-20      3.6958485e-21      0.0000000e+00      7.7741457e-11      1.2210859e-16      7.0421701e-16      2.4166612e-16      7.3924341e-16      3.0053047e-07      6.5113309e-13      1.6119068e-10      2.3057000e-14      1.3652320e-13      5.9984472e-09      1.0802812e-03      7.5127569e-17    6.6263441e-04    7.1501630e-08    2.4379200e+00    5.9219605e+01                0                0
    2.5747755e-02    2.0000000e-03   -4.8220750e-02    6.2322681e-02   -8.0134284e-02   -8.1171732e-01    1.1914160e+03    4.7028215e+05      2.7095740e-11      8.1195861e-02      7.3927050e-01      1.2151537e-01      5.6892951e-02      7.3710306e-07      1.5370426e-09      9.7224583e-10      6.3888536e-10      4.8765042e-11      4.2923645e-09      5.3592627e-08      7.6199870e-07      2.7369675e-12      4.7412375e-09      2.2010133e-11      1.6150881e-13      9.8386035e-16      6.4295657e-11      2.8256696e-12      1.3520650e-17      1.9918376e-13      4.4720618e-16      1.3200955e-15      2.6769630e-17      2.6819385e-18      5.3204570e-20      6.6831336e-21      0.0000000e+00      1.2613166e-10      1.6688709e-16      1.2080649e-15      9.0281336e-16      8.7702116e-16      2.0949182e-07      3.0793092e-13      1.4190231e-10      1.2503540e-14      4.0568996e-13      4.2006174e-09      1.1235332e-03      4.3340639e-17    6.8666829e-04    5.5109447e-08    2.4289840e+00    5.7672332e+01                0                0
    2.9747755e-02    6.0000000e-03   -5.2220750e-02    9.8249924e-03   -1.6213036e-01   -1.3306943e+00    1.1821131e+03    4.7028348e+05      1.8852917e-11      8.5434746e-02      7.4025850e-01      1.1804803e-01      5.5228397e-02      1.5429893e-06      3.0236170e-09      2.1097624e-09      1.3039418e-09      6.9915348e-11      1.0900575e-08      1.1567427e-07      1.3637425e-06      6.4431888e-12      1.0913621e-08      4.7146836e-11      4.1947595e-13      2.5489177e-15      1.1124495e-10      7.2067708e-12      5.0712895e-17      4.0200172e-13      4.2137521e-16      1.2473117e-15      3.0936804e-17      2.8950451e-18      6.8310713e-20      1.0301213e-19      0.0000000e+00      2.1418767e-10      3.5523504e-16      2.4880242e-15      8.5572566e-16      2.1354296e-15      4.3040152e-07      9.7791341e-13      3.0507538e-10      2.0276523e-14      3.0833029e-13      8.6460341e-09      1.0268339e-03      5.2173848e-17    6.3746298e-04    9.2750303e-08    2.3951251e+00    5.8714872e+01                0                0
    2.5747755e-02    6.0000000e-03   -5.2220750e-02    2.5882478e-02   -9.0729057e-02   -1.0268765e+00    1.1723670e+03    4.7028353e+05      2.7106704e-11      8.5658897e-02      7.4029459e-01      1.1782403e-01      5.5141936e-02      1.0745991e-06      2.0859404e-09      1.5704771e-09      8.8497174e-10      6.9683403e-11      6.4210369e-09      7.9450491e-08      8.7468449e-07      2.9704886e-12      5.2375431e-09      2.8704418e-11      2.1558399e-13      9.6333604e-16      1.0111016e-10      4.9846680e-12      2.0888666e-17      2.5219916e-13      4.5328036e-16      1.3442561e-15      3.6868483e-17      3.3533722e-18      8.4395881e-20      1.9114588e-20      0.0000000e+00      2.0021791e-10      2.4084019e-16      1.8603449e-15      9.2406680e-16      1.3324628e-15      2.9131810e-07      4.2398178e-13      2.2710784e-10      1.1296726e-14      2.8735443e-13      5.8568009e-09      1.0782062e-03      2.4061696e-17    6.6691617e-04    6.9250901e-08    2.4178951e+00    5.8270985e+01                0                0
    2.9747755e-02    2.0000000e-03   -5.2220750e-02    2.2164674e-02   -1.4847137e-01   -1.2758032e+00    1.1877267e+03    4.7028347e+05      2.0863302e-11      8.4289443e-02      7.4002664e-01      1.1897537e-01      5.5664619e-02      1.2879793e-06      2.6047337e-09      1.7084565e-09      1.0999215e-09      6.1299592e-11      6.6171216e-09      9.4012975e-08      1.2559081e-06      3.7776793e-12      6.6710024e-09      2.9200641e-11      2.0423764e-13      1.0817415e-15      1.0038972e-10      4.1405287e-12      1.5822789e-17      2.6106897e-13      3.0818530e-16      9.1099872e-16      2.0475316e-17      1.9906580e-18      4.3256976e-20      9.4015087e-21      0.0000000e+00      1.8045800e-10      2.0437657e-16      1.4138301e-15      6.2392016e-16      1.0528848e-15      3.6313428e-07      4.0439978e-13      2.4781585e-10      1.5994472e-14      2.4188448e-13      7.2885474e-09      1.0408939e-03      2.6110478e-17    6.4647579e-04    8.1093384e-08    2.4173267e+00    5.9122743e+01                0                0
    2.5747755e-02    2.0000000e-03   -5.2220750e-02    3.3286855e-02   -8.5016761e-02   -9.8001015e-01    1.1727626e+03    4.7028353e+05      2.3917132e-11      8.5367738e-02      7.4023766e-01      1.1805317e-01      5.5251745e-02      9.3972909e-07      1.8259469e-09      1.3724692e-09      7.7407092e-10      6.1086261e-11      5.5421855e-09      6.9405500e-08      7.6744112e-07      2.5462154e-12      4.5024565e-09      2.4805012e-11      1.8428600e-13      8.0852406e-16      8.8699789e-11      4.3118382e-12      1.7504717e-17      2.1836180e-13      3.9671176e-16      1.1765414e-15      3.2321920e-17      2.9379784e-18      7.4027724e-20      1.2387353e-20      0.0000000e+00      1.7531352e-10      2.0812627e-16      1.6108151e-15      8.0879799e-16      1.1457077e-15      2.5482293e-07      3.5820438e-13      1.9849635e-10      9.8360629e-15      2.5097626e-13      5.1229634e-09      1.0876426e-03      2.3439558e-17    6.7254015e-04    6.3516318e-08    2.4230064e+00    5.8229700e+01                0                0
    2.1747755e-02    2.0000000e-03   -5.2220750e-02    4.0387815e-02   -4.0083821e-03   -7.2808047e-01    1.1499187e+03    4.7028361e+05      2.9576519e-11      8.7677674e-02      7.4072706e-01      1.1611257e-01      5.4360372e-02      6.9894009e-07      1.2659258e-09      1.1124053e-09      5.4659968e-10      6.1187140e-11      4.3685072e-09      5.1378251e-08      4.3083973e-07      1.6944419e-12      2.7850450e-09      2.0747477e-11      1.7675582e-13      6.0313197e-16      7.7035979e-11      4.6737739e-12      2.4578393e-17      1.8027546e-13      5.8971823e-16      1.7603330e-15      6.4570445e-17      5.2439284e-18      1.6129615e-19      3.5536773e-20      0.0000000e+00      1.6886296e-10      2.1137351e-16      1.9547535e-15      1.2174301e-15      1.3808507e-15      1.8213726e-07      2.9966058e-13      1.6127533e-10      6.5912523e-15      2.8245343e-13      3.6723429e-09      1.1209489e-03      1.9325967e-17    6.8892129e-04    5.5448514e-08    2.3786403e+00    5.6324351e+01                0                0
    1.7747755e-02    2.0000000e-03   -5.2220750e-02    3.5734492e-02    8.3076273e-02   -5.1549005e-01    1.1206749e+03    4.7028375e+05      2.7376607e-11      9.0890679e-02      7.4142121e-01      1.1342636e-01      5.3118397e-02      5.3914452e-07      9.1264234e-10      9.5526832e-10      4.0002637e-10      6.0412959e-11      4.5398095e-09      3.9393100e-08      2.1882983e-07      1.6777859e-12      2.1144795e-09      2.5393619e-11      3.6900686e-13      9.3577388e-16      6.7693305e-11      7.5503089e-12      1.0699079e-16      2.1330670e-13      9.1426555e-16      2.7582449e-15      1.4012687e-16      9.7313250e-18      3.6816117e-19      1.2499554e-19      0.0000000e+00      1.6590656e-10      3.0156272e-16      3.3974042e-15      1.9232926e-15      2.6589835e-15      1.3356590e-07      5.2345119e-13      1.3779400e-10      6.9163218e-15      3.2760083e-13      2.6994712e-09      1.1424115e-03      2.5466073e-17    6.9628317e-04    5.4314423e-08    2.2920483e+00    5.3669309e+01                0                0
    1.7747755e-02    2.0000000e-03   -4.8220750e-02    6.0771941e-02    6.8014987e-02   -3.4799542e-01    1.1327722e+03    4.7028235e+05      6.5535927e-11      8.8098150e-02      7.4076074e-01      1.1574922e-01      5.4222226e-02      4.7052905e-07      8.1737143e-10      8.2338790e-10      3.5537896e-10      7.7429939e-11      3.5070015e-09      3.4243630e-08      2.1959174e-07      1.2291413e-12      1.8127687e-09      2.2277542e-11      2.4662928e-13      6.4219591e-16      7.5015214e-11      6.3226004e-12      5.2110273e-17      1.9543395e-13      1.7404543e-15      5.2291522e-15      2.3832242e-16      1.7743654e-17      6.2802913e-19      1.7236979e-19      0.0000000e+00      1.8619628e-10      2.8304481e-16      3.3780118e-15      3.6340256e-15      2.3232909e-15      1.1827181e-07      2.8912156e-13      1.2038326e-10      6.8722695e-15      6.8731441e-13      2.3887544e-09      1.1688071e-03      2.1903821e-17    7.0557073e-04    4.8105641e-08    2.2720050e+00    5.2007629e+01                0                0
    2.1747755e-02    2.0000000e-03   -4.8220750e-02    6.9559935e-02   -9.2776911e-03   -5.6120175e-01    1.1653445e+03    4.7028229e+05      1.6892604e-11      8.4180025e-02      7.3990991e-01      1.1901784e-01      5.5738822e-02      5.6969726e-07      1.0769050e-09      8.5379104e-10      4.5834810e-10      3.9981536e-11      3.2433421e-09      4.1203986e-08      4.2823828e-07      1.5158337e-12      2.6018525e-09      1.5159103e-11      1.1643586e-13      4.9927899e-16      5.3640904e-11      2.7859254e-12      1.2715393e-17      1.3213866e-13      3.0508443e-16      9.0713384e-16      2.8186843e-17      2.4244910e-18      6.4123429e-20      5.8694974e-21      0.0000000e+00      1.1482758e-10      1.3961015e-16      1.1421137e-15      6.2497312e-16      8.1326158e-16      1.5215443e-07      2.0265765e-13      1.2327553e-10      5.7648038e-15      1.7791184e-13      3.0625502e-09      1.1522030e-03      2.4666984e-17    7.0058464e-04    4.8312428e-08    2.3702274e+00    5.5154130e+01                0                0
    2.1747755e-02    6.0000000e-03   -4.8220750e-02    6.6776601e-02   -2.0041848e-02   -6.2357651e-01    1.1704117e+03    4.7028211e+05      1.6600593e-11      8.3657990e-02      7.3979426e-01      1.1945891e-01      5.5942106e-02      6.3250635e-07      1.2286671e-09      9.2460809e-10      5.2095190e-10      4.1568884e-11      3.7633036e-09      4.6714370e-08      5.1574826e-07      1.7420951e-12      3.0709631e-09      1.6919990e-11      1.2648285e-13      5.6309987e-16      5.9863125e-11      2.9395868e-12      1.2162995e-17      1.4871052e-13      2.7793772e-16      8.2449934e-16      2.2923079e-17      2.0676587e-18      5.2551946e-20      9.6023824e-21      0.0000000e+00      1.1884091e-10      1.4219608e-16      1.1053556e-15      5.6692624e-16      7.8817180e-16      1.7148168e-07      2.4627811e-13      1.3371839e-10      6.7029640e-15      1.7569813e-13      3.4475016e-09      1.1453581e-03      2.5522506e-17    6.9717953e-04    5.0869930e-08    2.3828974e+00    5.5698061e+01                0                0
    2.1747755e-02    6.0000000e-03   -5.2220750e-02    3.4810494e-02   -2.3169161e-02   -7.8674542e-01    1.1539745e+03    4.7028345e+05      3.2018473e-11      8.7340508e-02      7.4065205e-01      1.1640093e-01      5.4491839e-02      7.8473534e-07      1.4238027e-09      1.2454541e-09      6.1473916e-10      6.7791461e-11      4.9429342e-09      5.7752954e-08      4.8777011e-07      1.9308982e-12      3.1882084e-09      2.3352344e-11      1.9807369e-13      6.9330849e-16      8.6061020e-11      5.2229690e-12      2.6810164e-17      2.0294742e-13      6.3380847e-16      1.8910980e-15      6.8309231e-17      5.6024495e-18      1.7126223e-19      3.7669730e-20      0.0000000e+00      1.8759000e-10      2.3622950e-16      2.1564914e-15      1.3072548e-15      1.5271971e-15      2.0477442e-07      3.4256679e-13      1.8057338e-10      7.4261100e-15      3.0645724e-13      4.1284227e-09      1.1131231e-03      2.0028368e-17    6.8498612e-04    5.8240161e-08    2.3865951e+00    5.6661446e+01                0                0
    1.7907614e-02    5.7029501e-03   -4.8220750e-02    5.4950603e-02    5.2608742e-02   -3.9243256e-01    1.1395327e+03    4.7028216e+05      3.7585095e-11      8.7300848e-02      7.4058628e-01      1.1641518e-01      5.4531211e-02      4.9386851e-07      8.8086547e-10      8.2217787e-10      3.8054629e-10      5.8401320e-11      3.2540265e-09      3.5932648e-08      2.7378972e-07      1.1409624e-12      1.7504297e-09      1.7406557e-11      1.5332222e-13      4.5706807e-16      6.5457354e-11      4.2660889e-12      2.3374315e-17      1.4726173e-13      7.6784947e-16      2.2980795e-15      9.2056328e-17      7.0968155e-18      2.3023866e-19      5.9205189e-20      0.0000000e+00      1.4866450e-10      1.8236358e-16      1.9146447e-15      1.5935805e-15      1.3164720e-15      1.2642394e-07      2.2358011e-13      1.1897272e-10      5.2367909e-15      3.3519822e-13      2.5509162e-09      1.1655428e-03      1.6741501e-17    7.0472984e-04    4.8279205e-08    2.2940379e+00    5.2690445e+01                0                0
    1.7907614e-02    5.7029501e-03   -5.2220750e-02    2.8558487e-02    5.9431983e-02   -5.5803070e-01    1.1266406e+03    4.7028355e+05      4.3481410e-11      9.0252238e-02      7.4128186e-01      1.1396110e-01      5.3365613e-02      5.7857154e-07      9.8421118e-10      1.0123979e-09      4.3182038e-10      7.0383210e-11      4.5974948e-09      4.2232749e-08      2.5019271e-07      1.3840656e-12      2.1143262e-09      2.3012062e-11      2.5522272e-13      6.3736238e-16      8.0901767e-11      7.3673208e-12      5.6493815e-17      1.9451882e-13      1.1428868e-15      3.4493312e-15      1.8017015e-16      1.3013652e-17      5.1474170e-19      1.5334990e-19      0.0000000e+00      1.8755490e-10      2.7877340e-16      3.1583300e-15      2.4008169e-15      2.2686072e-15      1.4435748e-07      3.7960969e-13      1.4654189e-10      5.9181592e-15      3.9178396e-13      2.9171025e-09      1.1381660e-03      2.0353120e-17    6.9496459e-04    5.4653927e-08    2.3107439e+00    5.4211053e+01                0                0
    2.9779184e-02    9.9638585e-03   -5.6220750e-02   -2.1078924e-02   -1.7768311e-01   -1.5940402e+00    1.1504603e+03    4.7028495e+05      1.0595854e-10      9.2162037e-02      7.4173907e-01      1.1251384e-01      5.2615265e-02      2.4529920e-06      4.4292970e-09      3.9176585e-09      1.9155973e-09      2.1750975e-10      1.5843404e-08      1.8066078e-07      1.4893536e-06      6.2587242e-12      1.0127651e-08      7.6122496e-11      6.8380226e-13      2.3819299e-15      2.7137609e-10      1.7328320e-11      1.0524358e-16      6.5998555e-13      2.2095188e-15      6.6040121e-15      2.6410017e-16      2.0222613e-17      6.9570163e-19      4.2207305e-18      0.0000000e+00      5.9862235e-10      7.8179832e-16      7.2968755e-15      4.5700080e-15      5.2348475e-15      6.3842066e-07      1.1688855e-12      5.6814490e-10      2.3979330e-14      1.0435935e-12      1.2873347e-08      9.6497278e-04      1.9480323e-17    6.0600583e-04    1.1834113e-07    2.3164230e+00    5.7244901e+01                0                0
    2.5954986e-02    9.3754536e-03   -5.6220750e-02    8.0538173e-03   -1.1262585e-01   -1.2707864e+00    1.1506423e+03    4.7028488e+05      6.5272822e-11      9.0628597e-02      7.4140767e-01      1.1372926e-01      5.3203814e-02      1.5854728e-06      2.8675106e-09      2.5248019e-09      1.2390967e-09      1.3779941e-10      9.9752834e-09      1.1665180e-07      9.7193881e-07      3.8520813e-12      6.3487166e-09      4.6987586e-11      3.9657360e-13      1.3714041e-15      1.7456262e-10      1.0602724e-11      5.3289422e-17      4.0798622e-13      1.2827242e-15      3.8277916e-15      1.3938566e-16      1.1378909e-17      3.5100740e-19      2.2376184e-19      0.0000000e+00      3.8150931e-10      4.7729466e-16      4.3740086e-15      2.6462747e-15      3.0912358e-15      4.1300550e-07      6.8574801e-13      3.6605861e-10      1.4789597e-14      6.1762854e-13      8.3276266e-09      1.0275450e-03      1.8139196e-17    6.4298871e-04    8.6316967e-08    2.3811803e+00    5.8182420e+01                0                0
    2.9779184e-02    9.9638585e-03   -6.0220750e-02   -3.5303354e-02   -1.8414188e-01   -1.7670206e+00    1.1222306e+03    4.7028660e+05      1.6763228e-10      9.7794069e-02      7.4297321e-01      1.0787236e-01      5.0428679e-02      3.1600780e-06      5.3484106e-09      5.6251781e-09      2.3397320e-09      3.6062057e-10      2.6582379e-08      2.3074185e-07      1.2673015e-06      9.5918464e-12      1.2059763e-08      1.4654596e-10      2.0924929e-12      5.3075000e-15      4.0722731e-10      4.3957495e-11      5.9544246e-16      1.2240780e-12      5.1711313e-15      1.5623538e-14      8.4969971e-16      5.6583697e-17      2.3283961e-18      7.3654612e-18      0.0000000e+00      9.8828466e-10      1.7224010e-15      1.9428547e-14      1.0899147e-14      1.5164449e-14      7.8100146e-07      3.0113885e-12      8.1165728e-10      3.9322609e-14      1.8218647e-12      1.5785485e-08      9.2617837e-04      2.0289215e-17    5.8773714e-04    1.2977191e-07    2.2515842e+00    5.5686606e+01                0                0
    2.5954986e-02    9.3754536e-03   -6.0220750e-02   -1.0671834e-02   -1.1557917e-01   -1.4473541e+00    1.1258084e+03    4.7028656e+05      1.5180829e-10      9.5681284e-02      7.4251940e-01      1.0956449e-01      5.1240764e-02      2.0515917e-06      3.4803537e-09      3.5977477e-09      1.5290243e-09      2.4876497e-10      1.6500077e-08      1.4978525e-07      8.7421250e-07      4.9412882e-12      7.5119214e-09      8.2670945e-11      9.3057051e-13      2.3003725e-15      2.8653439e-10      2.6649056e-11      2.0944272e-16      6.9813812e-13      4.0848828e-15      1.2327407e-14      6.4282262e-16      4.6455220e-17      1.8321851e-18      7.5241810e-19      0.0000000e+00      6.6594406e-10      1.0054561e-15      1.1408887e-14      8.5804074e-15      8.2149778e-15      5.1132982e-07      1.3806684e-12      5.2065514e-10      2.1098391e-14      1.3959546e-12      1.0333567e-08      9.9042904e-04      1.7767877e-17    6.2585842e-04    9.8367794e-08    2.3305133e+00    5.7330696e+01                0                0
    2.9747755e-02    6.0000000e-03   -5.6220750e-02   -9.5766687e-03   -1.7281004e-01   -1.5021243e+00    1.1566348e+03    4.7028495e+05      6.5111134e-11      9.0723324e-02      7.4144337e-01      1.1367754e-01      5.3164631e-02      2.0164182e-06      3.6278317e-09      3.1612446e-09      1.5918416e-09      1.5883301e-10      1.7056631e-08      1.5198793e-07      1.2243602e-06      8.3019318e-12      1.2582695e-08      8.6622103e-11      1.0396354e-12      4.3498197e-15      1.9935586e-10      1.8472896e-11      2.0734491e-16      7.4383502e-13      1.9584383e-15      5.8351279e-15      1.9985713e-16      1.6685270e-17      4.9253427e-19      2.5163088e-19      0.0000000e+00      4.4318477e-10      8.7636096e-16      7.6464451e-15      4.0295538e-15      6.2798169e-15      5.3101434e-07      1.9876222e-12      4.5983603e-10      2.7199292e-14      1.0075196e-12      1.0704532e-08      9.8715724e-04      4.9672530e-17    6.1987671e-04    1.0378513e-07    2.3509637e+00    5.7861565e+01                0                0
    2.5747755e-02    6.0000000e-03   -5.6220750e-02    2.1729416e-03   -9.6702792e-02   -1.2033714e+00    1.1502550e+03    4.7028503e+05      5.7409172e-11      9.0335055e-02      7.4134675e-01      1.1395872e-01      5.3315606e-02      1.3942819e-06      2.5209038e-09      2.2204477e-09      1.0897171e-09      1.2128216e-10      8.8419545e-09      1.0262990e-07      8.5370448e-07      3.4348098e-12      5.6435036e-09      4.1807647e-11      3.5871686e-13      1.2474695e-15      1.5349983e-10      9.4430282e-12      4.9607001e-17      3.6293056e-13      1.1449930e-15      3.4169434e-15      1.2433789e-16      1.0172194e-17      3.1265425e-19      7.5821806e-20      0.0000000e+00      3.3564403e-10      4.2550579e-16      3.9009876e-15      2.3623436e-15      2.7704052e-15      3.6322453e-07      6.2066663e-13      3.2196169e-10      1.3146272e-14      5.4966799e-13      7.3239081e-09      1.0411274e-03      1.8741756e-17    6.5091510e-04    7.9815556e-08    2.3886168e+00    5.8124786e+01                0                0
    2.9747755e-02    2.0000000e-03   -5.6220750e-02    3.6214607e-03   -1.5575389e-01   -1.4447072e+00    1.1630072e+03    4.7028495e+05      5.4082519e-11      8.9463550e-02      7.4118782e-01      1.1469856e-01      5.3644689e-02      1.6796731e-06      3.0944584e-09      2.5742464e-09      1.3390277e-09      1.2488417e-10      1.1096139e-08      1.2441712e-07      1.1375272e-06      5.0984677e-12      8.6192870e-09      5.2566919e-11      4.7768518e-13      1.9717540e-15      1.6359481e-10      1.0715505e-11      6.5763635e-17      4.6267969e-13      1.1850145e-15      3.5266133e-15      1.1510393e-16      9.9076175e-18      2.8363222e-19      5.7920225e-20      0.0000000e+00      3.5414139e-10      5.2098180e-16      4.3907777e-15      2.4315312e-15      3.2569995e-15      4.4582888e-07      8.6887717e-13      3.7407264e-10      1.8080847e-14      6.1912838e-13      8.9805617e-09      1.0019592e-03      2.9155038e-17    6.2940713e-04    9.2224863e-08    2.3780260e+00    5.8495881e+01                0                0
    2.5747755e-02    2.0000000e-03   -5.6220750e-02    1.2506487e-02   -8.5876264e-02   -1.1539088e+00    1.1513632e+03    4.7028502e+05      5.1484379e-11      8.9919784e-02      7.4126341e-01      1.1428974e-01      5.3473296e-02      1.2163077e-06      2.2004527e-09      1.9364833e-09      9.5076711e-10      1.0639939e-10      7.6285455e-09      8.9467211e-08      7.4672623e-07      2.9448249e-12      4.8620716e-09      3.6031194e-11      3.0362516e-13      1.0441661e-15      1.3427950e-10      8.1444711e-12      4.0599359e-17      3.1312464e-13      1.0222141e-15      3.0513909e-15      1.1215918e-16      9.1340527e-18      2.8259957e-19      6.2146538e-20      0.0000000e+00      2.9382676e-10      3.6716520e-16      3.3836402e-15      2.1100488e-15      2.3846160e-15      3.1689365e-07      5.2043600e-13      2.8080974e-10      1.1383655e-14      4.8786364e-13      6.3896081e-09      1.0513751e-03      1.8249880e-17    6.5702947e-04    7.3919198e-08    2.3973125e+00    5.8248108e+01                0                0
    2.9747755e-02    6.0000000e-03   -6.0220750e-02   -2.5941449e-02   -1.7955627e-01   -1.6766424e+00    1.1292870e+03    4.7028660e+05      1.9040525e-10      9.6221823e-02      7.4264996e-01      1.0914573e-01      5.1029225e-02      2.6263091e-06      4.4569920e-09      4.5973376e-09      1.9591968e-09      3.1550486e-10      2.1295752e-08      1.9188776e-07      1.1241773e-06      6.5494447e-12      9.8954563e-09      1.0746991e-10      1.2301161e-12      3.1136263e-15      3.6268874e-10      3.4235718e-11      2.8058261e-16      9.0897794e-13      5.2092855e-15      1.5714543e-14      8.1063103e-16      5.8754430e-17      2.2996451e-18      8.9373343e-19      0.0000000e+00      8.4656400e-10      1.3066268e-15      1.4732934e-14      1.0936277e-14      1.0672531e-14      6.5519728e-07      1.8305355e-12      6.6530313e-10      2.7686052e-14      1.8003632e-12      1.3240621e-08      9.4860141e-04      1.8583024e-17    6.0183645e-04    1.1595161e-07    2.2909361e+00    5.6555124e+01                0                0
    2.5747755e-02    6.0000000e-03   -6.0220750e-02   -1.8041883e-02   -9.8760095e-02   -1.3813242e+00    1.1262546e+03    4.7028670e+05      1.3664045e-10      9.5242763e-02      7.4242792e-01      1.0991311e-01      5.1408455e-02      1.8116414e-06      3.0737877e-09      3.1768671e-09      1.3503420e-09      2.2140083e-10      1.4551720e-08      1.3226517e-07      7.7290078e-07      4.3173499e-12      6.6234238e-09      7.2686551e-11      8.0757602e-13      1.9935353e-15      2.5488193e-10      2.3533855e-11      1.7855523e-16      6.1393597e-13      3.6480172e-15      1.1009060e-14      5.7375287e-16      4.1572910e-17      1.6378655e-18      4.9019407e-19      0.0000000e+00      5.9089158e-10      8.8510139e-16      1.0051325e-14      7.6623609e-15      7.2085031e-15      4.5157404e-07      1.1993648e-12      4.5985458e-10      1.8497821e-14      1.2432675e-12      9.1259228e-09      1.0045370e-03      1.7982744e-17    6.3411049e-04    9.1960804e-08    2.3423594e+00    5.7490667e+01                0                0
    2.9747755e-02    2.0000000e-03   -6.0220750e-02   -1.1334259e-02   -1.5995844e-01   -1.6177329e+00    1.1364618e+03    4.7028660e+05      1.9158605e-10      9.4845179e-02      7.4237059e-01      1.1026227e-01      5.1553893e-02      2.1789855e-06      3.8267824e-09      3.7436227e-09      1.6614803e-09      3.0532342e-10      1.7228914e-08      1.5921025e-07      1.0941752e-06      6.4394486e-12      1.0108453e-08      1.0364434e-10      1.1663950e-12      3.4193785e-15      3.1824351e-10      2.8828875e-11      2.5634110e-16      9.1620488e-13      5.5153528e-15      1.6556024e-14      7.3849556e-16      5.6135527e-17      1.9816934e-18      5.2155042e-19      0.0000000e+00      7.6488686e-10      1.2896078e-15      1.3937594e-14      1.1492976e-14      9.8766170e-15      5.5230499e-07      1.4949469e-12      5.4526366e-10      3.0985060e-14      2.1399786e-12      1.1148775e-08      9.6403299e-04      2.4835856e-17    6.1183576e-04    1.0460294e-07    2.3225409e+00    5.7403385e+01                0                0
    2.5747755e-02    2.0000000e-03   -6.0220750e-02   -6.7219628e-03   -8.3733931e-02   -1.3305939e+00    1.1281245e+03    4.7028669e+05      1.1911242e-10      9.4701556e-02      7.4231831e-01      1.1034734e-01      5.1614543e-02      1.5756933e-06      2.6763085e-09      2.7610661e-09      1.1753028e-09      1.9320206e-10      1.2644497e-08      1.1503627e-07      6.7608891e-07      3.7798791e-12      5.8079460e-09      6.3499568e-11      7.0529478e-13      1.7533138e-15      2.2177110e-10      2.0459132e-11      1.5577341e-16      5.3725237e-13      3.1875913e-15      9.6174519e-15      4.9822213e-16      3.6172593e-17      1.4194861e-18      4.1298973e-19      0.0000000e+00      5.1473017e-10      7.7401702e-16      8.7698854e-15      6.6930493e-15      6.2869304e-15      3.9297035e-07      1.0426298e-12      3.9972852e-10      1.6258812e-14      1.0924981e-12      7.9413030e-09      1.0154638e-03      1.8347246e-17    6.4066476e-04    8.5989680e-08    2.3550391e+00    5.7800483e+01                0                0
    2.1747755e-02    2.0000000e-03   -6.0220750e-02   -2.6766564e-03    1.6880744e-02   -1.0807873e+00    1.1121593e+03    4.7028679e+05      1.7796284e-10      9.5686399e-02      7.4252069e-01      1.0949851e-01      5.1236895e-02      1.1486590e-06      1.9579935e-09      2.1868157e-09      8.3310226e-10      2.3446975e-10      8.6525162e-09      8.2847070e-08      4.0389526e-07      1.7346179e-12      2.6201733e-09      4.7237865e-11      4.5054948e-13      7.4670505e-16      2.4716989e-10      1.8554062e-11      8.7019391e-17      3.9147034e-13      3.6290256e-15      1.1041042e-14      6.9841906e-16      4.7074201e-17      2.1001939e-18      7.3708346e-19      0.0000000e+00      5.3505930e-10      5.6729246e-16      7.6058365e-15      7.7143835e-15      5.0777869e-15      2.7571703e-07      5.1666741e-13      3.1970260e-10      1.1175501e-14      9.8479285e-13      5.5733314e-09      1.0555670e-03      7.5022857e-18    6.6065543e-04    7.6593194e-08    2.3385197e+00    5.7184490e+01                0                0
    1.7747755e-02    2.0000000e-03   -6.0220750e-02   -6.7316789e-03    1.2334416e-01   -8.7322197e-01    1.0895806e+03    4.7028695e+05      1.8032178e-10      9.7566285e-02      7.4292552e-01      1.0791042e-01      5.0511669e-02      8.4871820e-07      1.4728473e-09      1.7486494e-09      5.8636123e-10      1.9976005e-10      5.8365048e-09      5.9614094e-08      2.4191258e-07      9.3165140e-13      1.4716156e-09      2.8763741e-11      2.3926252e-13      3.3859377e-16      1.9983356e-10      1.5578320e-11      6.1761911e-17      2.4182214e-13      3.5591671e-15      1.1023828e-14      9.7772261e-16      5.8753396e-17      3.2645503e-18      1.5346478e-18      0.0000000e+00      4.6159283e-10      4.2513308e-16      6.8550132e-15      7.7494430e-15      4.5796852e-15      1.9220226e-07      2.4764280e-13      2.5511593e-10      6.5517608e-15      7.0224404e-13      3.8883846e-09      1.0847460e-03      4.4271632e-18    6.7180360e-04    7.4723961e-08    2.2770152e+00    5.5692870e+01                0                0
    1.7747755e-02    2.0000000e-03   -5.6220750e-02    1.1465071e-02    1.0223046e-01   -6.9187266e-01    1.1059936e+03    4.7028528e+05      8.8463998e-11      9.4098678e-02      7.4215298e-01      1.1077130e-01      5.1861905e-02      6.6478796e-07      1.1251722e-09      1.2712104e-09      4.7877864e-10      1.2760857e-10      5.6074868e-09      4.7908910e-08      2.2095126e-07      1.7430681e-12      2.5578761e-09      3.6316046e-11      5.5253485e-13      1.0585520e-15      1.2184922e-10      1.5435345e-11      2.0408052e-16      3.2836664e-13      3.2600254e-15      9.9584514e-15      6.8780203e-16      4.5118581e-17      2.1403548e-18      8.0764716e-19      0.0000000e+00      2.9894273e-10      5.5931985e-16      7.5909553e-15      6.9686707e-15      5.5068349e-15      1.5856742e-07      5.4376027e-13      1.8501031e-10      1.0087613e-14      8.1896037e-13      3.2060964e-09      1.1140238e-03      2.3272835e-17    6.8478058e-04    6.3300357e-08    2.2924194e+00    5.4868311e+01                0                0
    2.1747755e-02    2.0000000e-03   -5.6220750e-02    1.7423208e-02    6.1686368e-03   -9.0343133e-01    1.1319084e+03    4.7028517e+05      1.2620197e-10      9.1561553e-02      7.4160672e-01      1.1290024e-01      5.2841457e-02      8.8758203e-07      1.5393211e-09      1.5556601e-09      6.6996420e-10      1.4816607e-10      6.6420063e-09      6.4656201e-08      4.1052006e-07      2.3080752e-12      3.4215630e-09      4.2281961e-11      4.6746005e-13      1.2117572e-15      1.4336890e-10      1.2066690e-11      9.8588451e-17      3.7177324e-13      3.3542516e-15      1.0078460e-14      4.6048720e-16      3.4324877e-17      1.2175386e-18      3.3048125e-19      0.0000000e+00      3.5487069e-10      5.3978763e-16      6.4499849e-15      7.0041146e-15      4.4275567e-15      2.2300652e-07      5.4459447e-13      2.2761692e-10      1.3008652e-14      1.3156763e-12      4.5042964e-09      1.0884178e-03      2.0588670e-17    6.7538520e-04    6.4990447e-08    2.3659393e+00    5.6935825e+01                0                0
    2.1747755e-02    6.0000000e-03   -5.6220750e-02    9.6373753e-03   -1.9839408e-02   -9.5929015e-01    1.1350825e+03    4.7028493e+05      8.9652967e-11      9.1388197e-02      7.4156716e-01      1.1305368e-01      5.2909449e-02      9.9802639e-07      1.7553917e-09      1.7145488e-09      7.6131084e-10      1.4129271e-10      7.8034556e-09      7.2923030e-08      5.0353452e-07      2.8909904e-12      4.5484104e-09      4.6811545e-11      5.1638383e-13      1.5197603e-15      1.4759807e-10      1.2948698e-11      1.0953378e-16      4.1321935e-13      2.4924583e-15      7.4803266e-15      3.3140346e-16      2.5250817e-17      8.8613495e-19      2.2935890e-19      0.0000000e+00      3.5221466e-10      5.7755059e-16      6.2307869e-15      5.1922461e-15      4.3934270e-15      2.5301666e-07      6.6301013e-13      2.4984468e-10      1.3992432e-14      9.7158062e-13      5.1071799e-09      1.0796608e-03      2.6998333e-17    6.7094044e-04    6.7971438e-08    2.3713224e+00    5.7150631e+01                0                0
    2.1747755e-02    6.0000000e-03   -6.0220750e-02   -1.2566852e-02   -1.4792893e-02   -1.1367812e+00    1.1144341e+03    4.7028657e+05      1.9708496e-10      9.5673852e-02      7.4251529e-01      1.0951983e-01      5.1242850e-02      1.3040261e-06      2.2228029e-09      2.4773686e-09      9.4652035e-10      2.6264503e-10      9.8763827e-09      9.4088899e-08      4.6120098e-07      2.0337227e-12      3.0664134e-09      5.3998336e-11      5.2535539e-13      8.9390510e-16      2.7739757e-10      2.1077840e-11      1.0489412e-16      4.4809881e-13      4.0539560e-15      1.2331940e-14      7.7730053e-16      5.2463253e-17      2.3338495e-18      8.1654235e-19      0.0000000e+00      6.0138050e-10      6.4969895e-16      8.6444110e-15      8.6159129e-15      5.8001327e-15      3.1331009e-07      6.0767883e-13      3.6205952e-10      1.2819460e-14      1.1013268e-12      6.3331154e-09      1.0459709e-03      8.1367155e-18    6.5573580e-04    7.9689202e-08    2.3390215e+00    5.7173741e+01                0                0
    1.7907614e-02    5.7029501e-03   -5.6220750e-02    3.4895829e-03    7.1370213e-02   -7.3262007e-01    1.1112335e+03    4.7028507e+05      1.0936123e-10      9.3605744e-02      7.4204534e-01      1.1118614e-01      5.2052690e-02      7.2104237e-07      1.2301226e-09      1.3711687e-09      5.2330589e-10      1.4615756e-10      5.4645741e-09      5.2014379e-08      2.5516810e-07      1.1331385e-12      1.7141358e-09      3.0057216e-11      2.9505306e-13      5.0224850e-16      1.5381212e-10      1.1812093e-11      6.0586526e-17      2.5032489e-13      2.2865015e-15      6.9583906e-15      4.4298923e-16      2.9782497e-17      1.3360342e-18      4.7472403e-19      0.0000000e+00      3.3415477e-10      3.6514149e-16      4.8757387e-15      4.8621752e-15      3.2745493e-15      1.7316681e-07      3.3589456e-13      2.0040933e-10      7.1854493e-15      6.1809592e-13      3.5002499e-09      1.1088785e-03      8.6786007e-18    6.8301875e-04    6.3747482e-08    2.3087558e+00    5.5301901e+01                0                0
    1.7907614e-02    5.7029501e-03   -6.0220750e-02   -1.8291923e-02    8.6670213e-02   -9.1254910e-01    1.0940520e+03    4.7028675e+05      1.9680566e-10      9.7217280e-02      7.4284873e-01      1.0820682e-01      5.0646830e-02      9.3009734e-07      1.6131859e-09      1.9123375e-09      6.4321659e-10      2.1757890e-10      6.3786717e-09      6.5364143e-08      2.6688244e-07      9.9663753e-13      1.5804154e-09      3.1030498e-11      2.4542883e-13      3.4876148e-16      2.1891926e-10      1.6617878e-11      5.6819485e-17      2.5925154e-13      3.7778978e-15      1.1690277e-14      1.0206198e-15      6.1779372e-17      3.4006118e-18      1.5556779e-18      0.0000000e+00      5.0283841e-10      4.5041606e-16      7.2221865e-15      8.2154938e-15      4.8022381e-15      2.1091277e-07      2.6237027e-13      2.7895983e-10      6.9940509e-15      7.5212768e-13      4.2668585e-09      1.0788408e-03      3.9727235e-18    6.6965732e-04    7.5202114e-08    2.2899900e+00    5.5967971e+01                0                0
    1.1050788e-02   -4.2886931e-03   -4.8220750e-02    9.0033900e-02    1.4042768e-01   -8.2236399e-02    1.0617543e+03    4.7028262e+05      1.0255760e-10      9.6569805e-02      7.4261223e-01      1.0869939e-01      5.0943704e-02      4.3812486e-07      7.8498619e-10      1.0027788e-09      2.9261206e-10      1.3551921e-10      3.9449322e-09      3.0434022e-08      8.1771948e-08      5.8923899e-13      8.4730528e-10      2.3198968e-11      3.7521011e-13      3.1803911e-16      1.2751234e-10      1.9243400e-11      2.0898000e-16      1.9635582e-13      3.6114590e-15      1.1564329e-14      1.5946351e-15      8.1120778e-17      5.7861763e-18      4.2084806e-18      0.0000000e+00      3.0375756e-10      4.2079011e-16      8.1982305e-15      8.2038510e-15      5.7843238e-15      9.3499383e-08      2.7422462e-13      1.4691807e-10      5.0154858e-15      4.8157156e-13      1.8909923e-09      1.1742230e-03      6.4566582e-18    6.9487106e-04    5.8768389e-08    2.0121348e+00    4.4995704e+01                0                0
    1.1050788e-02   -4.2886931e-03   -5.2220750e-02    7.9308476e-02    1.7245393e-01   -2.5684681e-01    1.0551590e+03    4.7028404e+05      1.5126764e-10      9.8140211e-02      7.4300289e-01      1.0738447e-01      5.0314815e-02      4.2206485e-07      7.7549688e-10      9.9506041e-10      2.7787360e-10      1.5956649e-10      3.1990204e-09      2.9056075e-08      7.5133411e-08      3.4027621e-13      5.1012436e-10      1.6271362e-11      1.7811001e-13      1.3069380e-16      1.4444917e-10      1.5019353e-11      7.8359762e-17      1.3495523e-13      3.4809959e-15      1.1256192e-14      1.7280767e-15      8.4807367e-17      6.4466489e-18      5.1484702e-18      0.0000000e+00      3.2146696e-10      2.8321339e-16      6.2148091e-15      7.9999288e-15      4.2543487e-15      8.8134259e-08      1.2534268e-13      1.4668102e-10      3.4212199e-15      4.0634428e-13      1.7823141e-09      1.1569941e-03      2.3975215e-18    6.8971254e-04    6.4161009e-08    2.0485838e+00    4.7380776e+01                0                0
    2.4985033e-03   -5.1745698e-04   -4.8220750e-02    6.2435739e-02    1.1903955e-01   -1.4334406e-02    1.0250370e+03    4.7028259e+05      2.2741630e-10      1.0079504e-01      7.4353685e-01      1.0518933e-01      4.9309639e-02      4.6518162e-07      9.1423639e-10      1.2328807e-09      3.0334030e-10      2.3486727e-10      4.8493298e-09      3.1390655e-08      5.2380755e-08      2.2614232e-13      3.3914507e-10      1.7857995e-11      1.9328420e-13      7.9204234e-17      2.2493227e-10      2.7378337e-11      1.2186782e-16      1.3048823e-13      4.8077680e-15      1.6453247e-14      4.1603553e-15      1.7253396e-16      1.7347179e-17      2.0919393e-17      0.0000000e+00      5.1515194e-10      3.5351572e-16      9.5794586e-15      1.1803247e-14      6.6635816e-15      9.2275139e-08      1.3909132e-13      1.8656862e-10      2.8104049e-15      3.5140851e-13      1.8644830e-09      1.1684913e-03      9.4384076e-19    6.8294200e-04    6.6801693e-08    1.8759838e+00    4.1714276e+01                0                0
    2.4985033e-03   -5.1745698e-04   -5.2220750e-02    5.8356327e-02    1.4422473e-01   -1.9849593e-01    1.0204547e+03    4.7028400e+05      1.8336497e-10      1.0186854e-01      7.4381880e-01      1.0428316e-01      4.8873332e-02      4.0808116e-07      8.1017612e-10      1.0974258e-09      2.6658147e-10      2.1225319e-10      4.5844555e-09      2.7506798e-08      4.3088599e-08      3.3489646e-13      4.5688967e-10      2.4081261e-11      4.7196759e-13      1.8216611e-16      1.8952896e-10      3.8760850e-11      5.1307169e-16      1.9031043e-13      7.0071052e-15      2.4176007e-14      6.4501839e-15      2.5819932e-16      2.6080560e-17      3.4437945e-17      0.0000000e+00      4.7354803e-10      5.6745853e-16      1.5720300e-14      1.7378979e-14      1.1236780e-14      8.0579215e-08      2.5089131e-13      1.6655059e-10      4.3522858e-15      4.9692679e-13      1.6278103e-09      1.1555905e-03      2.2394775e-18    6.7954638e-04    7.2133672e-08    1.9178575e+00    4.4411508e+01                0                0
    1.1050788e-02   -4.2886931e-03   -5.6220750e-02    7.1297141e-02    2.0738933e-01   -4.4070819e-01    1.0456754e+03    4.7028557e+05      1.5222082e-10      1.0020855e-01      7.4348614e-01      1.0566799e-01      4.9500115e-02      4.4242065e-07      8.2631790e-10      1.0786292e-09      2.9171437e-10      1.7355843e-10      4.0235650e-09      3.0437172e-08      6.9947016e-08      4.1695847e-13      6.2738015e-10      2.0995527e-11      2.9949567e-13      1.9325495e-16      1.5799249e-10      2.2579022e-11      1.8325231e-16      1.7531547e-13      4.7257150e-15      1.5519282e-14      2.7747689e-15      1.2912797e-16      1.0682965e-17      9.7285883e-18      0.0000000e+00      3.7222632e-10      4.1576689e-16      9.5029167e-15      1.1062740e-14      6.6262674e-15      9.1376232e-08      1.8919531e-13      1.5993742e-10      4.3001720e-15      4.8683165e-13      1.8470365e-09      1.1365669e-03      3.0590932e-18    6.8171402e-04    7.3108337e-08    2.0665963e+00    4.9449906e+01                0                0
    1.1050788e-02   -4.2886931e-03   -6.0220750e-02    6.7848551e-02    2.4539887e-01   -6.3364781e-01    1.0342431e+03    4.7028729e+05      2.2443310e-10      1.0259038e-01      7.4402519e-01      1.0369982e-01      4.8569565e-02      4.9824046e-07      9.7356136e-10      1.3024736e-09      3.2577474e-10      2.5234810e-10      5.0123750e-09      3.3757790e-08      6.2039576e-08      3.5016228e-13      5.0059326e-10      2.4412160e-11      3.3759748e-13      1.5792828e-16      2.2948584e-10      3.3220799e-11      2.4003150e-16      1.9235837e-13      6.2805560e-15      2.1201877e-14      4.8059136e-15      2.0473789e-16      1.9163609e-17      2.1805052e-17      0.0000000e+00      5.4407473e-10      5.0630750e-16      1.3010643e-14      1.5186285e-14      9.0914283e-15      9.9640004e-08      2.0381881e-13      1.9702055e-10      4.4478012e-15      5.1125556e-13      2.0132748e-09      1.1143380e-03      1.6454614e-18    6.7177705e-04    8.5209961e-08    2.0684769e+00    5.1211300e+01                0                0
    2.4985033e-03   -5.1745698e-04   -5.6220750e-02    5.5613255e-02    1.7203731e-01   -3.8972034e-01    1.0128359e+03    4.7028549e+05      2.4003198e-10      1.0347040e-01      7.4420100e-01      1.0295008e-01      4.8239032e-02      3.9108292e-07      8.0452709e-10      1.1013304e-09      2.5480345e-10      2.5947091e-10      4.7601460e-09      2.6134810e-08      3.5512492e-08      2.0286644e-13      2.7352755e-10      2.0817764e-11      3.0730373e-13      9.2240748e-17      2.3766507e-10      3.9125839e-11      3.0994353e-16      1.5139902e-13      6.5262324e-15      2.3016913e-14      7.1670529e-15      2.7039506e-16      2.9431393e-17      4.5298400e-17      0.0000000e+00      5.5148720e-10      4.4675835e-16      1.3664945e-14      1.6597314e-14      9.6832426e-15      7.5731893e-08      1.7235819e-13      1.7025604e-10      3.2351199e-15      3.9726345e-13      1.5289642e-09      1.1389504e-03      8.8547610e-19    6.7301833e-04    8.1375049e-08    1.9429885e+00    4.6926743e+01                0                0
    2.4985033e-03   -5.1745698e-04   -6.0220750e-02    5.4551351e-02    2.0246789e-01   -5.9535190e-01    1.0030984e+03    4.7028720e+05      2.8574509e-10      1.0541295e-01      7.4464604e-01      1.0134245e-01      4.7477892e-02      4.0032945e-07      8.4737786e-10      1.1679484e-09      2.6008788e-10      2.9969905e-10      5.1764912e-09      2.6497112e-08      3.1297745e-08      1.4377955e-13      2.0775388e-10      1.7269312e-11      2.1149678e-13      5.2268216e-17      2.7609411e-10      4.0690133e-11      2.5717897e-16      1.2089547e-13      6.3516562e-15      2.3179999e-14      8.9967698e-15      3.1775621e-16      3.9668710e-17      7.2700938e-17      0.0000000e+00      6.3317439e-10      3.9735376e-16      1.3346849e-14      1.6775851e-14      9.4827432e-15      7.6213321e-08      1.3192753e-13      1.8279027e-10      2.4607736e-15      3.1623027e-13      1.5381101e-09      1.1201227e-03      4.4772466e-19    6.6433221e-04    9.4080489e-08    1.9534568e+00    4.9264537e+01                0                0
    1.1050788e-02    4.2886931e-03   -6.4220750e-02   -6.1946139e-02    2.9549091e-01   -8.3281909e-01    1.0218505e+03    4.7028888e+05      2.6116061e-10      1.0512440e-01      7.4458771e-01      1.0161149e-01      4.7584404e-02      5.7341503e-07      1.1387556e-09      1.5421751e-09      3.7463850e-10      3.0000356e-10      6.4545573e-09      3.8652074e-08      6.0774786e-08      4.7212950e-13      6.4527449e-10      3.3980745e-11      6.6430875e-13      2.5662797e-16      2.6733474e-10      5.4947102e-11      7.2843366e-16      2.6866255e-13      1.0014244e-14      3.4617116e-14      9.3950280e-15      3.7305635e-16      3.8067270e-17      5.1970873e-17      0.0000000e+00      6.6824185e-10      8.0115432e-16      2.2295646e-14      2.4891039e-14      1.5936441e-14      1.1323608e-07      3.5245501e-13      2.3415132e-10      6.1473292e-15      7.0548448e-13      2.2875063e-09      1.0912003e-03      2.1122185e-18    6.6060285e-04    1.0016857e-07    2.0576182e+00    5.2708140e+01                0                0
    1.1050788e-02    4.2886931e-03   -6.8220750e-02   -8.5321761e-02    3.3949405e-01   -1.0312051e+00    1.0082872e+03    4.7029085e+05      4.8684876e-10      1.0776321e-01      7.4516624e-01      9.9439637e-02      4.6561894e-02      6.6372768e-07      1.3824506e-09      1.8968854e-09      4.3251821e-10      4.7239434e-10      8.3344651e-09      4.4128383e-08      5.8240049e-08      3.5672186e-13      5.0106215e-10      3.7821437e-11      6.0352014e-13      1.7162115e-16      4.1689833e-10      7.8972799e-11      7.6039306e-16      2.7625652e-13      1.4915056e-14      5.3522964e-14      1.8732404e-14      6.7848218e-16      7.8876488e-17      1.3638947e-16      0.0000000e+00      1.0115001e-09      8.9524069e-16      2.9317810e-14      3.8677235e-14      2.0881529e-14      1.2777202e-07      3.1708248e-13      2.9531517e-10      5.9834422e-15      8.2352179e-13      2.5795349e-09      1.0681084e-03      8.8265032e-19    6.4855647e-04    1.1808891e-07    2.0311985e+00    5.3782774e+01                0                0
    2.4985033e-03    5.1745698e-04   -6.4220750e-02   -5.4199556e-02    2.4260301e-01   -8.0261310e-01    9.9181543e+02    4.7028901e+05      4.4830357e-10      1.0755252e-01      7.4512554e-01      9.9576871e-02      4.6644303e-02      4.2351558e-07      9.1957510e-10      1.2820937e-09      2.7743379e-10      3.9073003e-10      6.3654569e-09      2.7814765e-08      2.9211258e-08      2.4992103e-13      3.1970315e-10      3.3023701e-11      7.5578971e-13      1.5449085e-16      3.2795314e-10      8.7094398e-11      1.5581892e-15      2.4334747e-13      1.8368168e-14      6.8498852e-14      2.9831387e-14      9.8720931e-16      1.2612912e-16      2.7378147e-16      0.0000000e+00      7.9253096e-10      8.6426195e-16      3.3295346e-14      4.9761238e-14      2.4150116e-14      8.0029310e-08      3.1334670e-13      2.0390913e-10      5.2496781e-15      8.2788590e-13      1.6139708e-09      1.1001981e-03      1.0020543e-18    6.5419755e-04    1.0999362e-07    1.9530793e+00    5.1529586e+01                0                0
    2.4985033e-03    5.1745698e-04   -6.8220750e-02   -7.1317420e-02    2.7831778e-01   -1.0134299e+00    9.7948362e+02    4.7029100e+05      6.8281266e-10      1.0980349e-01      7.4562333e-01      9.7722142e-02      4.5770377e-02      4.5783706e-07      1.0330631e-09      1.4583794e-09      2.9987721e-10      5.0483203e-10      7.8524023e-09      2.9281925e-08      2.2780171e-08      1.7952813e-13      2.1863546e-10      3.2221821e-11      6.9762859e-13      9.4609923e-17      4.2646030e-10      1.1276590e-10      1.9268371e-15      2.1127077e-13      2.2901988e-14      8.9690158e-14      5.1702781e-14      1.5511334e-15      2.2804805e-16      6.3668862e-16      0.0000000e+00      1.0209901e-09      8.4898066e-16      3.8511529e-14      6.5501141e-14      2.8118750e-14      8.4601894e-08      3.2188100e-13      2.3657080e-10      4.3013663e-15      8.0989536e-13      1.7055193e-09      1.0800526e-03      4.6243019e-19    6.4308015e-04    1.2906083e-07    1.9356221e+00    5.3342497e+01                0                0
    1.1050788e-02    4.2886931e-03   -7.2220750e-02   -1.0981726e-01    3.8852379e-01   -1.2354375e+00    9.9410615e+02    4.7029296e+05      8.0465336e-10      1.1041022e-01      7.4574181e-01      9.7262837e-02      4.5538545e-02      7.5730995e-07      1.6439150e-09      2.2914495e-09      4.9610885e-10      6.9890612e-10      1.1373819e-08      4.9735636e-08      5.2538246e-08      4.4584229e-13      5.7163272e-10      5.9029572e-11      1.3417223e-12      2.7499422e-16      5.8661067e-10      1.5545800e-10      2.7604839e-15      4.3416757e-13      3.2774971e-14      1.2221792e-13      5.3305937e-14      1.7624192e-15      2.2548736e-16      4.9230988e-16      0.0000000e+00      1.4180064e-09      1.5398532e-15      5.9312170e-14      8.8784388e-14      4.3009322e-14      1.4313743e-07      5.5752085e-13      3.6445445e-10      9.3692737e-15      1.4802254e-12      2.8867217e-09      1.0455573e-03      9.4364168e-19    6.3602516e-04    1.3894958e-07    1.9913369e+00    5.4453738e+01                0                0
    1.1050788e-02    4.2886931e-03   -7.6220750e-02   -1.3509890e-01    4.4245776e-01   -1.4453915e+00    9.7947803e+02    4.7029530e+05      1.2756985e-09      1.1301447e-01      7.4630527e-01      9.5121884e-02      4.4533318e-02      8.5791867e-07      1.9362483e-09      2.7331023e-09      5.6185419e-10      9.4655854e-10      1.4713004e-08      5.4869925e-08      4.2669165e-08      3.3255166e-13      4.0508118e-10      5.9940485e-11      1.2974488e-12      1.7422882e-16      8.0021671e-10      2.1095349e-10      3.6369101e-15      3.9302292e-13      4.2705997e-14      1.6745917e-13      9.7332224e-14      2.9097907e-15      4.2948780e-16      1.2140665e-15      0.0000000e+00      1.9132189e-09      1.5821032e-15      7.1956196e-14      1.2231402e-13      5.2550042e-14      1.5850147e-07      5.9870267e-13      4.4337165e-10      7.9899254e-15      1.5022512e-12      3.1952533e-09      1.0239203e-03      4.3028108e-19    6.2323358e-04    1.6296261e-07    1.9384570e+00    5.4689254e+01                0                0
    2.4985033e-03    5.1745698e-04   -7.2220750e-02   -8.9122645e-02    3.1813977e-01   -1.2377127e+00    9.6625799e+02    4.7029309e+05      8.1698405e-10      1.1209053e-01      7.4612505e-01      9.5839064e-02      4.4884392e-02      4.9451494e-07      1.1515134e-09      1.6266968e-09      3.2417435e-10      6.0608006e-10      9.2979014e-09      3.1141449e-08      2.1108697e-08      1.3372697e-13      1.7221912e-10      3.0760669e-11      5.4457935e-13      6.0674584e-17      5.2788852e-10      1.3150160e-10      1.9027942e-15      1.7944818e-13      2.1688181e-14      8.8047896e-14      6.1780966e-14      1.7262635e-15      2.7866402e-16      9.3620182e-16      0.0000000e+00      1.2546669e-09      7.8567450e-16      3.8635852e-14      6.4544788e-14      2.8296837e-14      9.0102919e-08      2.8548623e-13      2.6756074e-10      3.4361350e-15      6.5021008e-13      1.8155072e-09      1.0603156e-03      2.1759091e-19    6.3135468e-04    1.5122278e-07    1.9027097e+00    5.4720142e+01                0                0
    2.4985033e-03    5.1745698e-04   -7.6220750e-02   -1.0646293e-01    3.6088087e-01   -1.4686423e+00    9.5228284e+02    4.7029537e+05      1.2013813e-09      1.1436447e-01      7.4662177e-01      9.3967025e-02      4.4004622e-02      5.2990583e-07      1.2891908e-09      1.8307999e-09      3.4956209e-10      8.2342647e-10      1.1459679e-08      3.2634242e-08      1.8319864e-08      1.1236739e-13      1.4517861e-10      3.3349661e-11      5.9146114e-13      4.7707020e-17      6.9709317e-10      1.8868897e-10      3.4988727e-15      1.8715395e-13      3.1009494e-14      1.3293084e-13      1.2386316e-13      3.1088497e-15      5.6707857e-16      2.5111672e-15      0.0000000e+00      1.6174937e-09      9.1005636e-16      5.2866131e-14      9.8019843e-14      3.9045481e-14      9.4980062e-08      3.0977422e-13      3.0842765e-10      3.4914131e-15      7.3167618e-13      1.9118540e-09      1.0414121e-03      1.2693784e-19    6.1927749e-04    1.7654145e-07    1.8546270e+00    5.5611014e+01                0                0
    1.1050788e-02    4.2886931e-03   -4.8220750e-02    2.8330848e-02    1.6363366e-01   -8.2456721e-02    1.0619749e+03    4.7028251e+05      1.0262374e-10      9.6548573e-02      7.4260756e-01      1.0871705e-01      5.0951920e-02      4.3806731e-07      7.8492050e-10      1.0026021e-09      2.9257011e-10      1.3553059e-10      3.9399002e-09      3.0429858e-08      8.1812053e-08      5.8752978e-13      8.4528986e-10      2.3133330e-11      3.7305908e-13      3.1662563e-16      1.2758210e-10      1.9164012e-11      2.0694959e-16      1.9575229e-13      3.5956279e-15      1.1511048e-14      1.5827107e-15      8.0631163e-17      5.7417665e-18      4.1500959e-18      0.0000000e+00      3.0368586e-10      4.1912311e-16      8.1581776e-15      8.1656641e-15      5.7545302e-15      9.3488095e-08      2.7296717e-13      1.4689380e-10      4.9997149e-15      4.8000617e-13      1.8907657e-09      1.1742435e-03      6.4322798e-18    6.9492838e-04    5.8732026e-08    2.0117988e+00    4.4973520e+01                0                0
    1.1050788e-02    4.2886931e-03   -5.2220750e-02    5.6328430e-03    1.9023078e-01   -2.5917850e-01    1.0553875e+03    4.7028390e+05      1.5135999e-10      9.8120524e-02      7.4299857e-01      1.0740086e-01      5.0322429e-02      4.2232248e-07      7.7591231e-10      9.9555973e-10      2.7804192e-10      1.5960873e-10      3.2006509e-09      2.9073950e-08      7.5193941e-08      3.4073040e-13      5.1077747e-10      1.6283457e-11      1.7841023e-13      1.3097345e-16      1.4447803e-10      1.5023259e-11      7.8613980e-17      1.3506472e-13      3.4835956e-15      1.1264102e-14      1.7284286e-15      8.4843467e-17      6.4476332e-18      5.1451120e-18      0.0000000e+00      3.2153705e-10      2.8342881e-16      6.2184015e-15      8.0054832e-15      4.2569826e-15      8.8190072e-08      1.2554461e-13      1.4675096e-10      3.4245171e-15      4.0681177e-13      1.7834443e-09      1.1569968e-03      2.4020085e-18    6.8976711e-04    6.4121312e-08    2.0480964e+00    4.7349473e+01                0                0
    2.4985033e-03    5.1745698e-04   -4.8220750e-02    8.0944180e-03    1.3452360e-01   -1.3758984e-02    1.0250343e+03    4.7028273e+05      2.2650744e-10      1.0079356e-01      7.4353658e-01      1.0519053e-01      4.9310188e-02      4.6509505e-07      9.1459756e-10      1.2334971e-09      3.0329790e-10      2.3519469e-10      4.8658384e-09      3.1384451e-08      5.2231263e-08      2.3300669e-13      3.4677887e-10      1.8289051e-11      2.0784207e-13      8.4730522e-17      2.2453287e-10      2.8116946e-11      1.4053986e-16      1.3441478e-13      4.9482694e-15      1.6943157e-14      4.2990073e-15      1.7779868e-16      1.7870428e-17      2.1704463e-17      0.0000000e+00      5.1633821e-10      3.6649088e-16      9.9489911e-15      1.2156569e-14      6.9348825e-15      9.2233864e-08      1.4539159e-13      1.8669640e-10      2.9075604e-15      3.6077285e-13      1.8636422e-09      1.1684892e-03      9.9780530e-19    6.8294745e-04    6.6799578e-08    1.8751934e+00    4.1687252e+01                0                0
    2.4985033e-03    5.1745698e-04   -5.2220750e-02   -6.1870483e-03    1.5687598e-01   -1.9912919e-01    1.0204447e+03    4.7028414e+05      1.8351999e-10      1.0186819e-01      7.4381875e-01      1.0428345e-01      4.8873457e-02      4.0802495e-07      8.1005715e-10      1.0971237e-09      2.6650153e-10      2.1226381e-10      4.5804431e-09      2.7501443e-08      4.3102476e-08      3.3311185e-13      4.5435166e-10      2.3987026e-11      4.6776339e-13      1.8057243e-16      1.8967148e-10      3.8589870e-11      5.0671655e-16      1.8952476e-13      6.9763743e-15      2.4068352e-14      6.4179328e-15      2.5693254e-16      2.5941166e-17      3.4245590e-17      0.0000000e+00      4.7349134e-10      5.6450258e-16      1.5639451e-14      1.7301488e-14      1.1176219e-14      8.0556212e-08      2.4911122e-13      1.6651248e-10      4.3319332e-15      4.9463114e-13      1.6273578e-09      1.1555864e-03      2.2157470e-18    6.7954886e-04    7.2133770e-08    1.9170055e+00    4.4381375e+01                0                0
    1.1050788e-02    4.2886931e-03   -5.6220750e-02   -1.6570617e-02    2.2136964e-01   -4.4323217e-01    1.0459341e+03    4.7028541e+05      1.5238372e-10      1.0018790e-01      7.4348159e-01      1.0568522e-01      4.9508105e-02      4.4303254e-07      8.2743386e-10      1.0800513e-09      2.9212008e-10      1.7376449e-10      4.0285406e-09      3.0479669e-08      7.0063815e-08      4.1729407e-13      6.2790776e-10      2.1013535e-11      2.9953812e-13      1.9330926e-16      1.5820501e-10      2.2586920e-11      1.8312369e-16      1.7548270e-13      4.7280615e-15      1.5526041e-14      2.7740793e-15      1.2913386e-16      1.0678472e-17      9.7125988e-18      0.0000000e+00      3.7267230e-10      4.1606084e-16      9.5077284e-15      1.1067448e-14      6.6292424e-15      9.1504984e-08      1.8926238e-13      1.6014696e-10      4.3038395e-15      4.8718158e-13      1.8496397e-09      1.1365420e-03      3.0552467e-18    6.8176593e-04    7.3059105e-08    2.0660821e+00    4.9412732e+01                0                0
    1.1050788e-02    4.2886931e-03   -6.0220750e-02   -3.7899965e-02    2.5721782e-01   -6.3756197e-01    1.0345514e+03    4.7028712e+05      2.2481348e-10      1.0256724e-01      7.4402005e-01      1.0371921e-01      4.8578531e-02      4.9934547e-07      9.7561837e-10      1.3051655e-09      3.2649030e-10      2.5279260e-10      5.0224596e-09      3.3832695e-08      6.2199661e-08      3.5124862e-13      5.0210817e-10      2.4464403e-11      3.3832460e-13      1.5846584e-16      2.2989258e-10      3.3270302e-11      2.4032166e-16      1.9282711e-13      6.2924139e-15      2.1240148e-14      4.8110785e-15      2.0501535e-16      1.9181077e-17      2.1803469e-17      0.0000000e+00      5.4504286e-10      5.0740050e-16      1.3034746e-14      1.5213505e-14      9.1081435e-15      9.9863281e-08      2.0431401e-13      1.9742186e-10      4.4592102e-15      5.1251845e-13      2.0177902e-09      1.1142714e-03      1.6489629e-18    6.7182793e-04    8.5141602e-08    2.0679906e+00    5.1168366e+01                0                0
    2.4985033e-03    5.1745698e-04   -5.6220750e-02   -2.1192467e-02    1.8299204e-01   -3.9079656e-01    1.0128395e+03    4.7028563e+05      2.4015717e-10      1.0346860e-01      7.4420062e-01      1.0295157e-01      4.8239721e-02      3.9106736e-07      8.0443909e-10      1.1011344e-09      2.5474781e-10      2.5947955e-10      4.7604726e-09      2.6130242e-08      3.5507569e-08      2.0260067e-13      2.7370747e-10      2.0846564e-11      3.0743266e-13      9.2228909e-17      2.3764416e-10      3.9215292e-11      3.1019018e-16      1.5118492e-13      6.5246813e-15      2.3013750e-14      7.1717373e-15      2.7055260e-16      2.9469876e-17      4.5365472e-17      0.0000000e+00      5.5156045e-10      4.4649285e-16      1.3658807e-14      1.6595086e-14      9.6785246e-15      7.5713760e-08      1.7272379e-13      1.7023267e-10      3.2305483e-15      3.9691434e-13      1.5286070e-09      1.1389465e-03      8.8528458e-19    6.7302413e-04    8.1372104e-08    1.9421308e+00    4.6894454e+01                0                0
    2.4985033e-03    5.1745698e-04   -6.0220750e-02   -3.5873688e-02    2.1276677e-01   -5.9785714e-01    1.0031137e+03    4.7028735e+05      2.8617936e-10      1.0540933e-01      7.4464523e-01      1.0134548e-01      4.7479293e-02      4.0038976e-07      8.4737320e-10      1.1678612e-09      2.6005832e-10      2.9978224e-10      5.1776744e-09      2.6494601e-08      3.1302467e-08      1.4360626e-13      2.0763289e-10      1.7280437e-11      2.1111886e-13      5.2185992e-17      2.7619238e-10      4.0713023e-11      2.5582791e-16      1.2079681e-13      6.3525613e-15      2.3183152e-14      8.9983307e-15      3.1781848e-16      3.9681333e-17      7.2726042e-17      0.0000000e+00      6.3345942e-10      3.9702160e-16      1.3336637e-14      1.6778069e-14      9.4746595e-15      7.6202204e-08      1.3185693e-13      1.8278877e-10      2.4585041e-15      3.1630845e-13      1.5378955e-09      1.1201185e-03      4.4669559e-19    6.6434083e-04    9.4072392e-08    1.9525633e+00    4.9228686e+01                0                0
    3.0822024e-02    1.2383450e-02   -4.8220750e-02    1.6727077e-02   -1.4913894e-01   -1.2591646e+00    1.2003041e+03    4.7028212e+05      2.4765813e-11      8.1665679e-02      7.3936139e-01      1.2120142e-01      5.6721941e-02      1.4734823e-06      3.2387073e-09      1.8166651e-09      1.3398534e-09      7.0239641e-11      9.2643020e-09      1.1060913e-07      1.7305385e-06      6.0153306e-12      1.0605753e-08      4.4121206e-11      3.2894177e-13      2.1540942e-15      1.1643032e-10      5.1920322e-12      2.6947928e-17      3.8998610e-13      4.1208677e-16      1.2160161e-15      2.6575499e-17      2.4053588e-18      6.0775855e-20      2.0572230e-18      0.0000000e+00      1.9682429e-10      2.7130093e-16      1.7400379e-15      8.3035353e-16      1.3696711e-15      4.3402785e-07      7.7660953e-13      2.6679476e-10      2.7875868e-14      3.9311835e-13      8.6835011e-09      1.0457861e-03      4.6272010e-17    6.4099047e-04    9.9068776e-08    2.3970025e+00    5.8985539e+01                0                0
    3.0822024e-02    1.2383450e-02   -5.2220750e-02   -3.8491406e-03   -1.6587512e-01   -1.4251457e+00    1.1767659e+03    4.7028347e+05      3.9644544e-11      8.6741569e-02      7.4052632e-01      1.1699303e-01      5.4729898e-02      1.8836181e-06      3.6760211e-09      2.6892300e-09      1.5802380e-09      1.1118686e-10      1.6366092e-08      1.4378899e-07      1.5626230e-06      9.6383587e-12      1.5170881e-08      7.7169015e-11      8.0293631e-13      4.8406188e-15      1.5437052e-10      1.2215675e-11      1.2466198e-16      6.5827214e-13      1.0840180e-15      3.2121434e-15      8.8837201e-17      7.6472637e-18      2.0993685e-19      2.6791058e-18      0.0000000e+00      3.2007863e-10      6.4316774e-16      4.7912108e-15      2.2065346e-15      4.1647443e-15      5.1841651e-07      1.8703957e-12      3.8959983e-10      2.9673491e-14      7.6395873e-13      1.0416367e-08      1.0050259e-03      6.9402881e-17    6.2386817e-04    1.0802511e-07    2.3658853e+00    5.8373849e+01                0                0
    2.2295540e-02    8.6175575e-03   -4.8220750e-02    6.6776601e-02   -2.0041848e-02   -6.2357651e-01    1.1704117e+03    4.7028211e+05      1.6600593e-11      8.3657990e-02      7.3979426e-01      1.1945891e-01      5.5942106e-02      6.3250635e-07      1.2286671e-09      9.2460809e-10      5.2095190e-10      4.1568884e-11      3.7633036e-09      4.6714370e-08      5.1574826e-07      1.7420951e-12      3.0709631e-09      1.6919990e-11      1.2648285e-13      5.6309987e-16      5.9863125e-11      2.9395868e-12      1.2162995e-17      1.4871052e-13      2.7793772e-16      8.2449934e-16      2.2923079e-17      2.0676587e-18      5.2551946e-20      9.6023824e-21      0.0000000e+00      1.1884091e-10      1.4219608e-16      1.1053556e-15      5.6692624e-16      7.8817180e-16      1.7148168e-07      2.4627811e-13      1.3371839e-10      6.7029640e-15      1.7569813e-13      3.4475016e-09      1.1453581e-03      2.5522506e-17    6.9717953e-04    5.0869930e-08    2.3828974e+00    5.5698061e+01                0                0
    1.9603073e-02    8.0599293e-03   -4.8220750e-02    5.4950603e-02    5.2608742e-02   -3.9243256e-01    1.1395327e+03    4.7028216e+05      3.7585095e-11      8.7300848e-02      7.4058628e-01      1.1641518e-01      5.4531211e-02      4.9386851e-07      8.8086547e-10      8.2217787e-10      3.8054629e-10      5.8401320e-11      3.2540265e-09      3.5932648e-08      2.7378972e-07      1.1409624e-12      1.7504297e-09      1.7406557e-11      1.5332222e-13      4.5706807e-16      6.5457354e-11      4.2660889e-12      2.3374315e-17      1.4726173e-13      7.6784947e-16      2.2980795e-15      9.2056328e-17      7.0968155e-18      2.3023866e-19      5.9205189e-20      0.0000000e+00      1.4866450e-10      1.8236358e-16      1.9146447e-15      1.5935805e-15      1.3164720e-15      1.2642394e-07      2.2358011e-13      1.1897272e-10      5.2367909e-15      3.3519822e-13      2.5509162e-09      1.1655428e-03      1.6741501e-17    7.0472984e-04    4.8279205e-08    2.2940379e+00    5.2690445e+01                0                0
    2.2295540e-02    8.6175575e-03   -5.2220750e-02    3.4810494e-02   -2.3169161e-02   -7.8674542e-01    1.1539745e+03    4.7028345e+05      3.2018473e-11      8.7340508e-02      7.4065205e-01      1.1640093e-01      5.4491839e-02      7.8473534e-07      1.4238027e-09      1.2454541e-09      6.1473916e-10      6.7791461e-11      4.9429342e-09      5.7752954e-08      4.8777011e-07      1.9308982e-12      3.1882084e-09      2.3352344e-11      1.9807369e-13      6.9330849e-16      8.6061020e-11      5.2229690e-12      2.6810164e-17      2.0294742e-13      6.3380847e-16      1.8910980e-15      6.8309231e-17      5.6024495e-18      1.7126223e-19      3.7669730e-20      0.0000000e+00      1.8759000e-10      2.3622950e-16      2.1564914e-15      1.3072548e-15      1.5271971e-15      2.0477442e-07      3.4256679e-13      1.8057338e-10      7.4261100e-15      3.0645724e-13      4.1284227e-09      1.1131231e-03      2.0028368e-17    6.8498612e-04    5.8240161e-08    2.3865951e+00    5.6661446e+01                0                0
    1.9603073e-02    8.0599293e-03   -5.2220750e-02    2.8558487e-02    5.9431983e-02   -5.5803070e-01    1.1266406e+03    4.7028355e+05      4.3481410e-11      9.0252238e-02      7.4128186e-01      1.1396110e-01      5.3365613e-02      5.7857154e-07      9.8421118e-10      1.0123979e-09      4.3182038e-10      7.0383210e-11      4.5974948e-09      4.2232749e-08      2.5019271e-07      1.3840656e-12      2.1143262e-09      2.3012062e-11      2.5522272e-13      6.3736238e-16      8.0901767e-11      7.3673208e-12      5.6493815e-17      1.9451882e-13      1.1428868e-15      3.4493312e-15      1.8017015e-16      1.3013652e-17      5.1474170e-19      1.5334990e-19      0.0000000e+00      1.8755490e-10      2.7877340e-16      3.1583300e-15      2.4008169e-15      2.2686072e-15      1.4435748e-07      3.7960969e-13      1.4654189e-10      5.9181592e-15      3.9178396e-13      2.9171025e-09      1.1381660e-03      2.0353120e-17    6.9496459e-04    5.4653927e-08    2.3107439e+00    5.4211053e+01                0                0
    3.0822024e-02    1.2383450e-02   -5.6220750e-02   -2.1078924e-02   -1.7768311e-01   -1.5940402e+00    1.1504603e+03    4.7028495e+05      1.0595854e-10      9.2162037e-02      7.4173907e-01      1.1251384e-01      5.2615265e-02      2.4529920e-06      4.4292970e-09      3.9176585e-09      1.9155973e-09      2.1750975e-10      1.5843404e-08      1.8066078e-07      1.4893536e-06      6.2587242e-12      1.0127651e-08      7.6122496e-11      6.8380226e-13      2.3819299e-15      2.7137609e-10      1.7328320e-11      1.0524358e-16      6.5998555e-13      2.2095188e-15      6.6040121e-15      2.6410017e-16      2.0222613e-17      6.9570163e-19      4.2207305e-18      0.0000000e+00      5.9862235e-10      7.8179832e-16      7.2968755e-15      4.5700080e-15      5.2348475e-15      6.3842066e-07      1.1688855e-12      5.6814490e-10      2.3979330e-14      1.0435935e-12      1.2873347e-08      9.6497278e-04      1.9480323e-17    6.0600583e-04    1.1834113e-07    2.3164230e+00    5.7244901e+01                0                0
    3.0822024e-02    1.2383450e-02   -6.0220750e-02   -3.5303354e-02   -1.8414188e-01   -1.7670206e+00    1.1222306e+03    4.7028660e+05      1.6763228e-10      9.7794069e-02      7.4297321e-01      1.0787236e-01      5.0428679e-02      3.1600780e-06      5.3484106e-09      5.6251781e-09      2.3397320e-09      3.6062057e-10      2.6582379e-08      2.3074185e-07      1.2673015e-06      9.5918464e-12      1.2059763e-08      1.4654596e-10      2.0924929e-12      5.3075000e-15      4.0722731e-10      4.3957495e-11      5.9544246e-16      1.2240780e-12      5.1711313e-15      1.5623538e-14      8.4969971e-16      5.6583697e-17      2.3283961e-18      7.3654612e-18      0.0000000e+00      9.8828466e-10      1.7224010e-15      1.9428547e-14      1.0899147e-14      1.5164449e-14      7.8100146e-07      3.0113885e-12      8.1165728e-10      3.9322609e-14      1.8218647e-12      1.5785485e-08      9.2617837e-04      2.0289215e-17    5.8773714e-04    1.2977191e-07    2.2515842e+00    5.5686606e+01                0                0
    2.2295540e-02    8.6175575e-03   -5.6220750e-02    9.6373753e-03   -1.9839408e-02   -9.5929015e-01    1.1350825e+03    4.7028493e+05      8.9652967e-11      9.1388197e-02      7.4156716e-01      1.1305368e-01      5.2909449e-02      9.9802639e-07      1.7553917e-09      1.7145488e-09      7.6131084e-10      1.4129271e-10      7.8034556e-09      7.2923030e-08      5.0353452e-07      2.8909904e-12      4.5484104e-09      4.6811545e-11      5.1638383e-13      1.5197603e-15      1.4759807e-10      1.2948698e-11      1.0953378e-16      4.1321935e-13      2.4924583e-15      7.4803266e-15      3.3140346e-16      2.5250817e-17      8.8613495e-19      2.2935890e-19      0.0000000e+00      3.5221466e-10      5.7755059e-16      6.2307869e-15      5.1922461e-15      4.3934270e-15      2.5301666e-07      6.6301013e-13      2.4984468e-10      1.3992432e-14      9.7158062e-13      5.1071799e-09      1.0796608e-03      2.6998333e-17    6.7094044e-04    6.7971438e-08    2.3713224e+00    5.7150631e+01                0                0
    1.9603073e-02    8.0599293e-03   -5.6220750e-02    3.4895829e-03    7.1370213e-02   -7.3262007e-01    1.1112335e+03    4.7028507e+05      1.0936123e-10      9.3605744e-02      7.4204534e-01      1.1118614e-01      5.2052690e-02      7.2104237e-07      1.2301226e-09      1.3711687e-09      5.2330589e-10      1.4615756e-10      5.4645741e-09      5.2014379e-08      2.5516810e-07      1.1331385e-12      1.7141358e-09      3.0057216e-11      2.9505306e-13      5.0224850e-16      1.5381212e-10      1.1812093e-11      6.0586526e-17      2.5032489e-13      2.2865015e-15      6.9583906e-15      4.4298923e-16      2.9782497e-17      1.3360342e-18      4.7472403e-19      0.0000000e+00      3.3415477e-10      3.6514149e-16      4.8757387e-15      4.8621752e-15      3.2745493e-15      1.7316681e-07      3.3589456e-13      2.0040933e-10      7.1854493e-15      6.1809592e-13      3.5002499e-09      1.1088785e-03      8.6786007e-18    6.8301875e-04    6.3747482e-08    2.3087558e+00    5.5301901e+01                0                0
    2.2295540e-02    8.6175575e-03   -6.0220750e-02   -1.2566852e-02   -1.4792893e-02   -1.1367812e+00    1.1144341e+03    4.7028657e+05      1.9708496e-10      9.5673852e-02      7.4251529e-01      1.0951983e-01      5.1242850e-02      1.3040261e-06      2.2228029e-09      2.4773686e-09      9.4652035e-10      2.6264503e-10      9.8763827e-09      9.4088899e-08      4.6120098e-07      2.0337227e-12      3.0664134e-09      5.3998336e-11      5.2535539e-13      8.9390510e-16      2.7739757e-10      2.1077840e-11      1.0489412e-16      4.4809881e-13      4.0539560e-15      1.2331940e-14      7.7730053e-16      5.2463253e-17      2.3338495e-18      8.1654235e-19      0.0000000e+00      6.0138050e-10      6.4969895e-16      8.6444110e-15      8.6159129e-15      5.8001327e-15      3.1331009e-07      6.0767883e-13      3.6205952e-10      1.2819460e-14      1.1013268e-12      6.3331154e-09      1.0459709e-03      8.1367155e-18    6.5573580e-04    7.9689202e-08    2.3390215e+00    5.7173741e+01                0                0
    1.9603073e-02    8.0599293e-03   -6.0220750e-02   -1.8291923e-02    8.6670213e-02   -9.1254910e-01    1.0940520e+03    4.7028675e+05      1.9680566e-10      9.7217280e-02      7.4284873e-01      1.0820682e-01      5.0646830e-02      9.3009734e-07      1.6131859e-09      1.9123375e-09      6.4321659e-10      2.1757890e-10      6.3786717e-09      6.5364143e-08      2.6688244e-07      9.9663753e-13      1.5804154e-09      3.1030498e-11      2.4542883e-13      3.4876148e-16      2.1891926e-10      1.6617878e-11      5.6819485e-17      2.5925154e-13      3.7778978e-15      1.1690277e-14      1.0206198e-15      6.1779372e-17      3.4006118e-18      1.5556779e-18      0.0000000e+00      5.0283841e-10      4.5041606e-16      7.2221865e-15      8.2154938e-15      4.8022381e-15      2.1091277e-07      2.6237027e-13      2.7895983e-10      6.9940509e-15      7.5212768e-13      4.2668585e-09      1.0788408e-03      3.9727235e-18    6.6965732e-04    7.5202114e-08    2.2899900e+00    5.5967971e+01                0                0
    1.3747755e-02   -2.0000000e-03   -6.4220750e-02    4.0493857e-02    2.5190934e-01   -9.0734359e-01    1.0474230e+03    4.7028877e+05      2.6289127e-10      1.0305414e-01      7.4413005e-01      1.0335120e-01      4.8385605e-02      7.6941636e-07      1.4359787e-09      1.8748237e-09      5.0733048e-10      2.9990376e-10      7.0089910e-09      5.2937451e-08      1.2142617e-07      7.3346926e-13      1.1003574e-09      3.6732855e-11      5.3029740e-13      3.4369220e-16      2.7310573e-10      3.9309324e-11      3.2787143e-16      3.0688519e-13      8.2234370e-15      2.6992627e-14      4.8014631e-15      2.2390075e-16      1.8468840e-17      1.6688642e-17      0.0000000e+00      6.4507851e-10      7.2849184e-16      1.6601609e-14      1.9239858e-14      1.1584066e-14      1.5894436e-07      3.3508779e-13      2.7790636e-10      7.5362073e-15      8.5114715e-13      3.2128726e-09      1.0778841e-03      2.9880198e-18    6.6240055e-04    9.2753120e-08    2.1602299e+00    5.4546826e+01                0                0
    1.3747755e-02   -2.0000000e-03   -6.8220750e-02    3.3735818e-02    2.9610125e-01   -1.0965130e+00    1.0320467e+03    4.7029077e+05      4.2868288e-10      1.0612674e-01      7.4479926e-01      1.0082398e-01      4.7196554e-02      9.2932705e-07      1.8187543e-09      2.4346510e-09      6.0746316e-10      4.7576087e-10      9.3589078e-09      6.2947425e-08      1.1503832e-07      6.3358697e-13      9.0919310e-10      4.5453065e-11      6.2121875e-13      2.8197555e-16      4.3227962e-10      6.2504118e-11      4.4437852e-16      3.5660348e-13      1.1931599e-14      4.0321966e-14      9.2193602e-15      3.9157504e-16      3.6796464e-17      4.2217746e-17      0.0000000e+00      1.0230252e-09      9.4207645e-16      2.4414873e-14      2.8886357e-14      1.7047559e-14      1.8564899e-07      3.7137445e-13      3.6850032e-10      8.2190776e-15      9.6030495e-13      3.7510206e-09      1.0521455e-03      1.4558993e-18    6.4935068e-04    1.0956996e-07    2.1261881e+00    5.5127157e+01                0                0
    9.8152726e-03   -1.9140252e-03   -6.4220750e-02    6.1976971e-02    2.8631257e-01   -8.2913233e-01    1.0214878e+03    4.7028912e+05      2.6022629e-10      1.0514888e-01      7.4459321e-01      1.0159088e-01      4.7574901e-02      5.7095121e-07      1.1339570e-09      1.5357389e-09      3.7302357e-10      2.9886297e-10      6.4285878e-09      3.8484737e-08      6.0478976e-08      4.6999278e-13      6.4226218e-10      3.3843484e-11      6.6182190e-13      2.5552763e-16      2.6630517e-10      5.4753483e-11      7.2620594e-16      2.6756411e-13      9.9797120e-15      3.4500899e-14      9.3701855e-15      3.7195843e-16      3.7969581e-17      5.1890566e-17      0.0000000e+00      6.6567524e-10      7.9806150e-16      2.2216178e-14      2.4807810e-14      1.5880009e-14      1.1274238e-07      3.5105468e-13      2.3318304e-10      6.1217667e-15      7.0267471e-13      2.2775306e-09      1.0913307e-03      2.1117959e-18    6.6055805e-04    1.0026455e-07    2.0570332e+00    5.2712131e+01                0                0
    1.4073682e-02   -4.9147549e-03   -6.4220750e-02    6.4656734e-02    2.1441383e-01   -9.3280594e-01    1.0526361e+03    4.7028882e+05      3.0746386e-10      1.0265667e-01      7.4404209e-01      1.0368706e-01      4.8539450e-02      8.3608851e-07      1.5459049e-09      2.0064819e-09      5.5085107e-10      3.0795670e-10      7.0834522e-09      5.7561189e-08      1.3796048e-07      5.4446999e-13      8.3571953e-10      2.9905330e-11      2.9951057e-13      1.9003959e-16      2.9694319e-10      3.0383627e-11      1.3000358e-16      2.2767180e-13      6.2365882e-15      2.0351205e-14      3.4290228e-15      1.6376666e-16      1.3193039e-17      1.1225150e-17      0.0000000e+00      6.5880386e-10      4.9935638e-16      1.1336675e-14      1.4485951e-14      7.7501880e-15      1.7355461e-07      2.3538292e-13      2.9624579e-10      5.3620069e-15      6.6453428e-13      3.5090598e-09      1.0735055e-03      1.4781009e-18    6.6173309e-04    9.1725465e-08    2.1814510e+00    5.4981431e+01                0                0
    9.8152726e-03   -1.9140252e-03   -6.8220750e-02    5.8490267e-02    3.3165799e-01   -1.0290803e+00    1.0078684e+03    4.7029114e+05      4.8430630e-10      1.0778740e-01      7.4517173e-01      9.9419158e-02      4.6552487e-02      6.5973843e-07      1.3742891e-09      1.8857659e-09      4.2991857e-10      4.6980515e-10      8.2873896e-09      4.3861615e-08      5.7850080e-08      3.5439934e-13      4.9775707e-10      3.7601806e-11      6.0014888e-13      1.7051551e-16      4.1459631e-10      7.8564226e-11      7.5685185e-16      2.7461982e-13      1.4838276e-14      5.3252823e-14      1.8650744e-14      6.7533904e-16      7.8538931e-17      1.3592604e-16      0.0000000e+00      1.0059335e-09      8.9020507e-16      2.9163394e-14      3.8482540e-14      2.0772112e-14      1.2699646e-07      3.1525832e-13      2.9359786e-10      5.9473536e-15      8.1880786e-13      2.5638733e-09      1.0683219e-03      8.8188840e-19    6.4852080e-04    1.1822173e-07    2.0302117e+00    5.3779201e+01                0                0
    1.4073682e-02   -4.9147549e-03   -6.8220750e-02    6.2970363e-02    2.5489507e-01   -1.1193955e+00    1.0367069e+03    4.7029086e+05      4.7381585e-10      1.0584506e-01      7.4473547e-01      1.0106494e-01      4.7305919e-02      1.0138229e-06      1.9716888e-09      2.6300588e-09      6.6719844e-10      5.1959912e-10      1.0571522e-08      6.9096189e-08      1.3474379e-07      8.1419150e-13      1.2177155e-09      5.6819717e-11      8.3546571e-13      4.1226157e-16      4.7156093e-10      7.4581593e-11      6.1241291e-16      4.5047866e-13      1.4729332e-14      4.9431951e-14      1.0719439e-14      4.6941431e-16      4.3524548e-17      4.5981844e-17      0.0000000e+00      1.1013196e-09      1.1660484e-15      2.9266493e-14      3.5356549e-14      2.0400137e-14      2.0451263e-07      4.7816180e-13      3.9780822e-10      1.0476020e-14      1.2408583e-12      4.1312073e-09      1.0471611e-03      2.1136697e-18    6.4841781e-04    1.0831982e-07    2.1457104e+00    5.5463851e+01                0                0
    5.9797296e-03   -1.2384426e-03   -6.4220750e-02    4.8781030e-02    2.3446746e-01   -8.0131334e-01    9.9175644e+02    4.7028896e+05      4.4814918e-10      1.0755795e-01      7.4512675e-01      9.9572317e-02      4.6642199e-02      4.2314684e-07      9.1880802e-10      1.2810458e-09      2.7717979e-10      3.9052663e-10      6.3612016e-09      2.7788659e-08      2.9171233e-08      2.4960730e-13      3.1928715e-10      3.3002730e-11      7.5534185e-13      1.5432537e-16      3.2777348e-10      8.7060103e-11      1.5576180e-15      2.4316459e-13      1.8361402e-14      6.8475276e-14      2.9824569e-14      9.8694760e-16      1.2610176e-16      2.7373932e-16      0.0000000e+00      7.9209360e-10      8.6371570e-16      3.3279746e-14      4.9744262e-14      2.4138906e-14      7.9952473e-08      3.1312100e-13      2.0375062e-10      5.2455137e-15      8.2742522e-13      1.6124196e-09      1.1002168e-03      1.0014075e-18    6.5418588e-04    1.1001108e-07    1.9530502e+00    5.1529899e+01                0                0
    5.9797296e-03   -1.2384426e-03   -6.8220750e-02    4.7288242e-02    2.7012396e-01   -1.0130354e+00    9.7940438e+02    4.7029094e+05      6.8217440e-10      1.0980958e-01      7.4562471e-01      9.7716999e-02      4.5768007e-02      4.5713426e-07      1.0315463e-09      1.4562854e-09      2.9941050e-10      5.0426464e-10      7.8427309e-09      2.9234735e-08      2.2723054e-08      1.7916586e-13      2.1813846e-10      3.2179257e-11      6.9689099e-13      9.4433898e-17      4.2596543e-10      1.1266205e-10      1.9255624e-15      2.1096671e-13      2.2881821e-14      8.9615311e-14      5.1669835e-14      1.5500473e-15      2.2790590e-16      6.3636122e-16      0.0000000e+00      1.0197931e-09      8.4794066e-16      3.8473966e-14      6.5446827e-14      2.8091770e-14      8.4465327e-08      3.2150785e-13      2.3624166e-10      4.2948746e-15      8.0893106e-13      1.7027629e-09      1.0800907e-03      4.6210256e-19    6.4306686e-04    1.2908899e-07    1.9355494e+00    5.3344209e+01                0                0
    1.3747755e-02   -2.0000000e-03   -7.2220750e-02    2.6672292e-02    3.4490634e-01   -1.2887678e+00    1.0163046e+03    4.7029292e+05      7.2642755e-10      1.0917663e-01      7.4545790e-01      9.8317723e-02      4.6019037e-02      1.0964040e-06      2.2284256e-09      3.0331575e-09      7.1732250e-10      7.1000106e-10      1.3034732e-08      7.3601964e-08      1.1201738e-07      7.1144809e-13      9.9715523e-10      6.7052309e-11      1.0874089e-12      3.7435091e-16      6.2504988e-10      1.1621238e-10      1.1317819e-15      4.9875003e-13      2.3334064e-14      8.1409304e-14      2.3544382e-14      9.1049198e-16      9.5402075e-17      1.3899245e-16      0.0000000e+00      1.4979338e-09      1.4636262e-15      4.4258855e-14      5.8621577e-14      3.1321877e-14      2.1460017e-07      5.6197021e-13      4.6721664e-10      1.1221241e-14      1.5230432e-12      4.3333290e-09      1.0271818e-03      1.2076388e-18    6.3597538e-04    1.2900971e-07    2.0802325e+00    5.5359153e+01                0                0
    1.3747755e-02   -2.0000000e-03   -7.6220750e-02    2.1768219e-02    3.9883774e-01   -1.4833132e+00    1.0004157e+03    4.7029525e+05      9.3956067e-10      1.1214699e-01      7.4609578e-01      9.5877927e-02      4.4874225e-02      1.2816577e-06      2.7166059e-09      3.7461254e-09      8.3269436e-10      9.6999709e-10      1.6687585e-08      8.4757705e-08      9.9494502e-08      4.5878069e-13      6.6324171e-10      5.5929025e-11      6.8775570e-13      1.6860116e-16      8.9159771e-10      1.3299778e-10      8.5435591e-16      3.8927907e-13      2.0978615e-14      7.6746821e-14      3.0370022e-14      1.0625434e-15      1.3388945e-16      2.5436542e-16      0.0000000e+00      2.0473527e-09      1.2845934e-15      4.3521658e-14      5.5561572e-14      3.0935701e-14      2.4378704e-07      4.2740046e-13      5.8684171e-10      7.9275251e-15      1.0359987e-12      4.9199583e-09      1.0033377e-03      3.9839568e-19    6.2249012e-04    1.5131765e-07    2.0233403e+00    5.5248390e+01                0                0
    9.8152726e-03   -1.9140252e-03   -7.2220750e-02    5.5701913e-02    3.8106554e-01   -1.2346643e+00    9.9362288e+02    4.7029329e+05      7.9899281e-10      1.1043301e-01      7.4574710e-01      9.7243354e-02      4.5529646e-02      7.5136213e-07      1.6312252e-09      2.2738642e-09      4.9221590e-10      6.9385595e-10      1.1289531e-08      4.9342690e-08      5.2076160e-08      4.4222136e-13      5.6689203e-10      5.8588476e-11      1.3322065e-12      2.7284680e-16      5.8234030e-10      1.5438622e-10      2.7425066e-15      4.3089901e-13      3.2548354e-14      1.2138193e-13      5.2963633e-14      1.7508318e-15      2.2404988e-16      4.8937781e-16      0.0000000e+00      1.4076926e-09      1.5286850e-15      5.8899487e-14      8.8177900e-14      4.2711133e-14      1.4200343e-07      5.5344409e-13      3.6167963e-10      9.2980783e-15      1.4693295e-12      2.8638437e-09      1.0458718e-03      9.4340010e-19    6.3600100e-04    1.3913521e-07    1.9899765e+00    5.4446063e+01                0                0
    1.4073682e-02   -4.9147549e-03   -7.2220750e-02    6.2448950e-02    2.9938226e-01   -1.3089435e+00    1.0204674e+03    4.7029303e+05      5.6549003e-10      1.0900388e-01      7.4541653e-01      9.8469576e-02      4.6086690e-02      1.2060572e-06      2.4004238e-09      3.2531975e-09      7.8814688e-10      6.4326391e-10      1.3669769e-08      8.1275103e-08      1.2705967e-07      9.8005689e-13      1.3435991e-09      7.1958934e-11      1.3879117e-12      5.3467361e-16      5.7334587e-10      1.1647106e-10      1.5038695e-15      5.6674814e-13      2.1304958e-14      7.3612669e-14      1.9899247e-14      7.9214974e-16      8.0706670e-17      1.0918233e-16      0.0000000e+00      1.4258992e-09      1.6859013e-15      4.6982745e-14      5.2925608e-14      3.3544773e-14      2.3795651e-07      7.3545997e-13      4.9456981e-10      1.2945665e-14      1.4987129e-12      4.8067363e-09      1.0216498e-03      1.9373598e-18    6.3481430e-04    1.2744429e-07    2.0982490e+00    5.5605816e+01                0                0
    9.8152726e-03   -1.9140252e-03   -7.6220750e-02    5.3700554e-02    4.3432257e-01   -1.4458323e+00    9.7891900e+02    4.7029565e+05      1.2632731e-09      1.1303450e-01      7.4631009e-01      9.5104489e-02      4.4525438e-02      8.4853198e-07      1.9153447e-09      2.7037271e-09      5.5571688e-10      9.3691965e-10      1.4560253e-08      5.4265153e-08      4.2148524e-08      3.2892797e-13      4.0051150e-10      5.9328653e-11      1.2848960e-12      1.7242105e-16      7.9196831e-10      2.0891548e-10      3.6039206e-15      3.8898534e-13      4.2302117e-14      1.6588757e-13      9.6456788e-14      2.8831731e-15      4.2563356e-16      1.2037056e-15      0.0000000e+00      1.8935875e-09      1.5663056e-15      7.1263417e-14      1.2116716e-13      5.2045452e-14      1.5675627e-07      5.9275595e-13      4.3863990e-10      7.9076784e-15      1.4874800e-12      3.1600629e-09      1.0243513e-03      4.3035409e-19    6.2322303e-04    1.6321996e-07    1.9366380e+00    5.4675517e+01                0                0
    1.4073682e-02   -4.9147549e-03   -7.6220750e-02    6.4403504e-02    3.4784730e-01   -1.5001160e+00    1.0041492e+03    4.7029541e+05      1.0093471e-09      1.1207522e-01      7.4607489e-01      9.5947337e-02      4.4903327e-02      1.4209200e-06      3.0038989e-09      4.1394570e-09      9.2306871e-10      1.0567513e-09      1.8359928e-08      9.4046673e-08      1.1142563e-07      5.3130370e-13      7.6492374e-10      6.1936755e-11      7.7995676e-13      2.0093876e-16      9.7256525e-10      1.4495593e-10      9.4516873e-16      4.3550315e-13      2.2695707e-14      8.2801059e-14      3.2194406e-14      1.1352388e-15      1.4202824e-16      2.6335382e-16      0.0000000e+00      2.2367140e-09      1.4320182e-15      4.7833764e-14      5.9921916e-14      3.4006865e-14      2.7060841e-07      4.8378869e-13      6.4750981e-10      8.9103255e-15      1.1388048e-12      5.4614805e-09      9.9729042e-04      4.4424765e-19    6.2113113e-04    1.4933984e-07    2.0403125e+00    5.5427515e+01                0                0
    5.9797296e-03   -1.2384426e-03   -7.2220750e-02    4.6974542e-02    3.0861339e-01   -1.2374666e+00    9.6615561e+02    4.7029303e+05      8.1549636e-10      1.1209680e-01      7.4612652e-01      9.5833717e-02      4.4881937e-02      4.9334126e-07      1.1488644e-09      1.6229894e-09      3.2339233e-10      6.0486577e-10      9.2786032e-09      3.1064039e-08      2.1035405e-08      1.3314013e-13      1.7146193e-10      3.0673195e-11      5.4271687e-13      6.0328438e-17      5.2685620e-10      1.3123387e-10      1.8983993e-15      1.7884129e-13      2.1636271e-14      8.7849050e-14      6.1676912e-14      1.7230568e-15      2.7821040e-16      9.3496671e-16      0.0000000e+00      1.2521867e-09      7.8341038e-16      3.8542515e-14      6.4399913e-14      2.8228968e-14      8.9879816e-08      2.8466637e-13      2.6696447e-10      3.4233503e-15      6.4810613e-13      1.8110090e-09      1.0603787e-03      2.1684150e-19    6.3134006e-04    1.5126427e-07    1.9027244e+00    5.4732038e+01                0                0
    5.9797296e-03   -1.2384426e-03   -7.6220750e-02    4.5991407e-02    3.4896931e-01   -1.4690618e+00    9.5215048e+02    4.7029529e+05      1.1979634e-09      1.1437055e-01      7.4662325e-01      9.3961779e-02      4.4002222e-02      5.2803566e-07      1.2847585e-09      1.8245240e-09      3.4830927e-10      8.2098392e-10      1.1423615e-08      3.2514068e-08      1.8236366e-08      1.1175423e-13      1.4442279e-10      3.3220423e-11      5.8881169e-13      4.7399742e-17      6.9503107e-10      1.8813286e-10      3.4886137e-15      1.8635390e-13      3.0907778e-14      1.3251616e-13      1.2355775e-13      3.1005672e-15      5.6571753e-16      2.5060390e-15      0.0000000e+00      1.6126316e-09      9.0662813e-16      5.2693993e-14      9.7715630e-14      3.8919078e-14      9.4631709e-08      3.0850566e-13      3.0739364e-10      3.4755625e-15      7.2859314e-13      1.9048358e-09      1.0415091e-03      1.2654730e-19    6.1926169e-04    1.7659960e-07    1.8547301e+00    5.5636646e+01                0                0
    2.9747755e-02   -2.0000000e-03   -4.8220750e-02    3.4724824e-02   -1.1285128e-01   -1.1039899e+00    1.2119766e+03    4.7028209e+05      7.0205495e-12      7.9085624e-02      7.3883761e-01      1.2328684e-01      5.7704841e-02      9.2501459e-07      2.1677649e-09      1.0273139e-09      8.9134812e-10      2.6433993e-11      6.2304153e-09      7.2069424e-08      1.2417833e-06      4.8760778e-12      8.4402006e-09      2.6338701e-11      2.0166079e-13      1.7718222e-15      5.7401054e-11      2.6380368e-12      1.5660902e-17      2.3779415e-13      1.2226431e-16      3.6004593e-16      5.8792499e-18      6.3305105e-19      1.0661532e-20      1.6893963e-21      0.0000000e+00      7.4156817e-11      1.1485919e-16      6.6573636e-16      2.4523636e-16      6.7846191e-16      2.8467631e-07      5.9265355e-13      1.5233271e-10      2.2012577e-14      1.3642298e-13      5.6812587e-09      1.0825405e-03      7.6401882e-17    6.6421019e-04    6.8248462e-08    2.4455065e+00    5.9479338e+01                0                0
    2.5747755e-02   -2.0000000e-03   -4.8220750e-02    4.9434634e-02   -7.5295907e-02   -8.0906257e-01    1.1927409e+03    4.7028203e+05      2.6202503e-11      8.0971415e-02      7.3922314e-01      1.2169974e-01      5.6979372e-02      7.1506540e-07      1.4924371e-09      9.4279472e-10      6.2008993e-10      4.7228615e-11      4.1223322e-09      5.1958211e-08      7.4074614e-07      2.6173794e-12      4.5519982e-09      2.1170474e-11      1.5388508e-13      9.2555513e-16      6.2427229e-11      2.7185722e-12      1.2586404e-17      1.9182348e-13      4.3121442e-16      1.2728997e-15      2.5826602e-17      2.5870109e-18      5.1345636e-20      6.3404945e-21      0.0000000e+00      1.2226336e-10      1.6049603e-16      1.1623917e-15      8.7054170e-16      8.3780511e-16      2.0329339e-07      2.8825411e-13      1.3760550e-10      1.2103843e-14      3.9086489e-13      4.0762209e-09      1.1246029e-03      4.1462814e-17    6.8730325e-04    5.3855306e-08    2.4329131e+00    5.7811915e+01                0                0
    2.5747755e-02   -6.0000000e-03   -4.8220750e-02    2.4663135e-02   -7.7214795e-02   -8.6298458e-01    1.1941354e+03    4.7028208e+05      2.9221968e-11      8.1002095e-02      7.3922727e-01      1.2168381e-01      5.6968936e-02      7.9833934e-07      1.6673014e-09      1.0513098e-09      6.9308118e-10      5.2767865e-11      4.7404571e-09      5.8154834e-08      8.2815651e-07      3.0417753e-12      5.2504521e-09      2.4295962e-11      1.8147698e-13      1.1211138e-15      6.9529002e-11      3.1114748e-12      1.5853694e-17      2.1963807e-13      4.8733009e-16      1.4384133e-15      2.8994114e-17      2.9124532e-18      5.7537122e-20      8.8414879e-21      0.0000000e+00      1.3633888e-10      1.8408649e-16      1.3274661e-15      9.8364167e-16      9.7462270e-16      2.2715599e-07      3.5329660e-13      1.5348700e-10      1.3726040e-14      4.4255837e-13      4.5544734e-09      1.1159534e-03      4.5097365e-17    6.8244993e-04    5.8175020e-08    2.4345858e+00    5.8135632e+01                0                0
    2.9747755e-02   -2.0000000e-03   -5.2220750e-02    1.0352201e-02   -1.2499587e-01   -1.2676104e+00    1.1902876e+03    4.7028346e+05      4.4303199e-11      8.3863344e-02      7.3994002e-01      1.1932287e-01      5.5827209e-02      1.2038437e-06      2.5015632e-09      1.5942595e-09      1.0401622e-09      8.0114931e-11      6.8410398e-09      8.7276774e-08      1.2348912e-06      4.2851718e-12      7.4756648e-09      3.5241589e-11      2.5474919e-13      1.4950554e-15      1.0577774e-10      4.5698816e-12      2.0687291e-17      3.1979955e-13      7.2616757e-16      2.1435571e-15      4.3488941e-17      4.3596400e-18      8.6474725e-20      1.1583193e-20      0.0000000e+00      2.0781434e-10      2.7024172e-16      1.9605532e-15      1.4659628e-15      1.4023815e-15      3.4138053e-07      4.6563985e-13      2.3257242e-10      1.9913935e-14      6.5504103e-13      6.8461735e-09      1.0436658e-03      3.6691954e-17    6.4840864e-04    7.7487368e-08    2.4264826e+00    5.9431281e+01                0                0
    2.5747755e-02   -2.0000000e-03   -5.2220750e-02    2.1749337e-02   -7.5264997e-02   -9.7494403e-01    1.1739437e+03    4.7028349e+05      2.3549944e-11      8.5175858e-02      7.4019839e-01      1.1820990e-01      5.5325089e-02      9.0286897e-07      1.7562272e-09      1.3176439e-09      7.4440420e-10      5.9141471e-11      5.4152310e-09      6.6731477e-08      7.3924764e-07      2.5299920e-12      4.4441213e-09      2.4425121e-11      1.8484659e-13      8.3531312e-16      8.5210518e-11      4.2100701e-12      1.8219326e-17      2.1490772e-13      3.9736225e-16      1.1782293e-15      3.1996868e-17      2.9167652e-18      7.2912592e-20      1.1984709e-20      0.0000000e+00      1.6903724e-10      2.0523512e-16      1.5865851e-15      8.0979816e-16      1.1382068e-15      2.4497726e-07      3.6265507e-13      1.9060992e-10      9.7211299e-15      2.5637075e-13      4.9247880e-09      1.0887914e-03      2.5129686e-17    6.7334115e-04    6.2077276e-08    2.4267909e+00    5.8353364e+01                0                0
    2.9747755e-02   -6.0000000e-03   -5.2220750e-02   -2.0603429e-02   -1.0369502e-01   -1.3163892e+00    1.1880663e+03    4.7028343e+05      2.1783723e-11      8.4434778e-02      7.4005456e-01      1.1886394e-01      5.5610260e-02      1.3545505e-06      2.7390416e-09      1.7960124e-09      1.1571455e-09      6.4387246e-11      7.1107661e-09      9.9002430e-08      1.3204643e-06      4.1088881e-12      7.1973577e-09      3.1421430e-11      2.2534352e-13      1.2369207e-15      1.0519310e-10      4.4367981e-12      1.8656901e-17      2.8003195e-13      3.2909127e-16      9.7276026e-16      2.1864448e-17      2.1199786e-18      4.6264404e-20      3.4941678e-20      0.0000000e+00      1.8948582e-10      2.2002579e-16      1.5192044e-15      6.6619795e-16      1.1513836e-15      3.8202353e-07      4.6085026e-13      2.6053531e-10      1.7032063e-14      2.5990961e-13      7.6676227e-09      1.0332711e-03      2.9005417e-17    6.4187512e-04    8.4567220e-08    2.4139677e+00    5.9331220e+01                0                0
    2.5747755e-02   -6.0000000e-03   -5.2220750e-02    5.1223365e-03   -7.2513616e-02   -1.0245953e+00    1.1747468e+03    4.7028350e+05      2.1134490e-11      8.5280227e-02      7.4021765e-01      1.1813311e-01      5.5286433e-02      9.9224325e-07      1.9381711e-09      1.4152119e-09      8.3264205e-10      5.8746113e-11      8.6084072e-09      7.5695046e-08      8.2580753e-07      5.0810198e-12      7.9778675e-09      4.0745615e-11      4.2531418e-13      2.5610339e-15      8.1399465e-11      6.4147256e-12      6.6110450e-17      3.4789665e-13      5.7494551e-16      1.7022046e-15      4.2342440e-17      3.9343629e-18      9.1330426e-20      1.6163204e-20      0.0000000e+00      1.6862628e-10      3.3960330e-16      2.5251352e-15      1.1688390e-15      2.1980029e-15      2.7315039e-07      9.8842192e-13      2.0501755e-10      1.5707400e-14      4.1132649e-13      5.4882011e-09      1.0803801e-03      7.4288786e-17    6.6849859e-04    6.6292003e-08    2.4246989e+00    5.8491520e+01                0                0
    2.1747755e-02   -2.0000000e-03   -5.2220750e-02    3.6454905e-02   -2.1199393e-03   -7.2710959e-01    1.1503179e+03    4.7028350e+05      2.8958663e-11      8.7612339e-02      7.4071374e-01      1.1616591e-01      5.4385326e-02      6.8741904e-07      1.2447845e-09      1.0937127e-09      5.3770626e-10      6.0066701e-11      4.3421874e-09      5.0566372e-08      4.2345436e-07      1.7015130e-12      2.7849918e-09      2.0691345e-11      1.7942362e-13      6.2028696e-16      7.5572094e-11      4.6508734e-12      2.5622400e-17      1.7970247e-13      5.8445746e-16      1.7445399e-15      6.3867006e-17      5.1901248e-18      1.5942643e-19      3.5055583e-20      0.0000000e+00      1.6577255e-10      2.1081453e-16      1.9460057e-15      1.2064633e-15      1.3835114e-15      1.7917717e-07      3.0624430e-13      1.5858150e-10      6.5717861e-15      2.8064924e-13      3.6126449e-09      1.1213309e-03      2.0289873e-17    6.8919128e-04    5.4971777e-08    2.3796128e+00    5.6354720e+01                0                0
    1.7747755e-02   -2.0000000e-03   -5.2220750e-02    5.3193108e-02    7.8164669e-02   -5.1448553e-01    1.1206853e+03    4.7028362e+05      2.7214204e-11      9.0880626e-02      7.4141930e-01      1.1343442e-01      5.3122191e-02      5.3567274e-07      9.0675201e-10      9.4918317e-10      3.9744587e-10      6.0053573e-11      4.5125499e-09      3.9140465e-08      2.1736635e-07      1.6678703e-12      2.1021608e-09      2.5244132e-11      3.6686986e-13      9.3054789e-16      6.7281825e-11      7.5082206e-12      1.0637604e-16      2.1203903e-13      9.0921795e-16      2.7430836e-15      1.3945933e-16      9.6829185e-18      3.6662485e-19      1.2462053e-19      0.0000000e+00      1.6488510e-10      2.9977503e-16      3.3775041e-15      1.9127300e-15      2.6434147e-15      1.3270395e-07      5.2047449e-13      1.3691744e-10      6.8747161e-15      3.2570876e-13      2.6820516e-09      1.1425278e-03      2.5494897e-17    6.9634637e-04    5.4192663e-08    2.2925700e+00    5.3694313e+01                0                0
    1.7747755e-02   -2.0000000e-03   -4.8220750e-02    7.3837863e-02    5.6240821e-02   -3.4828370e-01    1.1328125e+03    4.7028223e+05      6.5185423e-11      8.8085344e-02      7.4075816e-01      1.1575964e-01      5.4227111e-02      4.6839072e-07      8.1360487e-10      8.1961633e-10      3.5376642e-10      7.7048435e-11      3.4929556e-09      3.4088604e-08      2.1856596e-07      1.2245345e-12      1.8059491e-09      2.2195662e-11      2.4599145e-13      6.4004905e-16      7.4636644e-11      6.3030070e-12      5.2099274e-17      1.9472913e-13      1.7336471e-15      5.2087714e-15      2.3748948e-16      1.7678256e-17      6.2586308e-19      1.7189899e-19      0.0000000e+00      1.8530053e-10      2.8211968e-16      3.3675538e-15      3.6198902e-15      2.3165760e-15      1.1773563e-07      2.8822825e-13      1.1982977e-10      6.8464554e-15      6.8450895e-13      2.3779251e-09      1.1688875e-03      2.1928085e-17    7.0561627e-04    4.7996561e-08    2.2724328e+00    5.2027544e+01                0                0
    2.1747755e-02   -2.0000000e-03   -4.8220750e-02    6.5662970e-02   -1.3960928e-02   -5.6131958e-01    1.1658259e+03    4.7028220e+05      1.6706011e-11      8.4103974e-02      7.3989405e-01      1.1908030e-01      5.5768017e-02      5.6260093e-07      1.0635024e-09      8.4318853e-10      4.5263078e-10      3.9503362e-11      3.2025875e-09      4.0689845e-08      4.2288998e-07      1.4963563e-12      2.5685618e-09      1.4971885e-11      1.1498797e-13      4.9276425e-16      5.2990141e-11      2.7515313e-12      1.2546197e-17      1.3051348e-13      3.0157947e-16      8.9671156e-16      2.7862602e-17      2.3967107e-18      6.3395299e-20      5.7908736e-21      0.0000000e+00      1.1343873e-10      1.3790663e-16      1.1281880e-15      6.1779240e-16      8.0322728e-16      1.5025407e-07      2.0001980e-13      1.2174586e-10      5.6945023e-15      1.7582545e-13      3.0243009e-09      1.1524786e-03      2.4620797e-17    7.0078944e-04    4.7892604e-08    2.3715146e+00    5.5197839e+01                0                0
    2.1747755e-02   -6.0000000e-03   -4.8220750e-02    4.9968733e-02   -4.1698387e-02   -6.1790667e-01    1.1709709e+03    4.7028231e+05      1.6134361e-11      8.3575200e-02      7.3977800e-01      1.1952626e-01      5.5973463e-02      6.1919143e-07      1.2030324e-09      9.0459018e-10      5.1025032e-10      4.0613566e-11      3.7289872e-09      4.5769532e-08      5.0514611e-07      1.7390869e-12      3.0533872e-09      1.6853597e-11      1.2934222e-13      5.7731630e-16      5.8453658e-11      2.9317476e-12      1.3321930e-17      1.4810609e-13      2.7677679e-16      8.2101863e-16      2.2778275e-17      2.0567734e-18      5.2175739e-20      9.0524035e-21      0.0000000e+00      1.1607937e-10      1.4220122e-16      1.1055887e-15      5.6451557e-16      7.9645305e-16      1.6794248e-07      2.5216039e-13      1.3084700e-10      6.6619901e-15      1.7497771e-13      3.3762747e-09      1.1457264e-03      2.6430853e-17    6.9751966e-04    5.0131603e-08    2.3857406e+00    5.5807424e+01                0                0
    2.1747755e-02   -6.0000000e-03   -5.2220750e-02    2.4452435e-02   -2.7493323e-02   -7.8173685e-01    1.1546315e+03    4.7028370e+05      2.5128121e-11      8.7236798e-02      7.4063114e-01      1.1648548e-01      5.4531350e-02      7.6073067e-07      1.3720634e-09      1.1915734e-09      6.0155601e-10      6.0484273e-11      6.4980282e-09      5.7385476e-08      4.6558346e-07      3.1850184e-12      4.8207357e-09      3.3176802e-11      3.9936841e-13      1.6841319e-15      7.5542144e-11      7.0447178e-12      7.9844555e-17      2.8508818e-13      7.6257951e-16      2.2722658e-15      7.7886159e-17      6.5052211e-18      1.9168690e-19      3.9673823e-20      0.0000000e+00      1.6807898e-10      3.3563580e-16      2.9318010e-15      1.5692547e-15      2.4082210e-15      2.0050404e-07      7.6349522e-13      1.7333921e-10      1.0469544e-14      3.9188534e-13      4.0414913e-09      1.1137207e-03      5.6459537e-17    6.8543641e-04    5.7414515e-08    2.3894294e+00    5.6773251e+01                0                0
    1.7907614e-02   -5.7029501e-03   -4.8220750e-02    6.7135487e-02    1.7752763e-02   -3.8965168e-01    1.1395634e+03    4.7028238e+05      3.7374395e-11      8.7291026e-02      7.4058455e-01      1.1642298e-01      5.4534855e-02      4.9072906e-07      8.7527009e-10      8.1710821e-10      3.7811144e-10      5.8072497e-11      3.2352008e-09      3.5704974e-08      2.7195291e-07      1.1340561e-12      1.7393565e-09      1.7309441e-11      1.5255564e-13      4.5466414e-16      6.5085274e-11      4.2452153e-12      2.3288883e-17      1.4641160e-13      7.6365025e-16      2.2855993e-15      9.1678414e-17      7.0630558e-18      2.2940565e-19      5.9191544e-20      0.0000000e+00      1.4781106e-10      1.8132400e-16      1.9043131e-15      1.5849543e-15      1.3095030e-15      1.2561336e-07      2.2249658e-13      1.1824034e-10      5.2053597e-15      3.3316907e-13      2.5345645e-09      1.1656495e-03      1.6751560e-17    7.0480578e-04    4.8120437e-08    2.2949546e+00    5.2735736e+01                0                0
    1.7907614e-02   -5.7029501e-03   -5.2220750e-02    4.8187780e-02    3.9845090e-02   -5.5539019e-01    1.1266866e+03    4.7028381e+05      4.3035495e-11      9.0237802e-02      7.4127912e-01      1.1397268e-01      5.3371051e-02      5.7361773e-07      9.7549343e-10      1.0034352e-09      4.2825387e-10      6.9684359e-11      4.6080492e-09      4.1910809e-08      2.4770448e-07      1.4096645e-12      2.1455833e-09      2.3119175e-11      2.5896465e-13      6.6096166e-16      8.0028906e-11      7.3649111e-12      5.7544532e-17      1.9540258e-13      1.1391051e-15      3.4378369e-15      1.7946680e-16      1.2963405e-17      5.1279265e-19      1.5290362e-19      0.0000000e+00      1.8566288e-10      2.7952126e-16      3.1573657e-15      2.3927530e-15      2.2770658e-15      1.4316790e-07      3.8875750e-13      1.4526195e-10      5.9605929e-15      3.9145830e-13      2.8930452e-09      1.1383277e-03      2.1403982e-17    6.9506387e-04    5.4477898e-08    2.3119598e+00    5.4271426e+01                0                0
    2.9779184e-02   -9.9638585e-03   -4.8220750e-02   -4.9597245e-02   -9.9992378e-02   -1.2557674e+00    1.2037811e+03    4.7028213e+05      2.1343231e-11      8.1081837e-02      7.3924319e-01      1.2167770e-01      5.6944664e-02      1.3726550e-06      3.0254529e-09      1.6828411e-09      1.2514382e-09      6.3521936e-11      8.5860373e-09      1.0314128e-07      1.6245914e-06      5.5961604e-12      9.9124718e-09      4.0564535e-11      2.9864741e-13      1.9762239e-15      1.0732137e-10      4.7195825e-12      2.3112027e-17      3.5844112e-13      3.4696872e-16      1.0233082e-15      2.0720001e-17      1.9762446e-18      4.4859223e-20      7.7157968e-19      0.0000000e+00      1.7914377e-10      2.4391877e-16      1.5406950e-15      6.9836260e-16      1.2154718e-15      4.0524222e-07      7.1404995e-13      2.4722905e-10      2.5987026e-14      3.3635641e-13      8.1066494e-09      1.0490692e-03      4.6526816e-17    6.4335992e-04    9.3829477e-08    2.4060666e+00    5.9254941e+01                0                0
    2.5954986e-02   -9.3754536e-03   -4.8220750e-02   -7.0694309e-03   -9.6885565e-02   -9.2738776e-01    1.1945162e+03    4.7028217e+05      4.0109346e-11      8.1236408e-02      7.3927323e-01      1.2150363e-01      5.6880969e-02      9.2797448e-07      1.9911136e-09      1.2095800e-09      8.1945019e-10      6.8777468e-11      5.5318344e-09      6.7840449e-08      1.0156034e-06      3.5477832e-12      6.3633248e-09      2.9739415e-11      2.1862668e-13      1.3219240e-15      8.7994264e-11      3.7721103e-12      1.8039209e-17      2.7710539e-13      6.6130112e-16      1.9511862e-15      3.8332061e-17      3.9144288e-18      7.6363549e-20      3.8601952e-20      0.0000000e+00      1.7175476e-10      2.3247855e-16      1.6647703e-15      1.3330172e-15      1.1771038e-15      2.6676197e-07      3.9934926e-13      1.7759100e-10      1.7507538e-14      5.8259232e-13      5.3432636e-09      1.1034651e-03      4.4512878e-17    6.7506233e-04    6.5756827e-08    2.4317758e+00    5.8452665e+01                0                0
    2.9779184e-02   -9.9638585e-03   -5.2220750e-02   -7.6020172e-02   -9.8085324e-02   -1.4203371e+00    1.1805286e+03    4.7028349e+05      2.2095053e-11      8.6118073e-02      7.4040009e-01      1.1750153e-01      5.4967648e-02      1.7490185e-06      3.4221152e-09      2.3983475e-09      1.4753701e-09      8.0429105e-11      1.2119387e-08      1.3081738e-07      1.5389811e-06      7.0518883e-12      1.2019159e-08      5.2540750e-11      4.6223117e-13      2.7225055e-15      1.2763882e-10      8.1346638e-12      5.5588713e-17      4.4864298e-13      4.8306772e-16      1.4312753e-15      3.9530467e-17      3.4301588e-18      9.5176070e-20      1.0126211e-18      0.0000000e+00      2.4602824e-10      3.9904941e-16      2.8147612e-15      9.8241464e-16      2.3813660e-15      4.8717944e-07      1.0531601e-12      3.4676974e-10      2.2532879e-14      3.4602590e-13      9.7873465e-09      1.0087171e-03      4.8417623e-17    6.2653232e-04    1.0264776e-07    2.3770037e+00    5.8733618e+01                0                0
    2.5954986e-02   -9.3754536e-03   -5.2220750e-02   -3.2682415e-02   -9.0489433e-02   -1.0972995e+00    1.1746600e+03    4.7028359e+05      2.4830855e-11      8.5635828e-02      7.4028976e-01      1.1785406e-01      5.5151640e-02      1.1741272e-06      2.2935499e-09      1.6750846e-09      9.8522262e-10      6.9407443e-11      1.0129750e-08      8.9545458e-08      9.7729822e-07      5.9585219e-12      9.3944572e-09      4.7803575e-11      4.9576963e-13      2.9834463e-15      9.6430217e-11      7.5287349e-12      7.6428704e-17      4.0832851e-13      6.6809150e-16      1.9778613e-15      4.9122610e-17      4.5656301e-18      1.0610735e-19      5.3768712e-20      0.0000000e+00      1.9948026e-10      3.9802084e-16      2.9536450e-15      1.3579978e-15      2.5649218e-15      3.2317498e-07      1.1516199e-12      2.4263453e-10      1.8416449e-14      4.7850953e-13      6.4932965e-09      1.0661141e-03      7.2462853e-17    6.6006196e-04    7.4364753e-08    2.4179656e+00    5.8655018e+01                0                0
    2.9747755e-02   -2.0000000e-03   -5.6220750e-02   -7.6109342e-03   -1.2805332e-01   -1.4355348e+00    1.1658281e+03    4.7028493e+05      4.4691063e-11      8.9005070e-02      7.4109487e-01      1.1507219e-01      5.3819449e-02      1.5660220e-06      2.9535120e-09      2.3515741e-09      1.2578603e-09      1.0913793e-10      8.8323403e-09      1.1322993e-07      1.1682494e-06      4.0741082e-12      7.0298030e-09      4.1016192e-11      3.1012084e-13      1.3064960e-15      1.4727811e-10      7.5596364e-12      3.2470613e-17      3.5770441e-13      7.7796552e-16      2.3108799e-15      6.8633155e-17      6.0321325e-18      1.5280447e-19      1.0527668e-20      0.0000000e+00      3.1472236e-10      3.7791459e-16      3.0612557e-15      1.5908596e-15      2.1717403e-15      4.1777281e-07      5.3645979e-13      3.3949020e-10      1.5449539e-14      4.6037887e-13      8.4096585e-09      1.0051173e-03      2.0472729e-17    6.3163190e-04    8.8395007e-08    2.3881713e+00    5.8835559e+01                0                0
    2.5747755e-02   -2.0000000e-03   -5.6220750e-02    2.1821683e-03   -7.2516630e-02   -1.1492961e+00    1.1526021e+03    4.7028499e+05      4.9215472e-11      8.9721873e-02      7.4122323e-01      1.1445108e-01      5.3548784e-02      1.1713469e-06      2.1206408e-09      1.8637891e-09      9.1585650e-10      1.0217380e-10      7.3204767e-09      8.6100389e-08      7.2152724e-07      2.8270553e-12      4.6681140e-09      3.4559120e-11      2.9027445e-13      9.9768500e-16      1.2906007e-10      7.7970585e-12      3.8767378e-17      3.0017646e-13      9.7260776e-16      2.9031366e-15      1.0644301e-16      8.6732825e-18      2.6768043e-19      5.8176731e-20      0.0000000e+00      2.8235423e-10      3.5153164e-16      3.2365110e-15      2.0074548e-15      2.2801200e-15      3.0523676e-07      4.9706807e-13      2.7020722e-10      1.0943340e-14      4.6617844e-13      6.1544317e-09      1.0527234e-03      1.8174378e-17    6.5798277e-04    7.2352146e-08    2.4011666e+00    5.8366867e+01                0                0
    2.9747755e-02   -6.0000000e-03   -5.6220750e-02   -3.9555919e-02   -1.0443462e-01   -1.4829255e+00    1.1630168e+03    4.7028497e+05      5.6795505e-11      8.9682847e-02      7.4123233e-01      1.1452557e-01      5.3561359e-02      1.7586578e-06      3.2374388e-09      2.6971142e-09      1.4017540e-09      1.3100242e-10      1.1695221e-08      1.3039753e-07      1.1868405e-06      5.3797581e-12      9.0871327e-09      5.5438728e-11      5.0682323e-13      2.0950554e-15      1.7141729e-10      1.1328490e-11      7.0301192e-17      4.8808320e-13      1.2531010e-15      3.7293447e-15      1.2200838e-16      1.0490429e-17      3.0159902e-19      1.0657652e-19      0.0000000e+00      3.7129348e-10      5.5053264e-16      4.6427960e-15      2.5713533e-15      3.4502234e-15      4.6674232e-07      9.2393504e-13      3.9201841e-10      1.9017624e-14      6.5335086e-13      9.4020329e-09      9.9431905e-04      2.9301609e-17    6.2489578e-04    9.5113068e-08    2.3725373e+00    5.8574211e+01                0                0
    2.5747755e-02   -6.0000000e-03   -5.6220750e-02   -1.4433811e-02   -6.5255951e-02   -1.1967753e+00    1.1527862e+03    4.7028497e+05      5.3103385e-11      8.9930300e-02      7.4126465e-01      1.1428862e-01      5.3469958e-02      1.2995602e-06      2.3516949e-09      2.0671593e-09      1.0164568e-09      1.1257376e-10      8.2505492e-09      9.5673371e-08      7.9903101e-07      3.2310359e-12      5.3154192e-09      3.8940005e-11      3.3236348e-13      1.1749275e-15      1.4252678e-10      8.7514582e-12      4.5321316e-17      3.3808763e-13      1.0560452e-15      3.1511383e-15      1.1414730e-16      9.3561709e-18      2.8675755e-19      6.4428714e-20      0.0000000e+00      3.1175874e-10      3.9542438e-16      3.6135858e-15      2.1783481e-15      2.5660303e-15      3.3875764e-07      5.7828389e-13      2.9972507e-10      1.2305012e-14      5.0971031e-13      6.8302975e-09      1.0439085e-03      1.9861686e-17    6.5288187e-04    7.6567043e-08    2.3958579e+00    5.8348765e+01                0                0
    2.9747755e-02   -2.0000000e-03   -6.0220750e-02   -2.1156486e-02   -1.2892540e-01   -1.6067556e+00    1.1395590e+03    4.7028657e+05      1.5517629e-10      9.4351091e-02      7.4227054e-01      1.1066479e-01      5.1742158e-02      2.0217033e-06      3.5974897e-09      3.3747493e-09      1.5553515e-09      2.4222444e-10      1.3269426e-08      1.4697740e-07      1.1089549e-06      4.6266972e-12      7.0906471e-09      7.1471388e-11      6.2759059e-13      1.8604374e-15      2.7049874e-10      1.7525676e-11      9.5008594e-17      6.0553827e-13      3.1441780e-15      9.4055610e-15      3.7038679e-16      2.8794855e-17      9.1887032e-19      2.2780950e-19      0.0000000e+00      6.1460485e-10      7.5215713e-16      7.8739476e-15      6.5206883e-15      5.4044296e-15      5.1692718e-07      9.0335389e-13      4.8842343e-10      2.1413038e-14      1.3753123e-12      1.0431218e-08      9.6759288e-04      1.3802722e-17    6.1435287e-04    1.0063270e-07    2.3337675e+00    5.7778741e+01                0                0
    2.5747755e-02   -2.0000000e-03   -6.0220750e-02   -1.5329470e-02   -6.6676936e-02   -1.3246715e+00    1.1294820e+03    4.7028666e+05      1.1362552e-10      9.4487983e-02      7.4227506e-01      1.1052129e-01      5.1695941e-02      1.5131394e-06      2.5703666e-09      2.6471758e-09      1.1293131e-09      1.8426533e-10      1.2084501e-08      1.1046421e-07      6.5189599e-07      3.6337157e-12      5.5739249e-09      6.0797570e-11      6.8027081e-13      1.6831133e-15      2.1128316e-10      1.9566464e-11      1.5365929e-16      5.1525418e-13      3.0763475e-15      9.2827610e-15      4.8218606e-16      3.4972403e-17      1.3753012e-18      4.0047333e-19      0.0000000e+00      4.9103547e-10      7.4331632e-16      8.4389209e-15      6.4605211e-15      6.0596709e-15      3.7762696e-07      9.9996253e-13      3.8315804e-10      1.5640881e-14      1.0522830e-12      7.6311270e-09      1.0170343e-03      1.8318346e-17    6.4177486e-04    8.4323879e-08    2.3590959e+00    5.7920965e+01                0                0
    2.9747755e-02   -6.0000000e-03   -6.0220750e-02   -5.2498547e-02   -1.0228717e-01   -1.6554278e+00    1.1362348e+03    4.7028661e+05      1.9942572e-10      9.5109560e-02      7.4242467e-01      1.1005189e-01      5.1453060e-02      2.2700189e-06      3.9866367e-09      3.9002907e-09      1.7308474e-09      3.1800258e-10      1.7946596e-08      1.6586384e-07      1.1397030e-06      6.7051116e-12      1.0529138e-08      1.0789892e-10      1.2133858e-12      3.5589558e-15      3.3154659e-10      3.0019220e-11      2.6641716e-16      9.5377296e-13      5.7372372e-15      1.7222293e-14      7.6878923e-16      5.8414288e-17      2.0644547e-18      6.0742571e-19      0.0000000e+00      7.9672442e-10      1.3424804e-15      1.4506364e-14      1.1955474e-14      1.0278985e-14      5.7536489e-07      1.5561333e-12      5.6807746e-10      3.2249378e-14      2.2262604e-12      1.1614266e-08      9.5661159e-04      2.4671809e-17    6.0747170e-04    1.0702320e-07    2.3152564e+00    5.7364182e+01                0                0
    2.5747755e-02   -6.0000000e-03   -6.0220750e-02   -2.8452936e-02   -5.5752682e-02   -1.3717178e+00    1.1290337e+03    4.7028663e+05      1.2534674e-10      9.4804540e-02      7.4233919e-01      1.1027006e-01      5.1575473e-02      1.6812311e-06      2.8556607e-09      2.9445472e-09      1.2542891e-09      2.0477007e-10      1.3533130e-08      1.2275698e-07      7.2202736e-07      4.0839398e-12      6.2586758e-09      6.8290329e-11      7.6904405e-13      1.9131541e-15      2.3489234e-10      2.1967100e-11      1.7380063e-16      5.7841539e-13      3.4148611e-15      1.0302141e-14      5.3212598e-16      3.8648205e-17      1.5121687e-18      4.4338030e-19      0.0000000e+00      5.4716966e-10      8.3529908e-16      9.4582925e-15      7.1694604e-15      6.8004822e-15      4.1938968e-07      1.1311839e-12      4.2624113e-10      1.7547058e-14      1.1737446e-12      8.4751539e-09      1.0077606e-03      1.8755164e-17    6.3638203e-04    8.8531430e-08    2.3504379e+00    5.7737920e+01                0                0
    2.1747755e-02   -2.0000000e-03   -6.0220750e-02   -2.0248331e-03    2.7066527e-02   -1.0781063e+00    1.1126085e+03    4.7028664e+05      1.7227289e-10      9.5613504e-02      7.4250599e-01      1.0955781e-01      5.1264657e-02      1.1261924e-06      1.9194249e-09      2.1422170e-09      8.1700034e-10      2.2819117e-10      8.5142905e-09      8.1237538e-08      3.9654005e-07      1.7449823e-12      2.6228246e-09      4.6667352e-11      4.5439704e-13      7.6761342e-16      2.4046142e-10      1.8259708e-11      9.1159296e-17      3.8725398e-13      3.5464075e-15      1.0788494e-14      6.8069704e-16      4.5901841e-17      2.0440396e-18      7.1639348e-19      0.0000000e+00      5.2190274e-10      5.6265970e-16      7.5135416e-15      7.5377380e-15      5.0392933e-15      2.7041402e-07      5.2259546e-13      3.1311755e-10      1.1094292e-14      9.6575226e-13      5.4661198e-09      1.0561401e-03      7.9734405e-18    6.6105325e-04    7.6024484e-08    2.3394285e+00    5.7206960e+01                0                0
    1.7747755e-02   -2.0000000e-03   -6.0220750e-02    2.1534366e-02    1.2918563e-01   -8.7038522e-01    1.0896167e+03    4.7028679e+05      1.7891418e-10      9.7552024e-02      7.4292279e-01      1.0792185e-01      5.0517053e-02      8.4156723e-07      1.4603912e-09      1.7340385e-09      5.8141886e-10      1.9803696e-10      5.7929778e-09      5.9113106e-08      2.3976525e-07      9.2644978e-13      1.4624604e-09      2.8577323e-11      2.3895019e-13      3.3805441e-16      1.9806156e-10      1.5492973e-11      6.2480881e-17      2.4030265e-13      3.5416252e-15      1.0970432e-14      9.7434000e-16      5.8515336e-17      3.2539051e-18      1.5329432e-18      0.0000000e+00      4.5766695e-10      4.2283132e-16      6.8226568e-15      7.7121173e-15      4.5605613e-15      1.9058032e-07      2.4700888e-13      2.5297665e-10      6.5116165e-15      6.9819351e-13      3.8555731e-09      1.0849398e-03      4.4598628e-18    6.7191366e-04    7.4576931e-08    2.2774345e+00    5.5714005e+01                0                0
    1.7747755e-02   -2.0000000e-03   -5.6220750e-02    3.3902973e-02    1.0188228e-01   -6.9059058e-01    1.1060163e+03    4.7028514e+05      8.7804682e-11      9.4086675e-02      7.4215069e-01      1.1078093e-01      5.1866434e-02      6.5966853e-07      1.1165378e-09      1.2615135e-09      4.7508326e-10      1.2666077e-10      5.5629071e-09      4.7539625e-08      2.1922530e-07      1.7281871e-12      2.5361418e-09      3.6011272e-11      5.4763095e-13      1.0492742e-15      1.2097224e-10      1.5304460e-11      2.0215434e-16      3.2559007e-13      3.2316091e-15      9.8715731e-15      6.8170756e-16      4.4722367e-17      2.1214783e-18      8.0031865e-19      0.0000000e+00      2.9669963e-10      5.5450776e-16      7.5248317e-15      6.9078517e-15      5.4585467e-15      1.5734238e-07      5.3903050e-13      1.8360023e-10      1.0001466e-14      8.1182455e-13      3.1813272e-09      1.1141725e-03      2.3250518e-17    6.8486330e-04    6.3165558e-08    2.2930027e+00    5.4896714e+01                0                0
    2.1747755e-02   -2.0000000e-03   -5.6220750e-02    1.5440552e-02    1.0220313e-02   -9.0193816e-01    1.1323170e+03    4.7028504e+05      1.2405666e-10      9.1494449e-02      7.4159315e-01      1.1295489e-01      5.2867034e-02      8.7183306e-07      1.5120258e-09      1.5281487e-09      6.5806966e-10      1.4560475e-10      6.5239217e-09      6.3507733e-08      4.0320929e-07      2.2668392e-12      3.3599859e-09      4.1540285e-11      4.5929822e-13      1.1903954e-15      1.4087233e-10      1.1856687e-11      9.6888505e-17      3.6525708e-13      3.2974567e-15      9.9078701e-15      4.5277755e-16      3.3747683e-17      1.1972384e-18      3.2502978e-19      0.0000000e+00      3.4870452e-10      5.3037562e-16      6.3387732e-15      6.8855821e-15      4.3510424e-15      2.1904557e-07      5.3490407e-13      2.2359327e-10      1.2781429e-14      1.2932221e-12      4.4242959e-09      1.0888949e-03      2.0612057e-17    6.7571808e-04    6.4463048e-08    2.3668840e+00    5.6962549e+01                0                0
    2.1747755e-02   -6.0000000e-03   -5.6220750e-02    6.2436758e-03   -1.4333026e-02   -9.5446078e-01    1.1358010e+03    4.7028522e+05      8.5017192e-11      9.1273359e-02      7.4154396e-01      1.1314722e-01      5.2953207e-02      9.7025585e-07      1.7060072e-09      1.6647795e-09      7.4047132e-10      1.3570580e-10      7.6715494e-09      7.0946668e-08      4.8972990e-07      2.8930556e-12      4.5273142e-09      4.6195955e-11      5.2050201e-13      1.5422180e-15      1.4155875e-10      1.2726813e-11      1.1365560e-16      4.0794953e-13      2.4210326e-15      7.2643648e-15      3.1949849e-16      2.4396569e-17      8.5028569e-19      2.1733573e-19      0.0000000e+00      3.3966726e-10      5.7128093e-16      6.1430526e-15      5.0419651e-15      4.3606577e-15      2.4611654e-07      6.7291634e-13      2.4255217e-10      1.3840914e-14      9.4909856e-13      4.9678576e-09      1.0804485e-03      2.8538210e-17    6.7150534e-04    6.7057569e-08    2.3741678e+00    5.7261960e+01                0                0
    2.1747755e-02   -6.0000000e-03   -6.0220750e-02   -7.4457880e-03    2.6731442e-03   -1.1312783e+00    1.1152256e+03    4.7028690e+05      1.0213392e-10      9.5547228e-02      7.4248974e-01      1.0962286e-01      5.1291067e-02      1.2552873e-06      2.1306837e-09      2.3158344e-09      9.2013105e-10      1.8513196e-10      1.0889680e-08      9.1172872e-08      4.6522539e-07      3.7498517e-12      5.1502888e-09      6.6980596e-11      1.0240161e-12      2.2968205e-15      1.9242150e-10      2.3467326e-11      3.3926788e-16      5.7596547e-13      3.5345098e-15      1.0709365e-14      6.1240654e-16      4.1993257e-17      1.7278168e-18      5.8425914e-19      0.0000000e+00      4.7254766e-10      8.9560131e-16      1.0765126e-14      7.4758655e-15      8.1384698e-15      3.0562256e-07      1.2401472e-12      3.3584138e-10      1.7984541e-14      1.0922329e-12      6.1770485e-09      1.0469562e-03      2.6773073e-17    6.5642784e-04    7.8694902e-08    2.3419496e+00    5.7286102e+01                0                0
    1.7907614e-02   -5.7029501e-03   -5.6220750e-02    3.3189340e-02    6.2797265e-02   -7.3026897e-01    1.1112875e+03    4.7028535e+05      1.0848072e-10      9.3588086e-02      7.4204192e-01      1.1120032e-01      5.2059364e-02      7.1399853e-07      1.2180957e-09      1.3580138e-09      5.1817525e-10      1.4478980e-10      5.4156700e-09      5.1508440e-08      2.5250801e-07      1.1238294e-12      1.6992802e-09      2.9787992e-11      2.9266763e-13      4.9897597e-16      1.5235005e-10      1.1714428e-11      6.0285063e-17      2.4805828e-13      2.2696446e-15      6.9077500e-15      4.4072090e-16      2.9604957e-17      1.3303524e-18      4.7451168e-19      0.0000000e+00      3.3099800e-10      3.6196004e-16      4.8364859e-15      4.8269428e-15      3.2491670e-15      1.7146578e-07      3.3351676e-13      1.9848596e-10      7.1200057e-15      6.1279084e-13      3.4658707e-09      1.1091069e-03      8.7379411e-18    6.8315356e-04    6.3548650e-08    2.3101330e+00    5.5371288e+01                0                0
    1.7907614e-02   -5.7029501e-03   -6.0220750e-02    2.3377753e-02    8.8198248e-02   -9.0973596e-01    1.0941464e+03    4.7028705e+05      1.9179764e-10      9.7193851e-02      7.4284412e-01      1.0822572e-01      5.0655715e-02      9.1989858e-07      1.5952765e-09      1.8894177e-09      6.3637881e-10      2.1322502e-10      6.3435598e-09      6.4660781e-08      2.6458230e-07      1.0352923e-12      1.6237065e-09      3.1076339e-11      2.5656769e-13      3.8452792e-16      2.1440362e-10      1.6498689e-11      6.2178716e-17      2.6014907e-13      3.7123444e-15      1.1486395e-14      1.0013004e-15      6.0612824e-17      3.3338816e-18      1.5247229e-18      0.0000000e+00      4.9427616e-10      4.5233950e-16      7.1945581e-15      8.0720903e-15      4.8090294e-15      2.0870106e-07      2.7730964e-13      2.7554316e-10      7.0669647e-15      7.4230103e-13      4.2220944e-09      1.0791180e-03      4.4896703e-18    6.6982718e-04    7.4982595e-08    2.2914494e+00    5.6042383e+01                0                0
    2.9779184e-02   -9.9638585e-03   -5.6220750e-02   -9.4375427e-02   -9.8615050e-02   -1.5876967e+00    1.1545621e+03    4.7028498e+05      7.3743095e-11      9.1493668e-02      7.4160380e-01      1.1305877e-01      5.2870082e-02      2.2679263e-06      4.0769637e-09      3.5612762e-09      1.7893647e-09      1.7941158e-10      1.9366118e-08      1.7095442e-07      1.3705348e-06      9.3896353e-12      1.4210254e-08      9.8350729e-11      1.1845526e-12      4.9423801e-15      2.2497554e-10      2.1101319e-11      2.3755344e-16      8.4310775e-13      2.2375494e-15      6.6706306e-15      2.3784076e-16      1.9347493e-17      6.0175124e-19      1.8397052e-18      0.0000000e+00      5.0075741e-10      9.9587542e-16      8.7229947e-15      4.6077932e-15      7.1638472e-15      5.9684796e-07      2.2647434e-12      5.1790458e-10      3.0723505e-14      1.1408159e-12      1.2032004e-08      9.6921519e-04      4.9003163e-17    6.0904391e-04    1.1276016e-07    2.3295331e+00    5.7680689e+01                0                0
    2.5954986e-02   -9.3754536e-03   -5.6220750e-02   -5.2569469e-02   -8.2826212e-02   -1.2704384e+00    1.1518673e+03    4.7028511e+05      6.2574724e-11      9.0434488e-02      7.4136841e-01      1.1388754e-01      5.3277819e-02      1.5399710e-06      2.7851942e-09      2.4494034e-09      1.2045013e-09      1.3304095e-10      9.8867879e-09      1.1347477e-07      9.4467246e-07      3.9056241e-12      6.3864304e-09      4.6769384e-11      4.0659716e-13      1.4549184e-15      1.6845429e-10      1.0478033e-11      5.7022300e-17      4.0559156e-13      1.2552466e-15      3.7451952e-15      1.3533722e-16      1.1091149e-17      3.3972220e-19      1.3671399e-19      0.0000000e+00      3.6855032e-10      4.7411316e-16      4.3227497e-15      2.5888815e-15      3.0924104e-15      4.0145913e-07      7.1464942e-13      3.5517457e-10      1.4744194e-14      6.0849828e-13      8.0946388e-09      1.0287161e-03      2.0151251e-17    6.4386530e-04    8.4768126e-08    2.3845133e+00    5.8301286e+01                0                0
    2.9779184e-02   -9.9638585e-03   -6.0220750e-02   -1.0722912e-01   -9.6125944e-02   -1.7590122e+00    1.1266998e+03    4.7028662e+05      2.1481532e-10      9.7078996e-02      7.4282848e-01      1.0845525e-01      5.0701171e-02      2.9292253e-06      4.9723026e-09      5.1418687e-09      2.1827835e-09      3.5647330e-10      2.3783628e-08      2.1390628e-07      1.2466475e-06      7.3115864e-12      1.1093216e-08      1.2092589e-10      1.4014524e-12      3.5008754e-15      4.0704685e-10      3.9164314e-11      3.3141537e-16      1.0251886e-12      6.0045077e-15      1.8133554e-14      9.7227425e-16      6.9058680e-17      2.8042020e-18      3.4342363e-18      0.0000000e+00      9.5352989e-10      1.4890924e-15      1.6944252e-14      1.2624966e-14      1.2272964e-14      7.2974804e-07      2.0501399e-12      7.4418793e-10      3.1182165e-14      2.0453283e-12      1.4747336e-08      9.3092133e-04      1.8421298e-17    5.9114042e-04    1.2408324e-07    2.2665185e+00    5.6186874e+01                0                0
    2.5954986e-02   -9.3754536e-03   -6.0220750e-02   -6.7214894e-02   -7.3924564e-02   -1.4460292e+00    1.1271456e+03    4.7028680e+05      1.4702895e-10      9.5470908e-02      7.4247689e-01      1.0973591e-01      5.1320932e-02      1.9890587e-06      3.3746053e-09      3.4842137e-09      1.4830394e-09      2.4046274e-10      1.6003548e-08      1.4523763e-07      8.5029901e-07      4.7882181e-12      7.3361284e-09      8.0033586e-11      8.9668317e-13      2.2226597e-15      2.7714401e-10      2.5834308e-11      2.0077290e-16      6.7663905e-13      3.9798854e-15      1.2008645e-14      6.2340732e-16      4.5210193e-17      1.7766862e-18      6.1065814e-19      0.0000000e+00      6.4448471e-10      9.7675129e-16      1.1065555e-14      8.3575363e-15      7.9556105e-15      4.9600415e-07      1.3314904e-12      5.0424876e-10      2.0425452e-14      1.3630274e-12      1.0023771e-08      9.9183289e-04      1.8224117e-17    6.2688784e-04    9.6732830e-08    2.3343753e+00    5.7467415e+01                0                0
    2.9747755e-02   -2.0000000e-03   -6.4220750e-02   -2.7327417e-02   -1.2678969e-01   -1.7777837e+00    1.1122505e+03    4.7028835e+05      4.0005478e-10      9.9781323e-02      7.4344440e-01      1.0619775e-01      4.9640554e-02      2.6260826e-06      4.4765401e-09      5.0032644e-09      1.9045888e-09      5.3704691e-10      1.9944923e-08      1.8942291e-07      9.2072231e-07      4.1209312e-12      6.1967688e-09      1.1077841e-10      1.1143604e-12      1.8489902e-15      5.6332144e-10      4.3958613e-11      2.4260928e-16      9.2452904e-13      8.5449397e-15      2.6008793e-14      1.6614369e-15      1.1162059e-16      5.0108265e-18      1.7801512e-18      0.0000000e+00      1.2239549e-09      1.3578321e-15      1.8244053e-14      1.8175901e-14      1.2289972e-14      6.3013469e-07      1.2403362e-12      7.3130297e-10      2.6526590e-14      2.2885635e-12      1.2737238e-08      9.3155143e-04      7.3768192e-18    5.9694738e-04    1.1386936e-07    2.2652717e+00    5.6296874e+01                0                0
    2.5747755e-02   -2.0000000e-03   -6.4220750e-02   -2.5551517e-02   -5.7795018e-02   -1.5011390e+00    1.1053351e+03    4.7028845e+05      2.6127431e-10      9.9353939e-02      7.4333125e-01      1.0651760e-01      4.9811631e-02      1.9654815e-06      3.3263359e-09      3.7716003e-09      1.4129829e-09      3.7980827e-10      1.6612968e-08      1.4157234e-07      6.4569602e-07      5.0370238e-12      7.4263903e-09      1.0676896e-10      1.6138822e-12      3.0432886e-15      3.6466956e-10      4.5873638e-11      5.9477446e-16      9.6320199e-13      9.5703166e-15      2.9241728e-14      2.0285997e-15      1.3299126e-16      6.3119922e-18      2.3696867e-18      0.0000000e+00      8.9050039e-10      1.6434885e-15      2.2374060e-14      2.0465303e-14      1.6198083e-14      4.6781185e-07      1.5839454e-12      5.4890561e-10      2.9328389e-14      2.3709224e-12      9.4590749e-09      9.8231814e-04      1.9952945e-17    6.2517869e-04    9.7685665e-08    2.3019606e+00    5.7019711e+01                0                0
    2.9747755e-02   -6.0000000e-03   -6.4220750e-02   -5.7518457e-02   -9.8225900e-02   -1.8260970e+00    1.1084045e+03    4.7028839e+05      3.8451300e-10      1.0061802e-01      7.4361421e-01      1.0552085e-01      4.9321570e-02      2.9429068e-06      4.9812572e-09      5.6367563e-09      2.1179248e-09      5.6592766e-10      2.4987307e-08      2.1205123e-07      9.7323304e-07      7.7717862e-12      1.1460852e-08      1.6273489e-10      2.4957994e-12      4.7412301e-15      5.3954816e-10      6.9636191e-11      9.2934894e-16      1.4737609e-12      1.4551609e-14      4.4454165e-14      3.0739240e-15      2.0166400e-16      9.5541156e-18      3.7064409e-18      0.0000000e+00      1.3271979e-09      2.5211592e-15      3.4227836e-14      3.1109929e-14      2.4841066e-14      7.0126082e-07      2.4344565e-12      8.2030046e-10      4.5131217e-14      3.6278959e-12      1.4178908e-08      9.2045732e-04      1.9464381e-17    5.8995245e-04    1.1991660e-07    2.2438492e+00    5.5724366e+01                0                0
    2.5747755e-02   -6.0000000e-03   -6.4220750e-02   -3.6499389e-02   -4.4774037e-02   -1.5473010e+00    1.1042110e+03    4.7028841e+05      3.1949440e-10      9.9781658e-02      7.4341825e-01      1.0617530e-01      4.9648530e-02      2.2010678e-06      3.7765567e-09      4.3488522e-09      1.5611406e-09      4.5243795e-10      1.8353845e-08      1.5753183e-07      6.9774827e-07      3.5808993e-12      5.3834346e-09      1.0058962e-10      1.1182392e-12      1.7240854e-15      4.7630476e-10      4.5684538e-11      2.9533884e-16      8.2755121e-13      8.0141235e-15      2.4560200e-14      1.8010427e-15      1.1496819e-16      5.6184842e-18      2.2708451e-18      0.0000000e+00      1.0757421e-09      1.3227682e-15      1.8673084e-14      1.7211917e-14      1.2762138e-14      5.1426123e-07      1.2153425e-12      6.3348288e-10      2.2712359e-14      1.8795116e-12      1.0399299e-08      9.7263922e-04      7.9586111e-18    6.1952170e-04    1.0182830e-07    2.2899793e+00    5.6669231e+01                0                0
    2.9747755e-02   -2.0000000e-03   -6.8220750e-02   -3.0323305e-02   -1.2325048e-01   -1.9475244e+00    1.0845695e+03    4.7029029e+05      5.8683715e-10      1.0519736e-01      7.4459892e-01      1.0175016e-01      4.7551124e-02      3.3640509e-06      5.8915321e-09      7.2013003e-09      2.2945350e-09      8.4484864e-10      2.5573465e-08      2.3589829e-07      8.2556764e-07      3.8189170e-12      5.8821391e-09      1.2668858e-10      1.3425318e-12      1.5050915e-15      8.3955882e-10      7.9381523e-11      4.1206937e-16      1.0779461e-12      1.3889586e-14      4.3442536e-14      4.4551424e-15      2.5328293e-16      1.5263382e-17      8.2922899e-18      0.0000000e+00      1.9557351e-09      2.0174731e-15      3.3289733e-14      3.0634755e-14      2.2643135e-14      7.4508490e-07      1.1634035e-12      1.0479494e-09      2.8172257e-14      2.3483190e-12      1.5070097e-08      8.9719409e-04      3.6941030e-18    5.7966607e-04    1.2787219e-07    2.1848084e+00    5.4456387e+01                0                0
    2.5747755e-02   -2.0000000e-03   -6.8220750e-02   -3.5050902e-02   -4.7018603e-02   -1.6761528e+00    1.0808033e+03    4.7029043e+05      4.4534815e-10      1.0421603e-01      7.4437277e-01      1.0252364e-01      4.7934700e-02      2.5221043e-06      4.4171150e-09      5.4055395e-09      1.7190577e-09      6.3622557e-10      1.9281758e-08      1.7683029e-07      6.1478789e-07      2.9012507e-12      4.4682476e-09      9.5742384e-11      1.0288448e-12      1.1687149e-15      6.3117162e-10      6.0404198e-11      3.2226970e-16      8.1518778e-13      1.0655611e-14      3.3345823e-14      3.4476314e-15      1.9552387e-16      1.1850837e-17      6.4785106e-18      0.0000000e+00      1.4695412e-09      1.5309425e-15      2.5348346e-14      2.3517545e-14      1.7272276e-14      5.5810400e-07      8.9021631e-13      7.8656412e-10      2.1330515e-14      1.7910762e-12      1.1288339e-08      9.4894241e-04      4.2263479e-18    6.0852960e-04    1.1222581e-07    2.2328111e+00    5.5763089e+01                0                0
    2.9747755e-02   -6.0000000e-03   -6.8220750e-02   -5.8544299e-02   -9.2165353e-02   -1.9951929e+00    1.0801520e+03    4.7029033e+05      6.6044877e-10      1.0611857e-01      7.4478522e-01      1.0100437e-01      4.7199999e-02      3.7446512e-06      6.5592907e-09      8.0329083e-09      2.5521671e-09      9.4402859e-10      2.8791951e-08      2.6254965e-07      9.0964874e-07      4.2924112e-12      6.6081451e-09      1.4233287e-10      1.5265442e-12      1.7296200e-15      9.3982659e-10      9.0394785e-11      4.7729608e-16      1.2067646e-12      1.5730570e-14      4.9256016e-14      5.1445214e-15      2.9054624e-16      1.7769132e-17      1.0186484e-17      0.0000000e+00      2.1850640e-09      2.2674744e-15      3.7575530e-14      3.4741640e-14      2.5606801e-14      8.2837952e-07      1.3335550e-12      1.1689416e-09      3.1482019e-14      2.6324549e-12      1.6754915e-08      8.8601566e-04      3.9488962e-18    5.7255016e-04    1.3356615e-07    2.1605022e+00    5.3727272e+01                0                0
    2.5747755e-02   -6.0000000e-03   -6.8220750e-02   -4.1045197e-02   -3.1224953e-02   -1.7217415e+00    1.0789558e+03    4.7029037e+05      5.6089738e-10      1.0476100e-01      7.4448344e-01      1.0208556e-01      4.7726784e-02      2.8007911e-06      4.8925819e-09      6.0346678e-09      1.9011167e-09      7.2251212e-10      2.2586807e-08      1.9641529e-07      6.5285588e-07      2.8937413e-12      4.6093803e-09      1.0536353e-10      1.0773008e-12      1.1207250e-15      7.3440989e-10      7.2509932e-11      3.4213222e-16      8.5762708e-13      1.2927734e-14      4.0698492e-14      4.5829617e-15      2.5458965e-16      1.6409976e-17      9.4533506e-18      0.0000000e+00      1.6246671e-09      1.6006242e-15      2.7970162e-14      2.8735998e-14      1.9021691e-14      6.1665632e-07      9.8562636e-13      8.7614885e-10      2.1406353e-14      2.0029924e-12      1.2473119e-08      9.3888837e-04      3.3630371e-18    6.0260502e-04    1.1625285e-07    2.2171068e+00    5.5224753e+01                0                0
    2.1747755e-02   -2.0000000e-03   -6.8220750e-02   -2.6747645e-02    6.7439728e-02   -1.4365341e+00    1.0707558e+03    4.7029039e+05      4.1709745e-10      1.0408722e-01      7.4434174e-01      1.0258937e-01      4.7986329e-02      1.8485621e-06      3.2664510e-09      4.0823289e-09      1.2472091e-09      5.3577687e-10      1.5040531e-08      1.2896261e-07      4.0130089e-07      2.2298434e-12      3.3959545e-09      8.0922016e-11      1.0251749e-12      1.0123612e-15      5.0647991e-10      5.8363369e-11      4.1920055e-16      6.9814344e-13      1.1806075e-14      3.7329377e-14      4.4233338e-15      2.3841395e-16      1.5600241e-17      9.6827153e-18      0.0000000e+00      1.1985510e-09      1.4070399e-15      2.5669849e-14      2.6401758e-14      1.7690830e-14      4.0220447e-07      7.6384419e-13      5.9622177e-10      1.8295768e-14      1.7875668e-12      8.1353818e-09      9.9251146e-04      4.4335731e-18    6.3018316e-04    1.0436365e-07    2.2394843e+00    5.6357788e+01                0                0
    1.7747755e-02   -2.0000000e-03   -6.8220750e-02   -2.1873129e-03    1.9336590e-01   -1.2378251e+00    1.0542062e+03    4.7029060e+05      4.9643144e-10      1.0477213e-01      7.4449519e-01      1.0198211e-01      4.7721572e-02      1.3316469e-06      2.4637335e-09      3.1983824e-09      8.7672636e-10      4.9365873e-10      1.1195846e-08      9.1634534e-08      2.1909253e-07      8.5464554e-13      1.3100740e-09      4.7068937e-11      4.5962390e-13      2.9453583e-16      4.7508492e-10      4.7555234e-11      1.8753995e-16      3.5817413e-13      9.8581758e-15      3.2136388e-14      5.3571564e-15      2.5692325e-16      2.0573397e-17      1.7250604e-17      0.0000000e+00      1.0530367e-09      7.8152634e-16      1.7719641e-14      2.2870492e-14      1.2091047e-14      2.7618260e-07      3.6217348e-13      4.7233321e-10      8.4655592e-15      1.0585937e-12      5.5841396e-09      1.0270494e-03      1.3709903e-18    6.4380437e-04    1.0391925e-07    2.2025614e+00    5.6132602e+01                0                0
    1.7747755e-02   -2.0000000e-03   -6.4220750e-02    6.9949002e-03    1.5965748e-01   -1.0545532e+00    1.0721679e+03    4.7028863e+05      2.4092732e-10      1.0114791e-01      7.4371071e-01      1.0496143e-01      4.9122642e-02      1.0660412e-06      1.8831807e-09      2.3511204e-09      7.1961681e-10      3.0810549e-10      8.6548284e-09      7.4380720e-08      2.3299792e-07      1.2806161e-12      1.9539161e-09      4.6489904e-11      5.8594780e-13      5.7845955e-16      2.9153375e-10      3.3558871e-11      2.4070494e-16      4.0072222e-13      6.8110607e-15      2.1541689e-14      2.5637239e-15      1.3792787e-16      9.0589195e-18      5.6755078e-18      0.0000000e+00      6.8924953e-10      8.0720880e-16      1.4752224e-14      1.5236056e-14      1.0164224e-14      2.3213938e-07      4.3797968e-13      3.4339457e-10      1.0495536e-14      1.0312040e-12      4.6954949e-09      1.0556833e-03      4.6899015e-18    6.5808220e-04    8.8197747e-08    2.2459841e+00    5.6085667e+01                0                0
    2.1747755e-02   -2.0000000e-03   -6.4220750e-02   -1.5096964e-02    4.5424299e-02   -1.2593597e+00    1.0918880e+03    4.7028848e+05      3.1123498e-10      9.9845860e-02      7.4342867e-01      1.0607457e-01      4.9624707e-02      1.4678355e-06      2.5463146e-09      3.0220472e-09      1.0141628e-09      3.4457398e-10      1.0079148e-08      1.0310745e-07      4.1893944e-07      1.6189079e-12      2.5595489e-09      4.9605217e-11      4.0968133e-13      5.9033179e-16      3.4463328e-10      2.6658565e-11      1.0228472e-16      4.1764897e-13      6.1164767e-15      1.8931264e-14      1.6586307e-15      1.0022424e-16      5.5210601e-18      2.5347276e-18      0.0000000e+00      7.9657846e-10      7.3309401e-16      1.1763986e-14      1.3305683e-14      7.8550955e-15      3.3249407e-07      4.2632885e-13      4.4084506e-10      1.1335061e-14      1.2134423e-12      6.7266416e-09      1.0238388e-03      4.0520912e-18    6.4574169e-04    8.9379848e-08    2.2948091e+00    5.6926086e+01                0                0
    2.1747755e-02   -6.0000000e-03   -6.4220750e-02   -1.6763205e-02    1.8596116e-02   -1.3100943e+00    1.0936244e+03    4.7028873e+05      3.4665662e-10      9.9934375e-02      7.4344477e-01      1.0601263e-01      4.9591576e-02      1.6508229e-06      2.8638940e-09      3.3967502e-09      1.1407621e-09      3.8484315e-10      1.1379635e-08      1.1598064e-07      4.7233376e-07      1.8268536e-12      2.8783478e-09      5.5747470e-11      4.5729872e-13      6.6684428e-16      3.8630389e-10      2.9783214e-11      1.1096592e-16      4.6709421e-13      6.7487086e-15      2.0884298e-14      1.8237886e-15      1.1034639e-16      6.0651009e-18      2.7689576e-18      0.0000000e+00      8.9183648e-10      8.1592776e-16      1.3042729e-14      1.4677831e-14      8.7059954e-15      3.7402799e-07      4.8673872e-13      4.9538760e-10      1.2645503e-14      1.3413591e-12      7.5668814e-09      1.0139974e-03      4.2809345e-18    6.4074027e-04    9.2043148e-08    2.2943458e+00    5.6854412e+01                0                0
    2.1747755e-02   -6.0000000e-03   -6.8220750e-02   -2.3414868e-02    3.8937128e-02   -1.4880429e+00    1.0715833e+03    4.7029072e+05      4.6766443e-10      1.0433195e-01      7.4438994e-01      1.0239957e-01      4.7893300e-02      2.0799069e-06      3.6745320e-09      4.5922621e-09      1.4033070e-09      6.0328611e-10      1.6955421e-08      1.4511574e-07      4.5149231e-07      2.5188626e-12      3.8389040e-09      9.1586243e-11      1.1662680e-12      1.1457873e-15      5.6959354e-10      6.6317703e-11      4.8233102e-16      7.9075888e-13      1.3432806e-14      4.2491222e-14      5.0640181e-15      2.7236816e-16      1.7887523e-17      1.1185486e-17      0.0000000e+00      1.3478493e-09      1.5962000e-15      2.9201165e-14      3.0055332e-14      2.0133277e-14      4.5256874e-07      8.6643499e-13      6.7064609e-10      2.0707201e-14      2.0255178e-12      9.1541008e-09      9.8207320e-04      4.4175020e-18    6.2482693e-04    1.0692895e-07    2.2340918e+00    5.6046348e+01                0                0
    1.7907614e-02   -5.7029501e-03   -6.4220750e-02    1.3559113e-02    1.1376233e-01   -1.0919209e+00    1.0759619e+03    4.7028890e+05      2.4002677e-10      1.0092686e-01      7.4366099e-01      1.0515270e-01      4.9208460e-02      1.1646354e-06      2.0360253e-09      2.5117836e-09      7.9001378e-10      3.0307277e-10      9.3068587e-09      8.1616481e-08      2.7141782e-07      1.1835172e-12      1.8892523e-09      4.3370901e-11      4.3755267e-13      4.5185114e-16      3.0684077e-10      3.0063860e-11      1.3970893e-16      3.5318776e-13      5.4798530e-15      1.7262509e-14      1.9612333e-15      1.0854015e-16      7.0340184e-18      4.0988727e-18      0.0000000e+00      6.7902064e-10      6.6117208e-16      1.1651631e-14      1.2190339e-14      7.9169969e-15      2.5622891e-07      3.9923236e-13      3.6482936e-10      8.8212956e-15      8.4476466e-13      5.1828388e-09      1.0491941e-03      3.5626884e-18    6.5566072e-04    8.8545442e-08    2.2577700e+00    5.6301567e+01                0                0
    1.7907614e-02   -5.7029501e-03   -6.8220750e-02    8.0027954e-03    1.4335135e-01   -1.2741910e+00    1.0572854e+03    4.7029092e+05      5.2957699e-10      1.0468451e-01      7.4447320e-01      1.0206402e-01      4.7756140e-02      1.4643513e-06      2.6914578e-09      3.4560062e-09      9.6394992e-10      5.5692878e-10      1.1112585e-08      1.0080655e-07      2.5974221e-07      1.1415534e-12      1.7180588e-09      5.5957402e-11      5.9401299e-13      4.2638623e-16      5.0557764e-10      5.1714766e-11      2.4750038e-16      4.6287410e-13      1.2002953e-14      3.8796473e-14      5.9225724e-15      2.9188311e-16      2.2136069e-17      1.7323452e-17      0.0000000e+00      1.1221773e-09      9.6910699e-16      2.1266622e-14      2.7570325e-14      1.4516599e-14      3.0564634e-07      4.1629541e-13      5.0961771e-10      1.1680916e-14      1.3971327e-12      6.1809246e-09      1.0199661e-03      1.8921349e-18    6.4108450e-04    1.0411778e-07    2.2113332e+00    5.6197951e+01                0                0
    2.9779184e-02   -9.9638585e-03   -6.4220750e-02   -1.1245940e-01   -9.2926269e-02   -1.9296862e+00    1.0977161e+03    4.7028840e+05      4.8193984e-10      1.0275719e-01      7.4405196e-01      1.0378551e-01      4.8504908e-02      3.8024447e-06      6.5555354e-09      7.6339485e-09      2.6636664e-09      7.6663477e-10      3.0254479e-08      2.6994613e-07      1.1506452e-06      7.1748308e-12      1.1006681e-08      1.7841890e-10      2.3141488e-12      3.6725058e-15      7.6079361e-10      8.7128805e-11      7.8081380e-16      1.5384536e-12      1.4829989e-14      4.5682281e-14      3.7062741e-15      2.2661081e-16      1.1874640e-17      9.7168506e-18      0.0000000e+00      1.8477153e-09      2.7069804e-15      3.8900983e-14      3.2072386e-14      2.7295682e-14      8.7609470e-07      2.2302846e-12      1.1091601e-09      4.3918125e-14      3.4120486e-12      1.7719371e-08      8.9424426e-04      9.9672946e-18    5.7315035e-04    1.3629526e-07    2.1899590e+00    5.4289968e+01                0                0
    2.5954986e-02   -9.3754536e-03   -6.4220750e-02   -7.6484246e-02   -6.5158798e-02   -1.6216283e+00    1.1012966e+03    4.7028861e+05      3.7597588e-10      1.0061645e-01      7.4359055e-01      1.0550329e-01      4.9329405e-02      2.5970781e-06      4.4598458e-09      5.1417560e-09      1.8399990e-09      5.3488474e-10      2.1628586e-08      1.8577202e-07      8.2029102e-07      4.1348236e-12      6.2292671e-09      1.1788084e-10      1.2927008e-12      1.9567736e-15      5.6434307e-10      5.3887332e-11      3.3551701e-16      9.6577337e-13      9.3256395e-15      2.8593224e-14      2.1167603e-15      1.3452567e-16      6.6151890e-18      2.8623566e-18      0.0000000e+00      1.2735100e-09      1.5434719e-15      2.1864245e-14      2.0042013e-14      1.4904653e-14      6.0593049e-07      1.4089080e-12      7.4894409e-10      2.6350447e-14      2.1759977e-12      1.2253162e-08      9.5604462e-04      7.4067597e-18    6.0957015e-04    1.0992728e-07    2.2695499e+00    5.6187032e+01                0                0
    2.9779184e-02   -9.9638585e-03   -6.8220750e-02   -1.1312310e-01   -8.7873061e-02   -2.0989240e+00    1.0682085e+03    4.7029035e+05      1.0022413e-09      1.0844435e-01      7.4525957e-01      9.9117133e-02      4.6312536e-02      4.7786139e-06      8.4531359e-09      1.0771635e-08      3.2067738e-09      1.3631772e-09      4.3806077e-08      3.3341105e-07      9.1532440e-07      5.1817501e-12      7.5893277e-09      2.2123854e-10      2.8243215e-12      2.4005569e-15      1.3910347e-09      1.7988423e-10      1.2348473e-15      1.7204692e-12      2.7785909e-14      8.8866427e-14      1.2262834e-14      6.2744442e-16      4.5678775e-17      4.3374158e-17      0.0000000e+00      3.1199749e-09      3.4774850e-15      6.5233269e-14      6.2983578e-14      4.5288502e-14      1.0287605e-06      2.5910629e-12      1.5722149e-09      4.1155003e-14      3.6219609e-12      2.0807829e-08      8.5925004e-04      3.4309073e-18    5.5523617e-04    1.4918314e-07    2.1015106e+00    5.2038397e+01                0                0
    2.5954986e-02   -9.3754536e-03   -6.8220750e-02   -8.1625300e-02   -5.4057333e-02   -1.7963795e+00    1.0749468e+03    4.7029061e+05      6.6575123e-10      1.0577422e-01      7.4469172e-01      1.0126787e-01      4.7339490e-02      3.2991146e-06      5.7686753e-09      7.1320087e-09      2.2374353e-09      8.6060922e-10      2.6884943e-08      2.3126985e-07      7.5935866e-07      3.4552903e-12      5.4764884e-09      1.2722594e-10      1.3472307e-12      1.3689762e-15      8.7138065e-10      8.9210430e-11      4.5712930e-16      1.0362551e-12      1.5927406e-14      5.0238602e-14      5.8098826e-15      3.1900371e-16      2.0893224e-17      1.2860337e-17      0.0000000e+00      1.9344473e-09      1.9563888e-15      3.4584540e-14      3.5489445e-14      2.3589697e-14      7.2517136e-07      1.2113945e-12      1.0359099e-09      2.5849915e-14      2.4276563e-12      1.4667997e-08      9.2161887e-04      3.3528148e-18    5.9217733e-04    1.2414997e-07    2.1920793e+00    5.4517957e+01                0                0
    2.9747755e-02   -2.0000000e-03   -7.2220750e-02   -3.0210674e-02   -1.1791616e-01   -2.1131346e+00    1.0570375e+03    4.7029238e+05      1.5273832e-09      1.1051793e-01      7.4572023e-01      9.7387092e-02      4.5503937e-02      4.1844033e-06      7.6984130e-09      9.8916607e-09      2.7520541e-09      1.5936057e-09      3.1553523e-08      2.8793113e-07      7.3732991e-07      3.1594171e-12      4.7482885e-09      1.5643347e-10      1.6170194e-12      1.1482586e-15      1.4488943e-09      1.4484541e-10      6.5049942e-16      1.2889424e-12      3.3753923e-14      1.0909046e-13      1.6620042e-14      8.1959265e-16      6.1974353e-17      4.8319833e-17      0.0000000e+00      3.2079164e-09      2.6902974e-15      5.9282524e-14      7.7525398e-14      4.0417675e-14      8.7224468e-07      1.1446675e-12      1.4585972e-09      3.2477299e-14      3.9161478e-12      1.7638961e-08      8.6464387e-04      1.5358789e-18    5.6268455e-04    1.4254254e-07    2.0951881e+00    5.2363739e+01                0                0
    2.5747755e-02   -2.0000000e-03   -7.2220750e-02   -4.0220782e-02   -3.4035788e-02   -1.8483863e+00    1.0564050e+03    4.7029255e+05      1.1519770e-09      1.0898659e-01      7.4538399e-01      9.8609798e-02      4.6097754e-02      3.1550082e-06      5.8048769e-09      7.4590757e-09      2.0748731e-09      1.2023414e-09      2.3783548e-08      2.1709043e-07      5.5560569e-07      2.3846560e-12      3.5833853e-09      1.1802444e-10      1.2203502e-12      8.6749157e-16      1.0927262e-09      1.0928283e-10      4.8982476e-16      9.7280302e-13      2.5479555e-14      8.2345369e-14      1.2538888e-14      6.1848685e-16      4.6747365e-17      3.6376972e-17      0.0000000e+00      2.4195648e-09      2.0305621e-15      4.4745243e-14      5.8518674e-14      3.0507002e-14      6.5760489e-07      8.6374909e-13      1.0999074e-09      2.4517665e-14      2.9564271e-12      1.3298432e-08      9.1721378e-04      1.6321923e-18    5.9209189e-04    1.2785128e-07    2.1538122e+00    5.4220566e+01                0                0
    2.9747755e-02   -6.0000000e-03   -7.2220750e-02   -5.6035362e-02   -8.3940077e-02   -2.1600248e+00    1.0519528e+03    4.7029242e+05      1.7404733e-09      1.1153856e-01      7.4592566e-01      9.6560525e-02      4.5115183e-02      4.6345777e-06      8.5901912e-09      1.1164532e-08      3.0499891e-09      1.7302850e-09      3.9189559e-08      3.1879560e-07      7.5523515e-07      2.9368631e-12      4.4973780e-09      1.6446709e-10      1.6346116e-12      1.0095436e-15      1.6646442e-09      1.6965829e-10      7.2244708e-16      1.2483609e-12      3.5000442e-14      1.1438264e-13      1.9577459e-14      9.2898680e-16      7.5539435e-17      6.6331118e-17      0.0000000e+00      3.6936121e-09      2.7546869e-15      6.3207482e-14      8.1440083e-14      4.3207756e-14      9.5983852e-07      1.2722248e-12      1.6496002e-09      2.9366146e-14      3.6829905e-12      1.9406442e-08      8.5331082e-04      1.1193026e-18    5.5538499e-04    1.4789017e-07    2.0678302e+00    5.1473780e+01                0                0
    2.5747755e-02   -6.0000000e-03   -7.2220750e-02   -4.2177486e-02   -1.5471943e-02   -1.8931168e+00    1.0537543e+03    4.7029248e+05      1.3062213e-09      1.0966070e-01      7.4552035e-01      9.8066492e-02      4.5840641e-02      3.4937661e-06      6.4685601e-09      8.4036160e-09      2.2989082e-09      1.2945574e-09      2.9416304e-08      2.4037411e-07      5.7058566e-07      2.1952554e-12      3.3720877e-09      1.2219366e-10      1.1821447e-12      7.4214434e-16      1.2480285e-09      1.2447706e-10      4.8210556e-16      9.2617980e-13      2.5778531e-14      8.4079143e-14      1.4081651e-14      6.7453340e-16      5.4123870e-17      4.5486545e-17      0.0000000e+00      2.7619599e-09      2.0257762e-15      4.6194084e-14      5.9843298e-14      3.1523418e-14      7.2385367e-07      9.3866840e-13      1.2409063e-09      2.1781320e-14      2.7441449e-12      1.4635479e-08      9.0671917e-04      1.1749698e-18    5.8584797e-04    1.3172922e-07    2.1343803e+00    5.3495362e+01                0                0
    2.9747755e-02   -2.0000000e-03   -7.6220750e-02   -3.0616524e-02   -1.0931554e-01   -2.2761403e+00    1.0300889e+03    4.7029468e+05      2.3087636e-09      1.1567113e-01      7.4679651e-01      9.3165894e-02      4.3525411e-02      5.0247541e-06      9.8480831e-09      1.3195517e-08      3.2824815e-09      2.5794945e-09      5.0726075e-08      3.4007805e-07      6.1357186e-07      3.4043519e-12      4.8588112e-09      2.4491245e-10      3.3904969e-12      1.5147910e-15      2.3442673e-09      3.4044683e-10      2.4917119e-15      1.9228042e-12      6.4345061e-14      2.1767811e-13      5.0179816e-14      2.1249324e-15      2.0059092e-16      2.3189055e-16      0.0000000e+00      5.5565042e-09      5.1149446e-15      1.3301752e-13      1.5597088e-13      9.2989946e-14      1.0022824e-06      2.0205461e-12      1.9978678e-09      4.4256206e-14      5.1404893e-12      2.0251015e-08      8.3395407e-04      1.1351112e-18    5.4613577e-04    1.5794590e-07    1.9995979e+00    5.0153167e+01                0                0
    2.5747755e-02   -2.0000000e-03   -7.6220750e-02   -4.7774345e-02   -1.7682936e-02   -2.0187011e+00    1.0325603e+03    4.7029487e+05      1.7577592e-09      1.1358763e-01      7.4635137e-01      9.4838542e-02      4.4329707e-02      3.8160122e-06      7.4742458e-09      1.0010433e-08      2.4928205e-09      1.9561536e-09      3.8328919e-08      2.5831385e-07      4.6845533e-07      2.5544187e-12      3.6558946e-09      1.8402192e-10      2.4860886e-12      1.1209228e-15      1.7795691e-09      2.5374027e-10      1.7555121e-15      1.4434969e-12      4.8185298e-14      1.6282797e-13      3.7169726e-14      1.5805992e-15      1.4837310e-16      1.6895400e-16      0.0000000e+00      4.2093856e-09      3.8170172e-15      9.8950091e-14      1.1664849e-13      6.9068394e-14      7.6150244e-07      1.4952038e-12      1.5153764e-09      3.3219233e-14      3.8695847e-12      1.5386268e-08      8.8735343e-04      1.1795023e-18    5.7608046e-04    1.4462730e-07    2.0685192e+00    5.2534460e+01                0                0
    2.9747755e-02   -6.0000000e-03   -7.6220750e-02   -5.3811255e-02   -7.2022904e-02   -2.3222667e+00    1.0242120e+03    4.7029470e+05      2.5760863e-09      1.1681151e-01      7.4702483e-01      9.2242165e-02      4.3091386e-02      5.5582847e-06      1.1052684e-08      1.4975472e-08      3.6308231e-09      2.9338932e-09      6.2702721e-08      3.7450271e-07      5.8542462e-07      4.4645322e-12      6.1036978e-09      3.2670297e-10      6.3119600e-12      2.4125375e-15      2.6197655e-09      5.3189769e-10      6.8902972e-15      2.5682493e-12      9.6545761e-14      3.3388333e-13      9.0908980e-14      3.6076792e-15      3.6904195e-16      5.0677044e-16      0.0000000e+00      6.5257633e-09      7.6690937e-15      2.1418294e-13      2.4008746e-13      1.5300945e-13      1.0967203e-06      3.3603059e-12      2.2752160e-09      5.8580321e-14      6.7615499e-12      2.2154753e-08      8.2235694e-04      1.5315145e-18    5.3856260e-04    1.6294563e-07    1.9689200e+00    4.9096306e+01                0                0
    2.5747755e-02   -6.0000000e-03   -7.6220750e-02   -4.3000541e-02    4.5018702e-03   -2.0627969e+00    1.0290133e+03    4.7029479e+05      2.0748672e-09      1.1440755e-01      7.4651642e-01      9.4176630e-02      4.4017160e-02      4.2293471e-06      8.3269260e-09      1.1233666e-08      2.7576865e-09      2.1542265e-09      4.4349940e-08      2.8532895e-07      4.7304201e-07      2.1269585e-12      3.1546176e-09      1.6921973e-10      1.9876911e-12      7.8179040e-16      2.0481975e-09      2.6304195e-10      1.4428203e-15      1.2460953e-12      4.6584834e-14      1.5977244e-13      4.1073093e-14      1.6876006e-15      1.7053000e-16      2.1190366e-16      0.0000000e+00      4.7243796e-09      3.4291556e-15      9.3855026e-14      1.1466994e-13      6.5525129e-14      8.3814733e-07      1.3511531e-12      1.7010789e-09      2.6991358e-14      3.3628110e-12      1.6934934e-08      8.7631669e-04      7.0858562e-19    5.6943548e-04    1.4832468e-07    2.0448571e+00    5.1602755e+01                0                0
    2.1747755e-02   -2.0000000e-03   -7.6220750e-02   -4.7084562e-02    1.1972804e-01   -1.7907168e+00    1.0289894e+03    4.7029483e+05      1.3740811e-09      1.1226362e-01      7.4607866e-01      9.5880849e-02      4.4838663e-02      2.7765377e-06      5.4664410e-09      7.3736832e-09      1.8103124e-09      1.4182000e-09      2.9038670e-08      1.8731609e-07      3.1129652e-07      1.3570425e-12      2.0243347e-09      1.0917004e-10      1.2227287e-12      4.8178347e-16      1.3507069e-09      1.6926552e-10      8.2992240e-16      7.9991954e-13      3.0036559e-14      1.0296780e-13      2.6373740e-14      1.0858743e-15      1.0959120e-16      1.3515006e-16      0.0000000e+00      3.1045118e-09      2.1864016e-15      5.9845883e-14      7.3893218e-14      4.1694575e-14      5.5027145e-07      8.5026244e-13      1.1167138e-09      1.7269993e-14      2.1705173e-12      1.1118357e-08      9.3431257e-04      7.1537430e-19    5.9947641e-04    1.3919405e-07    2.0990188e+00    5.4347416e+01                0                0
    1.7747755e-02   -2.0000000e-03   -7.6220750e-02   -2.0967967e-02    2.7125246e-01   -1.6064027e+00    1.0182230e+03    4.7029506e+05      1.2659228e-09      1.1179353e-01      7.4599656e-01      9.6217796e-02      4.5016138e-02      1.9188029e-06      3.8993776e-09      5.3078447e-09      1.2550806e-09      1.2385366e-09      2.2772205e-08      1.2880075e-07      1.9553284e-07      1.2248898e-12      1.7198523e-09      1.1579077e-10      1.8523747e-12      6.3915024e-16      1.0933540e-09      2.0015058e-10      1.8824300e-15      8.5912081e-13      3.9996181e-14      1.3937300e-13      3.9899285e-14      1.5507892e-15      1.6160822e-16      2.3073374e-16      0.0000000e+00      2.6159740e-09      2.5176384e-15      7.5928580e-14      1.0034288e-13      5.3697146e-14      3.7548778e-07      9.6514149e-13      8.1742415e-10      1.9297397e-14      2.6196565e-12      7.5821506e-09      9.7330977e-04      1.1244526e-18    6.1507689e-04    1.4191480e-07    2.0842929e+00    5.5308645e+01                0                0
    1.7747755e-02   -2.0000000e-03   -7.2220750e-02   -1.2903034e-02    2.3016106e-01   -1.4226336e+00    1.0361273e+03    4.7029275e+05      7.6346284e-10      1.0834237e-01      7.4526103e-01      9.9050178e-02      4.6344644e-02      1.6091526e-06      3.1334173e-09      4.1832063e-09      1.0593967e-09      8.3194132e-10      1.6953624e-08      1.0968179e-07      2.1263620e-07      1.2900887e-12      1.9355731e-09      9.1313052e-11      1.3454331e-12      6.5983942e-16      7.5566088e-10      1.2042907e-10      9.8845456e-16      7.2135529e-13      2.3814635e-14      7.9959988e-14      1.7397411e-14      7.6146626e-16      7.0715599e-17      7.4611537e-17      0.0000000e+00      1.7628959e-09      1.8712894e-15      4.7087036e-14      5.7195885e-14      3.2816716e-14      3.2445413e-07      7.6730274e-13      6.3315311e-10      1.6733141e-14      1.9938395e-12      6.5537557e-09      9.9948423e-04      2.0273491e-18    6.2939701e-04    1.2176088e-07    2.1476240e+00    5.5836441e+01                0                0
    2.1747755e-02   -2.0000000e-03   -7.2220750e-02   -3.6410938e-02    9.0943268e-02   -1.6162321e+00    1.0496653e+03    4.7029255e+05      8.6192035e-10      1.0825108e-01      7.4522944e-01      9.9171747e-02      4.6381822e-02      2.2915739e-06      4.2471308e-09      5.5212572e-09      1.5075606e-09      8.5632331e-10      1.9349647e-08      1.5761521e-07      3.7238342e-07      1.4550521e-12      2.2299879e-09      8.1179637e-11      7.9963990e-13      5.0084082e-16      8.2317058e-10      8.3192536e-11      3.3534088e-16      6.1756966e-13      1.7254988e-14      5.6314984e-14      9.4955272e-15      4.5363402e-16      3.6555819e-17      3.0954775e-17      0.0000000e+00      1.8256625e-09      1.3578599e-15      3.1026692e-14      4.0086948e-14      2.1190884e-14      4.7443231e-07      6.2475544e-13      8.1571332e-10      1.4557844e-14      1.8302842e-12      9.5923575e-09      9.6257254e-04      1.2729881e-18    6.1468477e-04    1.2092915e-07    2.1722111e+00    5.5416770e+01                0                0
    2.1747755e-02   -6.0000000e-03   -7.2220750e-02   -2.7312659e-02    5.9799294e-02   -1.6642861e+00    1.0495676e+03    4.7029288e+05      8.8981409e-10      1.0865531e-01      7.4530991e-01      9.8851659e-02      4.6227825e-02      2.5788375e-06      4.8162352e-09      6.2907923e-09      1.6997226e-09      1.0088256e-09      2.3454709e-08      1.7740823e-07      4.0538196e-07      2.4164761e-12      3.6377144e-09      1.2192848e-10      1.7351319e-12      1.1211331e-15      9.1966230e-10      1.3054314e-10      1.0520664e-15      1.0177625e-12      2.7442784e-14      9.0027959e-14      1.5907304e-14      7.4483752e-16      6.1216947e-17      5.4313615e-17      0.0000000e+00      2.1659227e-09      2.4132806e-15      5.5016116e-14      6.4163624e-14      3.8343122e-14      5.3232860e-07      1.0966499e-12      9.3256819e-10      2.4956772e-14      2.8372956e-12      1.0760255e-08      9.5154438e-04      2.5667459e-18    6.0897049e-04    1.2330809e-07    2.1634651e+00    5.4933656e+01                0                0
    2.1747755e-02   -6.0000000e-03   -7.6220750e-02   -3.1619050e-02    8.5282390e-02   -1.8396479e+00    1.0279330e+03    4.7029524e+05      1.5364726e-09      1.1283057e-01      7.4619168e-01      9.5428056e-02      4.4622613e-02      3.1244220e-06      6.1520470e-09      8.3008460e-09      2.0371015e-09      1.5920940e-09      3.2769086e-08      2.1077444e-07      3.4881072e-07      1.5528906e-12      2.3139371e-09      1.2355665e-10      1.4137818e-12      5.6184751e-16      1.5164476e-09      1.9187755e-10      9.8394629e-16      9.0827767e-13      3.3933698e-14      1.1634548e-13      2.9838034e-14      1.2281887e-15      1.2407582e-16      1.5318063e-16      0.0000000e+00      3.4912668e-09      2.4911721e-15      6.8080230e-14      8.3494983e-14      4.7478856e-14      6.1908314e-07      9.7608064e-13      1.2570079e-09      1.9635604e-14      2.4523190e-12      1.2508684e-08      9.2269943e-04      7.5597968e-19    5.9340682e-04    1.4129166e-07    2.0854771e+00    5.3629143e+01                0                0
    1.7907614e-02   -5.7029501e-03   -7.2220750e-02    3.4886945e-03    1.7497511e-01   -1.4567709e+00    1.0385191e+03    4.7029310e+05      8.2875861e-10      1.0838420e-01      7.4526556e-01      9.9026192e-02      4.6329647e-02      1.7778520e-06      3.4585056e-09      4.6150589e-09      1.1705144e-09      9.1224871e-10      1.8678801e-08      1.2121027e-07      2.3582926e-07      1.4585568e-12      2.1851522e-09      1.0142155e-10      1.5116012e-12      7.4954126e-16      8.2733088e-10      1.3286445e-10      1.1137648e-15      8.0563826e-13      2.6241640e-14      8.8014441e-14      1.8972714e-14      8.3361583e-16      7.7064513e-17      8.0331037e-17      0.0000000e+00      1.9347282e-09      2.0882091e-15      5.2260576e-14      6.2946296e-14      3.6441952e-14      3.5866688e-07      8.6070127e-13      6.9813257e-10      1.8749435e-14      2.2156069e-12      7.2449313e-09      9.9186372e-04      2.0840881e-18    6.2640640e-04    1.2171315e-07    2.1540903e+00    5.5782526e+01                0                0
    1.7907614e-02   -5.7029501e-03   -7.6220750e-02   -1.4426733e-04    2.0960588e-01   -1.6391023e+00    1.0199756e+03    4.7029546e+05      9.7896689e-10      1.1196058e-01      7.4602636e-01      9.6091596e-02      4.4953312e-02      2.1234782e-06      4.2258206e-09      5.7288337e-09      1.3868877e-09      1.1224570e-09      2.4018099e-08      1.4304985e-07      2.2174957e-07      1.7047820e-12      2.3314840e-09      1.2456978e-10      2.4050262e-12      9.2386469e-16      1.0040360e-09      2.0209908e-10      2.6004741e-15      9.8086948e-13      3.6541689e-14      1.2621813e-13      3.3987458e-14      1.3563159e-15      1.3788415e-16      1.8420541e-16      0.0000000e+00      2.4982870e-09      2.9274464e-15      8.1437707e-14      9.0744009e-14      5.8166882e-14      4.1868892e-07      1.2822551e-12      8.7052558e-10      2.2361441e-14      2.5688875e-12      8.4577794e-09      9.6518873e-04      1.8127474e-18    6.1182201e-04    1.4151627e-07    2.0882038e+00    5.5123953e+01                0                0
    2.9779184e-02   -9.9638585e-03   -7.2220750e-02   -1.1017074e-01   -8.1116435e-02   -2.2636531e+00    1.0385117e+03    4.7029244e+05      2.7526498e-09      1.1409103e-01      7.4644401e-01      9.4489090e-02      4.4141755e-02      5.8638129e-06      1.1419707e-08      1.5249128e-08      3.8610090e-09      3.0270374e-09      6.2080036e-08      3.9960389e-07      7.7244359e-07      4.7663871e-12      7.1258611e-09      3.3367898e-10      4.9688242e-12      2.4457881e-15      2.7503923e-09      4.4311235e-10      3.7391666e-15      2.6385278e-12      8.6651276e-14      2.9151225e-13      6.4934651e-14      2.8082633e-15      2.6493554e-16      3.1743521e-16      0.0000000e+00      6.4329736e-09      6.8691124e-15      1.7314471e-13      2.0857991e-13      1.2083635e-13      1.1823249e-06      2.8518228e-12      2.3084005e-09      6.1189580e-14      7.2134787e-12      2.3882355e-08      8.2576001e-04      1.7550570e-18    5.3737196e-04    1.6273431e-07    2.0035688e+00    4.9525827e+01                0                0
    2.5954986e-02   -9.3754536e-03   -7.2220750e-02   -8.3983057e-02   -4.1461693e-02   -1.9676000e+00    1.0485374e+03    4.7029275e+05      1.4239173e-09      1.1087195e-01      7.4576800e-01      9.7087505e-02      4.5377917e-02      4.1033219e-06      7.6714637e-09      1.0024798e-08      2.7049457e-09      1.6171114e-09      3.7542135e-08      2.8224565e-07      6.4321975e-07      3.8435205e-12      5.7843194e-09      1.9599140e-10      2.8142548e-12      1.7905140e-15      1.4733323e-09      2.1233083e-10      1.7517851e-15      1.6325937e-12      4.4409817e-14      1.4593012e-13      2.6236719e-14      1.2197874e-15      1.0132222e-16      9.3106799e-17      0.0000000e+00      3.4720944e-09      3.8920127e-15      8.9264104e-14      1.0403426e-13      6.2254439e-14      8.4668825e-07      1.7686596e-12      1.4869438e-09      3.9933079e-14      4.5387850e-12      1.7114219e-08      8.8865851e-04      2.3786395e-18    5.7485323e-04    1.3935130e-07    2.1047339e+00    5.2562403e+01                0                0
    2.9779184e-02   -9.9638585e-03   -7.6220750e-02   -1.0630848e-01   -7.3150803e-02   -2.4276629e+00    1.0089127e+03    4.7029477e+05      5.2273284e-09      1.1965225e-01      7.4759890e-01      8.9936808e-02      4.2008792e-02      7.0027181e-06      1.4617854e-08      2.0071566e-08      4.5640901e-09      5.0474933e-09      8.8789190e-08      4.6523873e-07      6.0778945e-07      3.7396144e-12      5.2516309e-09      4.0034010e-10      6.4340918e-12      1.8077752e-15      4.4542601e-09      8.5101018e-10      8.4768701e-15      2.9181899e-12      1.6006560e-13      5.7667954e-13      2.0942403e-13      7.4529863e-15      8.8633572e-16      1.7441172e-15      0.0000000e+00      1.0790083e-08      9.5059334e-15      3.1415967e-13      4.1693177e-13      2.2396539e-13      1.3467206e-06      3.3698539e-12      3.1282915e-09      6.3076337e-14      8.7108853e-12      2.7187094e-08      7.9364223e-04      6.7900263e-19    5.1955228e-04    1.7702832e-07    1.8989871e+00    4.6878967e+01                0                0
    2.5954986e-02   -9.3754536e-03   -7.6220750e-02   -8.6724708e-02   -2.6907517e-02   -2.1386638e+00    1.0224007e+03    4.7029511e+05      2.2994490e-09      1.1585227e-01      7.4681017e-01      9.3007847e-02      4.3465646e-02      4.9647384e-06      9.8785809e-09      1.3389907e-08      3.2428410e-09      2.6243977e-09      5.6178269e-08      3.3443751e-07      5.1976803e-07      3.9992587e-12      5.4723684e-09      2.9176195e-10      5.6508963e-12      2.1633926e-15      2.3443547e-09      4.7704256e-10      6.1907691e-15      2.2957914e-12      8.6339201e-14      2.9880780e-13      8.1896554e-14      3.2421247e-15      3.3315721e-16      4.6330274e-16      0.0000000e+00      5.8434469e-09      6.8701441e-15      1.9199951e-13      2.1488369e-13      1.3719793e-13      9.7912917e-07      3.0104095e-12      2.0347316e-09      5.2346572e-14      6.0281699e-12      1.9779146e-08      8.5713917e-04      1.6192289e-18    5.5765764e-04    1.5564839e-07    2.0104613e+00    5.0441138e+01                0                0
    3.0747755e-02   -5.0000000e-03   -4.7220750e-02    2.0015855e-02   -1.0680426e-01   -1.1651380e+00    1.2153283e+03    4.7028182e+05      5.5544159e-12      7.8698581e-02      7.3873686e-01      1.2362646e-01      5.7863125e-02      1.0305637e-06      2.5054954e-09      1.1023057e-09      1.0215246e-09      2.8336756e-11      1.0430682e-08      8.3982166e-08      1.4381579e-06      1.0245340e-11      1.4962576e-08      4.2791092e-11      4.2330864e-13      5.4607703e-15      5.5727509e-11      3.8170365e-12      5.2713031e-17      3.6607397e-13      1.4850509e-16      4.3674917e-16      6.1819218e-18      6.8338791e-19      1.0267700e-20      1.4553314e-20      0.0000000e+00      7.2245937e-11      1.7689524e-16      9.8066700e-16      2.9702014e-16      1.6072550e-15      3.2387485e-07      1.7323264e-12      1.6506535e-10      3.3098937e-14      2.0782578e-13      6.4562604e-09      1.0720643e-03      2.0963589e-16    6.5661057e-04    7.6796803e-08    2.4338112e+00    5.9589910e+01                0                0
    2.8747755e-02   -5.0000000e-03   -4.7220750e-02    2.6522859e-02   -9.8750807e-02   -1.0764620e+00    1.2116212e+03    4.7028218e+05      7.1657307e-12      7.8906150e-02      7.3877402e-01      1.2344466e-01      5.7783898e-02      9.3521805e-07      2.1931789e-09      1.0407683e-09      9.0098006e-10      2.7130385e-11      6.4628164e-09      7.2926680e-08      1.2536296e-06      5.1502312e-12      8.6995244e-09      2.7467982e-11      2.1737271e-13      1.9803272e-15      5.8333965e-11      2.7439420e-12      1.8518163e-17      2.4639954e-13      1.2877616e-16      3.7923487e-16      6.2235014e-18      6.6696765e-19      1.1312927e-20      6.8480596e-21      0.0000000e+00      7.5815525e-11      1.2114556e-16      7.0466142e-16      2.5834719e-16      7.5046348e-16      2.8771850e-07      6.6456154e-13      1.5430726e-10      2.2693934e-14      1.4493509e-13      5.7419761e-09      1.0886934e-03      8.0981310e-17    6.6612815e-04    6.9313188e-08    2.4386784e+00    5.9214163e+01                0                0
    3.0747755e-02   -7.0000000e-03   -4.7220750e-02    6.8851883e-03   -9.8751009e-02   -1.1870121e+00    1.2141087e+03    4.7028168e+05      7.5580573e-12      7.9005192e-02      7.3879892e-01      1.2337961e-01      5.7746495e-02      1.1094548e-06      2.6104905e-09      1.2288958e-09      1.0720384e-09      3.1608301e-11      8.0276678e-09      8.6910023e-08      1.4940374e-06      6.5881045e-12      1.0883423e-08      3.3899818e-11      2.7703868e-13      2.6951511e-15      6.8151068e-11      3.3331398e-12      2.5312578e-17      3.0177206e-13      1.4161426e-16      4.1687559e-16      6.6485166e-18      7.1166051e-19      1.2113811e-20      5.1924925e-20      0.0000000e+00      8.8268051e-11      1.4759839e-16      8.4567396e-16      2.8379208e-16      9.6500595e-16      3.4214067e-07      8.9468021e-13      1.8238110e-10      2.7683559e-14      1.6675120e-13      6.8272243e-09      1.0667257e-03      9.0599484e-17    6.5326717e-04    8.0829929e-08    2.4267433e+00    5.9518991e+01                0                0
    2.8747755e-02   -7.0000000e-03   -4.7220750e-02    1.5493972e-02   -9.8376922e-02   -1.0971328e+00    1.2103667e+03    4.7028212e+05      8.9323549e-12      7.9213887e-02      7.3883631e-01      1.2319674e-01      5.7666809e-02      1.0020151e-06      2.3329636e-09      1.1311830e-09      9.5849242e-10      3.1340356e-11      6.4423296e-09      7.7422325e-08      1.3266965e-06      4.8763701e-12      8.4809339e-09      2.7976190e-11      2.0898955e-13      1.7032843e-15      6.5537613e-11      2.8713076e-12      1.5555921e-17      2.5275948e-13      1.4914588e-16      4.3936550e-16      7.5200012e-18      7.9121285e-19      1.4152674e-20      4.4447567e-20      0.0000000e+00      8.8265974e-11      1.2862025e-16      7.6130776e-16      2.9943153e-16      7.1939383e-16      3.0660758e-07      5.8027454e-13      1.6742035e-10      2.3076545e-14      1.5973862e-13      6.1208009e-09      1.0835095e-03      6.4155938e-17    6.6289681e-04    7.3258354e-08    2.4324397e+00    5.9166068e+01                0                0
    3.0747755e-02   -5.0000000e-03   -4.9220750e-02    6.0721973e-03   -9.9007534e-02   -1.2213692e+00    1.2088101e+03    4.7028241e+05      8.3352081e-12      8.0194285e-02      7.3908778e-01      1.2238283e-01      5.7273001e-02      1.1179642e-06      2.5393902e-09      1.2798280e-09      1.0583558e-09      3.5998979e-11      1.0662515e-08      8.9502967e-08      1.3973992e-06      8.9495819e-12      1.3943529e-08      4.4192089e-11      4.2551653e-13      4.4812651e-15      6.5677490e-11      4.5479540e-12      5.1273568e-17      3.7631847e-13      2.1106765e-16      6.2151941e-16      1.0157538e-17      1.0838201e-18      1.8303314e-20      1.5968170e-20      0.0000000e+00      9.8359651e-11      2.1915121e-16      1.2877377e-15      4.2351384e-16      1.6362227e-15      3.4022813e-07      1.5253291e-12      1.8947887e-10      2.8281991e-14      2.5116207e-13      6.7968835e-09      1.0591204e-03      1.5200121e-16    6.5146528e-04    7.9530921e-08    2.4288613e+00    5.9577248e+01                0                0
    2.8747755e-02   -5.0000000e-03   -4.9220750e-02    5.4559421e-03   -9.4759503e-02   -1.1279184e+00    1.2049591e+03    4.7028229e+05      9.7075225e-12      8.0404116e-02      7.3912526e-01      1.2219879e-01      5.7192921e-02      1.0069611e-06      2.2586829e-09      1.1761525e-09      9.4229545e-10      3.5391393e-11      8.7653340e-09      7.9451315e-08      1.2322574e-06      6.9461904e-12      1.1168664e-08      3.6990787e-11      3.3987289e-13      3.2768744e-15      6.3183725e-11      3.9530921e-12      3.8586370e-17      3.1782357e-13      2.1223622e-16      6.2528328e-16      1.0738771e-17      1.1323848e-18      1.9850988e-20      8.2758154e-21      0.0000000e+00      9.7765298e-11      1.9290890e-16      1.1600950e-15      4.2638646e-16      1.3184223e-15      3.0378087e-07      1.1332969e-12      1.7362710e-10      2.3355182e-14      2.3516054e-13      6.0718165e-09      1.0762571e-03      1.2475646e-16    6.6134483e-04    7.1779410e-08    2.4358717e+00    5.9265966e+01                0                0
    3.0747755e-02   -7.0000000e-03   -4.9220750e-02   -6.3106360e-03   -1.0350095e-01   -1.2451669e+00    1.2074536e+03    4.7028247e+05      1.0183841e-11      8.0526995e-02      7.3915554e-01      1.2211461e-01      5.7146223e-02      1.1878249e-06      2.6820113e-09      1.3760943e-09      1.1175555e-09      4.0564617e-11      1.0754874e-08      9.4247569e-08      1.4696607e-06      8.7688637e-12      1.3864388e-08      4.5132992e-11      4.2300960e-13      4.2695153e-15      7.3005177e-11      4.7341039e-12      4.9364820e-17      3.8599585e-13      2.3530908e-16      6.9306434e-16      1.1665186e-17      1.2300313e-18      2.1539644e-20      5.3578760e-20      0.0000000e+00      1.1182574e-10      2.3050996e-16      1.3685594e-15      4.7239232e-16      1.6358173e-15      3.5977065e-07      1.4609414e-12      2.0341616e-10      2.8696070e-14      2.6996624e-13      7.1891327e-09      1.0534799e-03      1.3402046e-16    6.4793954e-04    8.3750276e-08    2.4210608e+00    5.9486605e+01                0                0
    2.8747755e-02   -7.0000000e-03   -4.9220750e-02   -7.9784586e-03   -9.8683876e-02   -1.1513738e+00    1.2035655e+03    4.7028241e+05      1.6162119e-11      8.0737447e-02      7.3919317e-01      1.2192992e-01      5.7065915e-02      1.0870661e-06      2.4006127e-09      1.3209993e-09      9.9433738e-10      4.8090076e-11      7.2080521e-09      8.2235458e-08      1.2923946e-06      4.9592118e-12      8.5750585e-09      3.3054622e-11      2.5465359e-13      1.8947354e-15      8.1469395e-11      3.7677632e-12      2.1643520e-17      2.9120637e-13      2.6984612e-16      7.9543980e-16      1.4426554e-17      1.4978964e-18      2.7662414e-20      4.6608561e-20      0.0000000e+00      1.3495160e-10      1.9316136e-16      1.2104876e-15      5.4274017e-16      1.0300762e-15      3.2181186e-07      6.6451053e-13      1.9417374e-10      2.1288196e-14      2.6772391e-13      6.4370331e-09      1.0707447e-03      6.1009559e-17    6.5794521e-04    7.5901442e-08    2.4290068e+00    5.9204450e+01                0                0
    1.1050788e-02   -4.2886931e-03   -6.4220750e-02    6.1976971e-02    2.8631257e-01   -8.2913233e-01    1.0214878e+03    4.7028912e+05      2.6022629e-10      1.0514888e-01      7.4459321e-01      1.0159088e-01      4.7574901e-02      5.7095121e-07      1.1339570e-09      1.5357389e-09      3.7302357e-10      2.9886297e-10      6.4285878e-09      3.8484737e-08      6.0478976e-08      4.6999278e-13      6.4226218e-10      3.3843484e-11      6.6182190e-13      2.5552763e-16      2.6630517e-10      5.4753483e-11      7.2620594e-16      2.6756411e-13      9.9797120e-15      3.4500899e-14      9.3701855e-15      3.7195843e-16      3.7969581e-17      5.1890566e-17      0.0000000e+00      6.6567524e-10      7.9806150e-16      2.2216178e-14      2.4807810e-14      1.5880009e-14      1.1274238e-07      3.5105468e-13      2.3318304e-10      6.1217667e-15      7.0267471e-13      2.2775306e-09      1.0913307e-03      2.1117959e-18    6.6055805e-04    1.0026455e-07    2.0570332e+00    5.2712131e+01                0                0
    1.1050788e-02   -4.2886931e-03   -6.8220750e-02    5.8490267e-02    3.3165799e-01   -1.0290803e+00    1.0078684e+03    4.7029114e+05      4.8430630e-10      1.0778740e-01      7.4517173e-01      9.9419158e-02      4.6552487e-02      6.5973843e-07      1.3742891e-09      1.8857659e-09      4.2991857e-10      4.6980515e-10      8.2873896e-09      4.3861615e-08      5.7850080e-08      3.5439934e-13      4.9775707e-10      3.7601806e-11      6.0014888e-13      1.7051551e-16      4.1459631e-10      7.8564226e-11      7.5685185e-16      2.7461982e-13      1.4838276e-14      5.3252823e-14      1.8650744e-14      6.7533904e-16      7.8538931e-17      1.3592604e-16      0.0000000e+00      1.0059335e-09      8.9020507e-16      2.9163394e-14      3.8482540e-14      2.0772112e-14      1.2699646e-07      3.1525832e-13      2.9359786e-10      5.9473536e-15      8.1880786e-13      2.5638733e-09      1.0683219e-03      8.8188840e-19    6.4852080e-04    1.1822173e-07    2.0302117e+00    5.3779201e+01                0                0
    2.4985033e-03   -5.1745698e-04   -6.4220750e-02    4.8781030e-02    2.3446746e-01   -8.0131334e-01    9.9175644e+02    4.7028896e+05      4.4814918e-10      1.0755795e-01      7.4512675e-01      9.9572317e-02      4.6642199e-02      4.2314684e-07      9.1880802e-10      1.2810458e-09      2.7717979e-10      3.9052663e-10      6.3612016e-09      2.7788659e-08      2.9171233e-08      2.4960730e-13      3.1928715e-10      3.3002730e-11      7.5534185e-13      1.5432537e-16      3.2777348e-10      8.7060103e-11      1.5576180e-15      2.4316459e-13      1.8361402e-14      6.8475276e-14      2.9824569e-14      9.8694760e-16      1.2610176e-16      2.7373932e-16      0.0000000e+00      7.9209360e-10      8.6371570e-16      3.3279746e-14      4.9744262e-14      2.4138906e-14      7.9952473e-08      3.1312100e-13      2.0375062e-10      5.2455137e-15      8.2742522e-13      1.6124196e-09      1.1002168e-03      1.0014075e-18    6.5418588e-04    1.1001108e-07    1.9530502e+00    5.1529899e+01                0                0
    2.4985033e-03   -5.1745698e-04   -6.8220750e-02    4.7288242e-02    2.7012396e-01   -1.0130354e+00    9.7940438e+02    4.7029094e+05      6.8217440e-10      1.0980958e-01      7.4562471e-01      9.7716999e-02      4.5768007e-02      4.5713426e-07      1.0315463e-09      1.4562854e-09      2.9941050e-10      5.0426464e-10      7.8427309e-09      2.9234735e-08      2.2723054e-08      1.7916586e-13      2.1813846e-10      3.2179257e-11      6.9689099e-13      9.4433898e-17      4.2596543e-10      1.1266205e-10      1.9255624e-15      2.1096671e-13      2.2881821e-14      8.9615311e-14      5.1669835e-14      1.5500473e-15      2.2790590e-16      6.3636122e-16      0.0000000e+00      1.0197931e-09      8.4794066e-16      3.8473966e-14      6.5446827e-14      2.8091770e-14      8.4465327e-08      3.2150785e-13      2.3624166e-10      4.2948746e-15      8.0893106e-13      1.7027629e-09      1.0800907e-03      4.6210256e-19    6.4306686e-04    1.2908899e-07    1.9355494e+00    5.3344209e+01                0                0
    1.1050788e-02   -4.2886931e-03   -7.2220750e-02    5.5701913e-02    3.8106554e-01   -1.2346643e+00    9.9362288e+02    4.7029329e+05      7.9899281e-10      1.1043301e-01      7.4574710e-01      9.7243354e-02      4.5529646e-02      7.5136213e-07      1.6312252e-09      2.2738642e-09      4.9221590e-10      6.9385595e-10      1.1289531e-08      4.9342690e-08      5.2076160e-08      4.4222136e-13      5.6689203e-10      5.8588476e-11      1.3322065e-12      2.7284680e-16      5.8234030e-10      1.5438622e-10      2.7425066e-15      4.3089901e-13      3.2548354e-14      1.2138193e-13      5.2963633e-14      1.7508318e-15      2.2404988e-16      4.8937781e-16      0.0000000e+00      1.4076926e-09      1.5286850e-15      5.8899487e-14      8.8177900e-14      4.2711133e-14      1.4200343e-07      5.5344409e-13      3.6167963e-10      9.2980783e-15      1.4693295e-12      2.8638437e-09      1.0458718e-03      9.4340010e-19    6.3600100e-04    1.3913521e-07    1.9899765e+00    5.4446063e+01                0                0
    1.1050788e-02   -4.2886931e-03   -7.6220750e-02    5.3700554e-02    4.3432257e-01   -1.4458323e+00    9.7891900e+02    4.7029565e+05      1.2632731e-09      1.1303450e-01      7.4631009e-01      9.5104489e-02      4.4525438e-02      8.4853198e-07      1.9153447e-09      2.7037271e-09      5.5571688e-10      9.3691965e-10      1.4560253e-08      5.4265153e-08      4.2148524e-08      3.2892797e-13      4.0051150e-10      5.9328653e-11      1.2848960e-12      1.7242105e-16      7.9196831e-10      2.0891548e-10      3.6039206e-15      3.8898534e-13      4.2302117e-14      1.6588757e-13      9.6456788e-14      2.8831731e-15      4.2563356e-16      1.2037056e-15      0.0000000e+00      1.8935875e-09      1.5663056e-15      7.1263417e-14      1.2116716e-13      5.2045452e-14      1.5675627e-07      5.9275595e-13      4.3863990e-10      7.9076784e-15      1.4874800e-12      3.1600629e-09      1.0243513e-03      4.3035409e-19    6.2322303e-04    1.6321996e-07    1.9366380e+00    5.4675517e+01                0                0
    2.4985033e-03   -5.1745698e-04   -7.2220750e-02    4.6974542e-02    3.0861339e-01   -1.2374666e+00    9.6615561e+02    4.7029303e+05      8.1549636e-10      1.1209680e-01      7.4612652e-01      9.5833717e-02      4.4881937e-02      4.9334126e-07      1.1488644e-09      1.6229894e-09      3.2339233e-10      6.0486577e-10      9.2786032e-09      3.1064039e-08      2.1035405e-08      1.3314013e-13      1.7146193e-10      3.0673195e-11      5.4271687e-13      6.0328438e-17      5.2685620e-10      1.3123387e-10      1.8983993e-15      1.7884129e-13      2.1636271e-14      8.7849050e-14      6.1676912e-14      1.7230568e-15      2.7821040e-16      9.3496671e-16      0.0000000e+00      1.2521867e-09      7.8341038e-16      3.8542515e-14      6.4399913e-14      2.8228968e-14      8.9879816e-08      2.8466637e-13      2.6696447e-10      3.4233503e-15      6.4810613e-13      1.8110090e-09      1.0603787e-03      2.1684150e-19    6.3134006e-04    1.5126427e-07    1.9027244e+00    5.4732038e+01                0                0
    2.4985033e-03   -5.1745698e-04   -7.6220750e-02    4.5991407e-02    3.4896931e-01   -1.4690618e+00    9.5215048e+02    4.7029529e+05      1.1979634e-09      1.1437055e-01      7.4662325e-01      9.3961779e-02      4.4002222e-02      5.2803566e-07      1.2847585e-09      1.8245240e-09      3.4830927e-10      8.2098392e-10      1.1423615e-08      3.2514068e-08      1.8236366e-08      1.1175423e-13      1.4442279e-10      3.3220423e-11      5.8881169e-13      4.7399742e-17      6.9503107e-10      1.8813286e-10      3.4886137e-15      1.8635390e-13      3.0907778e-14      1.3251616e-13      1.2355775e-13      3.1005672e-15      5.6571753e-16      2.5060390e-15      0.0000000e+00      1.6126316e-09      9.0662813e-16      5.2693993e-14      9.7715630e-14      3.8919078e-14      9.4631709e-08      3.0850566e-13      3.0739364e-10      3.4755625e-15      7.2859314e-13      1.9048358e-09      1.0415091e-03      1.2654730e-19    6.1926169e-04    1.7659960e-07    1.8547301e+00    5.5636646e+01                0                0
    3.0822024e-02   -1.2383450e-02   -4.8220750e-02   -4.9597245e-02   -9.9992378e-02   -1.2557674e+00    1.2037811e+03    4.7028213e+05      2.1343231e-11      8.1081837e-02      7.3924319e-01      1.2167770e-01      5.6944664e-02      1.3726550e-06      3.0254529e-09      1.6828411e-09      1.2514382e-09      6.3521936e-11      8.5860373e-09      1.0314128e-07      1.6245914e-06      5.5961604e-12      9.9124718e-09      4.0564535e-11      2.9864741e-13      1.9762239e-15      1.0732137e-10      4.7195825e-12      2.3112027e-17      3.5844112e-13      3.4696872e-16      1.0233082e-15      2.0720001e-17      1.9762446e-18      4.4859223e-20      7.7157968e-19      0.0000000e+00      1.7914377e-10      2.4391877e-16      1.5406950e-15      6.9836260e-16      1.2154718e-15      4.0524222e-07      7.1404995e-13      2.4722905e-10      2.5987026e-14      3.3635641e-13      8.1066494e-09      1.0490692e-03      4.6526816e-17    6.4335992e-04    9.3829477e-08    2.4060666e+00    5.9254941e+01                0                0
    3.0822024e-02   -1.2383450e-02   -5.2220750e-02   -7.6020172e-02   -9.8085324e-02   -1.4203371e+00    1.1805286e+03    4.7028349e+05      2.2095053e-11      8.6118073e-02      7.4040009e-01      1.1750153e-01      5.4967648e-02      1.7490185e-06      3.4221152e-09      2.3983475e-09      1.4753701e-09      8.0429105e-11      1.2119387e-08      1.3081738e-07      1.5389811e-06      7.0518883e-12      1.2019159e-08      5.2540750e-11      4.6223117e-13      2.7225055e-15      1.2763882e-10      8.1346638e-12      5.5588713e-17      4.4864298e-13      4.8306772e-16      1.4312753e-15      3.9530467e-17      3.4301588e-18      9.5176070e-20      1.0126211e-18      0.0000000e+00      2.4602824e-10      3.9904941e-16      2.8147612e-15      9.8241464e-16      2.3813660e-15      4.8717944e-07      1.0531601e-12      3.4676974e-10      2.2532879e-14      3.4602590e-13      9.7873465e-09      1.0087171e-03      4.8417623e-17    6.2653232e-04    1.0264776e-07    2.3770037e+00    5.8733618e+01                0                0
    2.2295540e-02   -8.6175575e-03   -4.8220750e-02    4.9968733e-02   -4.1698387e-02   -6.1790667e-01    1.1709709e+03    4.7028231e+05      1.6134361e-11      8.3575200e-02      7.3977800e-01      1.1952626e-01      5.5973463e-02      6.1919143e-07      1.2030324e-09      9.0459018e-10      5.1025032e-10      4.0613566e-11      3.7289872e-09      4.5769532e-08      5.0514611e-07      1.7390869e-12      3.0533872e-09      1.6853597e-11      1.2934222e-13      5.7731630e-16      5.8453658e-11      2.9317476e-12      1.3321930e-17      1.4810609e-13      2.7677679e-16      8.2101863e-16      2.2778275e-17      2.0567734e-18      5.2175739e-20      9.0524035e-21      0.0000000e+00      1.1607937e-10      1.4220122e-16      1.1055887e-15      5.6451557e-16      7.9645305e-16      1.6794248e-07      2.5216039e-13      1.3084700e-10      6.6619901e-15      1.7497771e-13      3.3762747e-09      1.1457264e-03      2.6430853e-17    6.9751966e-04    5.0131603e-08    2.3857406e+00    5.5807424e+01                0                0
    1.9603073e-02   -8.0599293e-03   -4.8220750e-02    6.7135487e-02    1.7752763e-02   -3.8965168e-01    1.1395634e+03    4.7028238e+05      3.7374395e-11      8.7291026e-02      7.4058455e-01      1.1642298e-01      5.4534855e-02      4.9072906e-07      8.7527009e-10      8.1710821e-10      3.7811144e-10      5.8072497e-11      3.2352008e-09      3.5704974e-08      2.7195291e-07      1.1340561e-12      1.7393565e-09      1.7309441e-11      1.5255564e-13      4.5466414e-16      6.5085274e-11      4.2452153e-12      2.3288883e-17      1.4641160e-13      7.6365025e-16      2.2855993e-15      9.1678414e-17      7.0630558e-18      2.2940565e-19      5.9191544e-20      0.0000000e+00      1.4781106e-10      1.8132400e-16      1.9043131e-15      1.5849543e-15      1.3095030e-15      1.2561336e-07      2.2249658e-13      1.1824034e-10      5.2053597e-15      3.3316907e-13      2.5345645e-09      1.1656495e-03      1.6751560e-17    7.0480578e-04    4.8120437e-08    2.2949546e+00    5.2735736e+01                0                0
    2.2295540e-02   -8.6175575e-03   -5.2220750e-02    2.4452435e-02   -2.7493323e-02   -7.8173685e-01    1.1546315e+03    4.7028370e+05      2.5128121e-11      8.7236798e-02      7.4063114e-01      1.1648548e-01      5.4531350e-02      7.6073067e-07      1.3720634e-09      1.1915734e-09      6.0155601e-10      6.0484273e-11      6.4980282e-09      5.7385476e-08      4.6558346e-07      3.1850184e-12      4.8207357e-09      3.3176802e-11      3.9936841e-13      1.6841319e-15      7.5542144e-11      7.0447178e-12      7.9844555e-17      2.8508818e-13      7.6257951e-16      2.2722658e-15      7.7886159e-17      6.5052211e-18      1.9168690e-19      3.9673823e-20      0.0000000e+00      1.6807898e-10      3.3563580e-16      2.9318010e-15      1.5692547e-15      2.4082210e-15      2.0050404e-07      7.6349522e-13      1.7333921e-10      1.0469544e-14      3.9188534e-13      4.0414913e-09      1.1137207e-03      5.6459537e-17    6.8543641e-04    5.7414515e-08    2.3894294e+00    5.6773251e+01                0                0
    1.9603073e-02   -8.0599293e-03   -5.2220750e-02    4.8187780e-02    3.9845090e-02   -5.5539019e-01    1.1266866e+03    4.7028381e+05      4.3035495e-11      9.0237802e-02      7.4127912e-01      1.1397268e-01      5.3371051e-02      5.7361773e-07      9.7549343e-10      1.0034352e-09      4.2825387e-10      6.9684359e-11      4.6080492e-09      4.1910809e-08      2.4770448e-07      1.4096645e-12      2.1455833e-09      2.3119175e-11      2.5896465e-13      6.6096166e-16      8.0028906e-11      7.3649111e-12      5.7544532e-17      1.9540258e-13      1.1391051e-15      3.4378369e-15      1.7946680e-16      1.2963405e-17      5.1279265e-19      1.5290362e-19      0.0000000e+00      1.8566288e-10      2.7952126e-16      3.1573657e-15      2.3927530e-15      2.2770658e-15      1.4316790e-07      3.8875750e-13      1.4526195e-10      5.9605929e-15      3.9145830e-13      2.8930452e-09      1.1383277e-03      2.1403982e-17    6.9506387e-04    5.4477898e-08    2.3119598e+00    5.4271426e+01                0                0
    3.0822024e-02   -1.2383450e-02   -5.6220750e-02   -9.4375427e-02   -9.8615050e-02   -1.5876967e+00    1.1545621e+03    4.7028498e+05      7.3743095e-11      9.1493668e-02      7.4160380e-01      1.1305877e-01      5.2870082e-02      2.2679263e-06      4.0769637e-09      3.5612762e-09      1.7893647e-09      1.7941158e-10      1.9366118e-08      1.7095442e-07      1.3705348e-06      9.3896353e-12      1.4210254e-08      9.8350729e-11      1.1845526e-12      4.9423801e-15      2.2497554e-10      2.1101319e-11      2.3755344e-16      8.4310775e-13      2.2375494e-15      6.6706306e-15      2.3784076e-16      1.9347493e-17      6.0175124e-19      1.8397052e-18      0.0000000e+00      5.0075741e-10      9.9587542e-16      8.7229947e-15      4.6077932e-15      7.1638472e-15      5.9684796e-07      2.2647434e-12      5.1790458e-10      3.0723505e-14      1.1408159e-12      1.2032004e-08      9.6921519e-04      4.9003163e-17    6.0904391e-04    1.1276016e-07    2.3295331e+00    5.7680689e+01                0                0
    3.0822024e-02   -1.2383450e-02   -6.0220750e-02   -1.0722912e-01   -9.6125944e-02   -1.7590122e+00    1.1266998e+03    4.7028662e+05      2.1481532e-10      9.7078996e-02      7.4282848e-01      1.0845525e-01      5.0701171e-02      2.9292253e-06      4.9723026e-09      5.1418687e-09      2.1827835e-09      3.5647330e-10      2.3783628e-08      2.1390628e-07      1.2466475e-06      7.3115864e-12      1.1093216e-08      1.2092589e-10      1.4014524e-12      3.5008754e-15      4.0704685e-10      3.9164314e-11      3.3141537e-16      1.0251886e-12      6.0045077e-15      1.8133554e-14      9.7227425e-16      6.9058680e-17      2.8042020e-18      3.4342363e-18      0.0000000e+00      9.5352989e-10      1.4890924e-15      1.6944252e-14      1.2624966e-14      1.2272964e-14      7.2974804e-07      2.0501399e-12      7.4418793e-10      3.1182165e-14      2.0453283e-12      1.4747336e-08      9.3092133e-04      1.8421298e-17    5.9114042e-04    1.2408324e-07    2.2665185e+00    5.6186874e+01                0                0
    2.2295540e-02   -8.6175575e-03   -5.6220750e-02    6.2436758e-03   -1.4333026e-02   -9.5446078e-01    1.1358010e+03    4.7028522e+05      8.5017192e-11      9.1273359e-02      7.4154396e-01      1.1314722e-01      5.2953207e-02      9.7025585e-07      1.7060072e-09      1.6647795e-09      7.4047132e-10      1.3570580e-10      7.6715494e-09      7.0946668e-08      4.8972990e-07      2.8930556e-12      4.5273142e-09      4.6195955e-11      5.2050201e-13      1.5422180e-15      1.4155875e-10      1.2726813e-11      1.1365560e-16      4.0794953e-13      2.4210326e-15      7.2643648e-15      3.1949849e-16      2.4396569e-17      8.5028569e-19      2.1733573e-19      0.0000000e+00      3.3966726e-10      5.7128093e-16      6.1430526e-15      5.0419651e-15      4.3606577e-15      2.4611654e-07      6.7291634e-13      2.4255217e-10      1.3840914e-14      9.4909856e-13      4.9678576e-09      1.0804485e-03      2.8538210e-17    6.7150534e-04    6.7057569e-08    2.3741678e+00    5.7261960e+01                0                0
    1.9603073e-02   -8.0599293e-03   -5.6220750e-02    3.3189340e-02    6.2797265e-02   -7.3026897e-01    1.1112875e+03    4.7028535e+05      1.0848072e-10      9.3588086e-02      7.4204192e-01      1.1120032e-01      5.2059364e-02      7.1399853e-07      1.2180957e-09      1.3580138e-09      5.1817525e-10      1.4478980e-10      5.4156700e-09      5.1508440e-08      2.5250801e-07      1.1238294e-12      1.6992802e-09      2.9787992e-11      2.9266763e-13      4.9897597e-16      1.5235005e-10      1.1714428e-11      6.0285063e-17      2.4805828e-13      2.2696446e-15      6.9077500e-15      4.4072090e-16      2.9604957e-17      1.3303524e-18      4.7451168e-19      0.0000000e+00      3.3099800e-10      3.6196004e-16      4.8364859e-15      4.8269428e-15      3.2491670e-15      1.7146578e-07      3.3351676e-13      1.9848596e-10      7.1200057e-15      6.1279084e-13      3.4658707e-09      1.1091069e-03      8.7379411e-18    6.8315356e-04    6.3548650e-08    2.3101330e+00    5.5371288e+01                0                0
    2.2295540e-02   -8.6175575e-03   -6.0220750e-02   -7.4457880e-03    2.6731442e-03   -1.1312783e+00    1.1152256e+03    4.7028690e+05      1.0213392e-10      9.5547228e-02      7.4248974e-01      1.0962286e-01      5.1291067e-02      1.2552873e-06      2.1306837e-09      2.3158344e-09      9.2013105e-10      1.8513196e-10      1.0889680e-08      9.1172872e-08      4.6522539e-07      3.7498517e-12      5.1502888e-09      6.6980596e-11      1.0240161e-12      2.2968205e-15      1.9242150e-10      2.3467326e-11      3.3926788e-16      5.7596547e-13      3.5345098e-15      1.0709365e-14      6.1240654e-16      4.1993257e-17      1.7278168e-18      5.8425914e-19      0.0000000e+00      4.7254766e-10      8.9560131e-16      1.0765126e-14      7.4758655e-15      8.1384698e-15      3.0562256e-07      1.2401472e-12      3.3584138e-10      1.7984541e-14      1.0922329e-12      6.1770485e-09      1.0469562e-03      2.6773073e-17    6.5642784e-04    7.8694902e-08    2.3419496e+00    5.7286102e+01                0                0
    1.9603073e-02   -8.0599293e-03   -6.0220750e-02    2.3377753e-02    8.8198248e-02   -9.0973596e-01    1.0941464e+03    4.7028705e+05      1.9179764e-10      9.7193851e-02      7.4284412e-01      1.0822572e-01      5.0655715e-02      9.1989858e-07      1.5952765e-09      1.8894177e-09      6.3637881e-10      2.1322502e-10      6.3435598e-09      6.4660781e-08      2.6458230e-07      1.0352923e-12      1.6237065e-09      3.1076339e-11      2.5656769e-13      3.8452792e-16      2.1440362e-10      1.6498689e-11      6.2178716e-17      2.6014907e-13      3.7123444e-15      1.1486395e-14      1.0013004e-15      6.0612824e-17      3.3338816e-18      1.5247229e-18      0.0000000e+00      4.9427616e-10      4.5233950e-16      7.1945581e-15      8.0720903e-15      4.8090294e-15      2.0870106e-07      2.7730964e-13      2.7554316e-10      7.0669647e-15      7.4230103e-13      4.2220944e-09      1.0791180e-03      4.4896703e-18    6.6982718e-04    7.4982595e-08    2.2914494e+00    5.6042383e+01                0                0
    3.0822024e-02   -1.2383450e-02   -6.4220750e-02   -1.1245940e-01   -9.2926269e-02   -1.9296862e+00    1.0977161e+03    4.7028840e+05      4.8193984e-10      1.0275719e-01      7.4405196e-01      1.0378551e-01      4.8504908e-02      3.8024447e-06      6.5555354e-09      7.6339485e-09      2.6636664e-09      7.6663477e-10      3.0254479e-08      2.6994613e-07      1.1506452e-06      7.1748308e-12      1.1006681e-08      1.7841890e-10      2.3141488e-12      3.6725058e-15      7.6079361e-10      8.7128805e-11      7.8081380e-16      1.5384536e-12      1.4829989e-14      4.5682281e-14      3.7062741e-15      2.2661081e-16      1.1874640e-17      9.7168506e-18      0.0000000e+00      1.8477153e-09      2.7069804e-15      3.8900983e-14      3.2072386e-14      2.7295682e-14      8.7609470e-07      2.2302846e-12      1.1091601e-09      4.3918125e-14      3.4120486e-12      1.7719371e-08      8.9424426e-04      9.9672946e-18    5.7315035e-04    1.3629526e-07    2.1899590e+00    5.4289968e+01                0                0
    3.0822024e-02   -1.2383450e-02   -6.8220750e-02   -1.1312310e-01   -8.7873061e-02   -2.0989240e+00    1.0682085e+03    4.7029035e+05      1.0022413e-09      1.0844435e-01      7.4525957e-01      9.9117133e-02      4.6312536e-02      4.7786139e-06      8.4531359e-09      1.0771635e-08      3.2067738e-09      1.3631772e-09      4.3806077e-08      3.3341105e-07      9.1532440e-07      5.1817501e-12      7.5893277e-09      2.2123854e-10      2.8243215e-12      2.4005569e-15      1.3910347e-09      1.7988423e-10      1.2348473e-15      1.7204692e-12      2.7785909e-14      8.8866427e-14      1.2262834e-14      6.2744442e-16      4.5678775e-17      4.3374158e-17      0.0000000e+00      3.1199749e-09      3.4774850e-15      6.5233269e-14      6.2983578e-14      4.5288502e-14      1.0287605e-06      2.5910629e-12      1.5722149e-09      4.1155003e-14      3.6219609e-12      2.0807829e-08      8.5925004e-04      3.4309073e-18    5.5523617e-04    1.4918314e-07    2.1015106e+00    5.2038397e+01                0                0
    2.2295540e-02   -8.6175575e-03   -6.4220750e-02   -1.6763205e-02    1.8596116e-02   -1.3100943e+00    1.0936244e+03    4.7028873e+05      3.4665662e-10      9.9934375e-02      7.4344477e-01      1.0601263e-01      4.9591576e-02      1.6508229e-06      2.8638940e-09      3.3967502e-09      1.1407621e-09      3.8484315e-10      1.1379635e-08      1.1598064e-07      4.7233376e-07      1.8268536e-12      2.8783478e-09      5.5747470e-11      4.5729872e-13      6.6684428e-16      3.8630389e-10      2.9783214e-11      1.1096592e-16      4.6709421e-13      6.7487086e-15      2.0884298e-14      1.8237886e-15      1.1034639e-16      6.0651009e-18      2.7689576e-18      0.0000000e+00      8.9183648e-10      8.1592776e-16      1.3042729e-14      1.4677831e-14      8.7059954e-15      3.7402799e-07      4.8673872e-13      4.9538760e-10      1.2645503e-14      1.3413591e-12      7.5668814e-09      1.0139974e-03      4.2809345e-18    6.4074027e-04    9.2043148e-08    2.2943458e+00    5.6854412e+01                0                0
    1.9603073e-02   -8.0599293e-03   -6.4220750e-02    1.3559113e-02    1.1376233e-01   -1.0919209e+00    1.0759619e+03    4.7028890e+05      2.4002677e-10      1.0092686e-01      7.4366099e-01      1.0515270e-01      4.9208460e-02      1.1646354e-06      2.0360253e-09      2.5117836e-09      7.9001378e-10      3.0307277e-10      9.3068587e-09      8.1616481e-08      2.7141782e-07      1.1835172e-12      1.8892523e-09      4.3370901e-11      4.3755267e-13      4.5185114e-16      3.0684077e-10      3.0063860e-11      1.3970893e-16      3.5318776e-13      5.4798530e-15      1.7262509e-14      1.9612333e-15      1.0854015e-16      7.0340184e-18      4.0988727e-18      0.0000000e+00      6.7902064e-10      6.6117208e-16      1.1651631e-14      1.2190339e-14      7.9169969e-15      2.5622891e-07      3.9923236e-13      3.6482936e-10      8.8212956e-15      8.4476466e-13      5.1828388e-09      1.0491941e-03      3.5626884e-18    6.5566072e-04    8.8545442e-08    2.2577700e+00    5.6301567e+01                0                0
    2.2295540e-02   -8.6175575e-03   -6.8220750e-02   -2.3414868e-02    3.8937128e-02   -1.4880429e+00    1.0715833e+03    4.7029072e+05      4.6766443e-10      1.0433195e-01      7.4438994e-01      1.0239957e-01      4.7893300e-02      2.0799069e-06      3.6745320e-09      4.5922621e-09      1.4033070e-09      6.0328611e-10      1.6955421e-08      1.4511574e-07      4.5149231e-07      2.5188626e-12      3.8389040e-09      9.1586243e-11      1.1662680e-12      1.1457873e-15      5.6959354e-10      6.6317703e-11      4.8233102e-16      7.9075888e-13      1.3432806e-14      4.2491222e-14      5.0640181e-15      2.7236816e-16      1.7887523e-17      1.1185486e-17      0.0000000e+00      1.3478493e-09      1.5962000e-15      2.9201165e-14      3.0055332e-14      2.0133277e-14      4.5256874e-07      8.6643499e-13      6.7064609e-10      2.0707201e-14      2.0255178e-12      9.1541008e-09      9.8207320e-04      4.4175020e-18    6.2482693e-04    1.0692895e-07    2.2340918e+00    5.6046348e+01                0                0
    1.9603073e-02   -8.0599293e-03   -6.8220750e-02    8.0027954e-03    1.4335135e-01   -1.2741910e+00    1.0572854e+03    4.7029092e+05      5.2957699e-10      1.0468451e-01      7.4447320e-01      1.0206402e-01      4.7756140e-02      1.4643513e-06      2.6914578e-09      3.4560062e-09      9.6394992e-10      5.5692878e-10      1.1112585e-08      1.0080655e-07      2.5974221e-07      1.1415534e-12      1.7180588e-09      5.5957402e-11      5.9401299e-13      4.2638623e-16      5.0557764e-10      5.1714766e-11      2.4750038e-16      4.6287410e-13      1.2002953e-14      3.8796473e-14      5.9225724e-15      2.9188311e-16      2.2136069e-17      1.7323452e-17      0.0000000e+00      1.1221773e-09      9.6910699e-16      2.1266622e-14      2.7570325e-14      1.4516599e-14      3.0564634e-07      4.1629541e-13      5.0961771e-10      1.1680916e-14      1.3971327e-12      6.1809246e-09      1.0199661e-03      1.8921349e-18    6.4108450e-04    1.0411778e-07    2.2113332e+00    5.6197951e+01                0                0
    3.0822024e-02   -1.2383450e-02   -7.2220750e-02   -1.1017074e-01   -8.1116435e-02   -2.2636531e+00    1.0385117e+03    4.7029244e+05      2.7526498e-09      1.1409103e-01      7.4644401e-01      9.4489090e-02      4.4141755e-02      5.8638129e-06      1.1419707e-08      1.5249128e-08      3.8610090e-09      3.0270374e-09      6.2080036e-08      3.9960389e-07      7.7244359e-07      4.7663871e-12      7.1258611e-09      3.3367898e-10      4.9688242e-12      2.4457881e-15      2.7503923e-09      4.4311235e-10      3.7391666e-15      2.6385278e-12      8.6651276e-14      2.9151225e-13      6.4934651e-14      2.8082633e-15      2.6493554e-16      3.1743521e-16      0.0000000e+00      6.4329736e-09      6.8691124e-15      1.7314471e-13      2.0857991e-13      1.2083635e-13      1.1823249e-06      2.8518228e-12      2.3084005e-09      6.1189580e-14      7.2134787e-12      2.3882355e-08      8.2576001e-04      1.7550570e-18    5.3737196e-04    1.6273431e-07    2.0035688e+00    4.9525827e+01                0                0
    3.0822024e-02   -1.2383450e-02   -7.6220750e-02   -1.0630848e-01   -7.3150803e-02   -2.4276629e+00    1.0089127e+03    4.7029477e+05      5.2273284e-09      1.1965225e-01      7.4759890e-01      8.9936808e-02      4.2008792e-02      7.0027181e-06      1.4617854e-08      2.0071566e-08      4.5640901e-09      5.0474933e-09      8.8789190e-08      4.6523873e-07      6.0778945e-07      3.7396144e-12      5.2516309e-09      4.0034010e-10      6.4340918e-12      1.8077752e-15      4.4542601e-09      8.5101018e-10      8.4768701e-15      2.9181899e-12      1.6006560e-13      5.7667954e-13      2.0942403e-13      7.4529863e-15      8.8633572e-16      1.7441172e-15      0.0000000e+00      1.0790083e-08      9.5059334e-15      3.1415967e-13      4.1693177e-13      2.2396539e-13      1.3467206e-06      3.3698539e-12      3.1282915e-09      6.3076337e-14      8.7108853e-12      2.7187094e-08      7.9364223e-04      6.7900263e-19    5.1955228e-04    1.7702832e-07    1.8989871e+00    4.6878967e+01                0                0
    2.2295540e-02   -8.6175575e-03   -7.2220750e-02   -2.7312659e-02    5.9799294e-02   -1.6642861e+00    1.0495676e+03    4.7029288e+05      8.8981409e-10      1.0865531e-01      7.4530991e-01      9.8851659e-02      4.6227825e-02      2.5788375e-06      4.8162352e-09      6.2907923e-09      1.6997226e-09      1.0088256e-09      2.3454709e-08      1.7740823e-07      4.0538196e-07      2.4164761e-12      3.6377144e-09      1.2192848e-10      1.7351319e-12      1.1211331e-15      9.1966230e-10      1.3054314e-10      1.0520664e-15      1.0177625e-12      2.7442784e-14      9.0027959e-14      1.5907304e-14      7.4483752e-16      6.1216947e-17      5.4313615e-17      0.0000000e+00      2.1659227e-09      2.4132806e-15      5.5016116e-14      6.4163624e-14      3.8343122e-14      5.3232860e-07      1.0966499e-12      9.3256819e-10      2.4956772e-14      2.8372956e-12      1.0760255e-08      9.5154438e-04      2.5667459e-18    6.0897049e-04    1.2330809e-07    2.1634651e+00    5.4933656e+01                0                0
    1.9603073e-02   -8.0599293e-03   -7.2220750e-02    3.4886945e-03    1.7497511e-01   -1.4567709e+00    1.0385191e+03    4.7029310e+05      8.2875861e-10      1.0838420e-01      7.4526556e-01      9.9026192e-02      4.6329647e-02      1.7778520e-06      3.4585056e-09      4.6150589e-09      1.1705144e-09      9.1224871e-10      1.8678801e-08      1.2121027e-07      2.3582926e-07      1.4585568e-12      2.1851522e-09      1.0142155e-10      1.5116012e-12      7.4954126e-16      8.2733088e-10      1.3286445e-10      1.1137648e-15      8.0563826e-13      2.6241640e-14      8.8014441e-14      1.8972714e-14      8.3361583e-16      7.7064513e-17      8.0331037e-17      0.0000000e+00      1.9347282e-09      2.0882091e-15      5.2260576e-14      6.2946296e-14      3.6441952e-14      3.5866688e-07      8.6070127e-13      6.9813257e-10      1.8749435e-14      2.2156069e-12      7.2449313e-09      9.9186372e-04      2.0840881e-18    6.2640640e-04    1.2171315e-07    2.1540903e+00    5.5782526e+01                0                0
    2.2295540e-02   -8.6175575e-03   -7.6220750e-02   -3.1619050e-02    8.5282390e-02   -1.8396479e+00    1.0279330e+03    4.7029524e+05      1.5364726e-09      1.1283057e-01      7.4619168e-01      9.5428056e-02      4.4622613e-02      3.1244220e-06      6.1520470e-09      8.3008460e-09      2.0371015e-09      1.5920940e-09      3.2769086e-08      2.1077444e-07      3.4881072e-07      1.5528906e-12      2.3139371e-09      1.2355665e-10      1.4137818e-12      5.6184751e-16      1.5164476e-09      1.9187755e-10      9.8394629e-16      9.0827767e-13      3.3933698e-14      1.1634548e-13      2.9838034e-14      1.2281887e-15      1.2407582e-16      1.5318063e-16      0.0000000e+00      3.4912668e-09      2.4911721e-15      6.8080230e-14      8.3494983e-14      4.7478856e-14      6.1908314e-07      9.7608064e-13      1.2570079e-09      1.9635604e-14      2.4523190e-12      1.2508684e-08      9.2269943e-04      7.5597968e-19    5.9340682e-04    1.4129166e-07    2.0854771e+00    5.3629143e+01                0                0
    1.9603073e-02   -8.0599293e-03   -7.6220750e-02   -1.4426733e-04    2.0960588e-01   -1.6391023e+00    1.0199756e+03    4.7029546e+05      9.7896689e-10      1.1196058e-01      7.4602636e-01      9.6091596e-02      4.4953312e-02      2.1234782e-06      4.2258206e-09      5.7288337e-09      1.3868877e-09      1.1224570e-09      2.4018099e-08      1.4304985e-07      2.2174957e-07      1.7047820e-12      2.3314840e-09      1.2456978e-10      2.4050262e-12      9.2386469e-16      1.0040360e-09      2.0209908e-10      2.6004741e-15      9.8086948e-13      3.6541689e-14      1.2621813e-13      3.3987458e-14      1.3563159e-15      1.3788415e-16      1.8420541e-16      0.0000000e+00      2.4982870e-09      2.9274464e-15      8.1437707e-14      9.0744009e-14      5.8166882e-14      4.1868892e-07      1.2822551e-12      8.7052558e-10      2.2361441e-14      2.5688875e-12      8.4577794e-09      9.6518873e-04      1.8127474e-18    6.1182201e-04    1.4151627e-07    2.0882038e+00    5.5123953e+01                0                0
    2.9779184e-02    9.9638585e-03   -6.4220750e-02   -4.5635549e-02   -1.8606931e-01   -1.9389555e+00    1.0928691e+03    4.7028838e+05      8.6284804e-10      1.0352317e-01      7.4420696e-01      1.0316121e-01      4.8213094e-02      4.1237770e-06      7.1603431e-09      8.5033772e-09      2.8482182e-09      9.6625000e-10      2.8708353e-08      2.8966910e-07      1.1726603e-06      4.6864742e-12      7.3087385e-09      1.4211140e-10      1.2323851e-12      1.7547644e-15      9.6654896e-10      7.7759451e-11      3.4220271e-16      1.1926891e-12      1.7362714e-14      5.3879491e-14      4.9870419e-15      2.9269942e-16      1.6850443e-17      1.9596578e-17      0.0000000e+00      2.2395142e-09      2.1064491e-15      3.4088667e-14      3.7895090e-14      2.2883216e-14      9.3334995e-07      1.2786145e-12      1.2402792e-09      3.2320341e-14      3.3824233e-12      1.8882173e-08      8.8896282e-04      3.9844975e-18    5.6935440e-04    1.4201832e-07    2.1737491e+00    5.3756015e+01                0                0
    2.5954986e-02    9.3754536e-03   -6.4220750e-02   -2.5568869e-02   -1.1462741e-01   -1.6226647e+00    1.0998307e+03    4.7028835e+05      3.9874551e-10      1.0084578e-01      7.4363689e-01      1.0531649e-01      4.9242034e-02      2.6796864e-06      4.6040844e-09      5.3143250e-09      1.8971675e-09      5.5726190e-10      2.2187097e-08      1.9156826e-07      8.4360258e-07      4.1605440e-12      6.2721505e-09      1.2019059e-10      1.2956117e-12      1.9398119e-15      5.8736632e-10      5.5287501e-11      3.3120779e-16      9.8329698e-13      9.7098342e-15      2.9792293e-14      2.2374108e-15      1.4138144e-16      7.0269111e-18      3.2938152e-18      0.0000000e+00      1.3240552e-09      1.5715485e-15      2.2425657e-14      2.0886703e-14      1.5244625e-14      6.2459971e-07      1.4156723e-12      7.7430011e-10      2.6742044e-14      2.2403300e-12      1.2630794e-08      9.5440974e-04      7.0798948e-18    6.0838132e-04    1.1162123e-07    2.2655741e+00    5.6052260e+01                0                0
    2.9779184e-02    9.9638585e-03   -6.8220750e-02   -5.4031992e-02   -1.8338212e-01   -2.1113971e+00    1.0629475e+03    4.7029032e+05      1.2549007e-09      1.0926898e-01      7.4542633e-01      9.8445161e-02      4.5998439e-02      5.1828340e-06      9.3088329e-09      1.1912438e-08      3.4598173e-09      1.6382298e-09      4.6839189e-08      3.5976438e-07      9.5834096e-07      6.7609780e-12      9.7410930e-09      2.7277559e-10      4.3585277e-12      3.6123546e-15      1.5417856e-09      2.3177494e-10      2.4610181e-15      2.2997766e-12      4.3520290e-14      1.3984564e-13      2.0352145e-14      1.0092755e-15      7.5070725e-17      8.7268298e-17      0.0000000e+00      3.6659646e-09      4.9654502e-15      9.8014732e-14      9.9266727e-14      6.9054794e-14      1.1041777e-06      3.1665756e-12      1.7474977e-09      5.8403798e-14      5.6631224e-12      2.2330989e-08      8.5336904e-04      4.4730354e-18    5.5099219e-04    1.5488100e-07    2.0836844e+00    5.1461751e+01                0                0
    2.5954986e-02    9.3754536e-03   -6.8220750e-02   -3.9090477e-02   -1.0931592e-01   -1.7984410e+00    1.0733364e+03    4.7029035e+05      7.5773004e-10      1.0602562e-01      7.4474252e-01      1.0106315e-01      4.7243756e-02      3.4224933e-06      6.0426469e-09      7.5481107e-09      2.3108084e-09      9.8523559e-10      2.8136648e-08      2.3892905e-07      7.4487639e-07      4.1756208e-12      6.3543772e-09      1.5179424e-10      1.9487615e-12      1.9140009e-15      9.3475328e-10      1.0988993e-10      8.1568220e-16      1.3053722e-12      2.1935910e-14      6.9406407e-14      8.3116959e-15      4.4599660e-16      2.9419405e-17      1.9474341e-17      0.0000000e+00      2.2062402e-09      2.6288026e-15      4.8013215e-14      4.9094757e-14      3.3138546e-14      7.4538067e-07      1.4645607e-12      1.1020484e-09      3.4088990e-14      3.3061228e-12      1.5076616e-08      9.1973487e-04      4.2323330e-18    5.9081153e-04    1.2587787e-07    2.1874966e+00    5.4366482e+01                0                0
    2.9747755e-02    6.0000000e-03   -6.4220750e-02   -3.8414108e-02   -1.8224054e-01   -1.8500399e+00    1.1008347e+03    4.7028835e+05      4.9764023e-10      1.0181532e-01      7.4385661e-01      1.0454559e-01      4.8865367e-02      3.4098786e-06      5.8545025e-09      6.7560654e-09      2.4148050e-09      7.0359438e-10      2.8425451e-08      2.4385806e-07      1.0724617e-06      5.4855629e-12      8.2540862e-09      1.5541806e-10      1.7301008e-12      2.6198856e-15      7.3943040e-10      7.1631713e-11      4.6476162e-16      1.2757580e-12      1.2550794e-14      3.8516594e-14      2.9037431e-15      1.8317413e-16      9.1302081e-18      4.2216912e-18      0.0000000e+00      1.6725764e-09      2.0513864e-15      2.9251821e-14      2.7004907e-14      1.9998809e-14      7.9512392e-07      1.8728428e-12      9.8385751e-10      3.4885360e-14      2.8960665e-12      1.6079132e-08      9.1151468e-04      7.3697503e-18    5.8364398e-04    1.2896777e-07    2.2176986e+00    5.4867272e+01                0                0
    2.5747755e-02    6.0000000e-03   -6.4220750e-02   -3.3790971e-02   -9.6891293e-02   -1.5581934e+00    1.1011523e+03    4.7028847e+05      3.4636928e-10      1.0026029e-01      7.4351509e-01      1.0578562e-01      4.9466170e-02      2.3703477e-06      4.0700974e-09      4.6914655e-09      1.6798422e-09      4.8923085e-10      1.9749656e-08      1.6958271e-07      7.4950537e-07      3.7311722e-12      5.6179022e-09      1.0722228e-10      1.1641106e-12      1.7554811e-15      5.1721514e-10      4.8903320e-11      2.9679133e-16      8.7659376e-13      8.4922084e-15      2.6032953e-14      1.9194570e-15      1.2221731e-16      5.9917483e-18      2.4521264e-18      0.0000000e+00      1.1638727e-09      1.3948428e-15      1.9760344e-14      1.8246240e-14      1.3444695e-14      5.5319728e-07      1.2754557e-12      6.8343830e-10      2.3864672e-14      1.9818612e-12      1.1186737e-08      9.6892991e-04      7.3285112e-18    6.1691229e-04    1.0538874e-07    2.2818687e+00    5.6435997e+01                0                0
    2.9747755e-02    2.0000000e-03   -6.4220750e-02   -2.1134561e-02   -1.6004233e-01   -1.7896781e+00    1.1088692e+03    4.7028836e+05      3.7189201e-10      1.0031519e-01      7.4355247e-01      1.0576293e-01      4.9437161e-02      2.8306330e-06      4.7907779e-09      5.4198520e-09      2.0376434e-09      5.4494760e-10      2.4030166e-08      2.0399125e-07      9.3711333e-07      7.4291633e-12      1.0954093e-08      1.5596892e-10      2.3803547e-12      4.5240323e-15      5.2086874e-10      6.6624960e-11      8.8200473e-16      1.4108509e-12      1.3938105e-14      4.2575288e-14      2.9369121e-15      1.9291440e-16      9.1242630e-18      3.4233922e-18      0.0000000e+00      1.2772879e-09      2.4079527e-15      3.2673479e-14      2.9793759e-14      2.3697027e-14      6.7470277e-07      2.3285819e-12      7.8880098e-10      4.3162206e-14      3.4746135e-12      1.3641877e-08      9.2754724e-04      1.9469052e-17    5.9411553e-04    1.1791594e-07    2.2535665e+00    5.5915683e+01                0                0
    2.5747755e-02    2.0000000e-03   -6.4220750e-02   -1.9494568e-02   -7.7415607e-02   -1.5068975e+00    1.1038398e+03    4.7028847e+05      3.0039145e-10      9.9587657e-02      7.4337853e-01      1.0632732e-01      4.9722602e-02      2.0672870e-06      3.5469404e-09      4.0844588e-09      1.4663157e-09      4.2518085e-10      1.7250297e-08      1.4796048e-07      6.5532215e-07      3.3724131e-12      5.0680560e-09      9.4695872e-11      1.0556988e-12      1.6283989e-15      4.4734225e-10      4.2996544e-11      2.8001267e-16      7.7949209e-13      7.5591635e-15      2.3165152e-14      1.6975769e-15      1.0838896e-16      5.2941432e-18      2.1320411e-18      0.0000000e+00      1.0106714e-09      1.2465065e-15      1.7598116e-14      1.6234101e-14      1.2031144e-14      4.8302114e-07      1.1451933e-12      5.9497856e-10      2.1409824e-14      1.7741058e-12      9.7675500e-09      9.8049649e-04      8.0140099e-18    6.2389616e-04    9.9424063e-08    2.2982260e+00    5.6921286e+01                0                0
    2.9747755e-02    6.0000000e-03   -6.8220750e-02   -4.8456666e-02   -1.8204055e-01   -2.0245705e+00    1.0719088e+03    4.7029029e+05      9.7951573e-10      1.0741314e-01      7.4504715e-01      9.9950155e-02      4.6706902e-02      4.3290840e-06      7.6576130e-09      9.5746279e-09      2.9212617e-09      1.2665900e-09      3.5549747e-08      3.0205626e-07      9.3721912e-07      5.2927277e-12      8.0394685e-09      1.9335450e-10      2.4944648e-12      2.4369214e-15      1.1949208e-09      1.4119285e-10      1.0549535e-15      1.6667536e-12      2.8416147e-14      9.0012477e-14      1.0948300e-14      5.8366803e-16      3.8931547e-17      2.6187154e-17      0.0000000e+00      2.8255003e-09      3.3700915e-15      6.1905659e-14      6.3686077e-14      4.2727663e-14      9.4159152e-07      1.8514192e-12      1.3990696e-09      4.3610847e-14      4.2462972e-12      1.9045026e-08      8.7605258e-04      4.0703298e-18    5.6550004e-04    1.4261334e-07    2.1319713e+00    5.2801306e+01                0                0
    2.5747755e-02    6.0000000e-03   -6.8220750e-02   -4.7962055e-02   -9.2443817e-02   -1.7358179e+00    1.0755856e+03    4.7029044e+05      6.1212330e-10      1.0528735e-01      7.4458984e-01      1.0165721e-01      4.7526305e-02      3.0176322e-06      5.2744493e-09      6.5130939e-09      2.0472107e-09      7.8522790e-10      2.4420947e-08      2.1156479e-07      6.9910227e-07      3.1334941e-12      4.9848193e-09      1.1472051e-10      1.1907393e-12      1.2258435e-15      7.9526229e-10      7.9570252e-11      3.8884844e-16      9.3554737e-13      1.4328840e-14      4.5141938e-14      5.1313963e-15      2.8388782e-16      1.8387003e-17      1.0746494e-17      0.0000000e+00      1.7625314e-09      1.7559083e-15      3.0886766e-14      3.1880126e-14      2.1027403e-14      6.6378531e-07      1.0745243e-12      9.4586046e-10      2.3374895e-14      2.2061152e-12      1.3426412e-08      9.3463652e-04      3.3508391e-18    5.9961986e-04    1.1988963e-07    2.2081085e+00    5.4969873e+01                0                0
    2.9747755e-02    2.0000000e-03   -6.8220750e-02   -2.7741561e-02   -1.5871794e-01   -1.9621667e+00    1.0808610e+03    4.7029031e+05      6.4088151e-10      1.0577854e-01      7.4471649e-01      1.0127691e-01      4.7329731e-02      3.6187690e-06      6.3393355e-09      7.7603665e-09      2.4666565e-09      9.1391226e-10      2.7741261e-08      2.5372495e-07      8.8098504e-07      4.1652250e-12      6.4134835e-09      1.3760670e-10      1.4824443e-12      1.6831782e-15      9.0730280e-10      8.7049122e-11      4.6706221e-16      1.1709804e-12      1.5329237e-14      4.7986745e-14      4.9877308e-15      2.8221758e-16      1.7181817e-17      9.5330498e-18      0.0000000e+00      2.1131581e-09      2.2016995e-15      3.6488644e-14      3.3845283e-14      2.4868959e-14      8.0068892e-07      1.2815604e-12      1.1293505e-09      3.0631202e-14      2.5730615e-12      1.6194836e-08      8.9269155e-04      3.9956255e-18    5.7647397e-04    1.3194778e-07    2.1720151e+00    5.4043439e+01                0                0
    2.5747755e-02    2.0000000e-03   -6.8220750e-02   -3.2204375e-02   -6.9539315e-02   -1.6833913e+00    1.0791493e+03    4.7029045e+05      5.2776704e-10      1.0447442e-01      7.4442500e-01      1.0231337e-01      4.7836302e-02      2.6375430e-06      4.6073977e-09      5.6826904e-09      1.7903430e-09      6.8004394e-10      2.1271977e-08      1.8496895e-07      6.1491624e-07      2.7266766e-12      4.3438464e-09      9.9225373e-11      1.0143468e-12      1.0558485e-15      6.9131190e-10      6.8273907e-11      3.2174942e-16      8.0765240e-13      1.2167759e-14      3.8305563e-14      4.3127354e-15      2.3959906e-16      1.5442062e-17      8.8787918e-18      0.0000000e+00      1.5295958e-09      1.5074238e-15      2.6336420e-14      2.7046342e-14      1.7910591e-14      5.8072753e-07      9.2818901e-13      8.2503630e-10      2.0159745e-14      1.8855537e-12      1.1746387e-08      9.4683723e-04      3.3936538e-18    6.0705174e-04    1.1401322e-07    2.2285871e+00    5.5652066e+01                0                0
    2.1747755e-02    2.0000000e-03   -6.8220750e-02   -3.5590009e-02    4.9166445e-02   -1.4394848e+00    1.0702037e+03    4.7029056e+05      4.2558257e-10      1.0417744e-01      7.4435991e-01      1.0251608e-01      4.7951989e-02      1.8862495e-06      3.3331874e-09      4.1670699e-09      1.2725119e-09      5.4752470e-10      1.5393352e-08      1.3159272e-07      4.0872256e-07      2.2789191e-12      3.4731370e-09      8.2978132e-11      1.0563127e-12      1.0364636e-15      5.1726955e-10      6.0179728e-11      4.3686738e-16      7.1589911e-13      1.2181096e-14      3.8537257e-14      4.6018029e-15      2.4731296e-16      1.6265118e-17      1.0197446e-17      0.0000000e+00      1.2241374e-09      1.4460489e-15      2.6471171e-14      2.7259372e-14      1.8250925e-14      4.1032152e-07      7.8469210e-13      6.0859503e-10      1.8740293e-14      1.8350899e-12      8.2995412e-09      9.9169869e-04      4.4299413e-18    6.2963198e-04    1.0498562e-07    2.2390649e+00    5.6365646e+01                0                0
    1.7747755e-02    2.0000000e-03   -6.8220750e-02   -4.5241929e-02    1.7690864e-01   -1.2386835e+00    1.0541401e+03    4.7029075e+05      5.0091609e-10      1.0479338e-01      7.4449933e-01      1.0196506e-01      4.7713528e-02      1.3439052e-06      2.4863676e-09      3.2277700e-09      8.8481406e-10      4.9811730e-10      1.1301147e-08      9.2479607e-08      2.2111851e-07      8.6263055e-13      1.3224468e-09      4.7505912e-11      4.6389586e-13      2.9737176e-16      4.7942229e-10      4.7991618e-11      1.8925043e-16      3.6146057e-13      9.9462373e-15      3.2422914e-14      5.4039188e-15      2.5918688e-16      2.0752198e-17      1.7395170e-17      0.0000000e+00      1.0626359e-09      7.8866584e-16      1.7879529e-14      2.3074332e-14      1.2200141e-14      2.7873163e-07      3.6562097e-13      4.7666911e-10      8.5426680e-15      1.0681817e-12      5.6356771e-09      1.0267401e-03      1.3704068e-18    6.4363500e-04    1.0407394e-07    2.2035605e+00    5.6178332e+01                0                0
    1.7747755e-02    2.0000000e-03   -6.4220750e-02   -2.8163895e-02    1.4924359e-01   -1.0560486e+00    1.0721152e+03    4.7028876e+05      2.4310050e-10      1.0116529e-01      7.4371407e-01      1.0494750e-01      4.9116071e-02      1.0757626e-06      1.9003253e-09      2.3725282e-09      7.2619315e-10      3.1086663e-10      8.7329628e-09      7.5059579e-08      2.3514419e-07      1.2920500e-12      1.9712418e-09      4.6917240e-11      5.9147584e-13      5.8345781e-16      2.9413214e-10      3.3865654e-11      2.4310855e-16      4.0442025e-13      6.8750402e-15      2.1743924e-14      2.5875425e-15      1.3921145e-16      9.1422092e-18      5.7265194e-18      0.0000000e+00      6.9547693e-10      8.1469522e-16      1.4890304e-14      1.5379103e-14      1.0259331e-14      2.3426318e-07      4.4197181e-13      3.4651839e-10      1.0592185e-14      1.0409795e-12      4.7384531e-09      1.0554331e-03      4.6892979e-18    6.5794302e-04    8.8351977e-08    2.2468596e+00    5.6123029e+01                0                0
    2.1747755e-02    2.0000000e-03   -6.4220750e-02   -1.9619616e-02    3.2979902e-02   -1.2616409e+00    1.0913878e+03    4.7028862e+05      3.1817235e-10      9.9926564e-02      7.4344493e-01      1.0600897e-01      4.9593982e-02      1.4980456e-06      2.5998275e-09      3.0868052e-09      1.0346249e-09      3.5224176e-10      1.0279509e-08      1.0520946e-07      4.2712072e-07      1.6050427e-12      2.5453679e-09      5.0179780e-11      4.0205976e-13      5.6370522e-16      3.5326709e-10      2.7068240e-11      9.5869567e-17      4.2035362e-13      6.1770861e-15      1.9123099e-14      1.6812811e-15      1.0146297e-16      5.5995653e-18      2.5779626e-18      0.0000000e+00      8.1462627e-10      7.3603512e-16      1.1854402e-14      1.3441599e-14      7.8901898e-15      3.3914746e-07      4.2221217e-13      4.5030442e-10      1.1332498e-14      1.2198653e-12      6.8612606e-09      1.0231502e-03      3.7300800e-18    6.4527070e-04    8.9981269e-08    2.2945418e+00    5.6935668e+01                0                0
    2.1747755e-02    6.0000000e-03   -6.4220750e-02   -3.1752413e-02   -4.6269945e-03   -1.3148679e+00    1.0927468e+03    4.7028835e+05      3.6050599e-10      1.0007574e-01      7.4347331e-01      1.0589771e-01      4.9537736e-02      1.7025356e-06      2.9540560e-09      3.5057179e-09      1.1762343e-09      3.9926840e-10      1.1694504e-08      1.1959882e-07      4.8640391e-07      1.8240251e-12      2.8938520e-09      5.7029954e-11      4.5493680e-13      6.4015396e-16      4.0102464e-10      3.0627208e-11      1.0675238e-16      4.7710880e-13      6.9742065e-15      2.1583100e-14      1.8863032e-15      1.1412359e-16      6.2751545e-18      2.8676285e-18      0.0000000e+00      9.2354925e-10      8.3270022e-16      1.3374730e-14      1.5169076e-14      8.8968498e-15      3.8561901e-07      4.8067675e-13      5.1137215e-10      1.2856836e-14      1.3826104e-12      7.8014002e-09      1.0127802e-03      3.6680157e-18    6.3990353e-04    9.3104500e-08    2.2918833e+00    5.6766050e+01                0                0
    2.1747755e-02    6.0000000e-03   -6.8220750e-02   -5.0396600e-02    7.4755934e-03   -1.4934686e+00    1.0706105e+03    4.7029032e+05      4.8272991e-10      1.0449166e-01      7.4442217e-01      1.0226983e-01      4.7832482e-02      2.1455457e-06      3.7907242e-09      4.7380108e-09      1.4474953e-09      6.2276709e-10      1.7493281e-08      1.4968811e-07      4.6540327e-07      2.6037180e-12      3.9665397e-09      9.4647710e-11      1.2078229e-12      1.1862248e-15      5.8757996e-10      6.8536368e-11      5.0030495e-16      8.1757807e-13      1.3894990e-14      4.3952226e-14      5.2361409e-15      2.8165027e-16      1.8489713e-17      1.1559924e-17      0.0000000e+00      1.3914296e-09      1.6512063e-15      3.0210297e-14      3.1088790e-14      2.0831612e-14      4.6680006e-07      8.9590735e-13      6.9195588e-10      2.1419525e-14      2.0958599e-12      9.4419689e-09      9.8059315e-04      4.4155249e-18    6.2382728e-04    1.0803847e-07    2.2312773e+00    5.5947694e+01                0                0
    1.7907614e-02    5.7029501e-03   -6.4220750e-02   -4.1392642e-02    1.0469850e-01   -1.0931105e+00    1.0758274e+03    4.7028855e+05      2.4291725e-10      1.0095601e-01      7.4366680e-01      1.0512914e-01      4.9197382e-02      1.1777907e-06      2.0590147e-09      2.5400940e-09      7.9896052e-10      3.0655808e-10      9.4068904e-09      8.2537996e-08      2.7456114e-07      1.1940451e-12      1.9068556e-09      4.3815362e-11      4.4117794e-13      4.5457144e-16      3.1038776e-10      3.0367240e-11      1.4052505e-16      3.5677886e-13      5.5373409e-15      1.7442884e-14      1.9805531e-15      1.0963283e-16      7.1018228e-18      4.1346356e-18      0.0000000e+00      6.8679979e-10      6.6772776e-16      1.1767975e-14      1.2317609e-14      7.9942200e-15      2.5913381e-07      4.0244883e-13      3.6894763e-10      8.9089647e-15      8.5390527e-13      5.2415956e-09      1.0488540e-03      3.5314490e-18    6.5544954e-04    8.8783096e-08    2.2571097e+00    5.6260586e+01                0                0
    1.7907614e-02    5.7029501e-03   -6.8220750e-02   -6.2836493e-02    1.2700912e-01   -1.2749822e+00    1.0571208e+03    4.7029055e+05      5.3537354e-10      1.0471950e-01      7.4448022e-01      1.0203572e-01      4.7742829e-02      1.4809244e-06      2.7218181e-09      3.4949364e-09      9.7489111e-10      5.6307088e-10      1.1240606e-08      1.0194907e-07      2.6273117e-07      1.1550192e-12      1.7383733e-09      5.6592615e-11      6.0079049e-13      4.3151493e-16      5.1120307e-10      5.2285888e-11      2.5020488e-16      4.6817559e-13      1.2135129e-14      3.9222878e-14      5.9862990e-15      2.9504681e-16      2.2372794e-17      1.7504626e-17      0.0000000e+00      1.1347436e-09      9.8017502e-16      2.1504856e-14      2.7873232e-14      1.4679247e-14      3.0911960e-07      4.2110509e-13      5.1535430e-10      1.1814739e-14      1.4128771e-12      6.2511619e-09      1.0195489e-03      1.8914378e-18    6.4082655e-04    1.0436700e-07    2.2104846e+00    5.6148075e+01                0                0
    2.9779184e-02    9.9638585e-03   -7.2220750e-02   -6.0392021e-02   -1.7715422e-01   -2.2819351e+00    1.0327988e+03    4.7029243e+05      2.9504520e-09      1.1498153e-01      7.4662386e-01      9.3763687e-02      4.3802716e-02      6.3381536e-06      1.2427825e-08      1.6649575e-08      4.1439380e-09      3.2836380e-09      6.4597210e-08      4.2907509e-07      7.7845514e-07      4.3953857e-12      6.2956819e-09      3.1406268e-10      4.3592092e-12      1.9919399e-15      2.9814245e-09      4.3961235e-10      3.2830048e-15      2.4643683e-12      8.2958373e-14      2.8154831e-13      6.7825424e-14      2.8063682e-15      2.7374426e-16      4.2816098e-16      0.0000000e+00      7.0642750e-09      6.5451651e-15      1.7076381e-13      2.0181592e-13      1.1942895e-13      1.2651814e-06      2.6058289e-12      2.5228502e-09      5.6780290e-14      6.5879355e-12      2.5562011e-08      8.1925352e-04      1.2529790e-18    5.3264546e-04    1.6832222e-07    1.9843212e+00    4.8910496e+01                0                0
    2.5954986e-02    9.3754536e-03   -7.2220750e-02   -5.1954781e-02   -1.0058675e-01   -1.9715888e+00    1.0467629e+03    4.7029250e+05      1.4715472e-09      1.1114824e-01      7.4582379e-01      9.6862586e-02      4.5272702e-02      4.2321001e-06      7.9164444e-09      1.0348999e-08      2.7887751e-09      1.6718770e-09      3.8673163e-08      2.9099038e-07      6.6056914e-07      3.9597880e-12      5.9459950e-09      2.0152703e-10      2.8936391e-12      1.8440617e-15      1.5217084e-09      2.1861866e-10      1.8008999e-15      1.6803061e-12      4.5706257e-14      1.5023179e-13      2.7111594e-14      1.2570184e-15      1.0461427e-16      9.8950196e-17      0.0000000e+00      3.5914501e-09      4.0090357e-15      9.2031374e-14      1.0710827e-13      6.4198912e-14      8.7269843e-07      1.8182234e-12      1.5353167e-09      4.1146299e-14      4.6728086e-12      1.7640071e-08      8.8652631e-04      2.3896188e-18    5.7330321e-04    1.4108315e-07    2.0998091e+00    5.2404717e+01                0                0
    2.9779184e-02    9.9638585e-03   -7.6220750e-02   -6.8984661e-02   -1.6854076e-01   -2.4486062e+00    1.0027730e+03    4.7029468e+05      5.5560937e-09      1.2060345e-01      7.4779058e-01      8.9162221e-02      4.1646857e-02      7.5461363e-06      1.6010710e-08      2.2077909e-08      4.9027515e-09      5.7450014e-09      9.8852896e-08      4.9867069e-07      5.8382138e-07      2.7308454e-12      3.9322200e-09      3.3107505e-10      4.1991575e-12      1.0061407e-15      5.2716377e-09      8.1069601e-10      6.2476051e-15      2.3097330e-12      1.2695895e-13      4.6880944e-13      2.0273494e-13      6.7876852e-15      8.9947212e-16      2.3381269e-15      0.0000000e+00      1.2108441e-08      7.6933543e-15      2.6478525e-13      3.3979091e-13      1.8867143e-13      1.4348617e-06      2.5812778e-12      3.4603027e-09      4.6988094e-14      6.0984926e-12      2.8956649e-08      7.8661741e-04      3.4686737e-19    5.1443142e-04    1.8234353e-07    1.8784569e+00    4.6221829e+01                0                0
    2.5954986e-02    9.3754536e-03   -7.6220750e-02   -6.5046040e-02   -9.0033912e-02   -2.1435229e+00    1.0204905e+03    4.7029483e+05      2.3677278e-09      1.1614569e-01      7.4686920e-01      9.2769043e-02      4.3354006e-02      5.1111220e-06      1.0176959e-08      1.3797230e-08      3.3379597e-09      2.7113914e-09      5.7912713e-08      3.4421255e-07      5.3313892e-07      4.0789573e-12      5.5826237e-09      2.9752037e-10      5.7383440e-12      2.1992951e-15      2.4272606e-09      4.8808400e-10      6.2893694e-15      2.3401223e-12      8.7677923e-14      3.0358415e-13      8.3742186e-14      3.3055030e-15      3.4166807e-16      4.9054327e-16      0.0000000e+00      6.0306781e-09      7.0010070e-15      1.9563836e-13      2.1832696e-13      1.3979586e-13      1.0075226e-06      3.0674042e-12      2.0972515e-09      5.3304009e-14      6.1174677e-12      2.0352430e-08      8.5493871e-04      1.6070726e-18    5.5602876e-04    1.5729911e-07    2.0052123e+00    5.0273499e+01                0                0
    2.9747755e-02    6.0000000e-03   -7.2220750e-02   -5.6430562e-02   -1.7887990e-01   -2.1954552e+00    1.0429607e+03    4.7029237e+05      2.1465427e-09      1.1294397e-01      7.4620973e-01      9.5416371e-02      4.4580006e-02      5.3131063e-06      1.0238028e-08      1.3563501e-08      3.5209152e-09      2.5567092e-09      5.7179993e-08      3.6471278e-07      7.6838920e-07      5.2477203e-12      7.9464609e-09      3.2890699e-10      5.3177910e-12      2.9973633e-15      2.3411175e-09      3.9659145e-10      3.9675654e-15      2.6969451e-12      7.5180502e-14      2.4981790e-13      4.9926120e-14      2.2553199e-15      2.0097876e-16      2.0010715e-16      0.0000000e+00      5.4431201e-09      6.7188235e-15      1.5817832e-13      1.7837141e-13      1.1054883e-13      1.0843830e-06      2.9969516e-12      2.0443264e-09      6.3569738e-14      6.8720267e-12      2.1900761e-08      8.4226557e-04      2.7159843e-18    5.4753198e-04    1.5679962e-07    2.0372373e+00    5.0485158e+01                0                0
    2.5747755e-02    6.0000000e-03   -7.2220750e-02   -6.0107630e-02   -8.4904430e-02   -1.9106974e+00    1.0500235e+03    4.7029255e+05      1.4090022e-09      1.1024372e-01      7.4563806e-01      9.7592210e-02      4.5618650e-02      3.7571970e-06      6.9657053e-09      9.0573040e-09      2.4727636e-09      1.4035486e-09      3.1966445e-08      2.5848136e-07      6.1034663e-07      2.3866832e-12      3.6662012e-09      1.3408419e-10      1.3370342e-12      8.2966679e-16      1.3525520e-09      1.3813867e-10      5.8065723e-16      1.0180476e-12      2.8372323e-14      9.2650754e-14      1.5713149e-14      7.4946988e-16      6.0624080e-17      5.1723240e-17      0.0000000e+00      2.9981344e-09      2.2454356e-15      5.1339198e-14      6.5957579e-14      3.5085341e-14      7.7797507e-07      1.0402547e-12      1.3383345e-09      2.3896182e-14      2.9912283e-12      1.5729195e-08      9.0187910e-04      1.1902259e-18    5.8244878e-04    1.3539326e-07    2.1247771e+00    5.3226994e+01                0                0
    2.9747755e-02    2.0000000e-03   -7.2220750e-02   -3.1646272e-02   -1.5451792e-01   -2.1316600e+00    1.0529040e+03    4.7029242e+05      1.6809646e-09      1.1116271e-01      7.4585052e-01      9.6862274e-02      4.5258427e-02      4.4913017e-06      8.3221831e-09      1.0813822e-08      2.9561569e-09      1.6729791e-09      3.7984542e-08      3.0899745e-07      7.3341264e-07      2.8516932e-12      4.3756046e-09      1.5912071e-10      1.5681148e-12      9.8342457e-16      1.6117603e-09      1.6283809e-10      6.6468596e-16      1.2084936e-12      3.3534325e-14      1.0944561e-13      1.8460961e-14      8.8205425e-16      7.1137161e-17      6.0410055e-17      0.0000000e+00      3.5708318e-09      2.6530055e-15      6.0484960e-14      7.7905497e-14      4.1304445e-14      9.3044638e-07      1.2278357e-12      1.5975792e-09      2.8433312e-14      3.5548814e-12      1.8812098e-08      8.5951512e-04      1.1427049e-18    5.5903956e-04    1.4664043e-07    2.0813309e+00    5.1915854e+01                0                0
    2.5747755e-02    2.0000000e-03   -7.2220750e-02   -4.1209637e-02   -5.8548241e-02   -1.8578586e+00    1.0545600e+03    4.7029258e+05      1.2328327e-09      1.0927503e-01      7.4544222e-01      9.8375192e-02      4.5987956e-02      3.2939872e-06      6.0964320e-09      7.9178299e-09      2.1673794e-09      1.2184261e-09      2.7640558e-08      2.2663972e-07      5.3913372e-07      2.0450086e-12      3.1425831e-09      1.1429472e-10      1.0872860e-12      6.8136518e-16      1.1758683e-09      1.1594721e-10      4.3051324e-16      8.6346454e-13      2.4020587e-14      7.8301118e-14      1.3032418e-14      6.2587113e-16      5.0015388e-17      4.1608836e-17      0.0000000e+00      2.5979540e-09      1.8807869e-15      4.2845624e-14      5.5725161e-14      2.9206420e-14      6.8260583e-07      8.7165114e-13      1.1690076e-09      2.0282028e-14      2.5637821e-12      1.3801609e-08      9.1479378e-04      1.1550897e-18    5.9039287e-04    1.2966774e-07    2.1492914e+00    5.4102797e+01                0                0
    2.9747755e-02    6.0000000e-03   -7.6220750e-02   -6.5886511e-02   -1.7231730e-01   -2.3643079e+00    1.0142622e+03    4.7029464e+05      4.0085139e-09      1.1836267e-01      7.4733788e-01      9.0979704e-02      4.2500934e-02      6.3979481e-06      1.3186139e-08      1.8060726e-08      4.1687919e-09      4.2944800e-09      7.8540965e-08      4.2725097e-07      5.7678411e-07      3.2688814e-12      4.4398243e-09      3.4200851e-10      5.0459865e-12      1.4919694e-15      3.9318994e-09      6.5514815e-10      5.3010497e-15      2.4707366e-12      1.0893310e-13      3.8578836e-13      1.2441012e-13      4.6292185e-15      5.1592258e-16      8.5220348e-16      0.0000000e+00      9.1154320e-09      7.3425226e-15      2.2680719e-13      2.7831812e-13      1.6079485e-13      1.2377532e-06      2.8317751e-12      2.7950728e-09      5.2627624e-14      6.5095396e-12      2.4988183e-08      8.1000237e-04      6.4236598e-19    5.2973716e-04    1.7170192e-07    1.9361605e+00    4.8032364e+01                0                0
    2.5747755e-02    6.0000000e-03   -7.6220750e-02   -7.3976288e-02   -7.5148896e-02   -2.0841385e+00    1.0248451e+03    4.7029486e+05      2.2527162e-09      1.1505736e-01      7.4664740e-01      9.3648171e-02      4.3769830e-02      4.5467710e-06      8.9638937e-09      1.2098136e-08      2.9643628e-09      2.3377788e-09      4.7846677e-08      3.0664698e-07      5.0585170e-07      2.2389863e-12      3.3260354e-09      1.8055347e-10      2.0723116e-12      8.0786895e-16      2.2248805e-09      2.8299838e-10      1.4735118e-15      1.3240858e-12      4.9752979e-14      1.7085618e-13      4.4425656e-14      1.8168008e-15      1.8489333e-16      2.3451748e-16      0.0000000e+00      5.1171307e-09      3.6391951e-15      1.0001861e-13      1.2264480e-13      6.9788169e-14      9.0040483e-07      1.4240666e-12      1.8332455e-09      2.8570554e-14      3.5669594e-12      1.8192457e-08      8.7086933e-04      6.8326963e-19    5.6559712e-04    1.5198320e-07    2.0347576e+00    5.1321358e+01                0                0
    2.9747755e-02    2.0000000e-03   -7.6220750e-02   -3.6922826e-02   -1.4753167e-01   -2.2978689e+00    1.0254978e+03    4.7029471e+05      2.6936815e-09      1.1638527e-01      7.4694060e-01      9.2584798e-02      4.3253590e-02      5.3932872e-06      1.0639117e-08      1.4360945e-08      3.5164121e-09      2.7903892e-09      5.6855434e-08      3.6368908e-07      5.9969924e-07      2.6358716e-12      3.9170865e-09      2.1490092e-10      2.4487371e-12      9.4412982e-16      2.6541479e-09      3.3890524e-10      1.7490760e-15      1.5712104e-12      5.9472957e-14      2.0447764e-13      5.3711232e-14      2.1862579e-15      2.2373161e-16      2.8850494e-16      0.0000000e+00      6.0974613e-09      4.3147464e-15      1.1909880e-13      1.4680433e-13      8.3086853e-14      1.0678297e-06      1.6832013e-12      2.1770403e-09      3.3858804e-14      4.2406542e-12      2.1574916e-08      8.2819582e-04      6.4040357e-19    5.4202682e-04    1.6199512e-07    1.9848587e+00    4.9674096e+01                0                0
    2.5747755e-02    2.0000000e-03   -7.6220750e-02   -5.2940007e-02   -4.4866800e-02   -2.0298915e+00    1.0304995e+03    4.7029490e+05      1.8349954e-09      1.1391124e-01      7.4641660e-01      9.4575421e-02      4.4206533e-02      3.9726311e-06      7.7836237e-09      1.0429514e-08      2.5950316e-09      2.0359165e-09      4.0040798e-08      2.6888833e-07      4.8519558e-07      2.6239865e-12      3.7601286e-09      1.9033027e-10      2.5578112e-12      1.1457602e-15      1.8568317e-09      2.6371882e-10      1.8060169e-15      1.4875857e-12      4.9853592e-14      1.6856010e-13      3.8657569e-14      1.6416408e-15      1.5454956e-16      1.7668658e-16      0.0000000e+00      4.3872231e-09      3.9407046e-15      1.0235507e-13      1.2076406e-13      7.1441888e-14      7.9246838e-07      1.5459051e-12      1.5789089e-09      3.4129687e-14      3.9842792e-12      1.6011849e-08      8.8459152e-04      1.1510969e-18    5.7414072e-04    1.4645360e-07    2.0637373e+00    5.2409681e+01                0                0
    2.1747755e-02    2.0000000e-03   -7.6220750e-02   -6.5749418e-02    9.2510652e-02   -1.7958371e+00    1.0283128e+03    4.7029502e+05      1.3987604e-09      1.1237729e-01      7.4610149e-01      9.5788591e-02      4.4795422e-02      2.8313610e-06      5.5752253e-09      7.5212223e-09      1.8461289e-09      1.4471389e-09      2.9658021e-08      1.9101468e-07      3.1704207e-07      1.4053528e-12      2.0956199e-09      1.1214101e-10      1.2693858e-12      5.0661055e-16      1.3769760e-09      1.7358055e-10      8.6400013e-16      8.2432377e-13      3.0838799e-14      1.0569477e-13      2.7029828e-14      1.1134107e-15      1.1228183e-16      1.3834416e-16      0.0000000e+00      3.1684092e-09      2.2532649e-15      6.1559567e-14      7.5848040e-14      4.2902096e-14      5.6109283e-07      8.7791815e-13      1.1391211e-09      1.7840165e-14      2.2339685e-12      1.1336935e-08      9.3323682e-04      7.5568250e-19    5.9875369e-04    1.3982076e-07    2.0986779e+00    5.4366497e+01                0                0
    1.7747755e-02    2.0000000e-03   -7.6220750e-02   -8.2221980e-02    2.4435302e-01   -1.6073466e+00    1.0181475e+03    4.7029523e+05      1.2791202e-09      1.1182380e-01      7.4600248e-01      9.6193494e-02      4.5004667e-02      1.9377759e-06      3.9380558e-09      5.3605200e-09      1.2675065e-09      1.2511768e-09      2.2998366e-08      1.3007495e-07      1.9747767e-07      1.2365620e-12      1.7364121e-09      1.1694350e-10      1.8699169e-12      6.4517437e-16      1.1044746e-09      2.0213395e-10      1.8995231e-15      8.6765407e-13      4.0405170e-14      1.4079688e-13      4.0303434e-14      1.5665453e-15      1.6323857e-16      2.3302745e-16      0.0000000e+00      2.6424019e-09      2.5423343e-15      7.6680012e-14      1.0136793e-13      5.4226928e-14      3.7920126e-07      9.7420077e-13      8.2555208e-10      1.9489084e-14      2.6464413e-12      7.6571290e-09      9.7285684e-04      1.1230957e-18    6.1483867e-04    1.4204482e-07    2.0855178e+00    5.5370010e+01                0                0
    1.7747755e-02    2.0000000e-03   -7.2220750e-02   -6.4754587e-02    2.0910734e-01   -1.4239113e+00    1.0360512e+03    4.7029291e+05      7.6869529e-10      1.0836787e-01      7.4526601e-01      9.9029711e-02      4.6334988e-02      1.6244486e-06      3.1637243e-09      4.2241591e-09      1.0695351e-09      8.4039583e-10      1.7146083e-08      1.1072675e-07      2.1442173e-07      1.3185675e-12      1.9775871e-09      9.2789751e-11      1.3748963e-12      6.7755680e-16      7.6239998e-10      1.2227447e-10      1.0108307e-15      7.3461725e-13      2.4191563e-14      8.1216471e-14      1.7653056e-14      7.7288486e-16      7.1729575e-17      7.5611625e-17      0.0000000e+00      1.7812020e-09      1.9064285e-15      4.7918800e-14      5.8093979e-14      3.3406054e-14      3.2751887e-07      7.8267579e-13      6.3938718e-10      1.7063639e-14      2.0281425e-12      6.6156132e-09      9.9911113e-04      2.0574434e-18    6.2919549e-04    1.2190817e-07    2.1486622e+00    5.5886579e+01                0                0
    2.1747755e-02    2.0000000e-03   -7.2220750e-02   -5.0020383e-02    7.0056793e-02   -1.6206051e+00    1.0490523e+03    4.7029274e+05      8.0925851e-10      1.0835245e-01      7.4524982e-01      9.9089446e-02      4.6343255e-02      2.3387745e-06      4.3679182e-09      5.7051385e-09      1.5414273e-09      9.1513598e-10      2.1254870e-08      1.6088871e-07      3.6766739e-07      2.1782463e-12      3.2799358e-09      1.1016761e-10      1.5615707e-12      1.0078047e-15      8.3495683e-10      1.1798410e-10      9.4473198e-16      9.1833507e-13      2.4794317e-14      8.1341911e-14      1.4377793e-14      6.7316195e-16      5.5345034e-17      4.9118474e-17      0.0000000e+00      1.9643981e-09      2.1763509e-15      4.9635497e-14      5.7973035e-14      3.4585210e-14      4.8275938e-07      9.8864945e-13      8.4575888e-10      2.2504905e-14      2.5623045e-12      9.7583095e-09      9.6162478e-04      2.5736632e-18    6.1404700e-04    1.2155991e-07    2.1717894e+00    5.5428517e+01                0                0
    2.1747755e-02    6.0000000e-03   -7.2220750e-02   -6.8281325e-02    2.4820849e-02   -1.6713689e+00    1.0484723e+03    4.7029246e+05      9.1774349e-10      1.0883771e-01      7.4534670e-01      9.8703558e-02      4.6158374e-02      2.6625389e-06      4.9733809e-09      6.4965677e-09      1.7549528e-09      1.0425964e-09      2.4244597e-08      1.8316779e-07      4.1830255e-07      2.5064153e-12      3.7723581e-09      1.2636392e-10      1.8042141e-12      1.1659421e-15      9.4972056e-10      1.3536650e-10      1.0965600e-15      1.0558722e-12      2.8459085e-14      9.3367470e-14      1.6506231e-14      7.7269862e-16      6.3521775e-17      5.6409141e-17      0.0000000e+00      2.2385950e-09      2.5054930e-15      5.7118111e-14      6.6544636e-14      3.9815069e-14      5.4957582e-07      1.1380739e-12      9.6314432e-10      2.5900456e-14      2.9413834e-12      1.1108835e-08      9.4978381e-04      2.5838607e-18    6.0779266e-04    1.2444605e-07    2.1604289e+00    5.4828353e+01                0                0
    2.1747755e-02    6.0000000e-03   -7.6220750e-02   -8.8407895e-02    4.3608063e-02   -1.8467769e+00    1.0266736e+03    4.7029479e+05      1.5853773e-09      1.1303886e-01      7.4623361e-01      9.5258942e-02      4.4543328e-02      3.2231722e-06      6.3468025e-09      8.5637302e-09      2.1014796e-09      1.6428890e-09      3.3809504e-08      2.1743436e-07      3.5976634e-07      1.6010290e-12      2.3858673e-09      1.2742143e-10      1.4565239e-12      5.7892539e-16      1.5649140e-09      1.9792441e-10      1.0121348e-15      9.3654516e-13      3.4986653e-14      1.1995889e-13      3.0774988e-14      1.2665719e-15      1.2798979e-16      1.5821580e-16      0.0000000e+00      3.6024686e-09      2.5684335e-15      7.0193557e-14      8.6088328e-14      4.8951169e-14      6.3863398e-07      1.0062200e-12      1.2968468e-09      2.0244498e-14      2.5281883e-12      1.2903704e-08      9.2074354e-04      7.5472316e-19    5.9207134e-04    1.4244085e-07    2.0822226e+00    5.3515472e+01                0                0
    1.7907614e-02    5.7029501e-03   -7.2220750e-02   -8.5171463e-02    1.5394971e-01   -1.4579533e+00    1.0383253e+03    4.7029270e+05      8.3844555e-10      1.0842610e-01      7.4527396e-01      9.8992315e-02      4.6313704e-02      1.7992982e-06      3.5000394e-09      4.6703840e-09      1.1846394e-09      9.2299813e-10      1.8902052e-08      1.2267366e-07      2.3872722e-07      1.4771123e-12      2.2129752e-09      1.0265357e-10      1.5304512e-12      7.5916975e-16      8.3703416e-10      1.3445199e-10      1.1278294e-15      8.1551538e-13      2.6557843e-14      8.9073320e-14      1.9198127e-14      8.4355778e-16      7.7977758e-17      8.1275423e-17      0.0000000e+00      1.9575439e-09      2.1137272e-15      5.2893406e-14      6.3703404e-14      3.6883901e-14      3.6300437e-07      8.7139247e-13      7.0648547e-10      1.8981515e-14      2.2428448e-12      7.3325502e-09      9.9135683e-04      2.0850134e-18    6.2609339e-04    1.2196611e-07    2.1530309e+00    5.5720822e+01                0                0
    1.7907614e-02    5.7029501e-03   -7.6220750e-02   -1.0752390e-01    1.8312441e-01   -1.6410026e+00    1.0197733e+03    4.7029502e+05      9.9394204e-10      1.1201392e-01      7.4603708e-01      9.6048577e-02      4.4933008e-02      2.1540645e-06      4.2867283e-09      5.8113928e-09      1.4068695e-09      1.1389467e-09      2.4361657e-08      1.4511049e-07      2.2497527e-07      1.7272407e-12      2.3625750e-09      1.2627390e-10      2.4356355e-12      9.3552578e-16      1.0188972e-09      2.0486945e-10      2.6324626e-15      9.9410996e-13      3.7050941e-14      1.2797826e-13      3.4464217e-14      1.3753013e-15      1.3982123e-16      1.8681911e-16      0.0000000e+00      2.5346142e-09      2.9664866e-15      8.2533431e-14      9.2009507e-14      5.8946606e-14      4.2472226e-07      1.2988781e-12      8.8308232e-10      2.2661119e-14      2.6044265e-12      8.5796542e-09      9.6441176e-04      1.8086395e-18    6.1139657e-04    1.4176487e-07    2.0870551e+00    5.5054378e+01                0                0
    4.5747755e-02    1.4000000e-02   -6.4220750e-02   -2.0409514e-01   -2.8908624e-01   -3.3036092e+00    8.5652643e+02    4.7028915e+05      2.3556248e-07      1.4737160e-01      7.5319679e-01      6.7436080e-02      3.1460560e-02      2.1820128e-05      6.5417879e-08      1.0052443e-07      1.5872101e-08      7.6362531e-08      8.8390535e-07      1.0099822e-06      1.4579697e-07      8.5387521e-13      1.3533918e-09      8.5950228e-10      2.1993588e-11      1.6831199e-16      6.0863817e-08      3.4704821e-08      1.0986991e-11      3.0751163e-12      4.3339896e-12      2.6259318e-11      1.9833143e-10      2.1619153e-12      8.6747950e-13      5.0234111e-11      0.0000000e+00      1.9676732e-07      4.9050851e-14      8.4237293e-12      2.0219930e-11      5.6254409e-12      3.6957258e-06      1.9540153e-11      1.9582528e-08      4.6679343e-14      1.9233135e-11      7.4941882e-08      5.0652698e-04      3.7054835e-21    3.1321410e-04    4.0459707e-07    1.0111116e+00    2.2128922e+01                0                0
    4.1747755e-02    1.4000000e-02   -6.4220750e-02   -1.9789059e-01   -2.7520617e-01   -3.0352261e+00    9.3674444e+02    4.7028906e+05      4.9552714e-08      1.3323051e-01      7.5033599e-01      7.8963058e-02      3.6852682e-02      1.6440983e-05      4.1550970e-08      5.9401369e-08      1.0919127e-08      3.0765773e-08      4.0728058e-07      9.7986507e-07      4.1135815e-07      3.3976491e-12      3.7598922e-09      1.1308426e-09      2.8923144e-11      1.4691838e-15      2.5189898e-08      8.7753794e-09      5.4661431e-13      6.5561688e-12      1.4888362e-12      6.8546183e-12      1.1601613e-11      2.1455261e-13      5.1515008e-14      1.3826253e-12      0.0000000e+00      5.9528537e-08      3.5894966e-14      2.5405147e-12      5.0998175e-12      1.8848018e-12      2.9033237e-06      1.3842342e-11      1.0222871e-08      1.2074381e-13      2.7156472e-11      5.8394614e-08      5.9625858e-04      7.7532635e-20    3.7640006e-04    3.3962515e-07    1.3430851e+00    3.0667815e+01                0                0
    4.5747755e-02    1.0000000e-02   -6.4220750e-02   -1.0347878e-01   -3.1468492e-01   -3.1984849e+00    9.2727578e+02    4.7028873e+05      6.8082453e-08      1.3532253e-01      7.5086531e-01      7.7208514e-02      3.6019130e-02      1.7616529e-05      4.5812677e-08      6.5742748e-08      1.1779583e-08      3.9124871e-08      4.7497131e-07      1.0285398e-06      3.8428527e-07      2.4366544e-12      3.0301770e-09      1.0436821e-09      2.0330097e-11      8.6656721e-16      3.2316595e-08      1.0413144e-08      6.1136140e-13      5.4386116e-12      1.6064948e-12      7.7453882e-12      1.6127395e-11      2.8499593e-13      7.4602797e-14      1.7536813e-12      0.0000000e+00      7.3072063e-08      3.2786649e-14      2.6358638e-12      5.7870248e-12      1.9433468e-12      3.0838108e-06      1.1359159e-11      1.1517269e-08      9.5519714e-14      2.3524708e-11      6.1980949e-08      5.6150474e-04      3.8672660e-20    3.5493204e-04    3.7778195e-07    1.2121502e+00    2.7505173e+01                0                0
    4.1747755e-02    1.0000000e-02   -6.4220750e-02   -1.1926616e-01   -3.2151291e-01   -2.9239500e+00    9.8416234e+02    4.7028870e+05      2.0225750e-08      1.2506341e-01      7.4872988e-01      8.5596477e-02      3.9950813e-02      1.3351737e-05      3.0141414e-08      4.2359352e-08      8.7568169e-09      1.5247594e-08      2.2143802e-07      8.5653443e-07      7.8570713e-07      3.9003443e-12      5.3052692e-09      7.6065299e-10      1.0536526e-11      1.6777244e-15      1.3220025e-08      2.5937525e-09      3.9669822e-14      4.6517904e-12      4.6167388e-13      1.8212532e-12      1.2994375e-12      3.3997447e-14      5.7322395e-15      6.6473770e-14      0.0000000e+00      3.0817132e-08      1.7589872e-14      7.8846134e-13      1.3315952e-12      5.7039006e-13      2.4760309e-06      5.7625032e-12      6.8984060e-09      9.3204105e-14      1.6780004e-11      4.9928365e-08      6.4149925e-04      2.0397972e-19    4.0904798e-04    3.1160509e-07    1.4981157e+00    3.4903444e+01                0                0
    4.5747755e-02    1.4000000e-02   -6.8220750e-02   -1.9679976e-01   -2.7466003e-01   -3.4718252e+00    8.3478573e+02    4.7029098e+05      3.5480291e-07      1.5155715e-01      7.5405650e-01      6.4007894e-02      2.9854923e-02      2.4077380e-05      7.4827699e-08      1.1792997e-07      1.8060288e-08      8.8126849e-08      1.0675382e-06      1.0027965e-06      9.2586677e-08      6.4255928e-13      1.3365979e-09      6.8141147e-10      2.7354632e-11      9.8371223e-17      7.1614339e-08      4.6163071e-08      3.3143889e-11      2.6159552e-12      6.2527724e-12      4.0642924e-11      5.1006063e-10      4.5484550e-12      2.1165644e-12      1.7161248e-10      0.0000000e+00      2.6843733e-07      6.1078861e-14      1.3919487e-11      3.1656877e-11      8.4157990e-12      4.0517073e-06      3.0211224e-11      2.3613799e-08      3.6782155e-14      1.7659686e-11      8.2584415e-08      4.9209084e-04      1.7523591e-21    3.0514579e-04    3.8680927e-07    9.5998726e-01    2.0870796e+01                0                0
    4.1747755e-02    1.4000000e-02   -6.8220750e-02   -1.8942009e-01   -2.6954707e-01   -3.2003453e+00    9.0902122e+02    4.7029091e+05      1.2396992e-07      1.3845129e-01      7.5142109e-01      7.4683396e-02      3.4846526e-02      1.8629213e-05      5.0510553e-08      7.3491538e-08      1.2679969e-08      5.4774988e-08      5.7758865e-07      1.0437279e-06      2.9470588e-07      1.9099012e-12      2.4000962e-09      1.2460512e-09      2.6994062e-11      6.6873962e-16      4.2236975e-08      1.7305682e-08      1.5735422e-12      5.4463264e-12      2.8596339e-12      1.4635514e-11      4.0145365e-11      6.3585083e-13      1.7989579e-13      4.7959951e-12      0.0000000e+00      9.4913794e-08      3.7426519e-14      3.9650461e-12      1.1015079e-11      2.9127568e-12      3.2304977e-06      1.4945966e-11      1.3235530e-08      9.6441865e-14      3.1770794e-11      6.4845085e-08      5.7336594e-04      2.1053689e-20    3.6391396e-04    3.3134099e-07    1.2693325e+00    2.8666987e+01                0                0
    4.5747755e-02    1.0000000e-02   -6.8220750e-02   -1.0120937e-01   -2.9846791e-01   -3.3600095e+00    9.0251354e+02    4.7029063e+05      2.6410773e-07      1.4007936e-01      7.5184096e-01      7.3315048e-02      3.4194699e-02      1.9299243e-05      5.2950779e-08      7.7343753e-08      1.3198237e-08      6.4693614e-08      6.1687049e-07      1.0676524e-06      2.6440288e-07      1.9850347e-12      2.2809585e-09      1.2730318e-09      3.2800875e-11      6.3553489e-16      4.5498572e-08      1.9664116e-08      2.1432721e-12      5.9672078e-12      6.7841222e-12      3.5225881e-11      9.6489868e-11      1.5671327e-12      4.3809225e-13      8.4516017e-12      0.0000000e+00      1.0453489e-07      4.3961379e-14      6.2896819e-12      2.6548664e-11      4.6210329e-12      3.3368406e-06      1.7311215e-11      1.4035816e-08      1.1319146e-13      6.8997145e-11      6.6937985e-08      5.4462426e-04      1.8284279e-20    3.4555548e-04    3.6310089e-07    1.1492082e+00    2.5836931e+01                0                0
    4.1747755e-02    1.0000000e-02   -6.8220750e-02   -1.1937623e-01   -3.1376348e-01   -3.0893837e+00    9.5443923e+02    4.7029063e+05      3.9589542e-08      1.3066701e-01      7.4989535e-01      8.1003777e-02      3.7797440e-02      1.5390308e-05      3.7543907e-08      5.3348923e-08      1.0164765e-08      2.4759098e-08      3.3651523e-07      9.4539747e-07      5.3748441e-07      3.1900404e-12      4.1639816e-09      9.5799941e-10      1.6891809e-11      1.3235049e-15      2.0757916e-08      5.7852545e-09      1.5783357e-13      5.3270517e-12      1.0053276e-12      4.4537909e-12      5.6759761e-12      1.2173413e-13      2.5869290e-14      2.9472319e-13      0.0000000e+00      4.8034281e-08      2.6209398e-14      1.6122507e-12      3.2975630e-12      1.1896908e-12      2.7581687e-06      8.9423830e-12      9.0109089e-09      9.9346196e-14      2.1623123e-11      5.5515296e-08      6.1615010e-04      8.1769746e-20    3.9526522e-04    3.0716409e-07    1.4159500e+00    3.2619337e+01                0                0
    3.7747755e-02    1.0000000e-02   -6.8220750e-02   -1.1240109e-01   -2.8716330e-01   -2.7732780e+00    1.0031138e+03    4.7029050e+05      8.6769272e-09      1.2161383e-01      7.4801448e-01      8.8393711e-02      4.1264428e-02      1.1158071e-05      2.3706440e-08      3.2697629e-08      7.2553017e-09      8.6500837e-09      1.4756376e-07      7.3687438e-07      8.6842417e-07      4.0622014e-12      5.8918619e-09      4.9257837e-10      6.1999948e-12      1.5147197e-15      7.9151876e-09      1.2403850e-09      1.1376059e-14      3.4189810e-12      1.9734439e-13      7.3939679e-13      3.8637651e-13      1.1641686e-14      1.7241320e-15      1.0734992e-14      0.0000000e+00      1.8164447e-08      1.1400771e-14      4.0005423e-13      5.3691053e-13      2.8527008e-13      2.1221242e-06      3.8295521e-12      5.1323241e-09      6.9636407e-14      9.1959173e-12      4.2824768e-08      6.9835168e-04      3.4505323e-19    4.5081003e-04    2.4810099e-07    1.6887761e+00    4.0299526e+01                0                0
    3.7747755e-02    1.0000000e-02   -6.4220750e-02   -1.1045744e-01   -2.8961135e-01   -2.6072822e+00    1.0353373e+03    4.7028863e+05      4.6367563e-09      1.1555594e-01      7.4674403e-01      9.3361815e-02      4.3595102e-02      9.3183607e-06      1.8206472e-08      2.4332275e-08      6.1402728e-09      4.9686766e-09      1.0032770e-07      6.3434087e-07      1.2235622e-06      7.4961605e-12      1.1221565e-08      5.3151274e-10      7.8242085e-12      3.8329055e-15      4.5093510e-09      7.3312616e-10      6.7211508e-15      4.1733519e-12      1.4196860e-13      4.8315805e-13      1.2951730e-13      5.0248931e-15      5.3848958e-16      2.9335920e-15      0.0000000e+00      1.0516960e-08      1.0902001e-14      2.8062317e-13      3.4628208e-13      1.9609697e-13      1.8776484e-06      4.5183514e-12      3.6927876e-09      9.6508419e-14      1.1441901e-11      3.7925823e-08      7.2982496e-04      1.5773716e-18    4.6765675e-04    2.4398373e-07    1.7821474e+00    4.2921972e+01                0                0
    3.3747755e-02    1.0000000e-02   -6.4220750e-02   -7.7073858e-02   -2.4941302e-01   -2.2636508e+00    1.0720424e+03    4.7028841e+05      1.4286954e-09      1.0826459e-01      7.4521005e-01      9.9308005e-02      4.6392613e-02      6.1980243e-06      1.0980573e-08      1.3738877e-08      4.1842872e-09      1.8355071e-09      5.1488217e-08      4.3235820e-07      1.3389702e-06      7.6579949e-12      1.1621922e-08      2.8087677e-10      3.6752458e-12      3.5592588e-15      1.7294791e-09      2.1033882e-10      1.6437036e-15      2.4142565e-12      4.2109696e-14      1.3403093e-13      1.7884417e-14      9.0670738e-16      6.5299087e-17      1.4032994e-16      0.0000000e+00      4.1012056e-09      4.9251273e-15      9.1653622e-14      9.4911229e-14      6.3382893e-14      1.3476945e-06      2.7203015e-12      2.0095640e-09      6.3084431e-14      6.1606477e-12      2.7258378e-08      8.1530256e-04      3.9070354e-18    5.2306291e-04    1.8532729e-07    2.0154025e+00    4.9512319e+01                0                0
    3.3747755e-02    1.0000000e-02   -6.8220750e-02   -8.0300918e-02   -2.5066111e-01   -2.4351789e+00    1.0399996e+03    4.7029035e+05      3.6442152e-09      1.1433295e-01      7.4649076e-01      9.4329153e-02      4.4055674e-02      7.6574547e-06      1.4923353e-08      1.9920388e-08      5.0430765e-09      3.9826742e-09      8.1068707e-08      5.2167987e-07      1.0134487e-06      6.1999552e-12      9.2935960e-09      4.3124127e-10      6.3419275e-12      3.1657253e-15      3.6200775e-09      5.7619926e-10      4.8047097e-15      3.4109609e-12      1.1253157e-13      3.7941843e-13      8.7962071e-14      3.7163435e-15      3.6163553e-16      6.7048851e-16      0.0000000e+00      8.4482017e-09      8.8591480e-15      2.2384365e-13      2.7155085e-13      1.5617044e-13      1.5441946e-06      3.6520637e-12      3.0174062e-09      7.9224326e-14      9.3564894e-12      3.1191862e-08      7.8054127e-04      1.7173236e-18    5.0478584e-04    1.9517812e-07    1.9193728e+00    4.6875284e+01                0                0
    3.7872824e-02    1.3807318e-02   -6.4220750e-02   -1.5298847e-01   -2.4036316e-01   -2.7125802e+00    1.0106292e+03    4.7028864e+05      7.7302328e-09      1.2002516e-01      7.4763841e-01      8.9728891e-02      4.1894847e-02      1.1016732e-05      2.2808166e-08      3.1258076e-08      7.1872566e-09      7.7634029e-09      1.3908606e-07      7.3377497e-07      9.9208490e-07      5.8020668e-12      7.8525838e-09      6.0161464e-10      9.2746554e-12      2.7049211e-15      7.0301138e-09      1.2881405e-09      2.6332994e-14      4.3404860e-12      2.1577647e-13      8.0212239e-13      5.1633997e-13      1.3020334e-14      2.2208217e-15      5.3767784e-14      0.0000000e+00      1.6337793e-08      1.3143656e-14      4.3603230e-13      5.8243748e-13      3.1096317e-13      2.1300396e-06      5.1426584e-12      4.8555858e-09      9.2705481e-14      1.1640932e-11      4.2998718e-08      6.9753042e-04      6.6301906e-19    4.4545249e-04    2.6476037e-07    1.6830877e+00    4.0346671e+01                0                0
    3.4026859e-02    1.3047193e-02   -6.4220750e-02   -8.7325391e-02   -2.1871291e-01   -2.3490386e+00    1.0615193e+03    4.7028859e+05      1.7645007e-09      1.1037381e-01      7.4564318e-01      9.7593066e-02      4.5586715e-02      7.0019217e-06      1.2608052e-08      1.6144509e-08      4.6758837e-09      2.2655130e-09      6.3797116e-08      4.8572980e-07      1.2923730e-06      8.8434852e-12      1.2767693e-08      3.6235667e-10      5.6669848e-12      4.6411565e-15      2.1405263e-09      3.2173218e-10      3.7193476e-15      3.0262672e-12      5.9008303e-14      1.9206047e-13      3.8213824e-14      1.5579009e-15      1.4882386e-16      1.7026619e-15      0.0000000e+00      5.0610610e-09      6.5582853e-15      1.3246161e-13      1.3661338e-13      9.3321157e-14      1.4908039e-06      4.1619008e-12      2.3721413e-09      7.6368429e-14      7.4006371e-12      3.0149361e-08      7.9280024e-04      3.9937182e-18    5.0845007e-04    1.9851528e-07    1.9617838e+00    4.8221553e+01                0                0
    3.7872824e-02    1.3807318e-02   -6.8220750e-02   -1.4741437e-01   -2.3014746e-01   -2.8784728e+00    9.7928569e+02    4.7029055e+05      2.1252612e-08      1.2590549e-01      7.4886982e-01      8.4906469e-02      3.9632947e-02      1.2982538e-05      2.9408794e-08      4.1536306e-08      8.5136615e-09      1.4930347e-08      2.2675295e-07      8.2795923e-07      6.4785497e-07      5.0057484e-12      6.1191563e-09      9.0412190e-10      1.9528184e-11      2.6123097e-15      1.2536318e-08      3.4448539e-09      9.6209989e-14      5.8841026e-12      6.8400467e-13      2.7600243e-12      2.3809430e-12      5.7053324e-14      1.0557324e-14      1.5838620e-13      0.0000000e+00      2.9867540e-08      2.3886846e-14      1.1337402e-12      2.0234489e-12      8.2786993e-13      2.3977421e-06      9.0861325e-12      6.7601416e-09      1.1956345e-13      2.2648696e-11      4.8333019e-08      6.6797312e-04      2.9874642e-19    4.2962543e-04    2.6592661e-07    1.5939586e+00    3.7837180e+01                0                0
    3.4026859e-02    1.3047193e-02   -6.8220750e-02   -8.6890559e-02   -2.1470494e-01   -2.5163608e+00    1.0295525e+03    4.7029058e+05      4.5692388e-09      1.1641635e-01      7.4691658e-01      9.2635713e-02      4.3260209e-02      8.5720611e-06      1.6939987e-08      2.2866801e-08      5.5963829e-09      4.5716120e-09      9.2017787e-08      5.7760705e-07      9.6128855e-07      4.5111215e-12      6.6635421e-09      3.6000492e-10      4.4677957e-12      1.7463191e-15      4.2957804e-09      6.0189691e-10      5.4208087e-15      2.6465513e-12      1.0897879e-13      3.8450979e-13      1.4427658e-13      4.8038143e-15      6.1790011e-16      4.9514970e-15      0.0000000e+00      9.9220205e-09      7.3700987e-15      2.1216370e-13      2.7705037e-13      1.4896635e-13      1.6984521e-06      2.9410908e-12      3.4740852e-09      5.7667544e-14      7.3018170e-12      3.4314687e-08      7.5913020e-04      7.9300626e-19    4.9072521e-04    2.0676238e-07    1.8668115e+00    4.5578207e+01                0                0
    4.5747755e-02    6.0000000e-03   -6.4220750e-02    1.3323547e-02   -3.0154753e-01   -3.0918176e+00    9.9903831e+02    4.7028868e+05      1.1606413e-08      1.2312510e-01      7.4848375e-01      8.7113771e-02      4.0639604e-02      1.2493877e-05      2.6915360e-08      3.7425428e-08      8.1806936e-09      1.0673074e-08      1.8632468e-07      8.2064391e-07      8.9240281e-07      6.2738490e-12      8.8650494e-09      8.4215941e-10      1.5817110e-11      3.4039377e-15      9.4179020e-09      2.3014629e-09      3.9399013e-14      5.6096956e-12      3.7499480e-13      1.4236212e-12      8.6739432e-13      2.3976334e-14      3.8887598e-15      4.6043137e-14      0.0000000e+00      2.2233033e-08      1.9833347e-14      7.3742809e-13      1.0357404e-12      5.3141112e-13      2.3700008e-06      8.0570280e-12      5.9231426e-09      1.1626309e-13      1.6483953e-11      4.7799712e-08      6.2081760e-04      5.2342356e-19    3.9907867e-04    3.2957607e-07    1.4313782e+00    3.4205892e+01                0                0
    4.1747755e-02    6.0000000e-03   -6.4220750e-02   -3.2040196e-02   -3.1472084e-01   -2.8147791e+00    1.0352893e+03    4.7028867e+05      4.8837146e-09      1.1634424e-01      7.4700806e-01      9.2683289e-02      4.3259851e-02      9.7276553e-06      1.9018457e-08      2.5423024e-08      6.4111036e-09      5.2110669e-09      1.0515563e-07      6.6209605e-07      1.2759935e-06      7.8068070e-12      1.1706970e-08      5.5733049e-10      8.2464472e-12      3.9948044e-15      4.7263345e-09      7.7839711e-10      7.1044568e-15      4.3641517e-12      1.5025910e-13      5.1239302e-13      1.3880073e-13      5.3812125e-15      5.8032557e-16      2.5940922e-15      0.0000000e+00      1.1024828e-08      1.1450344e-14      2.9655522e-13      3.6733126e-13      2.0735522e-13      1.9598368e-06      4.7500733e-12      3.8598275e-09      1.0078733e-13      1.1989349e-11      3.9585232e-08      6.9068840e-04      1.4732438e-18    4.4449024e-04    2.7025528e-07    1.6735981e+00    4.0262916e+01                0                0
    4.5747755e-02    2.0000000e-03   -6.4220750e-02    1.0513318e-01   -2.3830485e-01   -2.9911002e+00    1.0578781e+03    4.7028840e+05      3.1079330e-09      1.1328168e-01      7.4654312e-01      9.5117218e-02      4.4373744e-02      8.2766843e-06      1.5267761e-08      1.9626300e-08      5.4497584e-09      3.2352710e-09      6.4027175e-08      5.6922169e-07      1.4590353e-06      6.5003232e-12      9.7830242e-09      3.2123892e-10      3.5210092e-12      2.4621431e-15      2.9283874e-09      3.2169605e-10      2.0706660e-15      2.6345321e-12      7.2122402e-14      2.3688856e-13      4.8294689e-14      2.0224207e-15      1.9238762e-16      1.0647851e-15      0.0000000e+00      6.5123504e-09      5.6253934e-15      1.2854570e-13      1.6876688e-13      8.8271113e-14      1.7253333e-06      2.4481441e-12      2.8998978e-09      6.6292840e-14      7.9583725e-12      3.4888745e-08      6.7203854e-04      1.4074424e-18    4.3658926e-04    2.7506537e-07    1.6189479e+00    4.0583593e+01                0                0
    4.1747755e-02    2.0000000e-03   -6.4220750e-02    5.0341650e-02   -2.5893919e-01   -2.7180667e+00    1.0782530e+03    4.7028838e+05      1.4142999e-09      1.0916570e-01      7.4558206e-01      9.8522637e-02      4.5986582e-02      6.7321717e-06      1.1796148e-08      1.4569559e-08      4.5695670e-09      1.7898952e-09      5.4841360e-08      4.7186460e-07      1.5599127e-06      7.1596950e-12      1.1361953e-08      2.5978503e-10      2.7576653e-12      2.8918690e-15      1.8019842e-09      1.8622496e-10      9.9686823e-16      2.1187157e-12      3.3792046e-14      1.0725009e-13      1.3955726e-14      7.1941019e-16      5.1941029e-17      9.2765899e-17      0.0000000e+00      3.9995613e-09      4.0200107e-15      7.2137404e-14      7.5843381e-14      4.9294686e-14      1.4803778e-06      2.4698466e-12      2.1188263e-09      5.3160931e-14      5.0375310e-12      2.9942357e-08      7.3263750e-04      3.0660100e-18    4.7459132e-04    2.2769053e-07    1.8235753e+00    4.5288067e+01                0                0
    4.5747755e-02    6.0000000e-03   -6.8220750e-02    1.8846073e-02   -2.9138736e-01   -3.2473009e+00    9.7204206e+02    4.7029055e+05      2.2504181e-08      1.2833837e-01      7.4955302e-01      8.2847822e-02      3.8640144e-02      1.4126542e-05      3.2479322e-08      4.5646269e-08      9.2257928e-09      1.6643567e-08      2.5513452e-07      8.9654906e-07      6.4136818e-07      4.6285027e-12      5.8337340e-09      8.6803100e-10      1.7507610e-11      2.1160437e-15      1.4196723e-08      3.7182139e-09      9.6906666e-14      5.6527116e-12      6.6866127e-13      2.8276769e-12      3.2281286e-12      7.0258257e-14      1.4683659e-14      1.8917929e-13      0.0000000e+00      3.2705219e-08      2.3755749e-14      1.1678220e-12      2.0836130e-12      8.5532717e-13      2.5860086e-06      8.7428438e-12      7.4397977e-09      1.1046133e-13      1.8545169e-11      5.2097590e-08      6.0189441e-04      2.0354553e-19    3.8877230e-04    3.2046263e-07    1.3602826e+00    3.2192804e+01                0                0
    4.1747755e-02    6.0000000e-03   -6.8220750e-02   -2.8632000e-02   -3.1299063e-01   -2.9767545e+00    1.0046428e+03    4.7029058e+05      8.8483307e-09      1.2217140e-01      7.4822144e-01      8.7907597e-02      4.1020004e-02      1.1449850e-05      2.4321969e-08      3.3534512e-08      7.4443060e-09      8.8554651e-09      1.5123144e-07      7.5624741e-07      8.9369492e-07      4.1609296e-12      6.0485378e-09      5.0084002e-10      6.2229261e-12      1.5365758e-15      8.1107392e-09      1.2627864e-09      1.1208106e-14      3.4776501e-12      1.9903784e-13      7.4712473e-13      4.0059218e-13      1.1918319e-14      1.7937852e-15      1.0785402e-14      0.0000000e+00      1.8592407e-08      1.1584642e-14      4.0585047e-13      5.4263646e-13      2.8937390e-13      2.1779477e-06      3.8830172e-12      5.2625326e-09      7.0784117e-14      9.2613892e-12      4.3951357e-08      6.6396617e-04      3.2921992e-19    4.3019318e-04    2.7045058e-07    1.5879885e+00    3.7839889e+01                0                0
    4.5747755e-02    2.0000000e-03   -6.8220750e-02    1.1668011e-01   -2.3468125e-01   -3.1403192e+00    1.0289222e+03    4.7029027e+05      4.9276840e-09      1.1888090e-01      7.4769045e-01      9.0537177e-02      4.2226632e-02      9.5310785e-06      1.8807452e-08      2.5372321e-08      6.2159903e-09      4.9821422e-09      1.0085459e-07      6.4238597e-07      1.0675679e-06      4.6701563e-12      6.9633015e-09      3.7634232e-10      4.3022695e-12      1.6557668e-15      4.7234024e-09      6.1907842e-10      4.3741254e-15      2.7508367e-12      1.0959836e-13      3.8458406e-13      1.4171109e-13      4.7433977e-15      6.1132318e-16      3.9500515e-15      0.0000000e+00      1.0833187e-08      7.5976941e-15      2.1562644e-13      2.7687653e-13      1.5086194e-13      1.8879690e-06      2.9649808e-12      3.8484692e-09      5.9357232e-14      7.5050980e-12      3.8145208e-08      6.5148594e-04      5.2862473e-19    4.2554319e-04    2.7245732e-07    1.5419484e+00    3.8265721e+01                0                0
    4.1747755e-02    2.0000000e-03   -6.8220750e-02    6.0327964e-02   -2.6084803e-01   -2.8718355e+00    1.0472656e+03    4.7029028e+05      2.8369197e-09      1.1511311e-01      7.4682118e-01      9.3648639e-02      4.3699954e-02      8.0465101e-06      1.5067544e-08      1.9700575e-08      5.3048644e-09      3.2140155e-09      7.4300382e-08      5.5314356e-07      1.2558466e-06      7.5690860e-12      1.1374262e-08      3.8300631e-10      5.4903120e-12      3.5368822e-15      2.9303927e-09      4.2297796e-10      3.5126451e-15      3.1879849e-12      8.7252206e-14      2.8824150e-13      5.6970626e-14      2.5086631e-15      2.2469767e-16      4.3416202e-16      0.0000000e+00      6.9015106e-09      7.6124400e-15      1.7590123e-13      2.0564723e-13      1.2283418e-13      1.6593751e-06      3.4853473e-12      2.9253640e-09      7.7990630e-14      8.8223480e-12      3.3540789e-08      7.0542094e-04      1.9762454e-18    4.6030221e-04    2.3216990e-07    1.7367339e+00    4.2775472e+01                0                0
    3.7747755e-02    6.0000000e-03   -6.4220750e-02   -4.9174585e-02   -2.9106467e-01   -2.5002410e+00    1.0676856e+03    4.7028847e+05      1.5190804e-09      1.0993810e-01      7.4562228e-01      9.7929886e-02      4.5731122e-02      7.0633837e-06      1.2522630e-08      1.5963449e-08      4.7433202e-09      2.0567833e-09      6.5519728e-08      4.9276028e-07      1.3526296e-06      7.8187858e-12      1.1467142e-08      3.3410432e-10      4.3227217e-12      3.6769646e-15      2.0880274e-09      2.7804116e-10      1.9814781e-15      2.5983778e-12      4.3258082e-14      1.3914520e-13      2.1050878e-14      1.0283816e-15      8.0300164e-17      1.5432551e-16      0.0000000e+00      4.6960826e-09      5.3036684e-15      1.0094074e-13      9.8715672e-14      7.0179349e-14      1.5202876e-06      3.9194948e-12      2.3331660e-09      6.2243335e-14      5.4922003e-12      3.0748087e-08      7.6803391e-04      3.3157048e-18    4.9428414e-04    2.1292413e-07    1.9048338e+00    4.6566719e+01                0                0
    3.3747755e-02    6.0000000e-03   -6.4220750e-02   -4.7237251e-02   -2.4634551e-01   -2.1709453e+00    1.0897498e+03    4.7028849e+05      7.0951709e-10      1.0503188e-01      7.4455739e-01      1.0193545e-01      4.7623982e-02      4.9533451e-06      8.5014976e-09      1.0136291e-08      3.4209678e-09      1.0025136e-09      4.1110786e-08      3.4981056e-07      1.3349502e-06      9.2486415e-12      1.4204333e-08      2.3167805e-10      3.3373065e-12      4.7896910e-15      9.7429285e-10      1.3323249e-10      1.3831663e-15      1.9523315e-12      2.4420516e-14      7.6031754e-14      7.3453846e-15      4.2476766e-16      2.4894786e-17      1.7542937e-17      0.0000000e+00      2.3522449e-09      3.6533689e-15      5.7919108e-14      5.3543603e-14      4.1455839e-14      1.1212090e-06      3.1528454e-12      1.4601110e-09      5.4697706e-14      4.6618176e-12      2.2680953e-08      8.4343122e-04      9.5991124e-18    5.4192984e-04    1.6496129e-07    2.0904736e+00    5.1575203e+01                0                0
    3.7747755e-02    2.0000000e-03   -6.4220750e-02    8.1824411e-03   -2.5110549e-01   -2.4157595e+00    1.0949302e+03    4.7028835e+05      6.7092160e-10      1.0532842e-01      7.4470015e-01      1.0167990e-01      4.7484043e-02      5.2440113e-06      9.0466766e-09      1.0551122e-08      3.6720997e-09      1.0690617e-09      4.1969890e-08      3.7225422e-07      1.5775034e-06      9.9507180e-12      1.5241910e-08      2.4841062e-10      3.2572058e-12      5.1342847e-15      1.0586068e-09      1.2295675e-10      1.1185333e-15      2.1452192e-12      2.0958219e-14      6.4664722e-14      5.4082006e-15      3.2658280e-16      1.7540705e-17      1.1864736e-17      0.0000000e+00      2.5703816e-09      3.7912002e-15      5.4847282e-14      4.5417252e-14      3.8517088e-14      1.2071811e-06      3.1114782e-12      1.5334931e-09      6.1216371e-14      4.7562831e-12      2.4415331e-08      7.9898123e-04      9.1339099e-18    5.1603624e-04    1.8379135e-07    2.0080522e+00    4.9906788e+01                0                0
    3.3747755e-02    2.0000000e-03   -6.4220750e-02   -1.3810897e-02   -2.1981924e-01   -2.0988750e+00    1.1059375e+03    4.7028837e+05      5.0818680e-10      1.0222959e-01      7.4399307e-01      1.0421402e-01      4.8690858e-02      3.8786100e-06      6.5659010e-09      7.4383724e-09      2.7889359e-09      7.4592923e-10      3.2903359e-08      2.7935916e-07      1.2773184e-06      1.0194347e-11      1.5050588e-08      2.1356131e-10      3.2764420e-12      6.2063315e-15      7.1114808e-10      9.2123289e-11      1.2246091e-15      1.9324555e-12      1.9212036e-14      5.8726741e-14      4.1137871e-15      2.6849793e-16      1.2853972e-17      5.1091525e-18      0.0000000e+00      1.7479908e-09      3.3133379e-15      4.5147233e-14      4.1105477e-14      3.2771030e-14      9.2329863e-07      3.1945053e-12      1.0821015e-09      5.9116498e-14      4.7568737e-12      1.8668550e-08      8.6601990e-04      1.8370782e-17    5.5736871e-04    1.4611654e-07    2.1557180e+00    5.3592676e+01                0                0
    3.7747755e-02    6.0000000e-03   -6.8220750e-02   -4.8590887e-02   -2.9129650e-01   -2.6659830e+00    1.0355892e+03    4.7029038e+05      4.1128676e-09      1.1602874e-01      7.4690215e-01      9.2934248e-02      4.3386738e-02      8.5684017e-06      1.6726788e-08      2.2348137e-08      5.6422205e-09      4.5020859e-09      9.1460009e-08      5.8353086e-07      1.1229929e-06      6.8966215e-12      1.0327053e-08      4.8399055e-10      7.1156227e-12      3.5313440e-15      4.0954832e-09      6.5340347e-10      5.4239468e-15      3.8178870e-12      1.2644558e-13      4.2711669e-13      1.0128779e-13      4.2329234e-15      4.1854889e-16      7.9257737e-16      0.0000000e+00      9.5427144e-09      9.9419459e-15      2.5222954e-13      3.0576568e-13      1.7605108e-13      1.7260787e-06      4.1192830e-12      3.3879432e-09      8.8422846e-14      1.0419512e-11      3.4864718e-08      7.3590749e-04      1.5958532e-18    4.7732984e-04    2.2010065e-07    1.8114854e+00    4.3964690e+01                0                0
    3.3747755e-02    6.0000000e-03   -6.8220750e-02   -5.1701820e-02   -2.4850807e-01   -2.3429366e+00    1.0583518e+03    4.7029044e+05      2.2682818e-09      1.1102789e-01      7.4582554e-01      9.7015070e-02      4.5313910e-02      6.2066855e-06      1.1430648e-08      1.4687734e-08      4.0870130e-09      2.3883802e-09      4.7680127e-08      4.2714306e-07      1.0966417e-06      4.9268990e-12      7.4142548e-09      2.4099115e-10      2.6131720e-12      1.8838255e-15      2.1658851e-09      2.2734232e-10      1.1499093e-15      1.9897212e-12      5.2185186e-14      1.6919105e-13      2.6901238e-14      1.3015376e-15      1.0170719e-16      9.7593360e-17      0.0000000e+00      4.8174520e-09      4.2051945e-15      9.3073551e-14      1.2029457e-13      6.3673366e-14      1.2946630e-06      1.8284419e-12      2.1679597e-09      5.0166753e-14      5.9797468e-12      2.6180391e-08      8.0843724e-04      1.7287874e-18    5.2372665e-04    1.7649232e-07    1.9971798e+00    4.9088854e+01                0                0
    3.7747755e-02    2.0000000e-03   -6.8220750e-02    1.4087488e-02   -2.5473999e-01   -2.5776104e+00    1.0633049e+03    4.7029027e+05      1.5441658e-09      1.1139042e-01      7.4597580e-01      9.6707177e-02      4.5149955e-02      6.4671095e-06      1.1608223e-08      1.4838934e-08      4.3193576e-09      2.0295611e-09      5.8442949e-08      4.4914673e-07      1.2037449e-06      8.5687949e-12      1.2367618e-08      3.4169771e-10      5.4851750e-12      4.5983691e-15      1.9088671e-09      2.8824018e-10      3.0806397e-15      2.8860389e-12      5.4139157e-14      1.7380467e-13      2.4861193e-14      1.2447282e-15      9.1310929e-17      8.0980507e-17      0.0000000e+00      4.5405864e-09      6.2179885e-15      1.2224173e-13      1.2335251e-13      8.6169303e-14      1.3790803e-06      3.9864806e-12      2.1758999e-09      7.3464474e-14      7.0855474e-12      2.7890454e-08      7.6699723e-04      4.1851621e-18    4.9944296e-04    1.9336183e-07    1.9165386e+00    4.7367775e+01                0                0
    3.3747755e-02    2.0000000e-03   -6.8220750e-02   -1.4097064e-02   -2.2319715e-01   -2.2673221e+00    1.0754443e+03    4.7029032e+05      9.9602476e-10      1.0811089e-01      7.4523929e-01      9.9386743e-02      4.6423965e-02      4.8809283e-06      8.5385434e-09      1.0546667e-08      3.3110103e-09      1.2774460e-09      3.9506446e-08      3.4215444e-07      1.1281770e-06      5.1791228e-12      8.2056657e-09      1.8718756e-10      1.9885930e-12      2.0814909e-15      1.2886807e-09      1.3089296e-10      6.7899601e-16      1.5313630e-12      2.3690726e-14      7.4751268e-14      8.6943369e-15      4.7591490e-16      3.1319568e-17      1.9563710e-17      0.0000000e+00      2.8595316e-09      2.8875003e-15      5.1023959e-14      5.2807422e-14      3.4837272e-14      1.0732257e-06      1.7839482e-12      1.5320989e-09      3.8449841e-14      3.6162193e-12      2.1707844e-08      8.3158429e-04      3.3392735e-18    5.3972194e-04    1.5871367e-07    2.0664123e+00    5.1282207e+01                0                0
    4.5747755e-02    1.4000000e-02   -7.2220750e-02   -1.8476126e-01   -2.5423078e-01   -3.6381716e+00    8.1208037e+02    4.7029300e+05      4.8617050e-07      1.5587687e-01      7.5492039e-01      6.0482857e-02      2.8206503e-02      2.6168816e-05      8.3575892e-08      1.3600980e-07      2.0304507e-08      9.5124364e-08      1.2352380e-06      9.9249933e-07      6.9223282e-08      3.8997935e-13      1.4497877e-09      4.9415184e-10      2.1347302e-11      6.0942652e-17      8.4833539e-08      5.3339088e-08      6.1001820e-11      1.7496697e-12      5.5367224e-12      3.7952460e-11      7.5092232e-10      5.6111204e-12      3.0209699e-12      3.7362761e-10      0.0000000e+00      3.4990218e-07      5.5210367e-14      1.5714081e-11      2.9814045e-11      8.2514778e-12      4.3921985e-06      2.9187550e-11      2.7984049e-08      2.1617815e-14      1.0282554e-11      9.0097429e-08      4.7909153e-04      8.2387988e-22    2.9672027e-04    3.7405159e-07    9.0330771e-01    1.9545618e+01                0                0
    4.1747755e-02    1.4000000e-02   -7.2220750e-02   -1.7708677e-01   -2.6622068e-01   -3.3618421e+00    8.7986832e+02    4.7029293e+05      1.8319692e-07      1.4385911e-01      7.5252206e-01      7.0263022e-02      3.2777435e-02      2.0795495e-05      6.0058599e-08      9.0163637e-08      1.4702550e-08      6.9639171e-08      7.6719430e-07      1.0483993e-06      1.9570713e-07      1.5321638e-12      1.8598683e-09      1.0788159e-09      3.1875860e-11      3.6105285e-16      5.3758207e-08      2.7618879e-08      5.3069635e-12      5.0843000e-12      4.8242141e-12      2.7294425e-11      1.2631218e-10      1.6871173e-12      5.7383579e-13      1.6821371e-11      0.0000000e+00      1.5036924e-07      5.8332297e-14      7.9863636e-12      2.0797940e-11      5.6910713e-12      3.5499651e-06      2.0816391e-11      1.7044026e-08      8.3378420e-14      3.1490214e-11      7.1626922e-08      5.5127339e-04      9.5364250e-21    3.5071611e-04    3.2601726e-07    1.1883010e+00    2.6554198e+01                0                0
    4.5747755e-02    1.0000000e-02   -7.2220750e-02   -9.2914756e-02   -2.8193628e-01   -3.5178301e+00    8.7809997e+02    4.7029283e+05      1.9211695e-07      1.4475791e-01      7.5277831e-01      6.9497243e-02      3.2408668e-02      2.1257183e-05      6.1435991e-08      9.2266497e-08      1.5035505e-08      7.1471952e-08      7.8565477e-07      1.0702796e-06      1.9797854e-07      1.5616822e-12      1.8902641e-09      1.0997132e-09      3.2749260e-11      3.6440834e-16      5.5055624e-08      2.8352293e-08      5.6056870e-12      5.2017327e-12      5.0616164e-12      2.8618389e-11      1.3320561e-10      1.7714800e-12      6.0483143e-13      1.8362400e-11      0.0000000e+00      1.5433953e-07      5.9889174e-14      8.2740414e-12      2.1805815e-11      5.8875930e-12      3.6281299e-06      2.1382057e-11      1.7450678e-08      8.5505638e-14      3.3247888e-11      7.3206135e-08      5.3016854e-04      8.7744744e-21    3.3655795e-04    3.5248876e-07    1.0822436e+00    2.4156708e+01                0                0
    4.1747755e-02    1.0000000e-02   -7.2220750e-02   -1.1397793e-01   -3.0728484e-01   -3.2483831e+00    9.2524830e+02    4.7029268e+05      7.0348977e-08      1.3615008e-01      7.5101582e-01      7.6520357e-02      3.5697971e-02      1.7233731e-05      4.5145891e-08      6.4963906e-08      1.1560832e-08      4.0343765e-08      4.7904660e-07      1.0006319e-06      3.5601090e-07      2.0398958e-12      2.5520851e-09      1.0396568e-09      1.8894045e-11      7.1395869e-16      3.3562292e-08      1.0804993e-08      4.9511717e-13      4.9676055e-12      1.5458566e-12      7.5260980e-12      1.4961420e-11      2.7385396e-13      6.8521655e-14      9.3546051e-13      0.0000000e+00      7.4144794e-08      2.9884093e-14      2.5071916e-12      5.6302382e-12      1.8599893e-12      3.0126654e-06      1.0825439e-11      1.1434374e-08      8.5544008e-14      2.1616690e-11      6.0518834e-08      5.9325510e-04      2.7456311e-20    3.8198600e-04    3.0420413e-07    1.3291698e+00    3.0302769e+01                0                0
    4.5747755e-02    1.4000000e-02   -7.6220750e-02   -1.6851735e-01   -2.3750443e-01   -3.8048215e+00    7.8681275e+02    4.7029519e+05      6.3817099e-07      1.6057587e-01      7.5584244e-01      5.6659133e-02      2.6420659e-02      2.7829186e-05      9.0746506e-08      1.5582453e-07      2.2675592e-08      9.4521816e-08      1.3912945e-06      9.4621206e-07      5.8025994e-08      2.9925923e-13      2.4579207e-09      3.1136513e-10      2.1549154e-11      5.8650426e-17      9.5381030e-08      6.4177046e-08      1.6421196e-10      1.4246205e-12      5.3636987e-12      3.9149372e-11      1.4832369e-09      8.7110623e-12      5.8760039e-12      1.2241784e-09      0.0000000e+00      4.5166318e-07      7.1901853e-14      2.7197241e-11      3.1194736e-11      1.1011402e-11      4.6893145e-06      3.4698177e-11      3.3087180e-08      1.4758993e-14      5.4598929e-12      9.7083787e-08      4.6523340e-04      5.5077165e-22    2.8652292e-04    3.6445518e-07    8.3844798e-01    1.8061154e+01                0                0
    4.1747755e-02    1.4000000e-02   -7.6220750e-02   -1.6319811e-01   -2.6047906e-01   -3.5243573e+00    8.4912559e+02    4.7029509e+05      2.6803607e-07      1.4948445e-01      7.5365032e-01      6.5674714e-02      3.0632159e-02      2.2600789e-05      6.8744411e-08      1.0681101e-07      1.6654013e-08      8.1379862e-08      9.5475608e-07      1.0033888e-06      1.2032999e-07      9.3380065e-13      1.5006132e-09      8.2273493e-10      3.0905612e-11      1.5609012e-16      6.3851550e-08      4.1026378e-08      1.8820721e-11      3.4908390e-12      6.1835161e-12      3.8529685e-11      3.4573151e-10      3.5846764e-12      1.5262772e-12      7.7673787e-11      0.0000000e+00      2.2078564e-07      6.6882963e-14      1.2631624e-11      2.9796293e-11      8.1962055e-12      3.8198225e-06      2.7536750e-11      2.1039495e-08      5.2295734e-14      2.2543185e-11      7.7592265e-08      5.2888738e-04      3.3343396e-21    3.3625838e-04    3.2219173e-07    1.1003782e+00    2.4346430e+01                0                0
    4.5747755e-02    1.0000000e-02   -7.6220750e-02   -7.9243136e-02   -2.6402620e-01   -3.6706902e+00    8.5333183e+02    4.7029497e+05      2.4815074e-07      1.4946714e-01      7.5370418e-01      6.5664717e-02      3.0617886e-02      2.2568745e-05      6.8012612e-08      1.0488254e-07      1.6485195e-08      8.0025844e-08      9.3004369e-07      1.0285360e-06      1.3172267e-07      8.2294137e-13      1.3665127e-09      8.7216244e-10      2.4940947e-11      1.5202829e-16      6.3144844e-08      3.8304514e-08      1.2445065e-11      3.0565392e-12      4.6714519e-12      2.8617017e-11      2.2941986e-10      2.4592304e-12      1.0041960e-12      5.1326323e-11      0.0000000e+00      2.0893282e-07      5.2259458e-14      9.3158259e-12      2.2076157e-11      6.1675626e-12      3.8190499e-06      2.2822211e-11      2.0499946e-08      4.6194879e-14      1.9264235e-11      7.7472996e-08      5.1666965e-04      2.7010901e-21    3.2710819e-04    3.4452848e-07    1.0102812e+00    2.2437670e+01                0                0
    4.1747755e-02    1.0000000e-02   -7.6220750e-02   -1.0814339e-01   -2.9636013e-01   -3.4053707e+00    8.9473147e+02    4.7029494e+05      1.4098456e-07      1.4180944e-01      7.5215520e-01      7.1902662e-02      3.3538081e-02      1.8733113e-05      5.2413689e-08      7.7805129e-08      1.3034767e-08      5.9576317e-08      6.4105351e-07      9.9964782e-07      2.3238612e-07      1.6685067e-12      2.1337067e-09      1.2215432e-09      3.1676700e-11      5.1221767e-16      4.5271354e-08      2.2915965e-08      2.5803442e-12      5.2654492e-12      3.7003506e-12      1.9933444e-11      6.6457607e-11      1.0038871e-12      2.9926387e-13      5.7112479e-12      0.0000000e+00      1.1468256e-07      4.7063282e-14      5.6311194e-12      1.5096242e-11      4.1222204e-12      3.2283513e-06      1.8198087e-11      1.4384872e-08      9.0614047e-14      3.1667474e-11      6.4952897e-08      5.7017922e-04      1.3013063e-20    3.6757037e-04    3.0280963e-07    1.2357510e+00    2.7905989e+01                0                0
    3.7747755e-02    1.0000000e-02   -7.6220750e-02   -1.0777319e-01   -2.7509167e-01   -3.0996329e+00    9.3753322e+02    4.7029460e+05      4.2837300e-08      1.3374981e-01      7.5050540e-01      7.8469458e-02      3.6616965e-02      1.4572529e-05      3.6769621e-08      5.2507476e-08      9.6643523e-09      2.7164725e-08      3.5882563e-07      8.7079091e-07      3.6003590e-07      2.9998553e-12      3.3119430e-09      1.0061521e-09      2.5705029e-11      1.2830393e-15      2.2192849e-08      7.6429264e-09      3.2301716e-13      5.8363445e-12      1.3220986e-12      6.0474868e-12      8.3137288e-12      1.7541348e-13      3.7377547e-14      3.2095155e-13      0.0000000e+00      5.1720269e-08      3.1859628e-14      2.2210892e-12      4.4938606e-12      1.6575871e-12      2.5731064e-06      1.2245263e-11      9.0175710e-09      1.0736000e-13      2.4245920e-11      5.1743040e-08      6.3932135e-04      7.5100104e-20    4.1659316e-04    2.5816217e-07    1.4803760e+00    3.4646890e+01                0                0
    3.7747755e-02    1.0000000e-02   -7.2220750e-02   -1.1061249e-01   -2.8266087e-01   -2.9404073e+00    9.7072357e+02    4.7029238e+05      1.7572509e-08      1.2764150e-01      7.4925944e-01      8.3460328e-02      3.8952912e-02      1.2914469e-05      2.9664227e-08      4.1671952e-08      8.4298988e-09      1.4922035e-08      2.3193518e-07      8.2038132e-07      5.8810988e-07      4.2097597e-12      5.3019044e-09      7.9029263e-10      1.5859391e-11      1.9135188e-15      1.2858383e-08      3.2900580e-09      6.4049743e-14      5.1568016e-12      5.3351563e-13      2.1703153e-12      1.6775874e-12      4.4331293e-14      7.6531429e-15      4.5355810e-14      0.0000000e+00      2.9605421e-08      2.1607866e-14      1.0186152e-12      1.5913447e-12      7.4652844e-13      2.3642241e-06      7.9025456e-12      6.7856176e-09      1.0060447e-13      1.6259508e-11      4.7631073e-08      6.6868376e-04      2.2083830e-19    4.3407660e-04    2.5276353e-07    1.5876624e+00    3.7513925e+01                0                0
    3.3747755e-02    1.0000000e-02   -7.2220750e-02   -8.0743106e-02   -2.4857512e-01   -2.6018614e+00    1.0075664e+03    4.7029236e+05      6.8469014e-09      1.2039763e-01      7.4775357e-01      8.9362035e-02      4.1727056e-02      9.1400812e-06      1.9093595e-08      2.6215642e-08      5.9572349e-09      6.6191502e-09      1.1629037e-07      6.0696450e-07      7.9278402e-07      4.8041985e-12      6.7741909e-09      5.1866481e-10      8.2267357e-12      2.2919638e-15      5.8484280e-09      1.1185725e-09      1.1303916e-14      3.7615590e-12      2.0724474e-13      7.4908161e-13      2.8357848e-13      9.8806923e-15      1.2101923e-15      3.0520072e-15      0.0000000e+00      1.4124046e-08      1.2274457e-14      4.0785584e-13      5.4176840e-13      2.9077556e-13      1.7573932e-06      4.3531943e-12      4.0874671e-09      8.1076019e-14      1.1181838e-11      3.5476795e-08      7.4716443e-04      6.2275000e-19    4.8641558e-04    2.0547384e-07    1.8146885e+00    4.4023015e+01                0                0
    3.3747755e-02    1.0000000e-02   -7.6220750e-02   -8.3507083e-02   -2.4456125e-01   -2.7678796e+00    9.7467508e+02    4.7029465e+05      1.4133051e-08      1.2647864e-01      7.4900578e-01      8.4388872e-02      3.9398090e-02      1.0673174e-05      2.4472036e-08      3.4366635e-08      6.9650708e-09      1.2163409e-08      1.9047889e-07      6.7879129e-07      4.8922682e-07      3.5638908e-12      4.4805227e-09      6.6117136e-10      1.3449393e-11      1.6443739e-15      1.0474426e-08      2.6825971e-09      4.9230639e-14      4.3376402e-12      4.4015467e-13      1.7780775e-12      1.2611647e-12      3.4900204e-14      5.7336815e-15      2.3130707e-14      0.0000000e+00      2.4189350e-08      1.8092299e-14      8.4289939e-13      1.3026425e-12      6.1785738e-13      1.9551748e-06      6.6449248e-12      5.5891377e-09      8.4886052e-14      1.3679658e-11      3.9391484e-08      7.1446076e-04      2.4520181e-19    4.6755405e-04    2.1640721e-07    1.7033580e+00    4.1054011e+01                0                0
    3.7872824e-02    1.3807318e-02   -7.2220750e-02   -1.3911014e-01   -2.1707658e-01   -3.0404700e+00    9.4724826e+02    4.7029257e+05      3.7493801e-08      1.3184385e-01      7.5009312e-01      8.0047113e-02      3.7356621e-02      1.4907188e-05      3.6759209e-08      5.2528466e-08      9.8985910e-09      2.4800034e-08      3.4704217e-07      9.0611029e-07      4.5945342e-07      4.1637588e-12      4.9390807e-09      1.1486994e-09      3.0758170e-11      2.1002899e-15      2.0245247e-08      7.4673263e-09      3.5427649e-13      7.0428442e-12      1.3416320e-12      5.9832130e-12      8.2808792e-12      1.6957547e-13      3.7715819e-14      5.4554081e-13      0.0000000e+00      4.8784033e-08      3.6999575e-14      2.3326484e-12      4.4344659e-12      1.7298773e-12      2.6643521e-06      1.3597161e-11      8.9206653e-09      1.3379803e-13      2.8046544e-11      5.3605477e-08      6.3970717e-04      1.4405395e-19    4.1353198e-04    2.6835638e-07    1.4971402e+00    3.5179927e+01                0                0
    3.4026859e-02    1.3047193e-02   -7.2220750e-02   -8.4903540e-02   -2.0533462e-01   -2.6794935e+00    9.9713944e+02    4.7029267e+05      9.0720119e-09      1.2246517e-01      7.4817346e-01      8.7682316e-02      4.0938395e-02      1.0119512e-05      2.1781110e-08      3.0279548e-08      6.6204184e-09      8.5250485e-09      1.4945529e-07      6.6502335e-07      7.1998902e-07      4.9942592e-12      7.0250628e-09      6.7173569e-10      1.2708266e-11      2.6707567e-15      7.5238488e-09      1.8223940e-09      2.9605956e-14      4.5085223e-12      3.0269703e-13      1.1461037e-12      6.3306510e-13      1.8613366e-14      2.8191875e-15      1.8938786e-14      0.0000000e+00      1.7822912e-08      1.6021395e-14      5.9689310e-13      8.3354104e-13      4.3062314e-13      1.9187489e-06      6.4194998e-12      4.7874064e-09      9.3342079e-14      1.3259493e-11      3.8700251e-08      7.2692253e-04      5.7107392e-19    4.7292639e-04    2.1558184e-07    1.7632347e+00    4.2726656e+01                0                0
    3.7872824e-02    1.3807318e-02   -7.6220750e-02   -1.2951606e-01   -2.0267419e-01   -3.2016187e+00    9.1396368e+02    4.7029481e+05      8.9692376e-08      1.3793030e-01      7.5133059e-01      7.5075672e-02      3.5030310e-02      1.6631426e-05      4.4507870e-08      6.4482152e-08      1.1253448e-08      4.6611572e-08      4.9980346e-07      9.4717370e-07      2.7244630e-07      2.4154225e-12      2.6735352e-09      1.2397179e-09      3.6073650e-11      9.1237253e-16      3.5864636e-08      1.5515918e-08      1.4229594e-12      6.6073897e-12      2.7655237e-12      1.3891736e-11      3.3471304e-11      5.6469745e-13      1.5273019e-13      2.8710557e-12      0.0000000e+00      7.8578648e-08      4.2487584e-14      4.0992973e-12      1.0432186e-11      3.0343386e-12      2.8941825e-06      1.6552981e-11      1.1492657e-08      1.1889354e-13      3.3399652e-11      5.8047517e-08      6.1142247e-04      3.7537889e-20    3.9643329e-04    2.7172691e-07    1.3930279e+00    3.2406779e+01                0                0
    3.4026859e-02    1.3047193e-02   -7.6220750e-02   -8.5638708e-02   -1.9100256e-01   -2.8405409e+00    9.6404911e+02    4.7029498e+05      2.0925259e-08      1.2856368e-01      7.4942605e-01      8.2695956e-02      3.8603643e-02      1.1698143e-05      2.7622445e-08      3.9124132e-08      7.6982233e-09      1.5889576e-08      2.3375023e-07      7.3284635e-07      4.6921594e-07      4.2179870e-12      4.9621676e-09      8.9252542e-10      2.3352716e-11      2.2855789e-15      1.3095448e-08      4.2642698e-09      1.3841457e-13      5.9298385e-12      7.8940262e-13      3.3109188e-12      3.0616158e-12      7.4080815e-14      1.3636497e-14      1.0869271e-13      0.0000000e+00      3.1479790e-08      2.7140245e-14      1.4318797e-12      2.4376951e-12      1.0595864e-12      2.1240333e-06      9.8794233e-12      6.4834453e-09      1.1736444e-13      2.1372521e-11      4.2770633e-08      6.9519572e-04      2.4580168e-19    4.5452542e-04    2.2512043e-07    1.6525576e+00    3.9748714e+01                0                0
    4.5747755e-02    6.0000000e-03   -7.2220750e-02    3.2389281e-02   -2.8140995e-01   -3.3953975e+00    9.4551064e+02    4.7029259e+05      3.8958126e-08      1.3342676e-01      7.5057397e-01      7.8696182e-02      3.6697074e-02      1.5525849e-05      3.8321362e-08      5.4746695e-08      1.0306887e-08      2.5893202e-08      3.6228423e-07      9.4353051e-07      4.7331305e-07      4.2746729e-12      5.0773277e-09      1.1929050e-09      3.1814901e-11      2.1416194e-15      2.1163420e-08      7.7497701e-09      3.4261052e-13      7.2920252e-12      1.3902832e-12      6.1885397e-12      8.2010905e-12      1.7219907e-13      3.7416250e-14      4.6947081e-13      0.0000000e+00      5.0783024e-08      3.8373392e-14      2.4142389e-12      4.5850817e-12      1.7919639e-12      2.7732357e-06      1.4086137e-11      9.2978709e-09      1.3819381e-13      2.9008731e-11      5.5791929e-08      5.8561415e-04      1.2672644e-19    3.7904082e-04    3.1420885e-07    1.2844410e+00    3.0142610e+01                0                0
    4.1747755e-02    6.0000000e-03   -7.2220750e-02   -1.8193012e-02   -3.0724718e-01   -3.1306499e+00    9.7463543e+02    4.7029258e+05      1.7643300e-08      1.2784893e-01      7.4938405e-01      8.3264774e-02      3.8845212e-02      1.2988331e-05      2.9822233e-08      4.1888150e-08      8.4781438e-09      1.4990101e-08      2.3301752e-07      8.2524553e-07      5.9417144e-07      4.2480438e-12      5.3534064e-09      7.9399686e-10      1.5887626e-11      1.9333987e-15      1.2921795e-08      3.2967642e-09      6.3132643e-14      5.1831337e-12      5.3379917e-13      2.1702254e-12      1.6678891e-12      4.4223620e-14      7.6122589e-15      4.2588262e-14      0.0000000e+00      2.9727280e-08      2.1667872e-14      1.0194704e-12      1.5911614e-12      7.4708271e-13      2.3783595e-06      7.9256360e-12      6.8196226e-09      1.0118065e-13      1.6322890e-11      4.7916041e-08      6.3978707e-04      2.1437358e-19    4.1651673e-04    2.7140753e-07    1.4969949e+00    3.5350112e+01                0                0
    4.5747755e-02    2.0000000e-03   -7.2220750e-02    1.3702097e-01   -2.3069966e-01   -3.2791860e+00    9.9954077e+02    4.7029228e+05      9.4515502e-09      1.2446265e-01      7.4881082e-01      8.5983840e-02      4.0095293e-02      1.0712913e-05      2.3028546e-08      3.2021262e-08      7.0112986e-09      8.9470080e-09      1.5821225e-07      7.0464384e-07      7.6294126e-07      5.4223500e-12      7.6345808e-09      7.2817956e-10      1.3828220e-11      2.9575595e-15      7.9019198e-09      1.9239790e-09      2.8020572e-14      4.8706862e-12      3.1787195e-13      1.1918611e-12      5.9037507e-13      1.8394416e-14      2.6206903e-15      1.2082900e-14      0.0000000e+00      1.8724165e-08      1.7184359e-14      6.2897025e-13      8.6574146e-13      4.5331868e-13      2.0327641e-06      6.9805219e-12      5.0586742e-09      1.0103809e-13      1.4302120e-11      4.0999505e-08      6.3286449e-04      5.1423033e-19    4.1460336e-04    2.7227251e-07    1.4577063e+00    3.5823394e+01                0                0
    4.1747755e-02    2.0000000e-03   -7.2220750e-02    7.5361285e-02   -2.6040120e-01   -3.0192294e+00    1.0157657e+03    4.7029235e+05      6.4002388e-09      1.2106308e-01      7.4804000e-01      8.8783476e-02      4.1420680e-02      9.3606076e-06      1.9081105e-08      2.5986016e-08      6.1246797e-09      6.1870861e-09      1.1265474e-07      6.2754479e-07      9.4864936e-07      5.9857351e-12      8.3955796e-09      5.7130332e-10      9.2441085e-12      3.1264307e-15      5.4404590e-09      1.0279962e-09      1.0501007e-14      4.2241818e-12      2.0365575e-13      7.1665702e-13      2.2895997e-13      8.4230539e-15      9.4582442e-16      2.1131054e-15      0.0000000e+00      1.3006375e-08      1.2491769e-14      3.8516004e-13      5.1661726e-13      2.7298381e-13      1.8300026e-06      4.7919338e-12      4.0095652e-09      9.4804001e-14      1.2954621e-11      3.6950682e-08      6.7974966e-04      8.0521457e-19    4.4596419e-04    2.3784817e-07    1.6413453e+00    4.0077533e+01                0                0
    4.5747755e-02    6.0000000e-03   -7.6220750e-02    4.7287187e-02   -2.6478727e-01   -3.5369102e+00    9.1884218e+02    4.7029475e+05      7.4818749e-08      1.3849520e-01      7.5157312e-01      7.4570806e-02      3.4768770e-02      1.6590829e-05      4.3846604e-08      6.3279885e-08      1.1168035e-08      4.2683711e-08      4.8472904e-07      9.5504822e-07      2.8434673e-07      2.4816063e-12      2.6451005e-09      1.2732316e-09      3.6508019e-11      9.8722241e-16      3.3878521e-08      1.4152818e-08      1.0381255e-12      6.5543431e-12      2.2088251e-12      1.0852584e-11      2.2451947e-11      4.0000768e-13      1.0024401e-13      1.5958153e-12      0.0000000e+00      7.2631427e-08      3.8649662e-14      3.4424207e-12      8.1308792e-12      2.5660151e-12      2.8957891e-06      1.6739574e-11      1.1166162e-08      1.1626832e-13      2.9633498e-11      5.8071813e-08      5.7046662e-04      3.4884643e-20    3.6904518e-04    3.1020266e-07    1.2035351e+00    2.8065039e+01                0                0
    4.1747755e-02    6.0000000e-03   -7.6220750e-02   -6.8644666e-03   -2.9855130e-01   -3.2800350e+00    9.4402709e+02    4.7029480e+05      3.8950792e-08      1.3357803e-01      7.5054095e-01      7.8588775e-02      3.6657368e-02      1.4344333e-05      3.5732713e-08      5.1004095e-08      9.5083383e-09      2.5025609e-08      3.4168509e-07      8.6437244e-07      3.9873843e-07      2.8555495e-12      3.4269891e-09      9.2869897e-10      1.9900276e-11      1.1806466e-15      2.1047318e-08      6.6774767e-09      2.2722634e-13      5.2529729e-12      1.0970066e-12      4.9586374e-12      6.5500064e-12      1.4127657e-13      3.0136334e-14      2.4952084e-13      0.0000000e+00      4.8516009e-08      2.8020358e-14      1.8580584e-12      3.6784397e-12      1.3794725e-12      2.5482486e-06      1.0048789e-11      8.7034325e-09      9.5164678e-14      2.1080762e-11      5.1259693e-08      6.1607821e-04      7.1081326e-20    4.0221182e-04    2.7364131e-07    1.3996138e+00    3.2783111e+01                0                0
    4.5747755e-02    2.0000000e-03   -7.6220750e-02    1.5650438e-01   -2.2380790e-01   -3.4152075e+00    9.6951024e+02    4.7029450e+05      2.0122003e-08      1.3008030e-01      7.4992082e-01      8.1410863e-02      3.7957492e-02      1.1811582e-05      2.7559645e-08      3.8940241e-08      7.7463475e-09      1.4770750e-08      2.2399564e-07      7.4281701e-07      5.0293647e-07      3.1265215e-12      4.0550130e-09      7.3065300e-10      1.2920575e-11      1.3918835e-15      1.2833273e-08      3.2591593e-09      6.0219905e-14      4.2288888e-12      5.3046208e-13      2.1851109e-12      1.7847690e-12      4.6026822e-14      8.0404752e-15      4.8588478e-14      0.0000000e+00      3.0321891e-08      1.8641021e-14      9.3957233e-13      1.6047263e-12      6.8859932e-13      2.1510895e-06      6.8189714e-12      6.4139324e-09      8.0625877e-14      1.5289991e-11      4.3339107e-08      6.1488179e-04      1.2880718e-19    4.0307204e-04    2.7434060e-07    1.3668926e+00    3.3322133e+01                0                0
    4.1747755e-02    2.0000000e-03   -7.6220750e-02    8.9874067e-02   -2.5734542e-01   -3.1632308e+00    9.8450310e+02    4.7029459e+05      1.5475035e-08      1.2691964e-01      7.4922466e-01      8.4002728e-02      3.9183432e-02      1.0591957e-05      2.3861239e-08      3.3529062e-08      6.9412969e-09      1.1855265e-08      1.7364450e-07      6.8049402e-07      6.2036921e-07      3.0369922e-12      4.1290546e-09      6.0023253e-10      8.1809967e-12      1.2915350e-15      1.0313252e-08      1.9640061e-09      1.9821725e-14      3.6679744e-12      3.5153077e-13      1.3657297e-12      7.8910040e-13      2.3267639e-14      3.4553714e-15      1.2405923e-14      0.0000000e+00      2.4059331e-08      1.3793500e-14      6.0223712e-13      9.9660927e-13      4.3523210e-13      1.9643366e-06      4.4791055e-12      5.4503601e-09      7.3412086e-14      1.3206570e-11      3.9611989e-08      6.5532640e-04      1.6016106e-19    4.3158421e-04    2.4417677e-07    1.5406884e+00    3.7352212e+01                0                0
    3.7747755e-02    6.0000000e-03   -7.2220750e-02   -4.3020340e-02   -2.8892523e-01   -2.8275164e+00    1.0034670e+03    4.7029240e+05      7.4600676e-09      1.2206199e-01      7.4815171e-01      8.7995082e-02      4.1071864e-02      1.0101625e-05      2.1432471e-08      2.9547671e-08      6.5642120e-09      7.7027939e-09      1.3248860e-07      6.6753296e-07      7.8533050e-07      3.6364758e-12      5.2662472e-09      4.4006153e-10      5.4974866e-12      1.3273990e-15      7.0742160e-09      1.0832565e-09      8.1902756e-15      3.0658441e-12      1.6850484e-13      6.2300470e-13      2.7350548e-13      9.0953473e-15      1.2190350e-15      3.3964702e-15      0.0000000e+00      1.6210457e-08      1.0194351e-14      3.5127033e-13      4.5159099e-13      2.5022801e-13      1.9213734e-06      3.4155401e-12      4.6315520e-09      6.2294284e-14      8.0785508e-12      3.8774400e-08      7.0559613e-04      3.1492581e-19    4.6055970e-04    2.2760064e-07    1.7105484e+00    4.1197492e+01                0                0
    3.3747755e-02    6.0000000e-03   -7.2220750e-02   -5.3487449e-02   -2.4730811e-01   -2.5103864e+00    1.0268129e+03    4.7029252e+05      3.7473818e-09      1.1697824e-01      7.4706789e-01      9.2140319e-02      4.3028037e-02      7.4632685e-06      1.4723112e-08      1.9864041e-08      4.8673926e-09      3.8715136e-09      7.8733371e-08      5.0330474e-07      8.3547061e-07      3.7121747e-12      5.5430401e-09      2.9771936e-10      3.4088599e-12      1.3484958e-15      3.6756022e-09      4.7210842e-10      2.5236840e-15      2.1856674e-12      8.3219227e-14      2.8673807e-13      7.7365055e-14      3.1079979e-15      3.2452116e-16      4.7441657e-16      0.0000000e+00      8.4494226e-09      6.0107156e-15      1.6631641e-13      2.0590930e-13      1.1609751e-13      1.4783532e-06      2.3391795e-12      3.0119248e-09      4.7295131e-14      5.9259933e-12      2.9869200e-08      7.7505447e-04      6.6984987e-19    5.0561614e-04    1.8832880e-07    1.8953931e+00    4.6385868e+01                0                0
    3.7747755e-02    2.0000000e-03   -7.2220750e-02    2.3291146e-02   -2.5599726e-01   -2.7332553e+00    1.0316787e+03    4.7029232e+05      3.5743857e-09      1.1738151e-01      7.4721887e-01      9.1801617e-02      4.2850252e-02      7.7015418e-06      1.5100792e-08      2.0228702e-08      5.0348024e-09      3.9866233e-09      7.8377627e-08      5.2137280e-07      9.4586321e-07      5.3193644e-12      7.6157888e-09      3.7865951e-10      5.2153255e-12      2.4012900e-15      3.6232374e-09      5.2725274e-10      3.8078265e-15      2.9727873e-12      9.9340866e-14      3.3667641e-13      7.9613608e-14      3.3265613e-15      3.2039388e-16      4.2181903e-16      0.0000000e+00      8.5727297e-09      7.8721889e-15      2.0472210e-13      2.4128517e-13      1.4311454e-13      1.5372570e-06      3.1326924e-12      3.0649196e-09      6.8522837e-14      7.9350660e-12      3.1059243e-08      7.3686097e-04      1.1187715e-18    4.8309124e-04    2.0322708e-07    1.8168847e+00    4.4642347e+01                0                0
    3.3747755e-02    2.0000000e-03   -7.2220750e-02   -1.0802586e-02   -2.2386036e-01   -2.4301329e+00    1.0450004e+03    4.7029239e+05      2.0819152e-09      1.1391291e-01      7.4645338e-01      9.4632147e-02      4.4193977e-02      5.9446743e-06      1.1125477e-08      1.4545590e-08      3.9173998e-09      2.3557639e-09      5.4404368e-08      4.0870180e-07      9.2726446e-07      5.4792101e-12      8.2452485e-09      2.8000810e-10      3.9658369e-12      2.5284980e-15      2.1507818e-09      3.0515366e-10      2.4356268e-15      2.3275044e-12      6.3521642e-14      2.0892591e-13      3.7976978e-14      1.7559725e-15      1.4689606e-16      1.3859140e-16      0.0000000e+00      5.0590156e-09      5.5449571e-15      1.2753440e-13      1.4896692e-13      8.8916152e-14      1.2256347e-06      2.5111303e-12      2.1584378e-09      5.6852967e-14      6.4682900e-12      2.4773955e-08      7.9894610e-04      2.1055027e-18    5.2232929e-04    1.7162284e-07    1.9684836e+00    4.8747358e+01                0                0
    3.7747755e-02    6.0000000e-03   -7.6220750e-02   -3.7474577e-02   -2.8262806e-01   -2.9852288e+00    9.7114407e+02    4.7029464e+05      1.5423011e-08      1.2807517e-01      7.4938255e-01      8.3080107e-02      3.8770719e-02      1.1522815e-05      2.6454018e-08      3.7157006e-08      7.5193793e-09      1.3213265e-08      2.0642550e-07      7.3225988e-07      5.2305542e-07      3.7543734e-12      4.7213865e-09      7.0537462e-10      1.4196458e-11      1.7057867e-15      1.1394464e-08      2.9032262e-09      5.3377843e-14      4.6072814e-12      4.7308340e-13      1.9174510e-12      1.3923195e-12      3.8154590e-14      6.3432849e-15      2.6233128e-14      0.0000000e+00      2.6253277e-08      1.9285837e-14      9.0474273e-13      1.4052473e-12      6.6326275e-13      2.1093879e-06      7.0731431e-12      6.0468190e-09      8.9818056e-14      1.4506025e-11      4.2497402e-08      6.7616452e-04      2.2032710e-19    4.4348276e-04    2.3561361e-07    1.6035134e+00    3.8342698e+01                0                0
    3.3747755e-02    6.0000000e-03   -7.6220750e-02   -5.6240814e-02   -2.4446237e-01   -2.6754841e+00    9.9535534e+02    4.7029480e+05      7.5740644e-09      1.2285330e-01      7.4828173e-01      8.7333711e-02      4.0776454e-02      8.7570828e-06      1.8832342e-08      2.6185245e-08      5.7280498e-09      7.2870962e-09      1.2913715e-07      5.7599256e-07      6.1755349e-07      4.3731103e-12      6.1422937e-09      5.9089709e-10      1.1161878e-11      2.3707775e-15      6.4502930e-09      1.5463793e-09      2.0105190e-14      3.9559570e-12      2.5344900e-13      9.4374977e-13      4.1818883e-13      1.3919294e-14      1.8491771e-15      4.2429425e-15      0.0000000e+00      1.5241974e-08      1.3930633e-14      5.0544310e-13      6.8488330e-13      3.6412041e-13      1.6604177e-06      5.6476952e-12      4.1353342e-09      8.1882956e-14      1.1528355e-11      3.3489060e-08      7.4293463e-04      5.8300102e-19    4.8748695e-04    2.0059516e-07    1.7876906e+00    4.3584226e+01                0                0
    3.7747755e-02    2.0000000e-03   -7.6220750e-02    3.3123052e-02   -2.5452593e-01   -2.8850203e+00    1.0003150e+03    4.7029457e+05      6.6119046e-09      1.2327156e-01      7.4842747e-01      8.6985808e-02      4.0594996e-02      8.9046212e-06      1.8904211e-08      2.6073908e-08      5.7854022e-09      6.8067811e-09      1.1672037e-07      5.8834781e-07      6.8713511e-07      3.1562813e-12      4.5530112e-09      3.8725191e-10      4.7628871e-12      1.1408473e-15      6.2535876e-09      9.4496602e-10      6.5351465e-15      2.6885174e-12      1.4718950e-13      5.4235963e-13      2.2855894e-13      7.7629879e-15      1.0134138e-15      2.2758827e-15      0.0000000e+00      1.4341932e-08      8.9247145e-15      3.0632810e-13      3.9298883e-13      2.1804717e-13      1.6926318e-06      2.9730165e-12      4.0881797e-09      5.4553351e-14      7.0946776e-12      3.4158602e-08      7.0804279e-04      2.9018172e-19    4.6679352e-04    2.1346975e-07    1.7116096e+00    4.1852290e+01                0                0
    3.3747755e-02    2.0000000e-03   -7.6220750e-02   -8.4278692e-03   -2.2226449e-01   -2.5906307e+00    1.0149287e+03    4.7029468e+05      4.4148602e-09      1.1958776e-01      7.4762899e-01      8.9987678e-02      4.2017965e-02      7.0756775e-06      1.4571380e-08      1.9952024e-08      4.6099463e-09      4.7303544e-09      8.6578005e-08      4.7257094e-07      6.4020725e-07      3.6442086e-12      4.9395094e-09      3.7774304e-10      5.5952724e-12      1.6574488e-15      4.3273986e-09      7.2244017e-10      5.8722538e-15      2.7318328e-12      1.2043718e-13      4.2638198e-13      1.3700869e-13      5.1043621e-15      5.6725157e-16      9.2465715e-16      0.0000000e+00      1.0044703e-08      8.1211130e-15      2.5078830e-13      3.0759647e-13      1.7783850e-13      1.3693690e-06      3.1375887e-12      3.0865955e-09      5.8296645e-14      7.2169009e-12      2.7645967e-08      7.6786031e-04      6.1185956e-19    5.0515903e-04    1.8497602e-07    1.8648154e+00    4.6118975e+01                0                0
    4.5935012e-02    1.7513452e-02   -6.4220750e-02   -2.4674495e-01   -2.0135528e-01   -3.3680562e+00    8.1796350e+02    4.7028947e+05      4.1609090e-07      1.5407477e-01      7.5447340e-01      6.2013368e-02      2.8929635e-02      2.3126996e-05      7.3409891e-08      1.1890551e-07      1.7842187e-08      8.4500359e-08      1.0776592e-06      8.9549850e-07      7.1539684e-08      4.3118438e-13      1.4015171e-09      4.8173618e-10      2.0566187e-11      6.9163617e-17      7.3507156e-08      4.6952909e-08      9.3760524e-11      1.8281003e-12      5.5979893e-12      3.7885720e-11      6.8537901e-10      5.3290391e-12      2.8541969e-12      4.6772549e-10      0.0000000e+00      2.9822640e-07      5.5309635e-14      1.5370358e-11      2.9737445e-11      8.0032802e-12      3.8864466e-06      2.7190754e-11      2.4354137e-08      2.3413581e-14      1.1224333e-11      7.9622377e-08      4.7853963e-04      1.2819884e-21    2.9108963e-04    4.0298754e-07    9.0175170e-01    1.9997896e+01                0                0
    4.2175059e-02    1.6734741e-02   -6.4220750e-02   -2.1409102e-01   -2.0476438e-01   -3.0905696e+00    9.1730159e+02    4.7028903e+05      8.1305012e-08      1.3674217e-01      7.5102776e-01      7.6112805e-02      3.5519192e-02      1.7337956e-05      4.5884350e-08      6.6395264e-08      1.1698130e-08      4.3948713e-08      5.0712063e-07      9.9328043e-07      3.0553459e-07      2.5470349e-12      2.7688654e-09      1.2746516e-09      3.5549223e-11      1.0057198e-15      3.5283388e-08      1.4579439e-08      2.9915232e-12      6.5687394e-12      2.2242847e-12      1.1078387e-11      3.5623985e-11      4.8522860e-13      1.5422639e-13      1.1948580e-11      0.0000000e+00      7.8565732e-08      3.9231411e-14      3.6424333e-12      8.3225575e-12      2.6390692e-12      3.0262326e-06      1.6821115e-11      1.1757063e-08      1.1627975e-13      2.9314386e-11      6.0735246e-08      5.7545441e-04      3.8862828e-20    3.6157040e-04    3.4593416e-07    1.2687640e+00    2.8998293e+01                0                0
    4.5935012e-02    1.7513452e-02   -6.8220750e-02   -2.2789942e-01   -1.8554569e-01   -3.5419020e+00    8.0016742e+02    4.7029131e+05      5.0328454e-07      1.5758596e-01      7.5519917e-01      5.9133661e-02      2.7580764e-02      2.5561486e-05      8.2865615e-08      1.3909865e-07      2.0422501e-08      8.9975511e-08      1.2600210e-06      8.9601414e-07      5.0859548e-08      3.3642271e-13      1.7580466e-09      3.6862246e-10      2.5179915e-11      5.6951763e-17      8.5353579e-08      5.7037685e-08      1.8663603e-10      1.5637342e-12      5.3155797e-12      3.7803683e-11      1.0757624e-09      6.9887335e-12      4.2591251e-12      8.8088640e-10      0.0000000e+00      3.8566462e-07      6.4982321e-14      2.2194725e-11      2.9958988e-11      9.9041823e-12      4.2968516e-06      3.8348973e-11      2.9164089e-08      1.7688373e-14      7.1272883e-12      8.8623201e-08      4.6689766e-04      7.9412428e-22    2.8490260e-04    3.8497457e-07    8.6415428e-01    1.9122890e+01                0                0
    4.2175059e-02    1.6734741e-02   -6.8220750e-02   -1.9987746e-01   -1.9364941e-01   -3.2528478e+00    8.9198725e+02    4.7029099e+05      1.5815366e-07      1.4155522e-01      7.5202830e-01      7.2166433e-02      3.3669299e-02      1.9546739e-05      5.4770023e-08      8.1482170e-08      1.3626680e-08      6.2699026e-08      6.7118180e-07      1.0395924e-06      2.4203647e-07      1.7286928e-12      2.2241828e-09      1.2625277e-09      3.2480045e-11      5.4145649e-16      4.7768382e-08      2.3904290e-08      6.4257319e-12      5.4382483e-12      3.9015346e-12      2.1056117e-11      8.7604969e-11      1.1393669e-12      3.8176089e-13      2.4714316e-11      0.0000000e+00      1.2234200e-07      4.8120096e-14      6.0246919e-12      1.5958378e-11      4.2822024e-12      3.3688223e-06      1.8889907e-11      1.5099523e-08      9.4198908e-14      3.3708379e-11      6.7793214e-08      5.5523274e-04      1.4135376e-20    3.5072409e-04    3.3586049e-07    1.2041656e+00    2.7264622e+01                0                0
    4.5935012e-02    1.7513452e-02   -7.2220750e-02   -1.9570713e-01   -1.6325497e-01   -3.7136413e+00    7.8157556e+02    4.7029324e+05      7.0860751e-07      1.6121585e-01      7.5592803e-01      5.6168946e-02      2.6194047e-02      2.7601440e-05      9.0355556e-08      1.5721028e-07      2.2752110e-08      9.2801712e-08      1.3957409e-06      9.1406611e-07      5.7935995e-08      2.3069258e-13      2.7716446e-09      2.7754630e-10      1.8965393e-11      5.6290344e-17      9.7047841e-08      6.3959188e-08      2.4624117e-10      1.1474314e-12      4.8198109e-12      3.5623576e-11      1.4905626e-09      8.3451423e-12      5.7214566e-12      1.6022095e-09      0.0000000e+00      4.6626021e-07      6.0740216e-14      2.5238106e-11      2.8613210e-11      9.5678769e-12      4.6573371e-06      3.2098533e-11      3.3626220e-08      1.1432680e-14      4.5091021e-12      9.6626833e-08      4.5667103e-04      4.2028220e-22    2.7844105e-04    3.7230644e-07    8.2112280e-01    1.8163495e+01                0                0
    4.2175059e-02    1.6734741e-02   -7.2220750e-02   -1.7985414e-01   -1.7563007e-01   -3.4044180e+00    8.6537532e+02    4.7029318e+05      2.2901384e-07      1.4654090e-01      7.5304244e-01      6.8090879e-02      3.1761626e-02      2.1700469e-05      6.4362366e-08      9.8389762e-08      1.5669603e-08      7.5262067e-08      8.5702476e-07      1.0304298e-06      1.6223743e-07      1.0753755e-12      1.5777990e-09      9.3630322e-10      2.6080959e-11      2.2014923e-16      5.9336487e-08      3.2994960e-08      1.2342785e-11      3.8093516e-12      4.8805761e-12      2.8948221e-11      1.9902700e-10      2.2238172e-12      8.7681695e-13      5.8350005e-11      0.0000000e+00      1.8461797e-07      5.5236922e-14      8.9905960e-12      2.2210358e-11      6.0621535e-12      3.6845454e-06      2.0691570e-11      1.9022724e-08      5.9503327e-14      2.4538067e-11      7.4608412e-08      5.3586530e-04      4.8150322e-21    3.3923546e-04    3.2933197e-07    1.1329489e+00    2.5451132e+01                0                0
    4.5935012e-02    1.7513452e-02   -7.6220750e-02   -1.6210161e-01   -1.3112506e-01   -3.8773422e+00    7.6067872e+02    4.7029542e+05      1.3954775e-06      1.6520069e-01      7.5671213e-01      5.2925218e-02      2.4678141e-02      2.8392096e-05      9.4572008e-08      1.7392948e-07      2.4583702e-08      9.0495725e-08      1.5180840e-06      8.0876607e-07      2.9652075e-08      1.7744544e-13      4.7324084e-09      1.4486157e-10      2.6291706e-11      6.2276974e-17      1.1207000e-07      6.5087920e-08      6.8948598e-10      9.9304946e-13      5.0634045e-12      3.9332317e-11      3.3269359e-09      1.4165281e-11      1.2313251e-11      5.8297079e-09      0.0000000e+00      5.5885265e-07      7.7028675e-14      4.5176493e-11      3.1525930e-11      1.1755840e-11      4.8161918e-06      5.0209712e-11      3.8257110e-08      8.0734339e-15      2.4165288e-12      1.0086327e-07      4.4558692e-04      5.1671828e-22    2.7033302e-04    3.6277291e-07    7.6987279e-01    1.7023890e+01                0                0
    4.2175059e-02    1.6734741e-02   -7.6220750e-02   -1.5923652e-01   -1.6046787e-01   -3.5626649e+00    8.3675441e+02    4.7029546e+05      3.3503525e-07      1.5181773e-01      7.5409882e-01      6.3787428e-02      2.9749570e-02      2.3451382e-05      7.2401081e-08      1.1397180e-07      1.7534592e-08      8.4871679e-08      1.0232672e-06      9.9765655e-07      1.0790705e-07      6.6542793e-13      1.4221029e-09      6.9504091e-10      2.3227511e-11      1.0324075e-16      6.9248060e-08      4.3434267e-08      3.2407918e-11      2.5968911e-12      5.6841793e-12      3.6440976e-11      4.4658876e-10      3.9993907e-12      1.9226873e-12      2.0746157e-10      0.0000000e+00      2.5292859e-07      5.8537956e-14      1.2679310e-11      2.8296470e-11      7.6199768e-12      3.9535601e-06      2.4500982e-11      2.2758427e-08      3.6798614e-14      1.6988503e-11      8.0537087e-08      5.1582499e-04      1.7893176e-21    3.2619841e-04    3.2481738e-07    1.0530428e+00    2.3457443e+01                0                0
    3.0822024e-02    1.2383450e-02   -6.4220750e-02   -4.5635549e-02   -1.8606931e-01   -1.9389555e+00    1.0928691e+03    4.7028838e+05      8.6284804e-10      1.0352317e-01      7.4420696e-01      1.0316121e-01      4.8213094e-02      4.1237770e-06      7.1603431e-09      8.5033772e-09      2.8482182e-09      9.6625000e-10      2.8708353e-08      2.8966910e-07      1.1726603e-06      4.6864742e-12      7.3087385e-09      1.4211140e-10      1.2323851e-12      1.7547644e-15      9.6654896e-10      7.7759451e-11      3.4220271e-16      1.1926891e-12      1.7362714e-14      5.3879491e-14      4.9870419e-15      2.9269942e-16      1.6850443e-17      1.9596578e-17      0.0000000e+00      2.2395142e-09      2.1064491e-15      3.4088667e-14      3.7895090e-14      2.2883216e-14      9.3334995e-07      1.2786145e-12      1.2402792e-09      3.2320341e-14      3.3824233e-12      1.8882173e-08      8.8896282e-04      3.9844975e-18    5.6935440e-04    1.4201832e-07    2.1737491e+00    5.3756015e+01                0                0
    3.0822024e-02    1.2383450e-02   -6.8220750e-02   -5.4031992e-02   -1.8338212e-01   -2.1113971e+00    1.0629475e+03    4.7029032e+05      1.2549007e-09      1.0926898e-01      7.4542633e-01      9.8445161e-02      4.5998439e-02      5.1828340e-06      9.3088329e-09      1.1912438e-08      3.4598173e-09      1.6382298e-09      4.6839189e-08      3.5976438e-07      9.5834096e-07      6.7609780e-12      9.7410930e-09      2.7277559e-10      4.3585277e-12      3.6123546e-15      1.5417856e-09      2.3177494e-10      2.4610181e-15      2.2997766e-12      4.3520290e-14      1.3984564e-13      2.0352145e-14      1.0092755e-15      7.5070725e-17      8.7268298e-17      0.0000000e+00      3.6659646e-09      4.9654502e-15      9.8014732e-14      9.9266727e-14      6.9054794e-14      1.1041777e-06      3.1665756e-12      1.7474977e-09      5.8403798e-14      5.6631224e-12      2.2330989e-08      8.5336904e-04      4.4730354e-18    5.5099219e-04    1.5488100e-07    2.0836844e+00    5.1461751e+01                0                0
    2.2295540e-02    8.6175575e-03   -6.4220750e-02   -3.1752413e-02   -4.6269945e-03   -1.3148679e+00    1.0927468e+03    4.7028835e+05      3.6050599e-10      1.0007574e-01      7.4347331e-01      1.0589771e-01      4.9537736e-02      1.7025356e-06      2.9540560e-09      3.5057179e-09      1.1762343e-09      3.9926840e-10      1.1694504e-08      1.1959882e-07      4.8640391e-07      1.8240251e-12      2.8938520e-09      5.7029954e-11      4.5493680e-13      6.4015396e-16      4.0102464e-10      3.0627208e-11      1.0675238e-16      4.7710880e-13      6.9742065e-15      2.1583100e-14      1.8863032e-15      1.1412359e-16      6.2751545e-18      2.8676285e-18      0.0000000e+00      9.2354925e-10      8.3270022e-16      1.3374730e-14      1.5169076e-14      8.8968498e-15      3.8561901e-07      4.8067675e-13      5.1137215e-10      1.2856836e-14      1.3826104e-12      7.8014002e-09      1.0127802e-03      3.6680157e-18    6.3990353e-04    9.3104500e-08    2.2918833e+00    5.6766050e+01                0                0
    1.9603073e-02    8.0599293e-03   -6.4220750e-02   -4.1392642e-02    1.0469850e-01   -1.0931105e+00    1.0758274e+03    4.7028855e+05      2.4291725e-10      1.0095601e-01      7.4366680e-01      1.0512914e-01      4.9197382e-02      1.1777907e-06      2.0590147e-09      2.5400940e-09      7.9896052e-10      3.0655808e-10      9.4068904e-09      8.2537996e-08      2.7456114e-07      1.1940451e-12      1.9068556e-09      4.3815362e-11      4.4117794e-13      4.5457144e-16      3.1038776e-10      3.0367240e-11      1.4052505e-16      3.5677886e-13      5.5373409e-15      1.7442884e-14      1.9805531e-15      1.0963283e-16      7.1018228e-18      4.1346356e-18      0.0000000e+00      6.8679979e-10      6.6772776e-16      1.1767975e-14      1.2317609e-14      7.9942200e-15      2.5913381e-07      4.0244883e-13      3.6894763e-10      8.9089647e-15      8.5390527e-13      5.2415956e-09      1.0488540e-03      3.5314490e-18    6.5544954e-04    8.8783096e-08    2.2571097e+00    5.6260586e+01                0                0
    2.2295540e-02    8.6175575e-03   -6.8220750e-02   -5.0396600e-02    7.4755934e-03   -1.4934686e+00    1.0706105e+03    4.7029032e+05      4.8272991e-10      1.0449166e-01      7.4442217e-01      1.0226983e-01      4.7832482e-02      2.1455457e-06      3.7907242e-09      4.7380108e-09      1.4474953e-09      6.2276709e-10      1.7493281e-08      1.4968811e-07      4.6540327e-07      2.6037180e-12      3.9665397e-09      9.4647710e-11      1.2078229e-12      1.1862248e-15      5.8757996e-10      6.8536368e-11      5.0030495e-16      8.1757807e-13      1.3894990e-14      4.3952226e-14      5.2361409e-15      2.8165027e-16      1.8489713e-17      1.1559924e-17      0.0000000e+00      1.3914296e-09      1.6512063e-15      3.0210297e-14      3.1088790e-14      2.0831612e-14      4.6680006e-07      8.9590735e-13      6.9195588e-10      2.1419525e-14      2.0958599e-12      9.4419689e-09      9.8059315e-04      4.4155249e-18    6.2382728e-04    1.0803847e-07    2.2312773e+00    5.5947694e+01                0                0
    1.9603073e-02    8.0599293e-03   -6.8220750e-02   -6.2836493e-02    1.2700912e-01   -1.2749822e+00    1.0571208e+03    4.7029055e+05      5.3537354e-10      1.0471950e-01      7.4448022e-01      1.0203572e-01      4.7742829e-02      1.4809244e-06      2.7218181e-09      3.4949364e-09      9.7489111e-10      5.6307088e-10      1.1240606e-08      1.0194907e-07      2.6273117e-07      1.1550192e-12      1.7383733e-09      5.6592615e-11      6.0079049e-13      4.3151493e-16      5.1120307e-10      5.2285888e-11      2.5020488e-16      4.6817559e-13      1.2135129e-14      3.9222878e-14      5.9862990e-15      2.9504681e-16      2.2372794e-17      1.7504626e-17      0.0000000e+00      1.1347436e-09      9.8017502e-16      2.1504856e-14      2.7873232e-14      1.4679247e-14      3.0911960e-07      4.2110509e-13      5.1535430e-10      1.1814739e-14      1.4128771e-12      6.2511619e-09      1.0195489e-03      1.8914378e-18    6.4082655e-04    1.0436700e-07    2.2104846e+00    5.6148075e+01                0                0
    3.0822024e-02    1.2383450e-02   -7.2220750e-02   -6.0392021e-02   -1.7715422e-01   -2.2819351e+00    1.0327988e+03    4.7029243e+05      2.9504520e-09      1.1498153e-01      7.4662386e-01      9.3763687e-02      4.3802716e-02      6.3381536e-06      1.2427825e-08      1.6649575e-08      4.1439380e-09      3.2836380e-09      6.4597210e-08      4.2907509e-07      7.7845514e-07      4.3953857e-12      6.2956819e-09      3.1406268e-10      4.3592092e-12      1.9919399e-15      2.9814245e-09      4.3961235e-10      3.2830048e-15      2.4643683e-12      8.2958373e-14      2.8154831e-13      6.7825424e-14      2.8063682e-15      2.7374426e-16      4.2816098e-16      0.0000000e+00      7.0642750e-09      6.5451651e-15      1.7076381e-13      2.0181592e-13      1.1942895e-13      1.2651814e-06      2.6058289e-12      2.5228502e-09      5.6780290e-14      6.5879355e-12      2.5562011e-08      8.1925352e-04      1.2529790e-18    5.3264546e-04    1.6832222e-07    1.9843212e+00    4.8910496e+01                0                0
    3.0822024e-02    1.2383450e-02   -7.6220750e-02   -6.8984661e-02   -1.6854076e-01   -2.4486062e+00    1.0027730e+03    4.7029468e+05      5.5560937e-09      1.2060345e-01      7.4779058e-01      8.9162221e-02      4.1646857e-02      7.5461363e-06      1.6010710e-08      2.2077909e-08      4.9027515e-09      5.7450014e-09      9.8852896e-08      4.9867069e-07      5.8382138e-07      2.7308454e-12      3.9322200e-09      3.3107505e-10      4.1991575e-12      1.0061407e-15      5.2716377e-09      8.1069601e-10      6.2476051e-15      2.3097330e-12      1.2695895e-13      4.6880944e-13      2.0273494e-13      6.7876852e-15      8.9947212e-16      2.3381269e-15      0.0000000e+00      1.2108441e-08      7.6933543e-15      2.6478525e-13      3.3979091e-13      1.8867143e-13      1.4348617e-06      2.5812778e-12      3.4603027e-09      4.6988094e-14      6.0984926e-12      2.8956649e-08      7.8661741e-04      3.4686737e-19    5.1443142e-04    1.8234353e-07    1.8784569e+00    4.6221829e+01                0                0
    2.2295540e-02    8.6175575e-03   -7.2220750e-02   -6.8281325e-02    2.4820849e-02   -1.6713689e+00    1.0484723e+03    4.7029246e+05      9.1774349e-10      1.0883771e-01      7.4534670e-01      9.8703558e-02      4.6158374e-02      2.6625389e-06      4.9733809e-09      6.4965677e-09      1.7549528e-09      1.0425964e-09      2.4244597e-08      1.8316779e-07      4.1830255e-07      2.5064153e-12      3.7723581e-09      1.2636392e-10      1.8042141e-12      1.1659421e-15      9.4972056e-10      1.3536650e-10      1.0965600e-15      1.0558722e-12      2.8459085e-14      9.3367470e-14      1.6506231e-14      7.7269862e-16      6.3521775e-17      5.6409141e-17      0.0000000e+00      2.2385950e-09      2.5054930e-15      5.7118111e-14      6.6544636e-14      3.9815069e-14      5.4957582e-07      1.1380739e-12      9.6314432e-10      2.5900456e-14      2.9413834e-12      1.1108835e-08      9.4978381e-04      2.5838607e-18    6.0779266e-04    1.2444605e-07    2.1604289e+00    5.4828353e+01                0                0
    1.9603073e-02    8.0599293e-03   -7.2220750e-02   -8.5171463e-02    1.5394971e-01   -1.4579533e+00    1.0383253e+03    4.7029270e+05      8.3844555e-10      1.0842610e-01      7.4527396e-01      9.8992315e-02      4.6313704e-02      1.7992982e-06      3.5000394e-09      4.6703840e-09      1.1846394e-09      9.2299813e-10      1.8902052e-08      1.2267366e-07      2.3872722e-07      1.4771123e-12      2.2129752e-09      1.0265357e-10      1.5304512e-12      7.5916975e-16      8.3703416e-10      1.3445199e-10      1.1278294e-15      8.1551538e-13      2.6557843e-14      8.9073320e-14      1.9198127e-14      8.4355778e-16      7.7977758e-17      8.1275423e-17      0.0000000e+00      1.9575439e-09      2.1137272e-15      5.2893406e-14      6.3703404e-14      3.6883901e-14      3.6300437e-07      8.7139247e-13      7.0648547e-10      1.8981515e-14      2.2428448e-12      7.3325502e-09      9.9135683e-04      2.0850134e-18    6.2609339e-04    1.2196611e-07    2.1530309e+00    5.5720822e+01                0                0
    2.2295540e-02    8.6175575e-03   -7.6220750e-02   -8.8407895e-02    4.3608063e-02   -1.8467769e+00    1.0266736e+03    4.7029479e+05      1.5853773e-09      1.1303886e-01      7.4623361e-01      9.5258942e-02      4.4543328e-02      3.2231722e-06      6.3468025e-09      8.5637302e-09      2.1014796e-09      1.6428890e-09      3.3809504e-08      2.1743436e-07      3.5976634e-07      1.6010290e-12      2.3858673e-09      1.2742143e-10      1.4565239e-12      5.7892539e-16      1.5649140e-09      1.9792441e-10      1.0121348e-15      9.3654516e-13      3.4986653e-14      1.1995889e-13      3.0774988e-14      1.2665719e-15      1.2798979e-16      1.5821580e-16      0.0000000e+00      3.6024686e-09      2.5684335e-15      7.0193557e-14      8.6088328e-14      4.8951169e-14      6.3863398e-07      1.0062200e-12      1.2968468e-09      2.0244498e-14      2.5281883e-12      1.2903704e-08      9.2074354e-04      7.5472316e-19    5.9207134e-04    1.4244085e-07    2.0822226e+00    5.3515472e+01                0                0
    1.9603073e-02    8.0599293e-03   -7.6220750e-02   -1.0752390e-01    1.8312441e-01   -1.6410026e+00    1.0197733e+03    4.7029502e+05      9.9394204e-10      1.1201392e-01      7.4603708e-01      9.6048577e-02      4.4933008e-02      2.1540645e-06      4.2867283e-09      5.8113928e-09      1.4068695e-09      1.1389467e-09      2.4361657e-08      1.4511049e-07      2.2497527e-07      1.7272407e-12      2.3625750e-09      1.2627390e-10      2.4356355e-12      9.3552578e-16      1.0188972e-09      2.0486945e-10      2.6324626e-15      9.9410996e-13      3.7050941e-14      1.2797826e-13      3.4464217e-14      1.3753013e-15      1.3982123e-16      1.8681911e-16      0.0000000e+00      2.5346142e-09      2.9664866e-15      8.2533431e-14      9.2009507e-14      5.8946606e-14      4.2472226e-07      1.2988781e-12      8.8308232e-10      2.2661119e-14      2.6044265e-12      8.5796542e-09      9.6441176e-04      1.8086395e-18    6.1139657e-04    1.4176487e-07    2.0870551e+00    5.5054378e+01                0                0
    3.9374309e-02    1.6154686e-02   -6.4220750e-02   -1.5298847e-01   -2.4036316e-01   -2.7125802e+00    1.0106292e+03    4.7028864e+05      7.7302328e-09      1.2002516e-01      7.4763841e-01      8.9728891e-02      4.1894847e-02      1.1016732e-05      2.2808166e-08      3.1258076e-08      7.1872566e-09      7.7634029e-09      1.3908606e-07      7.3377497e-07      9.9208490e-07      5.8020668e-12      7.8525838e-09      6.0161464e-10      9.2746554e-12      2.7049211e-15      7.0301138e-09      1.2881405e-09      2.6332994e-14      4.3404860e-12      2.1577647e-13      8.0212239e-13      5.1633997e-13      1.3020334e-14      2.2208217e-15      5.3767784e-14      0.0000000e+00      1.6337793e-08      1.3143656e-14      4.3603230e-13      5.8243748e-13      3.1096317e-13      2.1300396e-06      5.1426584e-12      4.8555858e-09      9.2705481e-14      1.1640932e-11      4.2998718e-08      6.9753042e-04      6.6301906e-19    4.4545249e-04    2.6476037e-07    1.6830877e+00    4.0346671e+01                0                0
[truncated: 4,991,082 more chars]
