# Supplementary material for: Research on combustion and emissions of heavy duty diesel engines under low-speed and low-load conditions in low temperature environments
Source: PLoS One. 2025 Feb 21;20(2):e0318933. doi: 10.1371/journal.pone.0318933 (PMC11844864; doi:10.1371/journal.pone.0318933)
Supplement: S1 File — (ZIP) [file pone.0318933.s001.zip › 1000rpm_30%/3-tigaojinqiwendu/Tin342K/mem_usage.out]

# CONVERGE Release Build 2.3.20/  Jan 30, 2017        Run Date:Thu Aug 31 20:48:15 2023
# column       1                2                3                4                5                6                7                8                9               10               11               12               13               14               15               16               17               18               19               20               21               22               23               24               25               26               27               28               29               30               31               32               33               34 
#          Crank        Total_MEM            Rank0            Rank1            Rank2            Rank3            Rank4            Rank5            Rank6            Rank7            Rank8            Rank9           Rank10           Rank11           Rank12           Rank13           Rank14           Rank15           Rank16           Rank17           Rank18           Rank19           Rank20           Rank21           Rank22           Rank23           Rank24           Rank25           Rank26           Rank27           Rank28           Rank29           Rank30           Rank31 
#          (DEG)             (KB)             (KB)             (KB)             (KB)             (KB)             (KB)             (KB)             (KB)             (KB)             (KB)             (KB)             (KB)             (KB)             (KB)             (KB)             (KB)             (KB)             (KB)             (KB)             (KB)             (KB)             (KB)             (KB)             (KB)             (KB)             (KB)             (KB)             (KB)             (KB)             (KB)             (KB)             (KB)             (KB) 
#                
  -1.4600000e+02          1930644            60308            59680            63604            59864            62888            61460            59208            62352            61612            60756            59360            62392            59512            58444            58380            58328            60884            58976            66624            61456            58968            60580            60304            61460            61692            58412            59924            60212            56328            57224            60072            59380 
  -1.4587230e+02          2004964            62052            61532            66436            61504            64584            64380            62484            63996            62796            62528            60708            64492            60784            59480            59336            59616            64808            60608            76152            65556            60112            62032            66200            63028            63888            60244            62424            61896            57624            58372            62208            63104 
  -1.4579372e+02          2006796            62092            61576            66500            61576            64648            64424            62544            64092            62824            62648            60744            64552            60832            59496            59360            59660            64880            60648            76192            65624            60176            62144            66244            63060            63924            60376            62432            62032            57696            58404            62272            63124 
  -1.4567094e+02          2008848            62236            61656            66660            61668            64740            64500            62588            64160            62912            62752            60808            64616            60876            59524            59400            59708            64916            60708            76276            65680            60208            62168            66256            63088            64028            60388            62456            62060            57744            58476            62400            63192 
  -1.4558567e+02          2012124            62408            61800            66800            61836            64880            64652            62656            64252            63040            62892            60904            64716            60956            59608            59472            59776            64992            60824            76352            65760            60280            62204            66308            63120            64128            60564            62544            62204            57812            58568            62540            63276 
  -1.4547909e+02          2013784            62504            61876            66900            61912            64956            64696            62704            64304            63116            62972            60924            64748            61012            59620            59520            59828            65040            60860            76388            65796            60312            62216            66328            63136            64180            60660            62564            62260            57852            58620            62628            63352 
  -1.4534587e+02          2015204            62584            61952            66972            61964            65028            64748            62732            64336            63152            63028            60952            64796            61056            59668            59540            59884            65064            60896            76408            65824            60344            62228            66340            63144            64236            60720            62568            62316            57888            58672            62752            63412 
  -1.4517933e+02          2016676            62644            61992            67044            62036            65120            64772            62776            64380            63240            63144            60972            64856            61088            59692            59560            59908            65104            60964            76428            65860            60364            62244            66356            63168            64276            60780            62580            62392            57928            58728            62800            63480 
  -1.4497117e+02          2020020            62760            62076            67332            62084            65200            64800            62860            64488            63348            63376            61132            64908            61228            59824            59636            60048            65216            61088            76592            65984            60388            62264            66392            63196            64380            60928            62636            62540            57972            58772            62984            63588 
  -1.4471096e+02          2020384            62760            62080            67332            62220            65288            64800            62860            64488            63348            63376            61132            64936            61228            59824            59636            60048            65216            61088            76592            65984            60416            62264            66392            63196            64380            60928            62636            62540            58012            58812            62984            63588 
  -1.4438570e+02          2021788            62820            62120            67380            62292            65396            64832            62864            64552            63396            63420            61164            64976            61284            59852            59676            60088            65252            61116            76612            66020            60440            62284            66416            63200            64448            60980            62652            62592            58036            58864            63128            63636 
  -1.4397912e+02          2026596            62968            62240            67408            62356            65476            64876            62944            64664            63556            63556            61256            65000            61400            59900            59728            60164            65344            61304            76676            68176            60488            62388            66460            63232            64608            61156            62660            62700            58060            58904            63208            63740 
  -1.4347090e+02          2027276            62968            62240            67532            62460            65580            64876            62944            64664            63556            63556            61256            65068            61400            59900            59728            60164            65344            61304            76676            68176            60528            62388            66460            63232            64608            61156            62660            62700            58140            58956            63316            63740 
  -1.4287090e+02          2030516            63052            62336            67692            62608            65740            64916            63008            64764            63692            63760            61416            65200            61544            60028            59832            60256            65440            61376            76736            68272            60604            62448            66496            63272            64720            61236            62712            62804            58196            59040            63480            63840 
  -1.4227090e+02          2031280            63116            62356            67752            62660            65776            64936            63020            64808            63728            63760            61428            65216            61572            60048            59852            60280            65464            61404            76740            68272            60628            62460            66496            63280            64736            61276            62720            62820            58216            59076            63496            63888 
  -1.4167090e+02          2036864            63220            62516            67824            62764            65912            65012            63124            64932            63900            63940            61556            65248            61640            60156            59992            60448            67604            61464            76864            68392            60660            62580            66512            63312            64908            61412            62904            63048            58260            59132            63540            64088 
  -1.4107090e+02          2037324            63220            62516            67988            62840            65952            65012            63124            64932            63900            63940            61556            65280            61640            60156            59992            60448            67604            61464            76864            68392            60684            62580            66512            63312            64908            61412            62904            63048            58280            59176            63600            64088 
  -1.4047090e+02          2040420            63376            62684            68040            62916            66092            65152            63232            65112            64020            64036            61648            65336            61684            60248            60060            60516            67704            61508            76924            68456            60716            62676            66576            63360            65176            61488            62956            63152            58396            59268            63636            64276 
  -1.3987090e+02          2042132            63420            62728            68120            62972            66148            65208            63308            65200            64124            64144            61696            65388            61692            60304            60092            60564            67752            61532            76976            68460            60764            62728            66612            63404            65260            61524            62980            63200            58468            59348            63688            64328 
  -1.3927090e+02          2042844            63420            62728            68228            63096            66224            65208            63308            65200            64124            64144            61696            65500            61692            60304            60092            60564            67752            61532            76976            68460            60812            62728            66612            63404            65260            61524            62980            63200            58548            59452            63748            64328 
  -1.3867090e+02          2045828            63516            62824            68332            63176            66280            65304            63428            65368            64296            64280            61776            65580            61780            60412            60148            60648            67824            61636            77040            68504            60896            62860            66684            63468            65392            61584            63056            63368            58628            59524            63776            64440 
  -1.3807090e+02          2046408            63516            62824            68408            63312            66336            65304            63428            65368            64296            64280            61776            65668            61780            60412            60148            60648            67824            61636            77040            68504            60948            62860            66684            63468            65392            61584            63056            63368            58696            59576            63828            64440 
  -1.3747090e+02          2048528            63632            62900            68456            63356            66380            65384            63492            65500            64372            64396            61820            65692            61872            60488            60188            60720            67944            61716            77116            68516            60992            62904            66764            63492            65464            61632            63088            63436            58764            59652            63876            64524 
  -1.3687090e+02          2049780            63688            62932            68560            63408            66444            65424            63504            65540            64420            64464            61856            65768            61920            60524            60216            60752            67984            61732            77148            68532            61016            62928            66780            63504            65512            61672            63124            63484            58792            59708            63900            64544 
  -1.3627090e+02          2050156            63688            62932            68600            63504            66488            65424            63504            65540            64420            64464            61856            65808            61920            60524            60216            60752            67984            61732            77148            68532            61048            62928            66780            63504            65512            61672            63124            63484            58836            59760            63928            64544 
  -1.3567090e+02          2051980            63792            63000            68632            63552            66520            65480            63552            65624            64512            64544            61896            65856            61944            60608            60236            60812            68064            61796            77204            68568            61092            63012            66824            63548            65600            61720            63164            63560            58884            59836            63952            64596 
  -1.3507090e+02          2054348            63796            63000            68676            63596            66584            65480            63552            65624            64512            64544            61896            65876            61944            60608            60236            60812            68064            61796            77204            70616            61132            63012            66824            63548            65600            61720            63164            63560            58920            59888            63968            64596 
  -1.3447090e+02          2056136            63892            63060            68688            63640            66632            65536            63600            65728            64600            64632            61940            65912            62036            60724            60300            60932            68136            61836            77256            70632            61180            63064            66852            63568            65648            61764            63220            63640            58948            59936            63972            64632 
  -1.3387090e+02          2057380            63928            63120            68752            63712            66664            65560            63652            65796            64660            64716            61980            65960            62052            60760            60320            60956            68176            61864            77276            70652            61208            63112            66888            63596            65668            61804            63240            63672            58992            60004            63988            64652 
  -1.3327090e+02          2057860            63928            63120            68896            63828            66696            65560            63652            65796            64660            64716            61980            65988            62052            60760            60320            60956            68176            61864            77276            70652            61256            63112            66888            63596            65668            61804            63240            63672            59044            60032            64020            64652 
  -1.3267090e+02          2059424            64016            63168            69032            63880            66716            65616            63684            65892            64704            64776            62048            66020            62060            60824            60332            61024            68244            61904            77312            70712            61308            63140            66920            63632            65720            61868            63288            63724            59060            60088            64040            64672 
  -1.3207090e+02          2059776            64016            63168            69084            63916            66756            65616            63684            65892            64704            64804            62048            66048            62060            60824            60352            61024            68244            61904            77312            70712            61336            63140            66920            63640            65720            61868            63288            63724            59092            60132            64076            64672 
  -1.3147090e+02          2063216            64064            63220            69084            63984            66784            65644            63748            65972            64760            64840            62116            66084            62128            60892            60368            61064            70340            61968            77348            70760            61364            63200            66964            63676            65780            61900            63316            63748            59136            60180            64092            64692 
  -1.3087090e+02          2064824            64076            63248            69160            64084            66880            65664            63784            66020            64780            64884            62144            66160            62144            60912            60380            61092            70384            62476            77352            70780            61388            63224            66996            63700            65796            61936            63324            63764            59172            60272            64132            64716 
  -1.3027090e+02          2065212            64076            63248            69212            64084            66884            65672            63784            66020            64780            64884            62144            66164            62180            60912            60380            61092            70384            62532            77352            70780            61464            63284            66996            63700            65828            61936            63324            63764            59228            60272            64136            64716 
  -1.2967090e+02          2070936            64144            63336            69260            64128            66912            65708            63796            66108            64832            64936            62192            66188            62184            60984            60400            61140            70440            64632            77376            70816            61476            65716            67020            63760            65836            61972            63340            63848            59252            60312            64152            64740 
  -1.2907090e+02          2071152            64144            63336            69340            64188            66940            65708            63796            66108            64832            64936            62192            66196            62184            60984            60400            61140            70440            64632            77376            70816            61496            65716            67020            63760            65836            61972            63340            63848            59252            60332            64152            64740 
  -1.2847090e+02          2072464            64200            63376            69380            64244            66976            65748            63844            66168            64900            64996            62244            66216            62208            61028            60420            61180            70508            64660            77396            70864            61540            65800            67048            63804            65892            62000            63368            63888            59260            60380            64168            64760 
  -1.2787090e+02          2073384            64240            63392            69444            64292            67012            65772            63868            66204            64936            65028            62296            66272            62212            61052            60444            61228            70532            64672            77404            70888            61560            65844            67060            63844            65896            62016            63404            63900            59280            60436            64196            64760 
  -1.2727090e+02          2073700            64240            63392            69544            64380            67036            65772            63868            66204            64936            65028            62296            66296            62212            61052            60444            61228            70532            64672            77404            70888            61588            65844            67060            63844            65896            62016            63404            63900            59300            60456            64208            64760 
  -1.2667090e+02          2077760            64272            63480            69604            64444            67076            65824            63912            66268            64980            65092            62324            66340            62220            61116            60472            61280            70644            64876            77424            71036            61608            68076            67088            63888            65940            62048            63528            63992            59332            60500            64248            64828 
  -1.2607090e+02          2077920            64272            63480            69604            64464            67084            65824            63912            66268            64980            65092            62324            66372            62220            61116            60472            61280            70644            64876            77424            71036            61624            68076            67088            63888            65940            62048            63528            63992            59364            60516            64284            64828 
  -1.2547090e+02          2080184            64288            63548            69624            64504            67108            65880            63976            66332            65088            65136            62388            66416            62248            61172            60500            61408            70784            64952            77456            71168            61660            68260            67124            63932            66140            62220            63596            64072            59456            60564            64296            64888 
  -1.2487090e+02          2083176            64308            63568            69672            64568            67128            65904            64000            66376            65100            65168            62416            66440            62276            61192            60516            61420            70820            67032            77460            71192            61680            68364            67136            64072            66172            62236            63612            64084            59488            60588            64296            64892 
  -1.2427090e+02          2085644            64308            63568            69812            64624            67148            65904            64000            66376            65100            65168            62416            66464            62276            61192            60516            61420            70820            67032            77460            71192            61688            68364            67136            66236            66172            62236            63612            64084            59508            60612            64308            64892 
  -1.2367090e+02          2086728            64340            63636            69840            64664            67180            65948            64044            66420            65128            65240            62436            66492            62284            61240            60536            61440            70876            67068            77476            71244            61716            68428            67156            66252            66220            62284            63620            64120            59540            60628            64316            64916 
  -1.2307090e+02          2086924            64340            63636            69868            64688            67208            65948            64044            66420            65128            65240            62436            66500            62284            61240            60536            61440            70876            67068            77476            71244            61744            68428            67156            66252            66220            62284            63620            64120            59560            60676            64328            64916 
  -1.2247090e+02          2088280            64352            63704            69944            64732            67228            65996            64068            66488            65176            65312            62480            66516            62296            61316            60556            61468            70956            67132            77512            71312            61768            68468            67184            66340            66304            62312            63656            64160            59572            60680            64340            64952 
  -1.2187090e+02          2089376            64372            63728            70068            64832            67288            66020            64108            66508            65204            65376            62500            66536            62312            61336            60576            61500            71012            67156            77512            71372            61812            68496            67208            66364            66320            62324            63684            64220            59608            60696            64348            64980 
  -1.2127090e+02          2093704            64372            63728            70100            64876            67328            66020            64108            66508            65204            65376            62500            66548            62312            61336            60576            61500            71012            67156            77512            71372            61832            70544            67208            68412            66320            62324            63684            64220            59640            60724            64372            64980 
  -1.2067611e+02          2094960            64428            63800            70116            64900            67364            66040            64168            66588            65276            65424            62520            66556            62320            61368            60616            61532            71096            67220            77520            71428            61844            70592            67256            68448            66356            62344            63740            64312            59656            60736            64384            65012 
  -1.2008717e+02          2095216            64428            63800            70164            64956            67388            66040            64168            66588            65276            65424            62520            66604            62320            61368            60616            61532            71096            67220            77520            71428            61848            70592            67256            68448            66356            62344            63740            64312            59692            60764            64396            65012 
  -1.1950389e+02          2098260            64456            63844            70188            64972            67416            66080            64196            66640            65304            65440            62556            66620            62328            61432            60636            61564            71140            69324            77520            71480            61856            70668            67260            68520            66388            62380            63764            64352            59696            60784            64420            65036 
  -1.1892610e+02          2099064            64456            63868            70192            64992            67452            66100            64200            66668            65324            65468            62560            66632            62336            61456            60656            61592            71160            69340            77520            71496            62124            70684            67260            68528            66420            62400            63772            64392            59724            60816            64436            65040 
  -1.1835364e+02          2099248            64456            63868            70220            65004            67460            66100            64200            66668            65324            65468            62560            66660            62336            61456            60656            61592            71160            69340            77520            71496            62164            70684            67264            68528            66420            62400            63772            64392            59744            60840            64456            65040 
  -1.1778632e+02          2100336            64464            63900            70272            65060            67504            66136            64212            66728            65356            65484            62608            66688            62352            61492            60692            61648            71224            69400            77520            71552            62188            70732            67264            68540            66464            62440            63800            64452            59772            60860            64480            65052 
  -1.1722396e+02          2100508            64464            63900            70280            65084            67528            66136            64212            66728            65356            65484            62608            66700            62352            61492            60692            61648            71224            69400            77524            71552            62212            70732            67276            68540            66464            62440            63800            64452            59792            60900            64484            65052 
  -1.1666646e+02          2101700            64500            63928            70292            65096            67556            66168            64240            66808            65388            65516            62620            66736            62356            61504            60720            61704            71280            69452            77524            71576            62476            70764            67276            68588            66520            62496            63840            64476            59816            60924            64492            65068 
  -1.1611365e+02          2101832            64500            63928            70320            65116            67572            66168            64240            66808            65388            65516            62620            66744            62356            61504            60720            61704            71280            69452            77524            71576            62476            70764            67280            68588            66520            62496            63840            64476            59844            60944            64500            65068 
  -1.1556538e+02          2103120            64528            63964            70388            65164            67600            66192            64276            66864            65416            65540            62640            66768            62364            61544            60732            61752            71308            69492            77524            71600            62736            70820            67280            68636            66588            62532            63876            64528            59876            60976            64504            65112 
  -1.1502155e+02          2103212            64528            63964            70400            65180            67612            66192            64276            66864            65416            65540            62640            66780            62364            61544            60732            61752            71308            69492            77524            71600            62736            70820            67284            68636            66588            62532            63876            64528            59892            60992            64508            65112 
  -1.1448200e+02          2104256            64548            64004            70432            65196            67624            66216            64304            66912            65448            65584            62664            66800            62372            61576            60756            61772            71356            69524            77524            71620            62952            70848            67288            68660            66640            62572            63888            64584            59904            61044            64512            65132 
  -1.1394661e+02          2105344            64552            64012            70448            65212            67640            66236            64304            66936            65448            65596            62668            66812            62384            61592            60776            61784            71396            69548            77524            71624            63028            71048            67288            68676            66708            62600            63888            64988            59916            61060            64512            65140 
  -1.1341530e+02          2107548            64552            64012            70484            65268            67652            66236            64304            66936            65448            65596            62668            66816            62384            61592            60776            61784            71396            69548            77524            71624            65076            71048            67288            68676            66708            62600            63888            64988            59928            61096            64512            65140 
  -1.1288790e+02          2112032            64572            64036            70516            65316            67676            66256            64316            66964            65492            65604            62684            66832            62416            61636            60784            61796            71440            69584            77528            71648            65192            71352            67292            68704            69308            62784            64180            65344            59940            61140            64540            65160 
  -1.1236435e+02          2112068            64572            64036            70524            65316            67680            66256            64316            66964            65496            65604            62684            66832            62416            61636            60784            61796            71440            69584            77528            71648            65192            71352            67292            68704            69308            62784            64180            65344            59956            61144            64540            65160 
  -1.1184453e+02          2116540            64608            64060            70616            65332            67700            66292            64332            67012            65536            65644            62708            66848            62432            61676            60800            61808            71472            69644            77528            71708            65228            71480            67292            68728            69368            62836            64372            68616            59980            61172            64540            65172 
  -1.1132833e+02          2120444            64608            64068            70624            65388            67740            66292            64344            67020            65544            65644            62712            66852            62432            61684            60800            61808            71484            69644            77528            71720            65228            71500            67292            68728            69368            66132            64508            68796            59992            61236            64548            65180 
  -1.1081566e+02          2122144            64624            64140            70688            65428            67760            66312            64436            67044            65576            65684            62720            66876            62436            61716            60820            61812            71512            69784            77528            71736            65240            71604            67292            68732            69484            66300            64908            68864            60008            61248            64564            65268 
  -1.1030642e+02          2122700            64628            64140            70728            65460            67792            66320            64436            67044            65576            65684            62720            66900            62452            61716            60820            61812            71512            69812            77528            71736            65248            71604            67292            68732            69508            66300            65168            68864            60044            61280            64576            65268 
  -1.0980052e+02          2124488            64656            64180            70756            65488            67808            66328            64476            67100            65600            65704            62752            66920            62464            61748            60836            61840            71528            69944            77528            71760            65260            71780            67292            68752            69568            66316            65924            68888            60060            61332            64584            65316 
  -1.0929789e+02          2128676            64656            64180            70772            65492            67812            66328            64476            67100            65600            65704            62752            66928            62464            61748            60836            61840            71528            69944            77532            71760            67308            71780            67292            68752            69568            66316            67972            68888            60064            61376            64592            65316 
  -1.0879844e+02          2131692            64684            64212            70800            65512            67820            66340            64488            67132            65624            65728            62764            66936            62472            61764            60844            61844            71568            70048            77532            71808            67324            71880            67292            68788            71668            66348            68176            68908            60072            61400            64596            65320 
  -1.0830207e+02          2131800            64684            64212            70824            65528            67840            66340            64488            67132            65624            65728            62764            66948            62472            61764            60844            61844            71568            70048            77532            71808            67324            71880            67296            68788            71668            66348            68176            68908            60092            61404            64604            65320 
  -1.0780872e+02          2134724            64788            64288            70832            65532            67852            66392            64684            67180            65720            65852            62884            66948            62588            61932            60976            61976            71624            70276            77532            71880            67440            72080            67296            68844            71808            66520            68360            69016            60116            61420            64604            65484 
  -1.0731831e+02          2135492            64788            64288            70932            65656            67936            66392            64684            67180            65720            65852            62884            67084            62588            61932            60976            61976            71624            70276            77536            71880            67440            72080            67300            68844            71808            66520            68360            69016            60256            61508            64692            65484 
  -1.0683077e+02          2136508            64808            64304            70984            65700            67952            66424            64716            67232            65736            65888            62916            67092            62596            61968            61004            62008            71640            70296            77536            71908            67496            72152            67300            68860            71848            66564            68468            69068            60292            61532            64716            65504 
  -1.0634601e+02          2136616            64808            64304            71004            65724            67960            66424            64716            67232            65736            65888            62916            67096            62596            61968            61004            62008            71640            70296            77536            71908            67496            72152            67308            68860            71848            66564            68468            69068            60320            61540            64724            65504 
  -1.0586398e+02          2137428            64828            64352            71024            65744            67976            66432            64744            67268            65756            65904            62972            67128            62620            61984            61008            62048            71640            70308            77536            71908            67556            72172            67308            68860            71912            66596            68508            69100            60348            61600            64744            65544 
  -1.0538460e+02          2137612            64828            64352            71068            65784            67992            66432            64744            67268            65756            65904            62972            67148            62620            61984            61008            62048            71644            70308            77536            71908            67556            72172            67308            68860            71912            66596            68508            69100            60384            61612            64756            65544 
  -1.0490780e+02          2139004            64840            64396            71136            65800            68004            66448            64780            67332            65772            65948            63000            67172            62628            62000            61024            62060            71644            70324            77536            71908            67584            72196            67308            68860            71936            66656            68532            69132            60392            62344            64764            65548 
  -1.0443354e+02          2141184            64840            64396            71148            65816            68016            66448            64780            67332            65772            65948            63000            67180            62628            62000            61024            62060            71644            70324            77536            71908            67584            72196            67308            68860            71936            66656            70580            69132            60404            62416            64764            65548 
  -1.0396174e+02          2143860            64848            64408            71200            65832            68024            66464            64788            67364            65788            65996            63016            67180            62644            62016            61036            62092            71644            70340            77536            71908            67620            72216            67308            68860            74000            66672            70644            69148            60424            62492            64768            65584 
  -1.0349235e+02          2143984            64848            64408            71248            65840            68032            66464            64788            67364            65788            65996            63016            67184            62644            62016            61036            62092            71648            70340            77540            71908            67620            72216            67312            68860            74000            66672            70644            69148            60448            62492            64788            65584 
  -1.0302529e+02          2144244            64848            64412            71284            65848            68036            66468            64796            67388            65800            66028            63016            67188            62652            62032            61056            62092            71648            70340            77540            71908            67624            72220            67320            68860            74008            66676            70664            69156            60460            62496            64788            65592 
  -1.0256053e+02          2145076            64852            64432            71320            65860            68052            66476            64804            67440            65824            66060            63036            67196            62656            62048            61060            62096            71652            70352            77540            71908            67668            72224            67320            68860            74032            66692            70716            69188            60480            62832            64796            65604 
  -1.0209800e+02          2145148            64852            64432            71328            65876            68056            66476            64804            67440            65824            66060            63036            67204            62656            62048            61060            62096            71660            70352            77548            71908            67668            72224            67320            68860            74032            66692            70716            69188            60496            62832            64800            65604 
  -1.0163764e+02          2145812            64868            64452            71360            65892            68080            66488            64820            67472            65840            66072            63048            67204            62668            62076            61064            62100            71664            70364            77548            71908            67684            72240            67320            68860            74080            66724            70772            69228            60508            62972            64808            65628 
  -1.0117943e+02          2145868            64868            64452            71372            65904            68092            66488            64820            67472            65840            66072            63048            67208            62668            62076            61064            62100            71664            70364            77548            71908            67684            72240            67320            68860            74080            66724            70772            69228            60520            62972            64812            65628 
  -1.0072328e+02          2172840            65524            64876            72556            66464            68844            66852            65812            67804            66224            66272            63564            67612            63068            62900            61452            62416            72228            70824            78456            72628            72084            72356            69732            69340            75660            67260            71456            70124            63140            63988            65280            66044 
  -1.0026915e+02          2174080            65524            65084            72804            66464            68844            66852            65864            67924            66224            66488            63564            67612            63068            62900            61452            62416            72228            70824            78456            72628            72084            72500            69732            69340            75660            67268            71680            70144            63140            63988            65280            66044 
  -9.9817011e+01          2178732            65828            65224            73028            66588            69008            67040            65964            68008            66248            66496            63696            67636            63096            63056            61552            62416            72516            70840            78780            72796            72388            72532            69896            69492            75976            67400            71836            70324            63372            64100            65428            66172 
  -9.9366792e+01          2179780            65828            65348            73028            66588            69008            67040            66032            68040            66248            66512            63696            67636            63096            63056            61552            62416            72516            71260            78780            72796            72388            72572            69896            69492            75976            67492            71956            70460            63372            64100            65428            66172 
  -9.8918464e+01          2183844            66004            65452            73436            66716            69196            67128            66076            68092            66312            66528            63820            67668            63184            63112            61628            62436            72836            71432            79004            72940            72544            72596            70076            69612            76140            67564            72040            70524            63608            64236            65660            66244 
  -9.8471966e+01          2184788            66004            65544            73436            66716            69196            67128            66152            68188            66312            66552            63820            67668            63184            63112            61628            62436            72836            71432            79004            72940            72804            72652            70076            69612            76140            67704            72152            70612            63608            64236            65660            66244 
  -9.8027267e+01          2187396            66088            65680            73940            66796            69292            67136            66200            68256            66336            66592            63840            67692            63208            63132            61656            62456            73084            71464            79072            73004            72964            72736            70164            69672            76220            67764            72256            70688            63652            64312            65740            66304 
  -9.7584316e+01          2190716            66220            65744            74076            66904            69424            67196            66272            68320            66364            66612            63952            67716            63304            63188            61752            62472            73344            71552            79212            73084            73112            72844            70288            69776            76320            67848            72336            70748            63756            64608            65908            66464 
  -9.7143069e+01          2191072            66220            65812            74076            66904            69424            67196            66312            68348            66364            66632            63952            67716            63304            63188            61752            62472            73344            71552            79212            73084            73112            72916            70288            69776            76320            67888            72376            70796            63756            64608            65908            66464 
  -9.6703497e+01          2193556            66304            65876            74284            66984            69536            67224            66332            68376            66412            66664            64088            67748            63348            63208            61808            62488            73556            71632            79348            73160            73188            72968            70460            69848            76328            67928            72400            70868            63884            64720            66004            66584 
  -9.6265535e+01          2193892            66304            65932            74284            66984            69536            67224            66360            68400            66412            66704            64088            67748            63348            63208            61808            62488            73556            71632            79348            73160            73188            73048            70460            69848            76328            67952            72440            70912            63884            64720            66004            66584 
  -9.5829177e+01          2198640            66488            65980            74540            67116            69716            67304            66424            68432            66532            66728            64284            67816            63496            63404            61972            62600            73780            71824            79528            73332            73324            73104            70724            69972            76460            68248            72468            70956            64184            64944            66152            66808 
  -9.5394356e+01          2199420            66488            66080            74540            67116            69716            67304            66552            68516            66532            66840            64284            67816            63496            63404            61972            62600            73780            71824            79528            73332            73324            73204            70724            69972            76460            68268            72592            71068            64184            64944            66152            66808 
  -9.4961038e+01          2201540            66556            66108            74632            67164            69784            67368            66580            68540            66592            66880            64392            67852            63544            63428            62020            62656            73892            71924            79632            73456            73356            73256            70828            69992            76500            68324            72640            71116            64264            65076            66236            66952 
  -9.4529204e+01          2202004            66556            66148            74672            67164            69784            67368            66608            68604            66592            66920            64392            67852            63544            63428            62020            62656            73892            71924            79632            73456            73356            73372            70828            70008            76500            68384            72660            71156            64264            65076            66236            66952 
  -9.4098795e+01          2203272            66616            66200            74692            67204            69816            67400            66652            68704            66604            66952            64424            67860            63572            63448            62044            62668            73960            71944            79672            73508            73388            73416            70924            70012            76536            68420            72676            71184            64316            65160            66272            67028 
  -9.3669779e+01          2204904            66664            66228            74716            67256            69876            67424            66676            68724            66636            67000            64448            67880            63580            63448            62076            62680            74056            71988            79740            73668            73412            73444            71088            70028            76568            68492            72732            71248            64384            65248            66332            67164 
  -9.3242139e+01          2205112            66664            66248            74716            67256            69876            67424            66676            68760            66636            67032            64448            67880            63580            63448            62076            62680            74056            71988            79740            73668            73412            73480            71088            70028            76568            68512            72760            71284            64384            65248            66332            67164 
  -9.2815820e+01          2206484            66720            66264            74748            67300            69944            67460            66692            68788            66668            67056            64508            67904            63600            63472            62092            62692            74128            72016            79824            73752            73444            73496            71168            70052            76592            68524            72804            71336            64420            65340            66380            67300 
  -9.2390790e+01          2206704            66720            66296            74748            67300            69944            67460            66708            68800            66668            67080            64508            67904            63600            63472            62092            62692            74128            72016            79824            73752            73444            73540            71168            70052            76592            68560            72812            71384            64420            65340            66380            67300 
  -9.1967022e+01          2208400            66760            66320            74824            67356            70004            67496            66732            68816            66700            67128            64560            67924            63648            63516            62172            62708            74212            72084            79912            73824            73456            73572            71296            70092            76656            68580            72844            71424            64492            65408            66464            67420 
  -9.1544487e+01          2208560            66760            66336            74824            67356            70004            67496            66760            68852            66700            67128            64560            67924            63648            63516            62172            62708            74212            72084            79912            73824            73456            73588            71296            70092            76656            68596            72872            71444            64492            65408            66464            67420 
  -9.1123141e+01          2209304            66796            66360            74844            67380            70012            67520            66776            68884            66716            67148            64604            67936            63668            63532            62216            62708            74232            72108            79956            73860            73476            73608            71348            70108            76668            68616            72896            71456            64500            65428            66496            67448 
  -9.0702955e+01          2210524            66844            66380            74900            67428            70044            67548            66784            68904            66756            67156            64680            67960            63716            63560            62272            62732            74288            72136            80004            73944            73480            73632            71452            70124            76712            68644            72908            71468            64516            65476            66544            67532 
  -9.0283896e+01          2210672            66844            66396            74900            67428            70044            67548            66796            68912            66756            67184            64680            67960            63716            63560            62280            62732            74288            72136            80004            73944            73480            73652            71452            70124            76712            68648            72940            71488            64516            65476            66544            67532 
  -8.9865945e+01          2211792            66900            66416            74924            67468            70084            67592            66816            68932            66788            67192            64748            67984            63732            63560            62296            62748            74336            72220            80040            73988            73496            73684            71580            70136            76744            68668            72952            71512            64572            65520            66576            67588 
  -8.9449062e+01          2211900            66900            66420            74924            67468            70084            67592            66824            68940            66788            67200            64748            67984            63732            63560            62296            62748            74336            72220            80040            73988            73496            73704            71580            70136            76744            68688            72960            71544            64572            65520            66576            67588 
  -8.9033215e+01          2213212            66924            66460            74932            67508            70124            67608            66864            69004            66820            67212            64800            68004            63736            63564            62304            62768            74412            72240            80076            74040            73508            73940            71680            70148            76748            68728            72992            71604            64592            65544            66628            67700 
  -8.8618375e+01          2214216            66960            66488            74952            67528            70128            67656            66896            69016            66836            67232            64836            68020            63748            63568            62336            62772            74452            72272            80100            74088            73516            73948            71736            70180            76784            68740            72992            71608            64888            65564            66660            67716 
  -8.8204513e+01          2214324            66960            66492            74952            67528            70128            67656            66896            69016            66836            67248            64836            68020            63748            63568            62336            62772            74452            72272            80100            74088            73516            74000            71736            70180            76784            68752            73000            71624            64888            65564            66660            67716 
  -8.7791601e+01          2216036            67152            66512            75000            67572            70196            67736            66908            69040            66876            67268            64900            68052            63804            63608            62360            62780            74504            72320            80180            74200            73528            74008            71924            70208            76820            68768            73004            71640            65020            65604            66752            67792 
  -8.7618600e+01          2229064            67404            66704            75040            67796            70448            67872            67284            69364            67036            67356            65108            68384            64144            64024            62856            63192            75416            72832            80356            74584            73528            74688            72068            70296            78652            69492            73456            72500            65716            66100            67136            68232 
  -8.7402349e+01          2232924            67540            66836            75120            67836            70544            68032            67300            69540            67148            67456            65132            68396            64340            64220            63032            63404            75784            73120            80468            74624            73740            74748            72072            70360            78772            69500            73504            72756            65752            66216            67212            68420 
  -8.7132035e+01          2236264            67624            66908            75136            67852            70640            68128            67376            69612            67196            67500            65204            68460            64528            64412            63276            63620            76172            73184            80524            74724            73808            74828            72092            70380            78988            69632            73596            72788            65936            66264            67384            68492 
  -8.6794142e+01          2240548            67744            66996            75148            67900            70828            68224            67544            69772            67244            67584            65260            68552            64796            64644            63456            63852            76360            73556            80628            74972            73900            75020            72108            70436            79120            69804            73716            72976            66028            66336            67516            68528 
  -8.6384342e+01          2241104            67744            67060            75148            67900            70828            68224            67544            69772            67244            67584            65352            68644            64796            64644            63456            63852            76360            73556            80628            74972            73900            75020            72108            70436            79120            69868            73716            72976            66180            66376            67548            68548 
  -8.5975299e+01          2244104            67796            67140            75164            67952            70916            68324            67672            69952            67316            67644            65400            68732            65032            64776            63576            63964            76564            73740            80708            75184            73972            75076            72128            70448            79248            69920            73808            73040            66324            66416            67608            68564 
  -8.5567055e+01          2244636            67820            67212            75164            67952            70916            68324            67672            69952            67316            67644            65436            68828            65032            64776            63576            63964            76564            73740            80708            75184            73972            75076            72128            70448            79248            70020            73808            73040            66424            66464            67636            68592 
  -8.5159581e+01          2245996            67824            67256            75172            67984            70956            68340            67728            69996            67352            67692            65460            68928            65112            64860            63644            64024            76672            73808            80740            75244            74004            75100            72140            70460            79284            70076            73852            73072            66492            66476            67648            68600 
  -8.4752853e+01          2248688            67880            67340            75196            68020            71044            68484            67824            70080            67412            67768            65512            68996            65244            65108            63736            64120            76788            73952            80876            75404            74088            75188            72184            70500            79364            70100            73944            73168            66580            66528            67656            68604 
  -8.4346842e+01          2249164            67880            67384            75196            68020            71044            68484            67824            70080            67412            67768            65564            69084            65244            65108            63736            64120            76788            73952            80876            75404            74088            75188            72184            70500            79364            70224            73944            73168            66660            66564            67684            68628 
  -8.3941524e+01          2251236            67908            67440            75204            68076            71124            68532            67924            70216            67456            67796            65596            69148            65372            65252            63800            64156            76880            74028            80972            75588            74212            75236            72212            70552            79436            70256            73992            73228            66712            66588            67696            68648 
  -8.3536873e+01          2251560            67908            67480            75204            68076            71124            68532            67924            70216            67456            67796            65640            69236            65372            65252            63800            64156            76880            74028            80972            75588            74212            75236            72212            70552            79436            70312            73992            73228            66756            66612            67712            68660 
  -8.3132862e+01          2252876            67940            67548            75204            68120            71156            68560            67976            70248            67472            67844            65660            69324            65412            65312            63832            64196            76920            74100            81048            75688            74280            75264            72244            70576            79476            70380            74020            73264            66776            66636            67724            68676 
  -8.2729466e+01          2254856            67976            67580            75212            68140            71232            68604            68036            70296            67512            67916            65688            69360            65576            65428            63904            64284            76992            74188            81132            75824            74384            75288            72268            70624            79584            70456            74068            73316            66868            66660            67752            68708 
  -8.2326660e+01          2255024            67976            67592            75212            68140            71232            68604            68036            70296            67512            67916            65704            69420            65576            65428            63904            64284            76992            74188            81132            75824            74384            75288            72268            70624            79584            70480            74068            73316            66872            66684            67776            68712 
  -8.1924418e+01          2256560            68004            67616            75220            68180            71316            68632            68096            70332            67552            67980            65720            69468            65712            65536            63972            64332            77060            74280            81192            75908            74468            75312            72284            70648            79644            70496            74120            73356            66916            66684            67796            68728 
  -8.1522716e+01          2256840            68004            67640            75220            68180            71316            68632            68096            70332            67552            67980            65740            69524            65712            65536            63972            64332            77060            74280            81192            75908            74468            75312            72284            70648            79644            70540            74120            73356            66980            66716            67824            68740 
  -8.1121529e+01          2257544            68008            67652            75224            68204            71344            68636            68112            70368            67560            68004            65760            69548            65748            65580            64012            64344            77084            74304            81228            75956            74492            75316            72292            70660            79680            70572            74132            73380            67028            66716            67856            68744 
  -8.0720831e+01          2258944            68024            67680            75236            68224            71392            68676            68168            70448            67600            68048            65796            69592            65812            65648            64084            64432            77116            74360            81304            76012            74588            75324            72316            70696            79736            70600            74172            73408            67072            66728            67888            68764 
  -8.0320599e+01          2259136            68024            67692            75236            68224            71392            68676            68168            70448            67600            68048            65808            69652            65812            65648            64084            64432            77116            74360            81304            76012            74588            75324            72316            70696            79736            70636            74172            73408            67124            66736            67888            68776 
  -7.9920808e+01          2260748            68044            67728            75244            68248            71452            68760            68228            70512            67620            68080            65820            69728            65936            65720            64152            64484            77148            74420            81384            76088            74652            75340            72348            70716            79800            70644            74220            73464            67144            66736            68088            68800 
  -7.9521433e+01          2260920            68044            67760            75244            68248            71452            68760            68228            70512            67620            68080            65836            69768            65936            65720            64152            64484            77148            74420            81384            76088            74652            75340            72348            70716            79800            70664            74220            73464            67184            66736            68088            68824 
  -7.9122450e+01          2261572            68056            67768            75244            68264            71484            68784            68260            70536            67632            68080            65856            69812            65964            65740            64196            64512            77168            74432            81396            76120            74684            75344            72356            70720            79820            70676            74252            73496            67208            66736            68148            68828 
  -7.8723835e+01          2263684            68060            67788            75244            68308            71520            68836            68276            70580            67676            68124            65880            69836            66048            65808            64240            64592            77196            74484            81472            76172            74720            75356            72376            70736            79844            70696            74292            73544            67256            66756            69128            68840 
  -7.8325564e+01          2263784            68060            67788            75244            68308            71520            68836            68276            70580            67676            68124            65900            69868            66048            65808            64240            64592            77196            74484            81472            76172            74720            75356            72376            70736            79844            70712            74292            73544            67272            66768            69128            68844 
  -7.7927612e+01          2264940            68068            67800            75244            68324            71556            68852            68312            70640            67708            68156            65908            69908            66116            65896            64284            64624            77216            74520            81536            76276            74784            75364            72404            70768            79912            70716            74328            73612            67320            66772            69172            68844 
  -7.7529955e+01          2265100            68068            67824            75244            68324            71556            68852            68312            70640            67708            68156            65928            69936            66116            65896            64284            64624            77216            74520            81536            76276            74784            75364            72404            70768            79912            70740            74328            73612            67372            66772            69172            68856 
  -7.7132570e+01          2266308            68072            67844            75244            68332            71580            68964            68336            70692            67728            68184            65936            70016            66308            65932            64312            64676            77236            74548            81584            76320            74808            75368            72436            70808            79936            70764            74352            73636            67484            66780            69220            68872 
  -7.6880145e+01          2293616            68228            67864            75420            68840            71824            69212            68644            70696            67956            68372            66108            70204            66392            66164            64676            64868            77468            74812            81872            76804            75156            76108            73556            71116            80120            71024            74552            73664            78012            71296            73620            68968 
  -7.6564613e+01          2294944            68228            67968            75420            68904            71824            69212            68644            70808            67956            68372            66108            70204            66392            66164            64720            65032            77520            74812            81872            76936            75156            76120            73804            71116            80120            71120            74656            73860            78012            71296            73620            68968 
  -7.6170199e+01          2296420            68244            67988            75456            68944            71888            69252            68676            70816            67976            68376            66144            70220            66404            66224            64844            65124            77528            74836            81912            77108            75192            76200            73808            71284            80132            71172            74680            73936            78032            71356            73636            69032 
  -7.5773562e+01          2298136            68264            67996            75500            68988            71964            69332            68700            70824            68016            68376            66192            70228            66408            66260            64912            65160            77536            74864            82052            77184            75232            76372            73996            71448            80148            71196            74700            73976            78108            71484            73648            69072 
  -7.5377090e+01          2298560            68268            68016            75500            69080            71964            69332            68700            70832            68016            68376            66192            70228            66408            66260            64972            65200            77536            74864            82052            77260            75232            76372            73996            71448            80148            71236            74768            73992            78108            71484            73648            69072 
  -7.4980759e+01          2301760            68300            68028            75512            69116            71980            69388            68720            70844            68052            68384            66200            70232            66412            66264            65004            65224            77548            74888            82144            77308            75288            76496            74100            71536            80164            71252            74784            74020            78212            71520            73672            71168 
  -7.4584545e+01          2301952            68300            68040            75512            69140            71980            69388            68720            70848            68052            68384            66200            70232            66412            66264            65036            65256            77548            74888            82144            77356            75288            76496            74100            71536            80164            71260            74800            74036            78212            71520            73672            71168 
  -7.4188425e+01          2302500            68304            68040            75516            69148            71984            69416            68728            70852            68060            68384            66212            70232            66412            66264            65100            65296            77548            74888            82164            77436            75308            76544            74140            71568            80164            71284            74820            74048            78236            71544            73676            71184 
  -7.3792373e+01          2303516            68312            68060            75532            69152            71992            69484            68740            70860            68080            68384            66232            70244            66416            66284            65124            65332            77552            74904            82196            77464            75328            76692            74208            71636            80192            71300            74836            74084            78416            71572            73684            71224 
  -7.3396367e+01          2303632            68312            68068            75532            69160            71992            69484            68740            70860            68080            68384            66232            70244            66416            66284            65144            65368            77552            74904            82196            77476            75328            76692            74208            71636            80192            71300            74852            74100            78416            71572            73684            71224 
  -7.3000380e+01          2304016            68320            68072            75540            69168            71996            69500            68752            70864            68080            68384            66236            70244            66420            66284            65148            65400            77552            74928            82216            77496            75332            76740            74220            71672            80196            71336            74868            74112            78428            71576            73692            71244 
  -7.2604390e+01          2306844            68324            68080            75556            69176            72012            69572            68788            70868            68084            68384            66244            70248            66420            66284            65172            65452            77564            74964            82276            77524            75356            76812            74272            71724            80228            71360            74888            74128            78464            71592            73700            73328 
  -7.2208371e+01          2307160            68324            68088            75556            69192            72012            69572            68788            70868            68084            68384            66244            70248            66420            66284            65228            65548            77564            74964            82276            77616            75356            76812            74272            71724            80228            71364            74900            74160            78464            71592            73700            73328 
  -7.1812298e+01          2307892            68344            68100            75564            69196            72032            69620            68812            70868            68088            68384            66264            70248            66428            66288            65284            65632            77568            74980            82292            77656            75372            76860            74316            71776            80244            71364            74920            74184            78512            71624            73700            73372 
  -7.1416148e+01          2308036            68344            68112            75564            69208            72032            69620            68812            70876            68088            68384            66264            70248            66428            66288            65320            65660            77568            74980            82292            77672            75372            76860            74316            71776            80244            71376            74920            74200            78512            71624            73704            73372 
  -7.1019894e+01          2308380            68348            68116            75584            69220            72040            69648            68820            70876            68088            68384            66268            70248            66428            66292            65356            65704            77572            74984            82312            77684            75376            76888            74324            71800            80252            71400            74924            74220            78516            71628            73704            73376 
  -7.0623513e+01          2308932            68372            68116            75612            69236            72060            69692            68828            70884            68108            68388            66284            70252            66428            66300            65384            65740            77576            74988            82336            77692            75412            76932            74348            71836            80264            71424            74924            74244            78532            71644            73704            73392 
  -7.0226978e+01          2309056            68372            68116            75624            69256            72060            69692            68828            70888            68108            68388            66284            70252            66428            66300            65416            65772            77576            74988            82336            77704            75412            76932            74348            71836            80264            71436            74924            74244            78532            71644            73704            73392 
  -6.9830264e+01          2309488            68392            68120            75636            69264            72060            69728            68836            70888            68128            68388            66288            70260            66428            66304            65424            65776            77576            74996            82364            77712            75428            76996            74368            71868            80280            71452            74936            74284            78536            71660            73704            73408 
  -6.9433345e+01          2309540            68392            68124            75636            69272            72060            69728            68836            70892            68128            68388            66288            70260            66428            66304            65440            65788            77576            74996            82364            77716            75428            76996            74368            71868            80280            71452            74940            74284            78536            71660            73704            73408 
  -6.9036197e+01          2309756            68392            68124            75644            69284            72064            69752            68840            70896            68128            68388            66292            70260            66432            66308            65460            65804            77576            74996            82388            77720            75432            77032            74376            71884            80280            71460            74940            74288            78544            71660            73704            73408 
  -6.8638791e+01          2310108            68400            68124            75660            69296            72072            69788            68856            70900            68136            68388            66300            70260            66432            66312            65480            65820            77580            74996            82416            77720            75440            77084            74392            71932            80280            71472            74940            74296            78548            71676            73704            73408 
  -6.8241103e+01          2310188            68400            68132            75660            69304            72072            69788            68856            70900            68136            68388            66300            70260            66432            66312            65492            65832            77580            74996            82416            77724            75440            77084            74392            71932            80280            71488            74960            74296            78548            71676            73704            73408 
  -6.7843105e+01          2310716            68404            68140            75676            69324            72076            69836            68864            70900            68148            68388            66320            70260            66436            66320            65516            65852            77584            75008            82448            77748            75460            77112            74400            71968            80316            71516            74972            74368            78552            71684            73704            73416 
  -6.7444771e+01          2310784            68404            68140            75676            69328            72076            69836            68864            70900            68148            68388            66320            70260            66436            66320            65528            65884            77584            75008            82448            77748            75460            77112            74400            71968            80316            71532            74976            74368            78552            71684            73704            73416 
  -6.7046074e+01          2311100            68416            68148            75684            69352            72084            69848            68868            70904            68160            68388            66324            70260            66436            66324            65552            65908            77588            75008            82476            77760            75468            77124            74400            71988            80332            71552            74992            74388            78556            71688            73704            73420 
  -6.6646985e+01          2311552            68428            68156            75700            69364            72084            69884            68880            70904            68172            68388            66332            70264            66444            66328            65576            65932            77596            75012            82508            77768            75500            77204            74400            72020            80348            71564            74996            74412            78564            71688            73704            73432 
  -6.6247477e+01          2311656            68428            68164            75704            69364            72084            69884            68880            70904            68172            68388            66332            70264            66444            66328            65608            65944            77596            75012            82508            77776            75500            77204            74400            72036            80348            71584            75000            74412            78564            71688            73704            73432 
  -6.5847523e+01          2314528            68432            68172            75740            69380            72104            69984            68936            70912            68188            68392            66348            70264            66452            66336            65636            65976            77608            75064            82564            77832            75524            77268            74416            72052            80364            71660            75016            74432            78584            73740            73704            73448 
  -6.5447092e+01          2314604            68432            68176            75740            69380            72104            69984            68936            70924            68188            68392            66348            70264            66452            66336            65660            65996            77608            75064            82564            77832            75524            77268            74416            72052            80364            71660            75032            74432            78584            73740            73704            73448 
  -6.5046157e+01          2314876            68432            68184            75748            69396            72108            70000            68952            70928            68196            68392            66352            70264            66452            66348            65676            66024            77612            75072            82576            77840            75528            77276            74428            72068            80368            71688            75040            74444            78588            73740            73704            73452 
  -6.4644688e+01          2315320            68444            68184            75768            69404            72112            70036            68972            70928            68208            68392            66364            70264            66452            66360            65684            66040            77616            75096            82608            77852            75540            77316            74432            72100            80372            71748            75044            74484            78588            73740            73704            73468 
  -6.4242654e+01          2315404            68444            68184            75768            69432            72112            70036            68972            70932            68208            68392            66364            70264            66452            66360            65700            66072            77616            75096            82608            77852            75540            77316            74432            72100            80372            71748            75048            74484            78588            73740            73704            73468 
  -6.3840027e+01          2315856            68452            68196            75792            69436            72116            70108            68992            70936            68216            68392            66368            70268            66456            66376            65736            66104            77616            75108            82620            77872            75552            77364            74448            72116            80376            71784            75052            74484            78592            73740            73704            73484 
  -6.3436775e+01          2315928            68452            68208            75792            69436            72116            70108            68992            70948            68216            68392            66368            70268            66456            66376            65760            66124            77616            75108            82620            77872            75552            77364            74448            72116            80376            71784            75056            74484            78592            73740            73704            73484 
  -6.3032868e+01          2316312            68456            68216            75800            69444            72128            70148            69048            70952            68244            68392            66388            70268            66460            66384            65772            66156            77628            75108            82628            77896            75556            77380            74460            72124            80380            71812            75068            74492            78592            73740            73704            73488 
  -6.2628272e+01          2316808            68460            68216            75812            69452            72140            70232            69068            70952            68264            68392            66392            70268            66460            66404            65776            66176            77640            75116            82652            77904            75580            77400            74464            72140            80384            71872            75084            74560            78592            73740            73704            73512 
  -6.2222957e+01          2316872            68460            68220            75812            69452            72140            70232            69068            70964            68264            68392            66392            70268            66460            66404            65792            66196            77640            75116            82652            77904            75580            77400            74464            72140            80384            71872            75096            74560            78592            73740            73704            73512 
  -6.1816889e+01          2317564            68472            68228            75832            69484            72156            70336            69136            70972            68308            68392            66392            70268            66460            66408            65804            66224            77664            75136            82688            77924            75592            77432            74504            72164            80384            71920            75112            74608            78596            73740            73704            73524 
  -6.1410035e+01          2317704            68472            68244            75832            69512            72156            70336            69136            70976            68308            68392            66392            70268            66460            66408            65848            66272            77664            75136            82688            77924            75592            77432            74504            72164            80384            71920            75112            74608            78596            73740            73704            73524 
  -6.1002361e+01          2317956            68480            68244            75836            69516            72160            70380            69152            70988            68344            68392            66392            70272            66464            66416            65868            66284            77664            75136            82704            77928            75596            77432            74508            72164            80392            71940            75120            74620            78596            73740            73704            73524 
  -6.0798096e+01          2325764            68684            68244            75908            69524            72328            70584            69356            70992            68348            68740            66672            70472            66588            66828            66048            66464            77716            75700            84648            78764            76040            77668            74780            72464            80392            72076            75188            74628            78632            73808            73844            73636 
  -6.0542766e+01          2326940            68684            68384            75948            69676            72328            70584            69456            71116            68360            68740            66672            70472            66588            66828            66268            66464            77716            75700            84648            78764            76044            77668            74780            72704            80456            72076            75188            74708            78632            73808            73844            73636 
  -6.0223602e+01          2328076            68704            68408            75952            69704            72384            70620            69480            71120            68360            68864            66700            70504            66600            66888            66320            66500            77724            75716            84704            78828            76148            77716            74836            72880            80472            72076            75188            74708            78632            73824            73868            73648 
  -5.9824648e+01          2329272            68736            68424            75960            69728            72416            70628            69500            71132            68360            68964            66764            70532            66624            67012            66340            66572            77724            75732            84756            78912            76204            77792            74932            72948            80476            72076            75188            74724            78644            73856            73912            73704 
  -5.9413443e+01          2329552            68736            68436            75960            69760            72416            70628            69520            71144            68360            68964            66764            70532            66624            67012            66376            66572            77724            75732            84756            78912            76276            77792            74932            73044            80476            72076            75188            74724            78644            73856            73912            73704 
  -5.9001257e+01          2330336            68760            68444            75960            69788            72436            70648            69528            71152            68360            69036            66816            70568            66656            67072            66416            66588            77724            75744            84784            78948            76328            77816            74976            73100            80480            72084            75216            74724            78644            73884            73928            73728 
  -5.8588036e+01          2331564            68808            68444            75960            69816            72464            70672            69548            71156            68360            69216            66892            70608            66692            67140            66444            66644            77736            75752            84844            78988            76392            77908            75064            73180            80504            72084            75216            74748            78644            73920            73944            73776 
  -5.8173734e+01          2331744            68808            68456            75964            69836            72464            70672            69556            71164            68360            69216            66892            70608            66692            67140            66472            66644            77736            75752            84844            78988            76464            77908            75064            73208            80504            72084            75216            74748            78644            73920            73944            73776 
  -5.7758317e+01          2332820            68872            68468            75972            69852            72520            70712            69564            71172            68360            69316            66968            70644            66716            67240            66508            66696            77748            75760            84900            79020            76500            77980            75152            73252            80512            72092            75220            74764            78644            73932            73952            73812 
  -5.7341745e+01          2332992            68872            68476            75972            69876            72520            70712            69600            71188            68364            69316            66968            70644            66716            67240            66528            66696            77748            75760            84900            79020            76520            77980            75152            73296            80512            72092            75220            74764            78644            73932            73952            73812 
  -5.6923976e+01          2333944            68940            68484            75980            69900            72576            70748            69612            71200            68368            69380            67068            70696            66744            67320            66540            66716            77756            75776            84948            79040            76524            78060            75220            73332            80524            72096            75224            74768            78648            73952            73956            73848 
  -5.6504967e+01          2334132            68940            68492            75980            69924            72576            70748            69632            71208            68368            69380            67068            70696            66744            67320            66612            66716            77756            75776            84948            79040            76544            78060            75220            73368            80524            72096            75224            74768            78648            73952            73956            73848 
  -5.6084674e+01          2334608            68956            68500            75984            69948            72616            70780            69644            71212            68372            69428            67088            70720            66756            67336            66612            66736            77756            75776            84976            79060            76556            78084            75252            73416            80528            72096            75224            74780            78648            73956            73956            73856 
  -5.5663041e+01          2335332            68976            68508            75988            69960            72652            70808            69656            71216            68372            69496            67140            70744            66776            67408            66628            66768            77764            75792            85012            79092            76568            78124            75320            73444            80548            72100            75224            74780            78652            73980            73960            73876 
  -5.5240028e+01          2335592            68976            68516            75988            69984            72652            70808            69660            71220            68372            69540            67140            70744            66776            67408            66736            66768            77764            75792            85012            79092            76584            78124            75320            73496            80548            72100            75224            74780            78652            73980            73960            73876 
  -5.4901618e+01          2337020            68988            68552            75988            70012            72716            70848            69684            71232            68372            69568            67224            70800            66848            67512            66764            66808            77772            75824            85100            79168            76616            78140            75504            73628            80600            72104            75228            74848            78656            73988            73992            73936 
  -5.4478605e+01          2337236            68988            68552            75992            70024            72720            70848            69692            71232            68372            69568            67304            70812            66848            67520            66816            66812            77772            75824            85100            79176            76616            78140            75508            73628            80600            72104            75228            74856            78656            73988            73992            73948 
  -5.4140195e+01          2337560            68988            68560            75992            70024            72720            70856            69692            71232            68372            69632            67308            70824            66884            67544            66820            66816            77776            75832            85120            79176            76640            78148            75520            73660            80620            72104            75228            74880            78656            73988            73992            73956 
  -5.3717182e+01          2338172            69000            68560            75992            70024            72752            70876            69692            71232            68372            69696            67348            70844            66916            67588            66824            66828            77788            75864            85188            79188            76648            78168            75568            73692            80640            72108            75228            74900            78656            73988            74016            73988 
  -5.3378772e+01          2338212            69000            68560            75992            70028            72752            70876            69704            71232            68372            69696            67348            70844            66916            67588            66848            66828            77788            75864            85188            79188            76648            78168            75568            73692            80640            72108            75228            74900            78656            73988            74016            73988 
  -5.2955759e+01          2339148            69012            68560            75992            70048            72776            70912            69708            71232            68372            69792            67388            70892            66952            67672            66864            66844            77796            75880            85232            79216            76808            78180            75632            73716            80660            72112            75228            74940            78656            74004            74032            74040 
  -5.2617349e+01          2339220            69012            68560            75992            70048            72776            70912            69728            71236            68372            69792            67388            70892            66952            67672            66912            66844            77796            75880            85232            79216            76808            78180            75632            73716            80660            72112            75228            74940            78656            74004            74032            74040 
  -5.2194336e+01          2339616            69016            68564            75992            70056            72796            70928            69728            71240            68372            69824            67388            70908            66960            67704            66932            66844            77796            75880            85268            79240            76840            78192            75660            73740            80676            72116            75228            74952            78660            74008            74036            74072 
  -5.1855925e+01          2340412            69024            68564            75992            70056            72836            70960            69732            71244            68372            69864            67408            70940            66988            67756            66964            66860            77808            75892            85312            79260            76920            78228            75696            73836            80704            72124            75232            75012            78660            74012            74056            74100 
  -5.1432913e+01          2340460            69024            68568            75992            70068            72836            70960            69736            71244            68372            69864            67408            70940            66988            67756            66992            66860            77808            75892            85312            79260            76920            78228            75696            73836            80704            72124            75232            75012            78660            74012            74056            74100 
  -5.1094502e+01          2340792            69024            68568            75992            70072            72836            70964            69736            71252            68372            69884            67412            70976            67004            67776            67024            66868            77808            75904            85324            79260            76940            78248            75724            73860            80704            72124            75232            75020            78664            74032            74064            74124 
  -5.0671489e+01          2341568            69052            68572            76000            70080            72856            70968            69740            71252            68372            69968            67428            71008            67052            67836            67052            66892            77828            75920            85360            79272            76952            78272            75760            73996            80724            72124            75232            75052            78664            74032            74096            74156 
  -5.0333079e+01          2341776            69080            68620            76008            70080            72856            70968            69760            71272            68372            69968            67428            71008            67052            67836            67128            66892            77828            75920            85360            79272            76952            78272            75760            73996            80724            72128            75232            75052            78664            74036            74096            74156 
  -4.9910066e+01          2342488            69100            68652            76020            70084            72860            70968            69768            71276            68372            70056            67464            71044            67116            67880            67136            66944            77832            75920            85396            79292            76952            78276            75804            74068            80724            72128            75232            75056            78664            74036            74180            74188 
  -4.9571656e+01          2342572            69100            68684            76024            70092            72860            70968            69772            71284            68372            70056            67464            71044            67116            67880            67160            66944            77832            75920            85396            79292            76952            78276            75804            74068            80724            72132            75232            75056            78664            74036            74180            74188 
  -4.9148643e+01          2342940            69104            68696            76040            70108            72860            70980            69780            71296            68372            70076            67472            71044            67132            67904            67172            66968            77832            75924            85404            79296            76952            78304            75816            74116            80740            72132            75232            75088            78664            74036            74204            74196 
  -4.8810233e+01          2343592            69124            68716            76052            70112            72864            70988            69796            71300            68372            70176            67500            71056            67184            67948            67200            66996            77836            75928            85440            79320            76964            78344            75840            74164            80740            72132            75232            75096            78664            74036            74248            74224 
  -4.8387220e+01          2343668            69124            68716            76052            70112            72864            70988            69816            71312            68372            70176            67500            71056            67184            67948            67240            66996            77836            75928            85440            79320            76964            78344            75840            74164            80740            72136            75232            75096            78664            74036            74248            74224 
  -4.8048810e+01          2343956            69136            68720            76052            70116            72864            70988            69816            71312            68372            70192            67504            71060            67212            67968            67248            67012            77836            75928            85444            79336            76984            78356            75872            74176            80744            72136            75232            75108            78664            74036            74276            74256 
  -4.7625797e+01          2344564            69136            68760            76060            70124            72872            70992            69820            71320            68372            70268            67508            71096            67260            68012            67256            67056            77840            75936            85468            79340            77000            78384            75920            74208            80744            72136            75232            75108            78664            74036            74312            74324 
  -4.7287387e+01          2344640            69136            68788            76060            70132            72872            70992            69828            71324            68372            70268            67508            71096            67260            68012            67284            67056            77840            75936            85468            79340            77000            78384            75920            74208            80744            72136            75232            75108            78664            74036            74312            74324 
  -4.6864374e+01          2345212            69156            68808            76084            70140            72880            70992            69828            71336            68372            70308            67536            71112            67308            68068            67292            67080            77844            75936            85496            79344            77012            78416            75948            74268            80744            72136            75232            75108            78664            74036            74364            74364 
  -4.6525964e+01          2345276            69156            68820            76084            70144            72880            70992            69848            71340            68372            70308            67536            71112            67308            68068            67316            67080            77844            75936            85496            79344            77012            78416            75948            74268            80744            72136            75232            75108            78664            74036            74364            74364 
  -4.6102951e+01          2345508            69168            68836            76092            70144            72880            70992            69848            71340            68372            70320            67548            71120            67316            68084            67332            67100            77844            75936            85516            79352            77028            78444            75960            74272            80744            72136            75232            75108            78664            74036            74376            74368 
  -4.5764541e+01          2346024            69172            68848            76100            70144            72884            70992            69848            71344            68372            70372            67564            71144            67364            68160            67364            67128            77852            75948            85528            79368            77036            78464            76004            74316            80744            72136            75232            75108            78664            74036            74404            74384 
  -4.5341528e+01          2346120            69172            68884            76100            70148            72884            70992            69860            71356            68372            70384            67564            71144            67364            68160            67384            67128            77852            75948            85528            79368            77036            78464            76004            74316            80744            72136            75232            75108            78664            74036            74404            74384 
  -4.5003117e+01          2346332            69176            68896            76100            70152            72884            70992            69860            71360            68372            70396            67576            71144            67372            68196            67388            67132            77852            75948            85528            79372            77052            78476            76020            74324            80744            72136            75232            75108            78664            74036            74444            74400 
  -4.4580105e+01          2346772            69184            68932            76116            70152            72884            70992            69860            71376            68376            70424            67588            71160            67404            68236            67412            67156            77852            75956            85540            79384            77064            78516            76052            74344            80744            72136            75232            75108            78664            74036            74480            74412 
  -4.4241694e+01          2346836            69184            68952            76116            70160            72884            70992            69872            71376            68376            70424            67588            71160            67404            68236            67436            67156            77852            75956            85540            79384            77064            78516            76052            74344            80744            72136            75232            75108            78664            74036            74480            74412 
  -4.3818681e+01          2347364            69200            68980            76140            70160            72908            71012            69876            71380            68376            70488            67604            71192            67436            68268            67452            67184            77852            75956            85544            79388            77084            78536            76084            74380            80744            72136            75232            75108            78664            74036            74520            74444 
  -4.3480271e+01          2347760            69200            68992            76140            70164            72908            71012            69884            71380            68376            70504            67604            71192            67436            68524            67552            67184            77852            75956            85544            79388            77084            78536            76084            74380            80744            72136            75232            75108            78664            74036            74520            74444 
  -4.3057258e+01          2348364            69200            69008            76152            70172            72908            71012            69884            71388            68376            70516            67616            71196            67472            68656            67580            67200            77852            75956            85612            79392            77088            78672            76160            74396            80744            72136            75232            75108            78664            74036            74524            74456 
  -4.2718848e+01          2349872            69224            69036            76208            70204            72956            71040            69944            71416            68376            70652            67672            71236            67540            68888            67736            67280            77852            75972            85640            79420            77156            78772            76276            74452            80744            72136            75232            75108            78664            74036            74544            74460 
  -4.2295835e+01          2349912            69224            69068            76208            70204            72956            71040            69944            71420            68376            70652            67672            71236            67540            68888            67736            67280            77856            75972            85640            79420            77156            78772            76276            74452            80744            72136            75232            75108            78664            74036            74544            74460 
  -4.1957425e+01          2351300            69232            69108            76232            70212            72956            71072            70156            71440            68376            70712            67716            71260            67580            68964            68148            67332            77856            75980            85660            79428            77224            78840            76376            74496            80744            72136            75232            75108            78664            74036            74564            74460 
  -4.1534412e+01          2351332            69232            69140            76232            70212            72956            71072            70156            71440            68376            70712            67716            71260            67580            68964            68148            67332            77856            75980            85660            79428            77224            78840            76376            74496            80744            72136            75232            75108            78664            74036            74564            74460 
  -4.1196002e+01          2354036            69236            69156            76236            70212            72956            71076            72324            71440            68376            70712            67720            71272            67604            68984            68316            67456            77856            75984            85660            79428            77248            78880            76384            74568            80744            72136            75232            75108            78664            74036            74572            74460 
  -4.0772989e+01          2355196            69248            69172            76244            70212            72976            71096            72424            71452            68376            70816            67732            71284            67660            69088            68688            67492            77856            75988            85680            79440            77296            78972            76408            74632            80744            72136            75232            75108            78664            74036            74584            74460 
  -4.0434579e+01          2355496            69248            69200            76244            70212            72976            71096            72424            71460            68376            70816            67732            71284            67660            69088            68948            67492            77860            75988            85680            79440            77296            78972            76408            74632            80744            72136            75232            75108            78664            74036            74584            74460 
  -4.0011566e+01          2370584            69292            69304            76248            70268            73116            71096            72464            71584            68460            70928            67876            71488            70820            69180            71200            67724            77860            76176            85716            79492            77320            79060            76580            74892            80744            72192            75368            81444            78884            74468            74656            74684 
  -3.9673156e+01          2376472            69388            69332            76368            70304            73164            71348            72508            71616            68460            70996            67988            71512            71112            69420            71300            67760            77936            76388            85776            79628            77340            79148            76744            74996            80804            72212            75408            84128            78968            74692            74944            74784 
  -3.9250143e+01          2376996            69388            69332            76368            70304            73164            71348            72508            71616            68508            71028            68120            71568            71112            69420            71300            67760            77936            76388            85776            79628            77340            79148            76744            74996            80804            72212            75408            84384            78968            74692            74944            74784 
  -3.8911732e+01          2378212            69404            69332            76376            70308            73180            71464            72508            71636            68508            71028            68176            71568            71152            69484            71328            67760            77952            76416            85792            79628            77340            79268            76776            75060            80804            72212            75408            84736            78968            74760            74968            74912 
  -3.8488720e+01          2378268            69404            69332            76376            70308            73180            71488            72508            71636            68512            71032            68196            71568            71152            69484            71328            67760            77952            76420            85792            79628            77340            79268            76776            75060            80804            72212            75408            84736            78968            74760            74968            74912 
  -3.8150309e+01          2378536            69404            69332            76376            70308            73184            71504            72508            71644            68512            71044            68212            71568            71160            69508            71352            67760            77952            76420            85792            79628            77340            79276            76800            75060            80804            72212            75408            84820            78968            74780            74980            74920 
  -3.7727297e+01          2380292            69488            69368            76420            70336            73224            71540            72564            71672            68512            71056            68244            71568            71160            69620            71476            67824            78020            76496            85840            79668            77340            79388            76908            75096            80804            72212            75408            85052            78968            74932            75056            75032 
  -3.7388886e+01          2380632            69488            69368            76420            70336            73224            71540            72564            71672            68556            71120            68428            71612            71164            69620            71476            67824            78020            76496            85840            79668            77340            79388            76908            75096            80804            72212            75408            85052            78968            74932            75056            75032 
  -3.6965873e+01          2381184            69492            69376            76428            70336            73252            71560            72564            71692            68564            71144            68472            71620            71164            69636            71504            67836            78024            76500            85848            79668            77340            79400            76952            75116            80804            72212            75408            85172            78968            74960            75104            75068 
  -3.6627463e+01          2381212            69492            69376            76428            70336            73252            71560            72564            71692            68564            71152            68492            71620            71164            69636            71504            67836            78024            76500            85848            79668            77340            79400            76952            75116            80804            72212            75408            85172            78968            74960            75104            75068 
  -3.6204450e+01          2381372            69496            69376            76428            70336            73264            71560            72564            71700            68568            71160            68512            71620            71164            69636            71508            67836            78024            76504            85852            79668            77340            79400            76964            75124            80804            72212            75408            85220            78968            74972            75116            75068 
  -3.5866040e+01          2381704            69516            69376            76432            70336            73280            71564            72564            71724            68568            71180            68528            71620            71164            69636            71532            67840            78024            76504            85852            79672            77340            79416            76992            75136            80804            72212            75408            85308            78968            74980            75144            75084 
  -3.5443027e+01          2381728            69516            69376            76432            70336            73280            71564            72564            71724            68568            71196            68536            71620            71164            69636            71532            67840            78024            76504            85852            79672            77340            79416            76992            75136            80804            72212            75408            85308            78968            74980            75144            75084 
  -3.5104617e+01          2381900            69516            69376            76432            70336            73284            71564            72564            71744            68568            71200            68560            71624            71164            69640            71540            67840            78024            76504            85852            79672            77340            79424            77004            75136            80804            72212            75408            85348            78968            74992            75156            75104 
  -3.4681604e+01          2382220            69520            69376            76436            70336            73288            71564            72568            71764            68568            71200            68576            71640            71164            69644            71556            67844            78032            76508            85852            79672            77340            79444            77052            75148            80804            72212            75408            85420            78968            75024            75168            75124 
  -3.4343194e+01          2382228            69520            69376            76436            70336            73288            71564            72568            71764            68568            71208            68576            71640            71164            69644            71556            67844            78032            76508            85852            79672            77340            79444            77052            75148            80804            72212            75408            85420            78968            75024            75168            75124 
  -3.3920181e+01          2382468            69520            69376            76444            70336            73304            71564            72568            71780            68572            71228            68592            71640            71164            69644            71568            67844            78032            76508            85852            79672            77340            79444            77080            75148            80804            72212            75408            85472            78968            75048            75188            75148 
  -3.3581771e+01          2382496            69520            69376            76444            70336            73304            71564            72568            71780            68572            71240            68608            71640            71164            69644            71568            67844            78032            76508            85852            79672            77340            79444            77080            75148            80804            72212            75408            85472            78968            75048            75188            75148 
  -3.3158758e+01          2382648            69524            69376            76444            70336            73312            71564            72568            71784            68572            71244            68632            71652            71164            69648            71572            67844            78036            76508            85852            79672            77340            79444            77088            75152            80804            72212            75408            85520            78968            75052            75192            75164 
  -3.2820348e+01          2382880            69532            69376            76444            70336            73316            71564            72568            71784            68572            71244            68644            71660            71164            69648            71600            67856            78036            76512            85852            79672            77340            79444            77120            75172            80804            72212            75408            85584            78968            75056            75216            75176 
  -3.2397335e+01          2382888            69532            69376            76444            70336            73316            71564            72568            71784            68572            71244            68652            71660            71164            69648            71600            67856            78036            76512            85852            79672            77340            79444            77120            75172            80804            72212            75408            85584            78968            75056            75216            75176 
  -3.2058924e+01          2383004            69536            69376            76444            70336            73316            71564            72568            71788            68572            71248            68668            71660            71164            69648            71608            67856            78040            76512            85856            79672            77340            79444            77132            75176            80804            72212            75408            85624            78968            75060            75220            75184 
  -3.1635912e+01          2383244            69540            69376            76444            70336            73316            71564            72572            71792            68572            71256            68680            71664            71164            69652            71628            67860            78048            76512            85856            79672            77340            79452            77172            75196            80804            72212            75408            85688            78968            75064            75248            75188 
  -3.1297501e+01          2383264            69540            69376            76444            70336            73316            71564            72572            71792            68572            71256            68700            71664            71164            69652            71628            67860            78048            76512            85856            79672            77340            79452            77172            75196            80804            72212            75408            85688            78968            75064            75248            75188 
  -3.0874489e+01          2383484            69556            69376            76448            70336            73320            71564            72572            71796            68572            71256            68708            71668            71164            69652            71632            67860            78052            76516            85864            79672            77340            79468            77196            75200            80804            72212            75408            85744            78968            75072            75280            75208 
  -3.0536078e+01          2383516            69556            69376            76448            70336            73320            71564            72572            71796            68572            71276            68720            71668            71164            69652            71632            67860            78052            76516            85864            79672            77340            79468            77196            75200            80804            72212            75408            85744            78968            75072            75280            75208 
  -3.0113065e+01          2383644            69556            69376            76456            70336            73320            71564            72572            71800            68576            71288            68720            71688            71164            69656            71640            67864            78056            76516            85864            79672            77340            79472            77208            75200            80804            72212            75408            85764            78968            75072            75300            75212 
  -2.9774655e+01          2383876            69576            69376            76456            70336            73320            71564            72572            71812            68576            71288            68724            71688            71164            69664            71644            67864            78064            76516            85872            79672            77340            79472            77232            75204            80804            72212            75408            85824            78968            75108            75320            75236 
  -2.9351642e+01          2383928            69576            69376            76456            70336            73320            71564            72572            71812            68576            71324            68740            71688            71164            69664            71644            67864            78064            76516            85872            79672            77340            79472            77232            75204            80804            72212            75408            85824            78968            75108            75320            75236 
  -2.9013232e+01          2384032            69584            69376            76456            70336            73320            71564            72572            71816            68576            71332            68756            71692            71164            69664            71644            67864            78068            76520            85872            79672            77340            79476            77232            75212            80804            72212            75408            85856            78968            75116            75324            75236 
  -2.8590219e+01          2384340            69600            69376            76468            70336            73320            71568            72572            71824            68576            71344            68776            71696            71164            69676            71656            67868            78072            76520            85876            79680            77340            79496            77264            75228            80804            72212            75408            85912            78968            75136            75348            75256 
  -2.8251809e+01          2384356            69600            69376            76468            70336            73320            71568            72572            71824            68576            71352            68784            71696            71164            69676            71656            67868            78072            76520            85876            79680            77340            79496            77264            75228            80804            72212            75408            85912            78968            75136            75348            75256 
  -2.7828796e+01          2386116            69696            69424            76508            70372            73368            71608            72612            71856            68620            71468            68972            71752            71164            69760            71748            67940            78152            76592            85928            79732            77340            79548            77324            75228            80804            72212            75408            86004            78968            75256            75392            75360 
  -2.7490386e+01          2386120            69696            69424            76508            70372            73368            71608            72612            71856            68620            71468            68972            71752            71164            69760            71748            67940            78152            76592            85928            79732            77340            79548            77324            75232            80804            72212            75408            86004            78968            75256            75392            75360 
  -2.7219658e+01          2386328            69700            69432            76516            70372            73376            71608            72612            71860            68620            71492            69032            71752            71164            69776            71756            67940            78152            76600            85928            79732            77340            79552            77336            75232            80804            72212            75408            86004            78968            75284            75400            75368 
  -2.6881247e+01          2386576            69712            69432            76516            70372            73376            71608            72676            71860            68620            71512            69052            71752            71164            69784            71764            67940            78156            76600            85928            79736            77340            79560            77356            75232            80804            72212            75408            86040            78968            75312            75416            75368 
  -2.6458234e+01          2386580            69712            69432            76516            70372            73376            71608            72676            71860            68620            71512            69052            71752            71164            69784            71764            67944            78156            76600            85928            79736            77340            79560            77356            75232            80804            72212            75408            86040            78968            75312            75416            75368 
  -2.6119824e+01          2386712            69716            69432            76516            70372            73376            71608            72696            71860            68620            71516            69060            71756            71164            69784            71764            67944            78156            76600            85928            79736            77340            79564            77384            75232            80804            72212            75408            86056            78968            75324            75420            75396 
  -2.5849096e+01          2386900            69728            69432            76524            70372            73388            71608            72696            71864            68624            71528            69092            71760            71164            69788            71768            67944            78160            76604            85932            79744            77340            79564            77400            75232            80804            72212            75408            86068            78968            75356            75428            75400 
  -2.5510686e+01          2386908            69728            69432            76524            70372            73388            71608            72696            71864            68624            71528            69092            71760            71164            69788            71768            67948            78160            76604            85932            79744            77340            79564            77400            75236            80804            72212            75408            86068            78968            75356            75428            75400 
  -2.5239957e+01          2387008            69732            69432            76528            70372            73388            71608            72696            71868            68624            71544            69096            71760            71164            69788            71768            67948            78160            76608            85932            79756            77340            79568            77416            75236            80804            72212            75408            86068            78968            75384            75428            75404 
  -2.4901547e+01          2387220            69744            69432            76540            70372            73436            71608            72700            71872            68628            71556            69136            71760            71164            69792            71772            67948            78160            76608            85932            79776            77340            79568            77428            75236            80804            72216            75408            86084            78968            75396            75432            75404 
  -2.4630819e+01          2395116            69744            69432            76540            70372            73436            73988            72700            71872            68628            71556            69188            71760            73340            72580            71772            67996            78160            76656            85932            79776            77340            79568            77428            75324            80804            72216            75480            86084            78968            75396            75432            75648 
  -2.4292409e+01          2396348            69756            69456            76540            70520            73472            74208            72720            71936            68640            71564            69272            71760            73344            72740            71772            68068            78168            76688            85932            79800            77340            79612            77428            75328            80804            72240            75584            86112            78968            75396            75432            75748 
  -2.4021680e+01          2396736            69756            69460            76540            70528            73472            74212            72720            71936            68648            71576            69276            71760            73444            72752            71772            68080            78168            76700            85932            79800            77340            79616            77428            75344            80804            72244            75664            86112            78968            75396            75432            75856 
  -2.3683270e+01          2397264            69756            69464            76540            70532            73472            74224            72720            71936            68648            71588            69320            71760            73500            72772            71772            68088            78168            76708            85932            79804            77340            79620            77428            75384            80804            72256            75780            86116            78968            75396            75432            76036 
  -2.3412542e+01          2408208            69768            69464            79432            70532            73472            74224            72720            71936            68768            71588            69320            71864            73500            72772            71772            75412            78168            76708            85932            79804            77484            79620            77432            75536            80804            72444            75780            86116            78968            75396            75436            76036 
  -2.3074132e+01          2410212            69812            69564            79440            70700            73496            74304            72720            72036            68784            71624            69380            71872            73500            72944            71772            75676            78180            76808            85964            79864            77500            79716            77476            75544            80836            72472            75780            86276            78968            75536            75460            76208 
  -2.2803403e+01          2411816            69840            69612            79484            70752            73496            74340            72720            72048            68864            71664            69380            71912            73500            72944            71772            76436            78212            76872            85964            79912            77500            79748            77516            75596            80836            72536            75780            86296            78968            75592            75460            76264 
  -2.2464993e+01          2411824            69840            69612            79484            70752            73496            74340            72720            72048            68864            71664            69384            71912            73500            72948            71772            76436            78212            76872            85964            79912            77500            79748            77516            75596            80836            72536            75780            86296            78968            75592            75460            76264 
  -2.2194265e+01          2411916            69840            69616            79488            70752            73496            74340            72720            72048            68868            71672            69388            71916            73500            72948            71772            76468            78212            76884            85964            79912            77500            79748            77516            75596            80836            72536            75780            86296            78968            75612            75460            76264 
  -2.1855855e+01          2412424            69840            69620            79504            70752            73496            74352            72720            72056            68892            71684            69388            71940            73500            72948            71772            76844            78212            76892            85964            79912            77500            79752            77516            75596            80836            72544            75780            86300            78968            75620            75460            76264 
  -2.1585127e+01          2412424            69840            69620            79504            70752            73496            74352            72720            72056            68892            71684            69388            71940            73500            72948            71772            76844            78212            76892            85964            79912            77500            79752            77516            75596            80836            72544            75780            86300            78968            75620            75460            76264 
  -2.1246716e+01          2412532            69840            69632            79516            70752            73496            74352            72720            72056            68904            71684            69388            71940            73500            72948            71772            76888            78216            76912            85964            79912            77500            79752            77516            75596            80836            72544            75780            86304            78968            75620            75460            76264 
  -2.0975988e+01          2412836            69840            69644            79584            70752            73496            74356            72720            72056            68984            71692            69388            71940            73500            72948            71772            76980            78216            76916            85964            79912            77500            79760            77520            75596            80836            72560            75780            86308            78968            75624            75460            76264 
  -2.0759405e+01          2412836            69840            69644            79584            70752            73496            74356            72720            72056            68984            71692            69388            71940            73500            72948            71772            76980            78216            76916            85964            79912            77500            79760            77520            75596            80836            72560            75780            86308            78968            75624            75460            76264 
  -2.0488677e+01          2412948            69840            69652            79604            70752            73496            74356            72720            72056            69016            71692            69388            71940            73500            72948            71772            77016            78216            76928            85964            79912            77500            79760            77520            75596            80836            72560            75780            86308            78968            75628            75460            76264 
  -2.0150267e+01          2413096            69848            69664            79620            70752            73496            74356            72720            72056            69024            71700            69388            71940            73500            72948            71772            77096            78216            76928            85964            79912            77500            79768            77520            75596            80836            72564            75780            86312            78968            75628            75460            76264 
  -1.9879539e+01          2697264            93800            84672            92408            82844            68656           104688            69484            99372            81004            75316            65732            98436            70612            69404            68248           138028            75084            73796            82896            98172            74076            98072            81636            83264            76056            85272            72436           105040            75656            94852            70624            87628 
  -1.9799479e+01          3072964           100976            95444           111392            90008            68664           123152            69492           123444            81004           101796            65740           122764            70620            85988            68256           149224           104956            73808           100388           117392            74084           127764            81896            94540            76064           122132            72444           112204            93128           109756            70632           113812 
  -1.9655371e+01          3084252           101052            95868           111664            90012            68664           123276            69492           124324            81176           102156            65740           124620            70620            86040            68256           151412           106612            73808           100484           117512            74084           127780            81960            94668            76064           124136            72444           112224            93164           110268            70632           114040 
  -1.9591322e+01          3086352           101056            95960           111816            90016            68664           123300            69492           124500            81176           102288            65740           124640            70620            86080            68256           151864           106656            73808           100488           117720            74084           127872            81960            94904            76064           124168            72444           112340            93184           110496            70632           114064 
  -1.9447214e+01          3087268           101068            96040           111824            90016            68664           123304            69492           124592            81176           102344            65740           124720            70620            86080            68256           152200           106776            73808           100488           117720            74084           127872            81960            94904            76064           124240            72444           112380            93184           110512            70632           114064 
  -1.9367154e+01          3101356           101092            96048           112180            94184            68664           123872            69492           127172            81176           102432            65740           125548            70620            86104            68256           152444           106800            73808           100496           121848            74084           127904            81960            94920            76064           124612            72444           112524            93196           110900            70632           114140 
  -1.9295100e+01          3101364           101092            96048           112180            94184            68664           123872            69492           127172            81180           102432            65740           125548            70620            86104            68256           152444           106800            73808           100496           121848            74084           127904            81964            94920            76064           124612            72444           112524            93196           110900            70632           114140 
  -1.9182516e+01          3102968           101112            96088           112248            94196            68664           123892            69492           127600            81180           102504            65740           125796            70620            86144            68256           152616           106820            73808           100496           121876            74084           127916            81964            94924            76064           124736            72444           112700            93208           110972            70632           114176 
  -1.9069931e+01          3103332           101116            96088           112296            94196            68664           123900            69492           127672            81180           102596            65740           125800            70620            86144            68256           152724           106820            73808           100496           121876            74084           127920            81964            94928            76064           124744            72444           112704            93216           110972            70632           114176 
  -1.8957347e+01          3039984            99288            91920           109128            90024            68656           131276            69484           125672            70932           122716            65732           123840            70612            80000            68248           151008            98548            73800            98436           111544            74076           119684            75808            94888            76056           121084            72436           102436            91148           106820            70624           114060 
  -1.8844762e+01          3435080           104180            92116           109824           113388            68664           136596            69492           157372            70944           125828            65740           160128            70620           109644            90204           155952            98848           124916           105392           125572            95636           135336            75816           113248            90688           131992            72444           131252            91164           117972            90772           133340 
  -1.8766579e+01          3437828           104180            92116           109928           113648            68664           136608            69492           157372            70944           125980            65740           160388            70620           110168            90204           155952            98848           125704           105392           125572            95636           135336            75816           113248            90688           131992            72444           131776            91288           117972            90772           133340 
  -1.8668849e+01          3441024           104180            92116           109928           115768            68664           136612            69492           157468            70944           125980            65740           160400            70620           110520            90356           155960            98848           125800           105392           125572            95636           135336            75816           113300            90856           131992            72444           131820            91288           117972            90864           133340 
  -1.8546687e+01          3441868           104180            92116           109928           115868            68664           136612            69492           157580            70944           125980            65740           160412            70620           110612            90368           155972            98848           125856           105392           125580            95636           135336            75816           113320            90876           132000            72444           132124            91288           117992            90864           133408 
  -1.8500000e+01          3442708           104180            92116           109928           115880            68664           136612            69492           157712            70944           125980            65740           160436            70620           110628            90404           155980            98848           126216           105392           125580            95652           135336            75816           113360            90880           132000            72444           132268            91288           118028            90872           133412 
  -1.8377838e+01          3443720           104196            92116           109928           115896            68664           136612            69492           157908            70944           125980            65740           160824            70620           110648            90468           155996            98848           126312           105392           125584            95652           135356            75816           113368            90884           132016            72444           132396            91288           118040            90880           133412 
  -1.8280108e+01          3444196           104196            92116           109928           115896            68664           136612            69492           157908            70944           125980            65740           160824            70620           110648            90944           155996            98848           126312           105392           125584            95652           135356            75816           113368            90884           132016            72444           132396            91288           118040            90880           133412 
  -1.8157946e+01          3447708           104204            92116           109928           115916            68664           136612            69492           157988            70944           125980            65740           160988            70620           110652            94068           156000            98848           126336           105392           125584            95656           135356            75816           113368            90884           132020            72444           132408            91292           118048            90888           133456 
  -1.8060217e+01          3456520           108296            92116           109928           115936            68664           136612            69492           158040            70944           125980            65740           161004            70628           110660            96228           156012            98848           128392           105392           125584            95656           135356            75816           113636            90916           132020            72444           132408            91292           118112            90888           133480 
  -1.7938055e+01          3479180           118016            92116           109928           115940            68664           136620            69492           158112            70944           125980            65740           161032            70628           110680           107432           156012            98848           128408           105392           125584            95656           135356            75816           114424            90936           132020            72444           133160            91308           118124            90888           133480 
  -1.7840325e+01          3512796           134240            92116           109928           115964            68664           136620            69492           158248            70944           125980            65740           161052            70628           110692           124072           156016            98848           128424           105392           125588            95660           135356            75816           114472            91176           132024            72444           133380            91320           118128            90888           133484 
  -1.7718163e+01          3586040           170584            92116           109928           115964            68664           136620            69492           158248            70944           125980            65740           161052            70628           110692           160944           156016            98852           128424           105392           125588            95660           135356            75816           114472            91176           132024            72444           133380            91344           118128            90888           133484 
  -1.7620434e+01          3601120           177048            92116           109928           115976            68664           136620            69492           158296            70944           125980            65740           161056            70628           110704           167356           156016            98852           128424           105392           125588            95660           135356            75816           114504            91176           132024            72444           135464            91352           118128            90888           133488 
  -1.7498272e+01          3693196           222984            92116           109928           115992            68664           136620            69492           158328            70948           125980            65740           161084            70628           110712           213252           156016            98852           128436           105392           125588            95660           135356            75816           114504            91176           132024            72444           135604            91352           118128            90888           133492 
  -1.7303330e+01          3927016           339700            92116           109944           116124            68664           136620            69492           158540            70948           125980            65740           161176            70628           110816           329676           156024            98852           128460           105392           125596            95672           135364            75816           114528            91180           132028            72444           135624            91352           118132            90892           133496 
  -1.7207403e+01          4100560           426484            92136           109944           116128            68680           136640            69508           158580            70964           126000            65740           161184            70628           110824           416212           156028            98852           128460           105392           125596            95672           135364            75816           114528            91180           132028            72444           135624            91352           118132            90944           133496 
  -1.7111501e+01          4196168           474312            92156           109948           116148            68680           136660            69528           158604            70984           126000            65756           161204            70628           110844           463688           156028            98852           128468           105392           125596            95724           135364            75820           114528            91180           132028            72444           135624            91352           118132            90988           133508 
  -1.7014184e+01          4274148           513468            92156           109948           116152            68680           136660            69528           158632            70984           126020            65756           161224            70648           110848           502328           156028            98852           128472           105392           125596            95788           135364            75820           114528            91180           132028            72444           135636            91352           118132            90996           133508 
  -1.7000000e+01          4274744           513564            92156           109948           116156            68700           136664            69528           158680            70984           126020            65756           161260            70652           110852           502540           156056            98880           128500           105392           125596            95808           135416            75820           114528            91180           132028            72444           135640            91356           118132            90996           133512 
  -1.6899511e+01          4337144           544248            92160           109972           116164            68704           136668            69532           158804            70992           126032            65780           161332            70652           110880           533360           156124            98884           128504           105416           125644            95812           135452            75824           114532            91184           132032            72448           135660            91356           118152            91008           133832 
  -1.6795747e+01          4397200           573888            92160           109972           116176            68704           136668            69532           158916            70992           126032            65780           161372            70652           110880           562968           156124            98884           128516           105416           125644            95816           135456            75840           114572            91208           132032            72448           135728            91356           118312            91008           134148 
  -1.6687142e+01          4453708           602072            92160           109972           116176            68704           136668            69532           158916            70992           126032            65780           161372            70652           110880           591256           156124            98884           128528           105416           125644            95816           135456            75840           114572            91228           132032            72448           135728            91360           118312            91008           134148 
  -1.6588095e+01          4495908           622364            92160           109972           116268            68704           136668            69532           159276            70992           126036            65780           161632            70652           110996           612048           156136            98888           128528           105440           125644            95828           135456            75860           114572            91228           132052            72468           135812            91384           118336            91048           134148 
  -1.6467915e+01          4566328           650496            92176           109980           116432            68708           136684            69540           159664            71000           126052            65784           161944            70652           113208           640456           156144            98896           130648           109556           125648            95872           135496            75868           114620            93276           132068            72472           135912            91384           120400            91108           134184 
  -1.6342176e+01          5860964           637316           120236           105880           138428           130172           130540           111248           158880            71000           119908            65780           153032            70684           103292           627280           720144           133580           118588           120408           129384            87964           146348           128320           133956            87408           119860            72468           125872            87304           114568            83136           707980 
  -1.6241584e+01          5896176           637316           122592           105880           139076           132644           130540           111272           158992            71004           119912            65788           153036            70684           103336           627300           732564           136396           118592           120572           129436            87964           147240           128836           134088            87412           119932            72476           125892            87304           114568            83136           720396 
  -1.6161110e+01          5928388           637324           122600           105880           139080           134740           130540           111292           158992            71008           119916            65792           153036            70684           103340           627304           745036           138468           118596           120880           129440            87964           147324           131268           134160            87412           119936            72480           125892            87304           114572            83136           732992 
  -1.6060519e+01          5958240           637324           122608           105884           139384           134752           130544           111304           158992            71008           119916            65792           153040            70688           103340           627304           759644           138536           118596           120884           129440            87964           147608           131280           134184            87416           119936            72480           125896            87308           114572            83136           747480 
  -1.5980045e+01          5981772           637324           122620           105900           139424           134792           130556           111316           158992            71008           119916            65792           153040            70692           103340           627304           771096           138588           118600           120928           129440            87996           147772           131300           134188            87424           119940            72484           125900            87312           114584            83180           759024 
  -1.5835193e+01          6011012           637324           122660           105900           139856           134968           130556           111352           159012            71012           119920            65796           153044            70692           103344           627308           785032           138636           118604           120960           129444            87996           148308           131320           134468            87424           119940            72484           125924            87312           114616            83212           772588 
  -1.5770814e+01          6026612           637332           122660           105912           139856           134968           130576           111352           159012            71012           119920            65796           153060            70692           103344           627308           792776           138636           118604           120960           129444            88012           148308           131320           134468            87440           119940            72484           125924            87312           114616            83212           780356 
  -1.5690341e+01          6042192           637332           124760           105912           139860           135280           130584           111372           159020            71016           119928            65804           153060            70700           103348           627324           799412           138724           118620           120984           129448            88056           148344           131332           134500            87488           119944            72488           125928            87316           114620            83212           786476 
  -1.5589749e+01          6064280           637332           124792           105912           139972           135288           130592           111396           159024            71016           119940            65804           153060            70700           103352           627324           809692           138864           118624           120996           129456            88112           148584           131340           134780            87488           119944            72488           125928            87316           114620            83232           797312 
  -1.5464009e+01          6097924           637332           124884           105912           140188           135552           130592           111416           159044            71020           119940            65812           153064            70700           103356           627336           825788           139056           118624           121032           129476            88112           148852           131368           134800            87488           119948            72500           125936            87320           114624            83340           813512 
  -1.5306834e+01          6118876           637332           124900           105928           140248           135592           130604           111452           159060            71020           119944            65812           153064            70704           103360           627340           835856           139128           118624           121056           129476            88160           148992           131408           134824            87504           119948            72500           125936            87320           114624            83356           823804 
  -1.5181094e+01          6135044           637336           124900           105952           140248           135592           130620           111452           159060            71020           119964            65812           153076            70716           103360           627348           843760           139128           118656           121056           129476            88184           149108           131408           134828            87564           119948            72500           125948            87332           114624            83356           831712 
  -1.5024116e+01          6161036           637336           124968           105952           140316           135636           130620           111528           159076            71028           119988            65820           153076            70716           103372           627348           856416           139208           118676           121148           129492            88192           149120           131460           134836            87588           119956            72508           125948            87332           114664            83384           844328 
  -1.4898532e+01          6162020           637336           125012           105952           140340           135692           130620           111572           159116            71028           120000            65820           153076            70716           103372           627352           856516           139360           118712           121168           129520            88192           149308           131512           134856            87604           119956            72508           125964            87332           114664            83392           844452 
  -1.4798066e+01          6167836           637340           125056           105960           140388           135764           130632           111880           159156            71032           120040            65828           153084            70716           103380           627356           856528           139412           118732           121492           129588            88200           149404           131596           134952            87604           119960            72512           125968            87340           114680            83396           848860 
  -1.4674317e+01          6175988           637340           125056           105960           140388           135764           130632           111880           159156            71032           120096            65828           153084            70724           103380           627372           861912           139412           118740           121492           129588            88208           149404           131596           134952            87632           119964            72512           125968            87340           114680            83400           851496 
  -1.4575318e+01          6177168           637340           125068           105960           140424           135792           130664           112100           159172            71032           120108            65828           153084            70732           103380           627384           862096           139452           118800           121736           129604            88220           149508           131644           134968            87656           119964            72512           125968            87356           114692            83420           851504 
  -1.4451725e+01          6196584           637348           125156           105972           140640           136164           130712           112220           159220            71044           120140            65844           153096            70732           103400           627384           873984           139676           118804           121824           129632            88220           149888           131852           135004            87656           119976            72532           126008            87356           114696            83428           856976 
  -1.4352851e+01          6200152           637348           125272           105976           141192           136412           130744           112328           159252            71048           120232            65852           153100            70736           103404           627416           874028           139720           118832           121924           129680            88240           150044           132016           135180            87672           119980            72536           126032            87360           114700            83428           858468 
  -1.4229259e+01          6200504           637352           125272           105980           141196           136412           130844           112328           159292            71048           120296            65852           153100            70740           103404           627420           874072           139720           118836           121924           129680            88248           150072           132016           135204            87672           119980            72536           126032            87364           114704            83432           858476 
  -1.4088342e+01          6207484           637356           125292           105980           141196           136428           130932           112336           159340            71052           120404            65856           153104            70744           103408           627432           874660           139732           118860           121928           129688            88260           150072           132044           135204            87676           119988            72540           126036            87372           114704            83440           864420 
  -1.3975608e+01          6208164           637356           125304           105980           141220           136448           131000           112344           159380            71052           120512            65856           153108            70748           103408           627432           874876           139744           118880           121932           129688            88268           150088           132048           135204            87680           119988            72540           126036            87376           114704            83444           864520 
  -1.3834872e+01          6208904           637356           125324           105984           141260           136488           131036           112360           159416            71068           120528            65876           153120            70748           103424           627452           874940           139828           118924           121972           129704            88268           150132           132060           135232            87680           120008            72576           126064            87376           114716            83452           864532 
  -1.3722283e+01          6209412           637360           125324           105996           141260           136488           131036           112360           159416            71172           120528            65884           153128            70804           103428           627452           874960           139828           118972           121972           129704            88288           150304           132060           135236            87696           120016            72588           126064            87384           114716            83452           864536 
  -1.3581745e+01          6246252           637364           125332           105996           151720           136500           131064           112368           159424            71172           120532            65884           153128            70836           103428           627512           886992           139828           119008           121976           129704            88296           160092           132064           135248            87728           120016            72676           126064            87388           114720            83452           868740 
  -1.3469314e+01          6224172           637364           125356           105996           153680           136532           131084           112380           159436            71184           120556            65944           153164            70848           103428           627512           862172           139848           119076           121980           129704            88304           160300           132080           135268            87740           120052            72676           126064            87416           114736            83452           868840 
  -1.3328977e+01          6265504           637372           125388           106008           162068           136668           131168           112400           159484            71300           120572            66000           153204            70860           103460           627540           880200           139964           119108           122032           129760            88304           174096           132172           135284            87780           120080            72692           126080            87416           114740            83464           868840 
  -1.3216707e+01          6314912           637380           125396           106012           184240           136756           131228           112408           159504            71308           120604            66008           153252            70880           103480           627568           887068           139984           119164           122036           129768            88336           192144           132192           135284            87780           120108            72700           126112            87420           114756            83472           870564 
  -1.3076564e+01          6355792           637380           125408           106024           201304           136756           131308           112800           159508            71308           120624            66016           153252            70888           103480           627568           889984           140004           119164           122368           129796            88348           209320           132300           135404            87804           120136            72700           126112            87428           114756            83476           873068 
  -1.2964449e+01          6357028           637380           125428           106024           201348           136864           131360           112860           159512            71344           120624            66028           153260            70948           103496           627576           890004           140060           119208           122396           129796            88404           209464           132488           135420            87848           120136            72772           126116            87428           114760            83476           873200 
  -1.2824497e+01          6377704           637396           125476           106040           210780           136968           131416           113032           159648            71356           120656            66044           153300            70976           103500           627596           890020           140140           119232           122548           129844            88444           219308           132608           135492            87872           120148            72772           126132            87452           114780            83488           873240 
  -1.2796507e+01          6378656           637404           125508           106044           210792           136988           131432           113052           159668            71432           120660            66088           153420            70976           103536           627600           890040           140180           119264           122556           129852            88444           219364           132660           135540            87888           120212            72800           126140            87452           114800            83580           873284 
  -1.2663116e+01          6379648           637404           125520           106044           210860           137124           131432           113060           159752            71448           120668            66092           153432            71012           103540           627604           890108           140272           119276           122584           129864            88456           219524           132676           135544            87936           120236            72800           126144            87492           114804            83604           873336 
  -1.2594781e+01          6379844           637404           125524           106044           210900           137124           131436           113060           159752            71448           120668            66096           153432            71012           103544           627604           890128           140288           119276           122584           129864            88468           219548           132700           135556            87940           120236            72800           126144            87492           114804            83604           873364 
  -1.2402587e+01          6405756           637412           125528           106064           223556           137196           131468           113100           159772            71456           120684            66096           153432            71024           103548           627616           890152           140376           119300           122648           129880            88536           231896           132712           135584            87984           120260            72840           126164            87572           114804            83672           873424 
  -1.2269119e+01          6434040           637420           127640           106072           236024           137288           131480           113260           159808            71488           120704            66192           153508            71032           103576           627624           890164           140468           119320           122744           129896            88560           244396           132852           135616            88004           120292            72856           126184            87604           114832            83680           873456 
  -1.2162345e+01          6436776           637424           127640           106080           237276           137288           131480           113260           159808            71492           120708            66200           153524            71032           103604           627636           890220           140468           119328           122744           129896            88564           245664           132852           135620            88008           120308            72864           126188            87604           114840            83696           873460 
  -1.2028877e+01          6464800           637424           127656           106080           251012           137304           131492           113272           159820            71492           120708            66200           153524            71044           103604           627644           890244           140508           119332           122752           129912            88592           259680           132860           135620            88012           120312            72864           126192            87616           114840            83728           873460 
  -1.1958493e+01          6466632           637452           127704           106080           251072           137348           131552           113304           159864            71568           120848            66428           153576            71072           103636           627696           890292           140568           119444           122780           129956            88660           259768           132896           135620            88040           120376            72892           126252            87652           114928            83800           873508 
  -1.1893576e+01          6472308           637452           127704           106124           254004           137348           131552           113304           159864            71568           120868            66440           153576            71072           103636           627700           890292           140572           119460           122780           129956            88664           262204           132896           135700            88040           120404            72896           126272            87652           114932            83836           873540 
  -1.1758243e+01          6503868           637472           127712           106152           269900           137376           131600           113316           159876            71592           121008            66520           153660            71084           103668           627752           890368           140616           119492           122792           129972            88692           276616           132912           135712            88108           120492            72920           126288            87680           114972            83952           873596 
  -1.1681681e+01          7288332           637492           128012           106180           269988           137696           131664           113640           570372            71740           121076            68664           276244            99448           133540           649616           887732           144280           127236           139868           138888            88864           276696           133468           267312            88140           120532            72936           126320            87712           114988            83964           874024 
  -1.1565297e+01          7367232           637532           128148           106340           270116           137836           131820           113828           588344            71904           121116            68840           303184           101052           135640           649776           887816           144300           128316           140364           138992            89176           276712           133680           292300            88440           120588            73056           126412            87876           115148            84356           874224 
  -1.1467703e+01          7440700           637592           128192           106412           270152           137976           131916           113888           588408            72076           121184            68940           336220           101068           135932           649868           889924           144368           128708           140404           139048            89256           276748           133708           325364            88988           120720            75196           126544            87904           115220            84516           874260 
  -1.1374157e+01          7453628           637648           128256           106464           270192           138068           132020           113984           588496            72140           121260            69016           336376           101360           136084           649980           890036           145272           129068           140536           139180            89440           276864           133804           334100            89144           120764            75300           126576            88008           115284            84592           874316 
  -1.1255913e+01          7463596           637820           128372           106656           270360           138328           132584           114340           588596            72248           121640            69128           336432           101832           136260           650248           890076           145340           129120           140656           139320            89680           277088           134060           338296            89276           120996            75408           126784            88136           115384            84736           874396 
  -1.1194489e+01          7466612           637832           128520           106804           270372           138336           132756           114468           588608            72320           121724            69336           336584           101904           136400           650256           890120           145456           129308           140840           139436            89768           277100           134072           338368            89448           121004            75544           126800            88352           115528            84836           874412 
  -1.1081047e+01          7471284           637864           128732           106840           270432           138384           132896           115436           588628            72328           122004            69348           336616           102260           136752           650460           890172           145472           129408           140936           139460            89972           277184           134848           338484            89528           121056            75548           126848            88444           115560            84900           874484 
  -1.0968592e+01          7472992           637884           128740           106880           270456           138384           132932           115556           588688            72384           122056            69436           336712           102260           136780           650460           890268           145524           129432           141104           139564            89980           277204           135168           338532            89544           121064            75604           126864            88456           115660            84912           874504 
  -1.0899376e+01          7474240           637912           128772           106948           270476           138428           132988           115628           588736            72408           122064            69472           336744           102384           136936           650512           890272           145548           129544           141104           139588            90048           277212           135212           338532            89556           121096            75648           126880            88492           115660            84932           874508 
  -1.0749862e+01          7477216           638000           128828           107176           270516           138480           133088           115896           588772            72484           122112            69520           336932           102512           137056           650568           890384           145568           129592           141168           139612            90108           277272           135580           338684            89584           121160            75668           126924            88592           115840            85024           874516 
  -1.0661650e+01          7480584           638044           128856           107320           270584           138508           133168           115940           588820            72504           122140            69548           337156           102700           137244           650604           890420           145612           129688           141252           139668            90408           277328           135708           338796            89676           121972            75760           126968            88648           115864            85060           874620 
  -1.0563708e+01          7483432           638044           128896           107340           270612           138888           133244           115980           588876            72520           122180            69660           337220           103072           137404           650688           890468           145708           129920           141304           139724            90616           277496           135720           338804            89876           121972            75840           126968            88732           115896            85116           874648 
  -1.0462299e+01          7485932           638092           128948           107356           270624           139600           133252           116012           588932            72628           122220            69780           337320           103100           137572           650696           890476           145768           129952           141428           139824            90688           277496           135836           338820            89892           122112            75976           127000            88764           115900            85200           874668 
  -1.0375967e+01          7488504           638148           128964           107368           270688           139644           133324           116080           589060            72668           122276            69792           337448           103220           137820           650832           890620           145828           130032           141500           139924            90764           277516           135836           338880            89936           122244            76000           127336            88824           115952            85288           874692 
  -1.0281628e+01          7489312           638184           129000           107392           270688           139644           133332           116132           589060            72692           122296            69836           337448           103220           137820           650904           890620           145828           130032           141500           139924            90764           277536           135836           338880            89936           122296            76008           127700            88836           115964            85312           874692 
  -1.0173267e+01          7491620           638184           129052           107412           270772           139772           133344           116172           589096            72740           122296            69940           337584           103436           137928           650920           890776           145928           130064           141644           139968            90856           277544           135940           338924            89996           122440            76028           127752            88908           116088            85348           874768 
  -1.0051177e+01          7492424           638196           129060           107424           270792           139796           133404           116204           589112            72776           122320            69948           337672           103456           137944           650932           890776           145956           130108           141664           139984            90896           277548           135980           338960            90012           122452            76036           127756            88928           116092            85364           874876 
  -9.9808389e+00          7493124           638212           129084           107448           270792           139804           133428           116216           589124            72800           122320            70004           337700           103476           137988           650944           890824           145972           130172           141672           139996            90920           277552           136024           339008            90020           122460            76036           127756            88932           116092            85412           874936 
  -9.8542307e+00          7493904           638212           129104           107452           270808           139836           133440           116280           589136            72804           122340            70008           337804           103484           138008           651000           890924           145980           130212           141684           140000            90920           277556           136024           339188            90020           122476            76040           127776            88932           116092            85412           874952 
  -9.7979604e+00          7494064           638212           129108           107460           270808           139836           133440           116280           589136            72804           122348            70036           337804           103484           138008           651044           890924           145980           130212           141684           140000            90924           277556           136024           339188            90028           122488            76048           127776            88932           116092            85448           874952 
  -9.6397002e+00          7494468           638220           129116           107460           270820           139852           133444           116308           589184            72808           122356            70044           337828           103484           138016           651044           890992           145980           130240           141684           140000            90928           277556           136040           339220            90068           122496            76048           127784            88932           116092            85448           874976 
  -9.5693623e+00          7495068           638220           129124           107476           270832           139852           133456           116336           589200            72816           122356            70052           337984           103496           138024           651076           891024           146000           130252           141760           140000            90928           277560           136044           339312            90092           122500            76056           127784            88932           116096            85452           874976 
  -9.4814400e+00          7495296           638220           129144           107476           270832           139852           133472           116340           589212            72816           122364            70052           338036           103500           138024           651084           891040           146004           130264           141764           140000            90928           277560           136044           339344            90092           122512            76072           127792            88932           116096            85452           874976 
  -9.3231798e+00          7495988           638220           129144           107484           270856           139856           133492           116344           589244            72816           122388            70080           338140           103540           138048           651096           891140           146024           130268           141780           140012            90932           277572           136044           339472            90092           122524            76072           127796            88936           116096            85496           874984 
  -9.2528419e+00          7496144           638220           129152           107484           270856           139868           133492           116384           589244            72836           122388            70104           338140           103540           138048           651096           891140           146024           130268           141780           140012            90948           277580           136052           339472            90092           122544            76072           127796            88936           116096            85496           874984 
  -9.1965716e+00          7496408           638232           129156           107496           270856           139872           133500           116384           589256            72840           122388            70112           338156           103596           138072           651112           891152           146024           130284           141796           140012            90948           277580           136060           339492            90092           122552            76072           127796            88936           116104            85496           874984 
  -9.0383114e+00          7496744           638244           129164           107520           270900           139888           133508           116388           589260            72848           122396            70128           338268           103612           138072           651120           891164           146024           130296           141800           140012            90948           277580           136064           339508            90092           122552            76072           127796            88936           116104            85496           874984 
  -8.9679735e+00          7497040           638244           129164           107528           270900           139904           133520           116396           589260            72848           122404            70152           338268           103612           138092           651148           891184           146024           130304           141816           140020            90948           277584           136064           339592            90092           122552            76076           127796            88936           116104            85508           875000 
  -8.8800511e+00          7497216           638244           129172           107528           270900           139904           133536           116400           589264            72852           122412            70152           338280           103612           138092           651164           891184           146024           130316           141828           140020            90948           277592           136064           339612            90092           122552            76084           127804            88936           116104            85512           875032 
  -8.7217909e+00          7497604           638256           129172           107528           270900           139912           133564           116404           589276            72872           122412            70180           338304           103632           138112           651172           891200           146028           130348           141864           140024            90948           277608           136100           339640            90092           122552            76088           127812            88948           116108            85516           875032 
  -8.6514530e+00          7497908           638256           129192           107552           270928           139924           133564           116412           589296            72880           122424            70184           338336           103632           138116           651180           891212           146032           130352           141896           140032            90948           277608           136100           339656            90096           122572            76092           127824            88948           116116            85516           875032 
  -8.5951827e+00          7498004           638256           129200           107552           270928           139928           133568           116412           589296            72880           122428            70192           338344           103632           138116           651184           891216           146040           130352           141924           140032            90948           277608           136100           339660            90096           122580            76092           127828            88948           116116            85516           875032 
  -8.4369225e+00          7498300           638256           129200           107552           270932           139932           133568           116516           589308            72880           122436            70204           338356           103632           138116           651192           891216           146044           130352           141956           140032            90968           277612           136120           339704            90096           122584            76092           127828            88948           116120            85516           875032 
  -8.3665846e+00          7498876           638264           129200           107564           270932           139948           133592           116516           589312            72888           122452            70212           338392           103640           138176           651208           891280           146048           130380           142092           140052            90968           277612           136136           339760            90100           122596            76108           127832            88948           116120            85516           875032 
  -8.2786623e+00          7498956           638264           129200           107564           270936           139960           133592           116536           589312            72896           122460            70224           338392           103640           138176           651208           891280           146048           130380           142092           140052            90968           277612           136140           339760            90100           122596            76108           127840            88948           116120            85520           875032 
  -8.1204021e+00          7499192           638264           129208           107576           270944           139964           133592           116540           589316            72896           122460            70228           338412           103640           138184           651220           891292           146048           130380           142124           140052            90968           277612           136148           339860            90100           122596            76108           127840            88948           116120            85520           875032 
  -8.0500642e+00          7499460           638264           129212           107576           270952           139992           133600           116540           589316            72900           122460            70228           338428           103640           138200           651232           891292           146052           130404           142184           140060            90968           277612           136148           339860            90100           122596            76112           127872            88948           116120            85524           875068 
  -7.9621419e+00          7499560           638264           129220           107580           270952           140016           133600           116540           589316            72904           122464            70228           338432           103640           138204           651232           891292           146052           130404           142188           140060            90988           277616           136148           339860            90104           122600            76112           127884            88948           116120            85524           875068 
  -7.8522389e+00          7499868           638264           129224           107584           270960           140032           133600           116540           589316            72904           122464            70232           338436           103640           138232           651252           891292           146052           130412           142208           140064            90988           277616           136156           339992            90116           122616            76112           127896            88948           116120            85524           875076 
  -7.7643166e+00          7499980           638264           129236           107588           270968           140056           133608           116540           589316            72904           122476            70232           338436           103640           138232           651252           891292           146052           130412           142208           140064            90988           277616           136160           340000            90120           122620            76112           127912            88948           116120            85532           875076 
  -7.6939787e+00          7500248           638276           129248           107604           270992           140076           133624           116556           589316            72924           122480            70232           338452           103640           138240           651252           891292           146052           130436           142212           140068            90988           277620           136168           340000            90120           122636            76120           127940            88948           116120            85540           875076 
  -7.4961534e+00          7500428           638276           129256           107604           270992           140080           133628           116556           589316            72932           122500            70232           338452           103640           138260           651260           891292           146052           130436           142232           140080            90988           277624           136176           340024            90120           122636            76128           127964            88948           116120            85548           875076 
  -7.3378932e+00          7500968           638284           129272           107620           270992           140100           133644           116560           589316            72952           122512            70232           338468           103640           138292           651268           891308           146064           130460           142292           140092            90988           277628           136188           340128            90120           122648            76172           127972            88948           116124            85576           875108 
  -7.2499708e+00          7501124           638284           129272           107624           270996           140104           133644           116560           589316            72952           122512            70232           338500           103640           138300           651268           891308           146116           130460           142296           140096            90988           277632           136196           340128            90120           122648            76172           128000            88948           116124            85580           875108 
  -7.1400679e+00          7501260           638284           129272           107624           270996           140104           133656           116560           589316            72952           122512            70232           338500           103644           138320           651268           891328           146160           130460           142296           140096            90988           277632           136200           340140            90120           122660            76172           128000            88948           116124            85580           875116 
  -7.0521456e+00          7501384           638284           129272           107624           270996           140108           133668           116560           589316            72952           122512            70232           338512           103644           138328           651268           891352           146176           130464           142308           140100            90988           277632           136204           340144            90120           122660            76180           128008            88948           116128            85580           875116 
  -6.9818077e+00          7501492           638284           129280           107624           270996           140108           133672           116564           589316            72956           122520            70236           338532           103644           138328           651276           891352           146176           130464           142328           140100            90988           277632           136204           340164            90128           122660            76180           128008            88948           116128            85580           875116 
  -6.8938853e+00          7501568           638284           129280           107624           270996           140108           133676           116564           589316            72960           122520            70236           338540           103644           138332           651276           891352           146176           130472           142344           140104            90988           277632           136204           340180            90132           122668            76180           128008            88948           116128            85580           875116 
  -6.7839824e+00          7501892           638284           129280           107624           270996           140108           133680           116564           589316            72960           122520            70236           338564           103648           138364           651288           891364           146252           130472           142412           140112            90992           277636           136204           340236            90132           122668            76180           128012            88948           116132            85580           875128 
  -6.6960601e+00          7501928           638284           129280           107624           270996           140108           133684           116564           589316            72960           122520            70244           338564           103648           138364           651288           891364           146252           130472           142412           140112            90992           277636           136208           340236            90136           122668            76184           128012            88948           116136            85588           875128 
  -6.5377998e+00          7502172           638296           129280           107636           270996           140120           133688           116576           589316            72972           122520            70256           338564           103648           138376           651328           891380           146260           130472           142464           140112            90992           277636           136212           340244            90148           122676            76192           128012            88948           116136            85588           875128 
  -6.4278969e+00          7502572           638304           129308           107664           271004           140128           133696           116584           589324            72996           122532            70268           338644           103680           138388           651328           891384           146268           130476           142484           140116            90992           277656           136220           340288            90152           122684            76192           128012            88948           116136            85588           875128 
  -6.3399746e+00          7502868           638304           129308           107664           271004           140144           133696           116592           589324            73004           122536            70276           338652           103692           138388           651332           891408           146268           130476           142560           140120            91012           277656           136228           340368            90152           122684            76192           128012            88948           116140            85588           875140 
  -6.2300716e+00          7502884           638304           129308           107664           271008           140152           133700           116592           589324            73004           122536            70276           338652           103692           138388           651332           891408           146268           130476           142560           140120            91012           277656           136228           340368            90152           122684            76192           128012            88948           116140            85588           875140 
  -6.1421493e+00          7503048           638304           129308           107664           271008           140156           133700           116592           589324            73004           122544            70276           338660           103692           138388           651332           891460           146284           130476           142588           140120            91012           277656           136232           340384            90152           122684            76192           128012            88948           116140            85588           875168 
  -6.0322464e+00          7503232           638304           129308           107664           271016           140156           133700           116592           589332            73004           122552            70280           338696           103704           138392           651336           891460           146300           130476           142604           140120            91012           277656           136236           340448            90152           122684            76192           128012            88948           116140            85588           875168 
  -5.9443240e+00          7503400           638304           129320           107664           271036           140156           133712           116592           589344            73008           122568            70280           338708           103708           138396           651336           891460           146316           130480           142608           140128            91012           277656           136236           340468            90160           122696            76192           128012            88948           116140            85588           875168 
  -5.8344211e+00          7520216           638304           129332           107668           271048           140172           133724           116592           589344            73008           122584            70280           355124           103720           138432           651352           891480           146420           130484           142656           140152            91012           277664           136236           340512            90160           122700            76192           128016            88948           116140            85592           875168 
  -5.6970424e+00          7520296           638304           129336           107668           271048           140216           133732           116592           589344            73012           122596            70280           355124           103720           138432           651352           891480           146420           130484           142656           140152            91012           277664           136240           340512            90160           122700            76192           128020            88948           116140            85592           875168 
  -5.5871395e+00          7520372           638304           129336           107668           271052           140216           133732           116592           589344            73012           122600            70280           355132           103720           138436           651360           891480           146424           130484           142672           140152            91012           277664           136248           340524            90164           122704            76192           128020            88948           116140            85592           875168 
  -5.4992171e+00          7520496           638312           129336           107668           271052           140232           133732           116604           589344            73020           122600            70300           355136           103720           138444           651360           891480           146424           130484           142688           140152            91012           277664           136260           340536            90168           122708            76192           128020            88948           116140            85592           875168 
  -5.3893142e+00          7520648           638312           129336           107672           271052           140244           133732           116616           589344            73024           122600            70300           355140           103736           138444           651360           891504           146424           130484           142712           140152            91012           277664           136260           340564            90180           122716            76192           128020            88948           116140            85592           875172 
  -5.2519355e+00          7521016           638312           129344           107676           271056           140256           133732           116624           589344            73024           122600            70300           355164           103760           138452           651372           891552           146428           130484           142764           140160            91012           277664           136260           340672            90184           122716            76196           128020            88948           116140            85596           875204 
  -5.1420326e+00          7521036           638312           129344           107676           271056           140260           133736           116624           589344            73028           122600            70300           355164           103760           138452           651372           891552           146428           130492           142764           140160            91012           277664           136260           340672            90184           122716            76196           128020            88948           116140            85596           875204 
  -5.0541103e+00          7521168           638312           129344           107676           271056           140264           133736           116624           589352            73028           122604            70300           355168           103828           138456           651372           891556           146428           130508           142768           140160            91012           277664           136264           340676            90184           122716            76196           128020            88952           116140            85600           875204 
  -4.9442073e+00          7521288           638312           129344           107676           271056           140272           133736           116624           589360            73036           122604            70300           355168           103868           138456           651380           891580           146428           130508           142772           140164            91012           277664           136276           340680            90184           122716            76196           128020            88952           116140            85600           875204 
  -4.8068287e+00          7521596           638312           129344           107684           271056           140288           133736           116628           589372            73036           122604            70300           355192           103932           138460           651380           891612           146428           130512           142796           140168            91012           277664           136296           340756            90184           122716            76196           128020            88952           116140            85600           875220 
  -4.6969257e+00          7521648           638312           129352           107684           271056           140292           133744           116628           589372            73036           122612            70300           355192           103932           138460           651384           891612           146428           130524           142796           140168            91012           277664           136300           340756            90184           122716            76196           128024            88952           116140            85600           875220 
  -4.5595471e+00          7522024           638312           129352           107684           271056           140296           133744           116628           589372            73036           122616            70304           355196           104120           138472           651384           891612           146516           130540           142812           140168            91012           277664           136308           340768            90188           122724            76200           128024            88952           116140            85600           875224 
  -4.4496441e+00          7522308           638312           129352           107684           271056           140300           133748           116632           589372            73036           122620            70304           355216           104320           138472           651396           891612           146528           130552           142812           140168            91012           277664           136308           340772            90188           122724            76200           128028            88952           116140            85600           875228 
  -4.3122655e+00          7522512           638320           129352           107684           271056           140308           133748           116632           589372            73036           122628            70304           355228           104396           138472           651396           891620           146544           130552           142844           140168            91012           277664           136308           340808            90188           122724            76200           128028            88952           116140            85600           875228 
  -4.2023625e+00          7522576           638320           129352           107704           271056           140316           133748           116636           589372            73044           122632            70324           355228           104396           138472           651396           891620           146544           130552           142844           140168            91012           277664           136308           340808            90188           122724            76200           128028            88952           116140            85600           875228 
  -4.0649839e+00          7522752           638320           129352           107712           271056           140324           133748           116636           589372            73052           122640            70324           355228           104396           138472           651408           891620           146544           130552           142880           140168            91012           277664           136308           340888            90188           122724            76200           128028            88952           116140            85600           875244 
  -3.9550809e+00          7522892           638320           129356           107712           271064           140332           133760           116644           589380            73052           122660            70324           355228           104396           138472           651416           891632           146552           130556           142888           140168            91012           277664           136312           340900            90188           122728            76200           128032            88952           116140            85600           875252 
  -3.8177023e+00          7523004           638320           129356           107712           271064           140340           133760           116644           589380            73052           122684            70324           355228           104400           138476           651416           891644           146552           130560           142908           140168            91012           277664           136312           340936            90188           122728            76200           128032            88952           116140            85600           875252 
  -3.6697370e+00          7638200           638320           129356           107712           271064           140340           133760           116644           593896            73052           122692            70324           355352           105120           138836           651684           894144           146908           134860           145028           144560           107060           277972           136316           341124           113148           133336           104044           138540            88952           123152            85604           875300 
  -3.5513648e+00          7642364           638328           129364           107720           271072           140372           133768           116652           593956            73056           122700            70332           355352           105604           138912           651684           894172           146936           134868           145028           144620           108632           277976           136316           341132           113184           133336           105548           138700            88952           123160            85604           875328 
  -3.4035011e+00          7643872           638332           129364           107720           271072           140376           133768           116656           594032            73064           122700            70332           355360           106044           138912           651684           894220           146968           134868           145040           144668           108972           277976           136316           341148           113184           133336           105868           138800            88952           123184            85604           875352 
  -3.2852102e+00          7653072           638332           129368           107720           271072           140380           133768           116664           594256            73064           122700            70332           355360           106044           138912           651688           896316           146968           134872           147092           144756           109200           277976           136320           341168           115240           133336           106100           140848            88968           123240            85604           875408 
  -3.1373658e+00          7653184           638332           129368           107720           271072           140388           133768           116668           594256            73064           122704            70336           355364           106092           138920           651688           896316           146968           134872           147092           144756           109200           277976           136320           341168           115240           133336           106100           140848            88968           123240            85636           875408 
  -2.9895667e+00          7653464           638332           129368           107720           271072           140396           133772           116672           594316            73064           122704            70336           355364           106124           138920           651696           896356           146968           134880           147092           144796           109200           277976           136320           341184           115240           133352           106104           140848            88976           123248            85644           875424 
  -2.8713274e+00          7653984           638332           129368           107720           271072           140400           133780           116684           594504            73064           122704            70336           355364           106148           138924           651696           896428           146968           134892           147092           144876           109200           277980           136324           341204           115240           133356           106108           140868            88976           123264            85644           875468 
  -2.7340939e+00          7654184           638332           129376           107720           271072           140448           133796           116692           594572            73064           122704            70336           355364           106152           138924           651700           896428           146968           134892           147092           144896           109200           277980           136328           341204           115240           133360           106108           140868            88984           123272            85644           875468 
  -2.5863637e+00          7654280           638332           129376           107720           271072           140456           133808           116696           594572            73064           122712            70336           355364           106176           138924           651704           896448           146968           134892           147092           144908           109200           277980           136328           341208           115240           133360           106108           140868            88984           123272            85644           875468 
  -2.4386716e+00          7654548           638340           129376           107732           271072           140464           133808           116716           594632            73064           122740            70340           355368           106188           138924           651704           896484           146968           134892           147092           144936           109200           277980           136328           341216           115240           133360           106108           140868            89008           123272            85644           875484 
  -2.3205179e+00          7654992           638348           129376           107732           271072           140472           133808           116716           594796            73064           122748            70340           355368           106200           138924           651708           896536           146968           134892           147092           144976           109208           277980           136344           341232           115240           133360           106108           140872            89008           123296            85644           875564 
  -2.1728566e+00          7655064           638348           129376           107752           271072           140472           133812           116720           594796            73076           122748            70348           355368           106212           138924           651708           896536           146968           134892           147092           144976           109208           277980           136356           341232           115240           133360           106108           140872            89008           123296            85644           875564 
  -2.0251572e+00          7655396           638356           129376           107764           271080           140500           133816           116732           594852            73076           122764            70356           355368           106220           138924           651716           896556           146968           134892           147092           144992           109208           277980           136356           341232           115240           133372           106108           140876            89096           123312            85648           875568 
  -1.8775140e+00          7655692           638356           129376           107768           271080           140504           133816           116744           594932            73076           122776            70356           355368           106224           138924           651716           896604           146968           134892           147092           145028           109208           277980           136356           341244           115244           133380           106116           140876            89096           123360            85648           875584 
  -1.7298696e+00          7655756           638356           129376           107768           271080           140504           133832           116752           594932            73076           122792            70356           355368           106240           138924           651724           896604           146968           134892           147092           145028           109208           277980           136356           341244           115244           133380           106116           140876            89096           123360            85648           875584 
  -1.5822224e+00          7655936           638356           129376           107772           271080           140512           133840           116764           594972            73076           122804            70356           355368           106244           138924           651728           896648           146968           134892           147092           145036           109216           277980           136356           341244           115244           133380           106116           140876            89096           123360            85648           875612 
  -1.4345764e+00          7656164           638356           129376           107772           271080           140536           133856           116776           595032            73076           122816            70356           355368           106260           138924           651728           896664           146968           134892           147092           145048           109216           277980           136360           341244           115244           133380           106116           140888            89096           123376            85648           875640 
  -1.2869298e+00          7656508           638356           129376           107772           271080           140556           133860           116780           595156            73076           122832            70356           355368           106280           138924           651732           896708           146968           134896           147092           145088           109216           277980           136364           341252           115244           133380           106116           140892            89096           123380            85648           875684 
  -1.1393007e+00          7656576           638356           129376           107772           271080           140564           133868           116788           595156            73076           122836            70356           355368           106300           138936           651740           896708           146968           134896           147092           145088           109216           277980           136364           341252           115244           133380           106116           140892            89096           123380            85648           875684 
  -9.9174294e-01          7656740           638356           129376           107772           271080           140568           133880           116796           595172            73076           122844            70356           355368           106316           138936           651744           896740           146968           134900           147092           145112           109216           277984           136372           341252           115248           133388           106116           140896            89096           123388            85648           875684 
  -8.4411526e-01          7657188           638356           129376           107772           271080           140580           133888           116804           595252            73076           122844            70360           355372           106340           138936           651752           896800           146976           134956           147092           145136           109216           278044           136380           341268           115252           133388           106132           140904            89096           123400            85648           875712 
  -6.9925045e-01          7657308           638356           129380           107776           271080           140592           133888           116816           595252            73076           122844            70360           355372           106344           138936           651752           896800           146976           134956           147092           145136           109216           278044           136388           341276           115252           133388           106132           140904            89164           123400            85648           875712 
  -5.5441444e-01          7657508           638356           129380           107776           271080           140628           133888           116828           595292            73076           122856            70360           355372           106364           138936           651756           896816           146976           134956           147092           145148           109216           278044           136396           341276           115252           133388           106132           140904            89164           123412            85652           875736 
  -4.0678747e-01          7657676           638356           129380           107776           271080           140632           133892           116840           595352            73076           122860            70360           355372           106376           138936           651756           896824           146976           134956           147092           145172           109216           278044           136404           341276           115256           133388           106132           140904            89176           123412            85652           875752 
  -2.5915667e-01          7657840           638356           129380           107776           271080           140632           133892           116848           595396            73076           122860            70360           355372           106380           138940           651756           896844           146976           134956           147092           145196           109220           278044           136416           341284           115256           133388           106132           140904            89184           123416            85652           875776 
  -1.1152292e-01          7657876           638356           129384           107776           271080           140632           133904           116860           595396            73076           122860            70360           355372           106384           138940           651756           896844           146976           134956           147092           145196           109220           278044           136420           341284           115256           133388           106132           140904            89184           123416            85652           875776 
   3.6106750e-02          7658040           638356           129384           107776           271080           140640           133904           116868           595456            73084           122860            70368           355372           106392           138944           651756           896856           146976           134956           147092           145216           109220           278044           136424           341284           115256           133388           106132           140904            89184           123416            85652           875800 
   1.8371073e-01          7658512           638356           129384           107776           271080           140644           133912           116880           595540            73084           122864            70368           355372           106412           138944           651760           896868           146976           134956           147092           145228           109220           278044           136436           341312           115256           133592           106132           140936            89184           123416            85652           875836 
   3.3135442e-01          7658568           638356           129384           107776           271080           140644           133912           116900           595540            73084           122864            70368           355372           106424           138944           651760           896868           146976           134956           147092           145228           109220           278044           136440           341312           115256           133592           106132           140936            89204           123416            85652           875836 
   4.7900250e-01          7658668           638356           129384           107776           271080           140652           133912           116900           595540            73084           122864            70368           355372           106448           138948           651760           896888           146976           134956           147092           145248           109220           278044           136440           341312           115256           133592           106132           140936            89220           123420            85652           875840 
   6.2666137e-01          7658948           638356           129384           107776           271080           140656           133920           116904           595636            73088           122864            70376           355372           106508           138948           651764           896916           146976           134956           147096           145252           109224           278044           136444           341312           115256           133596           106136           140944            89248           123424            85652           875840 
   7.7432629e-01          7659024           638356           129384           107784           271080           140656           133920           116912           595636            73088           122864            70376           355372           106508           138948           651820           896916           146976           134956           147096           145252           109224           278044           136448           341312           115256           133596           106136           140944            89248           123424            85652           875840 
   9.2200705e-01          7659152           638356           129384           107784           271080           140656           133920           116912           595668            73088           122864            70376           355372           106532           138960           651820           896928           146976           134956           147096           145252           109224           278044           136452           341312           115256           133600           106140           140948            89248           123428            85652           875868 
   1.0697211e+00          7659248           638356           129384           107784           271080           140656           133920           116916           595668            73088           122864            70376           355372           106548           138960           651820           896944           146976           134956           147096           145260           109224           278044           136456           341312           115284           133604           106140           140960            89248           123428            85652           875872 
   1.2174626e+00          7659460           638356           129384           107784           271088           140656           133920           116916           595760            73088           122864            70376           355372           106552           138960           651824           896980           146976           134956           147096           145284           109232           278044           136456           341316           115284           133604           106144           140976            89248           123428            85652           875884 
   1.3652352e+00          7659496           638356           129384           107784           271088           140660           133920           116920           595760            73092           122864            70384           355372           106568           138960           651824           896980           146976           134956           147096           145284           109232           278044           136456           341316           115284           133604           106144           140976            89248           123428            85652           875884 
   1.5130468e+00          7659576           638356           129384           107788           271088           140660           133920           116920           595796            73092           122868            70384           355372           106588           138960           651824           896984           146976           134956           147096           145288           109232           278044           136456           341316           115284           133604           106148           140976            89248           123428            85652           875888 
   1.6608666e+00          7668260           638356           129388           107792           271088           140664           133920           116936           601188            73092           122872            70384           355372           106588           138960           651824           900176           146976           134956           147096           145300           109236           278044           136460           341320           115284           133604           106148           140984            89248           123436            85656           875912 
   1.8087328e+00          7668308           638356           129388           107796           271088           140664           133920           116952           601188            73092           122872            70384           355372           106608           138960           651824           900176           146976           134956           147096           145300           109236           278044           136468           341320           115284           133604           106148           140984            89248           123436            85656           875912 
   1.9566143e+00          7668444           638356           129396           107796           271088           140664           133920           116964           601232            73092           122876            70384           355372           106628           138960           651824           900200           146976           134956           147096           145304           109236           278044           136476           341320           115284           133604           106148           140992            89248           123440            85656           875912 
   2.1044992e+00          7688928           638356           129396           107796           271088           140668           133924           116976           605376            73092           122876            70388           355372           106656           138960           651824           907976           146976           137004           147096           145436           109240           278044           136484           345436           115284           135696           106148           141032            89252           123488            85656           875932 
   2.2390935e+00          7786980           638368           130084           129088           271216           140672           150524           116984           608860            73092           122884            70388           355372           106656           138960           651880           915148           146976           139856           148428           145840           133240           278048           136652           346084           115560           136024           106320           141256            89252           123748            85656           893864 
   2.3737350e+00          7789940           638368           130096           129088           271216           140692           150560           116992           608860            73100           122892            70396           355380           106712           138968           651888           915148           146996           139856           148428           145840           135808           278048           136652           346092           115560           136036           106488           141256            89252           123752            85656           893864 
   2.5084017e+00          7790320           638372           130096           129144           271224           140700           150568           116992           608872            73100           122900            70396           355380           106756           138968           651896           915212           146996           139884           148476           145840           135840           278048           136652           346092           115560           136036           106496           141256            89252           123752            85656           893908 
   2.6430919e+00          7790776           638388           130112           129172           271236           140700           150640           117000           608888            73108           122908            70396           355388           106768           138976           651904           915300           146996           139940           148480           145840           135848           278048           136652           346092           115560           136036           106496           141256            89252           123752            85656           893988 
   2.7778087e+00          7790840           638388           130112           129172           271236           140708           150640           117008           608888            73116           122912            70404           355396           106776           138984           651904           915300           146996           139940           148480           145840           135848           278048           136652           346092           115560           136036           106496           141260            89252           123752            85656           893988 
   2.9000000e+00          7791092           638396           130128           129176           271252           140720           150704           117008           608888            73116           122912            70404           355412           106792           138984           651904           915336           147000           139980           148484           145840           135848           278052           136656           346092           115560           136036           106496           141260            89252           123752            85660           893992 
   3.0347674e+00          7791276           638396           130128           129188           271252           140728           150772           117016           608888            73124           122924            70412           355412           106792           138984           651904           915368           147000           139988           148484           145840           135848           278052           136656           346092           115560           136036           106496           141260            89252           123752            85660           894012 
   3.1695764e+00          7791576           638404           130136           129200           271260           140736           150796           117024           608896            73124           122932            70412           355412           106800           138984           651904           915484           147000           139996           148492           145840           135852           278056           136656           346092           115560           136040           106496           141260            89252           123752            85660           894068 
   3.3025227e+00          7791664           638404           130136           129200           271260           140736           150848           117024           608896            73132           122932            70420           355412           106800           138992           651904           915484           147000           139996           148492           145840           135852           278056           136656           346092           115560           136044           106500           141260            89252           123756            85660           894068 
   3.4187708e+00          7792232           638404           130136           129208           271260           140736           151356           117024           608896            73132           122936            70420           355412           106800           138992           651904           915504           147004           139996           148496           145840           135852           278056           136660           346092           115560           136048           106504           141260            89252           123756            85660           894076 
   3.5200747e+00          7794264           638412           130144           129212           271260           140752           153012           117044           608904            73132           123096            70420           355412           106824           138992           651904           915564           147008           140004           148504           145840           135852           278056           136660           346092           115560           136048           106504           141260            89252           123756            85660           894124 
   3.6030475e+00          7795740           638420           130172           129236           271260           140760           154040           117052           608920            73132           123124            70420           355420           106824           139000           651904           915692           147012           140080           148512           145840           135856           278060           136664           346100           115560           136052           106504           141260            89252           123756            85660           894196 
   3.7206957e+00          7799804           638436           130212           129252           271296           140760           157308           117076           608988            73136           123168            70424           355452           106848           139008           651912           915800           147016           140192           148520           145852           135872           278072           136676           346100           115572           136060           106508           141276            89264           123764            85664           894320 
   3.8025347e+00          7809028           638460           130260           129288           271304           140796           165912           117112           609004            73164           123188            70448           355460           106864           139032           651920           915896           147024           140260           148532           145856           135872           278072           136680           346100           115572           136080           106516           141280            89264           123772            85672           894368 
   3.9121646e+00          7822600           638476           130324           129348           271312           140848           178776           117128           609012            73204           123204            70464           355476           106868           139040           651928           915984           147040           140372           148588           145856           135872           278076           136680           346100           115572           136080           106520           141284            89264           123772            85672           894460 
   4.0100224e+00          7836724           638496           130360           129428           271312           140884           192216           117144           609024            73220           123228            70496           355484           106876           139048           651944           916060           147040           140468           148620           145856           135872           278076           136684           346104           115580           136084           106528           141284            89264           123776            85672           894596 
   4.1122168e+00          7884104           638524           130460           129500           271360           140920           205256           117180           621912            73240           123260            70536           355544           106916           139084           651956           926372           147040           140592           148628           145872           135876           278088           136684           346116           115580           136112           106540           141304            89268           123796            85676           904912 
   4.2047671e+00          7897328           638552           130544           129580           271400           140940           217100           117208           621964            73272           123264            70552           355564           107064           139360           651972           926444           147068           140680           148636           145896           135876           278100           136716           346136           115608           136124           106568           141316            89284           123804            85676           905060 
   4.3015631e+00          7995672           638672           131016           132040           271704           141328           225908           117392           632776            73440           123364            70676           356088           107280           139516           652096           926552           147452           144344           148976           147468           142224           282588           137424           346616           115736           136360           106752           141720            89416           124164            85868           958716 
   4.4015126e+00          8055704           638868           131984           133548           272120           141644           226960           118724           633612            75768           123756            73788           374260           108632           140156           653136           927736           148424           145688           150068           150412           143280           283188           138200           346980           116960           137504           111068           142500            92080           125148            90256           959256 
   4.5040301e+00          8069760           638972           132336           133968           272344           142056           227360           119156           634036            75840           123992            74348           374504           109100           140708           653772           928036           148876           146148           150892           150940           144116           283628           138840           347256           117536           137700           111516           142860            93000           125472            90820           959632 
   4.6030020e+00          8086076           639192           132796           134368           272596           142432           227972           119536           634332            76068           124612            74948           374980           109540           141216           654244           928568           149520           147404           151168           151372           144596           283900           139248           347456           117992           138124           111924           143292            95672           125896            91212           959900 
   4.7019627e+00          8109640           639508           133412           134996           272984           142872           228624           120076           634744            76532           125072            75508           375536           110152           141816           654972           929132           149928           148184           151656           152164           145356           284232           141736           347972           120732           138684           112476           143836            96164           126304            93896           960384 
   4.8010463e+00          8135728           639728           133904           135640           273388           143368           229156           120520           635036            77376           125568            77936           375876           110604           142244           655304           929588           151488           149864           152072           152800           146988           284740           142132           348384           123220           139132           115036           144284            98704           126684            94288           960676 
   4.9000163e+00          8161448           640112           134484           136060           273692           143792           229688           123156           635668            78400           126156            78548           376516           111152           142904           655988           930176           152164           152544           154484           153520           147784           285304           144740           348696           123652           139540           115536           144760            99124           127244            94844           961020 
   5.0089158e+00          8189240           640328           135076           136820           274156           144344           230332           123928           636444            79824           126872            79248           377200           112008           143568           656572           930848           155884           152940           154908           154544           150772           285932           145156           349172           124300           140160           116208           145396            99736           127800            97424           961340 
   5.1079625e+00          8227136           640988           135984           139532           274628           145168           231120           127144           637176            82620           127872            80012           377832           117072           144348           657296           931844           158512           153696           155768           155804           151488           286584           145928           349788           124992           140748           117152           146028           100352           129576            98280           961804 
   5.2069268e+00          8282352           641204           139332           140156           275004           146072           234464           128308           638072            83408           128992            81452           378532           119256           145096           658624           932528           159288           168696           160752           158608           154064           287148           146956           350404           126272           141236           118460           146544           101632           130740            98776           962276 
   5.3059508e+00          8517180           641540           140956           141620           275664           147028           240204           131628           650500           105376           154452            83144           401268           121068           173092           667592           933420           160132           183684           164620           207940           157248           289188           148648           357364           128068           142316           120252           147180           103348           131812           100184           966644 
   5.4049367e+00          8599164           642136           144420           143388           276384           152084           241352           133476           652228           115752           159000            85120           402092           122892           178996           675988           934556           160936           184424           165408           210220           158208           290600           150324           357992           129732           149012           122156           152500           105056           133452           101944           967336 
   5.5039525e+00          8632056           642284           145684           144284           276456           153440           242480           134744           652552           117048           160268            86356           402264           124148           180472           677548           934792           162744           184592           165988           211396           159508           291692           151496           358104           130900           151900           123432           153548           106476           134696           103252           967512 
   5.6014058e+00          8662192           642312           146724           145220           276464           156520           243368           135928           652660           118032           161304            87388           402356           125228           182320           679108           934796           163592           184640           167028           212496           160460           292836           152560           358112           131980           152904           124448           156380           107512           135640           104192           967684 
   5.7067897e+00          8697712           642500           147608           148308           276644           157684           244128           137044           652884           119304           162332            88464           402456           126220           190652           681120           934808           164456           184736           167908           213348           161312           293640           153620           358300           133032           153956           125516           157400           108492           136552           105404           967884 
   5.8068404e+00          8725972           642500           148252           148952           276908           158328           244664           137692           652968           120040           169832            89128           402512           126876           191448           686744           934812           164992           184932           168552           214060           161892           294296           154264           358324           133672           154604           126188           158048           109140           137196           106048           968108 
   5.9024242e+00          8754444           642520           149216           149928           277876           159304           245460           138692           653052           121060           171372            90116           402588           127880           194908           688064           934816           165792           185732           169516           215032           162704           295248           155236           358364           134644           155580           127168           159036           110108           138152           107028           968252 
   6.0096914e+00          8795268           649232           149936           150584           278600           160040           246064           139436           653084           121852           172536            90852           402592           128632           203668           692076           934820           168948           186328           170244           216908           163200           295976           155972           358384           135368           156320           127908           159760           110840           138864           107764           968480 
   6.1088032e+00          8859496           649376           151640           152388           280300           161744           247480           141156           653112           123608           176688            92540           402608           130368           209048           702648           934836           170664           190568           171944           218040           167564           297680           157676           358408           137068           158044           129628           161396           112552           140564           109484           968676 
   6.2077814e+00          8918344           651084           152696           153448           281344           162792           248356           142212           653128           124668           186544            93648           402620           131432           219144           711832           934848           171708           191620           172904           222328           168620           298724           158732           358844           138112           159112           130592           162572           113608           141616           110552           968904 
   6.3011710e+00          9068420           667440           160440           158072           293984           163156           248644           142584           653176           125348           188768            94020           402912           131796           220580           712500           946240           172392           192148           173356           252920           168968           306684           159984           359340           138476           159472           131052           207776           113968           141952           110916           969356 
   6.4077286e+00          9083812           667444           160440           158240           301236           163156           248644           142584           653240           125440           188768            94024           402956           131800           220580           712500           946348           172396           192148           173356           253364           168972           313316           159988           359340           138476           159472           131052           207876           113968           141952           110924           969812 
   6.5049560e+00          9093972           667452           162428           165372           301236           163156           248644           142584           653292           125444           188768            94028           402964           131816           220580           712500           946488           172400           192148           173356           253696           168972           313496           159988           359340           138476           159472           131052           207944           113968           141952           110924           970036 
   6.6020645e+00          9119752           667456           163000           171416           302144           163736           252300           143168           653316           125960           188780            94608           402976           132352           220580           714152           947152           172980           192600           173936           255060           169544           314228           160544           359908           139052           160056           131636           208404           114520           142524           111508           970156 
   6.7013959e+00          9151060           667468           163388           172096           314164           164132           252700           143568           653352           126396           188788            95012           402984           132844           220584           714156           947704           173360           193120           174336           255844           169944           314624           169320           360300           139444           160456           132036           208836           114952           142924           111900           970328 
   6.8005910e+00          9177328           667488           163808           172700           320468           164536           253104           143976           653848           126824           188804            95424           402992           133284           220588           714168           948192           173780           193524           174744           256472           170348           320744           169732           360696           139844           160868           132448           212544           115360           143324           112320           970376 
   6.9093072e+00          9217404           667496           164192           173420           323304           172832           253484           144360           661200           127208           188812            95808           402992           133672           220596           714176           948652           174152           193904           175124           268908           170728           321296           170124           361068           140220           161248           132828           213004           115744           143704           112700           970448 
   7.0071396e+00          9265148           667516           164568           178868           325484           175032           256688           144820           676804           127652           188876            96172           403044           134152           220600           714188           949164           174496           194372           175588           269768           171192           321708           179896           361476           140636           161716           133268           213476           116212           144092           113144           970480 
   7.1008794e+00          9283140           667520           165048           179756           327228           175612           261516           145220           677432           128096           188876            96668           403044           134540           220600           714188           949584           175004           194760           175980           270532           171608           322192           180288           361864           141024           162108           133688           213924           116604           144552           113564           970520 
   7.2041532e+00          9452284           667552           180488           182828           345360           175932           263768           145540           679024           152636           188884            96988           403532           134852           220604           714196           963256           175580           195056           176296           284404           171904           330356           181312           366604           141344           204916           134008           228736           116892           144860           113888           970688 
   7.3096333e+00          9475552           667564           180788           182924           345512           176112           263944           153400           679416           154240           188892            97168           403596           135040           220840           714204           963444           175760           195256           176472           284796           172108           330536           181324           366780           141524           208784           134188           233872           117104           145028           114068           970868 
   7.4089793e+00          9492856           667564           181200           183200           345720           176368           264200           155632           687432           154568           188892            97424           403636           135316           220840           714204           964056           176012           195512           176728           285232           172364           330836           181324           367036           141780           209152           134444           234232           117360           145284           114324           970984 
   7.5083666e+00          9521084           667584           181744           183500           346016           176716           264540           155984           691600           155064           188900            97772           403664           135748           220840           714212           979292           176356           195852           177072           285724           172732           331216           181336           367376           142128           209580           134792           234668           117708           145620           114672           971076 
   7.6077339e+00          9539716           667584           182192           183848           346264           177008           264840           156268           692008           155556           189080            98072           403664           136072           220840           714356           979724           176660           196152           177336           286156           173036           331520           181336           367676           142428           209888           135056           245076           118008           145900           114972           971140 
   7.7070864e+00          9560476           667592           182976           184304           346632           177496           265312           156760           692724           156204           189476            98556           403668           136560           220840           714752           985352           177132           196624           177848           286836           173504           331924           181348           368144           142888           210260           135572           247664           118488           146388           115452           971200 
   7.8064895e+00          9580576           667612           183492           184704           346972           177752           265688           157100           695244           164100           189788            98932           403680           136940           220840           715064           985776           177508           197000           178224           287372           173880           332292           181348           368488           143284           210796           135948           248024           118864           146764           115828           971272 
   7.9083295e+00          9600748           669672           184064           185088           347292           178136           266064           157440           702612           164532           190076            99312           403684           137320           221496           715376           986188           177892           197376           178532           287928           174260           332612           181632           368892           143664           211056           136256           248472           119248           147064           116212           971300 
   8.0056277e+00          9617812           669676           184432           185216           347400           178384           266192           157652           702788           166804           195924            99448           403704           137456           221600           715488           986400           178020           197508           178732           288160           174388           336952           181760           369024           143796           211316           136460           248680           119376           147268           116340           971468 
   8.1126626e+00          9839704           686952           184432           185372           347700           178552           266420           157780           713160           203132           198104            99672           403736           137684           221788           715676           986708           178168           197732           178924           318216           178876           337620           181984           391096           144020           211576           230196           248692           119604           147496           116576           972060 
   8.2125460e+00          9846776           687120           184480           185620           347836           178776           266584           158052           713188           203332           198240            99844           403756           137852           221924           715816           986800           178412           197900           179132           318940           179048           337804           182152           391476           144188           211972           231604           248692           119768           147664           116744           972060 
   8.3021516e+00         10028692           687236           189444           185768           348124           178956           266796           158200           713372           203796           198240            99952           427416           138068           224760           715988           986920           183656           204280           179336           321624           179132           338020           182368           432016           144400           212080           233280           250904           119988           235548           116960           972064 
   8.4069530e+00         10031728           687328           189520           185836           348144           178996           266796           158272           713580           203824           198420           100060           427496           138068           224772           715988           986936           183896           204304           179348           321732           179132           338020           182368           432248           144400           212196           233504           250916           119988           236616           116960           972064 
   8.5105518e+00         10037652           687356           189520           185836           351988           178996           266796           158272           713684           203824           198420           100060           427536           138068           224784           715988           987004           183944           204332           179348           321860           179140           338020           182368           432456           144400           212416           233572           250916           119988           237736           116960           972064 
   8.6007021e+00         10047504           687380           189520           185836           359352           178996           266796           158272           713756           203824           198420           100060           427540           138068           224800           715988           987088           184148           204348           179348           321876           179152           338020           182368           432608           144400           212492           233708           250916           119988           239412           116960           972064 
   8.7099976e+00         10050772           687400           189520           185836           359396           178996           266796           158272           713904           203824           198420           100060           427540           138068           224800           715988           987140           184152           204360           179348           321912           179160           338020           182368           433536           144400           212500           233856           250916           119988           241272           116960           972064 
   8.8016364e+00         10054372           687432           189520           185836           359548           178996           266796           158272           713988           203888           198420           100060           427552           138072           224804           715988           987164           184352           204368           179348           321992           179180           338020           182368           434948           144400           212516           233868           250916           119988           242748           116960           972064 
   8.9036640e+00         10057516           687432           189520           185836           359820           178996           266796           158272           714100           204240           198420           100060           427564           138076           224812           715988           987284           184796           204368           179348           322112           179192           338020           182368           435392           144400           212540           234108           250916           119988           243728           116960           972064 
   9.0014168e+00         10061700           687432           189520           185836           360040           178996           266796           158272           714652           204560           200416           100064           427564           138080           224820           715988           987372           184892           204368           179348           322112           179212           338020           182368           435660           144400           212556           234176           250916           119988           244252           116960           972064 
   9.1141468e+00         10072008           687436           189520           185836           360192           178996           266796           158272           714804           205412           200416           107656           427564           138088           224820           715988           987444           185204           204368           179348           322112           179224           338020           182368           435868           144400           212580           234264           250916           119988           245084           116960           972064 
   9.2025610e+00         10073564           687440           189520           185836           360504           178996           266796           158272           714852           205416           200416           107712           427564           138092           224820           715988           987532           185208           204368           179348           322212           179236           338020           182368           436048           144400           212596           234312           250916           119988           245764           116960           972064 
   9.3166454e+00         10075268           687440           189520           185836           360616           178996           266796           158272           714860           205416           200416           107712           427564           138096           224820           715988           987640           185216           204368           179348           322292           179248           338020           182368           436280           144400           212612           234344           250916           119988           246368           116960           972552 
   9.4138819e+00         10082756           687444           189520           185836           367188           178996           266796           158272           714888           205416           200416           107712           427564           138096           224820           715988           987752           185228           204368           179348           322292           179256           338020           182368           436484           144400           212616           234508           250916           119988           246748           116960           972552 
   9.5165859e+00         10083696           687444           189520           185836           367188           178996           266796           158272           714896           205416           200416           107712           427576           138096           224824           715988           987864           185228           204824           179348           322292           179280           338020           182368           436560           144400           212620           234532           250916           119988           246968           116960           972552 
   9.6154613e+00         10084940           687448           189532           185836           367316           178996           266796           158272           714912           205416           200416           107712           427592           138100           224824           715988           987984           185260           204824           179356           322292           179296           338020           182368           436800           144400           212620           234548           250916           119988           247600           116960           972552 
   9.7196578e+00         10088132           687448           189532           185836           368388           178996           266796           158272           714924           205416           200416           107712           427592           138100           224824           715988           988064           185264           204824           179356           322292           179304           338020           182368           436956           144400           212620           234564           250916           119988           249444           116960           972552 
   9.8051008e+00         10118844           687448           189532           185836           368528           178996           266796           158272           714928           205416           200416           107712           427660           138100           224824           715988           988120           186056           204824           179356           322292           179312           338020           182368           452748           144400           212620           234572           250916           119988           263288           116960           972552 
   9.9188649e+00         10216268           687464           189532           185836           368592           183508           272212           158272           714988           205416           200416           107712           427988           138100           225084           715988           988164           186064           205084           179356           350064           180652           338020           182368           459164           159080           213016           234588           264660           119988           263320           116960           994612 
   1.0013913e+01         10218384           687464           189532           185836           368608           183584           272228           158272           714992           205416           200416           107716           428024           138100           225084           715988           988168           186064           205084           179356           350344           180672           338020           182368           459164           159620           213168           234596           264708           119988           263324           116960           995520 
   1.0115947e+01         10220868           687464           189532           185836           368608           183768           272228           158272           714992           205416           200416           107720           428088           138100           225084           715988           988184           186064           205084           179356           351736           180672           338020           182368           459164           159860           213204           234612           264708           119988           263336           116960           996040 
   1.0210429e+01         10221644           687464           189532           185836           368652           183768           272240           158272           714996           205416           200416           107720           428140           138100           225084           715988           988232           186064           205084           179356           352084           180692           338020           182368           459168           159924           213228           234624           264712           119988           263336           116960           996180 
   1.0307969e+01         10281320           689192           190352           187120           365184           189740           277280           160244           713012           205376           201048           121472           432056           145116           217392           716896          1006692           173632           208020           180928           360388           186340           336632           183924           454612           166640           214372           222136           264464           129808           252912           123752          1004588 
   1.0404597e+01         10300520           689204           190352           187136           365184           189920           277452           160244           713012           205512           201068           121624           432968           145116           217392           716896          1017948           173636           208020           180928           360568           186340           336632           183924           456660           167016           214400           222172           266560           129808           252916           123896          1006016 
   1.0507755e+01         10319360           689204           190352           187136           383160           189920           277456           160248           713024           205516           201068           121624           432996           145116           217392           716916          1017988           173636           208020           180928           360756           186348           336632           183924           456668           167220           214448           222200           266564           129808           252916           123900          1006276 
   1.0622546e+01         10327776           689232           190352           187136           383704           189920           277456           160320           713036           205572           201068           121644           433116           145136           217392           716956          1018108           173636           208020           180928           361012           186424           336632           183928           456668           171740           214488           222216           266564           129808           254976           123956          1006632 
   1.0708033e+01         10328484           689236           190352           187136           383716           189920           277456           160320           713036           205572           201072           121644           433132           145188           217392           716956          1018160           173636           208020           180928           361096           186756           336632           183928           456668           171740           214516           222224           266564           129808           254988           123968          1006724 
   1.0800601e+01         10330868           689252           190352           187136           383736           189920           277456           160320           713052           205572           201072           121644           433156           145188           217392           716956          1018176           173636           208020           180928           361232           187364           336632           183928           456672           171740           214516           222240           266564           129808           254988           123968          1008252 
   1.0917617e+01         10340144           689260           190352           187136           383836           189928           277456           160320           713052           205580           201072           121644           433196           145192           217392           717000          1018220           173636           208020           180928           361312           195948           336632           183928           456680           171744           214564           222336           266564           129808           255104           124012          1008292 
   1.1004363e+01         10341124           689276           190352           187136           383856           189928           277456           160372           713056           205616           201072           121644           433208           145244           217392           717124          1018312           173636           208020           180928           361372           196116           336632           183928           456680           171792           214588           222344           266564           129808           255104           124152          1008416 
   1.1127178e+01         10368824           689296           190352           187136           383884           189944           277456           160532           738876           205740           201072           121644           433304           145432           217392           717148          1018440           173636           208020           180928           361576           196276           336632           183928           456680           172292           214680           222352           266564           129808           255104           124184          1008516 
   1.1232729e+01         10369884           689304           190352           187136           383884           189944           277456           160564           738900           205768           201072           121644           433304           145432           217392           717148          1018540           173636           208020           180928           361660           196276           336632           183928           456680           172608           214796           222352           266564           129808           255104           124212          1008840 
   1.1311119e+01         10378784           689304           190352           187136           383956           189944           277456           160848           738900           205992           202560           121644           433388           145708           217392           718148          1022136           173636           208020           180928           361736           196532           337372           183928           456680           172720           215116           222352           266564           129808           255104           124560          1008864 
   1.1417529e+01         10380032           689328           190352           187136           383956           189948           277456           160944           738900           206064           202560           121644           433396           145784           217392           718320          1022200           173636           208020           180932           361816           196624           337372           183928           456820           172720           215308           222352           266564           129808           255104           124592          1009056 
   1.1518901e+01         10403456           689340           190352           187136           383956           195744           283132           160944           738900           206064           202560           121644           444424           145784           217392           718320          1022324           173636           208020           180936           361868           196724           337372           183928           456872           172988           215472           222364           266564           129808           255104           124592          1009192 
   1.1629601e+01         10409500           689352           190352           187136           383980           196680           286684           161056           738908           206152           202560           121644           444476           145784           217392           718320          1022520           173636           208020           180948           361980           196728           337372           183928           456872           173628           215488           222380           266604           129808           255104           124708          1009300 
   1.1734275e+01         10411760           689360           190352           187136           383980           196748           286684           161408           738908           206428           202560           121644           444476           145784           217392           718320          1022568           173636           208020           180952           362072           197008           337372           183928           456872           173632           215488           222392           267704           129808           255104           124712          1009312 
   1.1808760e+01         10416072           689364           190352           187136           383980           196776           286684           161408           738908           206428           202560           121644           444560           145784           217392           718320          1022660           173636           208020           180956           362096           197008           337372           183928           456872           177700           215492           222392           267704           129808           255108           124712          1009312 
   1.1913013e+01         10419220           689372           190440           187136           383980           197004           286684           161668           738908           206692           202560           121644           444576           145784           217392           718320          1022792           173636           208020           180968           362180           198656           337372           183928           456872           178068           215492           222428           267704           129808           255112           124712          1009312 
   1.2014355e+01         10421200           689376           190904           187136           384052           197396           286684           161816           739096           206724           202560           121644           444636           145784           217392           718320          1022820           173636           208020           180968           362208           198772           337372           183928           456876           178340           215652           222436           267704           129808           255116           124712          1009312 
   1.2124681e+01         10425432           689376           190976           187136           384052           197660           286688           161844           739252           206760           202560           121644           444684           145784           217392           718320          1022904           173636           208020           180968           362344           198776           337372           183928           456876           181512           215876           222436           267708           129808           255116           124712          1009312 
   1.2221398e+01         10434840           689376           190976           187136           384052           197880           286688           161844           739252           206760           202560           121644           444688           145784           217392           718320          1023000           173636           208020           180968           362392           207676           337372           183928           456876           181512           215892           222448           267708           129808           255116           124712          1009424 
   1.2334588e+01         10436036           689376           190976           187136           384076           197884           286688           161844           739556           206760           202560           121644           444692           145784           217392           718320          1023112           173636           208020           180968           362416           208168           337372           183928           456876           181520           215892           222456           267708           129808           255124           124712          1009632 
   1.2419793e+01         10436220           689376           190976           187136           384076           197888           286688           161844           739556           206760           202560           121644           444704           145784           217392           718320          1023156           173636           208020           180968           362476           208216           337372           183928           456880           181520           215900           222456           267712           129808           255124           124712          1009632 
   1.2507202e+01         10437096           689380           190976           187136           384080           197888           286688           161844           739556           206760           202560           121644           444708           145784           217392           718320          1023168           173636           208020           180968           362544           208220           337372           183928           456884           181520           215900           223208           267712           129808           255124           124712          1009656 
   1.2634359e+01         10440056           689380           190976           187136           384112           197888           286688           161844           739856           206760           202560           121644           444784           145784           217392           718320          1023388           173636           208020           180968           362648           208816           337372           183928           456888           181520           215904           224804           267716           129808           255128           124712          1009676 
   1.2722904e+01         10440308           689380           190976           187136           384112           197888           286688           161844           739856           206760           202560           121644           444784           145784           217392           718320          1023592           173636           208020           180968           362692           208816           337372           183928           456892           181520           215904           224804           267716           129808           255128           124712          1009676 
   1.2814220e+01         10440660           689380           190976           187136           384144           197892           286688           161844           739856           206760           202560           121644           444832           145784           217392           718320          1023608           173636           208020           180968           362744           209012           337372           183928           456892           181520           215908           224804           267716           129808           255128           124712          1009676 
   1.2907510e+01         10449284           689380           190976           187136           384160           197892           286688           161844           739856           206760           202560           121644           444904           145784           217392           718320          1023624           173636           208020           180968           362752           209172           337372           183928           456892           189868           215908           224808           267716           129808           255128           124712          1009676 
   1.3000855e+01         10449556           689380           190976           187136           384160           197896           286688           161844           739860           206760           202560           121644           444920           145784           217392           718320          1023644           173636           208020           180968           362752           209300           337372           183928           456892           189928           215912           224820           267720           129808           255144           124712          1009680 
   1.3140875e+01         10604036           689396           166840           161724           456576           217572           310088           136404           748148           206008           188884            96076           484564           121228           217392           718320          1069712           173636           198504           155552           387380           209476           337372           158508           486028           190208           190588           226876           328924           156664           256208            99928          1059252 
   1.3234321e+01         10624796           689396           166840           161848           457364           219620           312136           136428           750200           208316           191016            96224           489872           121460           217392           718320          1071820           173636           198816           155768           387720           209476           337372           158708           486036           190208           190588           226888           328924           156664           256212           100264          1059264 
   1.3327939e+01         10628928           689408           166840           162180           457556           219620           312140           136676           750200           208588           191092            96476           489876           121644           217392           718320          1072004           173636           199024           156024           387860           209476           337372           158896           486040           190208           192000           226896           329000           156728           256216           100276          1059264 
   1.3421774e+01         10630696           689408           166840           162204           457572           219620           312140           136908           750200           208620           191244            96708           489876           121644           217392           718320          1072140           173636           199128           156032           388004           209476           337372           159132           486040           190208           192152           226896           329020           156776           256216           100508          1059264 
   1.3515782e+01         10632704           689412           166840           162364           457624           219624           312140           137072           750200           208820           191436            96868           489876           121644           217396           718320          1072260           173636           199300           156192           388140           209476           337372           159268           486044           190208           192152           226908           329048           157004           256220           100576          1059264 
   1.3610124e+01         10633960           689412           166840           162484           457688           219628           312140           137252           750200           208932           191436            97048           489884           121644           217396           718320          1072416           173636           199344           156372           388288           209476           337372           159268           486048           190208           192152           226924           329084           157008           256220           100576          1059264 
   1.3704334e+01         10634812           689412           166840           162544           457748           219628           312140           137252           750200           208980           191524            97048           489884           121644           217396           718320          1072540           173636           199492           156460           388388           209476           337372           159332           486060           190208           192152           226936           329120           157008           256220           100576          1059276 
   1.3844946e+01         10638180           689412           166840           162632           457748           219628           312140           137336           752528           209044           191540            97136           489884           121644           217396           718320          1072748           173636           199516           156564           388436           209476           337372           159628           486060           190208           192152           226952           329120           157008           256224           100576          1059276 
   1.3938521e+01         10641112           689412           166840           163000           457748           219628           312140           137548           752632           209160           191676            97344           490696           121644           217396           718328          1072852           173636           199692           156720           388592           209476           337372           159788           486060           190208           192152           226984           329176           157136           256224           100576          1059276 
   1.4031973e+01         10642148           689412           166844           163000           457748           219632           312140           137640           752632           209220           191744            97440           490696           121648           217396           718332          1072932           173644           199768           156768           388712           209484           337372           159796           486092           190212           192152           227020           329196           157396           256224           100580          1059276 
   1.4125314e+01         10650212           689412           166844           163000           457776           222756           312140           137712           752632           209372           191944            97508           494296           121648           217396           718332          1073016           173644           200012           156840           388832           209484           337372           159796           486096           190224           192152           227064           329272           157532           256224           100580          1059304 
   1.4218499e+01         10653240           689412           166844           163000           457776           222756           312140           137712           752632           209372           191944            97508           497252           121648           217396           718332          1073088           173644           200012           156840           388832           209484           337372           159796           486096           190224           192152           227064           329272           157532           256224           100580          1059304 
   1.4311611e+01         10658152           689412           166844           163000           457776           222756           312140           137712           752648           209464           192020            97508           497256           126116           217396           718332          1073216           173644           200012           156840           388868           209484           337372           159796           486096           190224           192152           227072           329320           157568           256224           100580          1059304 
   1.4404619e+01         10666480           689412           166844           163000           457908           222756           312140           137712           752648           217216           192060            97508           497260           126116           217400           718332          1073296           173644           200012           156840           388996           209484           337372           159796           486096           190272           192152           227088           329444           157568           256224           100580          1059304 
   1.4543944e+01         10670068           689412           166844           163000           457992           222764           312144           137712           752648           217228           192188            97508           497260           129200           217400           718332          1073376           173644           200012           156840           389032           209484           337372           159796           486096           190320           192152           227108           329528           157568           256224           100580          1059304 
   1.4638412e+01         10672836           689412           166844           163000           458132           224892           312144           137712           752648           217340           192212            97508           497268           129280           217400           718332          1073452           173644           200020           156840           389088           209484           337372           159808           486156           190320           192152           227116           329572           157576           256228           100580          1059304 
   1.4735577e+01         10673352           689412           166844           163000           458132           224892           312144           137712           752648           217340           192212            97512           497268           129676           217400           718332          1073520           173644           200020           156840           389088           209484           337372           159808           486156           190320           192152           227116           329620           157576           256228           100580          1059304 
   1.4832632e+01         10673696           689412           166844           163000           458196           224892           312144           137712           752648           217380           192212            97512           497272           129676           217400           718332          1073544           173644           200020           156840           389140           209484           337372           159852           486156           190372           192152           227116           329676           157584           256228           100580          1059304 
   1.4929579e+01         10673888           689412           166844           163000           458196           224892           312144           137712           752648           217444           192212            97512           497272           129676           217400           718332          1073552           173644           200020           156840           389160           209484           337372           159852           486164           190372           192152           227124           329760           157584           256228           100580          1059304 
   1.5026760e+01         10674088           689412           166844           163000           458196           224892           312144           137712           752648           217472           192216            97512           497272           129676           217400           718332          1073572           173644           200056           156840           389176           209484           337376           159860           486172           190416           192152           227132           329784           157584           256228           100580          1059304 
   1.5124072e+01         10674592           689412           166848           163004           458216           224892           312148           137716           752652           217604           192224            97516           497276           129676           217404           718336          1073616           173652           200064           156844           389188           209484           337376           159864           486172           190508           192180           227144           329868           157584           256232           100588          1059304 
   1.5223611e+01         10674824           689412           166848           163004           458224           224892           312148           137716           752652           217620           192224            97520           497276           129676           217408           718336          1073652           173652           200064           156844           389200           209484           337376           159864           486184           190508           192180           227284           329868           157584           256232           100588          1059304 
   1.5312897e+01         10675888           689412           166848           163004           458292           224892           312148           137720           752752           217840           192232            97528           497276           129676           217424           718396          1073724           173664           200084           156844           389264           209484           337432           159972           486192           190508           192180           227352           329908           157640           256292           100588          1059320 
   1.5401451e+01         10679268           689528           166872           163064           458292           225012           312260           137776           752752           219444           192348            97620           497328           129724           217480           718460          1073820           173664           200148           156844           389288           209500           337440           160032           486336           190720           192192           227436           329968           157648           256320           100600          1059352 
   1.5527374e+01         10687068           690052           166944           163228           458424           227280           312436           137972           752996           220844           192368            97784           497516           129788           217608           718600          1074116           173724           200224           156868           389364           209588           337576           160156           486392           190836           192292           227576           330088           157760           256392           100628          1059648 
   1.5624826e+01         10692552           690660           167092           163376           458532           229468           312504           137996           753048           221064           192636            97824           497628           129984           217648           718724          1074244           173728           200252           156880           389440           209644           337624           160280           486472           190932           192356           227600           330176           157760           256432           100688          1059860 
   1.5722779e+01         10693712           690896           167248           163384           458532           229468           312552           138108           753048           221064           192636            97944           497628           130036           217648           718724          1074300           173728           200252           156900           389440           209648           337652           160368           486472           190944           192372           227604           330176           157760           256468           100728          1059984 
   1.5822022e+01         10695588           691040           167360           163420           458588           229672           312552           138156           753156           221212           192744            98076           497708           130152           217696           718848          1074404           173736           200276           156916           389452           209648           337652           160368           486548           190984           192388           227608           330224           157788           256484           100748          1059984 
   1.5920830e+01         10700276           691432           167516           163520           458656           229780           312664           138376           753156           223420           192816            98216           497880           130240           217840           718960          1074464           173740           200300           156916           389464           209648           337652           160428           486648           190984           192396           227616           330408           157792           256496           100748          1060104 
   1.6019054e+01         10709844           691976           167516           163608           458736           229964           312668           138376           753228           230580           192880            98244           497880           130360           217888           719204          1074616           173740           200320           156944           389468           209664           337692           160620           486676           191036           192444           227624           330476           157808           256508           100748          1060352 
   1.6117448e+01         10711652           692372           167672           163712           458736           229964           312776           138484           753328           230748           192952            98312           497988           130420           218064           719204          1074700           173740           200368           156944           389468           209664           337692           160632           486680           191036           192444           227636           330492           157812           256512           100748          1060352 
   1.6214162e+01         10713864           692436           167824           163880           458860           230128           312884           138580           753392           230880           193088            98420           498120           130556           218124           719332          1074868           173740           200368           156948           389484           209672           337700           160696           486696           191076           192452           227652           330544           157812           256512           100756          1060384 
   1.6312296e+01         10715064           692604           167860           163940           458860           230140           312944           138652           753392           230908           193140            98532           498176           130560           218212           719372          1075016           173740           200368           156948           389484           209672           337700           160772           486816           191076           192460           227652           330556           157812           256512           100756          1060432 
   1.6410114e+01         10717608           693112           167948           164000           459088           230244           313060           138768           753460           231076           193160            98652           498332           130788           218212           719520          1075248           173740           200368           156948           389492           209676           337716           160772           486824           191076           192460           227664           330624           157824           256512           100756          1060488 
   1.6508638e+01         10719200           693112           168008           164108           459156           230396           313208           138800           753460           231300           193256            98780           498360           130788           218284           719640          1075364           173740           200376           156948           389508           209676           337716           160784           486836           191112           192460           227668           330644           157824           256512           100756          1060620 
   1.6607728e+01         10720236           693220           168068           164160           459156           230396           313260           138912           753496           231408           193332            98840           498412           130884           218284           719640          1075452           173740           200376           156948           389516           209676           337716           160804           486840           191132           192460           227668           330704           157824           256536           100756          1060620 
   1.6706159e+01         10722068           693404           168136           164180           459196           230628           313476           139000           753564           231584           193364            98960           498580           130936           218320           719700          1075508           173740           200376           156956           389520           209676           337736           160840           486880           191148           192464           227672           330756           157824           256536           100788          1060620 
   1.6805810e+01         10722888           693456           168192           164220           459244           230632           313476           139048           753588           231652           193372            98960           498680           130936           218440           719788          1075596           173740           200376           156956           389528           209676           337736           160864           486880           191184           192464           227672           330764           157824           256536           100788          1060620 
   1.6904265e+01         10723876           693524           168208           164272           459244           230632           313656           139108           753728           231652           193436            99068           498680           130936           218440           719848          1075664           173740           200376           156956           389528           209676           337736           160864           486880           191184           192464           227672           330936           157824           256536           100788          1060620 
   1.7001405e+01         10725248           693776           168276           164320           459304           230740           313664           139116           753784           231800           193492            99068           498720           130996           218596           719848          1075712           173740           200376           156960           389532           209712           337736           160864           486880           191184           192464           227676           331052           157824           256540           100828          1060668 
   1.7147778e+01         10728948           693888           168348           164396           459428           230948           313808           139228           753884           233716           193544            99120           498776           131056           218772           719940          1075944           173740           200392           156960           389536           209712           337736           160884           486920           191184           192464           227684           331080           157824           256540           100828          1060668 
   1.7246503e+01         10729768           693888           168436           164396           459500           230948           313808           139344           753900           233716           193544            99148           498776           131332           218828           719944          1075972           173740           200392           156960           389544           209712           337736           160884           486924           191292           192476           227688           331080           157824           256540           100828          1060668 
   1.7344987e+01         10730668           694072           168484           164456           459500           231076           313864           139456           753944           233776           193588            99148           498792           131332           218864           719944          1075972           173740           200396           156960           389572           209712           337736           160912           486924           191292           192476           227688           331080           157824           256544           100828          1060716 
   1.7443708e+01         10744480           694112           168492           164568           459508           239128           313864           139456           753956           239036           193632            99148           498848           131388           218864           719960          1076052           173740           200428           156960           389592           209712           337736           160912           486924           191292           192476           227688           331096           157824           256544           100828          1060716 
   1.7542340e+01         10750916           694160           168584           164600           459568           244392           313896           139568           753992           239100           193736            99296           498940           131444           218904           719960          1076196           173740           200440           156960           389620           209712           337736           160912           486924           191328           192476           227688           331132           157824           256544           100828          1060716 
   1.7640122e+01         10752584           694392           168628           164648           459680           244448           313952           139568           754040           239364           193756            99396           499056           131548           218972           720120          1076236           173740           200440           156960           389668           209712           337736           160912           487032           191328           192476           227688           331160           157824           256544           100828          1060732 
   1.7738665e+01         10752920           694392           168628           164704           459780           244448           314008           139572           754040           239364           193756            99400           499056           131548           219076           720128          1076236           173740           200440           156960           389668           209712           337736           160912           487032           191328           192476           227692           331160           157824           256544           100828          1060732 
   1.7837577e+01         10755624           694448           168672           164768           459780           244448           314008           139572           754088           239416           193812            99444           499056           131548           221260           720176          1076296           173740           200440           156960           389676           209712           337736           160912           487032           191328           192476           227692           331168           157824           256544           100828          1060764 
   1.7936162e+01         11293716           694588           266120           175564           462616           246508           316444           139572           776328           239488           291988            99500           501600           131564           230316           720232          1087588           173740           262312           176952           396816           209712           415820           160912           493288           191328           247264           227700           331252           157824           256804           100828          1111148 
   1.8035136e+01         11309692           694588           270944           175564           462616           246508           316492           139572           776508           239488           292044            99500           501656           131564           230388           720232          1087644           173740           262384           179124           396820           209712           422944           160912           493296           191328           248264           227700           331316           157824           256804           100828          1111388 
   1.8134813e+01         11312304           694732           271456           175568           462624           246516           316492           139572           776544           239488           292176            99500           501656           131564           230920           720232          1087784           173740           262560           179160           396820           209712           423472           160940           493328           191340           248528           227700           331316           157824           256804           100828          1111408 
   1.8232840e+01         11313200           694732           271456           175568           462624           246516           316492           139572           776544           239488           292176            99500           501656           131564           230920           720232          1087784           173740           262704           179160           396820           209712           423472           160940           493328           191340           249260           227704           331316           157824           256804           100828          1111424 
   1.8332830e+01         11317020           694784           271664           175576           462624           246516           316492           139572           776544           239488           292292            99500           501656           131564           230956           720232          1087804           173740           262860           179348           396820           209712           423644           160940           493328           191376           252052           227708           331316           157824           256804           100828          1111456 
   1.8432513e+01         11318848           694840           272100           175576           462624           246516           316492           139572           776556           239496           292328            99500           501656           131564           230956           720232          1087860           173740           262928           179672           396820           209712           424040           160976           493328           191376           252452           227708           331316           157824           256804           100828          1111456 
   1.8531426e+01         11322800           694920           272372           175576           462624           246516           316492           139572           776556           239496           292360            99500           501692           131564           230980           720232          1087916           173740           263080           179888           396820           209712           426552           161012           493328           191376           252944           227708           331316           157860           256804           100828          1111464 
   1.8630885e+01         11323820           694920           272484           175576           462624           246516           316548           139572           776644           239496           292436            99500           501696           131564           230988           720232          1088024           173740           263196           180012           396820           209712           426612           161012           493332           191376           253084           227708           331316           157860           256804           100828          1111588 
   1.8730036e+01         11324388           694920           272484           175576           462624           246516           316548           139572           776644           239496           292436            99500           501696           131564           230988           720232          1088032           173740           263204           180504           396820           209712           426656           161012           493332           191376           253084           227708           331316           157860           256804           100828          1111604 
   1.8828711e+01         11325704           694920           272980           175576           462624           246536           316548           139572           776648           239496           292456            99500           501696           131564           231012           720232          1088040           173740           263276           180516           396820           209712           427140           161012           493332           191376           253260           227708           331316           157860           256804           100828          1111604 
   1.8927351e+01         11328192           694920           274048           175576           462624           246536           316548           139572           776652           239496           292608            99500           501696           131564           231052           720232          1088060           173740           263292           180752           396820           209712           427812           161048           493340           191376           253468           227708           331316           157860           256804           100828          1111632 
   1.9026592e+01         11330388           694920           274632           175580           462624           246536           316552           139572           776784           239496           292780            99500           501696           131564           231076           720232          1088116           173740           263316           181432           396820           209712           428064           161048           493340           191376           253696           227708           331316           157860           256804           100828          1111668 
   1.9125626e+01         11333924           694972           274884           175584           462624           246536           316552           139572           776804           239496           292812            99500           501704           131564           231112           720232          1088140           173740           263864           181744           396820           209712           428324           161048           493352           191376           255544           227708           331316           157860           256804           100828          1111796 
   1.9224831e+01         11334180           694972           274884           175584           462624           246540           316552           139572           776804           239496           292816            99500           501704           131564           231112           720232          1088140           173740           263904           181744           396820           209712           428324           161048           493352           191376           255752           227708           331316           157860           256804           100828          1111796 
   1.9323996e+01         11336212           694972           275160           175584           462624           246540           316552           139572           776804           239512           292820            99500           501704           131564           231772           720232          1088180           173740           264076           182084           396820           209712           428344           161048           493356           191376           256236           227708           331316           157860           256804           100828          1111812 
   1.9423174e+01         11342504           695028           275460           179712           462624           246540           316552           139572           776824           239512           292828            99500           501708           131564           231776           720232          1088180           173740           264088           183304           396820           209712           428628           161048           493356           191376           256488           227708           331316           157860           256804           100828          1111816 
   1.9522412e+01         11344460           695028           275480           179868           462624           246540           316552           139572           776832           239512           292872            99500           501708           131564           231776           720232          1088224           173740           264112           184188           396820           209712           428976           161048           493364           191408           256828           227708           331316           157860           256804           100864          1111828 
   1.9621627e+01         11345636           695028           275788           179888           462624           246552           316552           139572           777036           239512           292912            99500           501708           131564           231776           720232          1088264           173740           264168           184192           396820           209712           429260           161072           493388           191408           256884           227708           331316           157860           256804           100864          1111932 
   1.9720899e+01         11345896           695028           276036           179896           462624           246552           316552           139572           777036           239512           292912            99500           501708           131564           231776           720232          1088268           173740           264168           184192           396820           209712           429260           161072           493388           191408           256884           227708           331316           157860           256804           100864          1111932 
   1.9820191e+01         11346836           695028           276624           179916           462624           246552           316552           139572           777036           239512           292928            99500           501708           131564           231776           720232          1088296           173740           264272           184196           396824           209712           429332           161072           493388           191408           256984           227708           331316           157860           256804           100864          1111936 
   1.9919531e+01         11391500           695028           277224           179944           462624           246552           316552           139572           777036           239512           292972            99500           501708           131564           231776           720232          1088356           173740           279244           192160           396824           209712           429896           161104           493392           191408           277376           227708           331316           157860           256804           100864          1111940 
   2.0018900e+01         11393904           695028           277548           179948           462624           246552           316552           139572           777168           239512           293156            99500           501708           131564           231776           720232          1088384           173740           279528           192416           396824           209712           430684           161104           493392           191408           277748           227708           331316           157860           256804           100864          1111972 
   2.0118289e+01         11395092           695028           277640           179948           462624           246552           316552           139572           777168           239512           293248            99500           501708           131564           231776           720232          1088384           173740           279528           192540           396824           209712           430816           161104           493392           191408           278488           227708           331316           157860           256804           100864          1111980 
   2.0217714e+01         11398068           695028           277788           179948           462624           246596           316552           139572           777288           239512           293248            99500           501708           131564           231776           720232          1088384           173740           279532           193164           396824           209712           431316           161104           493392           191408           280008           227708           331316           157860           256804           100864          1111996 
   2.0317171e+01         11398580           695028           277908           179948           462648           246596           316552           139572           777288           239564           293248            99500           501708           131564           231776           720232          1088384           173740           279532           193180           396824           209712           431516           161104           493400           191440           280008           227708           331316           157860           256804           100864          1112056 
   2.0416716e+01         11425512           695028           282636           180244           462648           246596           316552           139572           777636           239564           297468            99500           501748           131564           231776           720232          1088400           173740           281624           195248           398900           209712           433976           161104           493604           191472           282136           227708           331316           157860           256804           100864          1118280 
   2.0516340e+01         11429236           695028           283692           180376           462648           246596           316552           139572           777836           239564           297488            99500           501748           131564           231776           720232          1088400           173740           281624           195264           398904           209712           434212           161104           495652           191472           282148           227708           331316           157860           256804           100864          1118280 
   2.0615962e+01         11430044           695028           283744           180428           462648           246596           316552           139572           778312           239564           297596            99500           501752           131564           231796           720232          1088424           173740           281624           195268           398904           209712           434256           161104           495652           191472           282152           227708           331316           157860           256804           100864          1118300 
   2.0715615e+01         11432616           695028           284460           180436           462648           246596           316552           139572           778780           239564           297612            99500           501752           131564           231796           720232          1088424           173740           281624           195364           398920           209712           434408           161104           495656           191472           283176           227708           331316           157860           256804           100864          1118372 
   2.0815347e+01         11433456           695028           284976           180436           462652           246596           316552           139572           778780           239564           297620            99500           501752           131564           231796           720232          1088424           173740           281624           195372           398920           209712           434676           161104           495656           191472           283200           227708           331316           157860           256804           100864          1118384 
   2.0915086e+01         11434428           695072           285216           180448           462652           246604           316552           139572           778780           239564           297748            99500           501752           131564           231796           720232          1088424           173740           281628           195372           398920           209712           434844           161104           495656           191472           283552           227708           331316           157860           256804           100864          1118400 
   2.1014836e+01         11435864           695072           285644           180456           462652           246604           316552           139572           778840           239564           297840            99500           501756           131564           231796           720232          1088436           173740           281628           195376           398920           209712           435440           161104           495656           191472           283784           227708           331316           157860           256804           100864          1118400 
   2.1114663e+01         11436384           695072           285868           180488           462652           246612           316552           139572           778840           239564           297892            99500           501756           131564           231796           720232          1088436           173740           281628           195392           398968           209712           435500           161104           495656           191504           283800           227708           331316           157860           256804           100896          1118400 
   2.1214520e+01         11437300           695072           286152           180524           462652           246612           316552           139572           779064           239564           297920            99500           501756           131564           231796           720232          1088436           173740           281628           195428           398972           209712           435688           161104           495656           191504           283804           227708           331316           157860           256804           100928          1118480 
   2.1314431e+01         11437852           695072           286556           180524           462652           246612           316552           139572           779064           239564           297920            99500           501756           131564           231796           720232          1088436           173740           281628           195428           398984           209712           435780           161104           495656           191504           283808           227708           331316           157896           256804           100928          1118484 
   2.1414451e+01         11440748           695072           287196           180584           462652           246612           316552           139572           779064           239564           297920            99500           501756           131564           231796           720232          1088436           173740           281628           195460           398984           209712           436268           161104           495656           191504           285440           227708           331316           157896           256804           100928          1118528 
   2.1514533e+01         11445052           695072           287540           183356           462652           246612           316552           139572           779120           239564           297984            99500           501756           131564           231796           720232          1088436           173740           281628           195460           398984           209712           436372           161104           495656           191536           286336           227744           331316           157896           256804           100928          1118528 
   2.1614664e+01         11445808           695072           287776           183356           462652           246616           316552           139572           779468           239564           297988            99500           501756           131564           231796           720232          1088436           173740           281628           195460           398984           209712           436480           161104           495656           191536           286392           227744           331316           157896           256804           100928          1118528 
   2.1714819e+01         11446320           695072           287852           183368           462652           246620           316552           139572           779468           239564           297996            99500           501756           131564           231804           720232          1088436           173740           281628           195468           398992           209712           436680           161104           495656           191568           286468           227744           331316           157896           256804           100928          1118608 
   2.1815019e+01         11446428           695072           287900           183368           462652           246620           316552           139572           779468           239564           297996            99500           501756           131564           231804           720232          1088436           173740           281628           195468           398992           209712           436732           161104           495656           191568           286476           227744           331316           157896           256804           100928          1118608 
   2.1915274e+01         11447524           695072           288248           183368           462652           246620           316552           139572           779468           239564           298004            99500           501756           131564           231804           720232          1088436           173740           281628           195468           399000           209712           437316           161104           495656           191568           286588           227780           331316           157896           256804           100928          1118608
[truncated: 347,980 more chars]
