# Supplementary material for: Research on combustion and emissions of heavy duty diesel engines under low-speed and low-load conditions in low temperature environments
Source: PLoS One. 2025 Feb 21;20(2):e0318933. doi: 10.1371/journal.pone.0318933 (PMC11844864; doi:10.1371/journal.pone.0318933)
Supplement: S1 File — (ZIP) [file pone.0318933.s001.zip › 1000rpm_30%/3-tigaojinqiwendu/Tin342K/metis_map.out]

      ncyc    total blocks       frozen blocks    processor id          blocks           cells
         0             136                   0               0               4             176
                                                             1               4             176
                                                             2               5             176
                                                             3               4             152
                                                             4               2             128
                                                             5               5             160
                                                             6               6             172
                                                             7               2             128
                                                             8               4             180
                                                             9               5             176
                                                            10               5             160
                                                            11               3             180
                                                            12               4             176
                                                            13               3             192
                                                            14               4             176
                                                            15               4             176
                                                            16               4             176
                                                            17               4             176
                                                            18               9             169
                                                            19               4             176
                                                            20               4             152
                                                            21               4             176
                                                            22               6             177
                                                            23               5             174
                                                            24               4             176
                                                            25               3             164
                                                            26               4             176
                                                            27               4             176
                                                            28               4             152
                                                            29               4             152
                                                            30               5             176
                                                            31               4             176
      ncyc    total blocks       frozen blocks    processor id          blocks           cells
       100             106                   0               0               3             128
                                                             1               2             128
                                                             2               5             108
                                                             3               2             128
                                                             4               6             120
                                                             5               2             128
                                                             6               3             128
                                                             7               2             128
                                                             8               3             136
                                                             9               2             116
                                                            10               5             148
                                                            11               3             128
                                                            12               4              96
                                                            13               2             128
                                                            14               2             128
                                                            15               2             128
                                                            16               3             136
                                                            17               2             128
                                                            18               8             129
                                                            19               3             124
                                                            20               5             127
                                                            21               2             104
                                                            22               5             137
                                                            23               5             137
                                                            24               5             130
                                                            25               2             116
                                                            26               4             124
                                                            27               4             152
                                                            28               3             112
                                                            29               3             112
                                                            30               2             128
                                                            31               2             128
      ncyc    total blocks       frozen blocks    processor id          blocks           cells
       131              92                   3               0               2              76
                                                             1               2              76
                                                             2               2             100
                                                             3               2             100
                                                             4               1              64
                                                             5               2             128
                                                             6               3             112
                                                             7               3             112
                                                             8               4             124
                                                             9               2             104
                                                            10               2             104
                                                            11               4             124
                                                            12               2             128
                                                            13               3             108
                                                            14               2             128
                                                            15               2             128
                                                            16               5             104
                                                            17               2             100
                                                            18               3             112
                                                            19               3             112
                                                            20               4             109
                                                            21               5             105
                                                            22               5             114
                                                            23               5             114
                                                            24               5             108
                                                            25               2             128
                                                            26               2             128
                                                            27               1              64
                                                            28               2             104
                                                            29               4             124
                                                            30               4             124
                                                            31               2             104
      ncyc    total blocks       frozen blocks    processor id          blocks           cells
       159              79                   5               0               2             100
                                                             1               2              76
                                                             2               2             100
                                                             3               2              76
                                                             4               1              64
                                                             5               4              96
                                                             6               2             128
                                                             7               1              64
                                                             8               2              76
                                                             9               2             100
                                                            10               2             116
                                                            11               2             100
                                                            12               4              96
                                                            13               2             104
                                                            14               3             100
                                                            15               2             104
                                                            16               2              76
                                                            17               2             100
                                                            18               2             100
                                                            19               3              88
                                                            20               2             100
                                                            21               2             128
                                                            22               6              93
                                                            23               1              64
                                                            24               5              74
                                                            25               2             104
                                                            26               3             100
                                                            27               2              76
                                                            28               3              92
                                                            29               2              89
                                                            30               5              78
                                                            31               2             104
      ncyc    total blocks       frozen blocks    processor id          blocks           cells
       200              58                   0               0               1              52
                                                             1               2              76
                                                             2               3              72
                                                             3               1              52
                                                             4               2              76
                                                             5               2              76
                                                             6               1              64
                                                             7               1              52
                                                             8               0               0
                                                             9               1              64
                                                            10               2              76
                                                            11               2             100
                                                            12               2             100
                                                            13               2             100
                                                            14               2              76
                                                            15               2              76
                                                            16               1              52
                                                            17               2              70
                                                            18               3              60
                                                            19               2              68
                                                            20               1              64
                                                            21               1              64
                                                            22               2             100
                                                            23               2              76
                                                            24               2              76
                                                            25               2              62
                                                            26               2              62
                                                            27               2              76
                                                            28               3              57
                                                            29               3              57
                                                            30               2              70
                                                            31               2              84
      ncyc    total blocks       frozen blocks    processor id          blocks           cells
       254              38                   3               0               4              34
                                                             1               1              52
                                                             2               1              52
                                                             3               2              38
                                                             4               1              52
                                                             5               1              24
                                                             6               1              24
                                                             7               1              52
                                                             8               1              52
                                                             9               1              24
                                                            10               1              24
                                                            11               1              52
                                                            12               1              64
                                                            13               0               0
                                                            14               1              36
                                                            15               1              64
                                                            16               0               0
                                                            17               1             120
                                                            18               1              16
                                                            19               3              26
                                                            20               3              38
                                                            21               1              36
                                                            22               1              36
                                                            23               1              64
                                                            24               1              64
                                                            25               1              36
                                                            26               1              64
                                                            27               2              24
                                                            28               1              64
                                                            29               0               0
                                                            30               1              36
                                                            31               1              64
      ncyc    total blocks       frozen blocks    processor id          blocks           cells
       254              35                   6               0               1              52
                                                             1               1              24
                                                             2               1              52
                                                             3               1              24
                                                             4               1              64
                                                             5               1              12
                                                             6               1              36
                                                             7               1              64
                                                             8               1              24
                                                             9               1              52
                                                            10               1              52
                                                            11               1              24
                                                            12               4              34
                                                            13               1              52
                                                            14               1              52
                                                            15               2              38
                                                            16               2              24
                                                            17               1              64
                                                            18               1              36
                                                            19               1              64
                                                            20               0               0
                                                            21               1              64
                                                            22               2              38
                                                            23               2              32
                                                            24               0               0
                                                            25               0               0
                                                            26               0               0
                                                            27               1             170
                                                            28               0               0
                                                            29               1              64
                                                            30               2              56
                                                            31               1              64
      ncyc    total blocks       frozen blocks    processor id          blocks           cells
       296              23                   8               0               1              24
                                                             1               1              24
                                                             2               0               0
                                                             3               1              52
                                                             4               0               0
                                                             5               1              64
                                                             6               0               0
                                                             7               1              52
                                                             8               1              19
                                                             9               1              19
                                                            10               1              52
                                                            11               0               0
                                                            12               1              39
                                                            13               3              27
                                                            14               0               0
                                                            15               1              52
                                                            16               0               0
                                                            17               1              64
                                                            18               0               0
                                                            19               1              36
                                                            20               0               0
                                                            21               1              36
                                                            22               0               0
                                                            23               1              64
                                                            24               1              20
                                                            25               1              16
                                                            26               1              39
                                                            27               2              14
                                                            28               0               0
                                                            29               0               0
                                                            30               0               0
                                                            31               1             121
      ncyc    total blocks       frozen blocks    processor id          blocks           cells
       300              28                   0               0               2              16
                                                             1               1              36
                                                             2               0               0
                                                             3               1              52
                                                             4               1              19
                                                             5               1              24
                                                             6               0               0
                                                             7               1              52
                                                             8               2              21
                                                             9               1              16
                                                            10               1              12
                                                            11               1              36
                                                            12               0               0
                                                            13               1              64
                                                            14               0               0
                                                            15               1              64
                                                            16               0               0
                                                            17               1              52
                                                            18               1              24
                                                            19               1              19
                                                            20               1              36
                                                            21               2              16
                                                            22               0               0
                                                            23               1              52
                                                            24               1              20
                                                            25               2              13
                                                            26               0               0
                                                            27               1              64
                                                            28               0               0
                                                            29               1              36
                                                            30               1              16
                                                            31               1              64
      ncyc    total blocks       frozen blocks    processor id          blocks           cells
       300              24                   6               0               3              33
                                                             1               1              36
                                                             2               1              36
                                                             3               1              16
                                                             4               0               0
                                                             5               1              64
                                                             6               0               0
                                                             7               1              64
                                                             8               1              16
                                                             9               1              20
                                                            10               0               0
                                                            11               1              64
                                                            12               0               0
                                                            13               0               0
                                                            14               0               0
                                                            15               1             149
                                                            16               2              16
                                                            17               2              16
                                                            18               0               0
                                                            19               1              52
                                                            20               0               0
                                                            21               1              52
                                                            22               1              19
                                                            23               1              19
                                                            24               0               0
                                                            25               1              24
                                                            26               0               0
                                                            27               1              52
                                                            28               0               0
                                                            29               1              52
                                                            30               0               0
                                                            31               1              24
      ncyc    total blocks       frozen blocks    processor id          blocks           cells
       313              22                   0               0               1             910
                                                             1               1             474
                                                             2               1             910
                                                             3               1             474
                                                             4               0               0
                                                             5               1            1765
                                                             6               0               0
                                                             7               1            1703
                                                             8               0               0
                                                             9               1            1765
                                                            10               0               0
                                                            11               1            1703
                                                            12               0               0
                                                            13               1             265
                                                            14               0               0
                                                            15               1            2702
                                                            16               1            1194
                                                            17               0               0
                                                            18               2             550
                                                            19               1            1194
                                                            20               0               0
                                                            21               1            2662
                                                            22               0               0
                                                            23               1            1035
                                                            24               0               0
                                                            25               1            2695
                                                            26               0               0
                                                            27               1             265
                                                            28               2             550
                                                            29               1            1035
                                                            30               0               0
                                                            31               1            2662
      ncyc    total blocks       frozen blocks    processor id          blocks           cells
       328              22                   0               0               1            1561
                                                             1               0               0
                                                             2               0               0
                                                             3               1            1992
                                                             4               0               0
                                                             5               0               0
                                                             6               0               0
                                                             7               1            5811
                                                             8               0               0
                                                             9               0               0
                                                            10               0               0
                                                            11               1            5811
                                                            12               0               0
                                                            13               1            1992
                                                            14               1            1561
                                                            15               2             884
                                                            16               0               0
                                                            17               1            2914
                                                            18               1             247
                                                            19               1             963
                                                            20               2             550
                                                            21               1            1135
                                                            22               0               0
                                                            23               1            2451
                                                            24               1             963
                                                            25               1             247
                                                            26               0               0
                                                            27               1            2914
                                                            28               0               0
                                                            29               1            2451
                                                            30               2             550
                                                            31               1            1135
      ncyc    total blocks       frozen blocks    processor id          blocks           cells
       354              22                   0               0               0               0
                                                             1               2            2111
                                                             2               0               0
                                                             3               1            3459
                                                             4               1            2858
                                                             5               0               0
                                                             6               4            1548
                                                             7               1            2232
                                                             8               0               0
                                                             9               0               0
                                                            10               0               0
                                                            11               0               0
                                                            12               0               0
                                                            13               0               0
                                                            14               0               0
                                                            15               1           30718
                                                            16               1            2858
                                                            17               0               0
                                                            18               4            1548
                                                            19               1            2232
                                                            20               0               0
                                                            21               1            3459
                                                            22               2            2096
                                                            23               2            2111
                                                            24               0               0
                                                            25               0               0
                                                            26               0               0
                                                            27               0               0
                                                            28               0               0
                                                            29               0               0
                                                            30               0               0
                                                            31               1           30709
      ncyc    total blocks       frozen blocks    processor id          blocks           cells
       400              22                   0               0               0               0
                                                             1               0               0
                                                             2               0               0
                                                             3               0               0
                                                             4               0               0
                                                             5               0               0
                                                             6               0               0
                                                             7               1           25011
                                                             8               0               0
                                                             9               0               0
                                                            10               0               0
                                                            11               1            9029
                                                            12               1            1592
                                                            13               5            2040
                                                            14               2            1541
                                                            15               1            2439
                                                            16               5            2040
                                                            17               1            1592
                                                            18               1            2439
                                                            19               2            1541
                                                            20               0               0
                                                            21               0               0
                                                            22               0               0
                                                            23               1            8970
                                                            24               0               0
                                                            25               0               0
                                                            26               0               0
                                                            27               0               0
                                                            28               0               0
                                                            29               0               0
                                                            30               0               0
                                                            31               1           25137
      ncyc    total blocks       frozen blocks    processor id          blocks           cells
       500              22                   0               0               0               0
                                                             1               0               0
                                                             2               0               0
                                                             3               0               0
                                                             4               0               0
                                                             5               0               0
                                                             6               0               0
                                                             7               1            7978
                                                             8               0               0
                                                             9               0               0
                                                            10               0               0
                                                            11               0               0
                                                            12               0               0
                                                            13               0               0
                                                            14               0               0
                                                            15               1            7934
                                                            16               1            1162
                                                            17               4             860
                                                            18               0               0
                                                            19               1            2203
                                                            20               1            1162
                                                            21               4             860
                                                            22               0               0
                                                            23               1            2203
                                                            24               1             701
                                                            25               2            1239
                                                            26               1             701
                                                            27               2            1239
                                                            28               0               0
                                                            29               1            2321
                                                            30               0               0
                                                            31               1            2317
      ncyc    total blocks       frozen blocks    processor id          blocks           cells
       541              22                   0               0               0               0
                                                             1               1            1416
                                                             2               1            1423
                                                             3               2             218
                                                             4               0               0
                                                             5               1            2384
                                                             6               0               0
                                                             7               1            2356
                                                             8               0               0
                                                             9               0               0
                                                            10               0               0
                                                            11               0               0
                                                            12               0               0
                                                            13               0               0
                                                            14               0               0
                                                            15               1           10793
                                                            16               0               0
                                                            17               1            2427
                                                            18               3            1382
                                                            19               3            1322
                                                            20               1            2427
                                                            21               0               0
                                                            22               3            1382
                                                            23               3            1322
                                                            24               0               0
                                                            25               0               0
                                                            26               0               0
                                                            27               0               0
                                                            28               0               0
                                                            29               0               0
                                                            30               0               0
                                                            31               1           10769
      ncyc    total blocks       frozen blocks    processor id          blocks           cells
       600              22                   0               0               0               0
                                                             1               0               0
                                                             2               0               0
                                                             3               0               0
                                                             4               0               0
                                                             5               0               0
                                                             6               0               0
                                                             7               1           10844
                                                             8               0               0
                                                             9               0               0
                                                            10               0               0
                                                            11               1            7819
                                                            12               0               0
                                                            13               0               0
                                                            14               0               0
                                                            15               1            7757
                                                            16               3             726
                                                            17               1            2440
                                                            18               4            1518
                                                            19               3            1804
                                                            20               3            1648
                                                            21               2            2117
                                                            22               1             707
                                                            23               1            2440
                                                            24               0               0
                                                            25               0               0
                                                            26               0               0
                                                            27               0               0
                                                            28               0               0
                                                            29               0               0
                                                            30               0               0
                                                            31               1           10902
      ncyc    total blocks       frozen blocks    processor id          blocks           cells
       700              22                   0               0               0               0
                                                             1               0               0
                                                             2               0               0
                                                             3               0               0
                                                             4               0               0
                                                             5               0               0
                                                             6               0               0
                                                             7               1           15121
                                                             8               1            1371
                                                             9               5            1666
                                                            10               0               0
                                                            11               1            3456
                                                            12               0               0
                                                            13               1            3878
                                                            14               5            1673
                                                            15               1            1371
                                                            16               0               0
                                                            17               0               0
                                                            18               0               0
                                                            19               1            5525
                                                            20               2            1559
                                                            21               2            1559
                                                            22               0               0
                                                            23               1            5368
                                                            24               0               0
                                                            25               0               0
                                                            26               0               0
                                                            27               0               0
                                                            28               0               0
                                                            29               0               0
                                                            30               0               0
                                                            31               1           13985
      ncyc    total blocks       frozen blocks    processor id          blocks           cells
       800              22                   0               0               4             946
                                                             1               1            1375
                                                             2               2            1772
                                                             3               1            3696
                                                             4               0               0
                                                             5               0               0
                                                             6               0               0
                                                             7               1            6705
                                                             8               0               0
                                                             9               0               0
                                                            10               0               0
                                                            11               1            5697
                                                            12               0               0
                                                            13               0               0
                                                            14               0               0
                                                            15               1           12362
                                                            16               4             946
                                                            17               1            1375
                                                            18               0               0
                                                            19               1            6637
                                                            20               0               0
                                                            21               1            3607
                                                            22               2            1780
                                                            23               0               0
                                                            24               0               0
                                                            25               0               0
                                                            26               0               0
                                                            27               1            5470
                                                            28               0               0
                                                            29               0               0
                                                            30               0               0
                                                            31               1           12135
      ncyc    total blocks       frozen blocks    processor id          blocks           cells
       900              22                   0               0               0               0
                                                             1               5            2324
                                                             2               0               0
                                                             3               1            6138
                                                             4               0               0
                                                             5               0               0
                                                             6               0               0
                                                             7               1            8757
                                                             8               5            2324
                                                             9               0               0
                                                            10               0               0
                                                            11               1            6130
                                                            12               0               0
                                                            13               0               0
                                                            14               0               0
                                                            15               1            8779
                                                            16               0               0
                                                            17               0               0
                                                            18               0               0
                                                            19               1           11149
                                                            20               0               0
                                                            21               3            3735
                                                            22               0               0
                                                            23               1            5918
                                                            24               0               0
                                                            25               1            5679
                                                            26               0               0
                                                            27               1            3715
                                                            28               0               0
                                                            29               0               0
                                                            30               0               0
                                                            31               1           11137
      ncyc    total blocks       frozen blocks    processor id          blocks           cells
       980              22                   0               0               2            5115
                                                             1               0               0
                                                             2               0               0
                                                             3               1            5805
                                                             4               0               0
                                                             5               0               0
                                                             6               0               0
                                                             7               1           11130
                                                             8               2            4986
                                                             9               0               0
                                                            10               0               0
                                                            11               1            6140
                                                            12               0               0
                                                            13               0               0
                                                            14               0               0
                                                            15               1           11024
                                                            16               0               0
                                                            17               0               0
                                                            18               0               0
                                                            19               1           10889
                                                            20               5            2385
                                                            21               5            2385
                                                            22               0               0
                                                            23               1            6287
                                                            24               0               0
                                                            25               0               0
                                                            26               1           10694
                                                            27               0               0
                                                            28               0               0
                                                            29               0               0
                                                            30               0               0
                                                            31               1            6300
      ncyc    total blocks       frozen blocks    processor id          blocks           cells
      1000              22                   0               0               0               0
                                                             1               2            4057
                                                             2               0               0
                                                             3               1            6417
                                                             4               0               0
                                                             5               0               0
                                                             6               0               0
                                                             7               1           11066
                                                             8               0               0
                                                             9               0               0
                                                            10               0               0
                                                            11               1           10964
                                                            12               0               0
                                                            13               2            4046
                                                            14               0               0
                                                            15               1            6672
                                                            16               5            2386
                                                            17               5            2386
                                                            18               0               0
                                                            19               1            6339
                                                            20               0               0
                                                            21               0               0
                                                            22               0               0
                                                            23               1           11335
                                                            24               0               0
                                                            25               0               0
                                                            26               0               0
                                                            27               1            6348
                                                            28               0               0
                                                            29               1           11164
                                                            30               0               0
                                                            31               0               0
      ncyc    total blocks       frozen blocks    processor id          blocks           cells
      1100              22                   0               0               0               0
                                                             1               0               0
                                                             2               0               0
                                                             3               1           10565
                                                             4               2            4008
                                                             5               2            4009
                                                             6               0               0
                                                             7               1           10537
                                                             8               0               0
                                                             9               0               0
                                                            10               0               0
                                                            11               1           12893
                                                            12               0               0
                                                            13               0               0
                                                            14               0               0
                                                            15               1           12892
                                                            16               0               0
                                                            17               0               0
                                                            18               0               0
                                                            19               1           13908
                                                            20               5            3212
                                                            21               0               0
                                                            22               0               0
                                                            23               1            6688
                                                            24               1            2210
                                                            25               4            1130
                                                            26               0               0
                                                            27               1            6694
                                                            28               0               0
                                                            29               0               0
                                                            30               0               0
                                                            31               1           14138
      ncyc    total blocks       frozen blocks    processor id          blocks           cells
      1200              22                   0               0               0               0
                                                             1               0               0
                                                             2               0               0
                                                             3               1           16574
                                                             4               1            5094
                                                             5               4            1588
                                                             6               0               0
                                                             7               1            7555
                                                             8               1            5187
                                                             9               4            1630
                                                            10               0               0
                                                            11               1            7512
                                                            12               0               0
                                                            13               0               0
                                                            14               0               0
                                                            15               1           16951
                                                            16               0               0
                                                            17               1            4808
                                                            18               0               0
                                                            19               1           12873
                                                            20               0               0
                                                            21               0               0
                                                            22               0               0
                                                            23               1           15352
                                                            24               0               0
                                                            25               0               0
                                                            26               0               0
                                                            27               1           15391
                                                            28               1            4845
                                                            29               2            2909
                                                            30               0               0
                                                            31               1           12910
      ncyc    total blocks       frozen blocks    processor id          blocks           cells
      1300              22                   0               0               0               0
                                                             1               1           15475
                                                             2               3            2981
                                                             3               0               0
                                                             4               0               0
                                                             5               1            5319
                                                             6               0               0
                                                             7               1           15798
                                                             8               0               0
                                                             9               1           15918
                                                            10               0               0
                                                            11               2            5200
                                                            12               0               0
                                                            13               1            5231
                                                            14               0               0
                                                            15               1           16982
                                                            16               0               0
                                                            17               1           10991
                                                            18               5            3537
                                                            19               1            8942
                                                            20               0               0
                                                            21               1           18426
                                                            22               0               0
                                                            23               1            9010
                                                            24               0               0
                                                            25               1           11098
                                                            26               0               0
                                                            27               0               0
                                                            28               0               0
                                                            29               0               0
                                                            30               0               0
                                                            31               1           19224
      ncyc    total blocks       frozen blocks    processor id          blocks           cells
      1400              26                   0               0               1           10375
                                                             1               2            1066
                                                             2               0               0
                                                             3               1           15723
                                                             4               2            1208
                                                             5               1           10409
                                                             6               0               0
                                                             7               1           16724
                                                             8               1            4751
                                                             9               1            4006
                                                            10               0               0
                                                            11               1           11478
                                                            12               0               0
                                                            13               1           12371
                                                            14               1            3985
                                                            15               1            4724
                                                            16               0               0
                                                            17               3            4149
                                                            18               0               0
                                                            19               1           17869
                                                            20               0               0
                                                            21               1            1914
                                                            22               0               0
                                                            23               1           20537
                                                            24               4            5823
                                                            25               0               0
                                                            26               0               0
                                                            27               1           17822
                                                            28               0               0
                                                            29               0               0
                                                            30               0               0
                                                            31               1           20264
      ncyc    total blocks       frozen blocks    processor id          blocks           cells
      1500              28                   0               0               4            3386
                                                             1               1            5227
                                                             2               0               0
                                                             3               1           19033
                                                             4               0               0
                                                             5               0               0
                                                             6               0               0
                                                             7               1           22846
                                                             8               0               0
                                                             9               0               0
                                                            10               1           21917
                                                            11               0               0
                                                            12               1            4941
                                                            13               4            3420
                                                            14               0               0
                                                            15               1           19254
                                                            16               2            4326
                                                            17               2            5474
                                                            18               0               0
                                                            19               1           11276
                                                            20               0               0
                                                            21               1           10726
                                                            22               0               0
                                                            23               1           10637
                                                            24               1            5208
                                                            25               1            4543
                                                            26               0               0
                                                            27               1           11206
                                                            28               1            4230
                                                            29               1            7868
                                                            30               1            4140
                                                            31               1            7814
      ncyc    total blocks       frozen blocks    processor id          blocks           cells
      1600              34                   0               0               1            5999
                                                             1               1            5838
                                                             2               2            5930
                                                             3               2            8088
                                                             4               1            3607
                                                             5               1            5649
                                                             6               1            3690
                                                             7               1            5997
                                                             8               2            3006
                                                             9               1           10819
                                                            10               4            5247
                                                            11               5            5655
                                                            12               2            6160
                                                            13               2            7275
                                                            14               0               0
                                                            15               1            9968
                                                            16               0               0
                                                            17               0               0
                                                            18               0               0
                                                            19               1           22613
                                                            20               1            6006
                                                            21               0               0
                                                            22               0               0
                                                            23               1           16681
                                                            24               0               0
                                                            25               0               0
                                                            26               0               0
                                                            27               1           20554
                                                            28               0               0
                                                            29               1           17444
                                                            30               1            2244
                                                            31               1            5639
      ncyc    total blocks       frozen blocks    processor id          blocks           cells
      1700              34                   0               0               2            7942
                                                             1               2            3641
                                                             2               1            5819
                                                             3               1            3880
                                                             4               1            4969
                                                             5               1            4997
                                                             6               2            5839
                                                             7               2            6022
                                                             8               1            9444
                                                             9               2            3383
                                                            10               3            7103
                                                            11               3            6964
                                                            12               0               0
                                                            13               1           15806
                                                            14               0               0
                                                            15               1            5094
                                                            16               0               0
                                                            17               0               0
                                                            18               0               0
                                                            19               1           18750
                                                            20               0               0
                                                            21               0               0
                                                            22               0               0
                                                            23               1           21630
                                                            24               1            5547
                                                            25               0               0
                                                            26               0               0
                                                            27               1           14188
                                                            28               1           10337
                                                            29               2            3191
                                                            30               1            7280
                                                            31               3            7200
      ncyc    total blocks       frozen blocks    processor id          blocks           cells
      1759              40                   0               0               0               0
                                                             1               1            4733
                                                             2               0               0
                                                             3               1           17756
                                                             4               0               0
                                                             5               0               0
                                                             6               0               0
                                                             7               1           20692
                                                             8               0               0
                                                             9               1            4568
                                                            10               1           14177
                                                            11               1            1854
                                                            12               1            4631
                                                            13               2            5889
                                                            14               0               0
                                                            15               1           12507
                                                            16               3            5886
                                                            17               8            4712
                                                            18               1            2946
                                                            19               1            8158
                                                            20               2            4645
                                                            21               3            6028
                                                            22               1            4746
                                                            23               3            5466
                                                            24               0               0
                                                            25               1            8720
                                                            26               1            5473
                                                            27               3            5644
                                                            28               0               0
                                                            29               1            8823
                                                            30               1            7604
                                                            31               1            5541
      ncyc    total blocks       frozen blocks    processor id          blocks           cells
      1759              33                   9               0               0               0
                                                             1               0               0
                                                             2               0               0
                                                             3               1           20679
                                                             4               1            1760
                                                             5               1            5473
                                                             6               0               0
                                                             7               1           12507
                                                             8               1            8806
                                                             9               2            2679
                                                            10               3            2115
                                                            11               1            4746
                                                            12               0               0
                                                            13               0               0
                                                            14               0               0
                                                            15               1           24989
                                                            16               2            5889
                                                            17               1            4631
                                                            18               3            6491
                                                            19               3            7128
                                                            20               0               0
                                                            21               1            4568
                                                            22               0               0
                                                            23               1           14177
                                                            24               0               0
                                                            25               0               0
                                                            26               0               0
                                                            27               1           17747
                                                            28               1            7594
                                                            29               1            8158
                                                            30               1            4732
                                                            31               6            6280
      ncyc    total blocks       frozen blocks    processor id          blocks           cells
      1800              40                   0               0               2            6154
                                                             1               2            4844
                                                             2               2            4734
                                                             3               2            6581
                                                             4               2            5002
                                                             5               2            5492
                                                             6               1            6577
                                                             7               3            5821
                                                             8               0               0
                                                             9               1            7030
                                                            10               0               0
                                                            11               1           13190
                                                            12               2            7098
                                                            13               3            6228
                                                            14               1            4600
                                                            15               1            8346
                                                            16               0               0
                                                            17               0               0
                                                            18               0               0
                                                            19               1           20250
                                                            20               0               0
                                                            21               0               0
                                                            22               0               0
                                                            23               1           17207
                                                            24               0               0
                                                            25               1           10133
                                                            26               8            4484
                                                            27               1            7029
                                                            28               1            5439
                                                            29               1            1712
                                                            30               0               0
                                                            31               1           11559
      ncyc    total blocks       frozen blocks    processor id          blocks           cells
      1900              46                   0               0               1            1687
                                                             1               1            5218
                                                             2               0               0
                                                             3               1           10215
                                                             4               0               0
                                                             5               0               0
                                                             6               0               0
                                                             7               1           18731
                                                             8               1            4104
                                                             9               3            5464
                                                            10               0               0
                                                            11               1           11645
                                                            12               0               0
                                                            13               0               0
                                                            14               0               0
                                                            15               1           16417
                                                            16               3            4738
                                                            17               5            5274
                                                            18               2            4258
                                                            19               2            5755
                                                            20               2            4952
                                                            21               1            4046
                                                            22               1            4018
                                                            23               1            5691
                                                            24               8            4828
                                                            25               1            5376
                                                            26               1            8781
                                                            27               1            7321
                                                            28               1            5135
                                                            29               4            5198
                                                            30               1            5995
                                                            31               2            4997
      ncyc    total blocks       frozen blocks    processor id          blocks           cells
      1972              46                   0               0               4            1923
                                                             1               3            2021
                                                             2               2            2360
                                                             3               1            1622
                                                             4               2            1666
                                                             5               2            1520
                                                             6               2            1623
                                                             7               2            1513
                                                             8               0               0
                                                             9               1            2889
                                                            10               3            1792
                                                            11               1            2676
                                                            12               6            1904
                                                            13               2            2022
                                                            14               1            2436
                                                            15               1            2264
                                                            16               1            1204
                                                            17               1            1482
                                                            18               0               0
                                                            19               1            4094
                                                            20               0               0
                                                            21               1            3421
                                                            22               0               0
                                                            23               1            3694
                                                            24               0               0
                                                            25               1            3293
                                                            26               1            2543
                                                            27               3            1784
                                                            28               0               0
                                                            29               1            4227
                                                            30               1            1229
                                                            31               1            1869
      ncyc    total blocks       frozen blocks    processor id          blocks           cells
      2000              52                   0               0               1              83
                                                             1               1              92
                                                             2               1              74
                                                             3               2              87
                                                             4               0               0
                                                             5               1             129
                                                             6               1             125
                                                             7               1              72
                                                             8               2              75
                                                             9               2              83
                                                            10               1              62
                                                            11               1              98
                                                            12               1              62
                                                            13               1              84
                                                            14               1              83
                                                            15               1              85
                                                            16               2              82
                                                            17               5              92
                                                            18               2              32
                                                            19               1             113
                                                            20               1              65
                                                            21               1              65
                                                            22               5              92
                                                            23               1             121
                                                            24               1             116
                                                            25               4              96
                                                            26               0               0
                                                            27               1             123
                                                            28               2              81
                                                            29               3              68
                                                            30               3              75
                                                            31               2              81
      ncyc    total blocks       frozen blocks    processor id          blocks           cells
      2100              74                   0               0               1              98
                                                             1               2              89
                                                             2               2              96
                                                             3               2              97
                                                             4               2              58
                                                             5               1             123
                                                             6               1             116
                                                             7               1              84
                                                             8               2              95
                                                             9               2             106
                                                            10               2              97
                                                            11               2             123
                                                            12               2              95
                                                            13               2             108
                                                            14               2             104
                                                            15               2             117
                                                            16               1              94
                                                            17               3              96
                                                            18               2              92
                                                            19               2             153
                                                            20               2             131
                                                            21               1              77
                                                            22               2             118
                                                            23               5             110
                                                            24               4              94
                                                            25               2             130
                                                            26               7             108
                                                            27               2             118
                                                            28               3             111
                                                            29               4             116
                                                            30               3             120
                                                            31               3             107
      ncyc    total blocks       frozen blocks    processor id          blocks           cells
      2200             100                   0               0               4             124
                                                             1               3             135
                                                             2               3             129
                                                             3               4             152
                                                             4               2             128
                                                             5               4             136
                                                             6               3             149
                                                             7               2             152
                                                             8               4             147
                                                             9               4             147
                                                            10               7             138
                                                            11               5             148
                                                            12               2             128
                                                            13               3             140
                                                            14               7             134
                                                            15               3             166
                                                            16               2             132
                                                            17               2             140
                                                            18               2             124
                                                            19               6             130
                                                            20               2             152
                                                            21               2             157
                                                            22               3             125
                                                            23               3             124
                                                            24               2             129
                                                            25               3             136
                                                            26               3             130
                                                            27               2             146
                                                            28               2             125
                                                            29               2             146
                                                            30               2             145
                                                            31               2             152
