# Supplementary material for: Research on combustion and emissions of heavy duty diesel engines under low-speed and low-load conditions in low temperature environments
Source: PLoS One. 2025 Feb 21;20(2):e0318933. doi: 10.1371/journal.pone.0318933 (PMC11844864; doi:10.1371/journal.pone.0318933)
Supplement: S1 File — (ZIP) [file pone.0318933.s001.zip › 1000rpm_30%/3-tigaojinqiwendu/Tin342K/passive.out]

# CONVERGE Release Build 2.3.20/  Jan 30, 2017        Run Date:Thu Aug 31 20:48:15 2023
# column       1                2                3                4                5                6                7                8 
#          Crank              NOX         NOX_Mean       NOX_StdDev       HIROY_SOOT  HIROY_SOOT_Mean HIROY_SOOT_StdDev       Total_Mass 
#          (DEG)             (kg)         (kg/m^3)         (kg/m^3)             (kg)         (kg/m^3)         (kg/m^3)             (kg) 
#
  -1.4600000e+02    0.0000000e+00    0.0000000e+00    0.0000000e+00    0.0000000e+00    0.0000000e+00    0.0000000e+00    3.5686371e-03 
  -1.4587230e+02    0.0000000e+00    0.0000000e+00    0.0000000e+00    0.0000000e+00    0.0000000e+00    0.0000000e+00    3.5686371e-03 
  -1.4579372e+02    0.0000000e+00    0.0000000e+00    0.0000000e+00    0.0000000e+00    0.0000000e+00    0.0000000e+00    3.5686371e-03 
  -1.4567094e+02    0.0000000e+00    0.0000000e+00    0.0000000e+00    0.0000000e+00    0.0000000e+00    0.0000000e+00    3.5686371e-03 
  -1.4558567e+02    0.0000000e+00    0.0000000e+00    0.0000000e+00    0.0000000e+00    0.0000000e+00    0.0000000e+00    3.5686371e-03 
  -1.4547909e+02    0.0000000e+00    0.0000000e+00    0.0000000e+00    0.0000000e+00    0.0000000e+00    0.0000000e+00    3.5686371e-03 
  -1.4534587e+02    0.0000000e+00    0.0000000e+00    0.0000000e+00    0.0000000e+00    0.0000000e+00    0.0000000e+00    3.5686371e-03 
  -1.4517933e+02    0.0000000e+00    0.0000000e+00    0.0000000e+00    0.0000000e+00    0.0000000e+00    0.0000000e+00    3.5686371e-03 
  -1.4497117e+02    0.0000000e+00    0.0000000e+00    0.0000000e+00    0.0000000e+00    0.0000000e+00    0.0000000e+00    3.5686371e-03 
  -1.4471096e+02    0.0000000e+00    0.0000000e+00    0.0000000e+00    0.0000000e+00    0.0000000e+00    0.0000000e+00    3.5686371e-03 
  -1.4438570e+02    0.0000000e+00    0.0000000e+00    0.0000000e+00    0.0000000e+00    0.0000000e+00    0.0000000e+00    3.5686371e-03 
  -1.4397912e+02    0.0000000e+00    0.0000000e+00    0.0000000e+00    0.0000000e+00    0.0000000e+00    0.0000000e+00    3.5686371e-03 
  -1.4347090e+02    0.0000000e+00    0.0000000e+00    0.0000000e+00    0.0000000e+00    0.0000000e+00    0.0000000e+00    3.5686371e-03 
  -1.4287090e+02    0.0000000e+00    0.0000000e+00    0.0000000e+00    0.0000000e+00    0.0000000e+00    0.0000000e+00    3.5686371e-03 
  -1.4227090e+02    0.0000000e+00    0.0000000e+00    0.0000000e+00    0.0000000e+00    0.0000000e+00    0.0000000e+00    3.5686371e-03 
  -1.4167090e+02    0.0000000e+00    0.0000000e+00    0.0000000e+00    0.0000000e+00    0.0000000e+00    0.0000000e+00    3.5686371e-03 
  -1.4107090e+02    0.0000000e+00    0.0000000e+00    0.0000000e+00    0.0000000e+00    0.0000000e+00    0.0000000e+00    3.5686371e-03 
  -1.4047090e+02    0.0000000e+00    0.0000000e+00    0.0000000e+00    0.0000000e+00    0.0000000e+00    0.0000000e+00    3.5686370e-03 
  -1.3987090e+02    0.0000000e+00    0.0000000e+00    0.0000000e+00    0.0000000e+00    0.0000000e+00    0.0000000e+00    3.5686371e-03 
  -1.3927090e+02    0.0000000e+00    0.0000000e+00    0.0000000e+00    0.0000000e+00    0.0000000e+00    0.0000000e+00    3.5686370e-03 
  -1.3867090e+02    0.0000000e+00    0.0000000e+00    0.0000000e+00    0.0000000e+00    0.0000000e+00    0.0000000e+00    3.5686370e-03 
  -1.3807090e+02    0.0000000e+00    0.0000000e+00    0.0000000e+00    0.0000000e+00    0.0000000e+00    0.0000000e+00    3.5686370e-03 
  -1.3747090e+02    0.0000000e+00    0.0000000e+00    0.0000000e+00    0.0000000e+00    0.0000000e+00    0.0000000e+00    3.5686370e-03 
  -1.3687090e+02    0.0000000e+00    0.0000000e+00    0.0000000e+00    0.0000000e+00    0.0000000e+00    0.0000000e+00    3.5686370e-03 
  -1.3627090e+02    0.0000000e+00    0.0000000e+00    0.0000000e+00    0.0000000e+00    0.0000000e+00    0.0000000e+00    3.5686370e-03 
  -1.3567090e+02    0.0000000e+00    0.0000000e+00    0.0000000e+00    0.0000000e+00    0.0000000e+00    0.0000000e+00    3.5686370e-03 
  -1.3507090e+02    0.0000000e+00    0.0000000e+00    0.0000000e+00    0.0000000e+00    0.0000000e+00    0.0000000e+00    3.5686370e-03 
  -1.3447090e+02    0.0000000e+00    0.0000000e+00    0.0000000e+00    0.0000000e+00    0.0000000e+00    0.0000000e+00    3.5686370e-03 
  -1.3387090e+02    0.0000000e+00    0.0000000e+00    0.0000000e+00    0.0000000e+00    0.0000000e+00    0.0000000e+00    3.5686370e-03 
  -1.3327090e+02    0.0000000e+00    0.0000000e+00    0.0000000e+00    0.0000000e+00    0.0000000e+00    0.0000000e+00    3.5686370e-03 
  -1.3267090e+02    0.0000000e+00    0.0000000e+00    0.0000000e+00    0.0000000e+00    0.0000000e+00    0.0000000e+00    3.5686370e-03 
  -1.3207090e+02    0.0000000e+00    0.0000000e+00    0.0000000e+00    0.0000000e+00    0.0000000e+00    0.0000000e+00    3.5686370e-03 
  -1.3147090e+02    0.0000000e+00    0.0000000e+00    0.0000000e+00    0.0000000e+00    0.0000000e+00    0.0000000e+00    3.5686370e-03 
  -1.3087090e+02    0.0000000e+00    0.0000000e+00    0.0000000e+00    0.0000000e+00    0.0000000e+00    0.0000000e+00    3.5686370e-03 
  -1.3027090e+02    0.0000000e+00    0.0000000e+00    0.0000000e+00    0.0000000e+00    0.0000000e+00    0.0000000e+00    3.5686370e-03 
  -1.2967090e+02    0.0000000e+00    0.0000000e+00    0.0000000e+00    0.0000000e+00    0.0000000e+00    0.0000000e+00    3.5686370e-03 
  -1.2907090e+02    0.0000000e+00    0.0000000e+00    0.0000000e+00    0.0000000e+00    0.0000000e+00    0.0000000e+00    3.5686370e-03 
  -1.2847090e+02    0.0000000e+00    0.0000000e+00    0.0000000e+00    0.0000000e+00    0.0000000e+00    0.0000000e+00    3.5686370e-03 
  -1.2787090e+02    0.0000000e+00    0.0000000e+00    0.0000000e+00    0.0000000e+00    0.0000000e+00    0.0000000e+00    3.5686370e-03 
  -1.2727090e+02    0.0000000e+00    0.0000000e+00    0.0000000e+00    0.0000000e+00    0.0000000e+00    0.0000000e+00    3.5686370e-03 
  -1.2667090e+02    0.0000000e+00    0.0000000e+00    0.0000000e+00    0.0000000e+00    0.0000000e+00    0.0000000e+00    3.5686370e-03 
  -1.2607090e+02    0.0000000e+00    0.0000000e+00    0.0000000e+00    0.0000000e+00    0.0000000e+00    0.0000000e+00    3.5686370e-03 
  -1.2547090e+02    0.0000000e+00    0.0000000e+00    0.0000000e+00    0.0000000e+00    0.0000000e+00    0.0000000e+00    3.5686370e-03 
  -1.2487090e+02    0.0000000e+00    0.0000000e+00    0.0000000e+00    0.0000000e+00    0.0000000e+00    0.0000000e+00    3.5686370e-03 
  -1.2427090e+02    0.0000000e+00    0.0000000e+00    0.0000000e+00    0.0000000e+00    0.0000000e+00    0.0000000e+00    3.5686370e-03 
  -1.2367090e+02    0.0000000e+00    0.0000000e+00    0.0000000e+00    0.0000000e+00    0.0000000e+00    0.0000000e+00    3.5686370e-03 
  -1.2307090e+02    0.0000000e+00    0.0000000e+00    0.0000000e+00    0.0000000e+00    0.0000000e+00    0.0000000e+00    3.5686370e-03 
  -1.2247090e+02    0.0000000e+00    0.0000000e+00    0.0000000e+00    0.0000000e+00    0.0000000e+00    0.0000000e+00    3.5686370e-03 
  -1.2187090e+02    0.0000000e+00    0.0000000e+00    0.0000000e+00    0.0000000e+00    0.0000000e+00    0.0000000e+00    3.5686370e-03 
  -1.2127090e+02    0.0000000e+00    0.0000000e+00    0.0000000e+00    0.0000000e+00    0.0000000e+00    0.0000000e+00    3.5686370e-03 
  -1.2067611e+02    0.0000000e+00    0.0000000e+00    0.0000000e+00    0.0000000e+00    0.0000000e+00    0.0000000e+00    3.5686370e-03 
  -1.2008717e+02    0.0000000e+00    0.0000000e+00    0.0000000e+00    0.0000000e+00    0.0000000e+00    0.0000000e+00    3.5686370e-03 
  -1.1950389e+02    0.0000000e+00    0.0000000e+00    0.0000000e+00    0.0000000e+00    0.0000000e+00    0.0000000e+00    3.5686370e-03 
  -1.1892610e+02    0.0000000e+00    0.0000000e+00    0.0000000e+00    0.0000000e+00    0.0000000e+00    0.0000000e+00    3.5686370e-03 
  -1.1835364e+02    0.0000000e+00    0.0000000e+00    0.0000000e+00    0.0000000e+00    0.0000000e+00    0.0000000e+00    3.5686370e-03 
  -1.1778632e+02    0.0000000e+00    0.0000000e+00    0.0000000e+00    0.0000000e+00    0.0000000e+00    0.0000000e+00    3.5686370e-03 
  -1.1722396e+02    0.0000000e+00    0.0000000e+00    0.0000000e+00    0.0000000e+00    0.0000000e+00    0.0000000e+00    3.5686370e-03 
  -1.1666646e+02    0.0000000e+00    0.0000000e+00    0.0000000e+00    0.0000000e+00    0.0000000e+00    0.0000000e+00    3.5686370e-03 
  -1.1611365e+02    0.0000000e+00    0.0000000e+00    0.0000000e+00    0.0000000e+00    0.0000000e+00    0.0000000e+00    3.5686370e-03 
  -1.1556538e+02    0.0000000e+00    0.0000000e+00    0.0000000e+00    0.0000000e+00    0.0000000e+00    0.0000000e+00    3.5686370e-03 
  -1.1502155e+02    0.0000000e+00    0.0000000e+00    0.0000000e+00    0.0000000e+00    0.0000000e+00    0.0000000e+00    3.5686370e-03 
  -1.1448200e+02    0.0000000e+00    0.0000000e+00    0.0000000e+00    0.0000000e+00    0.0000000e+00    0.0000000e+00    3.5686370e-03 
  -1.1394661e+02    0.0000000e+00    0.0000000e+00    0.0000000e+00    0.0000000e+00    0.0000000e+00    0.0000000e+00    3.5686370e-03 
  -1.1341530e+02    0.0000000e+00    0.0000000e+00    0.0000000e+00    0.0000000e+00    0.0000000e+00    0.0000000e+00    3.5686370e-03 
  -1.1288790e+02    0.0000000e+00    0.0000000e+00    0.0000000e+00    0.0000000e+00    0.0000000e+00    0.0000000e+00    3.5686370e-03 
  -1.1236435e+02    0.0000000e+00    0.0000000e+00    0.0000000e+00    0.0000000e+00    0.0000000e+00    0.0000000e+00    3.5686370e-03 
  -1.1184453e+02    0.0000000e+00    0.0000000e+00    0.0000000e+00    0.0000000e+00    0.0000000e+00    0.0000000e+00    3.5686371e-03 
  -1.1132833e+02    0.0000000e+00    0.0000000e+00    0.0000000e+00    0.0000000e+00    0.0000000e+00    0.0000000e+00    3.5686371e-03 
  -1.1081566e+02    0.0000000e+00    0.0000000e+00    0.0000000e+00    0.0000000e+00    0.0000000e+00    0.0000000e+00    3.5686371e-03 
  -1.1030642e+02    0.0000000e+00    0.0000000e+00    0.0000000e+00    0.0000000e+00    0.0000000e+00    0.0000000e+00    3.5686371e-03 
  -1.0980052e+02    0.0000000e+00    0.0000000e+00    0.0000000e+00    0.0000000e+00    0.0000000e+00    0.0000000e+00    3.5686371e-03 
  -1.0929789e+02    0.0000000e+00    0.0000000e+00    0.0000000e+00    0.0000000e+00    0.0000000e+00    0.0000000e+00    3.5686371e-03 
  -1.0879844e+02    0.0000000e+00    0.0000000e+00    0.0000000e+00    0.0000000e+00    0.0000000e+00    0.0000000e+00    3.5686372e-03 
  -1.0830207e+02    0.0000000e+00    0.0000000e+00    0.0000000e+00    0.0000000e+00    0.0000000e+00    0.0000000e+00    3.5686372e-03 
  -1.0780872e+02    0.0000000e+00    0.0000000e+00    0.0000000e+00    0.0000000e+00    0.0000000e+00    0.0000000e+00    3.5686372e-03 
  -1.0731831e+02    0.0000000e+00    0.0000000e+00    0.0000000e+00    0.0000000e+00    0.0000000e+00    0.0000000e+00    3.5686372e-03 
  -1.0683077e+02    0.0000000e+00    0.0000000e+00    0.0000000e+00    0.0000000e+00    0.0000000e+00    0.0000000e+00    3.5686372e-03 
  -1.0634601e+02    0.0000000e+00    0.0000000e+00    0.0000000e+00    0.0000000e+00    0.0000000e+00    0.0000000e+00    3.5686372e-03 
  -1.0586398e+02    0.0000000e+00    0.0000000e+00    0.0000000e+00    0.0000000e+00    0.0000000e+00    0.0000000e+00    3.5686372e-03 
  -1.0538460e+02    0.0000000e+00    0.0000000e+00    0.0000000e+00    0.0000000e+00    0.0000000e+00    0.0000000e+00    3.5686372e-03 
  -1.0490780e+02    0.0000000e+00    0.0000000e+00    0.0000000e+00    0.0000000e+00    0.0000000e+00    0.0000000e+00    3.5686372e-03 
  -1.0443354e+02    0.0000000e+00    0.0000000e+00    0.0000000e+00    0.0000000e+00    0.0000000e+00    0.0000000e+00    3.5686372e-03 
  -1.0396174e+02    0.0000000e+00    0.0000000e+00    0.0000000e+00    0.0000000e+00    0.0000000e+00    0.0000000e+00    3.5686372e-03 
  -1.0349235e+02    0.0000000e+00    0.0000000e+00    0.0000000e+00    0.0000000e+00    0.0000000e+00    0.0000000e+00    3.5686372e-03 
  -1.0302529e+02    0.0000000e+00    0.0000000e+00    0.0000000e+00    0.0000000e+00    0.0000000e+00    0.0000000e+00    3.5686372e-03 
  -1.0256053e+02    0.0000000e+00    0.0000000e+00    0.0000000e+00    0.0000000e+00    0.0000000e+00    0.0000000e+00    3.5686372e-03 
  -1.0209800e+02    0.0000000e+00    0.0000000e+00    0.0000000e+00    0.0000000e+00    0.0000000e+00    0.0000000e+00    3.5686372e-03 
  -1.0163764e+02    0.0000000e+00    0.0000000e+00    0.0000000e+00    0.0000000e+00    0.0000000e+00    0.0000000e+00    3.5686372e-03 
  -1.0117943e+02    0.0000000e+00    0.0000000e+00    0.0000000e+00    0.0000000e+00    0.0000000e+00    0.0000000e+00    3.5686378e-03 
  -1.0072328e+02    0.0000000e+00    0.0000000e+00    0.0000000e+00    0.0000000e+00    0.0000000e+00    0.0000000e+00    3.5686378e-03 
  -1.0026915e+02    0.0000000e+00    0.0000000e+00    0.0000000e+00    0.0000000e+00    0.0000000e+00    0.0000000e+00    3.5686378e-03 
  -9.9817011e+01    0.0000000e+00    0.0000000e+00    0.0000000e+00    0.0000000e+00    0.0000000e+00    0.0000000e+00    3.5686378e-03 
  -9.9366792e+01    0.0000000e+00    0.0000000e+00    0.0000000e+00    0.0000000e+00    0.0000000e+00    0.0000000e+00    3.5686378e-03 
  -9.8918464e+01    0.0000000e+00    0.0000000e+00    0.0000000e+00    0.0000000e+00    0.0000000e+00    0.0000000e+00    3.5686378e-03 
  -9.8471966e+01    0.0000000e+00    0.0000000e+00    0.0000000e+00    0.0000000e+00    0.0000000e+00    0.0000000e+00    3.5686378e-03 
  -9.8027267e+01    0.0000000e+00    0.0000000e+00    0.0000000e+00    0.0000000e+00    0.0000000e+00    0.0000000e+00    3.5686377e-03 
  -9.7584316e+01    0.0000000e+00    0.0000000e+00    0.0000000e+00    0.0000000e+00    0.0000000e+00    0.0000000e+00    3.5686377e-03 
  -9.7143069e+01    0.0000000e+00    0.0000000e+00    0.0000000e+00    0.0000000e+00    0.0000000e+00    0.0000000e+00    3.5686377e-03 
  -9.6703497e+01    0.0000000e+00    0.0000000e+00    0.0000000e+00    0.0000000e+00    0.0000000e+00    0.0000000e+00    3.5686377e-03 
  -9.6265535e+01    0.0000000e+00    0.0000000e+00    0.0000000e+00    0.0000000e+00    0.0000000e+00    0.0000000e+00    3.5686377e-03 
  -9.5829177e+01    0.0000000e+00    0.0000000e+00    0.0000000e+00    0.0000000e+00    0.0000000e+00    0.0000000e+00    3.5686377e-03 
  -9.5394356e+01    0.0000000e+00    0.0000000e+00    0.0000000e+00    0.0000000e+00    0.0000000e+00    0.0000000e+00    3.5686377e-03 
  -9.4961038e+01    0.0000000e+00    0.0000000e+00    0.0000000e+00    0.0000000e+00    0.0000000e+00    0.0000000e+00    3.5686377e-03 
  -9.4529204e+01    0.0000000e+00    0.0000000e+00    0.0000000e+00    0.0000000e+00    0.0000000e+00    0.0000000e+00    3.5686377e-03 
  -9.4098795e+01    0.0000000e+00    0.0000000e+00    0.0000000e+00    0.0000000e+00    0.0000000e+00    0.0000000e+00    3.5686377e-03 
  -9.3669779e+01    0.0000000e+00    0.0000000e+00    0.0000000e+00    0.0000000e+00    0.0000000e+00    0.0000000e+00    3.5686377e-03 
  -9.3242139e+01    0.0000000e+00    0.0000000e+00    0.0000000e+00    0.0000000e+00    0.0000000e+00    0.0000000e+00    3.5686377e-03 
  -9.2815820e+01    0.0000000e+00    0.0000000e+00    0.0000000e+00    0.0000000e+00    0.0000000e+00    0.0000000e+00    3.5686377e-03 
  -9.2390790e+01    0.0000000e+00    0.0000000e+00    0.0000000e+00    0.0000000e+00    0.0000000e+00    0.0000000e+00    3.5686382e-03 
  -9.1967022e+01    0.0000000e+00    0.0000000e+00    0.0000000e+00    0.0000000e+00    0.0000000e+00    0.0000000e+00    3.5686382e-03 
  -9.1544487e+01    0.0000000e+00    0.0000000e+00    0.0000000e+00    0.0000000e+00    0.0000000e+00    0.0000000e+00    3.5686382e-03 
  -9.1123141e+01    0.0000000e+00    0.0000000e+00    0.0000000e+00    0.0000000e+00    0.0000000e+00    0.0000000e+00    3.5686382e-03 
  -9.0702955e+01    0.0000000e+00    0.0000000e+00    0.0000000e+00    0.0000000e+00    0.0000000e+00    0.0000000e+00    3.5686382e-03 
  -9.0283896e+01    0.0000000e+00    0.0000000e+00    0.0000000e+00    0.0000000e+00    0.0000000e+00    0.0000000e+00    3.5686382e-03 
  -8.9865945e+01    0.0000000e+00    0.0000000e+00    0.0000000e+00    0.0000000e+00    0.0000000e+00    0.0000000e+00    3.5686381e-03 
  -8.9449062e+01    0.0000000e+00    0.0000000e+00    0.0000000e+00    0.0000000e+00    0.0000000e+00    0.0000000e+00    3.5686382e-03 
  -8.9033215e+01    0.0000000e+00    0.0000000e+00    0.0000000e+00    0.0000000e+00    0.0000000e+00    0.0000000e+00    3.5686382e-03 
  -8.8618375e+01    0.0000000e+00    0.0000000e+00    0.0000000e+00    0.0000000e+00    0.0000000e+00    0.0000000e+00    3.5686382e-03 
  -8.8204513e+01    0.0000000e+00    0.0000000e+00    0.0000000e+00    0.0000000e+00    0.0000000e+00    0.0000000e+00    3.5686382e-03 
  -8.7791601e+01    0.0000000e+00    0.0000000e+00    0.0000000e+00    0.0000000e+00    0.0000000e+00    0.0000000e+00    3.5686382e-03 
  -8.7618600e+01    0.0000000e+00    0.0000000e+00    0.0000000e+00    0.0000000e+00    0.0000000e+00    0.0000000e+00    3.5686382e-03 
  -8.7402349e+01    0.0000000e+00    0.0000000e+00    0.0000000e+00    0.0000000e+00    0.0000000e+00    0.0000000e+00    3.5686382e-03 
  -8.7132035e+01    0.0000000e+00    0.0000000e+00    0.0000000e+00    0.0000000e+00    0.0000000e+00    0.0000000e+00    3.5686382e-03 
  -8.6794142e+01    0.0000000e+00    0.0000000e+00    0.0000000e+00    0.0000000e+00    0.0000000e+00    0.0000000e+00    3.5686382e-03 
  -8.6384342e+01    0.0000000e+00    0.0000000e+00    0.0000000e+00    0.0000000e+00    0.0000000e+00    0.0000000e+00    3.5686382e-03 
  -8.5975299e+01    0.0000000e+00    0.0000000e+00    0.0000000e+00    0.0000000e+00    0.0000000e+00    0.0000000e+00    3.5686382e-03 
  -8.5567055e+01    0.0000000e+00    0.0000000e+00    0.0000000e+00    0.0000000e+00    0.0000000e+00    0.0000000e+00    3.5686382e-03 
  -8.5159581e+01    0.0000000e+00    0.0000000e+00    0.0000000e+00    0.0000000e+00    0.0000000e+00    0.0000000e+00    3.5686382e-03 
  -8.4752853e+01    0.0000000e+00    0.0000000e+00    0.0000000e+00    0.0000000e+00    0.0000000e+00    0.0000000e+00    3.5686382e-03 
  -8.4346842e+01    0.0000000e+00    0.0000000e+00    0.0000000e+00    0.0000000e+00    0.0000000e+00    0.0000000e+00    3.5686382e-03 
  -8.3941524e+01    0.0000000e+00    0.0000000e+00    0.0000000e+00    0.0000000e+00    0.0000000e+00    0.0000000e+00    3.5686382e-03 
  -8.3536873e+01    0.0000000e+00    0.0000000e+00    0.0000000e+00    0.0000000e+00    0.0000000e+00    0.0000000e+00    3.5686382e-03 
  -8.3132862e+01    0.0000000e+00    0.0000000e+00    0.0000000e+00    0.0000000e+00    0.0000000e+00    0.0000000e+00    3.5686382e-03 
  -8.2729466e+01    0.0000000e+00    0.0000000e+00    0.0000000e+00    0.0000000e+00    0.0000000e+00    0.0000000e+00    3.5686382e-03 
  -8.2326660e+01    0.0000000e+00    0.0000000e+00    0.0000000e+00    0.0000000e+00    0.0000000e+00    0.0000000e+00    3.5686382e-03 
  -8.1924418e+01    0.0000000e+00    0.0000000e+00    0.0000000e+00    0.0000000e+00    0.0000000e+00    0.0000000e+00    3.5686382e-03 
  -8.1522716e+01    0.0000000e+00    0.0000000e+00    0.0000000e+00    0.0000000e+00    0.0000000e+00    0.0000000e+00    3.5686382e-03 
  -8.1121529e+01    0.0000000e+00    0.0000000e+00    0.0000000e+00    0.0000000e+00    0.0000000e+00    0.0000000e+00    3.5686382e-03 
  -8.0720831e+01    0.0000000e+00    0.0000000e+00    0.0000000e+00    0.0000000e+00    0.0000000e+00    0.0000000e+00    3.5686382e-03 
  -8.0320599e+01    0.0000000e+00    0.0000000e+00    0.0000000e+00    0.0000000e+00    0.0000000e+00    0.0000000e+00    3.5686382e-03 
  -7.9920808e+01    0.0000000e+00    0.0000000e+00    0.0000000e+00    0.0000000e+00    0.0000000e+00    0.0000000e+00    3.5686382e-03 
  -7.9521433e+01    0.0000000e+00    0.0000000e+00    0.0000000e+00    0.0000000e+00    0.0000000e+00    0.0000000e+00    3.5686382e-03 
  -7.9122450e+01    0.0000000e+00    0.0000000e+00    0.0000000e+00    0.0000000e+00    0.0000000e+00    0.0000000e+00    3.5686382e-03 
  -7.8723835e+01    0.0000000e+00    0.0000000e+00    0.0000000e+00    0.0000000e+00    0.0000000e+00    0.0000000e+00    3.5686382e-03 
  -7.8325564e+01    0.0000000e+00    0.0000000e+00    0.0000000e+00    0.0000000e+00    0.0000000e+00    0.0000000e+00    3.5686383e-03 
  -7.7927612e+01    0.0000000e+00    0.0000000e+00    0.0000000e+00    0.0000000e+00    0.0000000e+00    0.0000000e+00    3.5686383e-03 
  -7.7529955e+01    0.0000000e+00    0.0000000e+00    0.0000000e+00    0.0000000e+00    0.0000000e+00    0.0000000e+00    3.5686383e-03 
  -7.7132570e+01    0.0000000e+00    0.0000000e+00    0.0000000e+00    0.0000000e+00    0.0000000e+00    0.0000000e+00    3.5686383e-03 
  -7.6880145e+01    0.0000000e+00    0.0000000e+00    0.0000000e+00    0.0000000e+00    0.0000000e+00    0.0000000e+00    3.5686383e-03 
  -7.6564613e+01    0.0000000e+00    0.0000000e+00    0.0000000e+00    0.0000000e+00    0.0000000e+00    0.0000000e+00    3.5686383e-03 
  -7.6170199e+01    0.0000000e+00    0.0000000e+00    0.0000000e+00    0.0000000e+00    0.0000000e+00    0.0000000e+00    3.5686383e-03 
  -7.5773562e+01    0.0000000e+00    0.0000000e+00    0.0000000e+00    0.0000000e+00    0.0000000e+00    0.0000000e+00    3.5686382e-03 
  -7.5377090e+01    0.0000000e+00    0.0000000e+00    0.0000000e+00    0.0000000e+00    0.0000000e+00    0.0000000e+00    3.5686382e-03 
  -7.4980759e+01    0.0000000e+00    0.0000000e+00    0.0000000e+00    0.0000000e+00    0.0000000e+00    0.0000000e+00    3.5686382e-03 
  -7.4584545e+01    0.0000000e+00    0.0000000e+00    0.0000000e+00    0.0000000e+00    0.0000000e+00    0.0000000e+00    3.5686382e-03 
  -7.4188425e+01    0.0000000e+00    0.0000000e+00    0.0000000e+00    0.0000000e+00    0.0000000e+00    0.0000000e+00    3.5686382e-03 
  -7.3792373e+01    0.0000000e+00    0.0000000e+00    0.0000000e+00    0.0000000e+00    0.0000000e+00    0.0000000e+00    3.5686382e-03 
  -7.3396367e+01    0.0000000e+00    0.0000000e+00    0.0000000e+00    0.0000000e+00    0.0000000e+00    0.0000000e+00    3.5686382e-03 
  -7.3000380e+01    0.0000000e+00    0.0000000e+00    0.0000000e+00    0.0000000e+00    0.0000000e+00    0.0000000e+00    3.5686382e-03 
  -7.2604390e+01    0.0000000e+00    0.0000000e+00    0.0000000e+00    0.0000000e+00    0.0000000e+00    0.0000000e+00    3.5686382e-03 
  -7.2208371e+01    0.0000000e+00    0.0000000e+00    0.0000000e+00    0.0000000e+00    0.0000000e+00    0.0000000e+00    3.5686382e-03 
  -7.1812298e+01    0.0000000e+00    0.0000000e+00    0.0000000e+00    0.0000000e+00    0.0000000e+00    0.0000000e+00    3.5686382e-03 
  -7.1416148e+01    0.0000000e+00    0.0000000e+00    0.0000000e+00    0.0000000e+00    0.0000000e+00    0.0000000e+00    3.5686382e-03 
  -7.1019894e+01    0.0000000e+00    0.0000000e+00    0.0000000e+00    0.0000000e+00    0.0000000e+00    0.0000000e+00    3.5686382e-03 
  -7.0623513e+01    0.0000000e+00    0.0000000e+00    0.0000000e+00    0.0000000e+00    0.0000000e+00    0.0000000e+00    3.5686382e-03 
  -7.0226978e+01    0.0000000e+00    0.0000000e+00    0.0000000e+00    0.0000000e+00    0.0000000e+00    0.0000000e+00    3.5686382e-03 
  -6.9830264e+01    0.0000000e+00    0.0000000e+00    0.0000000e+00    0.0000000e+00    0.0000000e+00    0.0000000e+00    3.5686382e-03 
  -6.9433345e+01    0.0000000e+00    0.0000000e+00    0.0000000e+00    0.0000000e+00    0.0000000e+00    0.0000000e+00    3.5686382e-03 
  -6.9036197e+01    0.0000000e+00    0.0000000e+00    0.0000000e+00    0.0000000e+00    0.0000000e+00    0.0000000e+00    3.5686382e-03 
  -6.8638791e+01    0.0000000e+00    0.0000000e+00    0.0000000e+00    0.0000000e+00    0.0000000e+00    0.0000000e+00    3.5686382e-03 
  -6.8241103e+01    0.0000000e+00    0.0000000e+00    0.0000000e+00    0.0000000e+00    0.0000000e+00    0.0000000e+00    3.5686382e-03 
  -6.7843105e+01    0.0000000e+00    0.0000000e+00    0.0000000e+00    0.0000000e+00    0.0000000e+00    0.0000000e+00    3.5686382e-03 
  -6.7444771e+01    0.0000000e+00    0.0000000e+00    0.0000000e+00    0.0000000e+00    0.0000000e+00    0.0000000e+00    3.5686378e-03 
  -6.7046074e+01    0.0000000e+00    0.0000000e+00    0.0000000e+00    0.0000000e+00    0.0000000e+00    0.0000000e+00    3.5686378e-03 
  -6.6646985e+01    0.0000000e+00    0.0000000e+00    0.0000000e+00    0.0000000e+00    0.0000000e+00    0.0000000e+00    3.5686378e-03 
  -6.6247477e+01    0.0000000e+00    0.0000000e+00    0.0000000e+00    0.0000000e+00    0.0000000e+00    0.0000000e+00    3.5686372e-03 
  -6.5847523e+01    0.0000000e+00    0.0000000e+00    0.0000000e+00    0.0000000e+00    0.0000000e+00    0.0000000e+00    3.5686372e-03 
  -6.5447092e+01    0.0000000e+00    0.0000000e+00    0.0000000e+00    0.0000000e+00    0.0000000e+00    0.0000000e+00    3.5686372e-03 
  -6.5046157e+01    0.0000000e+00    0.0000000e+00    0.0000000e+00    0.0000000e+00    0.0000000e+00    0.0000000e+00    3.5686372e-03 
  -6.4644688e+01    0.0000000e+00    0.0000000e+00    0.0000000e+00    0.0000000e+00    0.0000000e+00    0.0000000e+00    3.5686372e-03 
  -6.4242654e+01    0.0000000e+00    0.0000000e+00    0.0000000e+00    0.0000000e+00    0.0000000e+00    0.0000000e+00    3.5686372e-03 
  -6.3840027e+01    0.0000000e+00    0.0000000e+00    0.0000000e+00    0.0000000e+00    0.0000000e+00    0.0000000e+00    3.5686372e-03 
  -6.3436775e+01    0.0000000e+00    0.0000000e+00    0.0000000e+00    0.0000000e+00    0.0000000e+00    0.0000000e+00    3.5686372e-03 
  -6.3032868e+01    0.0000000e+00    0.0000000e+00    0.0000000e+00    0.0000000e+00    0.0000000e+00    0.0000000e+00    3.5686367e-03 
  -6.2628272e+01    0.0000000e+00    0.0000000e+00    0.0000000e+00    0.0000000e+00    0.0000000e+00    0.0000000e+00    3.5686368e-03 
  -6.2222957e+01    0.0000000e+00    0.0000000e+00    0.0000000e+00    0.0000000e+00    0.0000000e+00    0.0000000e+00    3.5686368e-03 
  -6.1816889e+01    0.0000000e+00    0.0000000e+00    0.0000000e+00    0.0000000e+00    0.0000000e+00    0.0000000e+00    3.5686368e-03 
  -6.1410035e+01    0.0000000e+00    0.0000000e+00    0.0000000e+00    0.0000000e+00    0.0000000e+00    0.0000000e+00    3.5686368e-03 
  -6.1002361e+01    0.0000000e+00    0.0000000e+00    0.0000000e+00    0.0000000e+00    0.0000000e+00    0.0000000e+00    3.5686368e-03 
  -6.0798096e+01    0.0000000e+00    0.0000000e+00    0.0000000e+00    0.0000000e+00    0.0000000e+00    0.0000000e+00    3.5686368e-03 
  -6.0542766e+01    0.0000000e+00    0.0000000e+00    0.0000000e+00    0.0000000e+00    0.0000000e+00    0.0000000e+00    3.5686368e-03 
  -6.0223602e+01    0.0000000e+00    0.0000000e+00    0.0000000e+00    0.0000000e+00    0.0000000e+00    0.0000000e+00    3.5686368e-03 
  -5.9824648e+01    0.0000000e+00    0.0000000e+00    0.0000000e+00    0.0000000e+00    0.0000000e+00    0.0000000e+00    3.5686368e-03 
  -5.9413443e+01    0.0000000e+00    0.0000000e+00    0.0000000e+00    0.0000000e+00    0.0000000e+00    0.0000000e+00    3.5686368e-03 
  -5.9001257e+01    0.0000000e+00    0.0000000e+00    0.0000000e+00    0.0000000e+00    0.0000000e+00    0.0000000e+00    3.5686368e-03 
  -5.8588036e+01    0.0000000e+00    0.0000000e+00    0.0000000e+00    0.0000000e+00    0.0000000e+00    0.0000000e+00    3.5686367e-03 
  -5.8173734e+01    0.0000000e+00    0.0000000e+00    0.0000000e+00    0.0000000e+00    0.0000000e+00    0.0000000e+00    3.5686368e-03 
  -5.7758317e+01    0.0000000e+00    0.0000000e+00    0.0000000e+00    0.0000000e+00    0.0000000e+00    0.0000000e+00    3.5686368e-03 
  -5.7341745e+01    0.0000000e+00    0.0000000e+00    0.0000000e+00    0.0000000e+00    0.0000000e+00    0.0000000e+00    3.5686368e-03 
  -5.6923976e+01    0.0000000e+00    0.0000000e+00    0.0000000e+00    0.0000000e+00    0.0000000e+00    0.0000000e+00    3.5686368e-03 
  -5.6504967e+01    0.0000000e+00    0.0000000e+00    0.0000000e+00    0.0000000e+00    0.0000000e+00    0.0000000e+00    3.5686368e-03 
  -5.6084674e+01    0.0000000e+00    0.0000000e+00    0.0000000e+00    0.0000000e+00    0.0000000e+00    0.0000000e+00    3.5686368e-03 
  -5.5663041e+01    0.0000000e+00    0.0000000e+00    0.0000000e+00    0.0000000e+00    0.0000000e+00    0.0000000e+00    3.5686368e-03 
  -5.5240028e+01    0.0000000e+00    0.0000000e+00    0.0000000e+00    0.0000000e+00    0.0000000e+00    0.0000000e+00    3.5686367e-03 
  -5.4901618e+01    0.0000000e+00    0.0000000e+00    0.0000000e+00    0.0000000e+00    0.0000000e+00    0.0000000e+00    3.5686367e-03 
  -5.4478605e+01    0.0000000e+00    0.0000000e+00    0.0000000e+00    0.0000000e+00    0.0000000e+00    0.0000000e+00    3.5686368e-03 
  -5.4140195e+01    0.0000000e+00    0.0000000e+00    0.0000000e+00    0.0000000e+00    0.0000000e+00    0.0000000e+00    3.5686368e-03 
  -5.3717182e+01    0.0000000e+00    0.0000000e+00    0.0000000e+00    0.0000000e+00    0.0000000e+00    0.0000000e+00    3.5686368e-03 
  -5.3378772e+01    0.0000000e+00    0.0000000e+00    0.0000000e+00    0.0000000e+00    0.0000000e+00    0.0000000e+00    3.5686368e-03 
  -5.2955759e+01    0.0000000e+00    0.0000000e+00    0.0000000e+00    0.0000000e+00    0.0000000e+00    0.0000000e+00    3.5686368e-03 
  -5.2617349e+01    0.0000000e+00    0.0000000e+00    0.0000000e+00    0.0000000e+00    0.0000000e+00    0.0000000e+00    3.5686368e-03 
  -5.2194336e+01    0.0000000e+00    0.0000000e+00    0.0000000e+00    0.0000000e+00    0.0000000e+00    0.0000000e+00    3.5686368e-03 
  -5.1855925e+01    0.0000000e+00    0.0000000e+00    0.0000000e+00    0.0000000e+00    0.0000000e+00    0.0000000e+00    3.5686368e-03 
  -5.1432913e+01    0.0000000e+00    0.0000000e+00    0.0000000e+00    0.0000000e+00    0.0000000e+00    0.0000000e+00    3.5686368e-03 
  -5.1094502e+01    0.0000000e+00    0.0000000e+00    0.0000000e+00    0.0000000e+00    0.0000000e+00    0.0000000e+00    3.5686368e-03 
  -5.0671489e+01    0.0000000e+00    0.0000000e+00    0.0000000e+00    0.0000000e+00    0.0000000e+00    0.0000000e+00    3.5686368e-03 
  -5.0333079e+01    0.0000000e+00    0.0000000e+00    0.0000000e+00    0.0000000e+00    0.0000000e+00    0.0000000e+00    3.5686368e-03 
  -4.9910066e+01    0.0000000e+00    0.0000000e+00    0.0000000e+00    0.0000000e+00    0.0000000e+00    0.0000000e+00    3.5686368e-03 
  -4.9571656e+01    0.0000000e+00    0.0000000e+00    0.0000000e+00    0.0000000e+00    0.0000000e+00    0.0000000e+00    3.5686368e-03 
  -4.9148643e+01    0.0000000e+00    0.0000000e+00    0.0000000e+00    0.0000000e+00    0.0000000e+00    0.0000000e+00    3.5686368e-03 
  -4.8810233e+01    0.0000000e+00    0.0000000e+00    0.0000000e+00    0.0000000e+00    0.0000000e+00    0.0000000e+00    3.5686368e-03 
  -4.8387220e+01    0.0000000e+00    0.0000000e+00    0.0000000e+00    0.0000000e+00    0.0000000e+00    0.0000000e+00    3.5686368e-03 
  -4.8048810e+01    0.0000000e+00    0.0000000e+00    0.0000000e+00    0.0000000e+00    0.0000000e+00    0.0000000e+00    3.5686368e-03 
  -4.7625797e+01    0.0000000e+00    0.0000000e+00    0.0000000e+00    0.0000000e+00    0.0000000e+00    0.0000000e+00    3.5686368e-03 
  -4.7287387e+01    0.0000000e+00    0.0000000e+00    0.0000000e+00    0.0000000e+00    0.0000000e+00    0.0000000e+00    3.5686368e-03 
  -4.6864374e+01    0.0000000e+00    0.0000000e+00    0.0000000e+00    0.0000000e+00    0.0000000e+00    0.0000000e+00    3.5686368e-03 
  -4.6525964e+01    0.0000000e+00    0.0000000e+00    0.0000000e+00    0.0000000e+00    0.0000000e+00    0.0000000e+00    3.5686368e-03 
  -4.6102951e+01    0.0000000e+00    0.0000000e+00    0.0000000e+00    0.0000000e+00    0.0000000e+00    0.0000000e+00    3.5686368e-03 
  -4.5764541e+01    0.0000000e+00    0.0000000e+00    0.0000000e+00    0.0000000e+00    0.0000000e+00    0.0000000e+00    3.5686369e-03 
  -4.5341528e+01    0.0000000e+00    0.0000000e+00    0.0000000e+00    0.0000000e+00    0.0000000e+00    0.0000000e+00    3.5686369e-03 
  -4.5003117e+01    0.0000000e+00    0.0000000e+00    0.0000000e+00    0.0000000e+00    0.0000000e+00    0.0000000e+00    3.5686369e-03 
  -4.4580105e+01    0.0000000e+00    0.0000000e+00    0.0000000e+00    0.0000000e+00    0.0000000e+00    0.0000000e+00    3.5686369e-03 
  -4.4241694e+01    0.0000000e+00    0.0000000e+00    0.0000000e+00    0.0000000e+00    0.0000000e+00    0.0000000e+00    3.5686369e-03 
  -4.3818681e+01    0.0000000e+00    0.0000000e+00    0.0000000e+00    0.0000000e+00    0.0000000e+00    0.0000000e+00    3.5686369e-03 
  -4.3480271e+01    0.0000000e+00    0.0000000e+00    0.0000000e+00    0.0000000e+00    0.0000000e+00    0.0000000e+00    3.5686366e-03 
  -4.3057258e+01    0.0000000e+00    0.0000000e+00    0.0000000e+00    0.0000000e+00    0.0000000e+00    0.0000000e+00    3.5686363e-03 
  -4.2718848e+01    0.0000000e+00    0.0000000e+00    0.0000000e+00    0.0000000e+00    0.0000000e+00    0.0000000e+00    3.5686363e-03 
  -4.2295835e+01    0.0000000e+00    0.0000000e+00    0.0000000e+00    0.0000000e+00    0.0000000e+00    0.0000000e+00    3.5686365e-03 
  -4.1957425e+01    0.0000000e+00    0.0000000e+00    0.0000000e+00    0.0000000e+00    0.0000000e+00    0.0000000e+00    3.5686365e-03 
  -4.1534412e+01    0.0000000e+00    0.0000000e+00    0.0000000e+00    0.0000000e+00    0.0000000e+00    0.0000000e+00    3.5686365e-03 
  -4.1196002e+01    0.0000000e+00    0.0000000e+00    0.0000000e+00    0.0000000e+00    0.0000000e+00    0.0000000e+00    3.5686365e-03 
  -4.0772989e+01    0.0000000e+00    0.0000000e+00    0.0000000e+00    0.0000000e+00    0.0000000e+00    0.0000000e+00    3.5686365e-03 
  -4.0434579e+01    0.0000000e+00    0.0000000e+00    0.0000000e+00    0.0000000e+00    0.0000000e+00    0.0000000e+00    3.5686365e-03 
  -4.0011566e+01    0.0000000e+00    0.0000000e+00    0.0000000e+00    0.0000000e+00    0.0000000e+00    0.0000000e+00    3.5686365e-03 
  -3.9673156e+01    0.0000000e+00    0.0000000e+00    0.0000000e+00    0.0000000e+00    0.0000000e+00    0.0000000e+00    3.5686365e-03 
  -3.9250143e+01    0.0000000e+00    0.0000000e+00    0.0000000e+00    0.0000000e+00    0.0000000e+00    0.0000000e+00    3.5686365e-03 
  -3.8911732e+01    0.0000000e+00    0.0000000e+00    0.0000000e+00    0.0000000e+00    0.0000000e+00    0.0000000e+00    3.5686366e-03 
  -3.8488720e+01    0.0000000e+00    0.0000000e+00    0.0000000e+00    0.0000000e+00    0.0000000e+00    0.0000000e+00    3.5686366e-03 
  -3.8150309e+01    0.0000000e+00    0.0000000e+00    0.0000000e+00    0.0000000e+00    0.0000000e+00    0.0000000e+00    3.5686366e-03 
  -3.7727297e+01    0.0000000e+00    0.0000000e+00    0.0000000e+00    0.0000000e+00    0.0000000e+00    0.0000000e+00    3.5686365e-03 
  -3.7388886e+01    0.0000000e+00    0.0000000e+00    0.0000000e+00    0.0000000e+00    0.0000000e+00    0.0000000e+00    3.5686365e-03 
  -3.6965873e+01    0.0000000e+00    0.0000000e+00    0.0000000e+00    0.0000000e+00    0.0000000e+00    0.0000000e+00    3.5686365e-03 
  -3.6627463e+01    0.0000000e+00    0.0000000e+00    0.0000000e+00    0.0000000e+00    0.0000000e+00    0.0000000e+00    3.5686365e-03 
  -3.6204450e+01    0.0000000e+00    0.0000000e+00    0.0000000e+00    0.0000000e+00    0.0000000e+00    0.0000000e+00    3.5686365e-03 
  -3.5866040e+01    0.0000000e+00    0.0000000e+00    0.0000000e+00    0.0000000e+00    0.0000000e+00    0.0000000e+00    3.5686365e-03 
  -3.5443027e+01    0.0000000e+00    0.0000000e+00    0.0000000e+00    0.0000000e+00    0.0000000e+00    0.0000000e+00    3.5686365e-03 
  -3.5104617e+01    0.0000000e+00    0.0000000e+00    0.0000000e+00    0.0000000e+00    0.0000000e+00    0.0000000e+00    3.5686365e-03 
  -3.4681604e+01    0.0000000e+00    0.0000000e+00    0.0000000e+00    0.0000000e+00    0.0000000e+00    0.0000000e+00    3.5686365e-03 
  -3.4343194e+01    0.0000000e+00    0.0000000e+00    0.0000000e+00    0.0000000e+00    0.0000000e+00    0.0000000e+00    3.5686365e-03 
  -3.3920181e+01    0.0000000e+00    0.0000000e+00    0.0000000e+00    0.0000000e+00    0.0000000e+00    0.0000000e+00    3.5686364e-03 
  -3.3581771e+01    0.0000000e+00    0.0000000e+00    0.0000000e+00    0.0000000e+00    0.0000000e+00    0.0000000e+00    3.5686364e-03 
  -3.3158758e+01    0.0000000e+00    0.0000000e+00    0.0000000e+00    0.0000000e+00    0.0000000e+00    0.0000000e+00    3.5686364e-03 
  -3.2820348e+01    0.0000000e+00    0.0000000e+00    0.0000000e+00    0.0000000e+00    0.0000000e+00    0.0000000e+00    3.5686364e-03 
  -3.2397335e+01    0.0000000e+00    0.0000000e+00    0.0000000e+00    0.0000000e+00    0.0000000e+00    0.0000000e+00    3.5686364e-03 
  -3.2058924e+01    0.0000000e+00    0.0000000e+00    0.0000000e+00    0.0000000e+00    0.0000000e+00    0.0000000e+00    3.5686364e-03 
  -3.1635912e+01    0.0000000e+00    0.0000000e+00    0.0000000e+00    0.0000000e+00    0.0000000e+00    0.0000000e+00    3.5686364e-03 
  -3.1297501e+01    0.0000000e+00    0.0000000e+00    0.0000000e+00    0.0000000e+00    0.0000000e+00    0.0000000e+00    3.5686365e-03 
  -3.0874489e+01    0.0000000e+00    0.0000000e+00    0.0000000e+00    0.0000000e+00    0.0000000e+00    0.0000000e+00    3.5686365e-03 
  -3.0536078e+01    0.0000000e+00    0.0000000e+00    0.0000000e+00    0.0000000e+00    0.0000000e+00    0.0000000e+00    3.5686363e-03 
  -3.0113065e+01    0.0000000e+00    0.0000000e+00    0.0000000e+00    0.0000000e+00    0.0000000e+00    0.0000000e+00    3.5686362e-03 
  -2.9774655e+01    0.0000000e+00    0.0000000e+00    0.0000000e+00    0.0000000e+00    0.0000000e+00    0.0000000e+00    3.5686362e-03 
  -2.9351642e+01    0.0000000e+00    0.0000000e+00    0.0000000e+00    0.0000000e+00    0.0000000e+00    0.0000000e+00    3.5686362e-03 
  -2.9013232e+01    0.0000000e+00    0.0000000e+00    0.0000000e+00    0.0000000e+00    0.0000000e+00    0.0000000e+00    3.5686360e-03 
  -2.8590219e+01    0.0000000e+00    0.0000000e+00    0.0000000e+00    0.0000000e+00    0.0000000e+00    0.0000000e+00    3.5686343e-03 
  -2.8251809e+01    0.0000000e+00    0.0000000e+00    0.0000000e+00    0.0000000e+00    0.0000000e+00    0.0000000e+00    3.5686333e-03 
  -2.7828796e+01    0.0000000e+00    0.0000000e+00    0.0000000e+00    0.0000000e+00    0.0000000e+00    0.0000000e+00    3.5686321e-03 
  -2.7490386e+01    0.0000000e+00    0.0000000e+00    0.0000000e+00    0.0000000e+00    0.0000000e+00    0.0000000e+00    3.5686315e-03 
  -2.7219658e+01    0.0000000e+00    0.0000000e+00    0.0000000e+00    0.0000000e+00    0.0000000e+00    0.0000000e+00    3.5686317e-03 
  -2.6881247e+01    0.0000000e+00    0.0000000e+00    0.0000000e+00    0.0000000e+00    0.0000000e+00    0.0000000e+00    3.5686319e-03 
  -2.6458234e+01    0.0000000e+00    0.0000000e+00    0.0000000e+00    0.0000000e+00    0.0000000e+00    0.0000000e+00    3.5686319e-03 
  -2.6119824e+01    0.0000000e+00    0.0000000e+00    0.0000000e+00    0.0000000e+00    0.0000000e+00    0.0000000e+00    3.5686319e-03 
  -2.5849096e+01    0.0000000e+00    0.0000000e+00    0.0000000e+00    0.0000000e+00    0.0000000e+00    0.0000000e+00    3.5686319e-03 
  -2.5510686e+01    0.0000000e+00    0.0000000e+00    0.0000000e+00    0.0000000e+00    0.0000000e+00    0.0000000e+00    3.5686319e-03 
  -2.5239957e+01    0.0000000e+00    0.0000000e+00    0.0000000e+00    0.0000000e+00    0.0000000e+00    0.0000000e+00    3.5686319e-03 
  -2.4901547e+01    0.0000000e+00    0.0000000e+00    0.0000000e+00    0.0000000e+00    0.0000000e+00    0.0000000e+00    3.5686319e-03 
  -2.4630819e+01    0.0000000e+00    0.0000000e+00    0.0000000e+00    0.0000000e+00    0.0000000e+00    0.0000000e+00    3.5686319e-03 
  -2.4292409e+01    0.0000000e+00    0.0000000e+00    0.0000000e+00    0.0000000e+00    0.0000000e+00    0.0000000e+00    3.5686319e-03 
  -2.4021680e+01    0.0000000e+00    0.0000000e+00    0.0000000e+00    0.0000000e+00    0.0000000e+00    0.0000000e+00    3.5686319e-03 
  -2.3683270e+01    0.0000000e+00    0.0000000e+00    0.0000000e+00    0.0000000e+00    0.0000000e+00    0.0000000e+00    3.5686319e-03 
  -2.3412542e+01    0.0000000e+00    0.0000000e+00    0.0000000e+00    0.0000000e+00    0.0000000e+00    0.0000000e+00    3.5686319e-03 
  -2.3074132e+01    0.0000000e+00    0.0000000e+00    0.0000000e+00    0.0000000e+00    0.0000000e+00    0.0000000e+00    3.5686319e-03 
  -2.2803403e+01    0.0000000e+00    0.0000000e+00    0.0000000e+00    0.0000000e+00    0.0000000e+00    0.0000000e+00    3.5686319e-03 
  -2.2464993e+01    0.0000000e+00    0.0000000e+00    0.0000000e+00    0.0000000e+00    0.0000000e+00    0.0000000e+00    3.5686319e-03 
  -2.2194265e+01    0.0000000e+00    0.0000000e+00    0.0000000e+00    0.0000000e+00    0.0000000e+00    0.0000000e+00    3.5686319e-03 
  -2.1855855e+01    0.0000000e+00    0.0000000e+00    0.0000000e+00    0.0000000e+00    0.0000000e+00    0.0000000e+00    3.5686319e-03 
  -2.1585127e+01    0.0000000e+00    0.0000000e+00    0.0000000e+00    0.0000000e+00    0.0000000e+00    0.0000000e+00    3.5686319e-03 
  -2.1246716e+01    0.0000000e+00    0.0000000e+00    0.0000000e+00    0.0000000e+00    0.0000000e+00    0.0000000e+00    3.5686319e-03 
  -2.0975988e+01    0.0000000e+00    0.0000000e+00    0.0000000e+00    0.0000000e+00    0.0000000e+00    0.0000000e+00    3.5686319e-03 
  -2.0759405e+01    0.0000000e+00    0.0000000e+00    0.0000000e+00    0.0000000e+00    0.0000000e+00    0.0000000e+00    3.5686319e-03 
  -2.0488677e+01    0.0000000e+00    0.0000000e+00    0.0000000e+00    0.0000000e+00    0.0000000e+00    0.0000000e+00    3.5686319e-03 
  -2.0150267e+01    0.0000000e+00    0.0000000e+00    0.0000000e+00    0.0000000e+00    0.0000000e+00    0.0000000e+00    3.5686319e-03 
  -1.9879539e+01    1.3681595e-30    6.6748335e-27    2.5577055e-27    0.0000000e+00    0.0000000e+00    0.0000000e+00    3.5686319e-03 
  -1.9799479e+01    1.9186918e-30    9.3904366e-27    3.5968085e-27    0.0000000e+00    0.0000000e+00    0.0000000e+00    3.5686319e-03 
  -1.9655371e+01    3.0474617e-30    1.5000058e-26    5.7144868e-27    0.0000000e+00    0.0000000e+00    0.0000000e+00    3.5686319e-03 
  -1.9591322e+01    3.6130008e-30    1.7828818e-26    6.7823051e-27    0.0000000e+00    0.0000000e+00    0.0000000e+00    3.5686319e-03 
  -1.9447214e+01    5.0351238e-30    2.4988194e-26    9.4906038e-27    0.0000000e+00    0.0000000e+00    0.0000000e+00    3.5686319e-03 
  -1.9367154e+01    5.9250412e-30    2.9497664e-26    1.1201750e-26    0.0000000e+00    0.0000000e+00    0.0000000e+00    3.5686319e-03 
  -1.9295100e+01    6.8177444e-30    3.4038555e-26    1.2935323e-26    0.0000000e+00    0.0000000e+00    0.0000000e+00    3.5686319e-03 
  -1.9182516e+01    8.3455731e-30    4.1851571e-26    1.5927957e-26    0.0000000e+00    0.0000000e+00    0.0000000e+00    3.5686319e-03 
  -1.9069931e+01    1.0076132e-29    5.0754285e-26    1.9357608e-26    0.0000000e+00    0.0000000e+00    0.0000000e+00    3.5686319e-03 
  -1.8957347e+01    1.2035934e-29    6.0894763e-26    2.3285143e-26    0.0000000e+00    0.0000000e+00    0.0000000e+00    3.5686319e-03 
  -1.8844762e+01    1.4254602e-29    7.2439327e-26    2.7778240e-26    0.0000000e+00    0.0000000e+00    0.0000000e+00    3.5686319e-03 
  -1.8766579e+01    1.5945151e-29    8.1279211e-26    3.1229162e-26    0.0000000e+00    0.0000000e+00    0.0000000e+00    3.5686319e-03 
  -1.8668849e+01    1.8247589e-29    9.3372516e-26    3.5945946e-26    0.0000000e+00    0.0000000e+00    0.0000000e+00    3.5686319e-03 
  -1.8546687e+01    2.1448956e-29    1.1027965e-25    4.2581863e-26    0.0000000e+00    0.0000000e+00    0.0000000e+00    3.5686319e-03 
  -1.8500000e+01    2.2847078e-29    1.1768293e-25    4.5509173e-26    0.0000000e+00    0.0000000e+00    0.0000000e+00    3.5686319e-03 
  -1.8377838e+01    2.6696026e-29    1.3816573e-25    5.3607160e-26    0.0000000e+00    0.0000000e+00    0.0000000e+00    3.5686319e-03 
  -1.8280108e+01    3.0212937e-29    1.5696464e-25    6.1084374e-26    0.0000000e+00    0.0000000e+00    0.0000000e+00    3.5686319e-03 
  -1.8157946e+01    3.5100631e-29    1.8322698e-25    7.1566126e-26    0.0000000e+00    0.0000000e+00    0.0000000e+00    3.5686319e-03 
  -1.8060217e+01    3.9563501e-29    2.0730973e-25    8.1242939e-26    0.0000000e+00    0.0000000e+00    0.0000000e+00    3.5686319e-03 
  -1.7938055e+01    4.5762581e-29    2.4093255e-25    9.4799974e-26    0.0000000e+00    0.0000000e+00    0.0000000e+00    3.5686319e-03 
  -1.7840325e+01    5.1417865e-29    2.7173430e-25    1.0729341e-25    0.0000000e+00    0.0000000e+00    0.0000000e+00    3.5686319e-03 
  -1.7718163e+01    5.9266228e-29    3.1469637e-25    1.2476871e-25    0.0000000e+00    0.0000000e+00    0.0000000e+00    3.5686319e-03 
  -1.7620434e+01    6.6420203e-29    3.5401756e-25    1.4084841e-25    0.0000000e+00    0.0000000e+00    0.0000000e+00    3.5686319e-03 
  -1.7498272e+01    7.6341834e-29    4.0882244e-25    1.6331400e-25    0.0000000e+00    0.0000000e+00    0.0000000e+00    3.5686319e-03 
  -1.7303330e+01    9.5343720e-29    5.1442534e-25    2.0687004e-25    1.8344457e-34    9.8977190e-31    1.4228469e-28    3.5686319e-03 
  -1.7207403e+01    1.0623737e-28    5.7531661e-25    2.3212679e-25    1.6152767e-33    8.7473505e-30    9.5287206e-28    3.5686319e-03 
  -1.7111501e+01    1.1828095e-28    6.4289602e-25    2.6020515e-25    8.8105150e-33    4.7888059e-29    4.2555731e-27    3.5686319e-03 
  -1.7014184e+01    1.3178947e-28    7.1899176e-25    2.9188773e-25    4.0181192e-32    2.1921286e-28    1.9776982e-26    3.5686319e-03 
  -1.7000000e+01    1.3396792e-28    7.3127391e-25    2.9704324e-25    4.5068081e-32    2.4600749e-28    2.1454785e-26    3.5686319e-03 
  -1.6899511e+01    1.4963009e-28    8.1990763e-25    3.3265561e-25    2.3955516e-31    1.3126578e-27    1.0981470e-25    3.5686321e-03 
  -1.6795747e+01    1.6754430e-28    9.2170799e-25    3.7443241e-25    9.4452169e-31    5.1960776e-27    3.4087829e-25    3.5686323e-03 
  -1.6687142e+01    1.8840308e-28    1.0407486e-24    4.2312697e-25    3.2295479e-30    1.7840193e-26    1.0788787e-24    3.5686328e-03 
  -1.6588095e+01    2.0966026e-28    1.1625383e-24    4.7306234e-25    8.6220270e-30    4.7807995e-26    2.2685032e-24    3.5686336e-03 
  -1.6467915e+01    2.3818963e-28    1.3267558e-24    5.4038886e-25    2.9466213e-29    1.6413170e-25    7.2208327e-24    3.5686350e-03 
  -1.6342176e+01    2.7191440e-28    1.5218231e-24    6.2046020e-25    9.6399014e-29    5.3951626e-25    2.2505339e-23    3.5686372e-03 
  -1.6241584e+01    3.0254418e-28    1.6996834e-24    6.9382453e-25    2.0798671e-28    1.1684626e-24    4.8784710e-23    3.5686398e-03 
  -1.6161110e+01    3.2965791e-28    1.8576251e-24    7.5926283e-25    3.4991013e-28    1.9717465e-24    8.1472932e-23    3.5686426e-03 
  -1.6060519e+01    3.6639242e-28    2.0724400e-24    8.4818267e-25    6.8460012e-28    3.8723309e-24    1.4886533e-22    3.5686466e-03 
  -1.5980045e+01    3.9888127e-28    2.2630266e-24    9.2741451e-25    1.1106574e-27    6.3012413e-24    2.2639907e-22    3.5686505e-03 
  -1.5835193e+01    4.6455412e-28    2.6499291e-24    1.0890385e-24    2.6171733e-27    1.4928990e-23    4.9194411e-22    3.5686590e-03 
  -1.5770814e+01    4.9705421e-28    2.8421353e-24    1.1697073e-24    3.7858619e-27    2.1647400e-23    6.9244404e-22    3.5686634e-03 
  -1.5690341e+01    5.4034658e-28    3.0989562e-24    1.2772863e-24    6.1200779e-27    3.5099423e-23    1.0764483e-21    3.5686690e-03 
  -1.5589749e+01    5.9892973e-28    3.4478009e-24    1.4232741e-24    1.1228979e-26    6.4640779e-23    1.7501871e-21    3.5686765e-03 
  -1.5464009e+01    6.7975703e-28    3.9313604e-24    1.6256015e-24    2.3427688e-26    1.3549353e-22    2.9792814e-21    3.5686860e-03 
  -1.5306834e+01    7.9399680e-28    4.6188003e-24    1.9128643e-24    5.5229093e-26    3.2127604e-22    5.7156352e-21    3.5686983e-03 
  -1.5181094e+01    9.0046132e-28    5.2624022e-24    2.1829712e-24    9.9109574e-26    5.7920805e-22    9.4126462e-21    3.5687086e-03 
  -1.5024116e+01    1.0505175e-27    6.1747707e-24    2.5590483e-24    2.0207510e-25    1.1877645e-21    1.8217495e-20    3.5687216e-03 
  -1.4898532e+01    1.1898601e-27    7.0259578e-24    2.9188182e-24    3.3538427e-25    1.9803973e-21    2.9349432e-20    3.5687328e-03 
  -1.4798066e+01    1.3155233e-27    7.7964357e-24    3.2458050e-24    4.8890499e-25    2.8974905e-21    4.2296059e-20    3.5687423e-03 
  -1.4674317e+01    1.4857798e-27    8.8450593e-24    3.6909571e-24    7.7887306e-25    4.6367425e-21    6.5680452e-20    3.5687541e-03 
  -1.4575318e+01    1.6388504e-27    9.7912974e-24    4.0944414e-24    1.1043409e-24    6.5978747e-21    9.1361620e-20    3.5687641e-03 
  -1.4451725e+01    1.8485731e-27    1.1093576e-23    4.6497042e-24    1.7144796e-24    1.0288859e-20    1.3947616e-19    3.5687765e-03 
  -1.4352851e+01    2.0368862e-27    1.2267155e-23    5.1522171e-24    2.3917015e-24    1.4404032e-20    1.9446706e-19    3.5687870e-03 
  -1.4229259e+01    2.2949150e-27    1.3882411e-23    5.8445412e-24    3.6984941e-24    2.2372949e-20    3.2222516e-19    3.5688002e-03 
  -1.4088342e+01    2.6247145e-27    1.5957390e-23    6.7356006e-24    6.9994125e-24    4.2554098e-20    1.3424844e-18    3.5688156e-03 
  -1.3975608e+01    2.9250113e-27    1.7854364e-23    7.5544575e-24    2.0361231e-23    1.2428562e-19    8.6452578e-18    3.5688281e-03 
  -1.3834872e+01    3.3405555e-27    2.0492507e-23    8.6936073e-24    5.5618316e-21    3.4118839e-17    4.6938336e-15    3.5688438e-03 
  -1.3722283e+01    3.7183095e-27    2.2900370e-23    9.7374802e-24    9.2418799e-20    5.6919002e-16    4.4837009e-14    3.5688571e-03 
  -1.3581745e+01    4.2405081e-27    2.6245368e-23    1.1187387e-23    3.8093223e-19    2.3576671e-15    1.2101839e-13    3.5688735e-03 
  -1.3469314e+01    4.7161471e-27    2.9303809e-23    1.2617002e-23    1.0278570e-18    6.3865956e-15    2.8944183e-13    3.5688872e-03 
  -1.3328977e+01    5.3749748e-27    3.3560472e-23    1.5004796e-23    2.5740348e-18    1.6071856e-14    6.3887694e-13    3.5689045e-03 
  -1.3216707e+01    5.9787110e-27    3.7475146e-23    1.8864158e-23    4.3870912e-18    2.7498717e-14    1.0479260e-12    3.5689196e-03 
  -1.3076564e+01    6.8342368e-27    4.3044439e-23    3.7442045e-23    7.6974388e-18    4.8481190e-14    1.8039238e-12    3.5689389e-03 
  -1.2964449e+01    7.6001410e-27    4.8052189e-23    4.7987270e-23    1.0741681e-17    6.7914702e-14    2.4989860e-12    3.5689553e-03 
  -1.2824497e+01    8.6722140e-27    5.5092083e-23    7.3107055e-23    1.5489776e-17    9.8402094e-14    3.6014036e-12    3.5689763e-03 
  -1.2796507e+01    8.9043022e-27    5.6620276e-23    7.2946502e-23    1.6398779e-17    1.0427582e-13    3.8078291e-12    3.5689810e-03 
  -1.2663116e+01    1.0090844e-26    6.4454821e-23    7.8303500e-23    2.1660531e-17    1.3835569e-13    4.9794193e-12    3.5690043e-03 
  -1.2594781e+01    1.0756844e-26    6.8867138e-23    8.7614486e-23    2.5053584e-17    1.6039728e-13    5.7468947e-12    3.5690158e-03 
  -1.2402587e+01    1.3010099e-26    8.3829962e-23    2.1228074e-22    3.8787782e-17    2.4992726e-13    9.0499738e-12    3.5690496e-03 
  -1.2269119e+01    1.5535697e-26    1.0054782e-22    9.8658684e-22    5.4931339e-17    3.5551840e-13    1.3744085e-11    3.5690740e-03 
  -1.2162345e+01    2.1466311e-26    1.3942160e-22    5.7867238e-21    7.5122864e-17    4.8791571e-13    2.0846219e-11    3.5690953e-03 
  -1.2028877e+01    1.6897856e-21    1.1023188e-17    2.4317680e-15    3.4601142e-16    2.2571792e-12    2.6531783e-10    3.5691209e-03 
  -1.1958493e+01    7.6152088e-18    4.9791557e-14    9.7330243e-12    8.7867899e-15    5.7451866e-11    9.2486740e-09    3.5691364e-03 
  -1.1893576e+01    2.9466839e-11    1.9307515e-07    2.9953546e-05    4.1069804e-14    2.6910110e-10    3.2118214e-08    3.5691502e-03 
  -1.1758243e+01    5.0728029e-11    3.3384419e-07    3.6165221e-05    9.2593673e-13    6.0936450e-09    6.0211816e-07    3.5691925e-03 
  -1.1681681e+01    1.2318164e-10    8.1266919e-07    5.5959984e-05    2.0264774e-12    1.3369327e-08    1.0870605e-06    3.5692249e-03 
  -1.1565297e+01    2.5712439e-10    1.7026730e-06    7.2645910e-05    4.3720914e-12    2.8951908e-08    1.7554227e-06    3.5692984e-03 
  -1.1467703e+01    3.0156458e-10    2.0031786e-06    7.3383393e-05    7.6617155e-12    5.0893857e-08    2.6418493e-06    3.5693852e-03 
  -1.1374157e+01    3.6613313e-10    2.4393113e-06    7.9285451e-05    1.2852405e-11    8.5627370e-08    3.9693029e-06    3.5694648e-03 
  -1.1255913e+01    5.4559232e-10    3.6485114e-06    1.0353916e-04    2.3519004e-11    1.5727742e-07    6.3298054e-06    3.5695319e-03 
  -1.1194489e+01    6.0322107e-10    4.0416832e-06    1.0807356e-04    3.1244416e-11    2.0934287e-07    7.9050878e-06    3.5695566e-03 
  -1.1081047e+01    7.3361317e-10    4.9327692e-06    1.2244466e-04    4.9731601e-11    3.3439219e-07    1.1447755e-05    3.5695925e-03 
  -1.0968592e+01    8.4558633e-10    5.7055375e-06    1.3332316e-04    7.3803651e-11    4.9798523e-07    1.5693429e-05    3.5696184e-03 
  -1.0899376e+01    9.3864822e-10    6.3470288e-06    1.4510676e-04    9.2071344e-11    6.2257559e-07    1.8682290e-05    3.5696318e-03 
  -1.0749862e+01    1.1493683e-09    7.8075795e-06    1.6285398e-04    1.3947019e-10    9.4741137e-07    2.6121220e-05    3.5696630e-03 
  -1.0661650e+01    1.2663644e-09    8.6254601e-06    1.7199275e-04    1.7375409e-10    1.1834737e-06    3.1208291e-05    3.5696831e-03 
  -1.0563708e+01    1.4687877e-09    1.0033909e-05    1.8874146e-04    2.1805827e-10    1.4896481e-06    3.7506309e-05    3.5697053e-03 
  -1.0462299e+01    1.6798596e-09    1.1510890e-05    2.0602791e-04    2.7016576e-10    1.8512549e-06    4.4619027e-05    3.5697291e-03 
  -1.0375967e+01    1.8180256e-09    1.2489853e-05    2.1735699e-04    3.1927359e-10    2.1934125e-06    5.1250323e-05    3.5697453e-03 
  -1.0281628e+01    1.9705182e-09    1.3575502e-05    2.3141024e-04    3.7736246e-10    2.5997653e-06    5.8997410e-05    3.5697630e-03 
  -1.0173267e+01    2.1309169e-09    1.4727577e-05    2.4689380e-04    4.4907769e-10    3.1037467e-06    6.8433190e-05    3.5697786e-03 
  -1.0051177e+01    2.3636322e-09    1.6394492e-05    2.6878158e-04    5.3438531e-10    3.7065733e-06    7.9654119e-05    3.5697905e-03 
  -9.9808389e+00    2.4851671e-09    1.7272828e-05    2.8008769e-04    5.8527354e-10    4.0678670e-06    8.6332630e-05    3.5697948e-03 
  -9.8542307e+00    2.6905182e-09    1.8768640e-05    3.0040013e-04    6.7860353e-10    4.7338335e-06    9.8704398e-05    3.5698011e-03 
  -9.7979604e+00    2.7805032e-09    1.9427800e-05    3.0936039e-04    7.2060277e-10    5.0349614e-06    1.0430002e-04    3.5698033e-03 
  -9.6397002e+00    3.0364000e-09    2.1311636e-05    3.3610283e-04    8.4059754e-10    5.8999173e-06    1.2038053e-04    3.5698075e-03 
  -9.5693623e+00    3.1560300e-09    2.2195374e-05    3.4818638e-04    8.9395244e-10    6.2868886e-06    1.2759851e-04    3.5698090e-03 
  -9.4814400e+00    3.3084537e-09    2.3324892e-05    3.6352566e-04    9.6072522e-10    6.7731981e-06    1.3666006e-04    3.5698105e-03 
  -9.3231798e+00    3.5890557e-09    2.5414860e-05    3.9127646e-04    1.0797701e-09    7.6460797e-06    1.5305502e-04    3.5698129e-03 
  -9.2528419e+00    3.7152267e-09    2.6359377e-05    4.0357724e-04    1.1323072e-09    8.0336723e-06    1.6038078e-04    3.5698137e-03 
  -9.1965716e+00    3.8149774e-09    2.7109033e-05    4.1324547e-04    1.1741623e-09    8.3435365e-06    1.6625236e-04    3.5698143e-03 
  -9.0383114e+00    4.0973227e-09    2.9240952e-05    4.4125579e-04    1.2922710e-09    9.2224211e-06    1.8287106e-04    3.5698157e-03 
  -8.9679735e+00    4.2265415e-09    3.0220402e-05    4.5360241e-04    1.3441945e-09    9.6111911e-06    1.9020628e-04    3.5698164e-03 
  -8.8800511e+00    4.3865378e-09    3.1438379e-05    4.6926480e-04    1.4089993e-09    1.0098318e-05    1.9939142e-04    3.5698170e-03 
  -8.7217909e+00    4.6784419e-09    3.3671416e-05    4.9701873e-04    1.5244734e-09    1.0971853e-05    2.1595721e-04    3.5698181e-03 
  -8.6514530e+00    4.8095714e-09    3.4679097e-05    5.0898715e-04    1.5751377e-09    1.1357426e-05    2.2325330e-04    3.5698186e-03 
  -8.5951827e+00    4.9135136e-09    3.5480748e-05    5.1838127e-04    1.6153575e-09    1.1664584e-05    2.2912540e-04    3.5698189e-03 
  -8.4369225e+00    5.2053366e-09    3.7742017e-05    5.4544100e-04    1.7286522e-09    1.2533834e-05    2.4566050e-04    3.5698198e-03 
  -8.3665846e+00    5.3391061e-09    3.8781667e-05    5.5754667e-04    1.7783083e-09    1.2917099e-05    2.5301076e-04    3.5698202e-03 
  -8.2786623e+00    5.5055352e-09    4.0079992e-05    5.7292871e-04    1.8403178e-09    1.3397412e-05    2.6217471e-04    3.5698206e-03 
  -8.1204021e+00    5.8133447e-09    4.2489310e-05    6.0093213e-04    1.9500352e-09    1.4252664e-05    2.7856847e-04    3.5698212e-03 
  -8.0500642e+00    5.9544008e-09    4.3596293e-05    6.1328926e-04    1.9979010e-09    1.4628017e-05    2.8578021e-04    3.5698215e-03 
  -7.9621419e+00    6.1318258e-09    4.4992712e-05    6.2955551e-04    2.0578985e-09    1.5099978e-05    2.9491895e-04    3.5698219e-03 
  -7.8522389e+00    6.3604037e-09    4.6795203e-05    6.5047183e-04    2.1324258e-09    1.5688831e-05    3.0625504e-04    3.5698223e-03 
  -7.7643166e+00    6.5513060e-09    4.8302194e-05    6.6690596e-04    2.1902207e-09    1.6148302e-05    3.1508652e-04    3.5698226e-03 
  -7.6939787e+00    6.7045765e-09    4.9515734e-05    6.7990487e-04    2.2354477e-09    1.6509594e-05    3.2216169e-04    3.5698228e-03 
  -7.4961534e+00    7.1474490e-09    5.3033732e-05    7.1955075e-04    2.3634472e-09    1.7536666e-05    3.4240551e-04    3.5698235e-03 
  -7.3378932e+00    7.5296275e-09    5.6074513e-05    7.5210625e-04    2.4612912e-09    1.8329685e-05    3.5806033e-04    3.5698240e-03 
  -7.2499708e+00    7.7435660e-09    5.7783710e-05    7.7125466e-04    2.5153206e-09    1.8769719e-05    3.6688171e-04    3.5698243e-03 
  -7.1400679e+00    8.0196726e-09    5.9992851e-05    7.9639771e-04    2.5825828e-09    1.9319555e-05    3.7780931e-04    3.5698247e-03 
  -7.0521456e+00    8.2491581e-09    6.1830856e-05    8.1609207e-04    2.6344261e-09    1.9746115e-05    3.8624675e-04    3.5698250e-03 
  -6.9818077e+00    8.4316690e-09    6.3297387e-05    8.3178736e-04    2.6749566e-09    2.0081168e-05    3.9305544e-04    3.5698252e-03 
  -6.8938853e+00    8.6589824e-09    6.5129330e-05    8.5234760e-04    2.7263514e-09    2.0506502e-05    4.0166691e-04    3.5698254e-03 
  -6.7839824e+00    8.9485315e-09    6.7467490e-05    8.7885899e-04    2.7907110e-09    2.1040577e-05    4.1242733e-04    3.5698257e-03 
  -6.6960601e+00    9.1862224e-09    6.9390036e-05    8.9858339e-04    2.8401759e-09    2.1453857e-05    4.2052732e-04    3.5698260e-03 
  -6.5377998e+00    9.6120515e-09    7.2848748e-05    9.3490583e-04    2.9279279e-09    2.2190464e-05    4.3557142e-04    3.5698264e-03 
  -6.4278969e+00    9.9091148e-09    7.5271166e-05    9.6034424e-04    2.9887795e-09    2.2703231e-05    4.4573259e-04    3.5698268e-03 
  -6.3399746e+00    1.0156260e-08    7.7287094e-05    9.8007659e-04    3.0351678e-09    2.3097016e-05    4.5362599e-04    3.5698270e-03 
  -6.2300716e+00    1.0461137e-08    7.9783626e-05    1.0057589e-03    3.0930680e-09    2.3589804e-05    4.6359137e-04    3.5698273e-03 
  -6.1421493e+00    1.0714858e-08    8.1861501e-05    1.0258661e-03    3.1373917e-09    2.3969669e-05    4.7129710e-04    3.5698276e-03 
  -6.0322464e+00    1.1026936e-08    8.4427404e-05    1.0522823e-03    3.1929077e-09    2.4446401e-05    4.8110233e-04    3.5698279e-03 
  -5.9443240e+00    1.1283626e-08    8.6539515e-05    1.0721873e-03    3.2353392e-09    2.4813361e-05    4.8849062e-04    3.5698281e-03 
  -5.8344211e+00    1.1597296e-08    8.9131460e-05    1.0989479e-03    3.2886304e-09    2.5274893e-05    4.9809930e-04    3.5698284e-03 
  -5.6970424e+00    1.1989473e-08    9.2382576e-05    1.1321656e-03    3.3548078e-09    2.5849825e-05    5.0966621e-04    3.5698288e-03 
  -5.5871395e+00    1.2305989e-08    9.5012408e-05    1.1561336e-03    3.4042381e-09    2.6283533e-05    5.1813789e-04    3.5698291e-03 
  -5.4992171e+00    1.2548767e-08    9.7040763e-05    1.1735119e-03    3.4418800e-09    2.6616373e-05    5.2483555e-04    3.5698294e-03 
  -5.3893142e+00    1.2838059e-08    9.9471541e-05    1.1958943e-03    3.4896265e-09    2.7038241e-05    5.3344017e-04    3.5698296e-03 
  -5.2519355e+00    1.3194846e-08    1.0248015e-04    1.2239131e-03    3.5491579e-09    2.7565174e-05    5.4406965e-04    3.5698301e-03 
  -5.1420326e+00    1.3484739e-08    1.0492770e-04    1.2442192e-03    3.5928438e-09    2.7956702e-05    5.5171000e-04    3.5698304e-03 
  -5.0541103e+00    1.3714242e-08    1.0687050e-04    1.2597653e-03    3.6253782e-09    2.8251360e-05    5.5767199e-04    3.5698306e-03 
  -4.9442073e+00    1.3997733e-08    1.0927673e-04    1.2813040e-03    3.6662432e-09    2.8621426e-05    5.6529308e-04    3.5698309e-03 
  -4.8068287e+00    1.4357030e-08    1.1232945e-04    1.3085705e-03    3.7155854e-09    2.9070753e-05    5.7417670e-04    3.5698312e-03 
  -4.6969257e+00    1.4661378e-08    1.1490855e-04    1.3311449e-03    3.7502979e-09    2.9392960e-05    5.8097548e-04    3.5698316e-03 
  -4.5595471e+00    1.5030632e-08    1.1805004e-04    1.3603728e-03    3.7933707e-09    2.9792998e-05    5.8940497e-04    3.5698319e-03 
  -4.4496441e+00    1.5342856e-08    1.2069999e-04    1.3832509e-03    3.8237757e-09    3.0081081e-05    5.9524433e-04    3.5698322e-03 
  -4.3122655e+00    1.5723481e-08    1.2394191e-04    1.4139242e-03    3.8613013e-09    3.0437095e-05    6.0288627e-04    3.5698326e-03 
  -4.2023625e+00    1.6039613e-08    1.2663088e-04    1.4368303e-03    3.8873228e-09    3.0689962e-05    6.0786618e-04    3.5698329e-03 
  -4.0649839e+00    1.6419296e-08    1.2987343e-04    1.4667605e-03    3.9192251e-09    3.1000306e-05    6.1448784e-04    3.5698332e-03 
  -3.9550809e+00    1.6732898e-08    1.3254870e-04    1.4887056e-03    3.9406039e-09    3.1215268e-05    6.1871726e-04    3.5698335e-03 
  -3.8177023e+00    1.7113082e-08    1.3580267e-04    1.5199362e-03    3.9684836e-09    3.1492320e-05    6.2561143e-04    3.5698339e-03 
  -3.6697370e+00    1.7527460e-08    1.3934913e-04    1.5486192e-03    3.9964897e-09    3.1773420e-05    6.2995374e-04    3.5698343e-03 
  -3.5513648e+00    1.7865781e-08    1.4224259e-04    1.5717629e-03    4.0110557e-09    3.1934958e-05    6.3407772e-04    3.5698346e-03 
  -3.4035011e+00    1.8268482e-08    1.4570085e-04    1.5982936e-03    4.0311598e-09    3.2150640e-05    6.3788309e-04    3.5698350e-03 
  -3.2852102e+00    1.8602790e-08    1.4856458e-04    1.6180607e-03    4.0399499e-09    3.2263626e-05    6.4040443e-04    3.5698353e-03 
  -3.1373658e+00    1.9022333e-08    1.5215816e-04    1.6479125e-03    4.0537370e-09    3.2425525e-05    6.4495118e-04    3.5698357e-03 
  -2.9895667e+00    1.9462437e-08    1.5591706e-04    1.6746009e-03    4.0644169e-09    3.2560770e-05    6.4669120e-04    3.5698361e-03 
  -2.8713274e+00    1.9835206e-08    1.5908936e-04    1.6968899e-03    4.0635442e-09    3.2591879e-05    6.4819413e-04    3.5698364e-03 
  -2.7340939e+00    2.0267515e-08    1.6276848e-04    1.7250781e-03    4.0642478e-09    3.2639987e-05    6.4999302e-04    3.5698367e-03 
  -2.5863637e+00    2.0761009e-08    1.6695433e-04    1.7588068e-03    4.0633823e-09    3.2676604e-05    6.5159741e-04    3.5698371e-03 
  -2.4386716e+00    2.1271164e-08    1.7127214e-04    1.7899486e-03    4.0575767e-09    3.2670983e-05    6.5082523e-04    3.5698375e-03 
  -2.3205179e+00    2.1695527e-08    1.7485628e-04    1.8150757e-03    4.0440042e-09    3.2592871e-05    6.5009227e-04    3.5698378e-03 
  -2.1728566e+00    2.2206684e-08    1.7917801e-04    1.8483641e-03    4.0322234e-09    3.2534609e-05    6.4972605e-04    3.5698382e-03 
  -2.0251572e+00    2.2733726e-08    1.8362438e-04    1.8827314e-03    4.0186616e-09    3.2459450e-05    6.4895550e-04    3.5698386e-03 
  -1.8775140e+00    2.3260673e-08    1.8806534e-04    1.9151718e-03    4.0026536e-09    3.2361937e-05    6.4730825e-04    3.5698389e-03 
  -1.7298696e+00    2.3792266e-08    1.9253817e-04    1.9453392e-03    3.9827675e-09    3.2230422e-05    6.4470511e-04    3.5698393e-03 
  -1.5822224e+00    2.4326618e-08    1.9702714e-04    1.9742612e-03    3.9583342e-09    3.2059502e-05    6.4143725e-04    3.5698396e-03 
  -1.4345764e+00    2.4869916e-08    2.0158062e-04    2.0036423e-03    3.9299761e-09    3.1854029e-05    6.3764032e-04    3.5698400e-03 
  -1.2869298e+00    2.5417634e-08    2.0616218e-04    2.0339279e-03    3.8985254e-09    3.1620902e-05    6.3344618e-04    3.5698403e-03 
  -1.1393007e+00    2.5966795e-08    2.1074519e-04    2.0644627e-03    3.8647978e-09    3.1366502e-05    6.2890908e-04    3.5698406e-03 
  -9.9174294e-01    2.6512510e-08    2.1529073e-04    2.0948060e-03    3.8289949e-09    3.1092760e-05    6.2391741e-04    3.5698410e-03 
  -8.4411526e-01    2.7046924e-08    2.1973178e-04    2.1236467e-03    3.7909878e-09    3.0798344e-05    6.1851850e-04    3.5698413e-03 
  -6.9925045e-01    2.7558051e-08    2.2397099e-04    2.1501746e-03    3.7512769e-09    3.0487541e-05    6.1286834e-04    3.5698416e-03 
  -5.5441444e-01    2.8055762e-08    2.2808611e-04    2.1752973e-03    3.7098595e-09    3.0160201e-05    6.0691532e-04    3.5698419e-03 
  -4.0678747e-01    2.8546431e-08    2.3213238e-04    2.1996764e-03    3.6662832e-09    2.9813291e-05    6.0044699e-04    3.5698422e-03 
  -2.5915667e-01    2.9023261e-08    2.3604894e-04    2.2225185e-03    3.6210840e-09    2.9450621e-05    5.9364080e-04    3.5698425e-03 
  -1.1152292e-01    2.9487232e-08    2.3984557e-04    2.2436957e-03    3.5744650e-09    2.9074265e-05    5.8649813e-04    3.5698428e-03 
   3.6106750e-02    2.9939156e-08    2.4352558e-04    2.2631313e-03    3.5261340e-09    2.8681631e-05    5.7905518e-04    3.5698431e-03 
   1.8371073e-01    3.0388005e-08    2.4716316e-04    2.2818036e-03    3.4753360e-09    2.8266911e-05    5.7137770e-04    3.5698433e-03 
   3.3135442e-01    3.0841197e-08    2.5081615e-04    2.2999832e-03    3.4217811e-09    2.7827647e-05    5.6337433e-04    3.5698436e-03 
   4.7900250e-01    3.1302281e-08    2.5451386e-04    2.3186936e-03    3.3654790e-09    2.7364174e-05    5.5505261e-04    3.5698439e-03 
   6.2666137e-01    3.1775355e-08    2.5828786e-04    2.3382762e-03    3.3069514e-09    2.6880751e-05    5.4649144e-04    3.5698441e-03 
   7.7432629e-01    3.2256724e-08    2.6210769e-04    2.3586300e-03    3.2471149e-09    2.6385004e-05    5.3770844e-04    3.5698444e-03 
   9.2200705e-01    3.2746877e-08    2.6597634e-04    2.3796659e-03    3.1864165e-09    2.5880679e-05    5.2872049e-04    3.5698446e-03 
   1.0697211e+00    3.3244184e-08    2.6987928e-04    2.4009984e-03    3.1246287e-09    2.5366017e-05    5.1960881e-04    3.5698449e-03 
   1.2174626e+00    3.3746157e-08    2.7379614e-04    2.4223234e-03    3.0615220e-09    2.4839360e-05    5.1030134e-04    3.5698451e-03 
   1.3652352e+00    3.4254536e-08    2.7773895e-04    2.4438535e-03    2.9969549e-09    2.4299587e-05    5.0082846e-04    3.5698454e-03 
   1.5130468e+00    3.4766236e-08    2.8168336e-04    2.4660190e-03    2.9316146e-09    2.3752558e-05    4.9132611e-04    3.5698456e-03 
   1.6608666e+00    3.5273630e-08    2.8556470e-04    2.4866056e-03    2.8663326e-09    2.3204967e-05    4.8140876e-04    3.5698458e-03 
   1.8087328e+00    3.5769840e-08    2.8932908e-04    2.5057524e-03    2.8010520e-09    2.2656680e-05    4.7125275e-04    3.5698460e-03 
   1.9566143e+00    3.6256788e-08    2.9298856e-04    2.5245554e-03    2.7360536e-09    2.2109858e-05    4.6127807e-04    3.5698463e-03 
   2.1044992e+00    3.6733833e-08    2.9654091e-04    2.5422042e-03    2.6712659e-09    2.1564306e-05    4.5115879e-04    3.5698465e-03 
   2.2390935e+00    3.7165323e-08    2.9972476e-04    2.5582076e-03    2.6099831e-09    2.1048561e-05    4.4209419e-04    3.5698467e-03 
   2.3737350e+00    3.7589135e-08    3.0282289e-04    2.5731306e-03    2.5497741e-09    2.0541307e-05    4.3281388e-04    3.5698469e-03 
   2.5084017e+00    3.8009665e-08    3.0586958e-04    2.5880074e-03    2.4898600e-09    2.0036284e-05    4.2357977e-04    3.5698471e-03 
   2.6430919e+00    3.8424379e-08    3.0884221e-04    2.6020473e-03    2.4304354e-09    1.9535020e-05    4.1418109e-04    3.5698473e-03 
   2.7778087e+00    3.8825254e-08    3.1167880e-04    2.6135597e-03    2.3711029e-09    1.9034583e-05    4.0448745e-04    3.5698474e-03 
   2.9000000e+00    3.9183177e-08    3.1418395e-04    2.6256171e-03    2.3155212e-09    1.8566631e-05    3.9623225e-04    3.5698476e-03 
   3.0347674e+00    3.9567827e-08    3.1683845e-04    2.6354230e-03    2.2575524e-09    1.8077298e-05    3.8648187e-04    3.5698478e-03 
   3.1695764e+00    3.9947094e-08    3.1942434e-04    2.6451618e-03    2.1981993e-09    1.7577207e-05    3.7695891e-04    3.5698479e-03 
   3.3025227e+00    4.0314488e-08    3.2189607e-04    2.6542969e-03    2.1392368e-09    1.7081004e-05    3.6764416e-04    3.5698481e-03 
   3.4187708e+00    4.0644043e-08    3.2410040e-04    2.6691857e-03    2.0807356e-09    1.6592032e-05    3.6101919e-04    3.5698484e-03 
   3.5200747e+00    4.0940558e-08    3.2607943e-04    2.6797920e-03    2.0332982e-09    1.6194619e-05    3.5460437e-04    3.5698837e-03 
   3.6030475e+00    4.1180057e-08    3.2766249e-04    2.6881759e-03    1.9964752e-09    1.5885603e-05    3.4935440e-04    3.5699725e-03 
   3.7206957e+00    4.1516949e-08    3.2986556e-04    2.6999971e-03    1.9465099e-09    1.5465650e-05    3.4212836e-04    3.5701105e-03 
   3.8025347e+00    4.1748526e-08    3.3136457e-04    2.7081893e-03    1.9130912e-09    1.5184504e-05    3.3726883e-04    3.5702512e-03 
   3.9121646e+00    4.2054239e-08    3.3331894e-04    2.7192877e-03    1.8700318e-09    1.4821741e-05    3.3107157e-04    3.5705684e-03 
   4.0100224e+00    4.2324003e-08    3.3502326e-04    2.7284366e-03    1.8328456e-09    1.4508219e-05    3.2549994e-04    3.5708906e-03 
   4.1122168e+00    4.2603022e-08    3.3676542e-04    2.7363474e-03    1.7944883e-09    1.4184947e-05    3.1951891e-04    3.5714212e-03 
   4.2047671e+00    4.2853393e-08    3.3831105e-04    2.7401177e-03    1.7594900e-09    1.3890496e-05    3.1375560e-04    3.5719919e-03 
   4.3015631e+00    4.3116369e-08    3.3992168e-04    2.7317105e-03    1.7210355e-09    1.3568334e-05    3.0637282e-04    3.5728270e-03 
   4.4015126e+00    4.3520231e-08    3.4261054e-04    2.6318506e-03    1.6736336e-09    1.3175585e-05    2.8710126e-04    3.5740760e-03 
   4.5040301e+00    4.3818149e-08    3.4443412e-04    2.5615583e-03    1.6512773e-09    1.2979924e-05    2.7069224e-04    3.5755519e-03 
   4.6030020e+00    4.4125222e-08    3.4633095e-04    2.4900893e-03    1.6626988e-09    1.3050224e-05    2.4584415e-04    3.5771039e-03 
   4.7019627e+00    4.4490602e-08    3.4866791e-04    2.4202861e-03    1.7511306e-09    1.3723416e-05    2.2066163e-04    3.5785984e-03 
   4.8010463e+00    4.4850048e-08    3.5093937e-04    2.3764074e-03    1.8845366e-09    1.4745984e-05    2.1074661e-04    3.5795580e-03 
   4.9000163e+00    4.5195030e-08    3.5308008e-04    2.3395566e-03    2.0418356e-09    1.5951565e-05    2.0603288e-04    3.5809822e-03 
   5.0089158e+00    4.5554497e-08    3.5525710e-04    2.3014136e-03    2.2337696e-09    1.7420070e-05    2.0477987e-04    3.5826290e-03 
   5.1079625e+00    4.5867966e-08    3.5711401e-04    2.2660410e-03    2.4271330e-09    1.8896918e-05    2.0589449e-04    3.5847022e-03 
   5.2069268e+00    4.6174954e-08    3.5890348e-04    2.2308245e-03    2.6434720e-09    2.0546882e-05    2.0955423e-04    3.5868408e-03 
   5.3059508e+00    4.6492235e-08    3.6075499e-04    2.1988163e-03    2.8863948e-09    2.2396887e-05    2.1534154e-04    3.5899692e-03 
   5.4049367e+00    4.6867637e-08    3.6303912e-04    2.1695276e-03    3.1619683e-09    2.4492769e-05    2.2275314e-04    3.5927342e-03 
   5.5039525e+00    4.7329127e-08    3.6596925e-04    2.1440645e-03    3.4885719e-09    2.6975144e-05    2.3187970e-04    3.5952685e-03 
   5.6014058e+00    4.7950049e-08    3.7011860e-04    2.1226213e-03    3.8761991e-09    2.9919748e-05    2.4212932e-04    3.5977675e-03 
   5.7067897e+00    4.8846854e-08    3.7631197e-04    2.1019145e-03    4.3726207e-09    3.3686294e-05    2.5421390e-04    3.5998398e-03 
   5.8068404e+00    4.9946995e-08    3.8406998e-04    2.0876664e-03    4.9208886e-09    3.7839425e-05    2.6723377e-04    3.6021000e-03 
   5.9024242e+00    5.1263745e-08    3.9348277e-04    2.0788301e-03    5.5205094e-09    4.2373520e-05    2.8037917e-04    3.6040049e-03 
   6.0096914e+00    5.3124228e-08    4.0692295e-04    2.0731690e-03    6.3066037e-09    4.8307559e-05    2.9654700e-04    3.6060249e-03 
   6.1088032e+00    5.5159943e-08    4.2169993e-04    2.0690063e-03    7.1473975e-09    5.4642134e-05    3.1271385e-04    3.6078349e-03 
   6.2077814e+00    5.7402242e-08    4.3798366e-04    2.0652231e-03    8.1160833e-09    6.1926359e-05    3.2947236e-04    3.6098251e-03 
   6.3011710e+00    5.9962502e-08    4.5666280e-04    2.0614746e-03    9.2077664e-09    7.0124564e-05    3.4562569e-04    3.6117178e-03 
   6.4077286e+00    6.3217100e-08    4.8040654e-04    2.0600280e-03    1.0704516e-08    8.1346968e-05    3.6623795e-04    3.6139368e-03 
   6.5049560e+00    6.6227892e-08    5.0227881e-04    2.0617145e-03    1.2318084e-08    9.3421557e-05    3.9033346e-04    3.6158268e-03 
   6.6020645e+00    6.9226154e-08    5.2395451e-04    2.0632764e-03    1.4153306e-08    1.0712264e-04    4.1859129e-04    3.6176126e-03 
   6.7013959e+00    7.2323913e-08    5.4625186e-04    2.0672333e-03    1.6250287e-08    1.2273602e-04    4.5300819e-04    3.6195050e-03 
   6.8005910e+00    7.5471987e-08    5.6881907e-04    2.0762230e-03    1.8540285e-08    1.3973486e-04    4.9130539e-04    3.6215021e-03 
   6.9093072e+00    7.9011786e-08    5.9409418e-04    2.0892768e-03    2.1235937e-08    1.5967424e-04    5.3530147e-04    3.6236706e-03 
   7.0071396e+00    8.2207687e-08    6.1679728e-04    2.1074567e-03    2.3816545e-08    1.7869351e-04    5.7674261e-04    3.6255175e-03 
   7.1008794e+00    8.5311437e-08    6.3875291e-04    2.1231066e-03    2.6457359e-08    1.9809437e-04    6.1912993e-04    3.6273987e-03 
   7.2041532e+00    8.8843732e-08    6.6365726e-04    2.1349880e-03    2.9577076e-08    2.2093895e-04    6.6913282e-04    3.6293406e-03 
   7.3096333e+00    9.2548050e-08    6.8967054e-04    2.1432659e-03    3.2998349e-08    2.4590457e-04    7.2195838e-04    3.6312873e-03 
   7.4089793e+00    9.6091930e-08    7.1444406e-04    2.1474978e-03    3.6434867e-08    2.7089344e-04    7.7308189e-04    3.6331421e-03 
   7.5083666e+00    9.9693646e-08    7.3951045e-04    2.1485922e-03    4.0064837e-08    2.9719412e-04    8.2522370e-04    3.6350787e-03 
   7.6077339e+00    1.0336884e-07    7.6498215e-04    2.1466870e-03    4.3898250e-08    3.2486945e-04    8.7907360e-04    3.6368209e-03 
   7.7070864e+00    1.0708522e-07    7.9061563e-04    2.1428540e-03    4.8015328e-08    3.5449960e-04    9.3775583e-04    3.6389151e-03 
   7.8064895e+00    1.1089831e-07    8.1681502e-04    2.1364049e-03    5.2451667e-08    3.8632969e-04    1.0019608e-03    3.6408287e-03 
   7.9083295e+00    1.1491873e-07    8.4433724e-04    2.1299536e-03    5.7353442e-08    4.2139039e-04    1.0710804e-03    3.6427675e-03 
   8.0056277e+00    1.1885844e-07    8.7120290e-04    2.1235570e-03    6.2344392e-08    4.5696894e-04    1.1393141e-03    3.6447746e-03 
   8.1126626e+00    1.2332439e-07    9.0154336e-04    2.1198785e-03    6.8163823e-08    4.9830082e-04    1.2175891e-03    3.6465036e-03 
   8.2125460e+00    1.2768447e-07    9.3108763e-04    2.1210372e-03    7.3951282e-08    5.3925999e-04    1.2953957e-03    3.6470616e-03 
   8.3021516e+00    1.3181465e-07    9.5903494e-04    2.1242278e-03    7.9440183e-08    5.7797755e-04    1.3686393e-03    3.6473327e-03 
   8.4069530e+00    1.3683647e-07    9.9291682e-04    2.1312411e-03    8.6260200e-08    6.2592381e-04    1.4565454e-03    3.6475135e-03 
   8.5105518e+00    1.4206408e-07    1.0281061e-03    2.1401510e-03    9.3414047e-08    6.7602981e-04    1.5447737e-03    3.6476155e-03 
   8.6007021e+00    1.4685599e-07    1.0603032e-03    2.1516132e-03    1.0002068e-07    7.2215138e-04    1.6244746e-03    3.6476744e-03 
   8.7099976e+00    1.5297519e-07    1.1013274e-03    2.1698881e-03    1.0855854e-07    7.8155477e-04    1.7266015e-03    3.6477258e-03 
   8.8016364e+00    1.5830168e-07    1.1369216e-03    2.1871487e-03    1.1611811e-07    8.3395952e-04    1.8168998e-03    3.6477516e-03 
   8.9036640e+00    1.6449541e-07    1.1781997e-03    2.2088210e-03    1.2495373e-07    8.9498208e-04    1.9212449e-03    3.6477685e-03 
   9.0014168e+00    1.7076640e-07    1.2199101e-03    2.2345172e-03    1.3384891e-07    9.5618127e-04    2.0249280e-03    3.6477835e-03 
   9.1141468e+00    1.7852826e-07    1.2714687e-03    2.2705067e-03    1.4449151e-07    1.0290608e-03    2.1467291e-03    3.6477996e-03 
   9.2025610e+00    1.8506356e-07    1.3148365e-03    2.3047452e-03    1.5308279e-07    1.0876201e-03    2.2449650e-03    3.6478115e-03 
   9.3166454e+00    1.9397913e-07    1.3738562e-03    2.3562746e-03    1.6439814e-07    1.1643489e-03    2.3755702e-03    3.6478208e-03 
   9.4138819e+00    2.0194604e-07    1.4264273e-03    2.4053709e-03    1.7419308e-07    1.2303968e-03    2.4882439e-03    3.6478273e-03 
   9.5165859e+00    2.1089845e-07    1.4853885e-03    2.4617798e-03    1.8458455e-07    1.3000558e-03    2.6071272e-03    3.6478355e-03 
   9.6154613e+00    2.1983182e-07    1.5439992e-03    2.5182182e-03    1.9455539e-07    1.3664690e-03    2.7205023e-03    3.6478413e-03 
   9.7196578e+00    2.2957545e-07    1.6076698e-03    2.5808497e-03    2.0497313e-07    1.4353848e-03    2.8379879e-03    3.6478470e-03 
   9.8051008e+00    2.3788414e-07    1.6617918e-03    2.6353023e-03    2.1335236e-07    1.4904197e-03    2.9339556e-03    3.6478510e-03 
   9.9188649e+00    2.4934537e-07    1.7361572e-03    2.7133119e-03    2.2430161e-07    1.5617809e-03    3.0596313e-03    3.6478567e-03 
   1.0013913e+01    2.5928998e-07    1.8004300e-03    2.7835063e-03    2.3316545e-07    1.6190293e-03    3.1637970e-03    3.6478612e-03 
   1.0115947e+01    2.7035852e-07    1.8717001e-03    2.8651103e-03    2.4243294e-07    1.6783704e-03    3.2731605e-03    3.6478660e-03 
   1.0210429e+01    2.8086772e-07    1.9390625e-03    2.9458668e-03    2.5076722e-07    1.7312539e-03    3.3741682e-03    3.6478710e-03 
   1.0307969e+01    2.9210529e-07    2.0108331e-03    3.0355270e-03    2.5917622e-07    1.7841516e-03    3.4770627e-03    3.6478753e-03 
   1.0404597e+01    3.0358650e-07    2.0838648e-03    3.1304468e-03    2.6726246e-07    1.8345309e-03    3.5779743e-03    3.6478798e-03 
   1.0507755e+01    3.1621509e-07    2.1638478e-03    3.2380152e-03    2.7566849e-07    1.8863889e-03    3.6819064e-03    3.6478838e-03 
   1.0622546e+01    3.3084797e-07    2.2561471e-03    3.3627172e-03    2.8468606e-07    1.9413558e-03    3.7936359e-03    3.6478886e-03 
   1.0708033e+01    3.4195656e-07    2.3258571e-03    3.4574101e-03    2.9116327e-07    1.9803807e-03    3.8736625e-03    3.6478922e-03 
   1.0800601e+01    3.5429922e-07    2.4030079e-03    3.5627238e-03    2.9796483e-07    2.0209241e-03    3.9572265e-03    3.6478958e-03 
   1.0917617e+01    3.7012481e-07    2.5013292e-03    3.6987167e-03    3.0624577e-07    2.0696302e-03    4.0585098e-03    3.6479007e-03 
   1.1004363e+01    3.8195201e-07    2.5743496e-03    3.8019753e-03    3.1216947e-07    2.1040165e-03    4.1303100e-03    3.6479037e-03 
   1.1127178e+01    3.9892680e-07    2.6785033e-03    3.9536222e-03    3.2025268e-07    2.1502638e-03    4.2275758e-03    3.6479079e-03 
   1.1232729e+01    4.1384557e-07    2.7695055e-03    4.0893836e-03    3.2691999e-07    2.1877888e-03    4.3067648e-03    3.6479109e-03 
   1.1311119e+01    4.2481801e-07    2.8359359e-03    4.1918721e-03    3.3163262e-07    2.2138630e-03    4.3642449e-03    3.6479132e-03 
   1.1417529e+01    4.3985202e-07    2.9264317e-03    4.3329595e-03    3.3795202e-07    2.2484687e-03    4.4348469e-03    3.6479158e-03 
   1.1518901e+01    4.5398459e-07    3.0107368e-03    4.4649787e-03    3.4367384e-07    2.2791776e-03    4.4986846e-03    3.6479182e-03 
   1.1629601e+01    4.6911455e-07    3.1000791e-03    4.6018986e-03    3.4964067e-07    2.3105524e-03    4.5621582e-03    3.6479207e-03 
   1.1734275e+01    4.8283612e-07    3.1800324e-03    4.7185481e-03    3.5497728e-07    2.3379346e-03    4.6165476e-03    3.6479231e-03 
   1.1808760e+01    4.9228435e-07    3.2344734e-03    4.7916139e-03    3.5858561e-07    2.3560278e-03    4.6524559e-03    3.6479248e-03 
   1.1913013e+01    5.0488539e-07    3.3060607e-03    4.8786697e-03    3.6334940e-07    2.3792631e-03    4.6978979e-03    3.6479268e-03 
   1.2014355e+01    5.1669456e-07    3.3722229e-03    4.9487255e-03    3.6763242e-07    2.3993642e-03    4.7390918e-03    3.6479287e-03 
   1.2124681e+01    5.2891101e-07    3.4394875e-03    5.0095653e-03    3.7201382e-07    2.4191912e-03    4.7781246e-03    3.6479306e-03 
   1.2221398e+01    5.3904569e-07    3.4942412e-03    5.0518688e-03    3.7555631e-07    2.4344585e-03    4.8078517e-03    3.6479323e-03 
   1.2334588e+01    5.5055975e-07    3.5555258e-03    5.0897591e-03    3.7947716e-07    2.4506711e-03    4.8394457e-03    3.6479345e-03 
   1.2419793e+01    5.5894004e-07    3.5994341e-03    5.1117397e-03    3.8221580e-07    2.4613741e-03    4.8601231e-03    3.6479357e-03 
   1.2507202e+01    5.6728171e-07    3.6425101e-03    5.1297459e-03    3.8481012e-07    2.4708619e-03    4.8783444e-03    3.6479369e-03 
   1.2634359e+01    5.7904542e-07    3.7022097e-03    5.1470347e-03    3.8818005e-07    2.4818847e-03    4.9003556e-03    3.6479393e-03 
   1.2722904e+01    5.8702325e-07    3.7420345e-03    5.1530375e-03    3.9031645e-07    2.4881086e-03    4.9120599e-03    3.6479405e-03 
   1.2814220e+01    5.9502239e-07    3.7813268e-03    5.1556837e-03    3.9233890e-07    2.4932870e-03    4.9212176e-03    3.6479419e-03 
   1.2907510e+01    6.0299313e-07    3.8198592e-03    5.1549945e-03    3.9421193e-07    2.4972657e-03    4.9280963e-03    3.6479431e-03 
   1.3000855e+01    6.1082050e-07    3.8571506e-03    5.1522030e-03    3.9590464e-07    2.5000206e-03    4.9324563e-03    3.6479445e-03 
   1.3140875e+01    6.2219412e-07    3.9101575e-03    5.1436799e-03    3.9819225e-07    2.5024254e-03    4.9344715e-03    3.6479464e-03 
   1.3234321e+01    6.2964546e-07    3.9442796e-03    5.1359281e-03    3.9951149e-07    2.5026545e-03    4.9331023e-03    3.6479476e-03 
   1.3327939e+01    6.3703784e-07    3.9777044e-03    5.1275050e-03    4.0064904e-07    2.5016778e-03    4.9295258e-03    3.6479486e-03 
   1.3421774e+01    6.4439441e-07    4.0105728e-03    5.1184491e-03    4.0160427e-07    2.4994990e-03    4.9237880e-03    3.6479495e-03 
   1.3515782e+01    6.5171025e-07    4.0428629e-03    5.1088585e-03    4.0239795e-07    2.4962623e-03    4.9157250e-03    3.6479505e-03 
   1.3610124e+01    6.5892324e-07    4.0741697e-03    5.0985792e-03    4.0301751e-07    2.4918862e-03    4.9055295e-03    3.6479514e-03 
   1.3704334e+01    6.6611286e-07    4.1050561e-03    5.0887041e-03    4.0345790e-07    2.4863915e-03    4.8932556e-03    3.6479522e-03 
   1.3844946e+01    6.7677245e-07    4.1501589e-03    5.0746426e-03    4.0383164e-07    2.4764091e-03    4.8713735e-03    3.6479537e-03 
   1.3938521e+01    6.8381097e-07    4.1794852e-03    5.0657821e-03    4.0387673e-07    2.4685138e-03    4.8546518e-03    3.6479547e-03 
   1.4031973e+01    6.9075836e-07    4.2079923e-03    5.0569954e-03    4.0377484e-07    2.4597334e-03    4.8363100e-03    3.6479556e-03 
   1.4125314e+01    6.9767832e-07    4.2360720e-03    5.0489842e-03    4.0354207e-07    2.4501740e-03    4.8165809e-03    3.6479568e-03 
   1.4218499e+01    7.0453279e-07    4.2635041e-03    5.0409839e-03    4.0317278e-07    2.4398137e-03    4.7956556e-03    3.6479579e-03 
   1.4311611e+01    7.1134341e-07    4.2904119e-03    5.0334395e-03    4.0267273e-07    2.4286890e-03    4.7734318e-03    3.6479590e-03 
   1.4404619e+01    7.1812436e-07    4.3168898e-03    5.0262734e-03    4.0205162e-07    2.4168691e-03    4.7499204e-03    3.6479601e-03 
   1.4543944e+01    7.2827297e-07    4.3559865e-03    5.0160405e-03    4.0088608e-07    2.3978019e-03    4.7125071e-03    3.6479617e-03 
   1.4638412e+01    7.3514067e-07    4.3820857e-03    5.0090277e-03    3.9994678e-07    2.3840350e-03    4.6853939e-03    3.6479625e-03 
   1.4735577e+01    7.4218842e-07    4.4085525e-03    5.0020680e-03    3.9887516e-07    2.3692933e-03    4.6564801e-03    3.6479635e-03 
   1.4832632e+01    7.4917695e-07    4.4344024e-03    4.9952625e-03    3.9769274e-07    2.3539561e-03    4.6266248e-03    3.6479644e-03 
   1.4929579e+01    7.5610789e-07    4.4596500e-03    4.9881765e-03    3.9641383e-07    2.3381146e-03    4.5957925e-03    3.6479653e-03 
   1.5026760e+01    7.6299067e-07    4.4843003e-03    4.9808684e-03    3.9503897e-07    2.3217497e-03    4.5641588e-03    3.6479661e-03 
   1.5124072e+01    7.6980487e-07    4.5082538e-03    4.9733345e-03    3.9356058e-07    2.3048321e-03    4.5315538e-03    3.6479670e-03 
   1.5223611e+01    7.7678176e-07    4.5325154e-03    4.9657633e-03    3.9195817e-07    2.2870728e-03    4.4974752e-03    3.6479676e-03 
   1.5312897e+01    7.8298412e-07    4.5537178e-03    4.9592935e-03    3.9041131e-07    2.2705734e-03    4.4662501e-03    3.6479682e-03 
   1.5401451e+01    7.8910019e-07    4.5743224e-03    4.9529652e-03    3.8882946e-07    2.2539993e-03    4.4349012e-03    3.6479687e-03 
   1.5527374e+01    7.9772081e-07    4.6027913e-03    4.9439956e-03    3.8643822e-07    2.2297205e-03    4.3904907e-03    3.6479693e-03 
   1.5624826e+01    8.0430177e-07    4.6240152e-03    4.9368146e-03    3.8458630e-07    2.2110270e-03    4.3545087e-03    3.6479698e-03 
   1.5722779e+01    8.1097557e-07    4.6454315e-03    4.9299534e-03    3.8262717e-07    2.1917655e-03    4.3186855e-03    3.6479702e-03 
   1.5822022e+01    8.1774998e-07    4.6669403e-03    4.9231683e-03    3.8057244e-07    2.1719461e-03    4.2818023e-03    3.6479708e-03 
   1.5920830e+01    8.2448124e-07    4.6880183e-03    4.9165143e-03    3.7845568e-07    2.1519073e-03    4.2448219e-03    3.6479712e-03 
   1.6019054e+01    8.3114644e-07    4.7085675e-03    4.9098916e-03    3.7628024e-07    2.1316832e-03    4.2078165e-03    3.6479715e-03 
   1.6117448e+01    8.3775631e-07    4.7285221e-03    4.9033538e-03    3.7402851e-07    2.1111175e-03    4.1703111e-03    3.6479721e-03 
   1.6214162e+01    8.4424005e-07    4.7478197e-03    4.8974280e-03    3.7172384e-07    2.0904928e-03    4.1334017e-03    3.6479725e-03 
   1.6312296e+01    8.5079725e-07    4.7670351e-03    4.8912633e-03    3.6934111e-07    2.0694261e-03    4.0956353e-03    3.6479729e-03 
   1.6410114e+01    8.5729968e-07    4.7857592e-03    4.8853636e-03    3.6692916e-07    2.0483323e-03    4.0579031e-03    3.6479731e-03 
   1.6508638e+01    8.6379411e-07    4.8040719e-03    4.8790852e-03    3.6446785e-07    2.0270221e-03    4.0197344e-03    3.6479734e-03 
   1.6607728e+01    8.7032065e-07    4.8222210e-03    4.8731633e-03    3.6194910e-07    2.0054661e-03    3.9814858e-03    3.6479738e-03 
   1.6706159e+01    8.7679418e-07    4.8399601e-03    4.8675247e-03    3.5939493e-07    1.9838830e-03    3.9434677e-03    3.6479742e-03 
   1.6805810e+01    8.8334546e-07    4.8576671e-03    4.8618986e-03    3.5677712e-07    1.9619781e-03    3.9048784e-03    3.6479745e-03 
   1.6904265e+01    8.8980111e-07    4.8748356e-03    4.8564810e-03    3.5415460e-07    1.9402600e-03    3.8668969e-03    3.6479748e-03 
   1.7001405e+01    8.9612138e-07    4.8912821e-03    4.8511326e-03    3.5154454e-07    1.9188288e-03    3.8292817e-03    3.6479751e-03 
   1.7147778e+01    9.0555134e-07    4.9151269e-03    4.8430254e-03    3.4759367e-07    1.8866595e-03    3.7728561e-03    3.6479754e-03 
   1.7246503e+01    9.1185662e-07    4.9306442e-03    4.8379006e-03    3.4491237e-07    1.8650302e-03    3.7349993e-03    3.6479756e-03 
   1.7344987e+01    9.1809842e-07    4.9456472e-03    4.8326040e-03    3.4221041e-07    1.8434319e-03    3.6974864e-03    3.6479758e-03 
   1.7443708e+01    9.2430556e-07    4.9602053e-03    4.8270946e-03    3.3948200e-07    1.8218006e-03    3.6599171e-03    3.6479759e-03 
   1.7542340e+01    9.3046158e-07    4.9742959e-03    4.8213789e-03    3.3674145e-07    1.8002373e-03    3.6224669e-03    3.6479762e-03 
   1.7640122e+01    9.3652487e-07    4.9878494e-03    4.8159977e-03    3.3401098e-07    1.7789132e-03    3.5856761e-03    3.6479765e-03 
   1.7738665e+01    9.4256830e-07    5.0009496e-03    4.8100684e-03    3.3125656e-07    1.7575356e-03    3.5487184e-03    3.6479766e-03 
   1.7837577e+01    9.4858713e-07    5.0136489e-03    4.8041375e-03    3.2849152e-07    1.7362044e-03    3.5120397e-03    3.6479768e-03 
   1.7936162e+01    9.5451940e-07    5.0257587e-03    4.7982410e-03    3.2573552e-07    1.7150706e-03    3.4757483e-03    3.6479771e-03 
   1.8035136e+01    9.6040405e-07    5.0373510e-03    4.7915912e-03    3.2297177e-07    1.6939976e-03    3.4394055e-03    3.6479774e-03 
   1.8134813e+01    9.6626175e-07    5.0484754e-03    4.7848001e-03    3.2019580e-07    1.6729428e-03    3.4033137e-03    3.6479776e-03 
   1.8232840e+01    9.7194982e-07    5.0588552e-03    4.7779606e-03    3.1745795e-07    1.6523217e-03    3.3681509e-03    3.6479777e-03 
   1.8332830e+01    9.7768057e-07    5.0688914e-03    4.7706610e-03    3.1468617e-07    1.6315247e-03    3.3324931e-03    3.6479779e-03 
   1.8432513e+01    9.8332443e-07    5.0783606e-03    4.7629231e-03    3.1192911e-07    1.6109520e-03    3.2973469e-03    3.6479781e-03 
   1.8531426e+01    9.8885348e-07    5.0872185e-03    4.7547762e-03    3.0920031e-07    1.5907003e-03    3.2626771e-03    3.6479782e-03 
   1.8630885e+01    9.9433946e-07    5.0955801e-03    4.7463107e-03    3.0647314e-07    1.5705486e-03    3.2282517e-03    3.6479784e-03 
   1.8730036e+01    9.9973039e-07    5.1033541e-03    4.7373216e-03    3.0376278e-07    1.5506271e-03    3.1941423e-03    3.6479785e-03 
   1.8828711e+01    1.0049959e-06    5.1104273e-03    4.7280246e-03    3.0107605e-07    1.5309787e-03    3.1605868e-03    3.6479785e-03 
   1.8927351e+01    1.0101845e-06    5.1169668e-03    4.7182434e-03    2.9840687e-07    1.5115436e-03    3.1273781e-03    3.6479786e-03 
   1.9026592e+01    1.0153353e-06    5.1230467e-03    4.7080824e-03    2.9574087e-07    1.4922108e-03    3.0942648e-03    3.6479788e-03 
   1.9125626e+01    1.0204131e-06    5.1286575e-03    4.6978298e-03    2.9309222e-07    1.4730991e-03    3.0617059e-03    3.6479790e-03 
   1.9224831e+01    1.0254368e-06    5.1338220e-03    4.6872521e-03    2.9045326e-07    1.4541466e-03    3.0294696e-03    3.6479792e-03 
   1.9323996e+01    1.0303950e-06    5.1385315e-03    4.6761516e-03    2.8783475e-07    1.4354184e-03    2.9975556e-03    3.6479793e-03 
   1.9423174e+01    1.0352878e-06    5.1427808e-03    4.6648997e-03    2.8523493e-07    1.4169014e-03    2.9659498e-03    3.6479793e-03 
   1.9522412e+01    1.0401133e-06    5.1465560e-03    4.6529667e-03    2.8265300e-07    1.3985875e-03    2.9345278e-03    3.6479794e-03 
   1.9621627e+01    1.0448892e-06    5.1499664e-03    4.6413415e-03    2.8009031e-07    1.3804867e-03    2.9036303e-03    3.6479795e-03 
   1.9720899e+01    1.0495941e-06    5.1528946e-03    4.6291135e-03    2.7754375e-07    1.3625780e-03    2.8731323e-03    3.6479795e-03 
   1.9820191e+01    1.0542522e-06    5.1554727e-03    4.6169712e-03    2.7501779e-07    1.3448838e-03    2.8430144e-03    3.6479796e-03 
   1.9919531e+01    1.0588516e-06    5.1576402e-03    4.6045515e-03    2.7251377e-07    1.3274080e-03    2.8132315e-03    3.6479796e-03 
   2.0018900e+01    1.0633802e-06    5.1593475e-03    4.5915076e-03    2.7003287e-07    1.3101555e-03    2.7836844e-03    3.6479797e-03 
   2.0118289e+01    1.0678467e-06    5.1606436e-03    4.5784952e-03    2.6757478e-07    1.2931239e-03    2.7546058e-03    3.6479797e-03 
   2.0217714e+01    1.0722633e-06    5.1615887e-03    4.5653870e-03    2.6514082e-07    1.2763170e-03    2.7258280e-03    3.6479797e-03 
   2.0317171e+01    1.0766320e-06    5.1621972e-03    4.5520399e-03    2.6272836e-07    1.2597207e-03    2.6974075e-03    3.6479798e-03 
   2.0416716e+01    1.0809398e-06    5.1623996e-03    4.5383285e-03    2.6033880e-07    1.2433375e-03    2.6693481e-03    3.6479799e-03 
   2.0516340e+01    1.0851840e-06    5.1621896e-03    4.5242191e-03    2.5797003e-07    1.2271561e-03    2.6414587e-03    3.6479800e-03 
   2.0615962e+01    1.0893622e-06    5.1615771e-03    4.5099961e-03    2.5562231e-07    1.2111805e-03    2.6140539e-03    3.6479800e-03 
   2.0715615e+01    1.0934951e-06    5.1606578e-03    4.4957418e-03    2.5329617e-07    1.1954099e-03    2.5869387e-03    3.6479801e-03 
   2.0815347e+01    1.0975645e-06    5.1593406e-03    4.4811487e-03    2.5099011e-07    1.1798335e-03    2.5601659e-03    3.6479801e-03 
   2.0915086e+01    1.1015631e-06    5.1576095e-03    4.4662194e-03    2.4870620e-07    1.1644631e-03    2.5337238e-03    3.6479801e-03 
   2.1014836e+01    1.1055114e-06    5.1555660e-03    4.4509037e-03    2.4644534e-07    1.1493009e-03    2.5074280e-03    3.6479803e-03 
   2.1114663e+01    1.1093955e-06    5.1531346e-03    4.4353656e-03    2.4420751e-07    1.1343422e-03    2.4814887e-03    3.6479805e-03 
   2.1214520e+01    1.1132300e-06    5.1503979e-03    4.4198849e-03    2.4198992e-07    1.1195749e-03    2.4558758e-03    3.6479805e-03 
   2.1314431e+01    1.1170068e-06    5.1473168e-03    4.4041255e-03    2.3979064e-07    1.1049873e-03    2.4306296e-03    3.6479806e-03 
   2.1414451e+01    1.1207194e-06    5.1438548e-03    4.3880872e-03    2.3761111e-07    1.0905826e-03    2.4056725e-03    3.6479807e-03 
   2.1514533e+01    1.1243808e-06    5.1400855e-03    4.3716094e-03    2.3545277e-07    1.0763679e-03    2.3808546e-03    3.6479807e-03 
   2.1614664e+01    1.1279811e-06    5.1359698e-03    4.3552762e-03    2.3331381e-07    1.0623341e-03    2.3564870e-03    3.6479808e-03 
   2.1714819e+01    1.1315338e-06    5.1315797e-03    4.3387106e-03    2.3119598e-07    1.0484888e-03    2.3323898e-03    3.6479810e-03 
   2.1815019e+01    1.1350262e-06    5.1268559e-03    4.3220202e-03    2.2910058e-07    1.0348357e-03    2.3086454e-03    3.6479811e-03 
   2.1915274e+01    1.1384601e-06    5.1218090e-03    4.3048574e-03    2.2702376e-07    1.0213553e-03    2.2851432e-03    3.6479812e-03 
   2.2015614e+01    1.1418417e-06    5.1164649e-03    4.2871841e-03    2.2496530e-07    1.0080443e-03    2.2617515e-03    3.6479812e-03 
   2.2116020e+01    1.1451860e-06    5.1108980e-03    4.2698912e-03    2.2292633e-07    9.9490709e-04    2.2387502e-03    3.6479813e-03 
   2.2216497e+01    1.1484763e-06    5.1050358e-03    4.2523250e-03    2.2090643e-07    9.8194036e-04    2.2160047e-03    3.6479813e-03 
   2.2317012e+01    1.1517208e-06    5.0989257e-03    4.2347481e-03    2.1890348e-07    9.6913466e-04    2.1934938e-03    3.6479814e-03 
   2.2417578e+01    1.1549089e-06    5.0925214e-03    4.2167959e-03    2.1692005e-07    9.5649963e-04    2.1711438e-03    3.6479815e-03 
   2.2518241e+01    1.1580528e-06    5.0858706e-03    4.1986188e-03    2.1495468e-07    9.4402576e-04    2.1488462e-03    3.6479815e-03 
   2.2618955e+01    1.1611500e-06    5.0789750e-03    4.1806779e-03    2.1300913e-07    9.3172122e-04    2.1269714e-03    3.6479815e-03 
   2.2719656e+01    1.1642015e-06    5.0718559e-03    4.1625270e-03    2.1108276e-07    9.1958425e-04    2.1054102e-03    3.6479816e-03 
   2.2820442e+01    1.1672038e-06    5.0644809e-03    4.1443601e-03    2.0917558e-07    9.0760991e-04    2.0841087e-03    3.6479817e-03 
   2.2921265e+01    1.1701691e-06    5.0569160e-03    4.1261687e-03    2.0728837e-07    8.9580206e-04    2.0630255e-03    3.6479818e-03 
   2.3021769e+01    1.1731096e-06    5.0492879e-03    4.1077592e-03    2.0542417e-07    8.8418492e-04    2.0419911e-03    3.6479820e-03 
   2.3111928e+01    1.1757110e-06    5.0422755e-03    4.0912695e-03    2.0374754e-07    8.7381275e-04    2.0234955e-03    3.6479820e-03 
   2.3209699e+01    1.1784919e-06    5.0344815e-03    4.0735508e-03    2.0188292e-07    8.6243769e-04    2.0037774e-03    3.6479822e-03 
   2.3325102e+01    1.1816916e-06    5.0249076e-03    4.0521790e-03    1.9972129e-07    8.4927490e-04    1.9804503e-03    3.6479822e-03 
   2.3447316e+01    1.1850075e-06    5.0144457e-03    4.0292952e-03    1.9757396e-07    8.3604860e-04    1.9560776e-03    3.6479823e-03 
   2.3547791e+01    1.1876919e-06    5.0056612e-03    4.0104260e-03    1.9584861e-07    8.2542598e-04    1.9363856e-03    3.6479824e-03 
   2.3648316e+01    1.1903314e-06    4.9966706e-03    3.9913727e-03    1.9413006e-07    8.1490247e-04    1.9168780e-03    3.6479824e-03 
   2.3704884e+01    1.1918131e-06    4.9916021e-03    3.9810088e-03    1.9309681e-07    8.0873620e-04    1.9059119e-03    3.6479825e-03 
   2.3800735e+01    1.1942710e-06    4.9827785e-03    3.9627398e-03    1.9142338e-07    7.9866322e-04    1.8871539e-03    3.6479825e-03 
   2.3950167e+01    1.1980191e-06    4.9686605e-03    3.9343604e-03    1.8896763e-07    7.8372373e-04    1.8588682e-03    3.6479826e-03 
   2.4000348e+01    1.1992586e-06    4.9638526e-03    3.9248235e-03    1.8814584e-07    7.7875465e-04    1.8495205e-03    3.6479826e-03 
   2.4100752e+01    1.2017067e-06    4.9540848e-03    3.9057706e-03    1.8651099e-07    7.6889912e-04    1.8309856e-03    3.6479827e-03 
   2.4205767e+01    1.2042333e-06    4.9437311e-03    3.8859726e-03    1.8475271e-07    7.5846408e-04    1.8115845e-03    3.6479827e-03 
   2.4344353e+01    1.2074664e-06    4.9296590e-03    3.8592913e-03    1.8256655e-07    7.4535477e-04    1.7864318e-03    3.6479828e-03 
   2.4444974e+01    1.2097815e-06    4.9193257e-03    3.8401706e-03    1.8100192e-07    7.3600678e-04    1.7683538e-03    3.6479828e-03 
   2.4517433e+01    1.2114344e-06    4.9118364e-03    3.8264867e-03    1.7983786e-07    7.2916385e-04    1.7555436e-03    3.6479829e-03 
   2.4608006e+01    1.2134357e-06    4.9022189e-03    3.8085784e-03    1.7845789e-07    7.2096085e-04    1.7394681e-03    3.6479829e-03 
   2.4708799e+01    1.2156265e-06    4.8913802e-03    3.7888604e-03    1.7695371e-07    7.1201791e-04    1.7217490e-03    3.6479830e-03 
   2.4809658e+01    1.2177802e-06    4.8803951e-03    3.7692072e-03    1.7546259e-07    7.0318661e-04    1.7042290e-03    3.6479831e-03 
   2.4910579e+01    1.2198850e-06    4.8692196e-03    3.7494092e-03    1.7399031e-07    6.9448926e-04    1.6869847e-03    3.6479832e-03 
   2.5011570e+01    1.2219432e-06    4.8578644e-03    3.7297462e-03    1.7253809e-07    6.8592928e-04    1.6698825e-03    3.6479832e-03 
   2.5112632e+01    1.2239619e-06    4.8463597e-03    3.7099461e-03    1.7110629e-07    6.7750687e-04    1.6528148e-03    3.6479833e-03 
   2.5213334e+01    1.2259263e-06    4.8347324e-03    3.6902461e-03    1.6970020e-07    6.6925316e-04    1.6360995e-03    3.6479833e-03 
   2.5314130e+01    1.2278474e-06    4.8229415e-03    3.6706377e-03    1.6831610e-07    6.6113972e-04    1.6195340e-03    3.6479834e-03 
   2.5415003e+01    1.2297225e-06    4.8109814e-03    3.6509523e-03    1.6695357e-07    6.5316403e-04    1.6031154e-03    3.6479835e-03 
   2.5515949e+01    1.2315533e-06    4.7988630e-03    3.6311400e-03    1.6560822e-07    6.4530795e-04    1.5868367e-03    3.6479835e-03 
   2.5616965e+01    1.2333429e-06    4.7866001e-03    3.6111192e-03    1.6428432e-07    6.3758698e-04    1.5706184e-03    3.6479836e-03 
   2.5718047e+01    1.2350915e-06    4.7741976e-03    3.5912028e-03    1.6297915e-07    6.2998948e-04    1.5545880e-03    3.6479836e-03 
   2.5809070e+01    1.2366567e-06    4.7630234e-03    3.5734540e-03    1.6180214e-07    6.2318619e-04    1.5402009e-03    3.6479836e-03 
   2.5900093e+01    1.2381760e-06    4.7517005e-03    3.5555081e-03    1.6064791e-07    6.1651230e-04    1.5260502e-03    3.6479838e-03 
   2.6001307e+01    1.2398021e-06    4.7388974e-03    3.5350409e-03    1.5940515e-07    6.0929456e-04    1.5101363e-03    3.6479838e-03 
   2.6102649e+01    1.2413908e-06    4.7259656e-03    3.5143220e-03    1.5817420e-07    6.0216799e-04    1.4941561e-03    3.6479838e-03 
   2.6203649e+01    1.2429349e-06    4.7129668e-03    3.4941824e-03    1.5696058e-07    5.9516391e-04    1.4787054e-03    3.6479838e-03 
   2.6304744e+01    1.2444383e-06    4.6998362e-03    3.4741122e-03    1.5576286e-07    5.8826536e-04    1.4634987e-03    3.6479838e-03 
   2.6405913e+01    1.2459021e-06    4.6865843e-03    3.4540607e-03    1.5458349e-07    5.8148114e-04    1.4484753e-03    3.6479839e-03 
   2.6507150e+01    1.2473303e-06    4.6732290e-03    3.4340284e-03    1.5341978e-07    5.7480027e-04    1.4335689e-03    3.6479839e-03 
   2.6608453e+01    1.2487177e-06    4.6597531e-03    3.4138102e-03    1.5227259e-07    5.6822509e-04    1.4187511e-03    3.6479839e-03 
   2.6709824e+01    1.2500702e-06    4.6461806e-03    3.3937522e-03    1.5113906e-07    5.6174393e-04    1.4041188e-03    3.6479841e-03 
   2.6811264e+01    1.2513806e-06    4.6324858e-03    3.3736273e-03    1.5002075e-07    5.5536180e-04    1.3896102e-03    3.6479840e-03 
   2.6912773e+01    1.2526551e-06    4.6186939e-03    3.3535240e-03    1.4891461e-07    5.4906656e-04    1.3752169e-03    3.6479839e-03 
   2.7027033e+01    1.2540646e-06    4.6031342e-03    3.3310212e-03    1.4760778e-07    5.4180496e-04    1.3589789e-03    3.6479841e-03 
   2.7116299e+01    1.2551179e-06    4.5908506e-03    3.3133141e-03    1.4666259e-07    5.3644845e-04    1.3465243e-03    3.6479841e-03 
   2.7218013e+01    1.2562854e-06    4.5767810e-03    3.2930869e-03    1.4560693e-07    5.3046151e-04    1.3324344e-03    3.6479842e-03 
   2.7319791e+01    1.2574216e-06    4.5626393e-03    3.2729690e-03    1.4455454e-07    5.2452591e-04    1.3185603e-03    3.6479843e-03 
   2.7421629e+01    1.2585291e-06    4.5484363e-03    3.2529256e-03    1.4350972e-07    5.1865691e-04    1.3048220e-03    3.6479843e-03 
   2.7523529e+01    1.2595965e-06    4.5341328e-03    3.2327103e-03    1.4247384e-07    5.1285893e-04    1.2911047e-03    3.6479844e-03 
   2.7625075e+01    1.2606347e-06    4.5198429e-03    3.2128589e-03    1.4144815e-07    5.0714408e-04    1.2776520e-03    3.6479844e-03 
   2.7726721e+01    1.2616366e-06    4.5054619e-03    3.1930227e-03    1.4043080e-07    5.0149592e-04    1.2643626e-03    3.6479845e-03 
   2.7828438e+01    1.2626104e-06    4.4910256e-03    3.1732799e-03    1.3942161e-07    4.9591388e-04    1.2511664e-03    3.6479845e-03 
   2.7930219e+01    1.2635562e-06    4.4765368e-03    3.1536356e-03    1.3841986e-07    4.9039496e-04    1.2381039e-03    3.6479845e-03 
   2.8032066e+01    1.2644728e-06    4.4619927e-03    3.1338650e-03    1.3742637e-07    4.8494160e-04    1.2250334e-03    3.6479845e-03 
   2.8133973e+01    1.2653648e-06    4.4474110e-03    3.1142983e-03    1.3644126e-07    4.7955369e-04    1.2121891e-03    3.6479843e-03 
   2.8235939e+01    1.2662314e-06    4.4327909e-03    3.0948213e-03    1.3546318e-07    4.7422608e-04    1.1994683e-03    3.6479843e-03 
   2.8337976e+01    1.2670710e-06    4.4181252e-03    3.0754646e-03    1.3449213e-07    4.6895801e-04    1.1869124e-03    3.6479844e-03 
   2.8440079e+01    1.2678873e-06    4.4034293e-03    3.0561749e-03    1.3352827e-07    4.6374966e-04    1.1744685e-03    3.6479844e-03 
   2.8542237e+01    1.2686797e-06    4.3887039e-03    3.0368584e-03    1.3257219e-07    4.5860282e-04    1.1621049e-03    3.6479844e-03 
   2.8644038e+01    1.2694472e-06    4.3740163e-03    3.0178304e-03    1.3162661e-07    4.5353358e-04    1.1499750e-03    3.6479845e-03 
   2.8745939e+01    1.2701926e-06    4.3592994e-03    2.9989119e-03    1.3068814e-07    4.4852151e-04    1.1379792e-03    3.6479845e-03 
   2.8847905e+01    1.2709255e-06    4.3445923e-03    2.9801724e-03    1.2975389e-07    4.4355686e-04    1.1260456e-03    3.6479845e-03 
   2.8921330e+01    1.2714495e-06    4.3340306e-03    2.9668127e-03    1.2905705e-07    4.3992089e-04    1.1175861e-03    3.6479846e-03 
   2.9035547e+01    1.2722333e-06    4.3175565e-03    2.9459792e-03    1.2800000e-07    4.3439140e-04    1.1044781e-03    3.6479846e-03 
   2.9130708e+01    1.2728578e-06    4.3037979e-03    2.9287298e-03    1.2715413e-07    4.2993463e-04    1.0937479e-03    3.6479845e-03 
   2.9226017e+01    1.2734656e-06    4.2900158e-03    2.9116075e-03    1.2631201e-07    4.2551640e-04    1.0831309e-03    3.6479845e-03 
   2.9321465e+01    1.2740594e-06    4.2762208e-03    2.8945463e-03    1.2547568e-07    4.2114342e-04    1.0726367e-03    3.6479845e-03 
   2.9417044e+01    1.2746334e-06    4.2623964e-03    2.8774902e-03    1.2464581e-07    4.1681775e-04    1.0621989e-03    3.6479845e-03 
   2.9512773e+01    1.2751946e-06    4.2485625e-03    2.8604149e-03    1.2382152e-07    4.1253586e-04    1.0517073e-03    3.6479846e-03 
   2.9608644e+01    1.2757464e-06    4.2347334e-03    2.8436450e-03    1.2300065e-07    4.0829037e-04    1.0414797e-03    3.6479847e-03 
   2.9704652e+01    1.2762808e-06    4.2208832e-03    2.8269382e-03    1.2218717e-07    4.0409430e-04    1.0313901e-03    3.6479847e-03 
   2.9800819e+01    1.2767974e-06    4.2070082e-03    2.8103574e-03    1.2138001e-07    3.9994341e-04    1.0213760e-03    3.6479848e-03 
   2.9945328e+01    1.2775482e-06    4.1861804e-03    2.7854597e-03    1.2017983e-07    3.9379686e-04    1.0063851e-03    3.6479848e-03 
   3.0041852e+01    1.2780328e-06    4.1722929e-03    2.7690202e-03    1.1938546e-07    3.8974830e-04    9.9657357e-04    3.6479849e-03 
   3.0138518e+01    1.2785085e-06    4.1584146e-03    2.7527490e-03    1.1859533e-07    3.8573738e-04    9.8685185e-04    3.6479850e-03 
   3.0235323e+01    1.2789713e-06    4.1445330e-03    2.7365112e-03    1.1781069e-07    3.8176799e-04    9.7726383e-04    3.6479850e-03 
   3.0332292e+01    1.2794177e-06    4.1306341e-03    2.7203616e-03    1.1703278e-07    3.7784345e-04    9.6774413e-04    3.6479850e-03 
   3.0429402e+01    1.2798563e-06    4.1167495e-03    2.7042421e-03    1.1626027e-07    3.7395948e-04    9.5822690e-04    3.6479851e-03 
   3.0526664e+01    1.2802785e-06    4.1028500e-03    2.6882688e-03    1.1549390e-07    3.7011804e-04    9.4887996e-04    3.6479851e-03 
   3.0624070e+01    1.2806890e-06    4.0889533e-03    2.6724219e-03    1.1473367e-07    3.6631895e-04    9.3961072e-04    3.6479852e-03 
   3.0721606e+01    1.2810924e-06    4.0750763e-03    2.6566580e-03    1.1397695e-07    3.6255368e-04    9.3042338e-04    3.6479852e-03 
   3.0819283e+01    1.2814831e-06    4.0611998e-03    2.6410110e-03    1.1322731e-07    3.5883324e-04    9.2138439e-04    3.6479852e-03 
   3.0917103e+01    1.2818619e-06    4.0473267e-03    2.6253294e-03    1.1248313e-07    3.5515211e-04    9.1232619e-04    3.6479853e-03 
   3.1015078e+01    1.2822284e-06    4.0334543e-03    2.6098357e-03    1.1174433e-07    3.5150964e-04    9.0345170e-04    3.6479853e-03 
   3.1113183e+01    1.2825831e-06    4.0195882e-03    2.5944262e-03    1.1101108e-07    3.4790636e-04    8.9466890e-04    3.6479854e-03 
   3.1211441e+01    1.2829275e-06    4.0057305e-03    2.5791133e-03    1.1028401e-07    3.4434370e-04    8.8596207e-04    3.6479854e-03 
   3.1309832e+01    1.2832632e-06    3.9918895e-03    2.5638835e-03    1.0956189e-07    3.4081781e-04    8.7735475e-04    3.6479855e-03 
   3.1408362e+01    1.2835892e-06    3.9780614e-03    2.5486438e-03    1.0884517e-07    3.3732973e-04    8.6876558e-04    3.6479855e-03 
   3.1507016e+01    1.2839053e-06    3.9642486e-03    2.5335718e-03    1.0813410e-07    3.3388012e-04    8.6031290e-04    3.6479855e-03 
   3.1605806e+01    1.2842121e-06    3.9504509e-03    2.5186147e-03    1.0742892e-07    3.3046931e-04    8.5195794e-04    3.6479856e-03 
   3.1704733e+01    1.2845097e-06    3.9366693e-03    2.5037706e-03    1.0672916e-07    3.2709555e-04    8.4370505e-04    3.6479856e-03 
   3.1803784e+01    1.2847970e-06    3.9229024e-03    2.4889858e-03    1.0603456e-07    3.2375795e-04    8.3553601e-04    3.6479856e-03 
   3.1902933e+01    1.2850807e-06    3.9091750e-03    2.4742076e-03    1.0534474e-07    3.2045540e-04    8.2736003e-04    3.6479857e-03 
   3.2002185e+01    1.2853545e-06    3.8954675e-03    2.4596336e-03    1.0466092e-07    3.1719124e-04    8.1934751e-04    3.6479857e-03 
   3.2101540e+01    1.2856204e-06    3.8817856e-03    2.4451337e-03    1.0398204e-07    3.1396203e-04    8.1140069e-04    3.6479857e-03 
   3.2200993e+01    1.2858766e-06    3.8681251e-03    2.4307544e-03    1.0330957e-07    3.1077193e-04    8.0355709e-04    3.6479857e-03 
   3.2300536e+01    1.2861261e-06    3.8544966e-03    2.4164985e-03    1.0264275e-07    3.0761848e-04    7.9579829e-04    3.6479857e-03 
   3.2400154e+01    1.2863635e-06    3.8408862e-03    2.4021961e-03    1.0198242e-07    3.0450402e-04    7.8806964e-04    3.6479857e-03 
   3.2536899e+01    1.2866863e-06    3.8222959e-03    2.3829261e-03    1.0107572e-07    3.0026070e-04    7.7764564e-04    3.6479858e-03 
   3.2628042e+01    1.2868947e-06    3.8099562e-03    2.3701895e-03    1.0047943e-07    2.9747751e-04    7.7078523e-04    3.6479858e-03 
   3.2719179e+01    1.2870959e-06    3.7976504e-03    2.3575547e-03    9.9888886e-08    2.9472790e-04    7.6403125e-04    3.6479858e-03 
   3.2810317e+01    1.2872898e-06    3.7853772e-03    2.3450262e-03    9.9305021e-08    2.9201425e-04    7.5735370e-04    3.6479859e-03 
   3.2901454e+01    1.2874785e-06    3.7731434e-03    2.3324752e-03    9.8726664e-08    2.8933287e-04    7.5067539e-04    3.6479859e-03 
   3.3038163e+01    1.2877484e-06    3.7548485e-03    2.3139580e-03    9.7869526e-08    2.8537038e-04    7.4083361e-04    3.6479860e-03 
   3.3129301e+01    1.2879230e-06    3.7427070e-03    2.3017288e-03    9.7303633e-08    2.8276456e-04    7.3437716e-04    3.6479860e-03 
   3.3220436e+01    1.2880924e-06    3.7306046e-03    2.2895906e-03    9.6742572e-08    2.8018819e-04    7.2803380e-04    3.6479860e-03 
   3.3311574e+01    1.2882555e-06    3.7185371e-03    2.2774566e-03    9.6187001e-08    2.7764286e-04    7.2167736e-04    3.6479860e-03 
   3.3402713e+01    1.2884138e-06    3.7065095e-03    2.2654695e-03    9.5635889e-08    2.7512538e-04    7.1544086e-04    3.6479859e-03 
   3.3539435e+01    1.2886443e-06    3.6885410e-03    2.2476692e-03    9.4817191e-08    2.7139924e-04    7.0623554e-04    3.6479859e-03 
   3.3630590e+01    1.2887929e-06    3.6766155e-03    2.2358978e-03    9.4277431e-08    2.6895078e-04    7.0018673e-04    3.6479859e-03 
   3.3721752e+01    1.2889364e-06    3.6647276e-03    2.2242040e-03    9.3742469e-08    2.6653029e-04    6.9417511e-04    3.6479859e-03 
   3.3812922e+01    1.2890734e-06    3.6528733e-03    2.2124960e-03    9.3212922e-08    2.6413933e-04    6.8815567e-04    3.6479859e-03 
   3.3904106e+01    1.2892072e-06    3.6410609e-03    2.2009677e-03    9.2687933e-08    2.6177516e-04    6.8225306e-04    3.6479860e-03 
   3.4040887e+01    1.2893993e-06    3.6234113e-03    2.1838471e-03    9.1908066e-08    2.5827588e-04    6.7356312e-04    3.6479860e-03 
   3.4132073e+01    1.2895234e-06    3.6117019e-03    2.1725369e-03    9.1392979e-08    2.5597379e-04    6.6785112e-04    3.6479860e-03 
   3.4223271e+01    1.2896435e-06    3.6000322e-03    2.1612189e-03    9.0882461e-08    2.5369785e-04    6.6215503e-04    3.6479861e-03 
   3.4323586e+01    1.2897680e-06    3.5872342e-03    2.1489219e-03    9.0331834e-08    2.5124010e-04    6.5602573e-04    3.6479860e-03 
   3.4423920e+01    1.2898898e-06    3.5744889e-03    2.1367328e-03    8.9785037e-08    2.4880855e-04    6.4996028e-04    3.6479860e-03 
   3.4524283e+01    1.2900038e-06    3.5617810e-03    2.1246233e-03    8.9243143e-08    2.4640588e-04    6.4396257e-04    3.6479861e-03 
   3.4624672e+01    1.2901166e-06    3.5491290e-03    2.1125883e-03    8.8704518e-08    2.4402737e-04    6.3801658e-04    3.6479861e-03 
   3.4725083e+01    1.2902258e-06    3.5365263e-03    2.1005688e-03    8.8169946e-08    2.4167502e-04    6.3210491e-04    3.6479861e-03 
   3.4825518e+01    1.2903336e-06    3.5239792e-03    2.0887175e-03    8.7638697e-08    2.3934658e-04    6.2630506e-04    3.6479861e-03 
   3.4925986e+01    1.2904359e-06    3.5114744e-03    2.0769886e-03    8.7112738e-08    2.3704716e-04    6.2057818e-04    3.6479861e-03 
   3.5026487e+01    1.2905338e-06    3.4990155e-03    2.0653408e-03    8.6591136e-08    2.3477395e-04    6.1491050e-04    3.6479862e-03 
   3.5127033e+01    1.2906280e-06    3.4866022e-03    2.0537890e-03    8.6074081e-08    2.3252717e-04    6.0928337e-04    3.6479862e-03 
   3.5227612e+01    1.2907209e-06    3.4742426e-03    2.0422144e-03    8.5560141e-08    2.3030284e-04    6.0370382e-04    3.6479862e-03 
   3.5328236e+01    1.2908113e-06    3.4619318e-03    2.0308374e-03    8.5050527e-08    2.2810393e-04    5.9823339e-04    3.6479863e-03 
   3.5418810e+01    1.2908920e-06    3.4509018e-03    2.0206635e-03    8.4591047e-08    2.2613463e-04    5.9336119e-04    3.6479862e-03 
   3.5531524e+01    1.2909874e-06    3.4372289e-03    2.0081354e-03    8.4016357e-08    2.2369191e-04    5.8737288e-04    3.6479862e-03 
   3.5632239e+01    1.2910689e-06    3.4250663e-03    1.9969709e-03    8.3523368e-08    2.2157847e-04    5.8209402e-04    3.6479863e-03 
   3.5722951e+01    1.2911397e-06    3.4141572e-03    1.9869357e-03    8.3078390e-08    2.1968395e-04    5.7735531e-04    3.6479863e-03 
   3.5813743e+01    1.2912085e-06    3.4032818e-03    1.9770286e-03    8.2636140e-08    2.1780686e-04    5.7266868e-04    3.6479863e-03 
   3.5904534e+01    1.2912756e-06    3.3924509e-03    1.9671757e-03    8.2197044e-08    2.1594882e-04    5.6805194e-04    3.6479864e-03 
   3.6005493e+01    1.2913447e-06    3.3804485e-03    1.9563173e-03    8.1718371e-08    2.1392021e-04    5.6299664e-04    3.6479864e-03 
   3.6118657e+01    1.2914218e-06    3.3670636e-03    1.9442448e-03    8.1172118e-08    2.1163627e-04    5.5734671e-04    3.6479865e-03 
   3.6241924e+01    1.2915007e-06    3.3525558e-03    1.9312521e-03    8.0592900e-08    2.0920794e-04    5.5131755e-04    3.6479865e-03 
   3.6343210e+01    1.2915613e-06    3.3406910e-03    1.9206521e-03    8.0128931e-08    2.0725768e-04    5.4643117e-04    3.6479865e-03 
   3.6444582e+01    1.2916192e-06    3.3288684e-03    1.9101412e-03    7.9667383e-08    2.0532540e-04    5.4161607e-04    3.6479865e-03 
   3.6546048e+01    1.2916738e-06    3.3170851e-03    1.8997040e-03    7.9208659e-08    2.0341193e-04    5.3685081e-04    3.6479865e-03 
   3.6647605e+01    1.2917267e-06    3.3053460e-03    1.8892560e-03    7.8752293e-08    2.0151598e-04    5.3210779e-04    3.6479866e-03 
   3.6749259e+01    1.2917785e-06    3.2936514e-03    1.8789288e-03    7.8298716e-08    1.9963847e-04    5.2740932e-04    3.6479866e-03 
   3.6800122e+01    1.2918027e-06    3.2878207e-03    1.8738044e-03    7.8073656e-08    1.9870850e-04    5.2509656e-04    3.6479866e-03 
   3.6901931e+01    1.2918511e-06    3.2761873e-03    1.8636002e-03    7.7624493e-08    1.9685889e-04    5.2048411e-04    3.6479867e-03 
   3.7003840e+01    1.2918967e-06    3.2645936e-03    1.8534597e-03    7.7178832e-08    1.9502916e-04    5.1595436e-04    3.6479867e-03 
   3.7105864e+01    1.2919387e-06    3.2530362e-03    1.8433267e-03    7.6737065e-08    1.9322005e-04    5.1139157e-04    3.6479868e-03 
   3.7207996e+01    1.2919812e-06    3.2415260e-03    1.8332828e-03    7.6296492e-08    1.9142466e-04    5.0690884e-04    3.6479868e-03 
   3.7310238e+01    1.2920203e-06    3.2300524e-03    1.8233644e-03    7.5859901e-08    1.8964985e-04    5.0250921e-04    3.6479868e-03 
   3.7412601e+01    1.2920567e-06    3.2186168e-03    1.8134916e-03    7.5426058e-08    1.8789235e-04    4.9814831e-04    3.6479868e-03 
   3.7512680e+01    1.2920925e-06    3.2074924e-03    1.8039110e-03    7.5003661e-08    1.8618921e-04    4.9392631e-04    3.6479868e-03 
   3.7611860e+01    1.2921255e-06    3.1965164e-03    1.7944514e-03    7.4588402e-08    1.8452003e-04    4.8977597e-04    3.6479869e-03 
   3.7714588e+01    1.2921598e-06    3.1852039e-03    1.7847309e-03    7.4161821e-08    1.8281062e-04    4.8552971e-04    3.6479869e-03 
   3.7817445e+01    1.2921897e-06    3.1739240e-03    1.7751026e-03    7.3739361e-08    1.8112134e-04    4.8133829e-04    3.6479869e-03 
   3.7920433e+01    1.2922197e-06    3.1626870e-03    1.7655285e-03    7.3319498e-08    1.7944829e-04    4.7719065e-04    3.6479869e-03 
   3.8023556e+01    1.2922494e-06    3.1514914e-03    1.7560264e-03    7.2902315e-08    1.7779155e-04    4.7308538e-04    3.6479870e-03 
   3.8126810e+01    1.2922769e-06    3.1403334e-03    1.7465909e-03    7.2488051e-08    1.7615161e-04    4.6903171e-04    3.6479870e-03 
   3.8230197e+01    1.2923030e-06    3.1292143e-03    1.7371685e-03    7.2076478e-08    1.7452776e-04    4.6498140e-04    3.6479870e-03 
   3.8333712e+01    1.2923283e-06    3.1181362e-03    1.7278428e-03    7.1667564e-08    1.7291986e-04    4.6098991e-04    3.6479870e-03 
   3.8437360e+01    1.2923523e-06    3.1070971e-03    1.7185931e-03    7.1261285e-08    1.7132769e-04    4.5705104e-04    3.6479870e-03 
   3.8541140e+01    1.2923743e-06    3.0960956e-03    1.7094125e-03    7.0857862e-08    1.6975168e-04    4.5316081e-04    3.6479871e-03 
   3.8645047e+01    1.2923956e-06    3.0851350e-03    1.7002668e-03    7.0456394e-08    1.6818959e-04    4.4930774e-04    3.6479871e-03 
   3.8749088e+01    1.2924165e-06    3.0742156e-03    1.6911549e-03    7.0056953e-08    1.6664146e-04    4.4546280e-04    3.6479871e-03 
   3.8801155e+01    1.2924270e-06    3.0687743e-03    1.6866361e-03    6.9857797e-08    1.6587228e-04    4.4356132e-04    3.6479871e-03 
   3.8905389e+01    1.2924457e-06    3.0579129e-03    1.6776539e-03    6.9461413e-08    1.6434496e-04    4.3979751e-04    3.6479871e-03 
   3.9009750e+01    1.2924641e-06    3.0470929e-03    1.6687213e-03    6.9067288e-08    1.6283195e-04    4.3608328e-04    3.6479870e-03 
   3.9114246e+01    1.2924812e-06    3.0363117e-03    1.6598469e-03    6.8675208e-08    1.6133259e-04    4.3238552e-04    3.6479870e-03 
   3.9218771e+01    1.2924978e-06    3.0255815e-03    1.6509570e-03    6.8285078e-08    1.5984713e-04    4.2870757e-04    3.6479870e-03 
   3.9323272e+01    1.2925138e-06    3.0149075e-03    1.6422131e-03    6.7897396e-08    1.5837693e-04    4.2508912e-04    3.6479870e-03 
   3.9428155e+01    1.2925283e-06    3.0042460e-03    1.6335110e-03    6.7510942e-08    1.5691685e-04    4.2150415e-04    3.6479870e-03 
   3.9533176e+01    1.2925417e-06    2.9936228e-03    1.6248707e-03    6.7126822e-08    1.5547072e-04    4.1794570e-04    3.6479870e-03 
   3.9638140e+01    1.2925550e-06    2.9830598e-03    1.6162868e-03    6.6745063e-08    1.5403949e-04    4.1443446e-04    3.6479871e-03 
   3.9743423e+01    1.2925686e-06    2.9725200e-03    1.6076856e-03    6.6363957e-08    1.5261719e-04    4.1089983e-04    3.6479871e-03 
   3.9848837e+01    1.2925819e-06    2.9620207e-03    1.5991996e-03    6.5984543e-08    1.5120712e-04    4.0743011e-04    3.6479871e-03 
   3.9901594e+01    1.2925876e-06    2.9567865e-03    1.5949933e-03    6.5796073e-08    1.5050813e-04    4.0571361e-04    3.6479871e-03 
   4.0007212e+01    1.2925995e-06    2.9463447e-03    1.5864248e-03    6.5419251e-08    1.4911631e-04    4.0213479e-04    3.6479871e-03 
   4.0112849e+01    1.2926100e-06    2.9359518e-03    1.5780381e-03    6.5045232e-08    1.4773959e-04    3.9870505e-04    3.6479871e-03 
   4.0217437e+01    1.2926212e-06    2.9257170e-03    1.5698234e-03    6.4676401e-08    1.4638848e-04    3.9537521e-04    3.6479871e-03 
   4.0322899e+01    1.2926298e-06    2.9154436e-03    1.5615923e-03    6.4308040e-08    1.4504266e-04    3.9204073e-04    3.6479872e-03 
   4.0428329e+01    1.2926383e-06    2.9052263e-03    1.5534498e-03    6.3941918e-08    1.4371053e-04    3.8876662e-04    3.6479872e-03 
   4.0533663e+01    1.2926458e-06    2.8950683e-03    1.5453701e-03    6.3578646e-08    1.4239363e-04    3.8555225e-04    3.6479872e-03 
   4.0638931e+01    1.2926537e-06    2.8849699e-03    1.5373564e-03    6.3216920e-08    1.4108877e-04    3.8237314e-04    3.6479872e-03 
   4.0744134e+01    1.2926600e-06    2.8749262e-03    1.5294424e-03    6.2858238e-08    1.3979917e-04    3.7924614e-04    3.6479873e-03 
   4.0849295e+01    1.2926667e-06    2.8649388e-03    1.5214787e-03    6.2500921e-08    1.3852087e-04    3.7610172e-04    3.6479874e-03 
   4.0901858e+01    1.2926697e-06    2.8599672e-03    1.5175508e-03    6.2323149e-08    1.3788686e-04    3.7455380e-04    3.6479874e-03 
   4.1006937e+01    1.2926748e-06    2.8500602e-03    1.5097732e-03    6.1969667e-08    1.3662933e-04    3.7150841e-04    3.6479874e-03 
   4.1111732e+01    1.2926799e-06    2.8402308e-03    1.5020645e-03    6.1618648e-08    1.3538632e-04    3.6848770e-04    3.6479874e-03 
   4.1216711e+01    1.2926846e-06    2.8304334e-03    1.4943985e-03    6.1268977e-08    1.3415319e-04    3.6551208e-04    3.6479874e-03 
   4.1321646e+01    1.2926889e-06    2.8206894e-03    1.4867442e-03    6.0921481e-08    1.3293266e-04    3.6253674e-04    3.6479875e-03 
   4.1426553e+01    1.2926935e-06    2.8109983e-03    1.4791869e-03    6.0574636e-08    1.3172125e-04    3.5960103e-04    3.6479874e-03 
   4.1531446e+01    1.2926971e-06    2.8013558e-03    1.4717125e-03    6.0230272e-08    1.3052279e-04    3.5670304e-04    3.6479873e-03 
   4.1636323e+01    1.2927008e-06    2.7917641e-03    1.4642883e-03    5.9887257e-08    1.2933472e-04    3.5383900e-04    3.6479873e-03 
   4.1741127e+01    1.2927034e-06    2.7822258e-03    1.4569178e-03    5.9546068e-08    1.2815825e-04    3.5101758e-04    3.6479873e-03 
   4.1845911e+01    1.2927065e-06    2.7727386e-03    1.4495401e-03    5.9206055e-08    1.2699164e-04    3.4817579e-04    3.6479873e-03 
   4.1950673e+01    1.2927093e-06    2.7633010e-03    1.4422724e-03    5.8868075e-08    1.2583665e-04    3.4540036e-04    3.6479873e-03 
   4.2003057e+01    1.2927099e-06    2.7585998e-03    1.4386667e-03    5.8700020e-08    1.2526389e-04    3.4402380e-04    3.6479873e-03 
   4.2107802e+01    1.2927118e-06    2.7492334e-03    1.4314819e-03    5.8364708e-08    1.2412527e-04    3.4128859e-04    3.6479873e-03 
   4.2212516e+01    1.2927142e-06    2.7399182e-03    1.4243586e-03    5.8031363e-08    1.2299795e-04    3.3860341e-04    3.6479873e-03 
   4.2317234e+01    1.2927160e-06    2.7306489e-03    1.4172907e-03    5.7700073e-08    1.2188186e-04    3.3591534e-04    3.6479874e-03 
   4.2421946e+01    1.2927174e-06    2.7214259e-03    1.4101949e-03    5.7370535e-08    1.2077633e-04    3.3321621e-04    3.6479874e-03 
   4.2526633e+01    1.2927193e-06    2.7122530e-03    1.4032123e-03    5.7043074e-08    1.1968201e-04    3.3059158e-04    3.6479874e-03 
   4.2631318e+01    1.2927207e-06    2.7031256e-03    1.3962842e-03    5.6717231e-08    1.1859777e-04    3.2800054e-04    3.6479873e-03 
   4.2735472e+01    1.2927217e-06    2.6940895e-03    1.3894586e-03    5.6395320e-08    1.1753035e-04    3.2545622e-04    3.6479873e-03 
   4.2840071e+01    1.2927231e-06    2.6850612e-03    1.3826437e-03    5.6074021e-08    1.1646901e-04    3.2292281e-04    3.6479873e-03 
   4.2941925e+01    1.2927240e-06    2.6763129e-03    1.3760055e-03    5.5761941e-08    1.1544336e-04    3.2044520e-04    3.6479874e-03 
   4.3041146e+01    1.2927250e-06    2.6678320e-03    1.3696131e-03    5.5458166e-08    1.1445054e-04    3.1807630e-04    3.6479874e-03 
   4.3140513e+01    1.2927253e-06    2.6593780e-03    1.3632778e-03    5.5156536e-08    1.1346732e-04    3.1573986e-04    3.6479874e-03 
   4.3240001e+01    1.2927260e-06    2.6509550e-03    1.3569793e-03    5.4856247e-08    1.1249209e-04    3.1340999e-04    3.6479874e-03 
   4.3339589e+01    1.2927266e-06    2.6425636e-03    1.3507123e-03    5.4557241e-08    1.1152473e-04    3.1110279e-04    3.6479874e-03 
   4.3439272e+01    1.2927271e-06    2.6342044e-03    1.3444369e-03    5.4259408e-08    1.1056500e-04    3.0878636e-04    3.6479874e-03 
   4.3539065e+01    1.2927273e-06    2.6258752e-03    1.3382390e-03    5.3962937e-08    1.0961317e-04    3.0650467e-04    3.6479874e-03 
   4.3638956e+01    1.2927270e-06    2.6175769e-03    1.3320775e-03    5.3667972e-08    1.0866953e-04    3.0425265e-04    3.6479875e-03 
   4.3738952e+01    1.2927272e-06    2.6093105e-03    1.3259558e-03    5.3374174e-08    1.0773332e-04    3.0201548e-04    3.6479875e-03 
   4.3839041e+01    1.2927272e-06    2.6010759e-03    1.3198646e-03    5.3081585e-08    1.0680461e-04    2.9979239e-04    3.6479875e-03 
   4.3939230e+01    1.2927271e-06    2.5928723e-03    1.3137686e-03    5.2789668e-08    1.0588226e-04    2.9756195e-04    3.6479875e-03 
   4.4039524e+01    1.2927268e-06    2.5846991e-03    1.3077623e-03    5.2498838e-08    1.0496703e-04    2.9537102e-04    3.6479874e-03 
   4.4139924e+01    1.2927265e-06    2.5765564e-03    1.3017634e-03    5.2208671e-08    1.0405804e-04    2.9319373e-04    3.6479875e-03 
   4.4240417e+01    1.2927260e-06    2.5684452e-03    1.2958001e-03    5.1919600e-08    1.0315615e-04    2.9103608e-04    3.6479875e-03 
   4.4341014e+01    1.2927257e-06    2.5603646e-03    1.2898771e-03    5.1631254e-08    1.0226055e-04    2.8889459e-04    3.6479875e-03 
   4.4436119e+01    1.2927255e-06    2.5527613e-03    1.2842866e-03    5.1358528e-08    1.0141833e-04    2.8686984e-04    3.6479876e-03 
   4.4525712e+01    1.2927254e-06    2.5456305e-03    1.2790780e-03    5.1101744e-08    1.0062939e-04    2.8498594e-04    3.6479876e-03 
   4.4615377e+01    1.2927254e-06    2.5385249e-03    1.2738987e-03    5.0845995e-08    9.9846281e-05    2.8312267e-04    3.6479876e-03 
   4.4705097e+01    1.2927252e-06    2.5314449e-03    1.2687531e-03    5.0591283e-08    9.9069040e-05    2.8126989e-04    3.6479876e-03 
   4.4839818e+01    1.2927249e-06    2.5208688e-03    1.2610573e-03    5.0211597e-08    9.7914760e-05    2.7850896e-04    3.6479876e-03 
   4.4928636e+01    1.2927246e-06    2.5139342e-03    1.2560412e-03    4.9962094e-08    9.7160222e-05    2.7670905e-04    3.6479876e-03 
   4.5017514e+01    1.2927241e-06    2.5070237e-03    1.2510501e-03    4.9713457e-08    9.6410994e-05    2.7492424e-04    3.6479875e-03 
   4.5106451e+01    1.2927235e-06    2.5001378e-03    1.2460920e-03    4.9465827e-08    9.5667315e-05    2.7315730e-04    3.6479875e-03 
   4.5239971e+01    1.2927227e-06    2.4898533e-03    1.2387116e-03    4.9096104e-08    9.4561729e-05    2.7052197e-04    3.6479876e-03 
   4.5329051e+01    1.2927221e-06    2.4830286e-03    1.2337794e-03    4.8850502e-08    9.3830838e-05    2.6876735e-04    3.6479876e-03 
   4.5418192e+01    1.2927212e-06    2.4762279e-03    1.2289103e-03    4.8605668e-08    9.3104923e-05    2.6703876e-04    3.6479876e-03 
   4.5507399e+01    1.2927205e-06    2.4694512e-03    1.2240696e-03    4.8361872e-08    9.2384458e-05    2.6532018e-04    3.6479876e-03 
   4.5641329e+01    1.2927193e-06    2.4593290e-03    1.2168574e-03    4.7998070e-08    9.1313748e-05    2.6276469e-04    3.6479876e-03 
   4.5730686e+01    1.2927186e-06    2.4526121e-03    1.2120511e-03    4.7757001e-08    9.0607034e-05    2.6106518e-04    3.6479876e-03 
   4.5820102e+01    1.2927177e-06    2.4459189e-03    1.2072904e-03    4.7516547e-08    8.9904877e-05    2.5937655e-04    3.6479876e-03 
   4.5909583e+01    1.2927167e-06    2.4392492e-03    1.2025538e-03    4.7277175e-08    8.9208108e-05    2.5770318e-04    3.6479876e-03 
   4.6043921e+01    1.2927149e-06    2.4292868e-03    1.1954985e-03    4.6919973e-08    8.8172623e-05    2.5522059e-04    3.6479876e-03 
   4.6133558e+01    1.2927139e-06    2.4226753e-03    1.1908280e-03    4.6683031e-08    8.7488674e-05    2.5357258e-04    3.6479876e-03 
   4.6222794e+01    1.2927124e-06    2.4161204e-03    1.1861581e-03    4.6447633e-08    8.6812099e-05    2.5192737e-04    3.6479876e-03 
   4.6302702e+01    1.2927108e-06    2.4102742e-03    1.1820304e-03    4.6236009e-08    8.6207574e-05    2.5047612e-04    3.6479876e-03 
   4.6427150e+01    1.2927085e-06    2.4012115e-03    1.1756685e-03    4.5908558e-08    8.5275338e-05    2.4823457e-04    3.6479876e-03 
   4.6516091e+01    1.2927067e-06    2.3947675e-03    1.1711482e-03    4.5676835e-08    8.4617339e-05    2.4665153e-04    3.6479876e-03 
   4.6640684e+01    1.2927043e-06    2.3857850e-03    1.1648223e-03    4.5352297e-08    8.3701147e-05    2.4443163e-04    3.6479876e-03 
   4.6720836e+01    1.2927026e-06    2.3800348e-03    1.1608002e-03    4.5143973e-08    8.3115966e-05    2.4300434e-04    3.6479876e-03 
   4.6813456e+01    1.2927016e-06    2.3734184e-03    1.1561989e-03    4.4900868e-08    8.2438630e-05    2.4138093e-04    3.6479876e-03 
   4.6938223e+01    1.2926996e-06    2.3645491e-03    1.1500302e-03    4.4581725e-08    8.1546922e-05    2.3919787e-04    3.6479876e-03 
   4.7027483e+01    1.2926985e-06    2.3582366e-03    1.1456083e-03    4.4354894e-08    8.0915493e-05    2.3765384e-04    3.6479876e-03 
   4.7116798e+01    1.2926971e-06    2.3519464e-03    1.1412438e-03    4.4128614e-08    8.0288053e-05    2.3613232e-04    3.6479876e-03 
   4.7206168e+01    1.2926958e-06    2.3456787e-03    1.1369022e-03    4.3903113e-08    7.9664991e-05    2.3462110e-04    3.6479876e-03 
   4.7340324e+01    1.2926935e-06    2.3363174e-03    1.1304240e-03    4.3566443e-08    7.8738724e-05    2.3236479e-04    3.6479876e-03 
   4.7429827e+01    1.2926923e-06    2.3301057e-03    1.1261056e-03    4.3342881e-08    7.8126476e-05    2.3086325e-04    3.6479876e-03 
   4.7518643e+01    1.2926910e-06    2.3239673e-03    1.1218651e-03    4.3121615e-08    7.7522952e-05    2.2939495e-04    3.6479876e-03 
   4.7607525e+01    1.2926895e-06    2.3178495e-03    1.1176481e-03    4.2901169e-08    7.6923697e-05    2.2793600e-04    3.6479877e-03 
   4.7740959e+01    1.2926876e-06    2.3087121e-03    1.1113669e-03    4.2571769e-08    7.6032257e-05    2.2576297e-04    3.6479877e-03 
   4.7829986e+01    1.2926866e-06    2.3026482e-03    1.1072058e-03    4.2353014e-08    7.5442951e-05    2.2432213e-04    3.6479877e-03 
   4.7919034e+01    1.2926855e-06    2.2966079e-03    1.1030413e-03    4.2135031e-08    7.4857842e-05    2.2288066e-04    3.6479877e-03 
   4.8008133e+01    1.2926842e-06    2.2905889e-03    1.0989314e-03    4.1917882e-08    7.4276948e-05    2.2145361e-04    3.6479877e-03 
   4.8141886e+01    1.2926821e-06    2.2815986e-03    1.0928070e-03    4.1593616e-08    7.3413208e-05    2.1934214e-04    3.6479877e-03 
   4.8231124e+01    1.2926809e-06    2.2756325e-03    1.0887519e-03    4.1378553e-08    7.2842707e-05    2.1794659e-04    3.6479877e-03 
   4.8320408e+01    1.2926796e-06    2.2696877e-03    1.0846810e-03    4.1164168e-08    7.2276075e-05    2.1654110e-04    3.6479877e-03 
   4.8409745e+01    1.2926783e-06    2.2637642e-03    1.0806560e-03    4.0950236e-08    7.1712877e-05    2.1515569e-04    3.6479877e-03 
   4.8543812e+01    1.2926764e-06    2.2549197e-03    1.0746638e-03    4.0630746e-08    7.0875487e-05    2.1309766e-04    3.6479877e-03 
   4.8633242e+01    1.2926753e-06    2.2490512e-03    1.0706961e-03    4.0418805e-08    7.0322349e-05    2.1173558e-04    3.6479877e-03 
   4.8722738e+01    1.2926742e-06    2.2432029e-03    1.0667501e-03    4.0207591e-08    6.9773018e-05    2.1038277e-04    3.6479877e-03 
   4.8811945e+01    1.2926730e-06    2.2373972e-03    1.0627978e-03    3.9997780e-08    6.9229356e-05    2.0903247e-04    3.6479878e-03 
   4.8900889e+01    1.2926714e-06    2.2316318e-03    1.0589088e-03    3.9789384e-08    6.8691281e-05    2.0768837e-04    3.6479878e-03 
   4.9034421e+01    1.2926698e-06    2.2230206e-03    1.0531191e-03    3.9478004e-08    6.7890823e-05    2.0570201e-04    3.6479878e-03 
   4.9123489e+01    1.2926686e-06    2.2173067e-03    1.0492807e-03    3.9271377e-08    6.7361960e-05    2.0439130e-04    3.6479878e-03 
   4.9212602e+01    1.2926673e-06    2.2116134e-03    1.0454284e-03    3.9065557e-08    6.6836923e-05    2.0307290e-04    3.6479878e-03 
   4.9301751e+01    1.2926662e-06    2.2059414e-03    1.0416273e-03    3.8860440e-08    6.6315535e-05    2.0177323e-04    3.6479878e-03 
   4.9435538e+01    1.2926645e-06    2.1974715e-03    1.0359741e-03    3.8553993e-08    6.5540055e-05    1.9984279e-04    3.6479878e-03 
   4.9524790e+01    1.2926632e-06    2.1918504e-03    1.0322299e-03    3.8350592e-08    6.5027580e-05    1.9856876e-04    3.6479878e-03 
   4.9614064e+01    1.2926622e-06    2.1862516e-03    1.0284994e-03    3.8148136e-08    6.4519114e-05    1.9730208e-04    3.6479878e-03 
   4.9703368e+01    1.2926612e-06    2.1806737e-03    1.0247602e-03    3.7946289e-08    6.4014046e-05    1.9603204e-04    3.6479878e-03 
   4.9837421e+01    1.2926596e-06    2.1723424e-03    1.0192322e-03    3.7644891e-08    6.3263052e-05    1.9415000e-04    3.6479879e-03 
   4.9926839e+01    1.2926587e-06    2.1668144e-03    1.0155704e-03    3.7444882e-08    6.2766844e-05    1.9291015e-04    3.6479879e-03 
   5.0016297e+01    1.2926577e-06    2.1613063e-03    1.0023627e-03    3.7245622e-08    6.2274181e-05    1.9006262e-04    3.6479879e-03 
   5.0105773e+01    1.2926546e-06    2.1558163e-03    9.9620686e-04    3.6970745e-08    6.1657721e-05    1.8801912e-04    3.6479879e-03 
   5.0214345e+01    1.2926518e-06    2.1491857e-03    9.9158998e-04    3.6636808e-08    6.0913004e-05    1.8619343e-04    3.6479879e-03 
   5.0325872e+01    1.2926499e-06    2.1424104e-03    9.8678246e-04    3.6312478e-08    6.0183527e-05    1.8440229e-04    3.6479879e-03 
   5.0437265e+01    1.2926478e-06    2.1356772e-03    9.8202568e-04    3.5995917e-08    5.9471468e-05    1.8265815e-04    3.6479879e-03 
   5.0548525e+01    1.2926466e-06    2.1289879e-03    9.7733336e-04    3.5684637e-08    5.8772568e-05    1.8095243e-04    3.6479879e-03 
   5.0604092e+01    1.2926457e-06    2.1256599e-03    9.7499779e-04    3.5530815e-08    5.8427785e-05    1.8010959e-04    3.6479879e-03 
   5.0729091e+01    1.2926412e-06    2.1181978e-03    9.6140839e-04    3.5147578e-08    5.7594887e-05    1.7725797e-04    3.6479879e-03 
   5.0815896e+01    1.2926388e-06    2.1130426e-03    9.5771150e-04    3.4875598e-08    5.7010221e-05    1.7588882e-04    3.6479879e-03 
   5.0924402e+01    1.2926372e-06    2.1066289e-03    9.5307585e-04    3.4555953e-08    5.6316320e-05    1.7420138e-04    3.6479879e-03 
   5.1035139e+01    1.2926356e-06    2.1001160e-03    9.4835882e-04    3.4236322e-08    5.5622981e-05    1.7249670e-04    3.6479879e-03 
   5.1145748e+01    1.2926333e-06    2.0936420e-03    9.4366030e-04    3.3922122e-08    5.4942713e-05    1.7080627e-04    3.6479880e-03 
   5.1256229e+01    1.2926313e-06    2.0872084e-03    9.3904041e-04    3.3613303e-08    5.4275313e-05    1.6913847e-04    3.6479880e-03 
   5.1349630e+01    1.2926282e-06    2.0817921e-03    9.3516389e-04    3.3348535e-08    5.3708188e-05    1.6772991e-04    3.6479880e-03 
   5.1427946e+01    1.2926270e-06    2.0772706e-03    9.3196736e-04    3.3124193e-08    5.3231067e-05    1.6655074e-04    3.6479880e-03 
   5.1525841e+01    1.2926259e-06    2.0716418e-03    9.2799419e-04    3.2855996e-08    5.2657040e-05    1.6510497e-04    3.6479880e-03 
   5.1635882e+01    1.2926246e-06    2.0653439e-03    9.1163837e-04    3.2563060e-08    5.2028961e-05    1.6205889e-04    3.6479880e-03 
   5.1773434e+01    1.2926196e-06    2.0575101e-03    9.0646175e-04    3.2143004e-08    5.1163201e-05    1.5995811e-04    3.6479911e-03 
   5.1945373e+01    1.2926034e-06    2.0477701e-03    8.9978440e-04    3.1657587e-08    5.0152627e-05    1.5729926e-04    3.6479901e-03 
   5.2148124e+01    1.2925781e-06    2.0363712e-03    8.9180966e-04    3.1116916e-08    4.9022641e-05    1.5424531e-04    3.6479919e-03 
   5.2351004e+01    1.2925545e-06    2.0250714e-03    8.8402633e-04    3.0582532e-08    4.7914274e-05    1.5125715e-04    3.6479961e-03 
   5.2553981e+01    1.2925266e-06    2.0138618e-03    8.7632623e-04    3.0055168e-08    4.6828402e-05    1.4831986e-04    3.6479973e-03 
   5.2757047e+01    1.2924996e-06    2.0027503e-03    8.6882364e-04    2.9534150e-08    4.5763670e-05    1.4543069e-04    3.6479985e-03 
   5.2960202e+01    1.2924720e-06    1.9917334e-03    8.6141483e-04    2.9019528e-08    4.4719856e-05    1.4259347e-04    3.6480020e-03 
   5.3163446e+01    1.2924476e-06    1.9808161e-03    8.5419593e-04    2.8509305e-08    4.3693600e-05    1.3979059e-04    3.6480055e-03 
   5.3366777e+01    1.2924201e-06    1.9699877e-03    8.4707460e-04    2.8005833e-08    4.2688247e-05    1.3703597e-04    3.6480045e-03 
   5.3570195e+01    1.2923969e-06    1.9592589e-03    8.3997802e-04    2.7507939e-08    4.1701721e-05    1.3431309e-04    3.6480078e-03 
   5.3773699e+01    1.2923693e-06    1.9486153e-03    8.3305905e-04    2.7014166e-08    4.0731559e-05    1.3162751e-04    3.6480087e-03 
   5.3977320e+01    1.2923423e-06    1.9380621e-03    8.2623226e-04    2.6525339e-08    3.9778745e-05    1.2898406e-04    3.6480117e-03 
   5.4181014e+01    1.2923162e-06    1.9276011e-03    8.1948564e-04    2.6041828e-08    3.8843634e-05    1.2637995e-04    3.6480125e-03 
   5.4384797e+01    1.2922886e-06    1.9172270e-03    8.1278540e-04    2.5563035e-08    3.7925074e-05    1.2381816e-04    3.6480134e-03 
   5.4588660e+01    1.2922642e-06    1.9069463e-03    8.0621492e-04    2.5088877e-08    3.7022724e-05    1.2129797e-04    3.6480141e-03 
   5.4792609e+01    1.2922377e-06    1.8967500e-03    7.9975140e-04    2.4619250e-08    3.6136201e-05    1.1881556e-04    3.6480149e-03 
   5.4996642e+01    1.2922125e-06    1.8866422e-03    7.9337788e-04    2.4153848e-08    3.5264842e-05    1.1636332e-04    3.6480157e-03 
   5.5200759e+01    1.2921873e-06    1.8766204e-03    7.8710808e-04    2.3692028e-08    3.4407506e-05    1.1394649e-04    3.6480164e-03 
   5.5404959e+01    1.2921621e-06    1.8666834e-03    7.8091922e-04    2.3234309e-08    3.3564750e-05    1.1156767e-04    3.6480170e-03 
   5.5609238e+01    1.2921354e-06    1.8568286e-03    7.7479789e-04    2.2781498e-08    3.2737541e-05    1.0922009e-04    3.6480161e-03 
   5.5813602e+01    1.2921082e-06    1.8470563e-03    7.6878609e-04    2.2333934e-08    3.1926145e-05    1.0691696e-04    3.6480167e-03 
   5.6018041e+01    1.2920821e-06    1.8373686e-03    7.6283378e-04    2.1892089e-08    3.1131023e-05    1.0465444e-04    3.6480173e-03 
   5.6222573e+01    1.2920569e-06    1.8277634e-03    7.5697604e-04    2.1456370e-08    3.0352509e-05    1.0243215e-04    3.6480165e-03 
   5.6427184e+01    1.2920322e-06    1.8182400e-03    7.5121279e-04    2.1026726e-08    2.9590310e-05    1.0024818e-04    3.6480184e-03 
   5.6631876e+01    1.2920091e-06    1.8087990e-03    7.4552394e-04    2.0602450e-08    2.8843210e-05    9.8100529e-05    3.6480190e-03 
   5.6836654e+01    1.2919831e-06    1.7994330e-03    7.3988074e-04    2.0184393e-08    2.8112181e-05    9.5985011e-05    3.6480182e-03 
   5.7041521e+01    1.2919588e-06    1.7901477e-03    7.3433465e-04    1.9773882e-08    2.7398836e-05    9.3910698e-05    3.6480187e-03 
   5.7246477e+01    1.2919337e-06    1.7809386e-03    7.2884037e-04    1.9370326e-08    2.6702116e-05    9.1879002e-05    3.6480203e-03 
   5.7451527e+01    1.2919093e-06    1.7718072e-03    7.2341724e-04    1.8973342e-08    2.6021257e-05    8.9870037e-05    3.6480219e-03 
   5.7656662e+01    1.2918848e-06    1.7627516e-03    7.1805356e-04    1.8583595e-08    2.5356953e-05    8.7898835e-05    3.6480222e-03 
   5.7861882e+01    1.2918615e-06    1.7537732e-03    7.1275132e-04    1.8200611e-08    2.4708332e-05    8.5958711e-05    3.6480225e-03 
   5.8067190e+01    1.2918380e-06    1.7448688e-03    7.0752961e-04    1.7825272e-08    2.4076363e-05    8.4059190e-05    3.6480218e-03 
   5.8272591e+01    1.2918151e-06    1.7360388e-03    7.0238244e-04    1.7456435e-08    2.3459278e-05    8.2189302e-05    3.6480210e-03 
   5.8478080e+01    1.2917925e-06    1.7272824e-03    6.9730197e-04    1.7093388e-08    2.2855922e-05    8.0347007e-05    3.6480203e-03 
   5.8683658e+01    1.2917718e-06    1.7186007e-03    6.9229547e-04    1.6736109e-08    2.2266076e-05    7.8539267e-05    3.6480205e-03 
   5.8889332e+01    1.2917494e-06    1.7099880e-03    6.8733574e-04    1.6386101e-08    2.1691543e-05    7.6765331e-05    3.6480198e-03 
   5.9095096e+01    1.2917269e-06    1.7014462e-03    6.8245063e-04    1.6041908e-08    2.1130196e-05    7.5018298e-05    3.6480209e-03 
   5.9300952e+01    1.2917043e-06    1.6929742e-03    6.7761877e-04    1.5702972e-08    2.0581124e-05    7.3302309e-05    3.6480220e-03 
   5.9506802e+01    1.2916812e-06    1.6845747e-03    6.7280776e-04    1.5369925e-08    2.0045030e-05    7.1615746e-05    3.6480231e-03 
   5.9712746e+01    1.2916598e-06    1.6762461e-03    6.6808022e-04    1.5041930e-08    1.9520602e-05    6.9959751e-05    3.6480232e-03 
   5.9918732e+01    1.2916381e-06    1.6679872e-03    6.6340623e-04    1.4719772e-08    1.9008723e-05    6.8335021e-05    3.6480242e-03 
   6.0124835e+01    1.2916189e-06    1.6597977e-03    6.5881566e-04    1.4402924e-08    1.8508510e-05    6.6740981e-05    3.6480251e-03 
   6.0331047e+01    1.2915972e-06    1.6516711e-03    6.5425736e-04    1.4091652e-08    1.8020149e-05    6.5173611e-05    3.6480261e-03 
   6.0537380e+01    1.2915764e-06    1.6436106e-03    6.4975500e-04    1.3785833e-08    1.7543322e-05    6.3634735e-05    3.6480263e-03 
   6.0743852e+01    1.2915549e-06    1.6356127e-03    6.4529767e-04    1.3485368e-08    1.7077740e-05    6.2124814e-05    3.6480271e-03 
   6.0950438e+01    1.2915337e-06    1.6276792e-03    6.4088416e-04    1.3190122e-08    1.6623095e-05    6.0640649e-05    3.6480279e-03 
   6.1157140e+01    1.2915107e-06    1.6198068e-03    6.3652198e-04    1.2900188e-08    1.6179357e-05    5.9186509e-05    3.6480279e-03 
   6.1363964e+01    1.2914896e-06    1.6119993e-03    6.3221388e-04    1.2615241e-08    1.5745973e-05    5.7758303e-05    3.6480280e-03 
   6.1570913e+01    1.2914696e-06    1.6042551e-03    6.2794175e-04    1.2335265e-08    1.5322785e-05    5.6355272e-05    3.6480280e-03 
   6.1778009e+01    1.2914498e-06    1.5965714e-03    6.2372343e-04    1.2060621e-08    1.4910098e-05    5.4980660e-05    3.6480287e-03 
   6.1985247e+01    1.2914298e-06    1.5889476e-03    6.1953789e-04    1.1791023e-08    1.4507421e-05    5.3634286e-05    3.6480294e-03 
   6.2192627e+01    1.2914089e-06    1.5813821e-03    6.1541288e-04    1.1526458e-08    1.4114612e-05    5.2311527e-05    3.6480294e-03 
   6.2400151e+01    1.2913879e-06    1.5738755e-03    6.1133851e-04    1.1267026e-08    1.3731658e-05    5.1018756e-05    3.6480300e-03 
   6.2607820e+01    1.2913674e-06    1.5664277e-03    6.0729870e-04    1.1013443e-08    1.3359299e-05    4.9752990e-05    3.6480305e-03 
   6.2815636e+01    1.2913474e-06    1.5590383e-03    6.0331378e-04    1.0764786e-08    1.2996281e-05    4.8512007e-05    3.6480310e-03 
   6.3023601e+01    1.2913277e-06    1.5517064e-03    5.9934946e-04    1.0520925e-08    1.2642327e-05    4.7298389e-05    3.6480315e-03 
   6.3231725e+01    1.2913083e-06    1.5444312e-03    5.9544874e-04    1.0282487e-08    1.2298066e-05    4.6111295e-05    3.6480315e-03 
   6.3440012e+01    1.2912877e-06    1.5372103e-03    5.9159162e-04    1.0049672e-08    1.1963607e-05    4.4950029e-05    3.6480316e-03 
   6.3648468e+01    1.2912674e-06    1.5300447e-03    5.8776854e-04    9.8219341e-09    1.1638177e-05    4.3812538e-05    3.6480316e-03 
   6.3857098e+01    1.2912477e-06    1.5229341e-03    5.8398925e-04    9.5996487e-09    1.1322098e-05    4.2702600e-05    3.6480321e-03 
   6.4065905e+01    1.2912285e-06    1.5158779e-03    5.8025496e-04    9.3825897e-09    1.1014984e-05    4.1618052e-05    3.6480327e-03 
   6.4274895e+01    1.2912100e-06    1.5088756e-03    5.7653370e-04    9.1712672e-09    1.0717313e-05    4.0554762e-05    3.6480327e-03 
   6.4484069e+01    1.2911916e-06    1.5019261e-03    5.7287037e-04    8.9647870e-09    1.0427924e-05    3.9516092e-05    3.6480327e-03 
   6.4693435e+01    1.2911727e-06    1.4950279e-03    5.6923721e-04    8.7633673e-09    1.0146961e-05    3.8498759e-05    3.6480330e-03 
   6.4902998e+01    1.2911555e-06    1.4881829e-03    5.6565542e-04    8.5672649e-09    9.8746101e-06    3.7505405e-05    3.6480334e-03 
   6.5112760e+01    1.2911381e-06    1.4813884e-03    5.6211014e-04    8.3759356e-09    9.6101369e-06    3.6535424e-05    3.6480337e-03 
   6.5322724e+01    1.2911194e-06    1.4746427e-03    5.5858701e-04    8.1898400e-09    9.3539666e-06    3.5583918e-05    3.6480337e-03 
   6.5532894e+01    1.2911027e-06    1.4679490e-03    5.5509311e-04    8.0082870e-09    9.1052067e-06    3.4654348e-05    3.6480340e-03 
   6.5743273e+01    1.2910854e-06    1.4613040e-03    5.5163487e-04    7.8311352e-09    8.8636031e-06    3.3746173e-05    3.6480344e-03 
   6.5953812e+01    1.2910687e-06    1.4547099e-03    5.4820922e-04    7.6582892e-09    8.6289666e-06    3.2856760e-05    3.6480344e-03 
   6.6164533e+01    1.2910504e-06    1.4481632e-03    5.4480338e-04    7.4897613e-09    8.4012187e-06    3.1989734e-05    3.6480348e-03 
   6.6375503e+01    1.2910327e-06    1.4416640e-03    5.4141454e-04    7.3258791e-09    8.1806264e-06    3.1138544e-05    3.6480348e-03 
   6.6586716e+01    1.2910155e-06    1.4352120e-03    5.3807480e-04    7.1656635e-09    7.9660129e-06    3.0308595e-05    3.6480348e-03 
   6.6798168e+01    1.2909981e-06    1.4288061e-03    5.3476858e-04    7.0094035e-09    7.7576244e-06    2.9495763e-05    3.6480348e-03 
   6.7009859e+01    1.2909803e-06    1.4224456e-03    5.3149205e-04    6.8567456e-09    7.5549935e-06    2.8702368e-05    3.6480344e-03 
   6.7221787e+01    1.2909640e-06    1.4161325e-03    5.2825316e-04    6.7078362e-09    7.3582108e-06    2.7923654e-05    3.6480348e-03 
   6.7433954e+01    1.2909475e-06    1.4098645e-03    5.2505652e-04    6.5623490e-09    7.1668468e-06    2.7168404e-05    3.6480352e-03 
   6.7646364e+01    1.2909284e-06    1.4036384e-03    5.2188554e-04    6.4206326e-09    6.9812135e-06    2.6427224e-05    3.6480352e-03 
   6.7859012e+01    1.2909118e-06    1.3974597e-03    5.1874802e-04    6.2825518e-09    6.8010945e-06    2.5701535e-05    3.6480355e-03 
   6.8071897e+01    1.2908948e-06    1.3913249e-03    5.1563285e-04    6.1478230e-09    6.6261161e-06    2.4998939e-05    3.6480355e-03 
   6.8285022e+01    1.2908787e-06    1.3852348e-03    5.1255657e-04    6.0166682e-09    6.4564531e-06    2.4312728e-05    3.6480357e-03 
   6.8498383e+01    1.2908631e-06    1.3791888e-03    5.0950486e-04    5.8889543e-09    6.2918987e-06    2.3643690e-05    3.6480359e-03 
   6.8711982e+01    1.2908470e-06    1.3731855e-03    5.0647045e-04    5.7646276e-09    6.1323323e-06    2.2991011e-05    3.6480359e-03 
   6.8925818e+01    1.2908318e-06    1.3672260e-03    5.0344079e-04    5.6436640e-09    5.9776682e-06    2.2356398e-05    3.6480361e-03 
   6.9139892e+01    1.2908170e-06    1.3613095e-03    5.0046130e-04    5.5259451e-09    5.8277211e-06    2.1738611e-05    3.6480360e-03 
   6.9354209e+01    1.2908016e-06    1.3554344e-03    4.9750774e-04    5.4115244e-09    5.6824894e-06    2.1133190e-05    3.6480362e-03 
   6.9568777e+01    1.2907864e-06    1.3496011e-03    4.9458518e-04    5.3000317e-09    5.5415276e-06    2.0547407e-05    3.6480364e-03 
   6.9783586e+01    1.2907716e-06    1.3438096e-03    4.9169528e-04    5.1914331e-09    5.4047499e-06    1.9975777e-05    3.6480365e-03 
   6.9998688e+01    1.2907567e-06    1.3380578e-03    4.8882784e-04    5.0856673e-09    5.2720369e-06    1.9420372e-05    3.6480367e-03 
   7.0214020e+01    1.2907419e-06    1.3323473e-03    4.8598964e-04    4.9827775e-09    5.1433908e-06    1.8880865e-05    3.6480368e-03 
   7.0429590e+01    1.2907270e-06    1.3266772e-03    4.8318150e-04    4.8828870e-09    5.0188885e-06    1.8355201e-05    3.6480370e-03 
   7.0645399e+01    1.2907119e-06    1.3210472e-03    4.8038886e-04    4.7857966e-09    4.8982762e-06    1.7845709e-05    3.6480371e-03 
   7.0861442e+01    1.2906972e-06    1.3154578e-03    4.7762558e-04    4.6916473e-09    4.7816511e-06    1.7351307e-05    3.6480372e-03 
   7.1077728e+01    1.2906822e-06    1.3099075e-03    4.7487964e-04    4.6003719e-09    4.6688966e-06    1.6870445e-05    3.6480374e-03 
   7.1294269e+01    1.2906667e-06    1.3043957e-03    4.7215086e-04    4.5118314e-09    4.5598244e-06    1.6404820e-05    3.6480375e-03 
   7.1511024e+01    1.2906515e-06    1.2989239e-03    4.6942679e-04    4.4260770e-09    4.4544457e-06    1.5952739e-05    3.6480376e-03 
   7.1728003e+01    1.2906361e-06    1.2934910e-03    4.6673727e-04    4.3430216e-09    4.3526282e-06    1.5514982e-05    3.6480377e-03 
   7.1945208e+01    1.2906211e-06    1.2880972e-03    4.6408665e-04    4.2626303e-09    4.2542943e-06    1.5091284e-05    3.6480378e-03 
   7.2162650e+01    1.2906069e-06    1.2827424e-03    4.6146558e-04    4.1849087e-09    4.1594073e-06    1.4680678e-05    3.6480379e-03 
   7.2380322e+01    1.2905928e-06    1.2774258e-03    4.5886610e-04    4.1097974e-09    4.0678679e-06    1.4282058e-05    3.6480379e-03 
   7.2598242e+01    1.2905798e-06    1.2721475e-03    4.5629252e-04    4.0372010e-09    3.9795410e-06    1.3896744e-05    3.6480380e-03 
   7.2816401e+01    1.2905656e-06    1.2669054e-03    4.5374474e-04    3.9670942e-09    3.8943645e-06    1.3523077e-05    3.6480381e-03 
   7.3034800e+01    1.2905518e-06    1.2617005e-03    4.5121580e-04    3.8994047e-09    3.8122303e-06    1.3160774e-05    3.6480382e-03 
   7.3253431e+01    1.2905380e-06    1.2565325e-03    4.4871281e-04    3.8340949e-09    3.7330669e-06    1.2811375e-05    3.6480382e-03 
   7.3472305e+01    1.2905249e-06    1.2514014e-03    4.4622808e-04    3.7711485e-09    3.6568227e-06    1.2472934e-05    3.6480383e-03 
   7.3691419e+01    1.2905110e-06    1.2463058e-03    4.4376749e-04    3.7104360e-09    3.5833385e-06    1.2145473e-05    3.6480383e-03 
   7.3910778e+01    1.2904975e-06    1.2412462e-03    4.4132334e-04    3.6518904e-09    3.5125174e-06    1.1829670e-05    3.6480385e-03 
   7.4130371e+01    1.2904831e-06    1.2362214e-03    4.3890397e-04    3.5954604e-09    3.4442799e-06    1.1524059e-05    3.6480387e-03 
   7.4350204e+01    1.2904683e-06    1.2312315e-03    4.3649402e-04    3.5410571e-09    3.3785108e-06    1.1228876e-05    3.6480389e-03 
   7.4570271e+01    1.2904539e-06    1.2262771e-03    4.3411469e-04    3.4886084e-09    3.3151132e-06    1.0942928e-05    3.6480391e-03 
   7.4790555e+01    1.2904392e-06    1.2213578e-03    4.3175214e-04    3.4380581e-09    3.2540076e-06    1.0666246e-05    3.6480393e-03 
   7.5011070e+01    1.2904244e-06    1.2164730e-03    4.2941329e-04    3.3893602e-09    3.1951232e-06    1.0399209e-05    3.6480395e-03 
   7.5231827e+01    1.2904109e-06    1.2116235e-03    4.2710023e-04    3.3424327e-09    3.1383572e-06    1.0139910e-05    3.6480397e-03 
   7.5452820e+01    1.2903964e-06    1.2068073e-03    4.2479844e-04    3.2972152e-09    3.0836286e-06    9.8906659e-06    3.6480398e-03 
   7.5674046e+01    1.2903822e-06    1.2020251e-03    4.2251346e-04    3.2536520e-09    3.0308627e-06    9.6499102e-06    3.6480400e-03 
   7.5895505e+01    1.2903677e-06    1.1972761e-03    4.2024958e-04    3.2116988e-09    2.9799959e-06    9.4174486e-06    3.6480402e-03 
   7.6117198e+01    1.2903546e-06    1.1925619e-03    4.1800691e-04    3.1712966e-09    2.9309520e-06    9.1922109e-06    3.6480403e-03 
   7.6339122e+01    1.2903411e-06    1.1878804e-03    4.1577834e-04    3.1323719e-09    2.8836429e-06    8.9725389e-06    3.6480405e-03 
   7.6561287e+01    1.2903283e-06    1.1832321e-03    4.1357187e-04    3.0948531e-09    2.8379827e-06    8.7633915e-06    3.6480404e-03 
   7.6783693e+01    1.2903157e-06    1.1786164e-03    4.1138311e-04    3.0587187e-09    2.7939332e-06    8.5615351e-06    3.6480402e-03 
   7.7006330e+01    1.2903019e-06    1.1740319e-03    4.0920373e-04    3.0239239e-09    2.7514362e-06    8.3664476e-06    3.6480403e-03 
   7.7229204e+01    1.2902890e-06    1.1694804e-03    4.0705081e-04    2.9904283e-09    2.7104371e-06    8.1791133e-06    3.6480404e-03 
   7.7452314e+01    1.2902759e-06    1.1649604e-03    4.0491988e-04    2.9581970e-09    2.6708879e-06    7.9985222e-06    3.6480406e-03 
   7.7675659e+01    1.2902628e-06    1.1604719e-03    4.0281403e-04    2.9271788e-09    2.6327262e-06    7.8234840e-06    3.6480407e-03 
   7.7899232e+01    1.2902509e-06    1.1560159e-03    4.0072358e-04    2.8973216e-09    2.5958905e-06    7.6548727e-06    3.6480408e-03 
   7.8123039e+01    1.2902392e-06    1.1515913e-03    3.9864894e-04    2.8685868e-09    2.5603312e-06    7.4924163e-06    3.6480410e-03 
   7.8347080e+01    1.2902265e-06    1.1471966e-03    3.9659270e-04    2.8409366e-09    2.5260005e-06    7.3350800e-06    3.6480411e-03 
   7.8571349e+01    1.2902149e-06    1.1428336e-03    3.9455624e-04    2.8143342e-09    2.4928527e-06    7.1832238e-06    3.6480412e-03 
   7.8795851e+01    1.2902025e-06    1.1385003e-03    3.9253410e-04    2.7887421e-09    2.4608413e-06    7.0381899e-06    3.6480413e-03 
   7.9020584e+01    1.2901909e-06    1.1341979e-03    3.9053051e-04    2.7641305e-09    2.4299280e-06    6.8967743e-06    3.6480414e-03 
   7.9245546e+01    1.2901792e-06    1.1299255e-03    3.8854451e-04    2.7404462e-09    2.4000542e-06    6.7613693e-06    3.6480415e-03 
   7.9470739e+01    1.2901668e-06    1.1256822e-03    3.8655747e-04    2.7176423e-09    2.3711675e-06    6.6306291e-06    3.6480416e-03 
   7.9696160e+01    1.2901552e-06    1.1214691e-03    3.8459732e-04    2.6956844e-09    2.3432274e-06    6.5039125e-06    3.6480416e-03 
   7.9921809e+01    1.2901433e-06    1.1172854e-03    3.8266024e-04    2.6745472e-09    2.3162019e-06    6.3817451e-06    3.6480417e-03 
   8.0147686e+01    1.2901313e-06    1.1131305e-03    3.8073196e-04    2.6541914e-09    2.2900471e-06    6.2634598e-06    3.6480418e-03 
   8.0373791e+01    1.2901198e-06    1.1090050e-03    3.7882318e-04    2.6345891e-09    2.2647297e-06    6.1490838e-06    3.6480419e-03 
   8.0600125e+01    1.2901087e-06    1.1049085e-03    3.7693139e-04    2.6157033e-09    2.2402088e-06    6.0383775e-06    3.6480419e-03 
   8.0826688e+01    1.2900977e-06    1.1008407e-03    3.7505311e-04    2.5975162e-09    2.2164613e-06    5.9314015e-06    3.6480420e-03 
   8.1053472e+01    1.2900868e-06    1.0968013e-03    3.7319095e-04    2.5800003e-09    2.1934553e-06    5.8278687e-06    3.6480420e-03 
   8.1280484e+01    1.2900758e-06    1.0927899e-03    3.7134709e-04    2.5631152e-09    2.1711487e-06    5.7275305e-06    3.6480421e-03 
   8.1507725e+01    1.2900647e-06    1.0888062e-03    3.6951885e-04    2.5468444e-09    2.1495201e-06    5.6296651e-06    3.6480421e-03 
   8.1735192e+01    1.2900540e-06    1.0848505e-03    3.6770404e-04    2.5311521e-09    2.1285325e-06    5.5348155e-06    3.6480422e-03 
   8.1962887e+01    1.2900433e-06    1.0809223e-03    3.6590218e-04    2.5160098e-09    2.1081550e-06    5.4428250e-06    3.6480422e-03 
   8.2190804e+01    1.2900312e-06    1.0770202e-03    3.6410536e-04    2.5014032e-09    2.0883696e-06    5.3536681e-06    3.6480422e-03 
   8.2418949e+01    1.2900205e-06    1.0731464e-03    3.6232926e-04    2.4872975e-09    2.0691411e-06    5.2672459e-06    3.6480423e-03 
   8.2647318e+01    1.2900100e-06    1.0692996e-03    3.6057443e-04    2.4736858e-09    2.0504580e-06    5.1833028e-06    3.6480423e-03 
   8.2875911e+01    1.2899994e-06    1.0654794e-03    3.5882992e-04    2.4605408e-09    2.0322921e-06    5.1019788e-06    3.6480423e-03 
   8.3104727e+01    1.2899889e-06    1.0616858e-03    3.5709946e-04    2.4478492e-09    2.0146271e-06    5.0220425e-06    3.6480423e-03 
   8.3333765e+01    1.2899784e-06    1.0579185e-03    3.5538431e-04    2.4355778e-09    1.9974310e-06    4.9441309e-06    3.6480424e-03 
   8.3563026e+01    1.2899679e-06    1.0541773e-03    3.5368653e-04    2.4237159e-09    1.9806900e-06    4.8685672e-06    3.6480424e-03 
   8.3792508e+01    1.2899575e-06    1.0504621e-03    3.5200020e-04    2.4122425e-09    1.9643821e-06    4.7950333e-06    3.6480424e-03 
   8.4022211e+01    1.2899467e-06    1.0467725e-03    3.5032639e-04    2.4011454e-09    1.9484936e-06    4.7236112e-06    3.6480424e-03 
   8.4252135e+01    1.2899362e-06    1.0431086e-03    3.4866767e-04    2.3904079e-09    1.9330064e-06    4.6540368e-06    3.6480424e-03 
   8.4482277e+01    1.2899260e-06    1.0394703e-03    3.4702029e-04    2.3800174e-09    1.9179065e-06    4.5865340e-06    3.6480424e-03 
   8.4712638e+01    1.2899159e-06    1.0358573e-03    3.4538490e-04    2.3699552e-09    1.9031748e-06    4.5211466e-06    3.6480424e-03 
   8.4943218e+01    1.2899059e-06    1.0322695e-03    3.4375699e-04    2.3602111e-09    1.8887998e-06    4.4573689e-06    3.6480424e-03 
   8.5174016e+01    1.2898955e-06    1.0287062e-03    3.4214911e-04    2.3507731e-09    1.8747681e-06    4.3954009e-06    3.6480424e-03 
   8.5405030e+01    1.2898855e-06    1.0251679e-03    3.4055472e-04    2.3416284e-09    1.8610661e-06    4.3350969e-06    3.6480424e-03 
   8.5636261e+01    1.2898756e-06    1.0216542e-03    3.3897045e-04    2.3327655e-09    1.8476818e-06    4.2764882e-06    3.6480424e-03 
   8.5867708e+01    1.2898657e-06    1.0181648e-03    3.3739803e-04    2.3241722e-09    1.8346021e-06    4.2191945e-06    3.6480424e-03 
   8.6099370e+01    1.2898558e-06    1.0146995e-03    3.3583644e-04    2.3158412e-09    1.8218183e-06    4.1641066e-06    3.6480424e-03 
   8.6331248e+01    1.2898460e-06    1.0112584e-03    3.3428752e-04    2.3077613e-09    1.8093191e-06    4.1101926e-06    3.6480424e-03 
   8.6563340e+01    1.2898362e-06    1.0078411e-03    3.3275270e-04    2.2999241e-09    1.7970948e-06    4.0578114e-06    3.6480423e-03 
   8.6795645e+01    1.2898264e-06    1.0044473e-03    3.3123089e-04    2.2923191e-09    1.7851346e-06    4.0067061e-06    3.6480423e-03 
   8.7028164e+01    1.2898168e-06    1.0010773e-03    3.2972044e-04    2.2849380e-09    1.7734299e-06    3.9569771e-06    3.6480423e-03 
   8.7260895e+01    1.2898057e-06    9.9772948e-04    3.2821940e-04    2.2777757e-09    1.7619738e-06    3.9095399e-06    3.6480423e-03 
   8.7493837e+01    1.2897962e-06    9.9440586e-04    3.2673384e-04    2.2708187e-09    1.7507537e-06    3.8632314e-06    3.6480423e-03 
   8.7726991e+01    1.2897866e-06    9.9110536e-04    3.2525612e-04    2.2640648e-09    1.7397659e-06    3.8181614e-06    3.6480423e-03 
   8.7960356e+01    1.2897768e-06    9.8782744e-04    3.2379570e-04    2.2575079e-09    1.7290032e-06    3.7742209e-06    3.6480423e-03 
   8.8193931e+01    1.2897673e-06    9.8457239e-04    3.2234689e-04    2.2511330e-09    1.7184521e-06    3.7315194e-06    3.6480422e-03 
   8.8427716e+01    1.2897579e-06    9.8134003e-04    3.2090957e-04    2.2449391e-09    1.7081101e-06    3.6898779e-06    3.6480422e-03 
   8.8661710e+01    1.2897486e-06    9.7813002e-04    3.1948153e-04    2.2389181e-09    1.6979689e-06    3.6490918e-06    3.6480422e-03 
   8.8895911e+01    1.2897393e-06    9.7494216e-04    3.1806534e-04    2.2330630e-09    1.6880211e-06    3.6095394e-06    3.6480422e-03 
   8.9130321e+01    1.2897301e-06    9.7177649e-04    3.1665941e-04    2.2273675e-09    1.6782608e-06    3.5709456e-06    3.6480422e-03 
   8.9364937e+01    1.2897209e-06    9.6863270e-04    3.1526478e-04    2.2218253e-09    1.6686809e-06    3.5334043e-06    3.6480421e-03 
   8.9599760e+01    1.2897117e-06    9.6551057e-04    3.1388146e-04    2.2164308e-09    1.6592757e-06    3.4966476e-06    3.6480421e-03 
   8.9834789e+01    1.2897026e-06    9.6241022e-04    3.1250872e-04    2.2111796e-09    1.6500407e-06    3.4607430e-06    3.6480421e-03 
   9.0070023e+01    1.2896922e-06    9.5933020e-04    3.1114462e-04    2.2060677e-09    1.6409710e-06    3.4257040e-06    3.6480421e-03 
   9.0305461e+01    1.2896832e-06    9.5627251e-04    3.0978811e-04    2.2010886e-09    1.6320601e-06    3.3914668e-06    3.6480420e-03 
   9.0541103e+01    1.2896742e-06    9.5323611e-04    3.0844470e-04    2.1962372e-09    1.6233034e-06    3.3580550e-06    3.6480420e-03 
   9.0776948e+01    1.2896653e-06    9.5022062e-04    3.0711619e-04    2.1915086e-09    1.6146954e-06    3.3253200e-06    3.6480420e-03 
   9.1012996e+01    1.2896553e-06    9.4722517e-04    3.0579413e-04    2.1868997e-09    1.6062327e-06    3.2931917e-06    3.6480420e-03 
   9.1249246e+01    1.2896457e-06    9.4425080e-04    3.0448042e-04    2.1824063e-09    1.5979109e-06    3.2619076e-06    3.6480419e-03 
   9.1485698e+01    1.2896370e-06    9.4129749e-04    3.0318011e-04    2.1780238e-09    1.5897252e-06    3.2307911e-06    3.6480419e-03 
   9.1722350e+01    1.2896280e-06    9.3836447e-04    3.0189022e-04    2.1737477e-09    1.5816713e-06    3.2009798e-06    3.6480419e-03 
   9.1959202e+01    1.2896193e-06    9.3545197e-04    3.0061006e-04    2.1695755e-09    1.5737463e-06    3.1717099e-06    3.6480418e-03 
   9.2196254e+01    1.2896099e-06    9.3255893e-04    2.9933826e-04    2.1655035e-09    1.5659461e-06    3.1431868e-06    3.6480418e-03 
   9.2433504e+01    1.2896014e-06    9.2968663e-04    2.9807673e-04    2.1615276e-09    1.5582671e-06    3.1152897e-06    3.6480418e-03 
   9.2670953e+01    1.2895928e-06    9.2683413e-04    2.9682491e-04    2.1576439e-09    1.5507050e-06    3.0877808e-06    3.6480417e-03 
   9.2908599e+01    1.2895843e-06    9.2400130e-04    2.9558503e-04    2.1538504e-09    1.5432575e-06    3.0608923e-06    3.6480417e-03 
   9.3146442e+01    1.2895758e-06    9.2118818e-04    2.9435166e-04    2.1501434e-09    1.5359211e-06    3.0344741e-06    3.6480417e-03 
   9.3384482e+01    1.2895672e-06    9.1839426e-04    2.9312904e-04    2.1465213e-09    1.5286934e-06    3.0086312e-06    3.6480416e-03 
   9.3622718e+01    1.2895587e-06    9.1561987e-04    2.9191721e-04    2.1429798e-09    1.5215708e-06    2.9832500e-06    3.6480416e-03 
   9.3861149e+01    1.2895502e-06    9.1286455e-04    2.9071437e-04    2.1395176e-09    1.5145512e-06    2.9583572e-06    3.6480416e-03 
   9.4099774e+01    1.2895417e-06    9.1012818e-04    2.8951930e-04    2.1361312e-09    1.5076312e-06    2.9338676e-06    3.6480415e-03 
   9.4338593e+01    1.2895332e-06    9.0741093e-04    2.8833227e-04    2.1328182e-09    1.5008086e-06    2.9099815e-06    3.6480415e-03 
   9.4577606e+01    1.2895250e-06    9.0471247e-04    2.8715184e-04    2.1295759e-09    1.4940803e-06    2.8865254e-06    3.6480414e-03 
   9.4816813e+01    1.2895158e-06    9.0203201e-04    2.8598169e-04    2.1264042e-09    1.4874456e-06    2.8634082e-06    3.6480414e-03 
   9.5056211e+01    1.2895076e-06    8.9937083e-04    2.8482118e-04    2.1232993e-09    1.4809012e-06    2.8408314e-06    3.6480414e-03 
   9.5295802e+01    1.2894995e-06    8.9672792e-04    2.8367089e-04    2.1202598e-09    1.4744451e-06    2.8186629e-06    3.6480413e-03 
   9.5535584e+01    1.2894914e-06    8.9410346e-04    2.8252927e-04    2.1172837e-09    1.4680754e-06    2.7967455e-06    3.6480413e-03 
   9.5775555e+01    1.2894833e-06    8.9149706e-04    2.8139646e-04    2.1143690e-09    1.4617899e-06    2.7753780e-06    3.6480412e-03 
   9.6015716e+01    1.2894753e-06    8.8890870e-04    2.8027110e-04    2.1115142e-09    1.4555869e-06    2.7543773e-06    3.6480412e-03 
   9.6256066e+01    1.2894674e-06    8.8633832e-04    2.7915729e-04    2.1087174e-09    1.4494644e-06    2.7337592e-06    3.6480412e-03 
   9.6496604e+01    1.2894595e-06    8.8378560e-04    2.7805290e-04    2.1059766e-09    1.4434202e-06    2.7135240e-06    3.6480411e-03 
   9.6737331e+01    1.2894516e-06    8.8125073e-04    2.7695537e-04    2.1032899e-09    1.4374528e-06    2.6936311e-06    3.6480411e-03 
   9.6978245e+01    1.2894443e-06    8.7873362e-04    2.7586775e-04    2.1006563e-09    1.4315604e-06    2.6741180e-06    3.6480411e-03 
   9.7219341e+01    1.2894369e-06    8.7623398e-04    2.7478769e-04    2.0980742e-09    1.4257416e-06    2.6549526e-06    3.6480411e-03 
   9.7460622e+01    1.2894261e-06    8.7374929e-04    2.7370370e-04    2.0955435e-09    1.4199958e-06    2.6360047e-06    3.6480412e-03 
   9.7702126e+01    1.2894187e-06    8.7128358e-04    2.7264184e-04    2.0930595e-09    1.4143182e-06    2.6173564e-06    3.6480412e-03 
   9.7943779e+01    1.2894080e-06    8.6883322e-04    2.7157785e-04    2.0906246e-09    1.4087117e-06    2.5990148e-06    3.6480412e-03 
   9.8185653e+01    1.2894005e-06    8.6640146e-04    2.7053216e-04    2.0882342e-09    1.4031708e-06    2.5809254e-06    3.6480412e-03 
   9.8427674e+01    1.2893899e-06    8.6398486e-04    2.6948441e-04    2.0858902e-09    1.3976979e-06    2.5632886e-06    3.6480413e-03 
   9.8669915e+01    1.2893827e-06    8.6158689e-04    2.6845460e-04    2.0835879e-09    1.3922880e-06    2.5458163e-06    3.6480413e-03 
   9.8912303e+01    1.2893721e-06    8.5920351e-04    2.6741993e-04    2.0813306e-09    1.3869438e-06    2.5286377e-06    3.6480413e-03 
   9.9154910e+01    1.2893648e-06    8.5683857e-04    2.6640622e-04    2.0791126e-09    1.3816600e-06    2.5116353e-06    3.6480414e-03 
   9.9397664e+01    1.2893543e-06    8.5448803e-04    2.6538811e-04    2.0769374e-09    1.3764395e-06    2.4950582e-06    3.6480414e-03 
   9.9640635e+01    1.2893431e-06    8.5215311e-04    2.6437906e-04    2.0748020e-09    1.3712789e-06    2.4786283e-06    3.6480414e-03 
   9.9883790e+01    1.2893327e-06    8.4983468e-04    2.6337939e-04    2.0727045e-09    1.3661767e-06    2.4624554e-06    3.6480414e-03 
   1.0012713e+02    1.2893216e-06    8.4753196e-04    2.6238908e-04    2.0706455e-09    1.3611330e-06    2.4464773e-06    3.6480415e-03 
   1.0037064e+02    1.2893112e-06    8.4524553e-04    2.6140864e-04    2.0686227e-09    1.3561459e-06    2.4308058e-06    3.6480415e-03 
   1.0061434e+02    1.2893008e-06    8.4297490e-04    2.6043389e-04    2.0666358e-09    1.3512146e-06    2.4153705e-06    3.6480415e-03 
   1.0085822e+02    1.2892905e-06    8.4072008e-04    2.5946590e-04    2.0646837e-09    1.3463382e-06    2.4001895e-06    3.6480415e-03 
   1.0110228e+02    1.2892803e-06    8.3848075e-04    2.5850569e-04    2.0627657e-09    1.3415154e-06    2.3851929e-06    3.6480416e-03 
   1.0134652e+02    1.2892702e-06    8.3625723e-04    2.5755335e-04    2.0608807e-09    1.3367457e-06    2.3704597e-06    3.6480416e-03 
   1.0159093e+02    1.2892602e-06    8.3404895e-04    2.5660553e-04    2.0590285e-09    1.3320279e-06    2.3558810e-06    3.6480416e-03 
   1.0183552e+02    1.2892502e-06    8.3185611e-04    2.5566284e-04    2.0572078e-09    1.3273613e-06    2.3415277e-06    3.6480416e-03 
   1.0208029e+02    1.2892404e-06    8.2967842e-04    2.5472735e-04    2.0554185e-09    1.3227451e-06    2.3273944e-06    3.6480417e-03 
   1.0232523e+02    1.2892305e-06    8.2751589e-04    2.5380073e-04    2.0536597e-09    1.3181785e-06    2.3134521e-06    3.6480417e-03 
   1.0257035e+02    1.2892208e-06    8.2536837e-04    2.5288161e-04    2.0519307e-09    1.3136607e-06    2.2996625e-06    3.6480417e-03 
   1.0281565e+02    1.2892110e-06    8.2323571e-04    2.5196888e-04    2.0502306e-09    1.3091907e-06    2.2860954e-06    3.6480417e-03 
   1.0306112e+02    1.2892014e-06    8.2111798e-04    2.5106246e-04    2.0485590e-09    1.3047679e-06    2.2727019e-06    3.6480418e-03 
   1.0330676e+02    1.2891917e-06    8.1901475e-04    2.5016239e-04    2.0469150e-09    1.3003912e-06    2.2595519e-06    3.6480418e-03 
   1.0355257e+02    1.2891815e-06    8.1692589e-04    2.4926875e-04    2.0452985e-09    1.2960606e-06    2.2465306e-06    3.6480418e-03 
   1.0379856e+02    1.2891719e-06    8.1485174e-04    2.4838248e-04    2.0437079e-09    1.2917742e-06    2.2338534e-06    3.6480418e-03 
   1.0404472e+02    1.2891623e-06    8.1279222e-04    2.4750244e-04    2.0421435e-09    1.2875325e-06    2.2211584e-06    3.6480419e-03 
   1.0429105e+02    1.2891529e-06    8.1074690e-04    2.4662989e-04    2.0406045e-09    1.2833340e-06    2.2085558e-06    3.6480419e-03 
   1.0453755e+02    1.2891436e-06    8.0871599e-04    2.4576288e-04    2.0390903e-09    1.2791786e-06    2.1962281e-06    3.6480419e-03 
   1.0478422e+02    1.2891342e-06    8.0669906e-04    2.4490304e-04    2.0376004e-09    1.2750653e-06    2.1840607e-06    3.6480419e-03 
   1.0503106e+02    1.2891250e-06    8.0469628e-04    2.4404786e-04    2.0361343e-09    1.2709936e-06    2.1720409e-06    3.6480420e-03 
   1.0527807e+02    1.2891158e-06    8.0270738e-04    2.4320035e-04    2.0346916e-09    1.2669630e-06    2.1600823e-06    3.6480420e-03 
   1.0552525e+02    1.2891067e-06    8.0073237e-04    2.4235912e-04    2.0332718e-09    1.2629727e-06    2.1483887e-06    3.6480420e-03 
   1.0577259e+02    1.2890976e-06    7.9877113e-04    2.4152377e-04    2.0318744e-09    1.2590223e-06    2.1367638e-06    3.6480420e-03 
   1.0602010e+02    1.2890886e-06    7.9682356e-04    2.4069498e-04    2.0304993e-09    1.2551113e-06    2.1253498e-06    3.6480421e-03 
   1.0626778e+02    1.2890796e-06    7.9488960e-04    2.3987180e-04    2.0291455e-09    1.2512389e-06    2.1139973e-06    3.6480421e-03 
   1.0651563e+02    1.2890707e-06    7.9296902e-04    2.3905433e-04    2.0278130e-09    1.2474047e-06    2.1028050e-06    3.6480421e-03 
   1.0676363e+02    1.2890618e-06    7.9106192e-04    2.3824230e-04    2.0265011e-09    1.2436082e-06    2.0917103e-06    3.6480421e-03 
   1.0701181e+02    1.2890529e-06    7.8916805e-04    2.3743715e-04    2.0252093e-09    1.2398486e-06    2.0807786e-06    3.6480422e-03 
   1.0726015e+02    1.2890441e-06    7.8728750e-04    2.3663747e-04    2.0239374e-09    1.2361258e-06    2.0700618e-06    3.6480422e-03 
   1.0750865e+02    1.2890354e-06    7.8541999e-04    2.3584381e-04    2.0226850e-09    1.2324388e-06    2.0595260e-06    3.6480422e-03 
   1.0775732e+02    1.2890267e-06    7.8356566e-04    2.3505533e-04    2.0214518e-09    1.2287878e-06    2.0491274e-06    3.6480422e-03 
   1.0800615e+02    1.2890180e-06    7.8172413e-04    2.3427221e-04    2.0202373e-09    1.2251716e-06    2.0388683e-06    3.6480423e-03 
   1.0825514e+02    1.2890094e-06    7.7989566e-04    2.3349447e-04    2.0190410e-09    1.2215902e-06    2.0287378e-06    3.6480423e-03 
   1.0850429e+02    1.2890010e-06    7.7807985e-04    2.3272437e-04    2.0178628e-09    1.2180428e-06    2.0187355e-06    3.6480423e-03 
   1.0875360e+02    1.2889926e-06    7.7627695e-04    2.3195891e-04    2.0167020e-09    1.2145293e-06    2.0088294e-06    3.6480423e-03 
   1.0900308e+02    1.2889841e-06    7.7448645e-04    2.3119859e-04    2.0155588e-09    1.2110490e-06    1.9990698e-06    3.6480424e-03 
   1.0925271e+02    1.2889759e-06    7.7270874e-04    2.3044376e-04    2.0144324e-09    1.2076018e-06    1.9894022e-06    3.6480424e-03 
   1.0950250e+02    1.2889676e-06    7.7094331e-04    2.2969382e-04    2.0133227e-09    1.2041867e-06    1.9798594e-06    3.6480424e-03 
   1.0975245e+02    1.2889594e-06    7.6919043e-04    2.2894968e-04    2.0122293e-09    1.2008040e-06    1.9704017e-06    3.6480424e-03 
   1.1000256e+02    1.2889512e-06    7.6744963e-04    2.2821039e-04    2.0111521e-09    1.1974526e-06    1.9610707e-06    3.6480425e-03 
   1.1025283e+02    1.2889430e-06    7.6572126e-04    2.2747708e-04    2.0100904e-09    1.1941327e-06    1.9518328e-06    3.6480425e-03 
   1.1050325e+02    1.2889349e-06    7.6400486e-04    2.2674907e-04    2.0090443e-09    1.1908433e-06    1.9427519e-06    3.6480425e-03 
   1.1075383e+02    1.2889269e-06    7.6230070e-04    2.2602578e-04    2.0080133e-09    1.1875848e-06    1.9337382e-06    3.6480425e-03 
   1.1100457e+02    1.2889189e-06    7.6060836e-04    2.2530608e-04    2.0069972e-09    1.1843560e-06    1.9248268e-06    3.6480425e-03 
   1.1125546e+02    1.2889110e-06    7.5892811e-04    2.2459219e-04    2.0059957e-09    1.1811572e-06    1.9160115e-06    3.6480426e-03 
   1.1150651e+02    1.2889031e-06    7.5725953e-04    2.2388267e-04    2.0050086e-09    1.1779876e-06    1.9072930e-06    3.6480426e-03 
   1.1175771e+02    1.2888952e-06    7.5560285e-04    2.2317834e-04    2.0040354e-09    1.1748472e-06    1.8986887e-06    3.6480426e-03 
   1.1200906e+02    1.2888874e-06    7.5395772e-04    2.2248094e-04    2.0030763e-09    1.1717353e-06    1.8901830e-06    3.6480426e-03 
   1.1226056e+02    1.2888797e-06    7.5232434e-04    2.2178927e-04    2.0021305e-09    1.1686518e-06    1.8817581e-06    3.6480427e-03 
   1.1251222e+02    1.2888720e-06    7.5070238e-04    2.2110182e-04    2.0011982e-09    1.1655962e-06    1.8734325e-06    3.6480427e-03 
   1.1276403e+02    1.2888644e-06    7.4909204e-04    2.2041998e-04    2.0002789e-09    1.1625684e-06    1.8652165e-06    3.6480427e-03 
   1.1301599e+02    1.2888569e-06    7.4749296e-04    2.1974144e-04    1.9993727e-09    1.1595679e-06    1.8571097e-06    3.6480427e-03 
   1.1326810e+02    1.2888493e-06    7.4590527e-04    2.1906870e-04    1.9984791e-09    1.1565945e-06    1.8490754e-06    3.6480428e-03 
   1.1352036e+02    1.2888416e-06    7.4432862e-04    2.1840023e-04    1.9975982e-09    1.1536480e-06    1.8411430e-06    3.6480428e-03 
   1.1377277e+02    1.2888342e-06    7.4276333e-04    2.1773656e-04    1.9967295e-09    1.1507279e-06    1.8332921e-06    3.6480428e-03 
   1.1402533e+02    1.2888265e-06    7.4120898e-04    2.1707746e-04    1.9958728e-09    1.1478339e-06    1.8254848e-06    3.6480428e-03 
   1.1427803e+02    1.2888192e-06    7.3966581e-04    2.1642364e-04    1.9950278e-09    1.1449657e-06    1.8178120e-06    3.6480428e-03 
   1.1453089e+02    1.2888119e-06    7.3813362e-04    2.1577354e-04    1.9941943e-09    1.1421231e-06    1.8101967e-06    3.6480429e-03 
   1.1478389e+02    1.2888047e-06    7.3661227e-04    2.1512808e-04    1.9933722e-09    1.1393056e-06    1.8026676e-06    3.6480429e-03 
   1.1503703e+02    1.2887975e-06    7.3510181e-04    2.1448685e-04    1.9925613e-09    1.1365132e-06    1.7952399e-06    3.6480429e-03 
   1.1529033e+02    1.2887904e-06    7.3360201e-04    2.1384979e-04    1.9917612e-09    1.1337453e-06    1.7878393e-06    3.6480429e-03 
   1.1554376e+02    1.2887833e-06    7.3211303e-04    2.1321779e-04    1.9909720e-09    1.1310021e-06    1.7805343e-06    3.6480429e-03 
   1.1579735e+02    1.2887762e-06    7.3063450e-04    2.1259081e-04    1.9901935e-09    1.1282828e-06    1.7733274e-06    3.6480429e-03 
   1.1605107e+02    1.2887692e-06    7.2916671e-04    2.1196823e-04    1.9894254e-09    1.1255877e-06    1.7660554e-06    3.6480430e-03 
   1.1630494e+02    1.2887623e-06    7.2770928e-04    2.1135020e-04    1.9886674e-09    1.1229159e-06    1.7588033e-06    3.6480430e-03 
   1.1655896e+02    1.2887554e-06    7.2626240e-04    2.1073615e-04    1.9879196e-09    1.1202678e-06    1.7517540e-06    3.6480430e-03 
   1.1681312e+02    1.2887486e-06    7.2482574e-04    2.1012633e-04    1.9871817e-09    1.1176427e-06    1.7446874e-06    3.6480430e-03 
   1.1706742e+02    1.2887418e-06    7.2339947e-04    2.0952099e-04    1.9864536e-09    1.1150407e-06    1.7378572e-06    3.6480430e-03 
   1.1732186e+02    1.2887350e-06    7.2198336e-04    2.0891950e-04    1.9857351e-09    1.1124612e-06    1.7309351e-06    3.6480430e-03 
   1.1757644e+02    1.2887283e-06    7.2057741e-04    2.0832283e-04    1.9850260e-09    1.1099041e-06    1.7240886e-06    3.6480430e-03 
   1.1783117e+02    1.2887217e-06    7.1918156e-04    2.0772979e-04    1.9843261e-09    1.1073693e-06    1.7173022e-06    3.6480430e-03 
   1.1808604e+02    1.2887149e-06    7.1779560e-04    2.0714067e-04    1.9836356e-09    1.1048564e-06    1.7107266e-06    3.6480430e-03 
   1.1834105e+02    1.2887083e-06    7.1641980e-04    2.0655614e-04    1.9829539e-09    1.1023654e-06    1.7041104e-06    3.6480430e-03 
   1.1859620e+02    1.2887018e-06    7.1505378e-04    2.0597561e-04    1.9822808e-09    1.0998956e-06    1.6975214e-06    3.6480431e-03 
   1.1885149e+02    1.2886951e-06    7.1369766e-04    2.0539873e-04    1.9816166e-09    1.0974475e-06    1.6910220e-06    3.6480431e-03 
   1.1910691e+02    1.2886886e-06    7.1235128e-04    2.0482645e-04    1.9809608e-09    1.0950201e-06    1.6847522e-06    3.6480431e-03 
   1.1936248e+02    1.2886822e-06    7.1101476e-04    2.0425891e-04    1.9803133e-09    1.0926138e-06    1.6783727e-06    3.6480431e-03 
   1.1961819e+02    1.2886759e-06    7.0968781e-04    2.0369473e-04    1.9796740e-09    1.0902280e-06    1.6720830e-06    3.6480431e-03 
   1.1987402e+02    1.2886696e-06    7.0837054e-04    2.0313430e-04    1.9790429e-09    1.0878628e-06    1.6659901e-06    3.6480431e-03 
   1.2013000e+02    1.2886633e-06    7.0706279e-04    2.0257788e-04    1.9784197e-09    1.0855178e-06    1.6598243e-06    3.6480431e-03 
   1.2038612e+02    1.2886571e-06    7.0576449e-04    2.0202503e-04    1.9778042e-09    1.0831927e-06    1.6537054e-06    3.6480431e-03 
   1.2064237e+02    1.2886509e-06    7.0447569e-04    2.0147632e-04    1.9771967e-09    1.0808878e-06    1.6477648e-06    3.6480431e-03 
   1.2089875e+02    1.2886447e-06    7.0319614e-04    2.0093117e-04    1.9765966e-09    1.0786022e-06    1.6417650e-06    3.6480431e-03 
   1.2115527e+02    1.2886386e-06    7.0192608e-04    2.0038960e-04    1.9760040e-09    1.0763365e-06    1.6358325e-06    3.6480431e-03 
