# Supplementary material for: Research on combustion and emissions of heavy duty diesel engines under low-speed and low-load conditions in low temperature environments
Source: PLoS One. 2025 Feb 21;20(2):e0318933. doi: 10.1371/journal.pone.0318933 (PMC11844864; doi:10.1371/journal.pone.0318933)
Supplement: S1 File — (ZIP) [file pone.0318933.s001.zip › 1000rpm_30%/3-tigaojinqiwendu/Tin342K/react_ratio_bin.out]

# CONVERGE Release Build 2.3.20/  Jan 30, 2017        Run Date:Thu Aug 31 20:48:15 2023
# column       1                2                3                4                5                6                7                8                9               10               11               12               13               14               15               16               17               18               19               20               21 
#          Crank          0.0-0.1          0.1-0.2          0.2-0.3          0.3-0.4          0.4-0.5          0.5-0.6          0.6-0.7          0.7-0.8          0.8-0.9          0.9-1.0          1.0-1.1          1.1-1.2          1.2-1.3          1.3-1.4          1.4-1.5          1.5-1.6          1.6-1.7          1.7-1.8          1.8-1.9          1.9-2.0
#          (DEG)           (None)           (None)           (None)           (None)           (None)           (None)           (None)           (None)           (None)           (None)           (None)           (None)           (None)           (None)           (None)           (None)           (None)           (None)           (None)           (None)
#
  -1.4600000e+02    1.0000000e+00    0.0000000e+00    0.0000000e+00    0.0000000e+00    0.0000000e+00    0.0000000e+00    0.0000000e+00    0.0000000e+00    0.0000000e+00    0.0000000e+00    0.0000000e+00    0.0000000e+00    0.0000000e+00    0.0000000e+00    0.0000000e+00    0.0000000e+00    0.0000000e+00    0.0000000e+00    0.0000000e+00    0.0000000e+00
  -1.4587230e+02    1.0000000e+00    0.0000000e+00    0.0000000e+00    0.0000000e+00    0.0000000e+00    0.0000000e+00    0.0000000e+00    0.0000000e+00    0.0000000e+00    0.0000000e+00    0.0000000e+00    0.0000000e+00    0.0000000e+00    0.0000000e+00    0.0000000e+00    0.0000000e+00    0.0000000e+00    0.0000000e+00    0.0000000e+00    0.0000000e+00
  -1.4579372e+02    1.0000000e+00    0.0000000e+00    0.0000000e+00    0.0000000e+00    0.0000000e+00    0.0000000e+00    0.0000000e+00    0.0000000e+00    0.0000000e+00    0.0000000e+00    0.0000000e+00    0.0000000e+00    0.0000000e+00    0.0000000e+00    0.0000000e+00    0.0000000e+00    0.0000000e+00    0.0000000e+00    0.0000000e+00    0.0000000e+00
  -1.4567094e+02    1.0000000e+00    0.0000000e+00    0.0000000e+00    0.0000000e+00    0.0000000e+00    0.0000000e+00    0.0000000e+00    0.0000000e+00    0.0000000e+00    0.0000000e+00    0.0000000e+00    0.0000000e+00    0.0000000e+00    0.0000000e+00    0.0000000e+00    0.0000000e+00    0.0000000e+00    0.0000000e+00    0.0000000e+00    0.0000000e+00
  -1.4558567e+02    1.0000000e+00    0.0000000e+00    0.0000000e+00    0.0000000e+00    0.0000000e+00    0.0000000e+00    0.0000000e+00    0.0000000e+00    0.0000000e+00    0.0000000e+00    0.0000000e+00    0.0000000e+00    0.0000000e+00    0.0000000e+00    0.0000000e+00    0.0000000e+00    0.0000000e+00    0.0000000e+00    0.0000000e+00    0.0000000e+00
  -1.4547909e+02    1.0000000e+00    0.0000000e+00    0.0000000e+00    0.0000000e+00    0.0000000e+00    0.0000000e+00    0.0000000e+00    0.0000000e+00    0.0000000e+00    0.0000000e+00    0.0000000e+00    0.0000000e+00    0.0000000e+00    0.0000000e+00    0.0000000e+00    0.0000000e+00    0.0000000e+00    0.0000000e+00    0.0000000e+00    0.0000000e+00
  -1.4534587e+02    1.0000000e+00    0.0000000e+00    0.0000000e+00    0.0000000e+00    0.0000000e+00    0.0000000e+00    0.0000000e+00    0.0000000e+00    0.0000000e+00    0.0000000e+00    0.0000000e+00    0.0000000e+00    0.0000000e+00    0.0000000e+00    0.0000000e+00    0.0000000e+00    0.0000000e+00    0.0000000e+00    0.0000000e+00    0.0000000e+00
  -1.4517933e+02    1.0000000e+00    0.0000000e+00    0.0000000e+00    0.0000000e+00    0.0000000e+00    0.0000000e+00    0.0000000e+00    0.0000000e+00    0.0000000e+00    0.0000000e+00    0.0000000e+00    0.0000000e+00    0.0000000e+00    0.0000000e+00    0.0000000e+00    0.0000000e+00    0.0000000e+00    0.0000000e+00    0.0000000e+00    0.0000000e+00
  -1.4497117e+02    1.0000000e+00    0.0000000e+00    0.0000000e+00    0.0000000e+00    0.0000000e+00    0.0000000e+00    0.0000000e+00    0.0000000e+00    0.0000000e+00    0.0000000e+00    0.0000000e+00    0.0000000e+00    0.0000000e+00    0.0000000e+00    0.0000000e+00    0.0000000e+00    0.0000000e+00    0.0000000e+00    0.0000000e+00    0.0000000e+00
  -1.4471096e+02    1.0000000e+00    0.0000000e+00    0.0000000e+00    0.0000000e+00    0.0000000e+00    0.0000000e+00    0.0000000e+00    0.0000000e+00    0.0000000e+00    0.0000000e+00    0.0000000e+00    0.0000000e+00    0.0000000e+00    0.0000000e+00    0.0000000e+00    0.0000000e+00    0.0000000e+00    0.0000000e+00    0.0000000e+00    0.0000000e+00
  -1.4438570e+02    1.0000000e+00    0.0000000e+00    0.0000000e+00    0.0000000e+00    0.0000000e+00    0.0000000e+00    0.0000000e+00    0.0000000e+00    0.0000000e+00    0.0000000e+00    0.0000000e+00    0.0000000e+00    0.0000000e+00    0.0000000e+00    0.0000000e+00    0.0000000e+00    0.0000000e+00    0.0000000e+00    0.0000000e+00    0.0000000e+00
  -1.4397912e+02    1.0000000e+00    0.0000000e+00    0.0000000e+00    0.0000000e+00    0.0000000e+00    0.0000000e+00    0.0000000e+00    0.0000000e+00    0.0000000e+00    0.0000000e+00    0.0000000e+00    0.0000000e+00    0.0000000e+00    0.0000000e+00    0.0000000e+00    0.0000000e+00    0.0000000e+00    0.0000000e+00    0.0000000e+00    0.0000000e+00
  -1.4347090e+02    1.0000000e+00    0.0000000e+00    0.0000000e+00    0.0000000e+00    0.0000000e+00    0.0000000e+00    0.0000000e+00    0.0000000e+00    0.0000000e+00    0.0000000e+00    0.0000000e+00    0.0000000e+00    0.0000000e+00    0.0000000e+00    0.0000000e+00    0.0000000e+00    0.0000000e+00    0.0000000e+00    0.0000000e+00    0.0000000e+00
  -1.4287090e+02    1.0000000e+00    0.0000000e+00    0.0000000e+00    0.0000000e+00    0.0000000e+00    0.0000000e+00    0.0000000e+00    0.0000000e+00    0.0000000e+00    0.0000000e+00    0.0000000e+00    0.0000000e+00    0.0000000e+00    0.0000000e+00    0.0000000e+00    0.0000000e+00    0.0000000e+00    0.0000000e+00    0.0000000e+00    0.0000000e+00
  -1.4227090e+02    1.0000000e+00    0.0000000e+00    0.0000000e+00    0.0000000e+00    0.0000000e+00    0.0000000e+00    0.0000000e+00    0.0000000e+00    0.0000000e+00    0.0000000e+00    0.0000000e+00    0.0000000e+00    0.0000000e+00    0.0000000e+00    0.0000000e+00    0.0000000e+00    0.0000000e+00    0.0000000e+00    0.0000000e+00    0.0000000e+00
  -1.4167090e+02    1.0000000e+00    0.0000000e+00    0.0000000e+00    0.0000000e+00    0.0000000e+00    0.0000000e+00    0.0000000e+00    0.0000000e+00    0.0000000e+00    0.0000000e+00    0.0000000e+00    0.0000000e+00    0.0000000e+00    0.0000000e+00    0.0000000e+00    0.0000000e+00    0.0000000e+00    0.0000000e+00    0.0000000e+00    0.0000000e+00
  -1.4107090e+02    1.0000000e+00    0.0000000e+00    0.0000000e+00    0.0000000e+00    0.0000000e+00    0.0000000e+00    0.0000000e+00    0.0000000e+00    0.0000000e+00    0.0000000e+00    0.0000000e+00    0.0000000e+00    0.0000000e+00    0.0000000e+00    0.0000000e+00    0.0000000e+00    0.0000000e+00    0.0000000e+00    0.0000000e+00    0.0000000e+00
  -1.4047090e+02    1.0000000e+00    0.0000000e+00    0.0000000e+00    0.0000000e+00    0.0000000e+00    0.0000000e+00    0.0000000e+00    0.0000000e+00    0.0000000e+00    0.0000000e+00    0.0000000e+00    0.0000000e+00    0.0000000e+00    0.0000000e+00    0.0000000e+00    0.0000000e+00    0.0000000e+00    0.0000000e+00    0.0000000e+00    0.0000000e+00
  -1.3987090e+02    1.0000000e+00    0.0000000e+00    0.0000000e+00    0.0000000e+00    0.0000000e+00    0.0000000e+00    0.0000000e+00    0.0000000e+00    0.0000000e+00    0.0000000e+00    0.0000000e+00    0.0000000e+00    0.0000000e+00    0.0000000e+00    0.0000000e+00    0.0000000e+00    0.0000000e+00    0.0000000e+00    0.0000000e+00    0.0000000e+00
  -1.3927090e+02    1.0000000e+00    0.0000000e+00    0.0000000e+00    0.0000000e+00    0.0000000e+00    0.0000000e+00    0.0000000e+00    0.0000000e+00    0.0000000e+00    0.0000000e+00    0.0000000e+00    0.0000000e+00    0.0000000e+00    0.0000000e+00    0.0000000e+00    0.0000000e+00    0.0000000e+00    0.0000000e+00    0.0000000e+00    0.0000000e+00
  -1.3867090e+02    1.0000000e+00    0.0000000e+00    0.0000000e+00    0.0000000e+00    0.0000000e+00    0.0000000e+00    0.0000000e+00    0.0000000e+00    0.0000000e+00    0.0000000e+00    0.0000000e+00    0.0000000e+00    0.0000000e+00    0.0000000e+00    0.0000000e+00    0.0000000e+00    0.0000000e+00    0.0000000e+00    0.0000000e+00    0.0000000e+00
  -1.3807090e+02    1.0000000e+00    0.0000000e+00    0.0000000e+00    0.0000000e+00    0.0000000e+00    0.0000000e+00    0.0000000e+00    0.0000000e+00    0.0000000e+00    0.0000000e+00    0.0000000e+00    0.0000000e+00    0.0000000e+00    0.0000000e+00    0.0000000e+00    0.0000000e+00    0.0000000e+00    0.0000000e+00    0.0000000e+00    0.0000000e+00
  -1.3747090e+02    1.0000000e+00    0.0000000e+00    0.0000000e+00    0.0000000e+00    0.0000000e+00    0.0000000e+00    0.0000000e+00    0.0000000e+00    0.0000000e+00    0.0000000e+00    0.0000000e+00    0.0000000e+00    0.0000000e+00    0.0000000e+00    0.0000000e+00    0.0000000e+00    0.0000000e+00    0.0000000e+00    0.0000000e+00    0.0000000e+00
  -1.3687090e+02    1.0000000e+00    0.0000000e+00    0.0000000e+00    0.0000000e+00    0.0000000e+00    0.0000000e+00    0.0000000e+00    0.0000000e+00    0.0000000e+00    0.0000000e+00    0.0000000e+00    0.0000000e+00    0.0000000e+00    0.0000000e+00    0.0000000e+00    0.0000000e+00    0.0000000e+00    0.0000000e+00    0.0000000e+00    0.0000000e+00
  -1.3627090e+02    1.0000000e+00    0.0000000e+00    0.0000000e+00    0.0000000e+00    0.0000000e+00    0.0000000e+00    0.0000000e+00    0.0000000e+00    0.0000000e+00    0.0000000e+00    0.0000000e+00    0.0000000e+00    0.0000000e+00    0.0000000e+00    0.0000000e+00    0.0000000e+00    0.0000000e+00    0.0000000e+00    0.0000000e+00    0.0000000e+00
  -1.3567090e+02    1.0000000e+00    0.0000000e+00    0.0000000e+00    0.0000000e+00    0.0000000e+00    0.0000000e+00    0.0000000e+00    0.0000000e+00    0.0000000e+00    0.0000000e+00    0.0000000e+00    0.0000000e+00    0.0000000e+00    0.0000000e+00    0.0000000e+00    0.0000000e+00    0.0000000e+00    0.0000000e+00    0.0000000e+00    0.0000000e+00
  -1.3507090e+02    1.0000000e+00    0.0000000e+00    0.0000000e+00    0.0000000e+00    0.0000000e+00    0.0000000e+00    0.0000000e+00    0.0000000e+00    0.0000000e+00    0.0000000e+00    0.0000000e+00    0.0000000e+00    0.0000000e+00    0.0000000e+00    0.0000000e+00    0.0000000e+00    0.0000000e+00    0.0000000e+00    0.0000000e+00    0.0000000e+00
  -1.3447090e+02    1.0000000e+00    0.0000000e+00    0.0000000e+00    0.0000000e+00    0.0000000e+00    0.0000000e+00    0.0000000e+00    0.0000000e+00    0.0000000e+00    0.0000000e+00    0.0000000e+00    0.0000000e+00    0.0000000e+00    0.0000000e+00    0.0000000e+00    0.0000000e+00    0.0000000e+00    0.0000000e+00    0.0000000e+00    0.0000000e+00
  -1.3387090e+02    1.0000000e+00    0.0000000e+00    0.0000000e+00    0.0000000e+00    0.0000000e+00    0.0000000e+00    0.0000000e+00    0.0000000e+00    0.0000000e+00    0.0000000e+00    0.0000000e+00    0.0000000e+00    0.0000000e+00    0.0000000e+00    0.0000000e+00    0.0000000e+00    0.0000000e+00    0.0000000e+00    0.0000000e+00    0.0000000e+00
  -1.3327090e+02    1.0000000e+00    0.0000000e+00    0.0000000e+00    0.0000000e+00    0.0000000e+00    0.0000000e+00    0.0000000e+00    0.0000000e+00    0.0000000e+00    0.0000000e+00    0.0000000e+00    0.0000000e+00    0.0000000e+00    0.0000000e+00    0.0000000e+00    0.0000000e+00    0.0000000e+00    0.0000000e+00    0.0000000e+00    0.0000000e+00
  -1.3267090e+02    1.0000000e+00    0.0000000e+00    0.0000000e+00    0.0000000e+00    0.0000000e+00    0.0000000e+00    0.0000000e+00    0.0000000e+00    0.0000000e+00    0.0000000e+00    0.0000000e+00    0.0000000e+00    0.0000000e+00    0.0000000e+00    0.0000000e+00    0.0000000e+00    0.0000000e+00    0.0000000e+00    0.0000000e+00    0.0000000e+00
  -1.3207090e+02    1.0000000e+00    0.0000000e+00    0.0000000e+00    0.0000000e+00    0.0000000e+00    0.0000000e+00    0.0000000e+00    0.0000000e+00    0.0000000e+00    0.0000000e+00    0.0000000e+00    0.0000000e+00    0.0000000e+00    0.0000000e+00    0.0000000e+00    0.0000000e+00    0.0000000e+00    0.0000000e+00    0.0000000e+00    0.0000000e+00
  -1.3147090e+02    1.0000000e+00    0.0000000e+00    0.0000000e+00    0.0000000e+00    0.0000000e+00    0.0000000e+00    0.0000000e+00    0.0000000e+00    0.0000000e+00    0.0000000e+00    0.0000000e+00    0.0000000e+00    0.0000000e+00    0.0000000e+00    0.0000000e+00    0.0000000e+00    0.0000000e+00    0.0000000e+00    0.0000000e+00    0.0000000e+00
  -1.3087090e+02    1.0000000e+00    0.0000000e+00    0.0000000e+00    0.0000000e+00    0.0000000e+00    0.0000000e+00    0.0000000e+00    0.0000000e+00    0.0000000e+00    0.0000000e+00    0.0000000e+00    0.0000000e+00    0.0000000e+00    0.0000000e+00    0.0000000e+00    0.0000000e+00    0.0000000e+00    0.0000000e+00    0.0000000e+00    0.0000000e+00
  -1.3027090e+02    1.0000000e+00    0.0000000e+00    0.0000000e+00    0.0000000e+00    0.0000000e+00    0.0000000e+00    0.0000000e+00    0.0000000e+00    0.0000000e+00    0.0000000e+00    0.0000000e+00    0.0000000e+00    0.0000000e+00    0.0000000e+00    0.0000000e+00    0.0000000e+00    0.0000000e+00    0.0000000e+00    0.0000000e+00    0.0000000e+00
  -1.2967090e+02    1.0000000e+00    0.0000000e+00    0.0000000e+00    0.0000000e+00    0.0000000e+00    0.0000000e+00    0.0000000e+00    0.0000000e+00    0.0000000e+00    0.0000000e+00    0.0000000e+00    0.0000000e+00    0.0000000e+00    0.0000000e+00    0.0000000e+00    0.0000000e+00    0.0000000e+00    0.0000000e+00    0.0000000e+00    0.0000000e+00
  -1.2907090e+02    1.0000000e+00    0.0000000e+00    0.0000000e+00    0.0000000e+00    0.0000000e+00    0.0000000e+00    0.0000000e+00    0.0000000e+00    0.0000000e+00    0.0000000e+00    0.0000000e+00    0.0000000e+00    0.0000000e+00    0.0000000e+00    0.0000000e+00    0.0000000e+00    0.0000000e+00    0.0000000e+00    0.0000000e+00    0.0000000e+00
  -1.2847090e+02    1.0000000e+00    0.0000000e+00    0.0000000e+00    0.0000000e+00    0.0000000e+00    0.0000000e+00    0.0000000e+00    0.0000000e+00    0.0000000e+00    0.0000000e+00    0.0000000e+00    0.0000000e+00    0.0000000e+00    0.0000000e+00    0.0000000e+00    0.0000000e+00    0.0000000e+00    0.0000000e+00    0.0000000e+00    0.0000000e+00
  -1.2787090e+02    1.0000000e+00    0.0000000e+00    0.0000000e+00    0.0000000e+00    0.0000000e+00    0.0000000e+00    0.0000000e+00    0.0000000e+00    0.0000000e+00    0.0000000e+00    0.0000000e+00    0.0000000e+00    0.0000000e+00    0.0000000e+00    0.0000000e+00    0.0000000e+00    0.0000000e+00    0.0000000e+00    0.0000000e+00    0.0000000e+00
  -1.2727090e+02    1.0000000e+00    0.0000000e+00    0.0000000e+00    0.0000000e+00    0.0000000e+00    0.0000000e+00    0.0000000e+00    0.0000000e+00    0.0000000e+00    0.0000000e+00    0.0000000e+00    0.0000000e+00    0.0000000e+00    0.0000000e+00    0.0000000e+00    0.0000000e+00    0.0000000e+00    0.0000000e+00    0.0000000e+00    0.0000000e+00
  -1.2667090e+02    1.0000000e+00    0.0000000e+00    0.0000000e+00    0.0000000e+00    0.0000000e+00    0.0000000e+00    0.0000000e+00    0.0000000e+00    0.0000000e+00    0.0000000e+00    0.0000000e+00    0.0000000e+00    0.0000000e+00    0.0000000e+00    0.0000000e+00    0.0000000e+00    0.0000000e+00    0.0000000e+00    0.0000000e+00    0.0000000e+00
  -1.2607090e+02    1.0000000e+00    0.0000000e+00    0.0000000e+00    0.0000000e+00    0.0000000e+00    0.0000000e+00    0.0000000e+00    0.0000000e+00    0.0000000e+00    0.0000000e+00    0.0000000e+00    0.0000000e+00    0.0000000e+00    0.0000000e+00    0.0000000e+00    0.0000000e+00    0.0000000e+00    0.0000000e+00    0.0000000e+00    0.0000000e+00
  -1.2547090e+02    1.0000000e+00    0.0000000e+00    0.0000000e+00    0.0000000e+00    0.0000000e+00    0.0000000e+00    0.0000000e+00    0.0000000e+00    0.0000000e+00    0.0000000e+00    0.0000000e+00    0.0000000e+00    0.0000000e+00    0.0000000e+00    0.0000000e+00    0.0000000e+00    0.0000000e+00    0.0000000e+00    0.0000000e+00    0.0000000e+00
  -1.2487090e+02    1.0000000e+00    0.0000000e+00    0.0000000e+00    0.0000000e+00    0.0000000e+00    0.0000000e+00    0.0000000e+00    0.0000000e+00    0.0000000e+00    0.0000000e+00    0.0000000e+00    0.0000000e+00    0.0000000e+00    0.0000000e+00    0.0000000e+00    0.0000000e+00    0.0000000e+00    0.0000000e+00    0.0000000e+00    0.0000000e+00
  -1.2427090e+02    1.0000000e+00    0.0000000e+00    0.0000000e+00    0.0000000e+00    0.0000000e+00    0.0000000e+00    0.0000000e+00    0.0000000e+00    0.0000000e+00    0.0000000e+00    0.0000000e+00    0.0000000e+00    0.0000000e+00    0.0000000e+00    0.0000000e+00    0.0000000e+00    0.0000000e+00    0.0000000e+00    0.0000000e+00    0.0000000e+00
  -1.2367090e+02    1.0000000e+00    0.0000000e+00    0.0000000e+00    0.0000000e+00    0.0000000e+00    0.0000000e+00    0.0000000e+00    0.0000000e+00    0.0000000e+00    0.0000000e+00    0.0000000e+00    0.0000000e+00    0.0000000e+00    0.0000000e+00    0.0000000e+00    0.0000000e+00    0.0000000e+00    0.0000000e+00    0.0000000e+00    0.0000000e+00
  -1.2307090e+02    1.0000000e+00    0.0000000e+00    0.0000000e+00    0.0000000e+00    0.0000000e+00    0.0000000e+00    0.0000000e+00    0.0000000e+00    0.0000000e+00    0.0000000e+00    0.0000000e+00    0.0000000e+00    0.0000000e+00    0.0000000e+00    0.0000000e+00    0.0000000e+00    0.0000000e+00    0.0000000e+00    0.0000000e+00    0.0000000e+00
  -1.2247090e+02    1.0000000e+00    0.0000000e+00    0.0000000e+00    0.0000000e+00    0.0000000e+00    0.0000000e+00    0.0000000e+00    0.0000000e+00    0.0000000e+00    0.0000000e+00    0.0000000e+00    0.0000000e+00    0.0000000e+00    0.0000000e+00    0.0000000e+00    0.0000000e+00    0.0000000e+00    0.0000000e+00    0.0000000e+00    0.0000000e+00
  -1.2187090e+02    1.0000000e+00    0.0000000e+00    0.0000000e+00    0.0000000e+00    0.0000000e+00    0.0000000e+00    0.0000000e+00    0.0000000e+00    0.0000000e+00    0.0000000e+00    0.0000000e+00    0.0000000e+00    0.0000000e+00    0.0000000e+00    0.0000000e+00    0.0000000e+00    0.0000000e+00    0.0000000e+00    0.0000000e+00    0.0000000e+00
  -1.2127090e+02    1.0000000e+00    0.0000000e+00    0.0000000e+00    0.0000000e+00    0.0000000e+00    0.0000000e+00    0.0000000e+00    0.0000000e+00    0.0000000e+00    0.0000000e+00    0.0000000e+00    0.0000000e+00    0.0000000e+00    0.0000000e+00    0.0000000e+00    0.0000000e+00    0.0000000e+00    0.0000000e+00    0.0000000e+00    0.0000000e+00
  -1.2067611e+02    1.0000000e+00    0.0000000e+00    0.0000000e+00    0.0000000e+00    0.0000000e+00    0.0000000e+00    0.0000000e+00    0.0000000e+00    0.0000000e+00    0.0000000e+00    0.0000000e+00    0.0000000e+00    0.0000000e+00    0.0000000e+00    0.0000000e+00    0.0000000e+00    0.0000000e+00    0.0000000e+00    0.0000000e+00    0.0000000e+00
  -1.2008717e+02    1.0000000e+00    0.0000000e+00    0.0000000e+00    0.0000000e+00    0.0000000e+00    0.0000000e+00    0.0000000e+00    0.0000000e+00    0.0000000e+00    0.0000000e+00    0.0000000e+00    0.0000000e+00    0.0000000e+00    0.0000000e+00    0.0000000e+00    0.0000000e+00    0.0000000e+00    0.0000000e+00    0.0000000e+00    0.0000000e+00
  -1.1950389e+02    1.0000000e+00    0.0000000e+00    0.0000000e+00    0.0000000e+00    0.0000000e+00    0.0000000e+00    0.0000000e+00    0.0000000e+00    0.0000000e+00    0.0000000e+00    0.0000000e+00    0.0000000e+00    0.0000000e+00    0.0000000e+00    0.0000000e+00    0.0000000e+00    0.0000000e+00    0.0000000e+00    0.0000000e+00    0.0000000e+00
  -1.1892610e+02    1.0000000e+00    0.0000000e+00    0.0000000e+00    0.0000000e+00    0.0000000e+00    0.0000000e+00    0.0000000e+00    0.0000000e+00    0.0000000e+00    0.0000000e+00    0.0000000e+00    0.0000000e+00    0.0000000e+00    0.0000000e+00    0.0000000e+00    0.0000000e+00    0.0000000e+00    0.0000000e+00    0.0000000e+00    0.0000000e+00
  -1.1835364e+02    1.0000000e+00    0.0000000e+00    0.0000000e+00    0.0000000e+00    0.0000000e+00    0.0000000e+00    0.0000000e+00    0.0000000e+00    0.0000000e+00    0.0000000e+00    0.0000000e+00    0.0000000e+00    0.0000000e+00    0.0000000e+00    0.0000000e+00    0.0000000e+00    0.0000000e+00    0.0000000e+00    0.0000000e+00    0.0000000e+00
  -1.1778632e+02    1.0000000e+00    0.0000000e+00    0.0000000e+00    0.0000000e+00    0.0000000e+00    0.0000000e+00    0.0000000e+00    0.0000000e+00    0.0000000e+00    0.0000000e+00    0.0000000e+00    0.0000000e+00    0.0000000e+00    0.0000000e+00    0.0000000e+00    0.0000000e+00    0.0000000e+00    0.0000000e+00    0.0000000e+00    0.0000000e+00
  -1.1722396e+02    1.0000000e+00    0.0000000e+00    0.0000000e+00    0.0000000e+00    0.0000000e+00    0.0000000e+00    0.0000000e+00    0.0000000e+00    0.0000000e+00    0.0000000e+00    0.0000000e+00    0.0000000e+00    0.0000000e+00    0.0000000e+00    0.0000000e+00    0.0000000e+00    0.0000000e+00    0.0000000e+00    0.0000000e+00    0.0000000e+00
  -1.1666646e+02    1.0000000e+00    0.0000000e+00    0.0000000e+00    0.0000000e+00    0.0000000e+00    0.0000000e+00    0.0000000e+00    0.0000000e+00    0.0000000e+00    0.0000000e+00    0.0000000e+00    0.0000000e+00    0.0000000e+00    0.0000000e+00    0.0000000e+00    0.0000000e+00    0.0000000e+00    0.0000000e+00    0.0000000e+00    0.0000000e+00
  -1.1611365e+02    1.0000000e+00    0.0000000e+00    0.0000000e+00    0.0000000e+00    0.0000000e+00    0.0000000e+00    0.0000000e+00    0.0000000e+00    0.0000000e+00    0.0000000e+00    0.0000000e+00    0.0000000e+00    0.0000000e+00    0.0000000e+00    0.0000000e+00    0.0000000e+00    0.0000000e+00    0.0000000e+00    0.0000000e+00    0.0000000e+00
  -1.1556538e+02    1.0000000e+00    0.0000000e+00    0.0000000e+00    0.0000000e+00    0.0000000e+00    0.0000000e+00    0.0000000e+00    0.0000000e+00    0.0000000e+00    0.0000000e+00    0.0000000e+00    0.0000000e+00    0.0000000e+00    0.0000000e+00    0.0000000e+00    0.0000000e+00    0.0000000e+00    0.0000000e+00    0.0000000e+00    0.0000000e+00
  -1.1502155e+02    1.0000000e+00    0.0000000e+00    0.0000000e+00    0.0000000e+00    0.0000000e+00    0.0000000e+00    0.0000000e+00    0.0000000e+00    0.0000000e+00    0.0000000e+00    0.0000000e+00    0.0000000e+00    0.0000000e+00    0.0000000e+00    0.0000000e+00    0.0000000e+00    0.0000000e+00    0.0000000e+00    0.0000000e+00    0.0000000e+00
  -1.1448200e+02    1.0000000e+00    0.0000000e+00    0.0000000e+00    0.0000000e+00    0.0000000e+00    0.0000000e+00    0.0000000e+00    0.0000000e+00    0.0000000e+00    0.0000000e+00    0.0000000e+00    0.0000000e+00    0.0000000e+00    0.0000000e+00    0.0000000e+00    0.0000000e+00    0.0000000e+00    0.0000000e+00    0.0000000e+00    0.0000000e+00
  -1.1394661e+02    1.0000000e+00    0.0000000e+00    0.0000000e+00    0.0000000e+00    0.0000000e+00    0.0000000e+00    0.0000000e+00    0.0000000e+00    0.0000000e+00    0.0000000e+00    0.0000000e+00    0.0000000e+00    0.0000000e+00    0.0000000e+00    0.0000000e+00    0.0000000e+00    0.0000000e+00    0.0000000e+00    0.0000000e+00    0.0000000e+00
  -1.1341530e+02    1.0000000e+00    0.0000000e+00    0.0000000e+00    0.0000000e+00    0.0000000e+00    0.0000000e+00    0.0000000e+00    0.0000000e+00    0.0000000e+00    0.0000000e+00    0.0000000e+00    0.0000000e+00    0.0000000e+00    0.0000000e+00    0.0000000e+00    0.0000000e+00    0.0000000e+00    0.0000000e+00    0.0000000e+00    0.0000000e+00
  -1.1288790e+02    1.0000000e+00    0.0000000e+00    0.0000000e+00    0.0000000e+00    0.0000000e+00    0.0000000e+00    0.0000000e+00    0.0000000e+00    0.0000000e+00    0.0000000e+00    0.0000000e+00    0.0000000e+00    0.0000000e+00    0.0000000e+00    0.0000000e+00    0.0000000e+00    0.0000000e+00    0.0000000e+00    0.0000000e+00    0.0000000e+00
  -1.1236435e+02    1.0000000e+00    0.0000000e+00    0.0000000e+00    0.0000000e+00    0.0000000e+00    0.0000000e+00    0.0000000e+00    0.0000000e+00    0.0000000e+00    0.0000000e+00    0.0000000e+00    0.0000000e+00    0.0000000e+00    0.0000000e+00    0.0000000e+00    0.0000000e+00    0.0000000e+00    0.0000000e+00    0.0000000e+00    0.0000000e+00
  -1.1184453e+02    1.0000000e+00    0.0000000e+00    0.0000000e+00    0.0000000e+00    0.0000000e+00    0.0000000e+00    0.0000000e+00    0.0000000e+00    0.0000000e+00    0.0000000e+00    0.0000000e+00    0.0000000e+00    0.0000000e+00    0.0000000e+00    0.0000000e+00    0.0000000e+00    0.0000000e+00    0.0000000e+00    0.0000000e+00    0.0000000e+00
  -1.1132833e+02    1.0000000e+00    0.0000000e+00    0.0000000e+00    0.0000000e+00    0.0000000e+00    0.0000000e+00    0.0000000e+00    0.0000000e+00    0.0000000e+00    0.0000000e+00    0.0000000e+00    0.0000000e+00    0.0000000e+00    0.0000000e+00    0.0000000e+00    0.0000000e+00    0.0000000e+00    0.0000000e+00    0.0000000e+00    0.0000000e+00
  -1.1081566e+02    1.0000000e+00    0.0000000e+00    0.0000000e+00    0.0000000e+00    0.0000000e+00    0.0000000e+00    0.0000000e+00    0.0000000e+00    0.0000000e+00    0.0000000e+00    0.0000000e+00    0.0000000e+00    0.0000000e+00    0.0000000e+00    0.0000000e+00    0.0000000e+00    0.0000000e+00    0.0000000e+00    0.0000000e+00    0.0000000e+00
  -1.1030642e+02    1.0000000e+00    0.0000000e+00    0.0000000e+00    0.0000000e+00    0.0000000e+00    0.0000000e+00    0.0000000e+00    0.0000000e+00    0.0000000e+00    0.0000000e+00    0.0000000e+00    0.0000000e+00    0.0000000e+00    0.0000000e+00    0.0000000e+00    0.0000000e+00    0.0000000e+00    0.0000000e+00    0.0000000e+00    0.0000000e+00
  -1.0980052e+02    1.0000000e+00    0.0000000e+00    0.0000000e+00    0.0000000e+00    0.0000000e+00    0.0000000e+00    0.0000000e+00    0.0000000e+00    0.0000000e+00    0.0000000e+00    0.0000000e+00    0.0000000e+00    0.0000000e+00    0.0000000e+00    0.0000000e+00    0.0000000e+00    0.0000000e+00    0.0000000e+00    0.0000000e+00    0.0000000e+00
  -1.0929789e+02    1.0000000e+00    0.0000000e+00    0.0000000e+00    0.0000000e+00    0.0000000e+00    0.0000000e+00    0.0000000e+00    0.0000000e+00    0.0000000e+00    0.0000000e+00    0.0000000e+00    0.0000000e+00    0.0000000e+00    0.0000000e+00    0.0000000e+00    0.0000000e+00    0.0000000e+00    0.0000000e+00    0.0000000e+00    0.0000000e+00
  -1.0879844e+02    1.0000000e+00    0.0000000e+00    0.0000000e+00    0.0000000e+00    0.0000000e+00    0.0000000e+00    0.0000000e+00    0.0000000e+00    0.0000000e+00    0.0000000e+00    0.0000000e+00    0.0000000e+00    0.0000000e+00    0.0000000e+00    0.0000000e+00    0.0000000e+00    0.0000000e+00    0.0000000e+00    0.0000000e+00    0.0000000e+00
  -1.0830207e+02    1.0000000e+00    0.0000000e+00    0.0000000e+00    0.0000000e+00    0.0000000e+00    0.0000000e+00    0.0000000e+00    0.0000000e+00    0.0000000e+00    0.0000000e+00    0.0000000e+00    0.0000000e+00    0.0000000e+00    0.0000000e+00    0.0000000e+00    0.0000000e+00    0.0000000e+00    0.0000000e+00    0.0000000e+00    0.0000000e+00
  -1.0780872e+02    1.0000000e+00    0.0000000e+00    0.0000000e+00    0.0000000e+00    0.0000000e+00    0.0000000e+00    0.0000000e+00    0.0000000e+00    0.0000000e+00    0.0000000e+00    0.0000000e+00    0.0000000e+00    0.0000000e+00    0.0000000e+00    0.0000000e+00    0.0000000e+00    0.0000000e+00    0.0000000e+00    0.0000000e+00    0.0000000e+00
  -1.0731831e+02    1.0000000e+00    0.0000000e+00    0.0000000e+00    0.0000000e+00    0.0000000e+00    0.0000000e+00    0.0000000e+00    0.0000000e+00    0.0000000e+00    0.0000000e+00    0.0000000e+00    0.0000000e+00    0.0000000e+00    0.0000000e+00    0.0000000e+00    0.0000000e+00    0.0000000e+00    0.0000000e+00    0.0000000e+00    0.0000000e+00
  -1.0683077e+02    1.0000000e+00    0.0000000e+00    0.0000000e+00    0.0000000e+00    0.0000000e+00    0.0000000e+00    0.0000000e+00    0.0000000e+00    0.0000000e+00    0.0000000e+00    0.0000000e+00    0.0000000e+00    0.0000000e+00    0.0000000e+00    0.0000000e+00    0.0000000e+00    0.0000000e+00    0.0000000e+00    0.0000000e+00    0.0000000e+00
  -1.0634601e+02    1.0000000e+00    0.0000000e+00    0.0000000e+00    0.0000000e+00    0.0000000e+00    0.0000000e+00    0.0000000e+00    0.0000000e+00    0.0000000e+00    0.0000000e+00    0.0000000e+00    0.0000000e+00    0.0000000e+00    0.0000000e+00    0.0000000e+00    0.0000000e+00    0.0000000e+00    0.0000000e+00    0.0000000e+00    0.0000000e+00
  -1.0586398e+02    1.0000000e+00    0.0000000e+00    0.0000000e+00    0.0000000e+00    0.0000000e+00    0.0000000e+00    0.0000000e+00    0.0000000e+00    0.0000000e+00    0.0000000e+00    0.0000000e+00    0.0000000e+00    0.0000000e+00    0.0000000e+00    0.0000000e+00    0.0000000e+00    0.0000000e+00    0.0000000e+00    0.0000000e+00    0.0000000e+00
  -1.0538460e+02    1.0000000e+00    0.0000000e+00    0.0000000e+00    0.0000000e+00    0.0000000e+00    0.0000000e+00    0.0000000e+00    0.0000000e+00    0.0000000e+00    0.0000000e+00    0.0000000e+00    0.0000000e+00    0.0000000e+00    0.0000000e+00    0.0000000e+00    0.0000000e+00    0.0000000e+00    0.0000000e+00    0.0000000e+00    0.0000000e+00
  -1.0490780e+02    1.0000000e+00    0.0000000e+00    0.0000000e+00    0.0000000e+00    0.0000000e+00    0.0000000e+00    0.0000000e+00    0.0000000e+00    0.0000000e+00    0.0000000e+00    0.0000000e+00    0.0000000e+00    0.0000000e+00    0.0000000e+00    0.0000000e+00    0.0000000e+00    0.0000000e+00    0.0000000e+00    0.0000000e+00    0.0000000e+00
  -1.0443354e+02    1.0000000e+00    0.0000000e+00    0.0000000e+00    0.0000000e+00    0.0000000e+00    0.0000000e+00    0.0000000e+00    0.0000000e+00    0.0000000e+00    0.0000000e+00    0.0000000e+00    0.0000000e+00    0.0000000e+00    0.0000000e+00    0.0000000e+00    0.0000000e+00    0.0000000e+00    0.0000000e+00    0.0000000e+00    0.0000000e+00
  -1.0396174e+02    1.0000000e+00    0.0000000e+00    0.0000000e+00    0.0000000e+00    0.0000000e+00    0.0000000e+00    0.0000000e+00    0.0000000e+00    0.0000000e+00    0.0000000e+00    0.0000000e+00    0.0000000e+00    0.0000000e+00    0.0000000e+00    0.0000000e+00    0.0000000e+00    0.0000000e+00    0.0000000e+00    0.0000000e+00    0.0000000e+00
  -1.0349235e+02    1.0000000e+00    0.0000000e+00    0.0000000e+00    0.0000000e+00    0.0000000e+00    0.0000000e+00    0.0000000e+00    0.0000000e+00    0.0000000e+00    0.0000000e+00    0.0000000e+00    0.0000000e+00    0.0000000e+00    0.0000000e+00    0.0000000e+00    0.0000000e+00    0.0000000e+00    0.0000000e+00    0.0000000e+00    0.0000000e+00
  -1.0302529e+02    1.0000000e+00    0.0000000e+00    0.0000000e+00    0.0000000e+00    0.0000000e+00    0.0000000e+00    0.0000000e+00    0.0000000e+00    0.0000000e+00    0.0000000e+00    0.0000000e+00    0.0000000e+00    0.0000000e+00    0.0000000e+00    0.0000000e+00    0.0000000e+00    0.0000000e+00    0.0000000e+00    0.0000000e+00    0.0000000e+00
  -1.0256053e+02    1.0000000e+00    0.0000000e+00    0.0000000e+00    0.0000000e+00    0.0000000e+00    0.0000000e+00    0.0000000e+00    0.0000000e+00    0.0000000e+00    0.0000000e+00    0.0000000e+00    0.0000000e+00    0.0000000e+00    0.0000000e+00    0.0000000e+00    0.0000000e+00    0.0000000e+00    0.0000000e+00    0.0000000e+00    0.0000000e+00
  -1.0209800e+02    1.0000000e+00    0.0000000e+00    0.0000000e+00    0.0000000e+00    0.0000000e+00    0.0000000e+00    0.0000000e+00    0.0000000e+00    0.0000000e+00    0.0000000e+00    0.0000000e+00    0.0000000e+00    0.0000000e+00    0.0000000e+00    0.0000000e+00    0.0000000e+00    0.0000000e+00    0.0000000e+00    0.0000000e+00    0.0000000e+00
  -1.0163764e+02    1.0000000e+00    0.0000000e+00    0.0000000e+00    0.0000000e+00    0.0000000e+00    0.0000000e+00    0.0000000e+00    0.0000000e+00    0.0000000e+00    0.0000000e+00    0.0000000e+00    0.0000000e+00    0.0000000e+00    0.0000000e+00    0.0000000e+00    0.0000000e+00    0.0000000e+00    0.0000000e+00    0.0000000e+00    0.0000000e+00
  -1.0117943e+02    1.0000000e+00    0.0000000e+00    0.0000000e+00    0.0000000e+00    0.0000000e+00    0.0000000e+00    0.0000000e+00    0.0000000e+00    0.0000000e+00    0.0000000e+00    0.0000000e+00    0.0000000e+00    0.0000000e+00    0.0000000e+00    0.0000000e+00    0.0000000e+00    0.0000000e+00    0.0000000e+00    0.0000000e+00    0.0000000e+00
  -1.0072328e+02    1.0000000e+00    0.0000000e+00    0.0000000e+00    0.0000000e+00    0.0000000e+00    0.0000000e+00    0.0000000e+00    0.0000000e+00    0.0000000e+00    0.0000000e+00    0.0000000e+00    0.0000000e+00    0.0000000e+00    0.0000000e+00    0.0000000e+00    0.0000000e+00    0.0000000e+00    0.0000000e+00    0.0000000e+00    0.0000000e+00
  -1.0026915e+02    1.0000000e+00    0.0000000e+00    0.0000000e+00    0.0000000e+00    0.0000000e+00    0.0000000e+00    0.0000000e+00    0.0000000e+00    0.0000000e+00    0.0000000e+00    0.0000000e+00    0.0000000e+00    0.0000000e+00    0.0000000e+00    0.0000000e+00    0.0000000e+00    0.0000000e+00    0.0000000e+00    0.0000000e+00    0.0000000e+00
  -9.9817011e+01    1.0000000e+00    0.0000000e+00    0.0000000e+00    0.0000000e+00    0.0000000e+00    0.0000000e+00    0.0000000e+00    0.0000000e+00    0.0000000e+00    0.0000000e+00    0.0000000e+00    0.0000000e+00    0.0000000e+00    0.0000000e+00    0.0000000e+00    0.0000000e+00    0.0000000e+00    0.0000000e+00    0.0000000e+00    0.0000000e+00
  -9.9366792e+01    1.0000000e+00    0.0000000e+00    0.0000000e+00    0.0000000e+00    0.0000000e+00    0.0000000e+00    0.0000000e+00    0.0000000e+00    0.0000000e+00    0.0000000e+00    0.0000000e+00    0.0000000e+00    0.0000000e+00    0.0000000e+00    0.0000000e+00    0.0000000e+00    0.0000000e+00    0.0000000e+00    0.0000000e+00    0.0000000e+00
  -9.8918464e+01    1.0000000e+00    0.0000000e+00    0.0000000e+00    0.0000000e+00    0.0000000e+00    0.0000000e+00    0.0000000e+00    0.0000000e+00    0.0000000e+00    0.0000000e+00    0.0000000e+00    0.0000000e+00    0.0000000e+00    0.0000000e+00    0.0000000e+00    0.0000000e+00    0.0000000e+00    0.0000000e+00    0.0000000e+00    0.0000000e+00
  -9.8471966e+01    1.0000000e+00    0.0000000e+00    0.0000000e+00    0.0000000e+00    0.0000000e+00    0.0000000e+00    0.0000000e+00    0.0000000e+00    0.0000000e+00    0.0000000e+00    0.0000000e+00    0.0000000e+00    0.0000000e+00    0.0000000e+00    0.0000000e+00    0.0000000e+00    0.0000000e+00    0.0000000e+00    0.0000000e+00    0.0000000e+00
  -9.8027267e+01    1.0000000e+00    0.0000000e+00    0.0000000e+00    0.0000000e+00    0.0000000e+00    0.0000000e+00    0.0000000e+00    0.0000000e+00    0.0000000e+00    0.0000000e+00    0.0000000e+00    0.0000000e+00    0.0000000e+00    0.0000000e+00    0.0000000e+00    0.0000000e+00    0.0000000e+00    0.0000000e+00    0.0000000e+00    0.0000000e+00
  -9.7584316e+01    1.0000000e+00    0.0000000e+00    0.0000000e+00    0.0000000e+00    0.0000000e+00    0.0000000e+00    0.0000000e+00    0.0000000e+00    0.0000000e+00    0.0000000e+00    0.0000000e+00    0.0000000e+00    0.0000000e+00    0.0000000e+00    0.0000000e+00    0.0000000e+00    0.0000000e+00    0.0000000e+00    0.0000000e+00    0.0000000e+00
  -9.7143069e+01    1.0000000e+00    0.0000000e+00    0.0000000e+00    0.0000000e+00    0.0000000e+00    0.0000000e+00    0.0000000e+00    0.0000000e+00    0.0000000e+00    0.0000000e+00    0.0000000e+00    0.0000000e+00    0.0000000e+00    0.0000000e+00    0.0000000e+00    0.0000000e+00    0.0000000e+00    0.0000000e+00    0.0000000e+00    0.0000000e+00
  -9.6703497e+01    1.0000000e+00    0.0000000e+00    0.0000000e+00    0.0000000e+00    0.0000000e+00    0.0000000e+00    0.0000000e+00    0.0000000e+00    0.0000000e+00    0.0000000e+00    0.0000000e+00    0.0000000e+00    0.0000000e+00    0.0000000e+00    0.0000000e+00    0.0000000e+00    0.0000000e+00    0.0000000e+00    0.0000000e+00    0.0000000e+00
  -9.6265535e+01    1.0000000e+00    0.0000000e+00    0.0000000e+00    0.0000000e+00    0.0000000e+00    0.0000000e+00    0.0000000e+00    0.0000000e+00    0.0000000e+00    0.0000000e+00    0.0000000e+00    0.0000000e+00    0.0000000e+00    0.0000000e+00    0.0000000e+00    0.0000000e+00    0.0000000e+00    0.0000000e+00    0.0000000e+00    0.0000000e+00
  -9.5829177e+01    1.0000000e+00    0.0000000e+00    0.0000000e+00    0.0000000e+00    0.0000000e+00    0.0000000e+00    0.0000000e+00    0.0000000e+00    0.0000000e+00    0.0000000e+00    0.0000000e+00    0.0000000e+00    0.0000000e+00    0.0000000e+00    0.0000000e+00    0.0000000e+00    0.0000000e+00    0.0000000e+00    0.0000000e+00    0.0000000e+00
  -9.5394356e+01    1.0000000e+00    0.0000000e+00    0.0000000e+00    0.0000000e+00    0.0000000e+00    0.0000000e+00    0.0000000e+00    0.0000000e+00    0.0000000e+00    0.0000000e+00    0.0000000e+00    0.0000000e+00    0.0000000e+00    0.0000000e+00    0.0000000e+00    0.0000000e+00    0.0000000e+00    0.0000000e+00    0.0000000e+00    0.0000000e+00
  -9.4961038e+01    1.0000000e+00    0.0000000e+00    0.0000000e+00    0.0000000e+00    0.0000000e+00    0.0000000e+00    0.0000000e+00    0.0000000e+00    0.0000000e+00    0.0000000e+00    0.0000000e+00    0.0000000e+00    0.0000000e+00    0.0000000e+00    0.0000000e+00    0.0000000e+00    0.0000000e+00    0.0000000e+00    0.0000000e+00    0.0000000e+00
  -9.4529204e+01    1.0000000e+00    0.0000000e+00    0.0000000e+00    0.0000000e+00    0.0000000e+00    0.0000000e+00    0.0000000e+00    0.0000000e+00    0.0000000e+00    0.0000000e+00    0.0000000e+00    0.0000000e+00    0.0000000e+00    0.0000000e+00    0.0000000e+00    0.0000000e+00    0.0000000e+00    0.0000000e+00    0.0000000e+00    0.0000000e+00
  -9.4098795e+01    1.0000000e+00    0.0000000e+00    0.0000000e+00    0.0000000e+00    0.0000000e+00    0.0000000e+00    0.0000000e+00    0.0000000e+00    0.0000000e+00    0.0000000e+00    0.0000000e+00    0.0000000e+00    0.0000000e+00    0.0000000e+00    0.0000000e+00    0.0000000e+00    0.0000000e+00    0.0000000e+00    0.0000000e+00    0.0000000e+00
  -9.3669779e+01    1.0000000e+00    0.0000000e+00    0.0000000e+00    0.0000000e+00    0.0000000e+00    0.0000000e+00    0.0000000e+00    0.0000000e+00    0.0000000e+00    0.0000000e+00    0.0000000e+00    0.0000000e+00    0.0000000e+00    0.0000000e+00    0.0000000e+00    0.0000000e+00    0.0000000e+00    0.0000000e+00    0.0000000e+00    0.0000000e+00
  -9.3242139e+01    1.0000000e+00    0.0000000e+00    0.0000000e+00    0.0000000e+00    0.0000000e+00    0.0000000e+00    0.0000000e+00    0.0000000e+00    0.0000000e+00    0.0000000e+00    0.0000000e+00    0.0000000e+00    0.0000000e+00    0.0000000e+00    0.0000000e+00    0.0000000e+00    0.0000000e+00    0.0000000e+00    0.0000000e+00    0.0000000e+00
  -9.2815820e+01    1.0000000e+00    0.0000000e+00    0.0000000e+00    0.0000000e+00    0.0000000e+00    0.0000000e+00    0.0000000e+00    0.0000000e+00    0.0000000e+00    0.0000000e+00    0.0000000e+00    0.0000000e+00    0.0000000e+00    0.0000000e+00    0.0000000e+00    0.0000000e+00    0.0000000e+00    0.0000000e+00    0.0000000e+00    0.0000000e+00
  -9.2390790e+01    1.0000000e+00    0.0000000e+00    0.0000000e+00    0.0000000e+00    0.0000000e+00    0.0000000e+00    0.0000000e+00    0.0000000e+00    0.0000000e+00    0.0000000e+00    0.0000000e+00    0.0000000e+00    0.0000000e+00    0.0000000e+00    0.0000000e+00    0.0000000e+00    0.0000000e+00    0.0000000e+00    0.0000000e+00    0.0000000e+00
  -9.1967022e+01    1.0000000e+00    0.0000000e+00    0.0000000e+00    0.0000000e+00    0.0000000e+00    0.0000000e+00    0.0000000e+00    0.0000000e+00    0.0000000e+00    0.0000000e+00    0.0000000e+00    0.0000000e+00    0.0000000e+00    0.0000000e+00    0.0000000e+00    0.0000000e+00    0.0000000e+00    0.0000000e+00    0.0000000e+00    0.0000000e+00
  -9.1544487e+01    1.0000000e+00    0.0000000e+00    0.0000000e+00    0.0000000e+00    0.0000000e+00    0.0000000e+00    0.0000000e+00    0.0000000e+00    0.0000000e+00    0.0000000e+00    0.0000000e+00    0.0000000e+00    0.0000000e+00    0.0000000e+00    0.0000000e+00    0.0000000e+00    0.0000000e+00    0.0000000e+00    0.0000000e+00    0.0000000e+00
  -9.1123141e+01    1.0000000e+00    0.0000000e+00    0.0000000e+00    0.0000000e+00    0.0000000e+00    0.0000000e+00    0.0000000e+00    0.0000000e+00    0.0000000e+00    0.0000000e+00    0.0000000e+00    0.0000000e+00    0.0000000e+00    0.0000000e+00    0.0000000e+00    0.0000000e+00    0.0000000e+00    0.0000000e+00    0.0000000e+00    0.0000000e+00
  -9.0702955e+01    1.0000000e+00    0.0000000e+00    0.0000000e+00    0.0000000e+00    0.0000000e+00    0.0000000e+00    0.0000000e+00    0.0000000e+00    0.0000000e+00    0.0000000e+00    0.0000000e+00    0.0000000e+00    0.0000000e+00    0.0000000e+00    0.0000000e+00    0.0000000e+00    0.0000000e+00    0.0000000e+00    0.0000000e+00    0.0000000e+00
  -9.0283896e+01    1.0000000e+00    0.0000000e+00    0.0000000e+00    0.0000000e+00    0.0000000e+00    0.0000000e+00    0.0000000e+00    0.0000000e+00    0.0000000e+00    0.0000000e+00    0.0000000e+00    0.0000000e+00    0.0000000e+00    0.0000000e+00    0.0000000e+00    0.0000000e+00    0.0000000e+00    0.0000000e+00    0.0000000e+00    0.0000000e+00
  -8.9865945e+01    1.0000000e+00    0.0000000e+00    0.0000000e+00    0.0000000e+00    0.0000000e+00    0.0000000e+00    0.0000000e+00    0.0000000e+00    0.0000000e+00    0.0000000e+00    0.0000000e+00    0.0000000e+00    0.0000000e+00    0.0000000e+00    0.0000000e+00    0.0000000e+00    0.0000000e+00    0.0000000e+00    0.0000000e+00    0.0000000e+00
  -8.9449062e+01    1.0000000e+00    0.0000000e+00    0.0000000e+00    0.0000000e+00    0.0000000e+00    0.0000000e+00    0.0000000e+00    0.0000000e+00    0.0000000e+00    0.0000000e+00    0.0000000e+00    0.0000000e+00    0.0000000e+00    0.0000000e+00    0.0000000e+00    0.0000000e+00    0.0000000e+00    0.0000000e+00    0.0000000e+00    0.0000000e+00
  -8.9033215e+01    1.0000000e+00    0.0000000e+00    0.0000000e+00    0.0000000e+00    0.0000000e+00    0.0000000e+00    0.0000000e+00    0.0000000e+00    0.0000000e+00    0.0000000e+00    0.0000000e+00    0.0000000e+00    0.0000000e+00    0.0000000e+00    0.0000000e+00    0.0000000e+00    0.0000000e+00    0.0000000e+00    0.0000000e+00    0.0000000e+00
  -8.8618375e+01    1.0000000e+00    0.0000000e+00    0.0000000e+00    0.0000000e+00    0.0000000e+00    0.0000000e+00    0.0000000e+00    0.0000000e+00    0.0000000e+00    0.0000000e+00    0.0000000e+00    0.0000000e+00    0.0000000e+00    0.0000000e+00    0.0000000e+00    0.0000000e+00    0.0000000e+00    0.0000000e+00    0.0000000e+00    0.0000000e+00
  -8.8204513e+01    1.0000000e+00    0.0000000e+00    0.0000000e+00    0.0000000e+00    0.0000000e+00    0.0000000e+00    0.0000000e+00    0.0000000e+00    0.0000000e+00    0.0000000e+00    0.0000000e+00    0.0000000e+00    0.0000000e+00    0.0000000e+00    0.0000000e+00    0.0000000e+00    0.0000000e+00    0.0000000e+00    0.0000000e+00    0.0000000e+00
  -8.7791601e+01    1.0000000e+00    0.0000000e+00    0.0000000e+00    0.0000000e+00    0.0000000e+00    0.0000000e+00    0.0000000e+00    0.0000000e+00    0.0000000e+00    0.0000000e+00    0.0000000e+00    0.0000000e+00    0.0000000e+00    0.0000000e+00    0.0000000e+00    0.0000000e+00    0.0000000e+00    0.0000000e+00    0.0000000e+00    0.0000000e+00
  -8.7618600e+01    1.0000000e+00    0.0000000e+00    0.0000000e+00    0.0000000e+00    0.0000000e+00    0.0000000e+00    0.0000000e+00    0.0000000e+00    0.0000000e+00    0.0000000e+00    0.0000000e+00    0.0000000e+00    0.0000000e+00    0.0000000e+00    0.0000000e+00    0.0000000e+00    0.0000000e+00    0.0000000e+00    0.0000000e+00    0.0000000e+00
  -8.7402349e+01    1.0000000e+00    0.0000000e+00    0.0000000e+00    0.0000000e+00    0.0000000e+00    0.0000000e+00    0.0000000e+00    0.0000000e+00    0.0000000e+00    0.0000000e+00    0.0000000e+00    0.0000000e+00    0.0000000e+00    0.0000000e+00    0.0000000e+00    0.0000000e+00    0.0000000e+00    0.0000000e+00    0.0000000e+00    0.0000000e+00
  -8.7132035e+01    1.0000000e+00    0.0000000e+00    0.0000000e+00    0.0000000e+00    0.0000000e+00    0.0000000e+00    0.0000000e+00    0.0000000e+00    0.0000000e+00    0.0000000e+00    0.0000000e+00    0.0000000e+00    0.0000000e+00    0.0000000e+00    0.0000000e+00    0.0000000e+00    0.0000000e+00    0.0000000e+00    0.0000000e+00    0.0000000e+00
  -8.6794142e+01    1.0000000e+00    0.0000000e+00    0.0000000e+00    0.0000000e+00    0.0000000e+00    0.0000000e+00    0.0000000e+00    0.0000000e+00    0.0000000e+00    0.0000000e+00    0.0000000e+00    0.0000000e+00    0.0000000e+00    0.0000000e+00    0.0000000e+00    0.0000000e+00    0.0000000e+00    0.0000000e+00    0.0000000e+00    0.0000000e+00
  -8.6384342e+01    1.0000000e+00    0.0000000e+00    0.0000000e+00    0.0000000e+00    0.0000000e+00    0.0000000e+00    0.0000000e+00    0.0000000e+00    0.0000000e+00    0.0000000e+00    0.0000000e+00    0.0000000e+00    0.0000000e+00    0.0000000e+00    0.0000000e+00    0.0000000e+00    0.0000000e+00    0.0000000e+00    0.0000000e+00    0.0000000e+00
  -8.5975299e+01    1.0000000e+00    0.0000000e+00    0.0000000e+00    0.0000000e+00    0.0000000e+00    0.0000000e+00    0.0000000e+00    0.0000000e+00    0.0000000e+00    0.0000000e+00    0.0000000e+00    0.0000000e+00    0.0000000e+00    0.0000000e+00    0.0000000e+00    0.0000000e+00    0.0000000e+00    0.0000000e+00    0.0000000e+00    0.0000000e+00
  -8.5567055e+01    1.0000000e+00    0.0000000e+00    0.0000000e+00    0.0000000e+00    0.0000000e+00    0.0000000e+00    0.0000000e+00    0.0000000e+00    0.0000000e+00    0.0000000e+00    0.0000000e+00    0.0000000e+00    0.0000000e+00    0.0000000e+00    0.0000000e+00    0.0000000e+00    0.0000000e+00    0.0000000e+00    0.0000000e+00    0.0000000e+00
  -8.5159581e+01    1.0000000e+00    0.0000000e+00    0.0000000e+00    0.0000000e+00    0.0000000e+00    0.0000000e+00    0.0000000e+00    0.0000000e+00    0.0000000e+00    0.0000000e+00    0.0000000e+00    0.0000000e+00    0.0000000e+00    0.0000000e+00    0.0000000e+00    0.0000000e+00    0.0000000e+00    0.0000000e+00    0.0000000e+00    0.0000000e+00
  -8.4752853e+01    1.0000000e+00    0.0000000e+00    0.0000000e+00    0.0000000e+00    0.0000000e+00    0.0000000e+00    0.0000000e+00    0.0000000e+00    0.0000000e+00    0.0000000e+00    0.0000000e+00    0.0000000e+00    0.0000000e+00    0.0000000e+00    0.0000000e+00    0.0000000e+00    0.0000000e+00    0.0000000e+00    0.0000000e+00    0.0000000e+00
  -8.4346842e+01    1.0000000e+00    0.0000000e+00    0.0000000e+00    0.0000000e+00    0.0000000e+00    0.0000000e+00    0.0000000e+00    0.0000000e+00    0.0000000e+00    0.0000000e+00    0.0000000e+00    0.0000000e+00    0.0000000e+00    0.0000000e+00    0.0000000e+00    0.0000000e+00    0.0000000e+00    0.0000000e+00    0.0000000e+00    0.0000000e+00
  -8.3941524e+01    1.0000000e+00    0.0000000e+00    0.0000000e+00    0.0000000e+00    0.0000000e+00    0.0000000e+00    0.0000000e+00    0.0000000e+00    0.0000000e+00    0.0000000e+00    0.0000000e+00    0.0000000e+00    0.0000000e+00    0.0000000e+00    0.0000000e+00    0.0000000e+00    0.0000000e+00    0.0000000e+00    0.0000000e+00    0.0000000e+00
  -8.3536873e+01    1.0000000e+00    0.0000000e+00    0.0000000e+00    0.0000000e+00    0.0000000e+00    0.0000000e+00    0.0000000e+00    0.0000000e+00    0.0000000e+00    0.0000000e+00    0.0000000e+00    0.0000000e+00    0.0000000e+00    0.0000000e+00    0.0000000e+00    0.0000000e+00    0.0000000e+00    0.0000000e+00    0.0000000e+00    0.0000000e+00
  -8.3132862e+01    1.0000000e+00    0.0000000e+00    0.0000000e+00    0.0000000e+00    0.0000000e+00    0.0000000e+00    0.0000000e+00    0.0000000e+00    0.0000000e+00    0.0000000e+00    0.0000000e+00    0.0000000e+00    0.0000000e+00    0.0000000e+00    0.0000000e+00    0.0000000e+00    0.0000000e+00    0.0000000e+00    0.0000000e+00    0.0000000e+00
  -8.2729466e+01    1.0000000e+00    0.0000000e+00    0.0000000e+00    0.0000000e+00    0.0000000e+00    0.0000000e+00    0.0000000e+00    0.0000000e+00    0.0000000e+00    0.0000000e+00    0.0000000e+00    0.0000000e+00    0.0000000e+00    0.0000000e+00    0.0000000e+00    0.0000000e+00    0.0000000e+00    0.0000000e+00    0.0000000e+00    0.0000000e+00
  -8.2326660e+01    1.0000000e+00    0.0000000e+00    0.0000000e+00    0.0000000e+00    0.0000000e+00    0.0000000e+00    0.0000000e+00    0.0000000e+00    0.0000000e+00    0.0000000e+00    0.0000000e+00    0.0000000e+00    0.0000000e+00    0.0000000e+00    0.0000000e+00    0.0000000e+00    0.0000000e+00    0.0000000e+00    0.0000000e+00    0.0000000e+00
  -8.1924418e+01    1.0000000e+00    0.0000000e+00    0.0000000e+00    0.0000000e+00    0.0000000e+00    0.0000000e+00    0.0000000e+00    0.0000000e+00    0.0000000e+00    0.0000000e+00    0.0000000e+00    0.0000000e+00    0.0000000e+00    0.0000000e+00    0.0000000e+00    0.0000000e+00    0.0000000e+00    0.0000000e+00    0.0000000e+00    0.0000000e+00
  -8.1522716e+01    1.0000000e+00    0.0000000e+00    0.0000000e+00    0.0000000e+00    0.0000000e+00    0.0000000e+00    0.0000000e+00    0.0000000e+00    0.0000000e+00    0.0000000e+00    0.0000000e+00    0.0000000e+00    0.0000000e+00    0.0000000e+00    0.0000000e+00    0.0000000e+00    0.0000000e+00    0.0000000e+00    0.0000000e+00    0.0000000e+00
  -8.1121529e+01    1.0000000e+00    0.0000000e+00    0.0000000e+00    0.0000000e+00    0.0000000e+00    0.0000000e+00    0.0000000e+00    0.0000000e+00    0.0000000e+00    0.0000000e+00    0.0000000e+00    0.0000000e+00    0.0000000e+00    0.0000000e+00    0.0000000e+00    0.0000000e+00    0.0000000e+00    0.0000000e+00    0.0000000e+00    0.0000000e+00
  -8.0720831e+01    1.0000000e+00    0.0000000e+00    0.0000000e+00    0.0000000e+00    0.0000000e+00    0.0000000e+00    0.0000000e+00    0.0000000e+00    0.0000000e+00    0.0000000e+00    0.0000000e+00    0.0000000e+00    0.0000000e+00    0.0000000e+00    0.0000000e+00    0.0000000e+00    0.0000000e+00    0.0000000e+00    0.0000000e+00    0.0000000e+00
  -8.0320599e+01    1.0000000e+00    0.0000000e+00    0.0000000e+00    0.0000000e+00    0.0000000e+00    0.0000000e+00    0.0000000e+00    0.0000000e+00    0.0000000e+00    0.0000000e+00    0.0000000e+00    0.0000000e+00    0.0000000e+00    0.0000000e+00    0.0000000e+00    0.0000000e+00    0.0000000e+00    0.0000000e+00    0.0000000e+00    0.0000000e+00
  -7.9920808e+01    1.0000000e+00    0.0000000e+00    0.0000000e+00    0.0000000e+00    0.0000000e+00    0.0000000e+00    0.0000000e+00    0.0000000e+00    0.0000000e+00    0.0000000e+00    0.0000000e+00    0.0000000e+00    0.0000000e+00    0.0000000e+00    0.0000000e+00    0.0000000e+00    0.0000000e+00    0.0000000e+00    0.0000000e+00    0.0000000e+00
  -7.9521433e+01    1.0000000e+00    0.0000000e+00    0.0000000e+00    0.0000000e+00    0.0000000e+00    0.0000000e+00    0.0000000e+00    0.0000000e+00    0.0000000e+00    0.0000000e+00    0.0000000e+00    0.0000000e+00    0.0000000e+00    0.0000000e+00    0.0000000e+00    0.0000000e+00    0.0000000e+00    0.0000000e+00    0.0000000e+00    0.0000000e+00
  -7.9122450e+01    1.0000000e+00    0.0000000e+00    0.0000000e+00    0.0000000e+00    0.0000000e+00    0.0000000e+00    0.0000000e+00    0.0000000e+00    0.0000000e+00    0.0000000e+00    0.0000000e+00    0.0000000e+00    0.0000000e+00    0.0000000e+00    0.0000000e+00    0.0000000e+00    0.0000000e+00    0.0000000e+00    0.0000000e+00    0.0000000e+00
  -7.8723835e+01    1.0000000e+00    0.0000000e+00    0.0000000e+00    0.0000000e+00    0.0000000e+00    0.0000000e+00    0.0000000e+00    0.0000000e+00    0.0000000e+00    0.0000000e+00    0.0000000e+00    0.0000000e+00    0.0000000e+00    0.0000000e+00    0.0000000e+00    0.0000000e+00    0.0000000e+00    0.0000000e+00    0.0000000e+00    0.0000000e+00
  -7.8325564e+01    1.0000000e+00    0.0000000e+00    0.0000000e+00    0.0000000e+00    0.0000000e+00    0.0000000e+00    0.0000000e+00    0.0000000e+00    0.0000000e+00    0.0000000e+00    0.0000000e+00    0.0000000e+00    0.0000000e+00    0.0000000e+00    0.0000000e+00    0.0000000e+00    0.0000000e+00    0.0000000e+00    0.0000000e+00    0.0000000e+00
  -7.7927612e+01    1.0000000e+00    0.0000000e+00    0.0000000e+00    0.0000000e+00    0.0000000e+00    0.0000000e+00    0.0000000e+00    0.0000000e+00    0.0000000e+00    0.0000000e+00    0.0000000e+00    0.0000000e+00    0.0000000e+00    0.0000000e+00    0.0000000e+00    0.0000000e+00    0.0000000e+00    0.0000000e+00    0.0000000e+00    0.0000000e+00
  -7.7529955e+01    1.0000000e+00    0.0000000e+00    0.0000000e+00    0.0000000e+00    0.0000000e+00    0.0000000e+00    0.0000000e+00    0.0000000e+00    0.0000000e+00    0.0000000e+00    0.0000000e+00    0.0000000e+00    0.0000000e+00    0.0000000e+00    0.0000000e+00    0.0000000e+00    0.0000000e+00    0.0000000e+00    0.0000000e+00    0.0000000e+00
  -7.7132570e+01    1.0000000e+00    0.0000000e+00    0.0000000e+00    0.0000000e+00    0.0000000e+00    0.0000000e+00    0.0000000e+00    0.0000000e+00    0.0000000e+00    0.0000000e+00    0.0000000e+00    0.0000000e+00    0.0000000e+00    0.0000000e+00    0.0000000e+00    0.0000000e+00    0.0000000e+00    0.0000000e+00    0.0000000e+00    0.0000000e+00
  -7.6880145e+01    1.0000000e+00    0.0000000e+00    0.0000000e+00    0.0000000e+00    0.0000000e+00    0.0000000e+00    0.0000000e+00    0.0000000e+00    0.0000000e+00    0.0000000e+00    0.0000000e+00    0.0000000e+00    0.0000000e+00    0.0000000e+00    0.0000000e+00    0.0000000e+00    0.0000000e+00    0.0000000e+00    0.0000000e+00    0.0000000e+00
  -7.6564613e+01    1.0000000e+00    0.0000000e+00    0.0000000e+00    0.0000000e+00    0.0000000e+00    0.0000000e+00    0.0000000e+00    0.0000000e+00    0.0000000e+00    0.0000000e+00    0.0000000e+00    0.0000000e+00    0.0000000e+00    0.0000000e+00    0.0000000e+00    0.0000000e+00    0.0000000e+00    0.0000000e+00    0.0000000e+00    0.0000000e+00
  -7.6170199e+01    1.0000000e+00    0.0000000e+00    0.0000000e+00    0.0000000e+00    0.0000000e+00    0.0000000e+00    0.0000000e+00    0.0000000e+00    0.0000000e+00    0.0000000e+00    0.0000000e+00    0.0000000e+00    0.0000000e+00    0.0000000e+00    0.0000000e+00    0.0000000e+00    0.0000000e+00    0.0000000e+00    0.0000000e+00    0.0000000e+00
  -7.5773562e+01    1.0000000e+00    0.0000000e+00    0.0000000e+00    0.0000000e+00    0.0000000e+00    0.0000000e+00    0.0000000e+00    0.0000000e+00    0.0000000e+00    0.0000000e+00    0.0000000e+00    0.0000000e+00    0.0000000e+00    0.0000000e+00    0.0000000e+00    0.0000000e+00    0.0000000e+00    0.0000000e+00    0.0000000e+00    0.0000000e+00
  -7.5377090e+01    1.0000000e+00    0.0000000e+00    0.0000000e+00    0.0000000e+00    0.0000000e+00    0.0000000e+00    0.0000000e+00    0.0000000e+00    0.0000000e+00    0.0000000e+00    0.0000000e+00    0.0000000e+00    0.0000000e+00    0.0000000e+00    0.0000000e+00    0.0000000e+00    0.0000000e+00    0.0000000e+00    0.0000000e+00    0.0000000e+00
  -7.4980759e+01    1.0000000e+00    0.0000000e+00    0.0000000e+00    0.0000000e+00    0.0000000e+00    0.0000000e+00    0.0000000e+00    0.0000000e+00    0.0000000e+00    0.0000000e+00    0.0000000e+00    0.0000000e+00    0.0000000e+00    0.0000000e+00    0.0000000e+00    0.0000000e+00    0.0000000e+00    0.0000000e+00    0.0000000e+00    0.0000000e+00
  -7.4584545e+01    1.0000000e+00    0.0000000e+00    0.0000000e+00    0.0000000e+00    0.0000000e+00    0.0000000e+00    0.0000000e+00    0.0000000e+00    0.0000000e+00    0.0000000e+00    0.0000000e+00    0.0000000e+00    0.0000000e+00    0.0000000e+00    0.0000000e+00    0.0000000e+00    0.0000000e+00    0.0000000e+00    0.0000000e+00    0.0000000e+00
  -7.4188425e+01    1.0000000e+00    0.0000000e+00    0.0000000e+00    0.0000000e+00    0.0000000e+00    0.0000000e+00    0.0000000e+00    0.0000000e+00    0.0000000e+00    0.0000000e+00    0.0000000e+00    0.0000000e+00    0.0000000e+00    0.0000000e+00    0.0000000e+00    0.0000000e+00    0.0000000e+00    0.0000000e+00    0.0000000e+00    0.0000000e+00
  -7.3792373e+01    1.0000000e+00    0.0000000e+00    0.0000000e+00    0.0000000e+00    0.0000000e+00    0.0000000e+00    0.0000000e+00    0.0000000e+00    0.0000000e+00    0.0000000e+00    0.0000000e+00    0.0000000e+00    0.0000000e+00    0.0000000e+00    0.0000000e+00    0.0000000e+00    0.0000000e+00    0.0000000e+00    0.0000000e+00    0.0000000e+00
  -7.3396367e+01    1.0000000e+00    0.0000000e+00    0.0000000e+00    0.0000000e+00    0.0000000e+00    0.0000000e+00    0.0000000e+00    0.0000000e+00    0.0000000e+00    0.0000000e+00    0.0000000e+00    0.0000000e+00    0.0000000e+00    0.0000000e+00    0.0000000e+00    0.0000000e+00    0.0000000e+00    0.0000000e+00    0.0000000e+00    0.0000000e+00
  -7.3000380e+01    1.0000000e+00    0.0000000e+00    0.0000000e+00    0.0000000e+00    0.0000000e+00    0.0000000e+00    0.0000000e+00    0.0000000e+00    0.0000000e+00    0.0000000e+00    0.0000000e+00    0.0000000e+00    0.0000000e+00    0.0000000e+00    0.0000000e+00    0.0000000e+00    0.0000000e+00    0.0000000e+00    0.0000000e+00    0.0000000e+00
  -7.2604390e+01    1.0000000e+00    0.0000000e+00    0.0000000e+00    0.0000000e+00    0.0000000e+00    0.0000000e+00    0.0000000e+00    0.0000000e+00    0.0000000e+00    0.0000000e+00    0.0000000e+00    0.0000000e+00    0.0000000e+00    0.0000000e+00    0.0000000e+00    0.0000000e+00    0.0000000e+00    0.0000000e+00    0.0000000e+00    0.0000000e+00
  -7.2208371e+01    1.0000000e+00    0.0000000e+00    0.0000000e+00    0.0000000e+00    0.0000000e+00    0.0000000e+00    0.0000000e+00    0.0000000e+00    0.0000000e+00    0.0000000e+00    0.0000000e+00    0.0000000e+00    0.0000000e+00    0.0000000e+00    0.0000000e+00    0.0000000e+00    0.0000000e+00    0.0000000e+00    0.0000000e+00    0.0000000e+00
  -7.1812298e+01    1.0000000e+00    0.0000000e+00    0.0000000e+00    0.0000000e+00    0.0000000e+00    0.0000000e+00    0.0000000e+00    0.0000000e+00    0.0000000e+00    0.0000000e+00    0.0000000e+00    0.0000000e+00    0.0000000e+00    0.0000000e+00    0.0000000e+00    0.0000000e+00    0.0000000e+00    0.0000000e+00    0.0000000e+00    0.0000000e+00
  -7.1416148e+01    1.0000000e+00    0.0000000e+00    0.0000000e+00    0.0000000e+00    0.0000000e+00    0.0000000e+00    0.0000000e+00    0.0000000e+00    0.0000000e+00    0.0000000e+00    0.0000000e+00    0.0000000e+00    0.0000000e+00    0.0000000e+00    0.0000000e+00    0.0000000e+00    0.0000000e+00    0.0000000e+00    0.0000000e+00    0.0000000e+00
  -7.1019894e+01    1.0000000e+00    0.0000000e+00    0.0000000e+00    0.0000000e+00    0.0000000e+00    0.0000000e+00    0.0000000e+00    0.0000000e+00    0.0000000e+00    0.0000000e+00    0.0000000e+00    0.0000000e+00    0.0000000e+00    0.0000000e+00    0.0000000e+00    0.0000000e+00    0.0000000e+00    0.0000000e+00    0.0000000e+00    0.0000000e+00
  -7.0623513e+01    1.0000000e+00    0.0000000e+00    0.0000000e+00    0.0000000e+00    0.0000000e+00    0.0000000e+00    0.0000000e+00    0.0000000e+00    0.0000000e+00    0.0000000e+00    0.0000000e+00    0.0000000e+00    0.0000000e+00    0.0000000e+00    0.0000000e+00    0.0000000e+00    0.0000000e+00    0.0000000e+00    0.0000000e+00    0.0000000e+00
  -7.0226978e+01    1.0000000e+00    0.0000000e+00    0.0000000e+00    0.0000000e+00    0.0000000e+00    0.0000000e+00    0.0000000e+00    0.0000000e+00    0.0000000e+00    0.0000000e+00    0.0000000e+00    0.0000000e+00    0.0000000e+00    0.0000000e+00    0.0000000e+00    0.0000000e+00    0.0000000e+00    0.0000000e+00    0.0000000e+00    0.0000000e+00
  -6.9830264e+01    1.0000000e+00    0.0000000e+00    0.0000000e+00    0.0000000e+00    0.0000000e+00    0.0000000e+00    0.0000000e+00    0.0000000e+00    0.0000000e+00    0.0000000e+00    0.0000000e+00    0.0000000e+00    0.0000000e+00    0.0000000e+00    0.0000000e+00    0.0000000e+00    0.0000000e+00    0.0000000e+00    0.0000000e+00    0.0000000e+00
  -6.9433345e+01    1.0000000e+00    0.0000000e+00    0.0000000e+00    0.0000000e+00    0.0000000e+00    0.0000000e+00    0.0000000e+00    0.0000000e+00    0.0000000e+00    0.0000000e+00    0.0000000e+00    0.0000000e+00    0.0000000e+00    0.0000000e+00    0.0000000e+00    0.0000000e+00    0.0000000e+00    0.0000000e+00    0.0000000e+00    0.0000000e+00
  -6.9036197e+01    1.0000000e+00    0.0000000e+00    0.0000000e+00    0.0000000e+00    0.0000000e+00    0.0000000e+00    0.0000000e+00    0.0000000e+00    0.0000000e+00    0.0000000e+00    0.0000000e+00    0.0000000e+00    0.0000000e+00    0.0000000e+00    0.0000000e+00    0.0000000e+00    0.0000000e+00    0.0000000e+00    0.0000000e+00    0.0000000e+00
  -6.8638791e+01    1.0000000e+00    0.0000000e+00    0.0000000e+00    0.0000000e+00    0.0000000e+00    0.0000000e+00    0.0000000e+00    0.0000000e+00    0.0000000e+00    0.0000000e+00    0.0000000e+00    0.0000000e+00    0.0000000e+00    0.0000000e+00    0.0000000e+00    0.0000000e+00    0.0000000e+00    0.0000000e+00    0.0000000e+00    0.0000000e+00
  -6.8241103e+01    1.0000000e+00    0.0000000e+00    0.0000000e+00    0.0000000e+00    0.0000000e+00    0.0000000e+00    0.0000000e+00    0.0000000e+00    0.0000000e+00    0.0000000e+00    0.0000000e+00    0.0000000e+00    0.0000000e+00    0.0000000e+00    0.0000000e+00    0.0000000e+00    0.0000000e+00    0.0000000e+00    0.0000000e+00    0.0000000e+00
  -6.7843105e+01    1.0000000e+00    0.0000000e+00    0.0000000e+00    0.0000000e+00    0.0000000e+00    0.0000000e+00    0.0000000e+00    0.0000000e+00    0.0000000e+00    0.0000000e+00    0.0000000e+00    0.0000000e+00    0.0000000e+00    0.0000000e+00    0.0000000e+00    0.0000000e+00    0.0000000e+00    0.0000000e+00    0.0000000e+00    0.0000000e+00
  -6.7444771e+01    1.0000000e+00    0.0000000e+00    0.0000000e+00    0.0000000e+00    0.0000000e+00    0.0000000e+00    0.0000000e+00    0.0000000e+00    0.0000000e+00    0.0000000e+00    0.0000000e+00    0.0000000e+00    0.0000000e+00    0.0000000e+00    0.0000000e+00    0.0000000e+00    0.0000000e+00    0.0000000e+00    0.0000000e+00    0.0000000e+00
  -6.7046074e+01    1.0000000e+00    0.0000000e+00    0.0000000e+00    0.0000000e+00    0.0000000e+00    0.0000000e+00    0.0000000e+00    0.0000000e+00    0.0000000e+00    0.0000000e+00    0.0000000e+00    0.0000000e+00    0.0000000e+00    0.0000000e+00    0.0000000e+00    0.0000000e+00    0.0000000e+00    0.0000000e+00    0.0000000e+00    0.0000000e+00
  -6.6646985e+01    1.0000000e+00    0.0000000e+00    0.0000000e+00    0.0000000e+00    0.0000000e+00    0.0000000e+00    0.0000000e+00    0.0000000e+00    0.0000000e+00    0.0000000e+00    0.0000000e+00    0.0000000e+00    0.0000000e+00    0.0000000e+00    0.0000000e+00    0.0000000e+00    0.0000000e+00    0.0000000e+00    0.0000000e+00    0.0000000e+00
  -6.6247477e+01    1.0000000e+00    0.0000000e+00    0.0000000e+00    0.0000000e+00    0.0000000e+00    0.0000000e+00    0.0000000e+00    0.0000000e+00    0.0000000e+00    0.0000000e+00    0.0000000e+00    0.0000000e+00    0.0000000e+00    0.0000000e+00    0.0000000e+00    0.0000000e+00    0.0000000e+00    0.0000000e+00    0.0000000e+00    0.0000000e+00
  -6.5847523e+01    1.0000000e+00    0.0000000e+00    0.0000000e+00    0.0000000e+00    0.0000000e+00    0.0000000e+00    0.0000000e+00    0.0000000e+00    0.0000000e+00    0.0000000e+00    0.0000000e+00    0.0000000e+00    0.0000000e+00    0.0000000e+00    0.0000000e+00    0.0000000e+00    0.0000000e+00    0.0000000e+00    0.0000000e+00    0.0000000e+00
  -6.5447092e+01    1.0000000e+00    0.0000000e+00    0.0000000e+00    0.0000000e+00    0.0000000e+00    0.0000000e+00    0.0000000e+00    0.0000000e+00    0.0000000e+00    0.0000000e+00    0.0000000e+00    0.0000000e+00    0.0000000e+00    0.0000000e+00    0.0000000e+00    0.0000000e+00    0.0000000e+00    0.0000000e+00    0.0000000e+00    0.0000000e+00
  -6.5046157e+01    1.0000000e+00    0.0000000e+00    0.0000000e+00    0.0000000e+00    0.0000000e+00    0.0000000e+00    0.0000000e+00    0.0000000e+00    0.0000000e+00    0.0000000e+00    0.0000000e+00    0.0000000e+00    0.0000000e+00    0.0000000e+00    0.0000000e+00    0.0000000e+00    0.0000000e+00    0.0000000e+00    0.0000000e+00    0.0000000e+00
  -6.4644688e+01    1.0000000e+00    0.0000000e+00    0.0000000e+00    0.0000000e+00    0.0000000e+00    0.0000000e+00    0.0000000e+00    0.0000000e+00    0.0000000e+00    0.0000000e+00    0.0000000e+00    0.0000000e+00    0.0000000e+00    0.0000000e+00    0.0000000e+00    0.0000000e+00    0.0000000e+00    0.0000000e+00    0.0000000e+00    0.0000000e+00
  -6.4242654e+01    1.0000000e+00    0.0000000e+00    0.0000000e+00    0.0000000e+00    0.0000000e+00    0.0000000e+00    0.0000000e+00    0.0000000e+00    0.0000000e+00    0.0000000e+00    0.0000000e+00    0.0000000e+00    0.0000000e+00    0.0000000e+00    0.0000000e+00    0.0000000e+00    0.0000000e+00    0.0000000e+00    0.0000000e+00    0.0000000e+00
  -6.3840027e+01    1.0000000e+00    0.0000000e+00    0.0000000e+00    0.0000000e+00    0.0000000e+00    0.0000000e+00    0.0000000e+00    0.0000000e+00    0.0000000e+00    0.0000000e+00    0.0000000e+00    0.0000000e+00    0.0000000e+00    0.0000000e+00    0.0000000e+00    0.0000000e+00    0.0000000e+00    0.0000000e+00    0.0000000e+00    0.0000000e+00
  -6.3436775e+01    1.0000000e+00    0.0000000e+00    0.0000000e+00    0.0000000e+00    0.0000000e+00    0.0000000e+00    0.0000000e+00    0.0000000e+00    0.0000000e+00    0.0000000e+00    0.0000000e+00    0.0000000e+00    0.0000000e+00    0.0000000e+00    0.0000000e+00    0.0000000e+00    0.0000000e+00    0.0000000e+00    0.0000000e+00    0.0000000e+00
  -6.3032868e+01    1.0000000e+00    0.0000000e+00    0.0000000e+00    0.0000000e+00    0.0000000e+00    0.0000000e+00    0.0000000e+00    0.0000000e+00    0.0000000e+00    0.0000000e+00    0.0000000e+00    0.0000000e+00    0.0000000e+00    0.0000000e+00    0.0000000e+00    0.0000000e+00    0.0000000e+00    0.0000000e+00    0.0000000e+00    0.0000000e+00
  -6.2628272e+01    1.0000000e+00    0.0000000e+00    0.0000000e+00    0.0000000e+00    0.0000000e+00    0.0000000e+00    0.0000000e+00    0.0000000e+00    0.0000000e+00    0.0000000e+00    0.0000000e+00    0.0000000e+00    0.0000000e+00    0.0000000e+00    0.0000000e+00    0.0000000e+00    0.0000000e+00    0.0000000e+00    0.0000000e+00    0.0000000e+00
  -6.2222957e+01    1.0000000e+00    0.0000000e+00    0.0000000e+00    0.0000000e+00    0.0000000e+00    0.0000000e+00    0.0000000e+00    0.0000000e+00    0.0000000e+00    0.0000000e+00    0.0000000e+00    0.0000000e+00    0.0000000e+00    0.0000000e+00    0.0000000e+00    0.0000000e+00    0.0000000e+00    0.0000000e+00    0.0000000e+00    0.0000000e+00
  -6.1816889e+01    1.0000000e+00    0.0000000e+00    0.0000000e+00    0.0000000e+00    0.0000000e+00    0.0000000e+00    0.0000000e+00    0.0000000e+00    0.0000000e+00    0.0000000e+00    0.0000000e+00    0.0000000e+00    0.0000000e+00    0.0000000e+00    0.0000000e+00    0.0000000e+00    0.0000000e+00    0.0000000e+00    0.0000000e+00    0.0000000e+00
  -6.1410035e+01    1.0000000e+00    0.0000000e+00    0.0000000e+00    0.0000000e+00    0.0000000e+00    0.0000000e+00    0.0000000e+00    0.0000000e+00    0.0000000e+00    0.0000000e+00    0.0000000e+00    0.0000000e+00    0.0000000e+00    0.0000000e+00    0.0000000e+00    0.0000000e+00    0.0000000e+00    0.0000000e+00    0.0000000e+00    0.0000000e+00
  -6.1002361e+01    1.0000000e+00    0.0000000e+00    0.0000000e+00    0.0000000e+00    0.0000000e+00    0.0000000e+00    0.0000000e+00    0.0000000e+00    0.0000000e+00    0.0000000e+00    0.0000000e+00    0.0000000e+00    0.0000000e+00    0.0000000e+00    0.0000000e+00    0.0000000e+00    0.0000000e+00    0.0000000e+00    0.0000000e+00    0.0000000e+00
  -6.0798096e+01    1.0000000e+00    0.0000000e+00    0.0000000e+00    0.0000000e+00    0.0000000e+00    0.0000000e+00    0.0000000e+00    0.0000000e+00    0.0000000e+00    0.0000000e+00    0.0000000e+00    0.0000000e+00    0.0000000e+00    0.0000000e+00    0.0000000e+00    0.0000000e+00    0.0000000e+00    0.0000000e+00    0.0000000e+00    0.0000000e+00
  -6.0542766e+01    1.0000000e+00    0.0000000e+00    0.0000000e+00    0.0000000e+00    0.0000000e+00    0.0000000e+00    0.0000000e+00    0.0000000e+00    0.0000000e+00    0.0000000e+00    0.0000000e+00    0.0000000e+00    0.0000000e+00    0.0000000e+00    0.0000000e+00    0.0000000e+00    0.0000000e+00    0.0000000e+00    0.0000000e+00    0.0000000e+00
  -6.0223602e+01    1.0000000e+00    0.0000000e+00    0.0000000e+00    0.0000000e+00    0.0000000e+00    0.0000000e+00    0.0000000e+00    0.0000000e+00    0.0000000e+00    0.0000000e+00    0.0000000e+00    0.0000000e+00    0.0000000e+00    0.0000000e+00    0.0000000e+00    0.0000000e+00    0.0000000e+00    0.0000000e+00    0.0000000e+00    0.0000000e+00
  -5.9824648e+01    1.0000000e+00    0.0000000e+00    0.0000000e+00    0.0000000e+00    0.0000000e+00    0.0000000e+00    0.0000000e+00    0.0000000e+00    0.0000000e+00    0.0000000e+00    0.0000000e+00    0.0000000e+00    0.0000000e+00    0.0000000e+00    0.0000000e+00    0.0000000e+00    0.0000000e+00    0.0000000e+00    0.0000000e+00    0.0000000e+00
  -5.9413443e+01    1.0000000e+00    0.0000000e+00    0.0000000e+00    0.0000000e+00    0.0000000e+00    0.0000000e+00    0.0000000e+00    0.0000000e+00    0.0000000e+00    0.0000000e+00    0.0000000e+00    0.0000000e+00    0.0000000e+00    0.0000000e+00    0.0000000e+00    0.0000000e+00    0.0000000e+00    0.0000000e+00    0.0000000e+00    0.0000000e+00
  -5.9001257e+01    1.0000000e+00    0.0000000e+00    0.0000000e+00    0.0000000e+00    0.0000000e+00    0.0000000e+00    0.0000000e+00    0.0000000e+00    0.0000000e+00    0.0000000e+00    0.0000000e+00    0.0000000e+00    0.0000000e+00    0.0000000e+00    0.0000000e+00    0.0000000e+00    0.0000000e+00    0.0000000e+00    0.0000000e+00    0.0000000e+00
  -5.8588036e+01    1.0000000e+00    0.0000000e+00    0.0000000e+00    0.0000000e+00    0.0000000e+00    0.0000000e+00    0.0000000e+00    0.0000000e+00    0.0000000e+00    0.0000000e+00    0.0000000e+00    0.0000000e+00    0.0000000e+00    0.0000000e+00    0.0000000e+00    0.0000000e+00    0.0000000e+00    0.0000000e+00    0.0000000e+00    0.0000000e+00
  -5.8173734e+01    1.0000000e+00    0.0000000e+00    0.0000000e+00    0.0000000e+00    0.0000000e+00    0.0000000e+00    0.0000000e+00    0.0000000e+00    0.0000000e+00    0.0000000e+00    0.0000000e+00    0.0000000e+00    0.0000000e+00    0.0000000e+00    0.0000000e+00    0.0000000e+00    0.0000000e+00    0.0000000e+00    0.0000000e+00    0.0000000e+00
  -5.7758317e+01    1.0000000e+00    0.0000000e+00    0.0000000e+00    0.0000000e+00    0.0000000e+00    0.0000000e+00    0.0000000e+00    0.0000000e+00    0.0000000e+00    0.0000000e+00    0.0000000e+00    0.0000000e+00    0.0000000e+00    0.0000000e+00    0.0000000e+00    0.0000000e+00    0.0000000e+00    0.0000000e+00    0.0000000e+00    0.0000000e+00
  -5.7341745e+01    1.0000000e+00    0.0000000e+00    0.0000000e+00    0.0000000e+00    0.0000000e+00    0.0000000e+00    0.0000000e+00    0.0000000e+00    0.0000000e+00    0.0000000e+00    0.0000000e+00    0.0000000e+00    0.0000000e+00    0.0000000e+00    0.0000000e+00    0.0000000e+00    0.0000000e+00    0.0000000e+00    0.0000000e+00    0.0000000e+00
  -5.6923976e+01    1.0000000e+00    0.0000000e+00    0.0000000e+00    0.0000000e+00    0.0000000e+00    0.0000000e+00    0.0000000e+00    0.0000000e+00    0.0000000e+00    0.0000000e+00    0.0000000e+00    0.0000000e+00    0.0000000e+00    0.0000000e+00    0.0000000e+00    0.0000000e+00    0.0000000e+00    0.0000000e+00    0.0000000e+00    0.0000000e+00
  -5.6504967e+01    1.0000000e+00    0.0000000e+00    0.0000000e+00    0.0000000e+00    0.0000000e+00    0.0000000e+00    0.0000000e+00    0.0000000e+00    0.0000000e+00    0.0000000e+00    0.0000000e+00    0.0000000e+00    0.0000000e+00    0.0000000e+00    0.0000000e+00    0.0000000e+00    0.0000000e+00    0.0000000e+00    0.0000000e+00    0.0000000e+00
  -5.6084674e+01    1.0000000e+00    0.0000000e+00    0.0000000e+00    0.0000000e+00    0.0000000e+00    0.0000000e+00    0.0000000e+00    0.0000000e+00    0.0000000e+00    0.0000000e+00    0.0000000e+00    0.0000000e+00    0.0000000e+00    0.0000000e+00    0.0000000e+00    0.0000000e+00    0.0000000e+00    0.0000000e+00    0.0000000e+00    0.0000000e+00
  -5.5663041e+01    1.0000000e+00    0.0000000e+00    0.0000000e+00    0.0000000e+00    0.0000000e+00    0.0000000e+00    0.0000000e+00    0.0000000e+00    0.0000000e+00    0.0000000e+00    0.0000000e+00    0.0000000e+00    0.0000000e+00    0.0000000e+00    0.0000000e+00    0.0000000e+00    0.0000000e+00    0.0000000e+00    0.0000000e+00    0.0000000e+00
  -5.5240028e+01    1.0000000e+00    0.0000000e+00    0.0000000e+00    0.0000000e+00    0.0000000e+00    0.0000000e+00    0.0000000e+00    0.0000000e+00    0.0000000e+00    0.0000000e+00    0.0000000e+00    0.0000000e+00    0.0000000e+00    0.0000000e+00    0.0000000e+00    0.0000000e+00    0.0000000e+00    0.0000000e+00    0.0000000e+00    0.0000000e+00
  -5.4901618e+01    1.0000000e+00    0.0000000e+00    0.0000000e+00    0.0000000e+00    0.0000000e+00    0.0000000e+00    0.0000000e+00    0.0000000e+00    0.0000000e+00    0.0000000e+00    0.0000000e+00    0.0000000e+00    0.0000000e+00    0.0000000e+00    0.0000000e+00    0.0000000e+00    0.0000000e+00    0.0000000e+00    0.0000000e+00    0.0000000e+00
  -5.4478605e+01    1.0000000e+00    0.0000000e+00    0.0000000e+00    0.0000000e+00    0.0000000e+00    0.0000000e+00    0.0000000e+00    0.0000000e+00    0.0000000e+00    0.0000000e+00    0.0000000e+00    0.0000000e+00    0.0000000e+00    0.0000000e+00    0.0000000e+00    0.0000000e+00    0.0000000e+00    0.0000000e+00    0.0000000e+00    0.0000000e+00
  -5.4140195e+01    1.0000000e+00    0.0000000e+00    0.0000000e+00    0.0000000e+00    0.0000000e+00    0.0000000e+00    0.0000000e+00    0.0000000e+00    0.0000000e+00    0.0000000e+00    0.0000000e+00    0.0000000e+00    0.0000000e+00    0.0000000e+00    0.0000000e+00    0.0000000e+00    0.0000000e+00    0.0000000e+00    0.0000000e+00    0.0000000e+00
  -5.3717182e+01    1.0000000e+00    0.0000000e+00    0.0000000e+00    0.0000000e+00    0.0000000e+00    0.0000000e+00    0.0000000e+00    0.0000000e+00    0.0000000e+00    0.0000000e+00    0.0000000e+00    0.0000000e+00    0.0000000e+00    0.0000000e+00    0.0000000e+00    0.0000000e+00    0.0000000e+00    0.0000000e+00    0.0000000e+00    0.0000000e+00
  -5.3378772e+01    1.0000000e+00    0.0000000e+00    0.0000000e+00    0.0000000e+00    0.0000000e+00    0.0000000e+00    0.0000000e+00    0.0000000e+00    0.0000000e+00    0.0000000e+00    0.0000000e+00    0.0000000e+00    0.0000000e+00    0.0000000e+00    0.0000000e+00    0.0000000e+00    0.0000000e+00    0.0000000e+00    0.0000000e+00    0.0000000e+00
  -5.2955759e+01    1.0000000e+00    0.0000000e+00    0.0000000e+00    0.0000000e+00    0.0000000e+00    0.0000000e+00    0.0000000e+00    0.0000000e+00    0.0000000e+00    0.0000000e+00    0.0000000e+00    0.0000000e+00    0.0000000e+00    0.0000000e+00    0.0000000e+00    0.0000000e+00    0.0000000e+00    0.0000000e+00    0.0000000e+00    0.0000000e+00
  -5.2617349e+01    1.0000000e+00    0.0000000e+00    0.0000000e+00    0.0000000e+00    0.0000000e+00    0.0000000e+00    0.0000000e+00    0.0000000e+00    0.0000000e+00    0.0000000e+00    0.0000000e+00    0.0000000e+00    0.0000000e+00    0.0000000e+00    0.0000000e+00    0.0000000e+00    0.0000000e+00    0.0000000e+00    0.0000000e+00    0.0000000e+00
  -5.2194336e+01    1.0000000e+00    0.0000000e+00    0.0000000e+00    0.0000000e+00    0.0000000e+00    0.0000000e+00    0.0000000e+00    0.0000000e+00    0.0000000e+00    0.0000000e+00    0.0000000e+00    0.0000000e+00    0.0000000e+00    0.0000000e+00    0.0000000e+00    0.0000000e+00    0.0000000e+00    0.0000000e+00    0.0000000e+00    0.0000000e+00
  -5.1855925e+01    1.0000000e+00    0.0000000e+00    0.0000000e+00    0.0000000e+00    0.0000000e+00    0.0000000e+00    0.0000000e+00    0.0000000e+00    0.0000000e+00    0.0000000e+00    0.0000000e+00    0.0000000e+00    0.0000000e+00    0.0000000e+00    0.0000000e+00    0.0000000e+00    0.0000000e+00    0.0000000e+00    0.0000000e+00    0.0000000e+00
  -5.1432913e+01    1.0000000e+00    0.0000000e+00    0.0000000e+00    0.0000000e+00    0.0000000e+00    0.0000000e+00    0.0000000e+00    0.0000000e+00    0.0000000e+00    0.0000000e+00    0.0000000e+00    0.0000000e+00    0.0000000e+00    0.0000000e+00    0.0000000e+00    0.0000000e+00    0.0000000e+00    0.0000000e+00    0.0000000e+00    0.0000000e+00
  -5.1094502e+01    1.0000000e+00    0.0000000e+00    0.0000000e+00    0.0000000e+00    0.0000000e+00    0.0000000e+00    0.0000000e+00    0.0000000e+00    0.0000000e+00    0.0000000e+00    0.0000000e+00    0.0000000e+00    0.0000000e+00    0.0000000e+00    0.0000000e+00    0.0000000e+00    0.0000000e+00    0.0000000e+00    0.0000000e+00    0.0000000e+00
  -5.0671489e+01    1.0000000e+00    0.0000000e+00    0.0000000e+00    0.0000000e+00    0.0000000e+00    0.0000000e+00    0.0000000e+00    0.0000000e+00    0.0000000e+00    0.0000000e+00    0.0000000e+00    0.0000000e+00    0.0000000e+00    0.0000000e+00    0.0000000e+00    0.0000000e+00    0.0000000e+00    0.0000000e+00    0.0000000e+00    0.0000000e+00
  -5.0333079e+01    1.0000000e+00    0.0000000e+00    0.0000000e+00    0.0000000e+00    0.0000000e+00    0.0000000e+00    0.0000000e+00    0.0000000e+00    0.0000000e+00    0.0000000e+00    0.0000000e+00    0.0000000e+00    0.0000000e+00    0.0000000e+00    0.0000000e+00    0.0000000e+00    0.0000000e+00    0.0000000e+00    0.0000000e+00    0.0000000e+00
  -4.9910066e+01    1.0000000e+00    0.0000000e+00    0.0000000e+00    0.0000000e+00    0.0000000e+00    0.0000000e+00    0.0000000e+00    0.0000000e+00    0.0000000e+00    0.0000000e+00    0.0000000e+00    0.0000000e+00    0.0000000e+00    0.0000000e+00    0.0000000e+00    0.0000000e+00    0.0000000e+00    0.0000000e+00    0.0000000e+00    0.0000000e+00
  -4.9571656e+01    1.0000000e+00    0.0000000e+00    0.0000000e+00    0.0000000e+00    0.0000000e+00    0.0000000e+00    0.0000000e+00    0.0000000e+00    0.0000000e+00    0.0000000e+00    0.0000000e+00    0.0000000e+00    0.0000000e+00    0.0000000e+00    0.0000000e+00    0.0000000e+00    0.0000000e+00    0.0000000e+00    0.0000000e+00    0.0000000e+00
  -4.9148643e+01    1.0000000e+00    0.0000000e+00    0.0000000e+00    0.0000000e+00    0.0000000e+00    0.0000000e+00    0.0000000e+00    0.0000000e+00    0.0000000e+00    0.0000000e+00    0.0000000e+00    0.0000000e+00    0.0000000e+00    0.0000000e+00    0.0000000e+00    0.0000000e+00    0.0000000e+00    0.0000000e+00    0.0000000e+00    0.0000000e+00
  -4.8810233e+01    1.0000000e+00    0.0000000e+00    0.0000000e+00    0.0000000e+00    0.0000000e+00    0.0000000e+00    0.0000000e+00    0.0000000e+00    0.0000000e+00    0.0000000e+00    0.0000000e+00    0.0000000e+00    0.0000000e+00    0.0000000e+00    0.0000000e+00    0.0000000e+00    0.0000000e+00    0.0000000e+00    0.0000000e+00    0.0000000e+00
  -4.8387220e+01    1.0000000e+00    0.0000000e+00    0.0000000e+00    0.0000000e+00    0.0000000e+00    0.0000000e+00    0.0000000e+00    0.0000000e+00    0.0000000e+00    0.0000000e+00    0.0000000e+00    0.0000000e+00    0.0000000e+00    0.0000000e+00    0.0000000e+00    0.0000000e+00    0.0000000e+00    0.0000000e+00    0.0000000e+00    0.0000000e+00
  -4.8048810e+01    1.0000000e+00    0.0000000e+00    0.0000000e+00    0.0000000e+00    0.0000000e+00    0.0000000e+00    0.0000000e+00    0.0000000e+00    0.0000000e+00    0.0000000e+00    0.0000000e+00    0.0000000e+00    0.0000000e+00    0.0000000e+00    0.0000000e+00    0.0000000e+00    0.0000000e+00    0.0000000e+00    0.0000000e+00    0.0000000e+00
  -4.7625797e+01    1.0000000e+00    0.0000000e+00    0.0000000e+00    0.0000000e+00    0.0000000e+00    0.0000000e+00    0.0000000e+00    0.0000000e+00    0.0000000e+00    0.0000000e+00    0.0000000e+00    0.0000000e+00    0.0000000e+00    0.0000000e+00    0.0000000e+00    0.0000000e+00    0.0000000e+00    0.0000000e+00    0.0000000e+00    0.0000000e+00
  -4.7287387e+01    1.0000000e+00    0.0000000e+00    0.0000000e+00    0.0000000e+00    0.0000000e+00    0.0000000e+00    0.0000000e+00    0.0000000e+00    0.0000000e+00    0.0000000e+00    0.0000000e+00    0.0000000e+00    0.0000000e+00    0.0000000e+00    0.0000000e+00    0.0000000e+00    0.0000000e+00    0.0000000e+00    0.0000000e+00    0.0000000e+00
  -4.6864374e+01    1.0000000e+00    0.0000000e+00    0.0000000e+00    0.0000000e+00    0.0000000e+00    0.0000000e+00    0.0000000e+00    0.0000000e+00    0.0000000e+00    0.0000000e+00    0.0000000e+00    0.0000000e+00    0.0000000e+00    0.0000000e+00    0.0000000e+00    0.0000000e+00    0.0000000e+00    0.0000000e+00    0.0000000e+00    0.0000000e+00
  -4.6525964e+01    1.0000000e+00    0.0000000e+00    0.0000000e+00    0.0000000e+00    0.0000000e+00    0.0000000e+00    0.0000000e+00    0.0000000e+00    0.0000000e+00    0.0000000e+00    0.0000000e+00    0.0000000e+00    0.0000000e+00    0.0000000e+00    0.0000000e+00    0.0000000e+00    0.0000000e+00    0.0000000e+00    0.0000000e+00    0.0000000e+00
  -4.6102951e+01    1.0000000e+00    0.0000000e+00    0.0000000e+00    0.0000000e+00    0.0000000e+00    0.0000000e+00    0.0000000e+00    0.0000000e+00    0.0000000e+00    0.0000000e+00    0.0000000e+00    0.0000000e+00    0.0000000e+00    0.0000000e+00    0.0000000e+00    0.0000000e+00    0.0000000e+00    0.0000000e+00    0.0000000e+00    0.0000000e+00
  -4.5764541e+01    1.0000000e+00    0.0000000e+00    0.0000000e+00    0.0000000e+00    0.0000000e+00    0.0000000e+00    0.0000000e+00    0.0000000e+00    0.0000000e+00    0.0000000e+00    0.0000000e+00    0.0000000e+00    0.0000000e+00    0.0000000e+00    0.0000000e+00    0.0000000e+00    0.0000000e+00    0.0000000e+00    0.0000000e+00    0.0000000e+00
  -4.5341528e+01    1.0000000e+00    0.0000000e+00    0.0000000e+00    0.0000000e+00    0.0000000e+00    0.0000000e+00    0.0000000e+00    0.0000000e+00    0.0000000e+00    0.0000000e+00    0.0000000e+00    0.0000000e+00    0.0000000e+00    0.0000000e+00    0.0000000e+00    0.0000000e+00    0.0000000e+00    0.0000000e+00    0.0000000e+00    0.0000000e+00
  -4.5003117e+01    1.0000000e+00    0.0000000e+00    0.0000000e+00    0.0000000e+00    0.0000000e+00    0.0000000e+00    0.0000000e+00    0.0000000e+00    0.0000000e+00    0.0000000e+00    0.0000000e+00    0.0000000e+00    0.0000000e+00    0.0000000e+00    0.0000000e+00    0.0000000e+00    0.0000000e+00    0.0000000e+00    0.0000000e+00    0.0000000e+00
  -4.4580105e+01    1.0000000e+00    0.0000000e+00    0.0000000e+00    0.0000000e+00    0.0000000e+00    0.0000000e+00    0.0000000e+00    0.0000000e+00    0.0000000e+00    0.0000000e+00    0.0000000e+00    0.0000000e+00    0.0000000e+00    0.0000000e+00    0.0000000e+00    0.0000000e+00    0.0000000e+00    0.0000000e+00    0.0000000e+00    0.0000000e+00
  -4.4241694e+01    1.0000000e+00    0.0000000e+00    0.0000000e+00    0.0000000e+00    0.0000000e+00    0.0000000e+00    0.0000000e+00    0.0000000e+00    0.0000000e+00    0.0000000e+00    0.0000000e+00    0.0000000e+00    0.0000000e+00    0.0000000e+00    0.0000000e+00    0.0000000e+00    0.0000000e+00    0.0000000e+00    0.0000000e+00    0.0000000e+00
  -4.3818681e+01    1.0000000e+00    0.0000000e+00    0.0000000e+00    0.0000000e+00    0.0000000e+00    0.0000000e+00    0.0000000e+00    0.0000000e+00    0.0000000e+00    0.0000000e+00    0.0000000e+00    0.0000000e+00    0.0000000e+00    0.0000000e+00    0.0000000e+00    0.0000000e+00    0.0000000e+00    0.0000000e+00    0.0000000e+00    0.0000000e+00
  -4.3480271e+01    1.0000000e+00    0.0000000e+00    0.0000000e+00    0.0000000e+00    0.0000000e+00    0.0000000e+00    0.0000000e+00    0.0000000e+00    0.0000000e+00    0.0000000e+00    0.0000000e+00    0.0000000e+00    0.0000000e+00    0.0000000e+00    0.0000000e+00    0.0000000e+00    0.0000000e+00    0.0000000e+00    0.0000000e+00    0.0000000e+00
  -4.3057258e+01    1.0000000e+00    0.0000000e+00    0.0000000e+00    0.0000000e+00    0.0000000e+00    0.0000000e+00    0.0000000e+00    0.0000000e+00    0.0000000e+00    0.0000000e+00    0.0000000e+00    0.0000000e+00    0.0000000e+00    0.0000000e+00    0.0000000e+00    0.0000000e+00    0.0000000e+00    0.0000000e+00    0.0000000e+00    0.0000000e+00
  -4.2718848e+01    1.0000000e+00    0.0000000e+00    0.0000000e+00    0.0000000e+00    0.0000000e+00    0.0000000e+00    0.0000000e+00    0.0000000e+00    0.0000000e+00    0.0000000e+00    0.0000000e+00    0.0000000e+00    0.0000000e+00    0.0000000e+00    0.0000000e+00    0.0000000e+00    0.0000000e+00    0.0000000e+00    0.0000000e+00    0.0000000e+00
  -4.2295835e+01    1.0000000e+00    0.0000000e+00    0.0000000e+00    0.0000000e+00    0.0000000e+00    0.0000000e+00    0.0000000e+00    0.0000000e+00    0.0000000e+00    0.0000000e+00    0.0000000e+00    0.0000000e+00    0.0000000e+00    0.0000000e+00    0.0000000e+00    0.0000000e+00    0.0000000e+00    0.0000000e+00    0.0000000e+00    0.0000000e+00
  -4.1957425e+01    1.0000000e+00    0.0000000e+00    0.0000000e+00    0.0000000e+00    0.0000000e+00    0.0000000e+00    0.0000000e+00    0.0000000e+00    0.0000000e+00    0.0000000e+00    0.0000000e+00    0.0000000e+00    0.0000000e+00    0.0000000e+00    0.0000000e+00    0.0000000e+00    0.0000000e+00    0.0000000e+00    0.0000000e+00    0.0000000e+00
  -4.1534412e+01    1.0000000e+00    0.0000000e+00    0.0000000e+00    0.0000000e+00    0.0000000e+00    0.0000000e+00    0.0000000e+00    0.0000000e+00    0.0000000e+00    0.0000000e+00    0.0000000e+00    0.0000000e+00    0.0000000e+00    0.0000000e+00    0.0000000e+00    0.0000000e+00    0.0000000e+00    0.0000000e+00    0.0000000e+00    0.0000000e+00
  -4.1196002e+01    1.0000000e+00    0.0000000e+00    0.0000000e+00    0.0000000e+00    0.0000000e+00    0.0000000e+00    0.0000000e+00    0.0000000e+00    0.0000000e+00    0.0000000e+00    0.0000000e+00    0.0000000e+00    0.0000000e+00    0.0000000e+00    0.0000000e+00    0.0000000e+00    0.0000000e+00    0.0000000e+00    0.0000000e+00    0.0000000e+00
  -4.0772989e+01    1.0000000e+00    0.0000000e+00    0.0000000e+00    0.0000000e+00    0.0000000e+00    0.0000000e+00    0.0000000e+00    0.0000000e+00    0.0000000e+00    0.0000000e+00    0.0000000e+00    0.0000000e+00    0.0000000e+00    0.0000000e+00    0.0000000e+00    0.0000000e+00    0.0000000e+00    0.0000000e+00    0.0000000e+00    0.0000000e+00
  -4.0434579e+01    1.0000000e+00    0.0000000e+00    0.0000000e+00    0.0000000e+00    0.0000000e+00    0.0000000e+00    0.0000000e+00    0.0000000e+00    0.0000000e+00    0.0000000e+00    0.0000000e+00    0.0000000e+00    0.0000000e+00    0.0000000e+00    0.0000000e+00    0.0000000e+00    0.0000000e+00    0.0000000e+00    0.0000000e+00    0.0000000e+00
  -4.0011566e+01    1.0000000e+00    0.0000000e+00    0.0000000e+00    0.0000000e+00    0.0000000e+00    0.0000000e+00    0.0000000e+00    0.0000000e+00    0.0000000e+00    0.0000000e+00    0.0000000e+00    0.0000000e+00    0.0000000e+00    0.0000000e+00    0.0000000e+00    0.0000000e+00    0.0000000e+00    0.0000000e+00    0.0000000e+00    0.0000000e+00
  -3.9673156e+01    1.0000000e+00    0.0000000e+00    0.0000000e+00    0.0000000e+00    0.0000000e+00    0.0000000e+00    0.0000000e+00    0.0000000e+00    0.0000000e+00    0.0000000e+00    0.0000000e+00    0.0000000e+00    0.0000000e+00    0.0000000e+00    0.0000000e+00    0.0000000e+00    0.0000000e+00    0.0000000e+00    0.0000000e+00    0.0000000e+00
  -3.9250143e+01    1.0000000e+00    0.0000000e+00    0.0000000e+00    0.0000000e+00    0.0000000e+00    0.0000000e+00    0.0000000e+00    0.0000000e+00    0.0000000e+00    0.0000000e+00    0.0000000e+00    0.0000000e+00    0.0000000e+00    0.0000000e+00    0.0000000e+00    0.0000000e+00    0.0000000e+00    0.0000000e+00    0.0000000e+00    0.0000000e+00
  -3.8911732e+01    1.0000000e+00    0.0000000e+00    0.0000000e+00    0.0000000e+00    0.0000000e+00    0.0000000e+00    0.0000000e+00    0.0000000e+00    0.0000000e+00    0.0000000e+00    0.0000000e+00    0.0000000e+00    0.0000000e+00    0.0000000e+00    0.0000000e+00    0.0000000e+00    0.0000000e+00    0.0000000e+00    0.0000000e+00    0.0000000e+00
  -3.8488720e+01    1.0000000e+00    0.0000000e+00    0.0000000e+00    0.0000000e+00    0.0000000e+00    0.0000000e+00    0.0000000e+00    0.0000000e+00    0.0000000e+00    0.0000000e+00    0.0000000e+00    0.0000000e+00    0.0000000e+00    0.0000000e+00    0.0000000e+00    0.0000000e+00    0.0000000e+00    0.0000000e+00    0.0000000e+00    0.0000000e+00
  -3.8150309e+01    1.0000000e+00    0.0000000e+00    0.0000000e+00    0.0000000e+00    0.0000000e+00    0.0000000e+00    0.0000000e+00    0.0000000e+00    0.0000000e+00    0.0000000e+00    0.0000000e+00    0.0000000e+00    0.0000000e+00    0.0000000e+00    0.0000000e+00    0.0000000e+00    0.0000000e+00    0.0000000e+00    0.0000000e+00    0.0000000e+00
  -3.7727297e+01    1.0000000e+00    0.0000000e+00    0.0000000e+00    0.0000000e+00    0.0000000e+00    0.0000000e+00    0.0000000e+00    0.0000000e+00    0.0000000e+00    0.0000000e+00    0.0000000e+00    0.0000000e+00    0.0000000e+00    0.0000000e+00    0.0000000e+00    0.0000000e+00    0.0000000e+00    0.0000000e+00    0.0000000e+00    0.0000000e+00
  -3.7388886e+01    1.0000000e+00    0.0000000e+00    0.0000000e+00    0.0000000e+00    0.0000000e+00    0.0000000e+00    0.0000000e+00    0.0000000e+00    0.0000000e+00    0.0000000e+00    0.0000000e+00    0.0000000e+00    0.0000000e+00    0.0000000e+00    0.0000000e+00    0.0000000e+00    0.0000000e+00    0.0000000e+00    0.0000000e+00    0.0000000e+00
  -3.6965873e+01    1.0000000e+00    0.0000000e+00    0.0000000e+00    0.0000000e+00    0.0000000e+00    0.0000000e+00    0.0000000e+00    0.0000000e+00    0.0000000e+00    0.0000000e+00    0.0000000e+00    0.0000000e+00    0.0000000e+00    0.0000000e+00    0.0000000e+00    0.0000000e+00    0.0000000e+00    0.0000000e+00    0.0000000e+00    0.0000000e+00
  -3.6627463e+01    1.0000000e+00    0.0000000e+00    0.0000000e+00    0.0000000e+00    0.0000000e+00    0.0000000e+00    0.0000000e+00    0.0000000e+00    0.0000000e+00    0.0000000e+00    0.0000000e+00    0.0000000e+00    0.0000000e+00    0.0000000e+00    0.0000000e+00    0.0000000e+00    0.0000000e+00    0.0000000e+00    0.0000000e+00    0.0000000e+00
  -3.6204450e+01    1.0000000e+00    0.0000000e+00    0.0000000e+00    0.0000000e+00    0.0000000e+00    0.0000000e+00    0.0000000e+00    0.0000000e+00    0.0000000e+00    0.0000000e+00    0.0000000e+00    0.0000000e+00    0.0000000e+00    0.0000000e+00    0.0000000e+00    0.0000000e+00    0.0000000e+00    0.0000000e+00    0.0000000e+00    0.0000000e+00
  -3.5866040e+01    1.0000000e+00    0.0000000e+00    0.0000000e+00    0.0000000e+00    0.0000000e+00    0.0000000e+00    0.0000000e+00    0.0000000e+00    0.0000000e+00    0.0000000e+00    0.0000000e+00    0.0000000e+00    0.0000000e+00    0.0000000e+00    0.0000000e+00    0.0000000e+00    0.0000000e+00    0.0000000e+00    0.0000000e+00    0.0000000e+00
  -3.5443027e+01    1.0000000e+00    0.0000000e+00    0.0000000e+00    0.0000000e+00    0.0000000e+00    0.0000000e+00    0.0000000e+00    0.0000000e+00    0.0000000e+00    0.0000000e+00    0.0000000e+00    0.0000000e+00    0.0000000e+00    0.0000000e+00    0.0000000e+00    0.0000000e+00    0.0000000e+00    0.0000000e+00    0.0000000e+00    0.0000000e+00
  -3.5104617e+01    1.0000000e+00    0.0000000e+00    0.0000000e+00    0.0000000e+00    0.0000000e+00    0.0000000e+00    0.0000000e+00    0.0000000e+00    0.0000000e+00    0.0000000e+00    0.0000000e+00    0.0000000e+00    0.0000000e+00    0.0000000e+00    0.0000000e+00    0.0000000e+00    0.0000000e+00    0.0000000e+00    0.0000000e+00    0.0000000e+00
  -3.4681604e+01    1.0000000e+00    0.0000000e+00    0.0000000e+00    0.0000000e+00    0.0000000e+00    0.0000000e+00    0.0000000e+00    0.0000000e+00    0.0000000e+00    0.0000000e+00    0.0000000e+00    0.0000000e+00    0.0000000e+00    0.0000000e+00    0.0000000e+00    0.0000000e+00    0.0000000e+00    0.0000000e+00    0.0000000e+00    0.0000000e+00
  -3.4343194e+01    1.0000000e+00    0.0000000e+00    0.0000000e+00    0.0000000e+00    0.0000000e+00    0.0000000e+00    0.0000000e+00    0.0000000e+00    0.0000000e+00    0.0000000e+00    0.0000000e+00    0.0000000e+00    0.0000000e+00    0.0000000e+00    0.0000000e+00    0.0000000e+00    0.0000000e+00    0.0000000e+00    0.0000000e+00    0.0000000e+00
  -3.3920181e+01    1.0000000e+00    0.0000000e+00    0.0000000e+00    0.0000000e+00    0.0000000e+00    0.0000000e+00    0.0000000e+00    0.0000000e+00    0.0000000e+00    0.0000000e+00    0.0000000e+00    0.0000000e+00    0.0000000e+00    0.0000000e+00    0.0000000e+00    0.0000000e+00    0.0000000e+00    0.0000000e+00    0.0000000e+00    0.0000000e+00
  -3.3581771e+01    1.0000000e+00    0.0000000e+00    0.0000000e+00    0.0000000e+00    0.0000000e+00    0.0000000e+00    0.0000000e+00    0.0000000e+00    0.0000000e+00    0.0000000e+00    0.0000000e+00    0.0000000e+00    0.0000000e+00    0.0000000e+00    0.0000000e+00    0.0000000e+00    0.0000000e+00    0.0000000e+00    0.0000000e+00    0.0000000e+00
  -3.3158758e+01    1.0000000e+00    0.0000000e+00    0.0000000e+00    0.0000000e+00    0.0000000e+00    0.0000000e+00    0.0000000e+00    0.0000000e+00    0.0000000e+00    0.0000000e+00    0.0000000e+00    0.0000000e+00    0.0000000e+00    0.0000000e+00    0.0000000e+00    0.0000000e+00    0.0000000e+00    0.0000000e+00    0.0000000e+00    0.0000000e+00
  -3.2820348e+01    1.0000000e+00    0.0000000e+00    0.0000000e+00    0.0000000e+00    0.0000000e+00    0.0000000e+00    0.0000000e+00    0.0000000e+00    0.0000000e+00    0.0000000e+00    0.0000000e+00    0.0000000e+00    0.0000000e+00    0.0000000e+00    0.0000000e+00    0.0000000e+00    0.0000000e+00    0.0000000e+00    0.0000000e+00    0.0000000e+00
  -3.2397335e+01    1.0000000e+00    0.0000000e+00    0.0000000e+00    0.0000000e+00    0.0000000e+00    0.0000000e+00    0.0000000e+00    0.0000000e+00    0.0000000e+00    0.0000000e+00    0.0000000e+00    0.0000000e+00    0.0000000e+00    0.0000000e+00    0.0000000e+00    0.0000000e+00    0.0000000e+00    0.0000000e+00    0.0000000e+00    0.0000000e+00
  -3.2058924e+01    1.0000000e+00    0.0000000e+00    0.0000000e+00    0.0000000e+00    0.0000000e+00    0.0000000e+00    0.0000000e+00    0.0000000e+00    0.0000000e+00    0.0000000e+00    0.0000000e+00    0.0000000e+00    0.0000000e+00    0.0000000e+00    0.0000000e+00    0.0000000e+00    0.0000000e+00    0.0000000e+00    0.0000000e+00    0.0000000e+00
  -3.1635912e+01    1.0000000e+00    0.0000000e+00    0.0000000e+00    0.0000000e+00    0.0000000e+00    0.0000000e+00    0.0000000e+00    0.0000000e+00    0.0000000e+00    0.0000000e+00    0.0000000e+00    0.0000000e+00    0.0000000e+00    0.0000000e+00    0.0000000e+00    0.0000000e+00    0.0000000e+00    0.0000000e+00    0.0000000e+00    0.0000000e+00
  -3.1297501e+01    1.0000000e+00    0.0000000e+00    0.0000000e+00    0.0000000e+00    0.0000000e+00    0.0000000e+00    0.0000000e+00    0.0000000e+00    0.0000000e+00    0.0000000e+00    0.0000000e+00    0.0000000e+00    0.0000000e+00    0.0000000e+00    0.0000000e+00    0.0000000e+00    0.0000000e+00    0.0000000e+00    0.0000000e+00    0.0000000e+00
  -3.0874489e+01    1.0000000e+00    0.0000000e+00    0.0000000e+00    0.0000000e+00    0.0000000e+00    0.0000000e+00    0.0000000e+00    0.0000000e+00    0.0000000e+00    0.0000000e+00    0.0000000e+00    0.0000000e+00    0.0000000e+00    0.0000000e+00    0.0000000e+00    0.0000000e+00    0.0000000e+00    0.0000000e+00    0.0000000e+00    0.0000000e+00
  -3.0536078e+01    1.0000000e+00    0.0000000e+00    0.0000000e+00    0.0000000e+00    0.0000000e+00    0.0000000e+00    0.0000000e+00    0.0000000e+00    0.0000000e+00    0.0000000e+00    0.0000000e+00    0.0000000e+00    0.0000000e+00    0.0000000e+00    0.0000000e+00    0.0000000e+00    0.0000000e+00    0.0000000e+00    0.0000000e+00    0.0000000e+00
  -3.0113065e+01    1.0000000e+00    0.0000000e+00    0.0000000e+00    0.0000000e+00    0.0000000e+00    0.0000000e+00    0.0000000e+00    0.0000000e+00    0.0000000e+00    0.0000000e+00    0.0000000e+00    0.0000000e+00    0.0000000e+00    0.0000000e+00    0.0000000e+00    0.0000000e+00    0.0000000e+00    0.0000000e+00    0.0000000e+00    0.0000000e+00
  -2.9774655e+01    1.0000000e+00    0.0000000e+00    0.0000000e+00    0.0000000e+00    0.0000000e+00    0.0000000e+00    0.0000000e+00    0.0000000e+00    0.0000000e+00    0.0000000e+00    0.0000000e+00    0.0000000e+00    0.0000000e+00    0.0000000e+00    0.0000000e+00    0.0000000e+00    0.0000000e+00    0.0000000e+00    0.0000000e+00    0.0000000e+00
  -2.9351642e+01    1.0000000e+00    0.0000000e+00    0.0000000e+00    0.0000000e+00    0.0000000e+00    0.0000000e+00    0.0000000e+00    0.0000000e+00    0.0000000e+00    0.0000000e+00    0.0000000e+00    0.0000000e+00    0.0000000e+00    0.0000000e+00    0.0000000e+00    0.0000000e+00    0.0000000e+00    0.0000000e+00    0.0000000e+00    0.0000000e+00
  -2.9013232e+01    1.0000000e+00    0.0000000e+00    0.0000000e+00    0.0000000e+00    0.0000000e+00    0.0000000e+00    0.0000000e+00    0.0000000e+00    0.0000000e+00    0.0000000e+00    0.0000000e+00    0.0000000e+00    0.0000000e+00    0.0000000e+00    0.0000000e+00    0.0000000e+00    0.0000000e+00    0.0000000e+00    0.0000000e+00    0.0000000e+00
  -2.8590219e+01    1.0000000e+00    0.0000000e+00    0.0000000e+00    0.0000000e+00    0.0000000e+00    0.0000000e+00    0.0000000e+00    0.0000000e+00    0.0000000e+00    0.0000000e+00    0.0000000e+00    0.0000000e+00    0.0000000e+00    0.0000000e+00    0.0000000e+00    0.0000000e+00    0.0000000e+00    0.0000000e+00    0.0000000e+00    0.0000000e+00
  -2.8251809e+01    1.0000000e+00    0.0000000e+00    0.0000000e+00    0.0000000e+00    0.0000000e+00    0.0000000e+00    0.0000000e+00    0.0000000e+00    0.0000000e+00    0.0000000e+00    0.0000000e+00    0.0000000e+00    0.0000000e+00    0.0000000e+00    0.0000000e+00    0.0000000e+00    0.0000000e+00    0.0000000e+00    0.0000000e+00    0.0000000e+00
  -2.7828796e+01    1.0000000e+00    0.0000000e+00    0.0000000e+00    0.0000000e+00    0.0000000e+00    0.0000000e+00    0.0000000e+00    0.0000000e+00    0.0000000e+00    0.0000000e+00    0.0000000e+00    0.0000000e+00    0.0000000e+00    0.0000000e+00    0.0000000e+00    0.0000000e+00    0.0000000e+00    0.0000000e+00    0.0000000e+00    0.0000000e+00
  -2.7490386e+01    1.0000000e+00    0.0000000e+00    0.0000000e+00    0.0000000e+00    0.0000000e+00    0.0000000e+00    0.0000000e+00    0.0000000e+00    0.0000000e+00    0.0000000e+00    0.0000000e+00    0.0000000e+00    0.0000000e+00    0.0000000e+00    0.0000000e+00    0.0000000e+00    0.0000000e+00    0.0000000e+00    0.0000000e+00    0.0000000e+00
  -2.7219658e+01    1.0000000e+00    0.0000000e+00    0.0000000e+00    0.0000000e+00    0.0000000e+00    0.0000000e+00    0.0000000e+00    0.0000000e+00    0.0000000e+00    0.0000000e+00    0.0000000e+00    0.0000000e+00    0.0000000e+00    0.0000000e+00    0.0000000e+00    0.0000000e+00    0.0000000e+00    0.0000000e+00    0.0000000e+00    0.0000000e+00
  -2.6881247e+01    1.0000000e+00    0.0000000e+00    0.0000000e+00    0.0000000e+00    0.0000000e+00    0.0000000e+00    0.0000000e+00    0.0000000e+00    0.0000000e+00    0.0000000e+00    0.0000000e+00    0.0000000e+00    0.0000000e+00    0.0000000e+00    0.0000000e+00    0.0000000e+00    0.0000000e+00    0.0000000e+00    0.0000000e+00    0.0000000e+00
  -2.6458234e+01    1.0000000e+00    0.0000000e+00    0.0000000e+00    0.0000000e+00    0.0000000e+00    0.0000000e+00    0.0000000e+00    0.0000000e+00    0.0000000e+00    0.0000000e+00    0.0000000e+00    0.0000000e+00    0.0000000e+00    0.0000000e+00    0.0000000e+00    0.0000000e+00    0.0000000e+00    0.0000000e+00    0.0000000e+00    0.0000000e+00
  -2.6119824e+01    1.0000000e+00    0.0000000e+00    0.0000000e+00    0.0000000e+00    0.0000000e+00    0.0000000e+00    0.0000000e+00    0.0000000e+00    0.0000000e+00    0.0000000e+00    0.0000000e+00    0.0000000e+00    0.0000000e+00    0.0000000e+00    0.0000000e+00    0.0000000e+00    0.0000000e+00    0.0000000e+00    0.0000000e+00    0.0000000e+00
  -2.5849096e+01    1.0000000e+00    0.0000000e+00    0.0000000e+00    0.0000000e+00    0.0000000e+00    0.0000000e+00    0.0000000e+00    0.0000000e+00    0.0000000e+00    0.0000000e+00    0.0000000e+00    0.0000000e+00    0.0000000e+00    0.0000000e+00    0.0000000e+00    0.0000000e+00    0.0000000e+00    0.0000000e+00    0.0000000e+00    0.0000000e+00
  -2.5510686e+01    1.0000000e+00    0.0000000e+00    0.0000000e+00    0.0000000e+00    0.0000000e+00    0.0000000e+00    0.0000000e+00    0.0000000e+00    0.0000000e+00    0.0000000e+00    0.0000000e+00    0.0000000e+00    0.0000000e+00    0.0000000e+00    0.0000000e+00    0.0000000e+00    0.0000000e+00    0.0000000e+00    0.0000000e+00    0.0000000e+00
  -2.5239957e+01    1.0000000e+00    0.0000000e+00    0.0000000e+00    0.0000000e+00    0.0000000e+00    0.0000000e+00    0.0000000e+00    0.0000000e+00    0.0000000e+00    0.0000000e+00    0.0000000e+00    0.0000000e+00    0.0000000e+00    0.0000000e+00    0.0000000e+00    0.0000000e+00    0.0000000e+00    0.0000000e+00    0.0000000e+00    0.0000000e+00
  -2.4901547e+01    1.0000000e+00    0.0000000e+00    0.0000000e+00    0.0000000e+00    0.0000000e+00    0.0000000e+00    0.0000000e+00    0.0000000e+00    0.0000000e+00    0.0000000e+00    0.0000000e+00    0.0000000e+00    0.0000000e+00    0.0000000e+00    0.0000000e+00    0.0000000e+00    0.0000000e+00    0.0000000e+00    0.0000000e+00    0.0000000e+00
  -2.4630819e+01    1.0000000e+00    0.0000000e+00    0.0000000e+00    0.0000000e+00    0.0000000e+00    0.0000000e+00    0.0000000e+00    0.0000000e+00    0.0000000e+00    0.0000000e+00    0.0000000e+00    0.0000000e+00    0.0000000e+00    0.0000000e+00    0.0000000e+00    0.0000000e+00    0.0000000e+00    0.0000000e+00    0.0000000e+00    0.0000000e+00
  -2.4292409e+01    1.0000000e+00    0.0000000e+00    0.0000000e+00    0.0000000e+00    0.0000000e+00    0.0000000e+00    0.0000000e+00    0.0000000e+00    0.0000000e+00    0.0000000e+00    0.0000000e+00    0.0000000e+00    0.0000000e+00    0.0000000e+00    0.0000000e+00    0.0000000e+00    0.0000000e+00    0.0000000e+00    0.0000000e+00    0.0000000e+00
  -2.4021680e+01    1.0000000e+00    0.0000000e+00    0.0000000e+00    0.0000000e+00    0.0000000e+00    0.0000000e+00    0.0000000e+00    0.0000000e+00    0.0000000e+00    0.0000000e+00    0.0000000e+00    0.0000000e+00    0.0000000e+00    0.0000000e+00    0.0000000e+00    0.0000000e+00    0.0000000e+00    0.0000000e+00    0.0000000e+00    0.0000000e+00
  -2.3683270e+01    1.0000000e+00    0.0000000e+00    0.0000000e+00    0.0000000e+00    0.0000000e+00    0.0000000e+00    0.0000000e+00    0.0000000e+00    0.0000000e+00    0.0000000e+00    0.0000000e+00    0.0000000e+00    0.0000000e+00    0.0000000e+00    0.0000000e+00    0.0000000e+00    0.0000000e+00    0.0000000e+00    0.0000000e+00    0.0000000e+00
  -2.3412542e+01    1.0000000e+00    0.0000000e+00    0.0000000e+00    0.0000000e+00    0.0000000e+00    0.0000000e+00    0.0000000e+00    0.0000000e+00    0.0000000e+00    0.0000000e+00    0.0000000e+00    0.0000000e+00    0.0000000e+00    0.0000000e+00    0.0000000e+00    0.0000000e+00    0.0000000e+00    0.0000000e+00    0.0000000e+00    0.0000000e+00
  -2.3074132e+01    1.0000000e+00    0.0000000e+00    0.0000000e+00    0.0000000e+00    0.0000000e+00    0.0000000e+00    0.0000000e+00    0.0000000e+00    0.0000000e+00    0.0000000e+00    0.0000000e+00    0.0000000e+00    0.0000000e+00    0.0000000e+00    0.0000000e+00    0.0000000e+00    0.0000000e+00    0.0000000e+00    0.0000000e+00    0.0000000e+00
  -2.2803403e+01    1.0000000e+00    0.0000000e+00    0.0000000e+00    0.0000000e+00    0.0000000e+00    0.0000000e+00    0.0000000e+00    0.0000000e+00    0.0000000e+00    0.0000000e+00    0.0000000e+00    0.0000000e+00    0.0000000e+00    0.0000000e+00    0.0000000e+00    0.0000000e+00    0.0000000e+00    0.0000000e+00    0.0000000e+00    0.0000000e+00
  -2.2464993e+01    1.0000000e+00    0.0000000e+00    0.0000000e+00    0.0000000e+00    0.0000000e+00    0.0000000e+00    0.0000000e+00    0.0000000e+00    0.0000000e+00    0.0000000e+00    0.0000000e+00    0.0000000e+00    0.0000000e+00    0.0000000e+00    0.0000000e+00    0.0000000e+00    0.0000000e+00    0.0000000e+00    0.0000000e+00    0.0000000e+00
  -2.2194265e+01    1.0000000e+00    0.0000000e+00    0.0000000e+00    0.0000000e+00    0.0000000e+00    0.0000000e+00    0.0000000e+00    0.0000000e+00    0.0000000e+00    0.0000000e+00    0.0000000e+00    0.0000000e+00    0.0000000e+00    0.0000000e+00    0.0000000e+00    0.0000000e+00    0.0000000e+00    0.0000000e+00    0.0000000e+00    0.0000000e+00
  -2.1855855e+01    1.0000000e+00    0.0000000e+00    0.0000000e+00    0.0000000e+00    0.0000000e+00    0.0000000e+00    0.0000000e+00    0.0000000e+00    0.0000000e+00    0.0000000e+00    0.0000000e+00    0.0000000e+00    0.0000000e+00    0.0000000e+00    0.0000000e+00    0.0000000e+00    0.0000000e+00    0.0000000e+00    0.0000000e+00    0.0000000e+00
  -2.1585127e+01    1.0000000e+00    0.0000000e+00    0.0000000e+00    0.0000000e+00    0.0000000e+00    0.0000000e+00    0.0000000e+00    0.0000000e+00    0.0000000e+00    0.0000000e+00    0.0000000e+00    0.0000000e+00    0.0000000e+00    0.0000000e+00    0.0000000e+00    0.0000000e+00    0.0000000e+00    0.0000000e+00    0.0000000e+00    0.0000000e+00
  -2.1246716e+01    1.0000000e+00    0.0000000e+00    0.0000000e+00    0.0000000e+00    0.0000000e+00    0.0000000e+00    0.0000000e+00    0.0000000e+00    0.0000000e+00    0.0000000e+00    0.0000000e+00    0.0000000e+00    0.0000000e+00    0.0000000e+00    0.0000000e+00    0.0000000e+00    0.0000000e+00    0.0000000e+00    0.0000000e+00    0.0000000e+00
  -2.0975988e+01    1.0000000e+00    0.0000000e+00    0.0000000e+00    0.0000000e+00    0.0000000e+00    0.0000000e+00    0.0000000e+00    0.0000000e+00    0.0000000e+00    0.0000000e+00    0.0000000e+00    0.0000000e+00    0.0000000e+00    0.0000000e+00    0.0000000e+00    0.0000000e+00    0.0000000e+00    0.0000000e+00    0.0000000e+00    0.0000000e+00
  -2.0759405e+01    1.0000000e+00    0.0000000e+00    0.0000000e+00    0.0000000e+00    0.0000000e+00    0.0000000e+00    0.0000000e+00    0.0000000e+00    0.0000000e+00    0.0000000e+00    0.0000000e+00    0.0000000e+00    0.0000000e+00    0.0000000e+00    0.0000000e+00    0.0000000e+00    0.0000000e+00    0.0000000e+00    0.0000000e+00    0.0000000e+00
  -2.0488677e+01    1.0000000e+00    0.0000000e+00    0.0000000e+00    0.0000000e+00    0.0000000e+00    0.0000000e+00    0.0000000e+00    0.0000000e+00    0.0000000e+00    0.0000000e+00    0.0000000e+00    0.0000000e+00    0.0000000e+00    0.0000000e+00    0.0000000e+00    0.0000000e+00    0.0000000e+00    0.0000000e+00    0.0000000e+00    0.0000000e+00
  -2.0150267e+01    1.0000000e+00    0.0000000e+00    0.0000000e+00    0.0000000e+00    0.0000000e+00    0.0000000e+00    0.0000000e+00    0.0000000e+00    0.0000000e+00    0.0000000e+00    0.0000000e+00    0.0000000e+00    0.0000000e+00    0.0000000e+00    0.0000000e+00    0.0000000e+00    0.0000000e+00    0.0000000e+00    0.0000000e+00    0.0000000e+00
  -1.9879539e+01    1.0000000e+00    0.0000000e+00    0.0000000e+00    0.0000000e+00    0.0000000e+00    0.0000000e+00    0.0000000e+00    0.0000000e+00    0.0000000e+00    0.0000000e+00    0.0000000e+00    0.0000000e+00    0.0000000e+00    0.0000000e+00    0.0000000e+00    0.0000000e+00    0.0000000e+00    0.0000000e+00    0.0000000e+00    0.0000000e+00
  -1.9799479e+01    1.0000000e+00    0.0000000e+00    0.0000000e+00    0.0000000e+00    0.0000000e+00    0.0000000e+00    0.0000000e+00    0.0000000e+00    0.0000000e+00    0.0000000e+00    0.0000000e+00    0.0000000e+00    0.0000000e+00    0.0000000e+00    0.0000000e+00    0.0000000e+00    0.0000000e+00    0.0000000e+00    0.0000000e+00    0.0000000e+00
  -1.9655371e+01    1.0000000e+00    0.0000000e+00    0.0000000e+00    0.0000000e+00    0.0000000e+00    0.0000000e+00    0.0000000e+00    0.0000000e+00    0.0000000e+00    0.0000000e+00    0.0000000e+00    0.0000000e+00    0.0000000e+00    0.0000000e+00    0.0000000e+00    0.0000000e+00    0.0000000e+00    0.0000000e+00    0.0000000e+00    0.0000000e+00
  -1.9591322e+01    1.0000000e+00    0.0000000e+00    0.0000000e+00    0.0000000e+00    0.0000000e+00    0.0000000e+00    0.0000000e+00    0.0000000e+00    0.0000000e+00    0.0000000e+00    0.0000000e+00    0.0000000e+00    0.0000000e+00    0.0000000e+00    0.0000000e+00    0.0000000e+00    0.0000000e+00    0.0000000e+00    0.0000000e+00    0.0000000e+00
  -1.9447214e+01    1.0000000e+00    0.0000000e+00    0.0000000e+00    0.0000000e+00    0.0000000e+00    0.0000000e+00    0.0000000e+00    0.0000000e+00    0.0000000e+00    0.0000000e+00    0.0000000e+00    0.0000000e+00    0.0000000e+00    0.0000000e+00    0.0000000e+00    0.0000000e+00    0.0000000e+00    0.0000000e+00    0.0000000e+00    0.0000000e+00
  -1.9367154e+01    1.0000000e+00    0.0000000e+00    0.0000000e+00    0.0000000e+00    0.0000000e+00    0.0000000e+00    0.0000000e+00    0.0000000e+00    0.0000000e+00    0.0000000e+00    0.0000000e+00    0.0000000e+00    0.0000000e+00    0.0000000e+00    0.0000000e+00    0.0000000e+00    0.0000000e+00    0.0000000e+00    0.0000000e+00    0.0000000e+00
  -1.9295100e+01    1.0000000e+00    0.0000000e+00    0.0000000e+00    0.0000000e+00    0.0000000e+00    0.0000000e+00    0.0000000e+00    0.0000000e+00    0.0000000e+00    0.0000000e+00    0.0000000e+00    0.0000000e+00    0.0000000e+00    0.0000000e+00    0.0000000e+00    0.0000000e+00    0.0000000e+00    0.0000000e+00    0.0000000e+00    0.0000000e+00
  -1.9182516e+01    1.0000000e+00    0.0000000e+00    0.0000000e+00    0.0000000e+00    0.0000000e+00    0.0000000e+00    0.0000000e+00    0.0000000e+00    0.0000000e+00    0.0000000e+00    0.0000000e+00    0.0000000e+00    0.0000000e+00    0.0000000e+00    0.0000000e+00    0.0000000e+00    0.0000000e+00    0.0000000e+00    0.0000000e+00    0.0000000e+00
  -1.9069931e+01    1.0000000e+00    0.0000000e+00    0.0000000e+00    0.0000000e+00    0.0000000e+00    0.0000000e+00    0.0000000e+00    0.0000000e+00    0.0000000e+00    0.0000000e+00    0.0000000e+00    0.0000000e+00    0.0000000e+00    0.0000000e+00    0.0000000e+00    0.0000000e+00    0.0000000e+00    0.0000000e+00    0.0000000e+00    0.0000000e+00
  -1.8957347e+01    1.0000000e+00    0.0000000e+00    0.0000000e+00    0.0000000e+00    0.0000000e+00    0.0000000e+00    0.0000000e+00    0.0000000e+00    0.0000000e+00    0.0000000e+00    0.0000000e+00    0.0000000e+00    0.0000000e+00    0.0000000e+00    0.0000000e+00    0.0000000e+00    0.0000000e+00    0.0000000e+00    0.0000000e+00    0.0000000e+00
  -1.8844762e+01    1.0000000e+00    0.0000000e+00    0.0000000e+00    0.0000000e+00    0.0000000e+00    0.0000000e+00    0.0000000e+00    0.0000000e+00    0.0000000e+00    0.0000000e+00    0.0000000e+00    0.0000000e+00    0.0000000e+00    0.0000000e+00    0.0000000e+00    0.0000000e+00    0.0000000e+00    0.0000000e+00    0.0000000e+00    0.0000000e+00
  -1.8766579e+01    1.0000000e+00    0.0000000e+00    0.0000000e+00    0.0000000e+00    0.0000000e+00    0.0000000e+00    0.0000000e+00    0.0000000e+00    0.0000000e+00    0.0000000e+00    0.0000000e+00    0.0000000e+00    0.0000000e+00    0.0000000e+00    0.0000000e+00    0.0000000e+00    0.0000000e+00    0.0000000e+00    0.0000000e+00    0.0000000e+00
  -1.8668849e+01    1.0000000e+00    0.0000000e+00    0.0000000e+00    0.0000000e+00    0.0000000e+00    0.0000000e+00    0.0000000e+00    0.0000000e+00    0.0000000e+00    0.0000000e+00    0.0000000e+00    0.0000000e+00    0.0000000e+00    0.0000000e+00    0.0000000e+00    0.0000000e+00    0.0000000e+00    0.0000000e+00    0.0000000e+00    0.0000000e+00
  -1.8546687e+01    1.0000000e+00    0.0000000e+00    0.0000000e+00    0.0000000e+00    0.0000000e+00    0.0000000e+00    0.0000000e+00    0.0000000e+00    0.0000000e+00    0.0000000e+00    0.0000000e+00    0.0000000e+00    0.0000000e+00    0.0000000e+00    0.0000000e+00    0.0000000e+00    0.0000000e+00    0.0000000e+00    0.0000000e+00    0.0000000e+00
  -1.8500000e+01    1.0000000e+00    0.0000000e+00    0.0000000e+00    0.0000000e+00    0.0000000e+00    0.0000000e+00    0.0000000e+00    0.0000000e+00    0.0000000e+00    0.0000000e+00    0.0000000e+00    0.0000000e+00    0.0000000e+00    0.0000000e+00    0.0000000e+00    0.0000000e+00    0.0000000e+00    0.0000000e+00    0.0000000e+00    0.0000000e+00
  -1.8377838e+01    1.0000000e+00    0.0000000e+00    0.0000000e+00    0.0000000e+00    0.0000000e+00    0.0000000e+00    0.0000000e+00    0.0000000e+00    0.0000000e+00    0.0000000e+00    0.0000000e+00    0.0000000e+00    0.0000000e+00    0.0000000e+00    0.0000000e+00    0.0000000e+00    0.0000000e+00    0.0000000e+00    0.0000000e+00    0.0000000e+00
  -1.8280108e+01    1.0000000e+00    0.0000000e+00    0.0000000e+00    0.0000000e+00    0.0000000e+00    0.0000000e+00    0.0000000e+00    0.0000000e+00    0.0000000e+00    0.0000000e+00    0.0000000e+00    0.0000000e+00    0.0000000e+00    0.0000000e+00    0.0000000e+00    0.0000000e+00    0.0000000e+00    0.0000000e+00    0.0000000e+00    0.0000000e+00
  -1.8157946e+01    1.0000000e+00    0.0000000e+00    0.0000000e+00    0.0000000e+00    0.0000000e+00    0.0000000e+00    0.0000000e+00    0.0000000e+00    0.0000000e+00    0.0000000e+00    0.0000000e+00    0.0000000e+00    0.0000000e+00    0.0000000e+00    0.0000000e+00    0.0000000e+00    0.0000000e+00    0.0000000e+00    0.0000000e+00    0.0000000e+00
  -1.8060217e+01    1.0000000e+00    0.0000000e+00    0.0000000e+00    0.0000000e+00    0.0000000e+00    0.0000000e+00    0.0000000e+00    0.0000000e+00    0.0000000e+00    0.0000000e+00    0.0000000e+00    0.0000000e+00    0.0000000e+00    0.0000000e+00    0.0000000e+00    0.0000000e+00    0.0000000e+00    0.0000000e+00    0.0000000e+00    0.0000000e+00
  -1.7938055e+01    1.0000000e+00    0.0000000e+00    0.0000000e+00    0.0000000e+00    0.0000000e+00    0.0000000e+00    0.0000000e+00    0.0000000e+00    0.0000000e+00    0.0000000e+00    0.0000000e+00    0.0000000e+00    0.0000000e+00    0.0000000e+00    0.0000000e+00    0.0000000e+00    0.0000000e+00    0.0000000e+00    0.0000000e+00    0.0000000e+00
  -1.7840325e+01    1.0000000e+00    0.0000000e+00    0.0000000e+00    0.0000000e+00    0.0000000e+00    0.0000000e+00    0.0000000e+00    0.0000000e+00    0.0000000e+00    0.0000000e+00    0.0000000e+00    0.0000000e+00    0.0000000e+00    0.0000000e+00    0.0000000e+00    0.0000000e+00    0.0000000e+00    0.0000000e+00    0.0000000e+00    0.0000000e+00
  -1.7718163e+01    1.0000000e+00    0.0000000e+00    0.0000000e+00    0.0000000e+00    0.0000000e+00    0.0000000e+00    0.0000000e+00    0.0000000e+00    0.0000000e+00    0.0000000e+00    0.0000000e+00    0.0000000e+00    0.0000000e+00    0.0000000e+00    0.0000000e+00    0.0000000e+00    0.0000000e+00    0.0000000e+00    0.0000000e+00    0.0000000e+00
  -1.7620434e+01    1.0000000e+00    0.0000000e+00    0.0000000e+00    0.0000000e+00    0.0000000e+00    0.0000000e+00    0.0000000e+00    0.0000000e+00    0.0000000e+00    0.0000000e+00    0.0000000e+00    0.0000000e+00    0.0000000e+00    0.0000000e+00    0.0000000e+00    0.0000000e+00    0.0000000e+00    0.0000000e+00    0.0000000e+00    0.0000000e+00
  -1.7498272e+01    1.0000000e+00    0.0000000e+00    0.0000000e+00    0.0000000e+00    0.0000000e+00    0.0000000e+00    0.0000000e+00    0.0000000e+00    0.0000000e+00    0.0000000e+00    0.0000000e+00    0.0000000e+00    0.0000000e+00    0.0000000e+00    0.0000000e+00    0.0000000e+00    0.0000000e+00    0.0000000e+00    0.0000000e+00    0.0000000e+00
  -1.7303330e+01    1.0000000e+00    0.0000000e+00    0.0000000e+00    0.0000000e+00    0.0000000e+00    0.0000000e+00    0.0000000e+00    0.0000000e+00    0.0000000e+00    0.0000000e+00    0.0000000e+00    0.0000000e+00    0.0000000e+00    0.0000000e+00    0.0000000e+00    0.0000000e+00    0.0000000e+00    0.0000000e+00    0.0000000e+00    0.0000000e+00
  -1.7207403e+01    1.0000000e+00    0.0000000e+00    0.0000000e+00    0.0000000e+00    0.0000000e+00    0.0000000e+00    0.0000000e+00    0.0000000e+00    0.0000000e+00    0.0000000e+00    0.0000000e+00    0.0000000e+00    0.0000000e+00    0.0000000e+00    0.0000000e+00    0.0000000e+00    0.0000000e+00    0.0000000e+00    0.0000000e+00    0.0000000e+00
  -1.7111501e+01    1.0000000e+00    0.0000000e+00    0.0000000e+00    0.0000000e+00    0.0000000e+00    0.0000000e+00    0.0000000e+00    0.0000000e+00    0.0000000e+00    0.0000000e+00    0.0000000e+00    0.0000000e+00    0.0000000e+00    0.0000000e+00    0.0000000e+00    0.0000000e+00    0.0000000e+00    0.0000000e+00    0.0000000e+00    0.0000000e+00
  -1.7014184e+01    1.0000000e+00    0.0000000e+00    0.0000000e+00    0.0000000e+00    0.0000000e+00    0.0000000e+00    0.0000000e+00    0.0000000e+00    0.0000000e+00    0.0000000e+00    0.0000000e+00    0.0000000e+00    0.0000000e+00    0.0000000e+00    0.0000000e+00    0.0000000e+00    0.0000000e+00    0.0000000e+00    0.0000000e+00    0.0000000e+00
  -1.7000000e+01    1.0000000e+00    0.0000000e+00    0.0000000e+00    0.0000000e+00    0.0000000e+00    0.0000000e+00    0.0000000e+00    0.0000000e+00    0.0000000e+00    0.0000000e+00    0.0000000e+00    0.0000000e+00    0.0000000e+00    0.0000000e+00    0.0000000e+00    0.0000000e+00    0.0000000e+00    0.0000000e+00    0.0000000e+00    0.0000000e+00
  -1.6899511e+01    1.0000000e+00    0.0000000e+00    0.0000000e+00    0.0000000e+00    0.0000000e+00    0.0000000e+00    0.0000000e+00    0.0000000e+00    0.0000000e+00    0.0000000e+00    0.0000000e+00    0.0000000e+00    0.0000000e+00    0.0000000e+00    0.0000000e+00    0.0000000e+00    0.0000000e+00    0.0000000e+00    0.0000000e+00    0.0000000e+00
  -1.6795747e+01    1.0000000e+00    0.0000000e+00    0.0000000e+00    0.0000000e+00    0.0000000e+00    0.0000000e+00    0.0000000e+00    0.0000000e+00    0.0000000e+00    0.0000000e+00    0.0000000e+00    0.0000000e+00    0.0000000e+00    0.0000000e+00    0.0000000e+00    0.0000000e+00    0.0000000e+00    0.0000000e+00    0.0000000e+00    0.0000000e+00
  -1.6687142e+01    1.0000000e+00    0.0000000e+00    0.0000000e+00    0.0000000e+00    0.0000000e+00    0.0000000e+00    0.0000000e+00    0.0000000e+00    0.0000000e+00    0.0000000e+00    0.0000000e+00    0.0000000e+00    0.0000000e+00    0.0000000e+00    0.0000000e+00    0.0000000e+00    0.0000000e+00    0.0000000e+00    0.0000000e+00    0.0000000e+00
  -1.6588095e+01    1.0000000e+00    0.0000000e+00    0.0000000e+00    0.0000000e+00    0.0000000e+00    0.0000000e+00    0.0000000e+00    0.0000000e+00    0.0000000e+00    0.0000000e+00    0.0000000e+00    0.0000000e+00    0.0000000e+00    0.0000000e+00    0.0000000e+00    0.0000000e+00    0.0000000e+00    0.0000000e+00    0.0000000e+00    0.0000000e+00
  -1.6467915e+01    9.9997077e-01    2.9234196e-05    0.0000000e+00    0.0000000e+00    0.0000000e+00    0.0000000e+00    0.0000000e+00    0.0000000e+00    0.0000000e+00    0.0000000e+00    0.0000000e+00    0.0000000e+00    0.0000000e+00    0.0000000e+00    0.0000000e+00    0.0000000e+00    0.0000000e+00    0.0000000e+00    0.0000000e+00    0.0000000e+00
  -1.6342176e+01    9.9994775e-01    5.2249358e-05    0.0000000e+00    0.0000000e+00    0.0000000e+00    0.0000000e+00    0.0000000e+00    0.0000000e+00    0.0000000e+00    0.0000000e+00    0.0000000e+00    0.0000000e+00    0.0000000e+00    0.0000000e+00    0.0000000e+00    0.0000000e+00    0.0000000e+00    0.0000000e+00    0.0000000e+00    0.0000000e+00
  -1.6241584e+01    9.9985266e-01    1.4733669e-04    0.0000000e+00    0.0000000e+00    0.0000000e+00    0.0000000e+00    0.0000000e+00    0.0000000e+00    0.0000000e+00    0.0000000e+00    0.0000000e+00    0.0000000e+00    0.0000000e+00    0.0000000e+00    0.0000000e+00    0.0000000e+00    0.0000000e+00    0.0000000e+00    0.0000000e+00    0.0000000e+00
  -1.6161110e+01    9.9981576e-01    1.4072183e-04    4.3521445e-05    0.0000000e+00    0.0000000e+00    0.0000000e+00    0.0000000e+00    0.0000000e+00    0.0000000e+00    0.0000000e+00    0.0000000e+00    0.0000000e+00    0.0000000e+00    0.0000000e+00    0.0000000e+00    0.0000000e+00    0.0000000e+00    0.0000000e+00    0.0000000e+00    0.0000000e+00
  -1.6060519e+01    9.9976473e-01    1.3162159e-04    1.0365003e-04    0.0000000e+00    0.0000000e+00    0.0000000e+00    0.0000000e+00    0.0000000e+00    0.0000000e+00    0.0000000e+00    0.0000000e+00    0.0000000e+00    0.0000000e+00    0.0000000e+00    0.0000000e+00    0.0000000e+00    0.0000000e+00    0.0000000e+00    0.0000000e+00    0.0000000e+00
  -1.5980045e+01    9.9970169e-01    1.7867033e-04    7.4909883e-05    4.4733546e-05    0.0000000e+00    0.0000000e+00    0.0000000e+00    0.0000000e+00    0.0000000e+00    0.0000000e+00    0.0000000e+00    0.0000000e+00    0.0000000e+00    0.0000000e+00    0.0000000e+00    0.0000000e+00    0.0000000e+00    0.0000000e+00    0.0000000e+00    0.0000000e+00
  -1.5835193e+01    9.9958928e-01    1.8637810e-04    1.3041953e-04    6.4550863e-05    2.9368570e-05    0.0000000e+00    0.0000000e+00    0.0000000e+00    0.0000000e+00    0.0000000e+00    0.0000000e+00    0.0000000e+00    0.0000000e+00    0.0000000e+00    0.0000000e+00    0.0000000e+00    0.0000000e+00    0.0000000e+00    0.0000000e+00    0.0000000e+00
  -1.5770814e+01    9.9954423e-01    1.7190345e-04    1.5284459e-04    5.8059735e-05    7.2958655e-05    0.0000000e+00    0.0000000e+00    0.0000000e+00    0.0000000e+00    0.0000000e+00    0.0000000e+00    0.0000000e+00    0.0000000e+00    0.0000000e+00    0.0000000e+00    0.0000000e+00    0.0000000e+00    0.0000000e+00    0.0000000e+00    0.0000000e+00
  -1.5690341e+01    9.9950061e-01    1.7224233e-04    1.1945783e-04    1.0369495e-04    9.0524245e-05    1.3475032e-05    0.0000000e+00    0.0000000e+00    0.0000000e+00    0.0000000e+00    0.0000000e+00    0.0000000e+00    0.0000000e+00    0.0000000e+00    0.0000000e+00    0.0000000e+00    0.0000000e+00    0.0000000e+00    0.0000000e+00    0.0000000e+00
  -1.5589749e+01    9.9941148e-01    1.8033829e-04    1.6810885e-04    8.2869393e-05    8.3214418e-05    4.6016127e-05    2.7970998e-05    0.0000000e+00    0.0000000e+00    0.0000000e+00    0.0000000e+00    0.0000000e+00    0.0000000e+00    0.0000000e+00    0.0000000e+00    0.0000000e+00    0.0000000e+00    0.0000000e+00    0.0000000e+00    0.0000000e+00
  -1.5464009e+01    9.9937348e-01    1.6669061e-04    1.5486458e-04    1.2190627e-04    7.8485919e-05    6.9143125e-05    2.0827725e-05    0.0000000e+00    1.4604628e-05    0.0000000e+00    0.0000000e+00    0.0000000e+00    0.0000000e+00    0.0000000e+00    0.0000000e+00    0.0000000e+00    0.0000000e+00    0.0000000e+00    0.0000000e+00    0.0000000e+00
  -1.5306834e+01    9.9925727e-01    2.0672940e-04    1.2314255e-04    1.5313918e-04    7.4286788e-05    9.0621742e-05    6.5187238e-05    7.5664634e-06    7.5911108e-06    1.4465854e-05    0.0000000e+00    0.0000000e+00    0.0000000e+00    0.0000000e+00    0.0000000e+00    0.0000000e+00    0.0000000e+00    0.0000000e+00    0.0000000e+00    0.0000000e+00
  -1.5181094e+01    9.9920973e-01    1.7936946e-04    1.7332349e-04    1.0956739e-04    1.1688564e-04    7.5889483e-05    5.7465826e-05    4.8359855e-05    1.4693596e-05    1.4718618e-05    0.0000000e+00    0.0000000e+00    0.0000000e+00    0.0000000e+00    0.0000000e+00    0.0000000e+00    0.0000000e+00    0.0000000e+00    0.0000000e+00    0.0000000e+00
  -1.5024116e+01    9.9910941e-01    2.2410892e-04    1.6493295e-04    1.2167416e-04    7.6888143e-05    1.1541940e-04    8.4551853e-05    4.1838192e-05    4.6129529e-05    1.5041931e-05    0.0000000e+00    0.0000000e+00    0.0000000e+00    0.0000000e+00    0.0000000e+00    0.0000000e+00    0.0000000e+00    0.0000000e+00    0.0000000e+00    0.0000000e+00
  -1.4898532e+01    9.9905305e-01    2.2591902e-04    1.4044748e-04    1.1724678e-04    1.3919353e-04    8.9179335e-05    7.8475135e-05    7.7733160e-05    4.0366611e-05    3.8385801e-05    0.0000000e+00    0.0000000e+00    0.0000000e+00    0.0000000e+00    0.0000000e+00    0.0000000e+00    0.0000000e+00    0.0000000e+00    0.0000000e+00    0.0000000e+00
  -1.4798066e+01    9.9896116e-01    2.5366961e-04    1.5546652e-04    1.1960702e-04    9.0004217e-05    1.6196879e-04    9.9754455e-05    3.1516191e-05    8.0352467e-05    4.6499390e-05    0.0000000e+00    0.0000000e+00    0.0000000e+00    0.0000000e+00    0.0000000e+00    0.0000000e+00    0.0000000e+00    0.0000000e+00    0.0000000e+00    0.0000000e+00
  -1.4674317e+01    9.9891426e-01    2.4936345e-04    1.3282632e-04    1.5422665e-04    9.7418247e-05    1.2533023e-04    1.5920964e-04    2.5467001e-05    4.1474563e-05    9.2801446e-05    7.6178496e-06    0.0000000e+00    0.0000000e+00    0.0000000e+00    0.0000000e+00    0.0000000e+00    0.0000000e+00    0.0000000e+00    0.0000000e+00    0.0000000e+00
  -1.4575318e+01    9.9885111e-01    2.5130508e-04    1.7799115e-04    1.1585450e-04    7.3181188e-05    1.9288327e-04    7.7368925e-05    9.4195712e-05    5.6440126e-05    8.6223952e-05    2.3444599e-05    0.0000000e+00    0.0000000e+00    0.0000000e+00    0.0000000e+00    0.0000000e+00    0.0000000e+00    0.0000000e+00    0.0000000e+00    0.0000000e+00
  -1.4451725e+01    9.9873102e-01    3.5015279e-04    1.2735565e-04    1.3064071e-04    1.2085794e-04    1.4357504e-04    1.1977729e-04    3.4277993e-05    1.2338317e-04    7.9052558e-05    2.4137737e-05    1.5766231e-05    0.0000000e+00    0.0000000e+00    0.0000000e+00    0.0000000e+00    0.0000000e+00    0.0000000e+00    0.0000000e+00    0.0000000e+00
  -1.4352851e+01    9.9867265e-01    3.7720623e-04    1.5277583e-04    5.8719225e-05    1.6390165e-04    1.4134482e-04    1.0043909e-04    7.9685062e-05    6.5253650e-05    1.3987571e-04    2.4270229e-05    2.3877572e-05    0.0000000e+00    0.0000000e+00    0.0000000e+00    0.0000000e+00    0.0000000e+00    0.0000000e+00    0.0000000e+00    0.0000000e+00
  -1.4229259e+01    9.9861794e-01    3.2873265e-04    1.8164832e-04    1.4110575e-04    9.9507954e-05    1.1807747e-04    1.3020898e-04    9.4781682e-05    5.8273143e-05    1.3030682e-04    5.9119195e-05    4.0298203e-05    0.0000000e+00    0.0000000e+00    0.0000000e+00    0.0000000e+00    0.0000000e+00    0.0000000e+00    0.0000000e+00    0.0000000e+00
  -1.4088342e+01    9.9847723e-01    3.9444229e-04    2.0238115e-04    1.2358519e-04    1.1599751e-04    1.5054992e-04    7.3537468e-05    1.2500393e-04    6.3278634e-05    1.4779363e-04    6.8865879e-05    3.2637171e-05    2.4696946e-05    0.0000000e+00    0.0000000e+00    0.0000000e+00    0.0000000e+00    0.0000000e+00    0.0000000e+00    0.0000000e+00
  -1.3975608e+01    9.9841423e-01    3.9126519e-04    2.0101537e-04    1.4692084e-04    1.5461327e-04    9.5877173e-05    1.1581299e-04    1.1869772e-04    6.4562775e-05    1.2037516e-04    9.3912626e-05    4.9835799e-05    3.2882513e-05    0.0000000e+00    0.0000000e+00    0.0000000e+00    0.0000000e+00    0.0000000e+00    0.0000000e+00    0.0000000e+00
  -1.3834872e+01    9.9832877e-01    3.8777143e-04    2.5446562e-04    1.3875494e-04    1.0809741e-04    1.4452467e-04    1.1497611e-04    1.0069878e-04    8.9199846e-05    1.3259568e-04    8.0343504e-05    8.7241335e-05    2.4253545e-05    8.3077369e-06    0.0000000e+00    0.0000000e+00    0.0000000e+00    0.0000000e+00    0.0000000e+00    0.0000000e+00
  -1.3722283e+01    9.9822612e-01    3.7614867e-04    3.3492507e-04    1.1247568e-04    1.4290317e-04    1.5090411e-04    9.2512825e-05    1.0889008e-04    1.0517157e-04    1.2087860e-04    9.2108135e-05    3.6149980e-05    8.4337304e-05    1.6478331e-05    0.0000000e+00    0.0000000e+00    0.0000000e+00    0.0000000e+00    0.0000000e+00    0.0000000e+00
  -1.3581745e+01    9.9812814e-01    4.2197722e-04    2.5190922e-04    2.0013846e-04    1.6211769e-04    1.0966683e-04    1.3437500e-04    7.0543635e-05    1.2874953e-04    1.5201034e-04    5.4086492e-05    7.5118827e-05    6.8841192e-05    4.2328923e-05    0.0000000e+00    0.0000000e+00    0.0000000e+00    0.0000000e+00    0.0000000e+00    0.0000000e+00
  -1.3469314e+01    9.9803384e-01    4.7471006e-04    2.3662359e-04    2.6378028e-04    1.3238446e-04    9.4689022e-05    1.1621917e-04    1.0940015e-04    8.6391161e-05    1.8653400e-04    2.5891076e-05    1.0332472e-04    6.0106171e-05    5.8566579e-05    1.7536874e-05    0.0000000e+00    0.0000000e+00    0.0000000e+00    0.0000000e+00    0.0000000e+00
  -1.3328977e+01    9.9796140e-01    4.7527681e-04    2.5351082e-04    2.3589837e-04    1.5602174e-04    1.0202846e-04    9.8938759e-05    1.6546026e-04    6.5797866e-05    1.5234798e-04    5.0790003e-05    8.4053925e-05    1.1398031e-04    5.8060161e-05    2.6438601e-05    0.0000000e+00    0.0000000e+00    0.0000000e+00    0.0000000e+00    0.0000000e+00
  -1.3216707e+01    9.9786309e-01    5.2304283e-04    2.4141957e-04    2.3089114e-04    1.7799688e-04    1.4917569e-04    8.5466682e-05    8.3375024e-05    1.5452249e-04    1.0557795e-04    8.7631920e-05    8.9586856e-05    7.0762606e-05    9.3895153e-05    2.6078697e-05    1.7484174e-05    0.0000000e+00    0.0000000e+00    0.0000000e+00    0.0000000e+00
  -1.3076564e+01    9.9777026e-01    5.4855004e-04    3.0809574e-04    1.7215452e-04    1.3766497e-04    1.7467603e-04    1.7275972e-04    9.0970554e-05    5.9096998e-05    1.2136473e-04    7.6291905e-05    1.0640695e-04    1.0757381e-04    8.4347327e-05    3.4557642e-05    1.7811478e-05    1.7419280e-05    0.0000000e+00    0.0000000e+00    0.0000000e+00
  -1.2964449e+01    9.9773398e-01    5.4937773e-04    2.1817234e-04    3.1392657e-04    8.8873672e-05    1.3056173e-04    1.5379014e-04    1.8359919e-04    5.5110612e-05    1.1325777e-04    5.8026879e-05    6.5425457e-05    1.3894265e-04    6.2096028e-05    9.9836795e-05    8.8877659e-06    2.6136312e-05    0.0000000e+00    0.0000000e+00    0.0000000e+00
  -1.2824497e+01    9.9767470e-01    5.1995353e-04    2.5496062e-04    2.5890255e-04    1.5093010e-04    1.5410582e-04    1.2900015e-04    1.2039342e-04    9.1580628e-05    1.3111262e-04    7.5013249e-05    1.2049860e-04    6.6033413e-05    5.0910268e-05    1.1313180e-04    4.1605957e-05    4.7170286e-05    0.0000000e+00    0.0000000e+00    0.0000000e+00
  -1.2796507e+01    9.9762381e-01    5.4577900e-04    2.8270648e-04    2.1754653e-04    1.6873454e-04    1.7837143e-04    1.3500429e-04    9.9083002e-05    1.0936465e-04    1.1932560e-04    6.6876543e-05    1.3479417e-04    5.7840260e-05    5.9678608e-05    1.0377100e-04    5.0295605e-05    2.9763308e-05    1.7254148e-05    0.0000000e+00    0.0000000e+00
  -1.2663116e+01    9.9750823e-01    6.1049933e-04    2.6186395e-04    2.5304216e-04    1.1231797e-04    1.9668274e-04    1.3702046e-04    1.0687050e-04    1.1152440e-04    8.9268513e-05    1.1888619e-04    1.2099190e-04    8.2444942e-05    2.6904543e-05    1.0515177e-04    3.0732181e-05    8.1316559e-05    4.6256583e-05    0.0000000e+00    0.0000000e+00
  -1.2594781e+01    9.9743856e-01    6.2564873e-04    2.8105080e-04    2.3784069e-04    1.6790579e-04    1.7052816e-04    1.2802152e-04    1.0972754e-04    9.3027099e-05    1.0706846e-04    1.3990680e-04    9.1226805e-05    1.2238627e-04    2.6800574e-05    7.4139693e-05    6.0858304e-05    5.1145674e-05    2.4046246e-05    5.0113203e-05    0.0000000e+00
  -1.2402587e+01    9.9729790e-01    6.4073321e-04    3.5036353e-04    2.5058939e-04    1.3786792e-04    1.7906964e-04    9.0130645e-05    1.3653732e-04    1.1552054e-04    9.2160615e-05    1.0013158e-04    6.9557866e-05    1.6550860e-04    3.9812376e-05    1.1337160e-04    6.0824409e-05    3.3354652e-05    4.4949170e-05    2.7011672e-05    5.4608333e-05
  -1.2269119e+01    9.9714724e-01    7.0034735e-04    3.7638568e-04    2.3247050e-04    2.3909499e-04    1.1116098e-04    1.1813159e-04    8.8443505e-05    9.0095765e-05    1.5830708e-04    7.5730931e-05    8.2029601e-05    1.2349496e-04    6.7716639e-05    6.2949383e-05    1.4666365e-04    2.8964945e-05    2.6846650e-05    4.4337704e-05    7.9588512e-05
  -1.2162345e+01    9.9702985e-01    8.3511017e-04    3.3644763e-04    1.9170964e-04    2.6419649e-04    1.0754971e-04    1.4711443e-04    8.9360657e-05    1.0052339e-04    9.4052070e-05    1.2487037e-04    5.7619876e-05    5.4104787e-05    1.5018709e-04    5.6294036e-05    9.1086223e-05    7.0619864e-05    2.6984683e-05    7.5130314e-05    9.7189381e-05
  -1.2028877e+01    9.9695293e-01    8.0272732e-04    3.6525551e-04    2.3162915e-04    2.2262455e-04    1.7393625e-04    8.9683954e-05    1.4478386e-04    9.9427632e-05    1.0319304e-04    7.1813291e-05    7.9313656e-05    6.1589809e-05    1.4051393e-04    4.7030846e-05    7.0534229e-05    7.4920069e-05    5.6883255e-05    3.0507252e-05    1.8070693e-04
  -1.1958493e+01    9.9689310e-01    7.8950518e-04    4.1226415e-04    2.2414816e-04    2.1518436e-04    1.6510839e-04    1.3683168e-04    1.2329458e-04    8.9943572e-05    1.1222936e-04    8.6897085e-05    6.0937696e-05    7.3624070e-05    1.3525638e-04    2.1143020e-05    7.1824529e-05    7.0195582e-05    8.3356894e-05    2.9627184e-05    2.0553080e-04
  -1.1893576e+01    9.9681657e-01    8.7648353e-04    3.0301833e-04    3.4567685e-04    1.8620168e-04    1.5660051e-04    1.4370285e-04    1.0437417e-04    1.1967406e-04    8.8726491e-05    9.4371261e-05    6.2031873e-05    9.3707140e-05    8.4133405e-05    6.0864427e-05    5.4328395e-05    4.7542928e-05    6.5223857e-05    8.9785447e-05    2.0697972e-04
  -1.1758243e+01    9.9657719e-01    9.4948232e-04    4.1979921e-04    2.7562717e-04    2.6554431e-04    1.8496254e-04    1.1969928e-04    1.2313958e-04    8.5805372e-05    8.1841754e-05    1.0323271e-04    9.5426946e-05    6.0753823e-05    4.7732594e-05    6.7351093e-05    6.0711887e-05    7.5222930e-05    5.6688151e-05    1.8458873e-05    3.3133389e-04
  -1.1681681e+01    9.9650669e-01    8.9150922e-04    4.9799573e-04    3.5836808e-04    2.5430167e-04    1.7886321e-04    1.1819044e-04    6.2981573e-05    1.4834120e-04    3.1844813e-05    7.2259317e-05    8.2212858e-05    9.3158357e-05    7.6991865e-05    7.9073849e-05    4.0378560e-05    4.7259918e-05    8.7683843e-05    1.8811841e-05    3.5308377e-04
  -1.1565297e+01    9.9627955e-01    1.0289832e-03    4.9095467e-04    3.8955964e-04    2.3277895e-04    2.6841302e-04    1.2121737e-04    7.5823695e-05    5.1113950e-05    8.3168325e-05    4.9083156e-05    5.1321828e-05    7.8155082e-05    2.3118808e-05    4.6429267e-05    4.1850851e-05    8.8648734e-05    6.2927992e-05    2.2336550e-05    5.1456650e-04
  -1.1467703e+01    9.9609717e-01    1.1169761e-03    7.0103790e-04    2.7043043e-04    2.3808601e-04    9.4278496e-05    1.4647644e-04    1.1328136e-04    7.0875079e-05    7.1061181e-05    8.7161384e-05    3.4660525e-05    7.5191661e-05    3.7456975e-05    3.9929740e-05    4.4055204e-05    2.4190346e-05    2.1286086e-05    4.9475321e-05    6.6692082e-04
  -1.1374157e+01    9.9601159e-01    1.1431491e-03    6.7379363e-04    3.4743880e-04    1.9376834e-04    1.7080954e-04    5.9504943e-05    8.6185844e-05    7.1211433e-05    8.8154406e-05    5.5160740e-05    3.0081806e-05    7.9143769e-05    6.2829508e-05    2.0227543e-05    4.8905055e-05    2.8537928e-05    1.9147664e-05    3.1545851e-05    7.7881470e-04
  -1.1255913e+01    9.9588311e-01    1.2411388e-03    6.2965810e-04    3.9912266e-04    1.8913332e-04    1.5477281e-04    1.0070310e-04    8.9218965e-05    3.3068969e-05    3.2958838e-05    4.2968837e-05    4.7137496e-05    4.1340138e-05    5.0934964e-05    6.4670477e-05    2.0160496e-05    4.1198541e-05    5.1018869e-05    6.6581530e-05    8.2110003e-04
  -1.1194489e+01    9.9588777e-01    1.3242226e-03    5.6230749e-04    3.2916843e-04    1.8263084e-04    1.9811385e-04    8.0110944e-05    1.2801764e-04    7.3591861e-05    1.9135231e-05    9.3671939e-06    3.2125464e-05    1.3410548e-05    5.2208211e-05    3.4559847e-05    2.5460360e-05    3.6601860e-05    5.4778113e-05    4.9091135e-05    9.0732340e-04
  -1.1081047e+01    9.9582299e-01    1.4046200e-03    6.8414797e-04    2.3710196e-04    1.6779133e-04    8.1301859e-05    7.0720838e-05    1.1547476e-04    1.2269522e-04    4.8317111e-05    2.9632276e-05    6.6588648e-05    7.5035021e-05    1.6037150e-05    6.7205693e-06    2.2767586e-06    4.1146978e-05    1.1044387e-05    8.6791027e-06    9.8768128e-04
  -1.0968592e+01    9.9583173e-01    1.5547133e-03    5.8664794e-04    1.6775384e-04    1.7317341e-04    1.2884390e-04    6.6711645e-05    3.9021740e-05    2.0048705e-05    8.8491628e-05    5.5283969e-05    7.9114317e-05    5.4204218e-05    4.4621474e-05    4.4567171e-05    4.2490092e-05    7.0685127e-06    1.7010905e-05    3.3443871e-05    9.6506394e-04
  -1.0899376e+01    9.9590996e-01    1.5329103e-03    5.1961077e-04    2.0796672e-04    1.1122833e-04    1.5421176e-04    9.9783710e-05    5.8785361e-05    3.2858851e-05    4.4490212e-05    3.2426569e-05    3.5793193e-05    6.1526773e-05    4.7120498e-05    5.4356375e-05    2.2072009e-05    4.7583524e-05    2.7476939e-05    2.4557185e-05    9.7528424e-04
  -1.0749862e+01    9.9610191e-01    1.3913727e-03    4.5254068e-04    2.1908771e-04    1.7211470e-04    8.0465913e-05    6.7282047e-05    8.2650645e-05    6.4090050e-05    4.1965307e-05    4.5031650e-05    5.0472453e-05    2.3920146e-05    2.4560675e-05    2.6781935e-05    1.8492605e-05    8.7311825e-06    2.8370142e-05    4.3280604e-05    1.0568741e-03
  -1.0661650e+01    9.9617814e-01    1.3904666e-03    4.0950206e-04    2.1008169e-04    1.7272862e-04    7.9213013e-05    8.8293700e-05    5.9801689e-05    3.6097349e-05    4.9966054e-05    3.7668260e-05    2.5742161e-05    1.8583798e-05    3.7169539e-05    8.0087700e-06    5.0555022e-05    1.1752526e-05    2.1518629e-05    2.5177658e-05    1.0895288e-03
  -1.0563708e+01    9.9630230e-01    1.3827898e-03    3.2783123e-04    2.1997199e-04    1.4211773e-04    8.0684300e-05    9.4539726e-05    4.2678721e-05    5.5318358e-05    3.8244728e-05    2.3299541e-05    1.3896284e-05    1.0392829e-05    1.4867952e-05    3.8933248e-05    1.8261093e-05    1.8084154e-05    1.3980992e-05    3.8598690e-05    1.1232134e-03
  -1.0462299e+01    9.9647423e-01    1.3442209e-03    3.1472492e-04    1.9556344e-04    1.2882641e-04    6.1971118e-05    5.0869510e-05    2.8260630e-05    5.1062669e-05    2.1228196e-05    3.9902143e-05    1.1670452e-05    4.6682272e-06    5.5270382e-06    1.4500085e-05    8.9016637e-06    1.1737127e-05    1.5836430e-05    2.1029702e-05    1.1952743e-03
  -1.0375967e+01    9.9667604e-01    1.2804723e-03    3.0093477e-04    1.6430372e-04    8.8075651e-05    5.3076781e-05    2.9114977e-05    4.6084735e-05    4.7571937e-06    1.7465887e-05    1.4761148e-05    2.3628565e-05    1.2888628e-05    1.0510550e-05    1.4663804e-05    0.0000000e+00    2.3422350e-06    2.0771115e-05    2.7636832e-05    1.2124732e-03
  -1.0281628e+01    9.9686976e-01    1.1813778e-03    2.9868713e-04    1.1325752e-04    6.8294665e-05    4.2600174e-05    3.6134863e-05    2.1536979e-05    1.7218574e-05    9.5213003e-06    9.4515809e-06    2.3747931e-06    4.7332627e-06    2.0667621e-05    2.4426129e-06    4.7120417e-06    1.3624360e-05    1.7946617e-05    1.8744459e-05    1.2469183e-03
  -1.0173267e+01    9.9703274e-01    1.1460566e-03    2.6094541e-04    6.5283034e-05    3.6217565e-05    2.3051606e-05    3.5617333e-05    2.0588873e-05    1.7091111e-05    6.4247572e-06    6.4233277e-06    2.3736294e-06    1.0252799e-05    7.1174950e-06    2.3640145e-06    1.4161853e-05    1.6501521e-05    7.0708231e-06    2.1170255e-05    1.2685517e-03
  -1.0051177e+01    9.9720161e-01    1.0713481e-03    1.7664234e-04    4.6062487e-05    2.7079606e-05    3.5095984e-05    1.8654773e-05    2.5659618e-05    9.7135997e-06    1.5164939e-05    4.9530924e-06    0.0000000e+00    9.5289312e-06    7.1461744e-06    9.5070146e-06    4.7284066e-06    1.4218416e-05    1.4193453e-05    2.6053963e-05    1.2826343e-03
  -9.9808389e+00    9.9728671e-01    1.0060457e-03    1.5058572e-04    5.3274011e-05    1.9766376e-05    2.6153306e-05    3.2579698e-05    1.2114592e-05    9.9912248e-06    9.6792645e-06    9.6389209e-06    9.7579745e-06    4.9241409e-06    1.2253900e-05    7.1422257e-06    1.1880186e-05    1.6879883e-05    7.1203991e-06    2.1355791e-05    1.2921428e-03
  -9.8542307e+00    9.9753862e-01    8.0873386e-04    8.2105366e-05    6.5364272e-05    2.4876281e-05    9.9301879e-06    1.7113785e-05    1.7109564e-05    9.7347955e-06    1.7265473e-05    1.4521897e-05    9.6636284e-06    2.4054995e-06    7.1803486e-06    1.1960134e-05    1.1912641e-05    9.5286484e-06    9.5462778e-06    7.1369318e-06    1.3252929e-03
  -9.7979604e+00    9.9759666e-01    7.7464254e-04    6.7200066e-05    5.8232191e-05    1.7301172e-05    1.7409408e-05    9.7802546e-06    1.7212664e-05    1.4587308e-05    1.6955994e-05    2.4090827e-06    1.6899832e-05    4.8067509e-06    1.2002855e-05    4.7869521e-06    1.6711255e-05    9.5301615e-06    4.7723204e-06    1.4297397e-05    1.3238053e-03
  -9.6397002e+00    9.9785045e-01    5.0618708e-04    7.4405858e-05    4.8412339e-05    2.5831862e-05    1.7862250e-05    9.9060842e-06    1.7187494e-05    1.2244822e-05    9.8484718e-06    1.2133441e-05    1.2197826e-05    1.4571554e-05    1.2116069e-05    1.6874719e-05    1.2039659e-05    9.6400995e-06    7.2141298e-06    7.2175613e-06    1.3236595e-03
  -9.5693623e+00    9.9794017e-01    4.2031313e-04    8.0211895e-05    3.3797625e-05    2.7531240e-05    2.0311624e-05    1.2380557e-05    1.9630904e-05    4.9140807e-06    1.7313375e-05    7.3333393e-06    4.8439548e-06    1.6998901e-05    1.2114695e-05    1.6872204e-05    1.6912821e-05    7.2229848e-06    4.8068029e-06    9.6272677e-06    1.3266896e-03
  -9.4814400e+00    9.9797383e-01    3.9075976e-04    6.2882477e-05    2.8523798e-05    4.3442400e-05    1.5060790e-05    4.9313514e-06    2.4776864e-05    1.7210077e-05    4.9246307e-06    1.2234237e-05    1.2217747e-05    7.2962501e-06    1.7000863e-05    1.4862524e-05    1.6938107e-05    4.8608585e-06    1.4520180e-05    4.8194612e-06    1.3289032e-03
  -9.3231798e+00    9.9805543e-01    3.3343708e-04    3.1165426e-05    3.5906009e-05    3.3109442e-05    2.0178570e-05    1.9947914e-05    1.7408263e-05    9.8705242e-06    9.8583509e-06    9.8421039e-06    7.3939805e-06    7.3232113e-06    1.7100817e-05    1.2205843e-05    1.9469539e-05    2.4305022e-06    1.9453226e-05    4.8593131e-06    1.3336081e-03
  -9.2528419e+00    9.9808856e-01    2.9318984e-04    4.0725807e-05    3.3286271e-05    3.7966053e-05    2.0041954e-05    2.2456715e-05    7.5025630e-06    1.2350460e-05    9.8643906e-06    2.4540659e-06    7.3612032e-06    7.3169621e-06    1.4652593e-05    1.9514749e-05    1.7059449e-05    1.2155340e-05    9.7022371e-06    7.3019127e-06    1.3365376e-03
  -9.1965716e+00    9.9811962e-01    2.6738065e-04    3.7657228e-05    3.0678182e-05    3.5320034e-05    3.2606352e-05    1.2493678e-05    1.4907485e-05    7.4124177e-06    7.3989829e-06    0.0000000e+00    7.3490453e-06    7.3234553e-06    1.4632569e-05    1.7094322e-05    1.4626469e-05    9.7386109e-06    1.9443073e-05    9.7381679e-06    1.3345842e-03
  -9.0383114e+00    9.9813570e-01    2.4339672e-04    5.2232159e-05    1.7914513e-05    3.0568842e-05    2.7900474e-05    1.5223179e-05    2.2646834e-05    4.9893714e-06    2.5025417e-06    1.4869922e-05    4.9292514e-06    1.2331507e-05    7.3647694e-06    9.8298726e-06    2.7040095e-05    7.3639334e-06    7.3644358e-06    3.4399776e-05    1.3214348e-03
  -8.9679735e+00    9.9815688e-01    2.2473884e-04    5.2138074e-05    2.0560472e-05    3.0537439e-05    2.2745469e-05    1.7675903e-05    7.5399543e-06    1.5017903e-05    1.2426059e-05    7.4355363e-06    7.4034024e-06    1.2311973e-05    7.3844512e-06    1.2289396e-05    9.8356561e-06    1.7165601e-05    1.7207487e-05    1.4731477e-05    1.3339699e-03
  -8.8800511e+00    9.9820897e-01    1.7716555e-04    4.4551481e-05    2.8353097e-05    2.8070642e-05    1.5230880e-05    1.0225650e-05    1.2591889e-05    1.7590483e-05    1.0011528e-05    9.9597038e-06    1.9866070e-05    9.9080223e-06    2.4685978e-06    9.8669808e-06    1.7264931e-05    2.2207773e-05    1.2347156e-05    3.2045316e-05    1.3113061e-03
  -8.7217909e+00    9.9822955e-01    1.5757054e-04    5.2667791e-05    1.8124715e-05    3.0871092e-05    1.2725278e-05    7.6775981e-06    7.5905582e-06    1.0068927e-05    1.0021011e-05    2.2521076e-05    1.2482523e-05    1.0005833e-05    1.4942561e-05    9.9382900e-06    2.7251411e-05    7.4636855e-06    2.2307692e-05    2.7235162e-05    1.3089799e-03
  -8.6514530e+00    9.9824304e-01    1.4940147e-04    5.2628721e-05    1.8137812e-05    3.0775471e-05    7.6286566e-06    5.0955970e-06    1.2636087e-05    7.5397133e-06    1.5013411e-05    1.4999707e-05    1.2474731e-05    9.9714296e-06    9.9488859e-06    1.9889763e-05    2.4785328e-05    9.9148170e-06    1.7333511e-05    2.4727480e-05    1.3140527e-03
  -8.5951827e+00    9.9824885e-01    1.4830605e-04    4.7346870e-05    3.1036142e-05    1.2828383e-05    1.0192414e-05    1.2677491e-05    1.0103820e-05    7.5576715e-06    1.5030138e-05    9.9909919e-06    1.2470435e-05    9.9721109e-06    1.4944959e-05    1.4913805e-05    1.7354126e-05    1.7333877e-05    1.7354730e-05    2.7195142e-05    1.3145428e-03
  -8.4369225e+00    9.9823457e-01    1.4561851e-04    6.6591726e-05    2.0973193e-05    1.0391795e-05    2.3052656e-05    2.0448072e-05    5.0929266e-06    1.0149429e-05    1.0100062e-05    1.2606742e-05    1.0063518e-05    1.7586484e-05    7.5077506e-06    1.2519331e-05    1.4985173e-05    1.4999165e-05    2.4926238e-05    2.2445184e-05    1.3153683e-03
  -8.3665846e+00    9.9825368e-01    1.3373673e-04    6.1242257e-05    1.8350086e-05    2.3262342e-05    1.0245803e-05    2.0444620e-05    5.0978897e-06    1.5216911e-05    1.5173255e-05    1.0094194e-05    7.5332049e-06    2.5093080e-06    2.0044842e-05    7.5126399e-06    1.4985458e-05    1.5004717e-05    2.2450819e-05    1.7459540e-05    1.3259532e-03
  -8.2786623e+00    9.9822171e-01    1.4575473e-04    6.7276876e-05    3.9546723e-05    1.3014322e-05    1.5464880e-05    1.5423797e-05    1.2777731e-05    2.0397830e-05    1.5225688e-05    2.5448909e-06    0.0000000e+00    2.5139315e-06    2.5178329e-05    7.5483767e-06    2.2587217e-05    2.0036496e-05    1.7561876e-05    1.0045511e-05    1.3253904e-03
  -8.1204021e+00    9.9824358e-01    1.3633710e-04    6.1839554e-05    1.3382195e-05    3.1519319e-05    2.8520722e-05    2.0637111e-05    1.5412029e-05    5.0971100e-06    5.0944416e-06    2.5530823e-06    5.0811085e-06    7.5751683e-06    7.5884034e-06    2.2722098e-05    3.0219993e-05    1.2583310e-05    7.5670950e-06    2.0127607e-05    1.3225587e-03
  -8.0500642e+00    9.9826607e-01    1.1924372e-04    5.3709436e-05    2.3859978e-05    3.6630967e-05    2.3347170e-05    1.2892875e-05    1.5409923e-05    5.0973417e-06    0.0000000e+00    7.6143943e-06    7.6001658e-06    5.0626694e-06    1.0120450e-05    1.7665005e-05    3.2720228e-05    1.0067368e-05    1.2571371e-05    1.2591782e-05    1.3277212e-03
  -7.9621419e+00    9.9824747e-01    1.3931426e-04    4.3264854e-05    3.7258313e-05    2.8937110e-05    2.6144364e-05    1.2950766e-05    1.0323222e-05    7.7158698e-06    2.5532625e-06    2.5503258e-06    1.2729577e-05    7.6164464e-06    1.2724689e-05    2.0265087e-05    2.5300306e-05    1.7691256e-05    1.0126592e-05    1.5183220e-05    1.3198831e-03
  -7.8522389e+00    9.9825415e-01    1.1457559e-04    5.7235554e-05    4.0300361e-05    2.1274553e-05    2.6336548e-05    1.5657642e-05    1.5557247e-05    5.1774018e-06    5.1674910e-06    7.6738286e-06    5.1169665e-06    1.2793100e-05    1.5312669e-05    2.5463444e-05    2.0341958e-05    1.2692126e-05    1.5274644e-05    3.8155920e-05    1.2917440e-03
  -7.7643166e+00    9.9825749e-01    1.1446570e-04    6.5416590e-05    3.2130494e-05    1.3232139e-05    2.6319930e-05    1.8266755e-05    1.2960972e-05    1.2904688e-05    5.1486194e-06    7.7124756e-06    5.1229623e-06    7.6729100e-06    1.5282784e-05    2.2925529e-05    2.0323749e-05    1.5236242e-05    1.5239796e-05    3.8137674e-05    1.2940073e-03
  -7.6939787e+00    9.9827434e-01    1.1678746e-04    5.1688360e-05    2.6707659e-05    1.3247941e-05    2.8850782e-05    1.3024290e-05    1.8106940e-05    1.0316742e-05    2.5805318e-06    1.2844421e-05    5.1308366e-06    5.1239685e-06    1.7841299e-05    1.5284374e-05    2.5407967e-05    1.2707587e-05    3.0489196e-05    2.7953300e-05    1.2915672e-03
  -7.4961534e+00    9.9825510e-01    1.2237632e-04    4.1454590e-05    3.2675890e-05    1.8795308e-05    2.9128425e-05    2.1137240e-05    1.0463396e-05    1.3077886e-05    1.3021934e-05    1.0342609e-05    1.0319905e-05    7.7569224e-06    2.5798990e-05    2.5737383e-05    2.3102955e-05    3.0806954e-05    1.2864536e-05    1.7964475e-05    1.2780718e-03
  -7.3378932e+00    9.9829080e-01    9.0456505e-05    3.8421984e-05    3.5102580e-05    1.8661331e-05    2.9063620e-05    1.3161506e-05    1.5730920e-05    1.5635460e-05    1.0395246e-05    2.3312359e-05    1.0337791e-05    1.5498334e-05    1.5456478e-05    1.2852593e-05    3.3396223e-05    1.2837901e-05    1.0226354e-05    1.7937293e-05    1.2907198e-03
  -7.2499708e+00    9.9826624e-01    1.0036147e-04    4.4342447e-05    2.9960150e-05    2.6858111e-05    2.3945564e-05    2.1137392e-05    2.1050838e-05    2.0952166e-05    1.5669035e-05    1.5612626e-05    1.0403987e-05    1.8163956e-05    1.5532596e-05    1.8039604e-05    2.0649295e-05    7.7460975e-06    1.7996319e-05    2.0590328e-05    1.2847488e-03
  -7.1400679e+00    9.9825601e-01    1.0671487e-04    4.1848509e-05    2.4636670e-05    2.9732377e-05    3.4792074e-05    3.1805147e-05    7.9171639e-06    3.1655465e-05    1.0499478e-05    1.8355215e-05    1.0451152e-05    1.3011036e-05    2.3406152e-05    1.5551381e-05    1.5564884e-05    2.5986212e-06    1.2925739e-05    4.1402447e-05    1.2711192e-03
  -7.0521456e+00    9.9826612e-01    1.0589597e-04    2.7864832e-05    2.9981964e-05    3.7751628e-05    4.0003690e-05    2.1228291e-05    1.8483191e-05    2.3663799e-05    1.3135391e-05    7.8570340e-06    1.0452224e-05    2.0832459e-05    1.0374677e-05    1.8149807e-05    1.8150642e-05    2.5889272e-06    5.1563184e-06    3.6164023e-05    1.2861459e-03
  -6.9818077e+00    9.9826659e-01    1.0555370e-04    2.7700283e-05    3.2629239e-05    4.3007175e-05    2.6676824e-05    3.4516937e-05    1.3246256e-05    2.1018204e-05    1.3119035e-05    7.8607733e-06    1.3033036e-05    2.3431532e-05    1.0398443e-05    1.0375707e-05    7.7612994e-06    1.5530839e-05    1.0326574e-05    1.5493137e-05    1.3017314e-03
  -6.8938853e+00    9.9826000e-01    9.1707277e-05    3.9333977e-05    4.6474647e-05    3.5113526e-05    2.9560826e-05    3.7328812e-05    1.8583122e-05    7.9264950e-06    1.3163606e-05    1.5773582e-05    1.8346083e-05    1.3057472e-05    1.3068762e-05    5.1932773e-06    1.3009066e-05    1.5583395e-05    1.5582202e-05    2.0739910e-05    1.2904541e-03
  -6.7839824e+00    9.9824625e-01    8.9573086e-05    5.0879598e-05    4.3992078e-05    4.6414586e-05    2.4243505e-05    3.7603812e-05    1.6020257e-05    1.3300783e-05    1.0569428e-05    1.5845657e-05    2.3708987e-05    1.0538770e-05    5.2210723e-06    7.8552683e-06    2.0926090e-05    1.0437327e-05    1.8268107e-05    2.3478052e-05    1.2848758e-03
  -6.6960601e+00    9.9825389e-01    7.4933161e-05    7.0199812e-05    4.1267469e-05    4.6226039e-05    2.1533776e-05    2.4108787e-05    2.1362812e-05    1.8548122e-05    1.5896433e-05    1.0534489e-05    1.3166228e-05    1.0518087e-05    7.8605274e-06    1.0453257e-05    1.3043084e-05    1.5673587e-05    1.8233876e-05    1.8236105e-05    1.2943131e-03
  -6.5377998e+00    9.9825583e-01    7.2009872e-05    7.0399717e-05    3.8806790e-05    4.3573093e-05    4.3348945e-05    1.3425727e-05    1.6033666e-05    1.8697325e-05    1.0609703e-05    1.5916879e-05    1.3225906e-05    5.2582611e-06    5.2427892e-06    1.5776782e-05    2.0994923e-05    1.3102783e-05    1.5729167e-05    2.8856055e-05    1.2831620e-03
  -6.4278969e+00    9.9823742e-01    8.7503083e-05    5.6559850e-05    4.4551616e-05    5.2256943e-05    3.2684163e-05    2.7153338e-05    1.0739988e-05    2.1392685e-05    1.8717752e-05    1.3272245e-05    5.3232316e-06    5.3010859e-06    1.5832599e-05    1.0548395e-05    2.1091257e-05    1.5834173e-05    2.1063902e-05    3.4247102e-05    1.2685109e-03
  -6.3399746e+00    9.9825910e-01    7.8366462e-05    4.7900622e-05    4.9859930e-05    4.1055777e-05    3.2743766e-05    2.4351503e-05    1.6175287e-05    1.6052052e-05    1.8668888e-05    7.9711425e-06    1.5933686e-05    2.6438944e-06    1.5826127e-05    1.8464833e-05    1.8458728e-05    1.5810576e-05    2.6308000e-05    1.5781224e-05    1.2785316e-03
  -6.2300716e+00    9.9823405e-01    9.4202193e-05    3.9783191e-05    6.9466181e-05    3.8680500e-05    1.9204528e-05    2.7327634e-05    2.4271959e-05    2.6968214e-05    1.6048968e-05    2.6739499e-06    5.3218362e-06    1.5972279e-05    2.3894631e-05    2.1190964e-05    7.9549835e-06    1.8556298e-05    2.6430987e-05    1.8491390e-05    1.2695076e-03
  -6.1421493e+00    9.9825883e-01    7.0483834e-05    5.3587553e-05    5.2797826e-05    3.2981903e-05    2.4706103e-05    2.7168215e-05    2.4315200e-05    2.4248866e-05    2.1442723e-05    5.3453696e-06    7.9893739e-06    2.1257800e-05    1.8551618e-05    1.3237311e-05    1.5899070e-05    1.5867308e-05    1.5853630e-05    2.6390435e-05    1.2690439e-03
  -6.0322464e+00    9.9823947e-01    8.5780071e-05    6.2317542e-05    4.4551499e-05    2.4935471e-05    3.3034197e-05    3.0075791e-05    1.9060682e-05    1.6278015e-05    2.6980250e-05    1.8847918e-05    1.3399988e-05    2.1356781e-05    1.0639547e-05    1.8629337e-05    1.3307659e-05    1.3287228e-05    2.1244290e-05    1.3276607e-05    1.2735300e-03
  -5.9443240e+00    9.9825281e-01    8.5153310e-05    4.5249481e-05    5.2983617e-05    2.4799801e-05    3.5616421e-05    2.1861774e-05    2.1786993e-05    2.1685081e-05    1.0772966e-05    1.8810054e-05    2.9494636e-05    2.1326273e-05    1.0649356e-05    7.9696922e-06    1.0630854e-05    1.5939839e-05    1.8562252e-05    1.3238669e-05    1.2806574e-03
  -5.8344211e+00    9.9824195e-01    9.4370665e-05    4.5426047e-05    5.6055475e-05    2.4965972e-05    2.7539252e-05    3.5649612e-05    1.3727633e-05    1.6354697e-05    1.9014527e-05    2.1542008e-05    2.4257396e-05    2.6826207e-05    1.0726880e-05    2.6785058e-06    1.0668407e-05    2.1345215e-05    1.3342001e-05    1.3333729e-05    1.2802287e-03
  -5.6970424e+00    9.9823974e-01    7.7005585e-05    6.0918029e-05    5.0645711e-05    4.2016185e-05    3.6026376e-05    1.1052622e-05    1.9304224e-05    1.9066156e-05    2.4543660e-05    1.6354417e-05    1.0831146e-05    2.7046643e-05    8.1262194e-06    2.1588239e-05    1.0725624e-05    2.1444532e-05    1.6108850e-05    2.1395409e-05    1.2660649e-03
  -5.5871395e+00    9.9824745e-01    7.4281100e-05    8.0445253e-05    2.8101686e-05    3.9161413e-05    3.8852159e-05    1.6569285e-05    1.6377014e-05    2.4596130e-05    1.3561430e-05    8.1456881e-06    1.0819791e-05    1.8967026e-05    1.8849467e-05    8.0910466e-06    2.4195871e-05    2.9481889e-05    5.3370130e-06    3.2091325e-05    1.2646271e-03
  -5.4992171e+00    9.9824880e-01    9.9930288e-05    6.0168241e-05    2.8208469e-05    4.7365515e-05    2.7650423e-05    2.2010172e-05    1.0918537e-05    1.9082402e-05    1.9025267e-05    5.4141827e-06    5.3827314e-06    1.6197473e-05    1.3468164e-05    1.3459272e-05    1.8775633e-05    2.4099880e-05    2.6788791e-05    2.6731889e-05    1.2665178e-03
  -5.3893142e+00    9.9823505e-01    1.0679897e-04    6.3631874e-05    4.2494442e-05    3.9136879e-05    1.9490252e-05    1.9402360e-05    2.7450726e-05    1.6449550e-05    8.1807223e-06    5.4626283e-06    1.8975971e-05    1.0838154e-05    5.4086630e-06    5.4298419e-06    2.1570373e-05    3.7689041e-05    2.1507587e-05    3.7710499e-05    1.2573169e-03
  -5.2519355e+00    9.9822261e-01    1.1144694e-04    6.4212122e-05    4.5669517e-05    3.3805231e-05    1.9700877e-05    3.3321617e-05    2.7702364e-05    5.5241343e-06    1.9226899e-05    8.1805703e-06    5.4760665e-06    1.3632752e-05    0.0000000e+00    1.8984013e-05    2.4375059e-05    3.2478318e-05    3.5286702e-05    2.9834096e-05    1.2485303e-03
  -5.1420326e+00    9.9823987e-01    1.0519665e-04    6.6643481e-05    4.2708771e-05    2.5425944e-05    1.3954405e-05    3.8932993e-05    2.2081776e-05    1.6569868e-05    1.0973908e-05    1.0934058e-05    5.4392718e-06    5.4548680e-06    1.3592863e-05    1.8933725e-05    1.8933192e-05    2.9732638e-05    3.5189572e-05    1.8928912e-05    1.2605062e-03
  -5.0541103e+00    9.9826512e-01    9.5664472e-05    5.2031444e-05    5.1182392e-05    1.9702737e-05    2.7832531e-05    2.2148486e-05    2.2110385e-05    1.3758428e-05    8.2190244e-06    1.3656502e-05    8.1812545e-06    5.4573321e-06    1.8998606e-05    1.0821814e-05    3.2447387e-05    2.7058045e-05    2.1599791e-05    1.0761917e-05    1.2732484e-03
  -4.9442073e+00    9.9826107e-01    9.5867184e-05    4.9628310e-05    4.0193448e-05    2.8371526e-05    3.6489737e-05    2.2257615e-05    8.3004237e-06    1.3855629e-05    1.6519632e-05    1.9221181e-05    1.3716842e-05    1.3682786e-05    1.6340576e-05    2.7253025e-05    2.4421785e-05    2.1703276e-05    8.1251286e-06    1.6269264e-05    1.2667108e-03
  -4.8068287e+00    9.9825737e-01    8.4829482e-05    6.1631085e-05    4.0416196e-05    3.7092912e-05    2.8214061e-05    2.2466915e-05    5.5548001e-06    1.3889832e-05    1.9368560e-05    1.9252868e-05    3.0393115e-05    2.1959356e-05    1.3699014e-05    2.7272496e-05    1.0925805e-05    1.6339422e-05    1.0881878e-05    2.1774574e-05    1.2566713e-03
  -4.6969257e+00    9.9826478e-01    9.0315307e-05    6.1291195e-05    2.6012209e-05    3.4174938e-05    3.9509061e-05    2.2397321e-05    8.3687180e-06    8.3200599e-06    2.7581405e-05    2.2071544e-05    1.6491236e-05    1.6435137e-05    2.4641652e-05    2.4577211e-05    1.6344964e-05    8.1854947e-06    1.3603387e-05    1.6308560e-05    1.2585952e-03
  -4.5595471e+00    9.9825653e-01    8.8207164e-05    6.4733653e-05    2.0305225e-05    4.5904909e-05    3.4091421e-05    3.1116282e-05    1.9565570e-05    1.3950100e-05    2.2194429e-05    1.6612919e-05    1.9321452e-05    1.6481974e-05    2.1975545e-05    1.1007756e-05    3.0256746e-05    8.2116359e-06    8.2200664e-06    2.4644985e-05    1.2466690e-03
  -4.4496441e+00    9.9824923e-01    1.0632132e-04    5.5794343e-05    4.3193884e-05    3.4384102e-05    2.5548825e-05    3.0989941e-05    2.2361249e-05    1.6681642e-05    1.3879095e-05    1.6576923e-05    2.7549830e-05    1.6494804e-05    1.3717959e-05    2.1942428e-05    8.2146842e-06    1.3706637e-05    1.6414968e-05    2.7385608e-05    1.2396121e-03
  -4.3122655e+00    9.9823021e-01    1.2687500e-04    5.5934546e-05    4.6255753e-05    2.5972771e-05    2.2788761e-05    2.5597954e-05    3.1026268e-05    1.9633263e-05    2.5090747e-05    1.9456844e-05    1.9394548e-05    1.9354701e-05    1.3807532e-05    1.1034236e-05    1.1013650e-05    1.3771845e-05    3.3037481e-05    1.1058961e-05    1.2386865e-03
  -4.2023625e+00    9.9824231e-01    1.1424046e-04    7.3549484e-05    4.0455361e-05    2.2866701e-05    2.2809537e-05    1.6955380e-05    3.9366326e-05    2.7965226e-05    2.2260261e-05    1.3889751e-05    1.3853612e-05    1.3808416e-05    1.1034639e-05    1.6537608e-05    1.6504273e-05    1.9248621e-05    1.3703026e-05    1.1007025e-05    1.2476367e-03
  -4.0649839e+00    9.9823284e-01    1.2836621e-04    7.9937935e-05    2.9020379e-05    2.8745246e-05    1.9927839e-05    2.5546196e-05    2.8276253e-05    2.8009695e-05    1.9696516e-05    1.6795329e-05    1.1147159e-05    1.6732320e-05    1.9396018e-05    2.2174631e-05    1.6573385e-05    1.1014877e-05    1.6634464e-05    1.3869259e-05    1.2352934e-03
  -3.9550809e+00    9.9824867e-01    1.2677987e-04    7.4091390e-05    2.5985890e-05    4.5927469e-05    1.7023940e-05    1.4106015e-05    2.2502717e-05    2.5303286e-05    5.5943449e-06    2.5103042e-05    1.9552007e-05    5.5571431e-06    3.0509415e-05    2.4874429e-05    1.1043603e-05    2.2069302e-05    8.3150313e-06    8.2564328e-06    1.2387318e-03
  -3.8177023e+00    9.9823013e-01    1.4013118e-04    7.5098468e-05    4.3697593e-05    2.8889132e-05    2.8662202e-05    1.1343059e-05    2.2648234e-05    1.4117675e-05    1.4093772e-05    1.9760420e-05    1.9615722e-05    1.6829393e-05    1.9556080e-05    4.1862460e-05    1.1113747e-05    1.1076697e-05    8.3284007e-06    2.7806137e-06    1.2402661e-03
  -3.6697370e+00    9.9820854e-01    1.3878085e-04    8.7233253e-05    6.2429178e-05    4.0400101e-05    8.5533385e-06    2.0118406e-05    2.2663277e-05    2.2643431e-05    8.4322005e-06    1.1276769e-05    1.6843676e-05    2.2426898e-05    1.6893561e-05    1.9537557e-05    2.2304538e-05    1.6711058e-05    1.6663423e-05    5.5642376e-06    1.2319851e-03
  -3.5513648e+00    9.9823513e-01    1.4573463e-04    6.8791379e-05    6.4826546e-05    3.1788585e-05    8.5683707e-06    1.7149403e-05    3.1229853e-05    1.4140713e-05    1.9768922e-05    1.4040466e-05    8.4180921e-06    5.5994838e-06    5.5737360e-06    1.9497085e-05    1.6729652e-05    2.5021950e-05    2.5065110e-05    1.1092691e-05    1.2318373e-03
  -3.4035011e+00    9.9820048e-01    1.5657342e-04    7.6432812e-05    7.9628508e-05    3.5238791e-05    1.4530076e-05    3.1426076e-05    1.7129256e-05    2.2737626e-05    1.1352484e-05    8.4767807e-06    2.8131263e-06    8.4432547e-06    5.5821653e-06    1.6797674e-05    1.3960394e-05    2.5130581e-05    2.5070053e-05    3.9130303e-05    1.2090654e-03
  -3.2852102e+00    9.9821678e-01    1.3388262e-04    1.0878269e-04    5.6000631e-05    4.6691346e-05    2.9033642e-05    1.7086748e-05    1.4206157e-05    1.4138932e-05    8.5058346e-06    5.6416079e-06    8.4572471e-06    5.6006174e-06    1.1187138e-05    8.3748151e-06    1.6727506e-05    1.3922582e-05    3.0614296e-05    3.0605557e-05    1.2237644e-03
  -3.1373658e+00    9.9820883e-01    1.4699372e-04    9.7227652e-05    8.0112849e-05    3.2468097e-05    1.7403356e-05    2.8837448e-05    1.7271865e-05    2.8502222e-06    2.8369612e-06    1.1352573e-05    1.4174882e-05    5.6348113e-06    1.4110640e-05    1.1249548e-05    1.9658433e-05    3.3653636e-05    2.8027392e-05    2.5207682e-05    1.2021012e-03
  -2.9895667e+00    9.9819765e-01    1.6346270e-04    8.1801133e-05    8.7141616e-05    2.6625041e-05    3.2040271e-05    2.3122139e-05    8.6474948e-06    1.1505162e-05    1.1471827e-05    8.5003691e-06    1.4128411e-05    8.4759356e-06    1.1300901e-05    2.5292514e-05    1.4073355e-05    2.2444887e-05    3.9165010e-05    2.8041758e-05    1.1851124e-03
  -2.8713274e+00    9.9823547e-01    1.4983527e-04    6.6238998e-05    8.0622448e-05    3.5189114e-05    2.8985020e-05    2.3063377e-05    5.7690474e-06    2.8824794e-06    1.4215361e-05    1.9871709e-05    1.1328785e-05    1.1273478e-05    1.9681767e-05    1.1235952e-05    1.6864324e-05    1.6856218e-05    3.6359169e-05    3.9131593e-05    1.1751305e-03
  -2.7340939e+00    9.9822574e-01    1.4778357e-04    8.4884346e-05    5.3343439e-05    5.6431618e-05    3.2123673e-05    1.4453410e-05    1.1595840e-05    5.7528281e-06    1.4224370e-05    2.5643607e-05    1.4197238e-05    1.7010855e-05    1.9852443e-05    5.6489858e-06    1.4117909e-05    3.9366594e-05    1.9641269e-05    3.0795558e-05    1.1673949e-03
  -2.5863637e+00    9.9823120e-01    1.2698462e-04    9.4703089e-05    6.2570955e-05    4.1541689e-05    3.5444341e-05    1.7595412e-05    2.0254149e-05    2.0104162e-05    2.2869576e-05    2.0043224e-05    8.5879157e-06    2.8671567e-06    1.4242282e-05    1.9835475e-05    2.5468271e-05    1.9708613e-05    1.6875775e-05    2.2483658e-05    1.1766178e-03
  -2.4386716e+00    9.9822478e-01    1.1852994e-04    1.1592721e-04    5.3906394e-05    2.6664315e-05    3.8003573e-05    3.5355354e-05    4.0567334e-05    2.3000916e-05    1.4394615e-05    1.7183410e-05    2.8580756e-06    5.6898687e-06    1.1351997e-05    1.9775428e-05    2.2561238e-05    1.4093992e-05    1.9735990e-05    2.2449168e-05    1.1731727e-03
  -2.3205179e+00    9.9823982e-01    1.3184831e-04    9.9936470e-05    4.1993639e-05    5.2791954e-05    1.7524307e-05    3.4842523e-05    4.3384421e-05    2.6050805e-05    8.5822016e-06    8.5608296e-06    1.9928251e-05    0.0000000e+00    5.6381458e-06    1.6911910e-05    1.9685807e-05    1.9674199e-05    5.6213072e-06    1.9678917e-05    1.1875268e-03
  -2.1728566e+00    9.9820053e-01    1.4863509e-04    1.1064128e-04    6.2831173e-05    6.2039661e-05    2.6472267e-05    2.0429600e-05    2.3241929e-05    5.7578483e-06    3.7623370e-05    1.4368800e-05    0.0000000e+00    2.2763768e-05    8.5221968e-06    2.5449793e-05    2.8335263e-06    8.4834448e-06    1.6916365e-05    5.3756196e-05    1.1487071e-03
  -2.0251572e+00    9.9820942e-01    1.4178660e-04    1.1721337e-04    7.7746074e-05    4.4268585e-05    2.3654065e-05    2.3444061e-05    1.7409209e-05    8.7348311e-06    8.6447673e-06    8.6506669e-06    3.7299054e-05    1.1442508e-05    3.1299867e-05    8.5409497e-06    2.8372657e-06    1.7031465e-05    3.3985742e-05    4.2432985e-05    1.1341535e-03
  -1.8775140e+00    9.9819671e-01    1.7037025e-04    1.1665356e-04    6.0175967e-05    4.4479315e-05    2.0653309e-05    2.3422957e-05    1.7672068e-05    1.1632701e-05    1.4316043e-05    1.4368234e-05    1.4340687e-05    1.7064554e-05    2.5818169e-05    2.8529687e-05    1.9976365e-05    2.2741696e-05    1.6980623e-05    3.3968643e-05    1.1301255e-03
  -1.7298696e+00    9.9820793e-01    1.7871194e-04    5.8784102e-05    1.0608918e-04    4.1643618e-05    1.1737659e-05    1.4665019e-05    2.3363193e-05    2.0247377e-05    2.0292632e-05    1.1473590e-05    2.2880057e-05    1.7197244e-05    2.5715635e-05    1.1471974e-05    2.8563544e-05    2.2730776e-05    3.6898525e-05    1.9817094e-05    1.1197903e-03
  -1.5822224e+00    9.9822540e-01    1.5146742e-04    8.2862815e-05    6.0533783e-05    5.7117444e-05    2.9516032e-05    1.7516377e-05    1.7414128e-05    2.6051009e-05    3.1795624e-05    2.5797892e-05    8.6347704e-06    2.0149095e-05    8.5645221e-06    1.4282545e-05    1.9920169e-05    1.4201573e-05    5.6828331e-05    3.4078358e-05    1.0978668e-03
  -1.4345764e+00    9.9825929e-01    1.2917089e-04    7.9626116e-05    3.0310451e-05    4.5072494e-05    4.7395233e-05    5.2839672e-05    2.0345736e-05    1.7432679e-05    3.7568287e-05    1.4348092e-05    8.6267316e-06    8.6040844e-06    1.7145383e-05    1.1383883e-05    2.0001919e-05    2.5526035e-05    4.2497550e-05    3.7007734e-05    1.0958115e-03
  -1.2869298e+00    9.9827134e-01    1.1317306e-04    7.6548578e-05    4.2484485e-05    3.8759368e-05    4.7224650e-05    5.8825528e-05    2.6306508e-05    2.6210261e-05    3.1802391e-05    1.1472648e-05    1.1456093e-05    5.7029109e-06    8.5573861e-06    1.1436576e-05    3.1218473e-05    3.1188902e-05    3.6984961e-05    3.1226632e-05    1.0880823e-03
  -1.1393007e+00    9.9827960e-01    1.0982900e-04    7.3644901e-05    5.7425808e-05    4.7455298e-05    2.9465083e-05    3.8232565e-05    4.3916938e-05    2.3149641e-05    2.6077897e-05    2.3199466e-05    1.1422777e-05    1.7151973e-05    2.8470426e-06    1.4184092e-05    3.4068050e-05    2.8371997e-05    2.8418481e-05    2.8478077e-05    1.0830580e-03
  -9.9174294e-01    9.9829091e-01    1.0961326e-04    7.0641263e-05    7.5054370e-05    2.4076789e-05    3.5413011e-05    1.4644073e-05    4.6682116e-05    2.9065342e-05    3.4742213e-05    2.8878753e-05    2.8592589e-06    2.5765387e-05    1.4285121e-05    2.2733099e-05    3.4047534e-05    1.1380949e-05    1.7084437e-05    3.9818307e-05    1.0723028e-03
  -8.4411526e-01    9.9829856e-01    1.1638125e-04    7.9474212e-05    5.4269594e-05    2.4057437e-05    3.2339601e-05    2.9361062e-05    2.0290717e-05    2.6203981e-05    3.7519354e-05    4.3357733e-05    1.4344575e-05    2.5780603e-05    1.1407532e-05    3.7007515e-05    1.9900532e-05    1.4269353e-05    1.9957733e-05    2.8379198e-05    1.0671414e-03
  -6.9925045e-01    9.9831324e-01    1.3179922e-04    6.7041532e-05    3.6209548e-05    2.9677537e-05    2.3699231e-05    3.5251956e-05    2.3275442e-05    2.3124015e-05    4.3205104e-05    3.4629746e-05    2.8744479e-05    2.8703018e-05    2.2821813e-05    2.2787837e-05    1.9938326e-05    1.1421170e-05    2.2674471e-05    1.1376064e-05    1.0703760e-03
  -5.5441444e-01    9.9830460e-01    1.4870876e-04    6.7368462e-05    3.5945328e-05    2.3800290e-05    2.9535114e-05    2.6276306e-05    4.3532008e-05    2.3230197e-05    3.7523145e-05    3.1664057e-05    2.5846763e-05    2.8637393e-05    2.5679868e-05    2.2874648e-05    8.5796888e-06    1.1347108e-05    1.4155346e-05    2.2748973e-05    1.0679457e-03
  -4.0678747e-01    9.9832123e-01    1.3994363e-04    6.7481165e-05    3.6187460e-05    2.3624948e-05    4.3902965e-05    2.9331995e-05    2.3379204e-05    3.1823249e-05    2.5912534e-05    4.9016722e-05    2.8677354e-05    1.9984894e-05    1.7123971e-05    2.8698379e-06    1.4244202e-05    2.2760571e-05    2.2758670e-05    2.8389570e-05    1.0513525e-03
  -2.5915667e-01    9.9831994e-01    1.6193846e-04    4.2856261e-05    4.5175196e-05    5.0232420e-05    3.5281815e-05    2.0488758e-05    3.2067931e-05    2.0221486e-05    2.3095854e-05    4.3101353e-05    2.0046480e-05    2.8615454e-05    1.4266751e-05    5.7033205e-06    1.4238828e-05    2.2772046e-05    2.8373941e-05    3.4070068e-05    1.0375088e-03
  -1.1152292e-01    9.9831540e-01    1.4990231e-04    7.0682615e-05    8.0747448e-05    2.6583402e-05    2.6481299e-05    1.4670419e-05    2.9158944e-05    1.7341014e-05    2.2992015e-05    2.8777248e-05    3.7197048e-05    2.5770256e-05    8.5811873e-06    1.9926986e-05    1.7062079e-05    1.9865444e-05    2.8399232e-05    1.7045966e-05    1.0434117e-03
   3.6106750e-02    9.9830700e-01    1.4786051e-04    1.2532936e-04    6.2831605e-05    2.6767112e-05    2.9194523e-06    5.8486973e-06    2.3259391e-05    4.0477601e-05    2.0164133e-05    4.0141244e-05    1.4350825e-05    2.5791787e-05    1.9947976e-05    1.7027535e-05    2.8409690e-05    1.9863999e-05    1.9950777e-05    3.6958652e-05    1.0151002e-03
   1.8371073e-01    9.9830043e-01    1.6841595e-04    1.3461560e-04    5.7265651e-05    1.1820186e-05    2.9103032e-06    5.9764363e-06    2.5964577e-05    3.4707952e-05    3.4579790e-05    2.5816194e-05    1.7226307e-05    2.5675852e-05    3.4160267e-05    2.2761709e-05    1.9910927e-05    2.5587507e-05    1.7023158e-05    2.8353763e-05    1.0068002e-03
   3.3135442e-01    9.9830719e-01    1.8574685e-04    1.0982074e-04    6.6687733e-05    5.8955722e-06    1.1747128e-05    2.0269250e-05    1.4547397e-05    2.0131356e-05    3.7394818e-05    3.7262756e-05    1.9983274e-05    3.1498933e-05    3.1314745e-05    2.2738096e-05    1.4214142e-05    1.1348190e-05    3.1153440e-05    3.1100322e-05    9.8995120e-04
   4.7900250e-01    9.9832615e-01    1.5734211e-04    1.0989557e-04    6.0582642e-05    3.5823337e-05    1.7549207e-05    8.7458046e-06    2.3008077e-05    2.5831162e-05    4.3057598e-05    3.1638730e-05    8.5719083e-06    3.7143129e-05    1.9949376e-05    1.9904703e-05    1.9819289e-05    1.1301437e-05    3.1132972e-05    3.9530112e-05    9.7302553e-04
   6.2666137e-01    9.9836986e-01    1.1008506e-04    1.1026502e-04    6.3393862e-05    4.1693738e-05    2.0604475e-05    2.0276055e-05    4.0405801e-05    2.8715518e-05    3.1541262e-05    1.4358437e-05    1.4293512e-05    2.0047903e-05    2.5567148e-05    1.4175658e-05    2.5461219e-05    2.5456433e-05    8.4691593e-06    4.8020169e-05    9.6730853e-04
   7.7432629e-01    9.9837075e-01    1.0940110e-04    1.0985549e-04    5.7202336e-05    4.1917071e-05    4.9824226e-05    4.0454870e-05    3.1870831e-05    1.7204772e-05    2.0090190e-05    1.4306463e-05    5.7664397e-06    1.7080140e-05    1.7038524e-05    3.9682915e-05    1.4112312e-05    1.6932940e-05    3.6761842e-05    3.6636679e-05    9.5311094e-04
   9.2200705e-01    9.9836464e-01    1.3712421e-04    7.6101054e-05    8.9948693e-05    5.3393659e-05    4.9519611e-05    3.1984476e-05    1.4430779e-05    2.0167365e-05    2.5824400e-05    2.8817060e-06    1.4224064e-05    2.2752919e-05    1.7003719e-05    2.5513638e-05    2.5404114e-05    2.5345265e-05    3.1013402e-05    2.8226949e-05    9.4450191e-04
   1.0697211e+00    9.9837444e-01    1.3398758e-04    9.6707625e-05    7.1316773e-05    5.6332837e-05    5.2636156e-05    1.7466096e-05    1.4504427e-05    2.0134521e-05    2.8602078e-05    2.2816195e-05    5.7076234e-06    2.8466785e-05    1.1358633e-05    2.5452478e-05    2.8187097e-05    2.8162346e-05    2.5336677e-05    2.2540258e-05    9.3584389e-04
   1.2174626e+00    9.9837719e-01    1.3710789e-04    9.9826589e-05    5.6740014e-05    8.2357454e-05    2.6608941e-05    2.0491759e-05    1.7174476e-05    2.8699031e-05    4.0070554e-05    1.7101559e-05    1.4230315e-05    1.7140641e-05    2.5445452e-05    3.1052053e-05    2.5407358e-05    1.1196109e-05    2.5291016e-05    2.5230837e-05    9.2163845e-04
   1.3652352e+00    9.9838321e-01    1.4386273e-04    1.0561729e-04    5.6317647e-05    4.4125497e-05    4.4025509e-05    2.8886853e-05    4.3329113e-05    2.2856467e-05    2.2876694e-05    8.5582121e-06    3.4112292e-05    2.8352390e-05    1.4159013e-05    1.4174855e-05    2.2521219e-05    2.5248465e-05    3.3633475e-05    1.6780357e-05    9.0735444e-04
   1.5130468e+00    9.9840515e-01    1.4590476e-04    8.1205405e-05    6.2427801e-05    4.6979066e-05    4.3695924e-05    3.1904775e-05    3.4570063e-05    3.7409800e-05    3.4198026e-05    1.7082750e-05    1.4209806e-05    8.4667699e-06    1.9832928e-05    1.6951749e-05    2.5313280e-05    3.0885130e-05    3.6349611e-05    1.3979118e-05    8.9347868e-04
   1.6608666e+00    9.9840926e-01    1.4572670e-04    7.2038152e-05    7.0971807e-05    6.1689575e-05    4.3828119e-05    3.4500992e-05    2.8802532e-05    3.7296864e-05    1.7064084e-05    2.2850505e-05    1.9822042e-05    1.1311207e-05    1.4149645e-05    1.9677634e-05    2.5305819e-05    3.3541069e-05    2.7993501e-05    1.6779310e-05    8.8739176e-04
   1.8087328e+00    9.9843549e-01    1.2900463e-04    8.9832290e-05    6.5101915e-05    6.1335568e-05    4.6388637e-05    3.1903408e-05    1.4368676e-05    3.1396085e-05    1.7070658e-05    2.5581761e-05    1.7021771e-05    1.9793892e-05    2.2506416e-05    1.6811551e-05    2.5172753e-05    2.2405513e-05    3.3585773e-05    5.5860970e-05    8.3937225e-04
   1.9566143e+00    9.9844444e-01    1.2567426e-04    9.2975393e-05    8.2635963e-05    4.9637473e-05    2.6181930e-05    4.3310623e-05    3.4437841e-05    1.4180339e-05    1.9903812e-05    1.1324429e-05    1.9787482e-05    2.2538115e-05    2.8125941e-05    1.9697143e-05    3.3601090e-05    1.6755213e-05    4.4667423e-05    4.1868883e-05    8.2825465e-04
   2.1044992e+00    9.9845075e-01    1.4666700e-04    8.9819719e-05    4.4021920e-05    7.8975925e-05    3.1813278e-05    2.3039376e-05    3.4435906e-05    2.5595508e-05    1.4201685e-05    1.6921657e-05    1.6898644e-05    1.4070646e-05    2.8160027e-05    3.0897708e-05    4.4748615e-05    3.3471839e-05    2.2221786e-05    1.9503674e-05    8.3378699e-04
   2.2390935e+00    9.9845994e-01    1.8565072e-04    5.0723421e-05    4.9882548e-05    5.5262767e-05    4.9258098e-05    3.1598913e-05    2.2820165e-05    2.8370460e-05    2.5520707e-05    5.6197357e-06    1.9730743e-05    1.4055884e-05    2.5219154e-05    4.4742716e-05    4.1839051e-05    2.5067012e-05    1.1100397e-05    2.7833848e-05    8.2576255e-04
   2.3737350e+00    9.9850011e-01    1.5155443e-04    5.0890532e-05    5.5483624e-05    4.3520052e-05    4.0357526e-05    6.3245283e-05    1.7004140e-05    1.4241978e-05    3.1157210e-05    1.6923811e-05    1.4010263e-05    1.3996976e-05    3.6358988e-05    3.0628916e-05    3.0690203e-05    1.6689475e-05    3.6194780e-05    1.6695402e-05    8.2024391e-04
   2.5084017e+00    9.9852105e-01    1.3032812e-04    7.1346761e-05    4.6681787e-05    4.3376970e-05    4.5923996e-05    4.3048050e-05    3.4293856e-05    2.5572234e-05    1.6943048e-05    2.5266287e-05    1.3989830e-05    1.3961010e-05    2.7859931e-05    2.5107587e-05    3.0636027e-05    2.5081082e-05    2.4994545e-05    3.0631417e-05    8.0390706e-04
   2.6430919e+00    9.9853297e-01    1.0948829e-04    8.3099661e-05    5.5492446e-05    4.9097119e-05    4.0206415e-05    2.8650106e-05    4.2681325e-05    3.4006733e-05    2.2508492e-05    8.4805296e-06    1.6758912e-05    2.2275302e-05    2.2297838e-05    3.0614675e-05    1.3960846e-05    2.7795911e-05    3.6107836e-05    4.1715214e-05    7.8179575e-04
   2.7778087e+00    9.9854302e-01    1.2141728e-04    7.3803545e-05    6.6906466e-05    3.7601008e-05    4.0121378e-05    3.9784175e-05    3.1140868e-05    1.6975641e-05    1.9775613e-05    2.2446957e-05    2.7873760e-05    2.7875581e-05    1.6739015e-05    1.3860133e-05    2.7784701e-05    2.2196490e-05    3.0466351e-05    5.5431128e-05    7.6478106e-04
   2.9000000e+00    9.9857199e-01    1.2086230e-04    6.4863400e-05    5.2372825e-05    5.1987359e-05    2.8467792e-05    4.5438133e-05    1.4123129e-05    1.9718785e-05    2.5358034e-05    4.1981755e-05    1.6752443e-05    1.3943320e-05    2.7840741e-05    1.6633675e-05    3.0497104e-05    1.9406705e-05    4.4261193e-05    1.9352711e-05    7.7414404e-04
   3.0347674e+00    9.9856576e-01    1.4858424e-04    5.5843516e-05    5.2438966e-05    4.5890441e-05    3.1378853e-05    3.9702810e-05    2.2570721e-05    2.2509669e-05    2.7962349e-05    3.0844180e-05    1.6776737e-05    2.2263680e-05    3.6054332e-05    1.6661544e-05    2.7692052e-05    3.0324111e-05    1.9308453e-05    3.0417958e-05    7.5701201e-04
   3.1695764e+00    9.9856521e-01    1.7316286e-04    5.8413904e-05    3.7673243e-05    3.7300365e-05    3.6971902e-05    3.3956329e-05    3.3841917e-05    3.3593869e-05    1.9605212e-05    1.3983831e-05    2.7873937e-05    2.5049467e-05    2.7712892e-05    3.3209761e-05    1.6523296e-05    2.7511127e-05    2.4826264e-05    3.0304646e-05    7.4327719e-04
   3.3025227e+00    9.9857694e-01    1.7606291e-04    5.2582276e-05    3.7620504e-05    4.5696953e-05    4.2570727e-05    2.2686908e-05    4.4916711e-05    1.6793572e-05    3.3593629e-05    1.3921262e-05    2.7790113e-05    2.4934309e-05    1.3839209e-05    2.4858020e-05    3.0303604e-05    2.7488275e-05    2.2012175e-05    3.2983886e-05    7.3240856e-04
   3.4187708e+00    9.9866856e-01    1.0781347e-04    5.2395478e-05    5.1696762e-05    3.4180093e-05    4.2523762e-05    3.0918482e-05    2.8027319e-05    1.6740473e-05    2.7885183e-05    1.9463042e-05    1.3861608e-05    2.2104756e-05    5.5153244e-06    2.7565162e-05    2.1999591e-05    4.3951070e-05    1.6470967e-05    2.1956430e-05    7.4636675e-04
   3.5200747e+00    9.9847831e-01    1.2765699e-04    8.2372884e-05    9.6816354e-05    7.4069855e-05    3.9494937e-05    3.6873953e-05    2.5144146e-05    4.9322010e-05    1.3893416e-05    2.9801786e-05    2.4786062e-05    1.3789653e-05    2.2049700e-05    1.9272585e-05    2.7450251e-05    2.1910656e-05    1.6452880e-05    3.8345227e-05    7.6218645e-04
   3.6030475e+00    9.9813249e-01    2.4590519e-04    8.7395853e-05    8.3551490e-05    5.4241598e-05    4.7372323e-05    7.1184833e-05    2.7904890e-05    2.5035752e-05    3.0335869e-05    3.1274435e-05    2.7501182e-05    2.4805383e-05    5.2952047e-05    3.3141927e-05    6.3501878e-05    3.6885634e-05    6.8107382e-05    5.6973983e-05    7.9943569e-04
   3.7206957e+00    9.9756318e-01    2.9226240e-04    1.9104956e-04    1.1844305e-04    5.1543374e-05    8.3372473e-05    5.1967965e-05    6.7219078e-05    6.9006502e-05    4.3124030e-05    5.9451126e-05    3.9707534e-05    8.4507757e-05    2.8103153e-05    1.0752792e-04    2.8317742e-05    3.8204801e-05    3.9757898e-05    6.5263257e-05    9.7799336e-04
   3.8025347e+00    9.9708286e-01    3.2464583e-04    2.0027991e-04    1.6926053e-04    5.2275649e-05    1.1632756e-04    7.4010493e-05    6.2961294e-05    9.6206926e-05    1.0320370e-04    7.1680760e-05    9.7875419e-05    6.5530135e-05    4.9666969e-05    5.0627806e-05    1.7345766e-05    3.2519607e-05    1.0758209e-04    1.2133910e-04    1.1038035e-03
   3.9121646e+00    9.9624079e-01    4.1675879e-04    2.9252404e-04    1.6255545e-04    8.6973502e-05    1.3608623e-04    7.3683214e-05    7.9073229e-05    1.6701787e-04    7.6366471e-05    1.2203580e-04    6.5011155e-05    5.1279963e-05    4.8660331e-05    8.9541475e-05    9.0601419e-05    6.1738764e-05    7.5291461e-05    1.3591874e-04    1.5280931e-03
   4.0100224e+00    9.9530815e-01    4.7085856e-04    4.0496038e-04    1.7329945e-04    1.7570774e-04    1.4163732e-04    1.4124572e-04    1.5418678e-04    5.9393483e-05    1.0941878e-04    1.2440409e-04    6.1619767e-05    9.5553442e-05    5.1958063e-05    1.1025110e-04    1.0091118e-04    1.9926671e-04    7.6242364e-05    1.1018738e-04    1.9307449e-03
   4.1122168e+00    9.9391841e-01    6.9243666e-04    5.1215811e-04    2.6805253e-04    2.5622896e-04    1.9919240e-04    9.4217547e-05    1.5126346e-04    1.4473339e-04    1.4022450e-04    8.6856772e-05    7.2477482e-05    8.4064585e-05    1.0226158e-04    7.5033247e-05    1.7851819e-04    1.7617917e-04    1.4819841e-04    1.2602479e-04    2.5734650e-03
   4.2047671e+00    9.9264222e-01    7.8747247e-04    5.5340046e-04    3.5872296e-04    3.1152063e-04    1.8243221e-04    1.9000343e-04    1.5756550e-04    6.7719495e-05    1.7896774e-04    8.4362321e-05    1.5574813e-04    6.9585396e-05    1.0244528e-04    1.4748437e-04    9.8738969e-05    1.8674868e-04    2.0404960e-04    1.5068395e-04    3.3701269e-03
   4.3015631e+00    9.9108460e-01    1.0105031e-03    5.7325609e-04    3.2571037e-04    3.0829314e-04    2.5092451e-04    2.6313727e-04    1.3419695e-04    1.5288961e-04    1.5323457e-04    1.9395578e-04    1.7175340e-04    1.3180212e-04    1.3977855e-04    1.6048508e-04    1.4490367e-04    1.3764687e-04    1.7958303e-04    1.4625623e-04    4.3370907e-03
   4.4015126e+00    9.8976309e-01    1.0195728e-03    4.8175307e-04    4.4224642e-04    3.5332868e-04    1.9674636e-04    1.5329889e-04    1.7511856e-04    1.6254647e-04    1.7834679e-04    1.6861491e-04    1.4233079e-04    1.4192603e-04    1.0448165e-04    1.1331223e-04    1.1155403e-04    1.4229259e-04    1.9979605e-04    2.3075964e-04    5.7188887e-03
   4.5040301e+00    9.8872795e-01    9.4925817e-04    4.6841386e-04    3.4464485e-04    2.3198603e-04    2.5025270e-04    1.7391272e-04    1.7652913e-04    2.1117400e-04    1.1750552e-04    1.6184437e-04    1.2829058e-04    7.2411080e-05    9.5513188e-05    8.8398507e-05    1.4494844e-04    1.8478743e-04    2.2120300e-04    1.8133547e-04    7.0696435e-03
   4.6030020e+00    9.8725433e-01    1.0318638e-03    5.0338092e-04    3.5630321e-04    2.0458453e-04    2.5422714e-04    1.8889535e-04    1.8945461e-04    1.6231332e-04    1.4144412e-04    1.5125560e-04    7.5370137e-05    9.9835204e-05    1.0985584e-04    1.0640077e-04    1.7764883e-04    1.6247337e-04    1.7411855e-04    1.6778702e-04    8.4884529e-03
   4.7019627e+00    9.8514897e-01    1.2427223e-03    6.1160214e-04    3.9687199e-04    2.5805907e-04    2.6261436e-04    1.8501995e-04    1.9488596e-04    1.3176301e-04    1.6115400e-04    1.1949415e-04    1.2628830e-04    1.1747823e-04    1.3092815e-04    1.6755582e-04    1.2272245e-04    9.6702759e-05    2.1752790e-04    1.7206084e-04    1.0135575e-02
   4.8010463e+00    9.8278003e-01    1.4845788e-03    6.1347363e-04    5.1112973e-04    3.7631401e-04    3.0545579e-04    3.2727201e-04    1.5019796e-04    1.4499193e-04    1.5781394e-04    1.6009757e-04    1.3139831e-04    1.2555170e-04    1.4048541e-04    2.0866272e-04    1.7143914e-04    2.1494162e-04    2.1541529e-04    2.1777438e-04    1.1562977e-02
   4.9000163e+00    9.7992792e-01    1.5536225e-03    8.6889308e-04    5.7283216e-04    5.5631809e-04    4.1296587e-04    2.4150263e-04    1.9911935e-04    2.2643145e-04    2.4407870e-04    2.3298976e-04    1.4193977e-04    2.7508168e-04    2.0481568e-04    1.3965402e-04    2.5909440e-04    2.3308048e-04    2.5194427e-04    1.7713526e-04    1.3280583e-02
   5.0089158e+00    9.7615572e-01    2.1841764e-03    1.0483460e-03    7.7141096e-04    6.1653448e-04    4.7727362e-04    3.3353656e-04    4.1183938e-04    3.3507872e-04    2.3281528e-04    2.5336286e-04    2.2523622e-04    1.9282040e-04    2.4008892e-04    2.2819186e-04    2.4578366e-04    2.5400231e-04    2.6928775e-04    2.4464763e-04    1.5279843e-02
   5.1079625e+00    9.7239335e-01    2.6469147e-03    1.2914091e-03    8.1040686e-04    6.5055398e-04    6.0666952e-04    5.5581027e-04    4.6994552e-04    4.7585453e-04    3.4219571e-04    2.7611024e-04    2.8130326e-04    2.2968809e-04    2.2193130e-04    1.9400738e-04    2.7337090e-04    2.5508281e-04    3.5979583e-04    3.3417334e-04    1.7331428e-02
   5.2069268e+00    9.6821267e-01    3.0671537e-03    1.8275257e-03    1.1552008e-03    8.6941114e-04    5.8654411e-04    5.9525304e-04    5.5930356e-04    5.1975611e-04    4.2207139e-04    4.0949808e-04    3.2830277e-04    2.4491588e-04    2.8239761e-04    3.2055081e-04    3.6560783e-04    2.3305006e-04    3.1808976e-04    2.8316053e-04    1.9399540e-02
   5.3059508e+00    9.6294848e-01    3.9092619e-03    2.1775913e-03    1.5487339e-03    9.2871106e-04    7.9475748e-04    6.4835303e-04    6.2452863e-04    6.2851497e-04    5.9684571e-04    4.9979101e-04    3.6678150e-04    4.1908548e-04    3.7657521e-04    3.8469836e-04    3.5958910e-04    3.7776509e-04    3.5674618e-04    3.5776692e-04    2.1695425e-02
   5.4049367e+00    9.5649345e-01    5.5593751e-03    2.3606394e-03    1.8617286e-03    1.2978326e-03    1.2823662e-03    1.2292846e-03    7.9762716e-04    7.7095448e-04    4.5114190e-04    5.1004148e-04    4.4073818e-04    4.5598544e-04    5.5132942e-04    3.0725194e-04    3.0342861e-04    3.2929260e-04    4.3343048e-04    4.9567933e-04    2.4068420e-02
   5.5039525e+00    9.5040637e-01    6.4232082e-03    3.4228542e-03    2.4397766e-03    1.6389908e-03    1.4721910e-03    1.1738145e-03    9.3086013e-04    7.9176837e-04    5.4121846e-04    6.5791066e-04    6.6635074e-04    4.4540290e-04    4.8046424e-04    3.3528215e-04    5.1908910e-04    3.5370968e-04    5.2542728e-04    5.1067043e-04    2.6264642e-02
   5.6014058e+00    9.4593750e-01    7.1924175e-03    4.3687323e-03    2.2924842e-03    1.8615275e-03    1.1481885e-03    1.5698425e-03    1.2267182e-03    8.2945438e-04    7.0675610e-04    6.3602058e-04    3.8179769e-04    2.6203272e-04    5.0085688e-04    3.8164912e-04    7.7823093e-04    4.7213070e-04    3.5120952e-04    6.4522420e-04    2.8457230e-02
   5.7067897e+00    9.4137159e-01    8.8537364e-03    4.4858066e-03    2.6902052e-03    2.1772936e-03    1.2741784e-03    1.1366733e-03    9.4462008e-04    8.9847897e-04    8.4008118e-04    5.8363194e-04    6.2207967e-04    5.9515060e-04    4.4002198e-04    4.5846063e-04    3.8204126e-04    5.4864381e-04    4.3698210e-04    4.9934693e-04    3.0760975e-02
   5.8068404e+00    9.3690648e-01    1.0659081e-02    4.6669483e-03    2.8472536e-03    1.4705382e-03    1.5717613e-03    1.4659165e-03    9.2754088e-04    9.1051108e-04    9.6629142e-04    6.7031265e-04    7.0721120e-04    6.5267156e-04    5.1859849e-04    4.6416689e-04    2.8502743e-04    4.7461678e-04    5.6881393e-04    3.4666064e-04    3.2919599e-02
   5.9024242e+00    9.3263061e-01    1.2333168e-02    5.1381549e-03    2.8174241e-03    1.6624741e-03    1.5673222e-03    1.3045788e-03    9.8450479e-04    9.0029485e-04    7.5297592e-04    8.2363274e-04    6.1252774e-04    4.1109128e-04    6.3727081e-04    5.8346309e-04    5.5375617e-04    5.4064524e-04    6.1902716e-04    4.2401726e-04    3.4703061e-02
   6.0096914e+00    9.2956853e-01    1.3152572e-02    4.5823701e-03    3.2184452e-03    1.8703343e-03    1.7458554e-03    1.7200958e-03    1.0089923e-03    8.7795484e-04    6.3259488e-04    8.0863475e-04    4.3716421e-04    3.4079917e-04    5.7126516e-04    3.2281550e-04    3.3161672e-04    3.1326364e-04    5.6147648e-04    4.4630622e-04    3.7488916e-02
   6.1088032e+00    9.2787231e-01    1.2954480e-02    5.8684469e-03    3.0603314e-03    1.9096285e-03    1.3712570e-03    9.8225308e-04    9.7641873e-04    8.0552958e-04    6.5256606e-04    5.2803983e-04    4.3843819e-04    4.7382884e-04    5.9190809e-04    3.8840714e-04    4.2020140e-04    4.9724091e-04    5.0500209e-04    4.1237206e-04    3.9291340e-02
   6.2077814e+00    9.2716620e-01    1.4330625e-02    4.1790470e-03    2.5701717e-03    1.7420805e-03    1.1504950e-03    1.1393445e-03    9.9751215e-04    7.2789291e-04    6.5458622e-04    6.3171831e-04    4.9061123e-04    4.1393463e-04    3.8067734e-04    3.2623356e-04    3.9150511e-04    3.8784844e-04    3.9263513e-04    3.6097207e-04    4.1565912e-02
   6.3011710e+00    9.2836302e-01    1.3148218e-02    4.4579319e-03    2.2765112e-03    1.5898734e-03    1.0762906e-03    7.7107237e-04    5.4493533e-04    5.3654406e-04    4.5732197e-04    3.2571246e-04    3.4927518e-04    2.4759348e-04    2.3235772e-04    2.2841615e-04    3.3971400e-04    2.7192452e-04    3.5859033e-04    3.2192564e-04    4.4102768e-02
   6.4077286e+00    9.3147505e-01    1.2714280e-02    3.0112915e-03    1.0535698e-03    7.8827711e-04    6.1733375e-04    3.7943437e-04    3.5131435e-04    2.9504592e-04    2.6873012e-04    1.8119058e-04    2.6291008e-04    2.2690878e-04    2.3483850e-04    2.3191696e-04    2.5201408e-04    1.8258820e-04    3.3179856e-04    3.3677456e-04    4.6804731e-02
   6.5049560e+00    9.3449088e-01    1.0025754e-02    1.5843867e-03    6.3017994e-04    4.3952392e-04    3.9340423e-04    3.4107246e-04    2.8945532e-04    2.8043743e-04    2.7112646e-04    2.1190797e-04    2.0761130e-04    1.3725582e-04    1.7895210e-04    1.5694553e-04    2.6621261e-04    2.3659343e-04    3.0307860e-04    3.3060329e-04    4.9224619e-02
   6.6020645e+00    9.3617998e-01    6.5029541e-03    9.6847525e-04    5.4522409e-04    4.7481766e-04    3.7524520e-04    3.5514699e-04    3.1802915e-04    2.6666268e-04    2.2413537e-04    1.8627929e-04    2.0542248e-04    1.9236799e-04    2.2296837e-04    1.9502938e-04    2.0565773e-04    2.1078213e-04    2.5010370e-04    3.4953366e-04    5.1771185e-02
   6.7013959e+00    9.3535642e-01    4.7542434e-03    8.9772796e-04    5.4261451e-04    5.3878555e-04    4.2480997e-04    3.9062266e-04    2.8522139e-04    2.3413269e-04    2.7176947e-04    1.6920349e-04    1.7277917e-04    1.6662570e-04    1.7207305e-04    1.8088551e-04    2.7607308e-04    3.1050105e-04    2.4406432e-04    3.0208416e-04    5.4309361e-02
   6.8005910e+00    9.3357363e-01    3.7789443e-03    9.4068634e-04    7.0326568e-04    5.2644618e-04    4.5045174e-04    3.0335066e-04    2.6313970e-04    2.8969379e-04    2.4262923e-04    1.6435210e-04    2.1737247e-04    1.9554160e-04    1.8007940e-04    2.1654965e-04    1.7744220e-04    2.6320401e-04    2.3842426e-04    4.0994096e-04    5.6864855e-02
   6.9093072e+00    9.3112336e-01    3.2876565e-03    9.3929582e-04    7.2559966e-04    4.8431824e-04    4.8751127e-04    2.8424407e-04    2.9586262e-04    3.2922901e-04    2.3041695e-04    1.8984546e-04    2.3692410e-04    2.1322074e-04    1.2027005e-04    2.0947907e-04    2.0438020e-04    2.5478778e-04    2.0875884e-04    4.0743976e-04    5.9767404e-02
   7.0071396e+00    9.2877376e-01    2.9005149e-03    1.0006740e-03    6.1753391e-04    5.2307550e-04    3.9983776e-04    3.5906004e-04    2.5786727e-04    3.2390607e-04    2.5883408e-04    1.7604210e-04    2.0525825e-04    2.2811196e-04    2.4681621e-04    2.0588443e-04    1.9292465e-04    2.4759430e-04    3.0119839e-04    3.6373280e-04    6.2417370e-02
   7.1008794e+00    9.2616158e-01    2.7353117e-03    1.0315485e-03    6.3358422e-04    5.9005210e-04    4.5239450e-04    3.8724486e-04    2.7210573e-04    2.3530307e-04    2.6490972e-04    1.8277830e-04    1.9065231e-04    2.3303767e-04    1.5995378e-04    2.0573847e-04    1.8954931e-04    2.5707577e-04    2.7158953e-04    3.8315743e-04    6.5162434e-02
   7.2041532e+00    9.2315405e-01    2.5939495e-03    1.0023268e-03    6.6739993e-04    5.3374608e-04    4.9686689e-04    4.0619037e-04    3.4518829e-04    2.6423044e-04    2.1717368e-04    2.3630516e-04    2.0357965e-04    1.8162453e-04    2.3571234e-04    2.2111895e-04    2.2236895e-04    2.9277284e-04    3.0032010e-04    2.2804070e-04    6.8197040e-02
   7.3096333e+00    9.1982256e-01    2.5882109e-03    1.0902442e-03    6.9589759e-04    5.4265009e-04    5.1430436e-04    4.4275455e-04    3.1078386e-04    2.9509064e-04    2.7572804e-04    1.9553765e-04    1.7880062e-04    2.0844498e-04    1.8644918e-04    1.9024953e-04    2.0409058e-04    2.8117555e-04    3.3025403e-04    2.6747336e-04    7.1379305e-02
   7.4089793e+00    9.1676391e-01    2.4795972e-03    1.1795348e-03    7.2073653e-04    6.2581807e-04    4.9418433e-04    3.4018664e-04    3.0493790e-04    2.5728249e-04    2.0150675e-04    2.4383865e-04    1.8263382e-04    2.2736493e-04    2.2487577e-04    2.2239424e-04    3.1436460e-04    2.3115380e-04    2.7693288e-04    3.0104713e-04    7.4407701e-02
   7.5083666e+00    9.1356602e-01    2.4846817e-03    1.1359016e-03    7.6983202e-04    5.6544701e-04    4.6698744e-04    4.1295507e-04    3.1614283e-04    3.0996435e-04    2.2846437e-04    2.4392424e-04    2.1616998e-04    2.1079668e-04    2.3412902e-04    1.7850382e-04    2.4488971e-04    3.0337582e-04    3.6985997e-04    3.6962868e-04    7.7372324e-02
   7.6077339e+00    9.1040912e-01    2.4574789e-03    1.0225153e-03    8.1176183e-04    5.2238119e-04    4.4717104e-04    3.9673350e-04    3.3632881e-04    2.5521413e-04    2.5907094e-04    2.3557269e-04    1.7754751e-04    2.5746197e-04    2.0051103e-04    2.6888795e-04    2.4982274e-04    3.1438584e-04    3.5085134e-04    3.7738609e-04    8.0649793e-02
   7.7070864e+00    9.0707488e-01    2.3914756e-03    1.0021220e-03    7.5752340e-04    6.1052891e-04    4.5674226e-04    3.4662011e-04    3.1075625e-04    2.6978176e-04    2.4193290e-04    1.8854941e-04    2.7184152e-04    2.4817734e-04    2.4857582e-04    2.5189444e-04    2.9898279e-04    2.6309308e-04    3.0849545e-04    3.5937477e-04    8.4098648e-02
   7.8064895e+00    9.0379564e-01    2.3184974e-03    9.9850128e-04    8.2423224e-04    5.1998484e-04    4.8033198e-04    3.3730820e-04    3.2422632e-04    2.8014012e-04    2.2463627e-04    2.1121733e-04    2.3445116e-04    2.3493267e-04    2.2649169e-04    2.3384160e-04    2.6656310e-04    3.1148811e-04    3.1673553e-04    3.1765361e-04    8.7543130e-02
   7.9083295e+00    9.0002588e-01    2.4429408e-03    1.1285002e-03    7.9819923e-04    5.7494525e-04    4.3053804e-04    3.6976645e-04    3.4047113e-04    3.0726598e-04    2.1224541e-04    2.1932792e-04    2.4301970e-04    2.7427436e-04    2.3636115e-04    2.6045225e-04    2.7537059e-04    2.8786329e-04    3.8719941e-04    3.2163123e-04    9.0863744e-02
   8.0056277e+00    8.9665003e-01    2.5861108e-03    1.0968556e-03    8.4698959e-04    5.0159080e-04    4.7442263e-04    3.7906781e-04    2.9199124e-04    2.7043761e-04    2.9421323e-04    2.2493450e-04    1.7906153e-04    2.2304330e-04    2.6333849e-04    2.7172475e-04    3.0343616e-04    3.4025343e-04    3.0461968e-04    4.1444514e-04    9.4083430e-02
   8.1126626e+00    8.9341863e-01    2.2522182e-03    1.2015014e-03    8.2937605e-04    5.8493253e-04    4.8491534e-04    4.0266626e-04    3.3704770e-04    2.8499821e-04    2.6900258e-04    2.4634809e-04    2.1809592e-04    2.3299729e-04    2.3459160e-04    2.1502602e-04    2.6396102e-04    3.0729501e-04    3.2699854e-04    3.6760346e-04    9.7521798e-02
   8.2125460e+00    8.9038319e-01    2.4572271e-03    1.2255527e-03    8.3366797e-04    5.9616349e-04    4.6522672e-04    4.1273505e-04    3.7743379e-04    3.1972369e-04    2.8451360e-04    2.6177477e-04    2.5026734e-04    2.2758628e-04    2.5384034e-04    2.3260280e-04    2.7530263e-04    2.4999511e-04    3.0203399e-04    3.3335780e-04    1.0025781e-01
   8.3021516e+00    8.8779473e-01    2.5401462e-03    1.2510601e-03    8.2389964e-04    6.1592942e-04    5.7737817e-04    4.2823141e-04    3.2565549e-04    2.9149187e-04    3.2875600e-04    2.6145290e-04    2.2174906e-04    1.9659147e-04    2.5590984e-04    2.7617863e-04    2.3918910e-04    2.2775821e-04    3.3725387e-04    3.4385565e-04    1.0266279e-01
   8.4069530e+00    8.8481623e-01    2.6545522e-03    1.3424201e-03    8.2058710e-04    6.9895254e-04    5.3240240e-04    4.4922860e-04    3.4882304e-04    2.8106203e-04    3.0797766e-04    2.8105609e-04    2.7574425e-04    2.5465560e-04    2.2501919e-04    2.3803654e-04    2.5813583e-04    2.7775870e-04    3.1125865e-04    3.8191004e-04    1.0524419e-01
   8.5105518e+00    8.8219611e-01    2.5270196e-03    1.3481434e-03    8.3042296e-04    8.2016481e-04    4.9010863e-04    4.3481677e-04    4.4208742e-04    2.9011874e-04    2.8449571e-04    2.9216813e-04    2.4872231e-04    2.5167001e-04    2.3135537e-04    2.5522964e-04    2.8048788e-04    3.3580897e-04    3.9467981e-04    4.0372175e-04    1.0764267e-01
   8.6007021e+00    8.7969718e-01    2.7455972e-03    1.3761512e-03    9.2620597e-04    7.5505403e-04    5.6288579e-04    4.8501455e-04    2.9823266e-04    3.2965460e-04    3.0634668e-04    3.3301139e-04    3.1191813e-04    3.2535954e-04    2.3420493e-04    2.3930361e-04    3.1550610e-04    3.0566980e-04    3.0839646e-04    4.7557423e-04    1.0966874e-01
   8.7099976e+00    8.7673089e-01    2.9098544e-03    1.4790088e-03    9.8417714e-04    7.8890403e-04    5.6956553e-04    4.8823087e-04    3.9759084e-04    3.4695165e-04    3.4294784e-04    2.8352950e-04    2.6515623e-04    3.0110493e-04    2.7643167e-04    2.6733627e-04    3.6887624e-04    2.9965066e-04    3.5448589e-04    5.7253240e-04    1.1197278e-01
   8.8016364e+00    8.7487817e-01    2.6567891e-03    1.4237949e-03    1.0117826e-03    6.8763880e-04    6.5757457e-04    5.1091648e-04    4.2524051e-04    3.6573297e-04    3.3651860e-04    2.4000199e-04    3.2562049e-04    3.0214210e-04    3.1843583e-04    2.6297542e-04    3.8765634e-04    3.4725359e-04    3.7598152e-04    4.8065271e-04    1.1400512e-01
   8.9036640e+00    8.7242514e-01    2.8758375e-03    1.4129087e-03    9.7119751e-04    7.4148554e-04    5.3160373e-04    4.9103511e-04    4.2473693e-04    3.5093289e-04    3.5270621e-04    3.3499492e-04    3.3985287e-04    2.9732759e-04    3.6109687e-04    3.0047507e-04    3.7468069e-04    3.9546151e-04    3.7395839e-04    4.7926328e-04    1.1616530e-01
   9.0014168e+00    8.7010557e-01    2.9868194e-03    1.4463255e-03    9.6407024e-04    7.6290464e-04    5.0109624e-04    5.3363643e-04    4.4813634e-04    4.0179169e-04    3.7047193e-04    3.5811115e-04    3.0594148e-04    3.3593830e-04    3.5405380e-04    3.2037350e-04    3.5860509e-04    3.6411565e-04    4.9491897e-04    6.1815739e-04    1.1796896e-01
   9.1141468e+00    8.6750435e-01    2.8666947e-03    1.4073612e-03    1.1433302e-03    7.8444569e-04    7.0337172e-04    5.2184563e-04    5.4846566e-04    4.1790103e-04    3.6555521e-04    3.4234103e-04    3.5068755e-04    3.9703332e-04    3.4016207e-04    4.2485138e-04    3.5177171e-04    4.2950710e-04    5.0484059e-04    6.4921777e-04    1.1994626e-01
   9.2025610e+00    8.6548291e-01    2.8589716e-03    1.5637268e-03    1.0821586e-03    8.0893800e-04    7.8096888e-04    5.1492074e-04    5.4990169e-04    4.0340748e-04    4.3716991e-04    3.8976036e-04    3.7764389e-04    3.9854985e-04    4.0309348e-04    3.9510731e-04    4.5604786e-04    4.7588432e-04    5.5287595e-04    5.5106299e-04    1.2151690e-01
   9.3166454e+00    8.6309875e-01    3.0549478e-03    1.5406436e-03    1.1691481e-03    7.9645138e-04    7.1899992e-04    5.6207767e-04    5.0119550e-04    5.0463798e-04    4.6294982e-04    4.1184016e-04    3.6112319e-04    3.5295925e-04    3.5574160e-04    4.5311982e-04    4.3712430e-04    4.7354126e-04    6.4813675e-04    5.9642307e-04    1.2350019e-01
   9.4138819e+00    8.6072439e-01    3.1093753e-03    1.6811026e-03    1.2511783e-03    1.0474452e-03    7.3664538e-04    6.4858788e-04    5.8077422e-04    5.5895888e-04    4.6766969e-04    4.5184322e-04    4.3166520e-04    4.6550194e-04    4.3720760e-04    4.4565840e-04    4.1427164e-04    4.9571063e-04    5.8390902e-04    7.5131687e-04    1.2471679e-01
   9.5165859e+00    8.5845343e-01    3.2837984e-03    1.9603938e-03    1.2551195e-03    1.0313682e-03    8.0326126e-04    7.0206763e-04    6.2329761e-04    5.4042404e-04    5.5713161e-04    4.2071497e-04    4.0536829e-04    4.0272105e-04    4.4391961e-04    4.1361942e-04    4.6964550e-04    5.6922752e-04    6.4305929e-04    7.6071606e-04    1.2626071e-01
   9.6154613e+00    8.5670360e-01    3.4384630e-03    1.8754259e-03    1.3303445e-03    1.0592147e-03    7.4810535e-04    7.5978388e-04    6.2642708e-04    5.7695370e-04    5.1819564e-04    4.7184507e-04    4.7098992e-04    3.9297308e-04    4.7233185e-04    4.2306417e-04    4.8133345e-04    6.2491392e-04    6.5427775e-04    7.4171217e-04    1.2763005e-01
   9.7196578e+00    8.5433110e-01    3.8161086e-03    2.2121779e-03    1.4870793e-03    1.0797897e-03    7.7307824e-04    7.6221947e-04    6.1462820e-04    5.9800524e-04    5.0436586e-04    4.9887399e-04    4.9826664e-04    4.3322024e-04    4.7533777e-04    4.8875718e-04    5.4534034e-04    6.3060769e-04    7.0499326e-04    8.3009765e-04    1.2871595e-01
   9.8051008e+00    8.5309703e-01    3.9999852e-03    1.9544647e-03    1.3436189e-03    1.2450973e-03    9.3588684e-04    7.5712712e-04    6.4388395e-04    5.9117092e-04    5.6215398e-04    4.4515417e-04    4.9857663e-04    5.3363483e-04    4.8811781e-04    5.7573707e-04    5.7272221e-04    6.1954059e-04    7.7083524e-04    7.9421880e-04    1.2957104e-01
   9.9188649e+00    8.5113519e-01    4.1475971e-03    2.2341117e-03    1.5193743e-03    1.1784433e-03    9.4158404e-04    8.1817569e-04    7.2804877e-04    5.7526112e-04    5.4512960e-04    5.4576679e-04    4.3183844e-04    5.0458185e-04    5.7082469e-04    5.3053036e-04    6.3271161e-04    6.6896312e-04    7.0755912e-04    9.0453789e-04    1.3067977e-01
   1.0013913e+01    8.5016418e-01    4.1402023e-03    2.2041353e-03    1.6497580e-03    1.1359682e-03    9.4657978e-04    8.2782660e-04    7.3297748e-04    6.5065507e-04    4.9588397e-04    4.7636575e-04    5.5611950e-04    5.1717611e-04    5.4907234e-04    5.1033121e-04    6.2547178e-04    6.9849840e-04    6.9026795e-04    8.9661784e-04    1.3153191e-01
   1.0115947e+01    8.4836367e-01    4.6575276e-03    2.3704023e-03    1.4690733e-03    1.2106190e-03    1.0556667e-03    8.8119231e-04    6.4972374e-04    6.1474937e-04    5.9176405e-04    5.6315957e-04    5.5447985e-04    5.5993217e-04    6.5053121e-04    5.6549037e-04    7.1946189e-04    7.4054041e-04    8.3544469e-04    1.0295396e-03    1.3191703e-01
   1.0210429e+01    8.4738359e-01    4.3812404e-03    2.5321980e-03    1.6096370e-03    1.2941046e-03    9.6128728e-04    7.9747809e-04    7.8882615e-04    6.6783782e-04    6.8089637e-04    5.7478077e-04    6.0704208e-04    6.8306005e-04    5.7489674e-04    6.4860326e-04    7.0490690e-04    7.6916306e-04    8.8667923e-04    1.0599407e-03    1.3239383e-01
   1.0307969e+01    8.4617036e-01    4.6379617e-03    2.3838742e-03    1.6619550e-03    1.3213025e-03    1.0317944e-03    9.2540395e-04    7.4202528e-04    7.5676208e-04    6.8422699e-04    6.0809107e-04    6.5362129e-04    6.6177164e-04    6.4817818e-04    6.6549978e-04    7.6771327e-04    7.9746765e-04    1.0238933e-03    1.0181250e-03    1.3283998e-01
   1.0404597e+01    8.4538220e-01    4.5864154e-03    2.4510632e-03    1.6825875e-03    1.2508302e-03    1.1059874e-03    9.3501697e-04    8.4542101e-04    7.1835164e-04    7.2544875e-04    7.1852638e-04    5.8071905e-04    6.9362022e-04    6.0026479e-04    7.0470751e-04    7.5604065e-04    9.1117186e-04    9.8633510e-04    1.0379390e-03    1.3332735e-01
   1.0507755e+01    8.4394285e-01    4.8179234e-03    2.7061647e-03    1.7010157e-03    1.4974381e-03    1.2001389e-03    1.0059329e-03    8.1097119e-04    7.7454824e-04    7.4223057e-04    6.3593895e-04    7.3143980e-04    6.7895291e-04    6.4459414e-04    7.7680647e-04    7.9980783e-04    7.7005418e-04    1.0696235e-03    1.0961707e-03    1.3359739e-01
   1.0622546e+01    8.4281791e-01    5.2022758e-03    2.6674247e-03    1.9068445e-03    1.4671111e-03    1.1467646e-03    9.3497140e-04    9.3980640e-04    8.1854795e-04    7.3036738e-04    7.4219893e-04    7.8546061e-04    7.0117810e-04    6.8105800e-04    7.5084801e-04    7.1103403e-04    9.3603444e-04    1.1562664e-03    1.2258714e-03    1.3367802e-01
   1.0708033e+01    8.4218241e-01    5.2001138e-03    2.7751152e-03    1.9135007e-03    1.4550386e-03    1.2889047e-03    1.1193263e-03    9.2237381e-04    8.5576204e-04    7.7089571e-04    7.4743590e-04    7.0946100e-04    7.1491487e-04    6.3934320e-04    7.9508023e-04    7.5733368e-04    9.7345569e-04    1.0468148e-03    1.2365358e-03    1.3389619e-01
   1.0800601e+01    8.4173388e-01    4.9040277e-03    2.9422215e-03    2.0581546e-03    1.5846970e-03    1.3101950e-03    1.0814795e-03    9.5841679e-04    8.4889915e-04    7.6764736e-04    7.6469280e-04    7.1183901e-04    8.2023488e-04    7.0744636e-04    7.9428948e-04    8.8977676e-04    9.5991571e-04    1.0588210e-03    1.3928496e-03    1.3371052e-01
   1.0917617e+01    8.4086003e-01    5.3670974e-03    3.0449579e-03    2.1104509e-03    1.5356365e-03    1.2569255e-03    1.1306819e-03    9.5531938e-04    8.5583755e-04    8.7304679e-04    7.1327257e-04    8.1334794e-04    7.2619947e-04    7.6712335e-04    8.0468980e-04    9.8281400e-04    9.5590417e-04    1.0610720e-03    1.4732943e-03    1.3371230e-01
   1.1004363e+01    8.4036246e-01    5.6481693e-03    3.0171098e-03    1.9670605e-03    1.7075890e-03    1.2321788e-03    1.3090572e-03    9.7967286e-04    9.5765972e-04    7.3419319e-04    7.9403558e-04    7.2642938e-04    6.9799031e-04    9.1862054e-04    7.7910401e-04    8.9151437e-04    1.0420116e-03    1.1533957e-03    1.3809995e-03    1.3370075e-01
   1.1127178e+01    8.3975674e-01    5.7474046e-03    3.0431972e-03    2.3312994e-03    1.7898742e-03    1.3454141e-03    1.1092812e-03    1.0038983e-03    9.3463401e-04    9.2721522e-04    7.9373482e-04    7.4896866e-04    7.7459599e-04    8.2901041e-04    8.1910543e-04    9.0175833e-04    1.1779198e-03    1.1459544e-03    1.2251882e-03    1.3359481e-01
   1.1232729e+01    8.3937747e-01    5.6711185e-03    3.4897360e-03    2.2315236e-03    1.5691616e-03    1.4191241e-03    1.2019527e-03    1.0838581e-03    9.2503144e-04    8.5311811e-04    9.5362266e-04    8.9081273e-04    8.9407167e-04    7.7559218e-04    8.8915872e-04    8.7780677e-04    1.0231119e-03    1.2563389e-03    1.3642751e-03    1.3325311e-01
   1.1311119e+01    8.3974007e-01    5.9103635e-03    3.0738360e-03    2.1129745e-03    1.5974413e-03    1.4542135e-03    1.1946642e-03    1.1107375e-03    9.5889525e-04    9.4140770e-04    7.3740284e-04    7.6191829e-04    7.9742455e-04    8.1002973e-04    8.4074695e-04    8.8995268e-04    9.9617437e-04    1.1943140e-03    1.4200202e-03    1.3345742e-01
   1.1417529e+01    8.3891610e-01    6.0370406e-03    3.2293407e-03    2.3628995e-03    1.7650264e-03    1.5317841e-03    1.3269251e-03    1.0449247e-03    8.8782547e-04    8.7179223e-04    8.5252617e-04    8.2611661e-04    8.6275247e-04    8.7928163e-04    9.4314482e-04    9.5734388e-04    8.9135309e-04    1.2228299e-03    1.4900531e-03    1.3310094e-01
   1.1518901e+01    8.3856986e-01    6.3011980e-03    3.3982688e-03    2.4304630e-03    1.7423246e-03    1.4154012e-03    1.1679199e-03    1.1348018e-03    9.8659410e-04    1.0012923e-03    7.8556060e-04    8.5037884e-04    8.0625132e-04    8.5031763e-04    9.2056149e-04    9.5358491e-04    9.8278245e-04    1.2204271e-03    1.2886954e-03    1.3319331e-01
   1.1629601e+01    8.3851320e-01    6.4155223e-03    3.4420141e-03    2.3440101e-03    1.7510587e-03    1.4113996e-03    1.2692178e-03    1.0571329e-03    9.7725099e-04    9.5703797e-04    8.6117941e-04    8.2052575e-04    9.2946691e-04    8.3151772e-04    8.8428453e-04    8.8492628e-04    1.0368274e-03    1.1338392e-03    1.3322428e-03    1.3314735e-01
   1.1734275e+01    8.3844965e-01    6.4345513e-03    3.4968293e-03    2.4650298e-03    1.8296621e-03    1.3447722e-03    1.3100408e-03    1.1161953e-03    9.4477595e-04    8.2612556e-04    8.8161905e-04    7.7871355e-04    7.9464812e-04    7.7751417e-04    8.6686654e-04    9.2266632e-04    9.6262329e-04    1.2410400e-03    1.3720383e-03    1.3318464e-01
   1.1808760e+01    8.3857294e-01    6.5692128e-03    3.5372112e-03    2.4173622e-03    1.8235669e-03    1.3950604e-03    1.1467435e-03    1.0717052e-03    8.8890397e-04    8.7304441e-04    7.5863281e-04    8.1544145e-04    7.5150619e-04    8.0191034e-04    8.2302373e-04    9.5835588e-04    1.0663423e-03    1.1323678e-03    1.4755453e-03    1.3312112e-01
   1.1913013e+01    8.3850755e-01    6.5761067e-03    3.5250927e-03    2.4657759e-03    1.8265952e-03    1.3291876e-03    1.2146152e-03    1.0327243e-03    8.8374345e-04    9.0680727e-04    8.1494555e-04    8.0462655e-04    8.8524582e-04    8.6077206e-04    8.3665184e-04    9.1113339e-04    1.0479695e-03    1.3743966e-03    1.5091973e-03    1.3268686e-01
   1.2014355e+01    8.3927005e-01    6.5903360e-03    3.2317454e-03    2.3726968e-03    1.6893302e-03    1.3525995e-03    1.1245595e-03    9.9840525e-04    9.0562391e-04    8.3998690e-04    7.3088813e-04    8.1169175e-04    7.4865894e-04    7.5517998e-04    8.7667816e-04    1.0018312e-03    1.0775192e-03    1.1768227e-03    1.4871969e-03    1.3295820e-01
   1.2124681e+01    8.3922553e-01    6.5786528e-03    3.4867976e-03    2.2256114e-03    1.7877251e-03    1.2859820e-03    1.2054321e-03    9.0186563e-04    8.6113052e-04    8.3283324e-04    8.8651736e-04    8.0373629e-04    7.7520417e-04    8.8368641e-04    9.1410693e-04    9.3365234e-04    1.0652400e-03    1.1155178e-03    1.4317258e-03    1.3279906e-01
   1.2221398e+01    8.3897626e-01    6.5402845e-03    3.4519056e-03    2.3020214e-03    1.6608846e-03    1.3981459e-03    1.2131646e-03    1.1324286e-03    1.0260240e-03    8.8890485e-04    8.8300672e-04    8.3432883e-04    8.3850346e-04    9.1608989e-04    8.8223538e-04    9.6084273e-04    1.1167641e-03    1.3408131e-03    1.4367734e-03    1.3220062e-01
   1.2334588e+01    8.3893169e-01    6.7291020e-03    3.3861884e-03    2.2595704e-03    1.7810201e-03    1.5076243e-03    1.1511308e-03    1.1316359e-03    9.0493595e-04    9.4309320e-04    8.6356746e-04    8.8671798e-04    9.0372920e-04    9.4821974e-04    8.4248788e-04    9.6524842e-04    1.1616050e-03    1.2774765e-03    1.4445582e-03    1.3198040e-01
   1.2419793e+01    8.3895763e-01    6.7070412e-03    3.5245710e-03    2.3778733e-03    1.8952361e-03    1.3538502e-03    1.2291849e-03    1.1019698e-03    9.1525399e-04    8.6894026e-04    8.8801741e-04    8.8447375e-04    8.3360114e-04    8.9018551e-04    8.9297077e-04    9.3637421e-04    1.1521526e-03    1.3394311e-03    1.6288379e-03    1.3162240e-01
   1.2507202e+01    8.3898437e-01    6.6961386e-03    3.7108433e-03    2.4545112e-03    1.8157808e-03    1.4483953e-03    1.2350548e-03    1.1381739e-03    9.8683898e-04    8.6850109e-04    8.2891005e-04    7.6929000e-04    7.9974956e-04    8.7869555e-04    9.2337821e-04    1.0484527e-03    1.1875005e-03    1.3898161e-03    1.6585838e-03    1.3117702e-01
   1.2634359e+01    8.3922058e-01    7.0193980e-03    3.7384996e-03    2.5034578e-03    1.8059795e-03    1.2920699e-03    1.0850676e-03    1.0008852e-03    1.0441016e-03    9.2783751e-04    9.0110385e-04    8.4261178e-04    9.3750270e-04    8.9718320e-04    1.0353374e-03    9.5694301e-04    1.2339751e-03    1.3056895e-03    1.5142507e-03    1.3073753e-01
   1.2722904e+01    8.3945975e-01    7.2897855e-03    3.6127977e-03    2.3740799e-03    1.6191605e-03    1.3971442e-03    1.2974081e-03    1.1214063e-03    1.0383940e-03    9.0687570e-04    9.7483748e-04    8.7729417e-04    8.3249002e-04    9.0970632e-04    8.5455893e-04    9.9775607e-04    1.0856496e-03    1.2380996e-03    1.4003626e-03    1.3071244e-01
   1.2814220e+01    8.3986210e-01    7.4137413e-03    3.6425343e-03    2.2755600e-03    1.8298681e-03    1.3412911e-03    1.2225362e-03    1.1943203e-03    9.9742321e-04    8.7718016e-04    8.5443582e-04    9.0724440e-04    8.9438599e-04    8.1122507e-04    8.4508648e-04    8.6880709e-04    9.4991496e-04    1.0430585e-03    1.3927234e-03    1.3077656e-01
   1.2907510e+01    8.4063501e-01    7.4488095e-03    3.3902032e-03    2.3662109e-03    1.7461945e-03    1.3395381e-03    1.2188144e-03    1.0383955e-03    9.6556105e-04    8.3548898e-04    8.0680840e-04    8.1917297e-04    7.6490871e-04    8.0455943e-04    7.9953158e-04    8.6076573e-04    9.7139525e-04    9.6435333e-04    1.3151847e-03    1.3090910e-01
   1.3000855e+01    8.4152488e-01    7.4101903e-03    3.2809173e-03    2.1273754e-03    1.5662183e-03    1.1936349e-03    1.0559048e-03    1.0570776e-03    8.7083700e-04    8.5797215e-04    7.4076247e-04    8.1178916e-04    7.3238115e-04    6.6969897e-04    8.4074791e-04    9.2815641e-04    9.2835239e-04    1.0979642e-03    1.3248554e-03    1.3098029e-01
   1.3140875e+01    8.4262238e-01    6.6559128e-03    3.1141032e-03    1.9788076e-03    1.5168003e-03    1.2672506e-03    9.8037365e-04    9.1432985e-04    8.9419662e-04    8.1613621e-04    7.1558446e-04    7.6935833e-04    7.1188343e-04    8.6006030e-04    7.4947756e-04    8.3350556e-04    9.1189258e-04    1.1500192e-03    1.2868672e-03    1.3125106e-01
   1.3234321e+01    8.4300197e-01    6.3235670e-03    2.8664878e-03    2.0346900e-03    1.5000736e-03    1.1868165e-03    1.0622959e-03    9.5658435e-04    8.8282828e-04    8.6104253e-04    7.7385537e-04    6.8752152e-04    7.5093508e-04    8.1566226e-04    7.4633582e-04    8.8748831e-04    8.1025442e-04    1.2128937e-03    1.3958017e-03    1.3124290e-01
   1.3327939e+01    8.4306115e-01    6.0825015e-03    2.8702667e-03    2.1354908e-03    1.3582402e-03    1.1833456e-03    1.0694474e-03    1.0155118e-03    9.3821525e-04    8.4944657e-04    7.3762520e-04    7.0898089e-04    6.9289965e-04    7.4204652e-04    8.3172169e-04    8.7984503e-04    1.0649679e-03    1.0949549e-03    1.3639534e-03    1.3131939e-01
   1.3421774e+01    8.4297392e-01    5.8937959e-03    2.9584787e-03    1.8795349e-03    1.5458431e-03    1.3762480e-03    1.0212754e-03    1.0353674e-03    8.7417461e-04    7.6968305e-04    7.6758874e-04    7.1817957e-04    7.6123303e-04    7.7970577e-04    8.8589483e-04    8.6423628e-04    9.3232072e-04    1.0125007e-03    1.3522406e-03    1.3159778e-01
   1.3515782e+01    8.4254884e-01    6.1804438e-03    3.0204106e-03    1.8931097e-03    1.5102575e-03    1.3681042e-03    1.0213342e-03    9.3812246e-04    8.6256907e-04    7.4940937e-04    7.6403544e-04    7.6431878e-04    7.4238610e-04    7.8144760e-04    7.4006995e-04    9.2679722e-04    9.2373280e-04    1.1044070e-03    1.3711037e-03    1.3178910e-01
   1.3610124e+01    8.4221871e-01    6.1636574e-03    2.9764471e-03    2.1516068e-03    1.6844541e-03    1.1753840e-03    1.0102411e-03    8.7533255e-04    8.7479258e-04    7.4759962e-04    8.6087390e-04    8.0408729e-04    7.3482461e-04    7.6160960e-04    7.1641829e-04    9.5954212e-04    9.1133691e-04    1.1093202e-03    1.3666534e-03    1.3189711e-01
   1.3704334e+01    8.4214145e-01    5.9563944e-03    3.1518584e-03    2.0543703e-03    1.5296188e-03    1.2556839e-03    1.0505803e-03    9.7293765e-04    9.1291251e-04    8.0149922e-04    7.1243898e-04    7.3219833e-04    7.7167495e-04    6.8133082e-04    8.3858913e-04    9.3915549e-04    9.3033352e-04    1.2225885e-03    1.4187490e-03    1.3192564e-01
   1.3844946e+01    8.4174739e-01    6.0865346e-03    3.0088546e-03    1.9261958e-03    1.7117749e-03    1.2061698e-03    1.1726324e-03    9.5645109e-04    8.9376918e-04    7.3870417e-04    8.1182711e-04    6.8732955e-04    7.7343856e-04    8.1659368e-04    8.4281723e-04    1.0258448e-03    9.5838600e-04    1.0597249e-03    1.3992852e-03    1.3217628e-01
   1.3938521e+01    8.4140470e-01    6.1366800e-03    3.1007253e-03    2.0187050e-03    1.6021232e-03    1.1292880e-03    1.0751677e-03    1.0487375e-03    8.8914255e-04    7.9595135e-04    7.3317029e-04    8.0454185e-04    7.9383476e-04    8.7832671e-04    7.9766164e-04    9.3421808e-04    9.3446540e-04    1.1843926e-03    1.4396200e-03    1.3229855e-01
   1.4031973e+01    8.4139956e-01    6.0214910e-03    2.9572120e-03    2.0865922e-03    1.5109917e-03    1.2529955e-03    1.0855900e-03    9.4513856e-04    9.7093368e-04    8.9804415e-04    7.2207271e-04    6.9576914e-04    7.5598926e-04    8.0361919e-04    7.9361648e-04    9.3150039e-04    9.9108630e-04    1.1349105e-03    1.4473221e-03    1.3259557e-01
   1.4125314e+01    8.4108187e-01    6.0266967e-03    3.0957515e-03    2.0372534e-03    1.5734748e-03    1.2278805e-03    1.0618404e-03    9.4608495e-04    8.2322636e-04    8.5090141e-04    8.4170968e-04    7.7911594e-04    7.8955277e-04    7.7125261e-04    8.4171431e-04    9.0345886e-04    1.0114908e-03    1.0947462e-03    1.5451412e-03    1.3269683e-01
   1.4218499e+01    8.4080746e-01    5.9951328e-03    3.0532054e-03    2.1341660e-03    1.5475707e-03    1.2464143e-03    1.0862473e-03    1.0009552e-03    9.5150198e-04    8.2334996e-04    7.4305529e-04    7.8084830e-04    7.8245706e-04    7.7694946e-04    8.1893603e-04    9.0757556e-04    1.0542848e-03    1.1861619e-03    1.4870310e-03    1.3281669e-01
   1.4311611e+01    8.4039488e-01    6.1865470e-03    3.0079120e-03    2.0455596e-03    1.4579262e-03    1.4609735e-03    1.1442806e-03    9.9442001e-04    8.5874194e-04    7.6076161e-04    8.2906501e-04    7.7887679e-04    8.5944470e-04    8.0765811e-04    8.9467661e-04    9.0306256e-04    1.0524681e-03    1.1537358e-03    1.4175497e-03    1.3299146e-01
   1.4404619e+01    8.4007478e-01    6.2205467e-03    2.9162312e-03    2.0942135e-03    1.6673019e-03    1.2809199e-03    1.1008212e-03    9.3323594e-04    8.9506489e-04    8.0736661e-04    8.5971838e-04    9.7319597e-04    8.3534478e-04    8.0764606e-04    9.4030278e-04    8.8547209e-04    9.6113513e-04    1.2882545e-03    1.4450748e-03    1.3301338e-01
   1.4543944e+01    8.3969676e-01    5.8076096e-03    3.2985257e-03    2.1578839e-03    1.6219063e-03    1.2153468e-03    1.1670721e-03    9.9529609e-04    9.8001766e-04    9.1206652e-04    8.6400468e-04    8.5642497e-04    7.4952503e-04    8.0292328e-04    8.9831965e-04    9.6741581e-04    1.0218796e-03    1.3650021e-03    1.5073604e-03    1.3311466e-01
   1.4638412e+01    8.3916799e-01    6.0031774e-03    3.0805243e-03    2.3249459e-03    1.6039465e-03    1.4059975e-03    1.1566120e-03    1.0176836e-03    9.6467315e-04    8.9336663e-04    8.7928055e-04    8.4055728e-04    8.3255689e-04    7.3386239e-04    9.3681800e-04    9.4223022e-04    1.1375864e-03    1.2972338e-03    1.6177452e-03    1.3316321e-01
   1.4735577e+01    8.3879242e-01    6.0071906e-03    3.2202418e-03    2.1615636e-03    1.6097097e-03    1.3544652e-03    1.2880330e-03    1.0302657e-03    1.0220830e-03    8.9819131e-04    8.7612864e-04    9.2340342e-04    8.2187357e-04    8.0510619e-04    8.7691079e-04    1.0856133e-03    1.0456107e-03    1.2188041e-03    1.6110565e-03    1.3335133e-01
   1.4832632e+01    8.3864455e-01    5.8223155e-03    3.2435530e-03    2.1913358e-03    1.7278155e-03    1.3200173e-03    1.2124394e-03    9.8826047e-04    1.0930585e-03    9.5408346e-04    8.3174924e-04    8.4600689e-04    8.0311280e-04    8.7965384e-04    9.1553826e-04    9.9748980e-04    1.1519341e-03    1.2472975e-03    1.5152397e-03    1.3361455e-01
   1.4929579e+01    8.3817600e-01    6.1414258e-03    3.0973645e-03    2.1467077e-03    1.7909055e-03    1.3541635e-03    1.1630867e-03    1.0447517e-03    9.5014858e-04    9.8733191e-04    8.9895744e-04    8.5270120e-04    8.8860541e-04    9.3072347e-04    9.5109652e-04    1.0073707e-03    1.0764997e-03    1.2029838e-03    1.5724966e-03    1.3376668e-01
   1.5026760e+01    8.3783876e-01    5.9539314e-03    3.3884748e-03    2.1794518e-03    1.7329267e-03    1.4207590e-03    1.1216993e-03    1.0597075e-03    1.0375109e-03    8.4243092e-04    9.4645026e-04    8.6804320e-04    9.2415165e-04    8.3248946e-04    9.1615176e-04    1.0121273e-03    1.1652427e-03    1.3732837e-03    1.5741898e-03    1.3381222e-01
   1.5124072e+01    8.3739026e-01    6.0572043e-03    3.3015562e-03    2.2680317e-03    1.8452048e-03    1.4541171e-03    1.0774438e-03    1.0896614e-03    1.0112537e-03    8.9776781e-04    9.1167931e-04    8.4126018e-04    8.7009218e-04    9.9342378e-04    9.1099802e-04    9.9709301e-04    1.1327240e-03    1.3535687e-03    1.7643367e-03    1.3383232e-01
   1.5223611e+01    8.3698967e-01    6.0228441e-03    3.3793188e-03    2.2715099e-03    1.7098524e-03    1.5031714e-03    1.2093393e-03    1.1029655e-03    1.0804236e-03    1.0100781e-03    8.8622312e-04    8.6391692e-04    8.2771543e-04    8.9621450e-04    9.5750865e-04    1.1291717e-03    1.1296498e-03    1.3346726e-03    1.7994571e-03    1.3389629e-01
   1.5312897e+01    8.3670922e-01    6.0412609e-03    3.2961010e-03    2.2419126e-03    1.8475214e-03    1.3897433e-03    1.3741952e-03    1.0749588e-03    1.0445638e-03    1.0082056e-03    8.9264923e-04    8.7586010e-04    8.5537364e-04    9.1834294e-04    9.2831280e-04    1.0762433e-03    1.2222798e-03    1.4099821e-03    1.7938035e-03    1.3399947e-01
   1.5401451e+01    8.3627505e-01    6.3304787e-03    3.2389125e-03    2.2480280e-03    1.6709462e-03    1.4884746e-03    1.3374663e-03    1.1725675e-03    1.0315167e-03    1.0408629e-03    8.6127606e-04    8.8150046e-04    9.0411874e-04    9.3739319e-04    1.0431487e-03    1.0817190e-03    1.1196826e-03    1.3406032e-03    1.8312396e-03    1.3416502e-01
   1.5527374e+01    8.3650906e-01    6.0323758e-03    3.3264228e-03    2.1365247e-03    1.7382677e-03    1.3308606e-03    1.2867587e-03    1.0989442e-03    1.0418509e-03    9.0293735e-04    9.6537568e-04    8.9987455e-04    8.7107328e-04    9.6218724e-04    9.6192062e-04    1.0537282e-03    1.2220647e-03    1.3041503e-03    1.7317492e-03    1.3462387e-01
   1.5624826e+01    8.3557470e-01    6.2917555e-03    3.2383909e-03    2.3877185e-03    1.7911979e-03    1.5026848e-03    1.3318337e-03    1.1567659e-03    1.0695158e-03    9.8904415e-04    8.9280894e-04    9.1166905e-04    9.1910817e-04    9.5673338e-04    1.0395532e-03    1.0322314e-03    1.2573288e-03    1.5597196e-03    1.7998211e-03    1.3429742e-01
   1.5722779e+01    8.3514486e-01    6.3366062e-03    3.4322899e-03    2.3222860e-03    1.6606127e-03    1.5265151e-03    1.4595496e-03    1.2135475e-03    1.0234627e-03    1.0603120e-03    9.9596781e-04    9.3154704e-04    8.7905076e-04    8.3257640e-04    1.0278644e-03    1.0846636e-03    1.3269585e-03    1.5268444e-03    1.9157800e-03    1.3429871e-01
   1.5822022e+01    8.3480386e-01    6.2104801e-03    3.6180977e-03    2.2534197e-03    1.7261574e-03    1.6719403e-03    1.3329273e-03    1.2876585e-03    1.0563866e-03    9.8404443e-04    9.9851357e-04    9.1637797e-04    8.9069278e-04    1.1178587e-03    1.0084782e-03    1.2267691e-03    1.2019412e-03    1.4907301e-03    1.9219345e-03    1.3428174e-01
   1.5920830e+01    8.3449511e-01    6.4862092e-03    3.2780991e-03    2.3877349e-03    1.8134113e-03    1.5753923e-03    1.4061138e-03    1.1934922e-03    1.1287954e-03    9.7826909e-04    9.8722153e-04    9.7772483e-04    1.0494631e-03    9.4896837e-04    1.0235763e-03    1.1898619e-03    1.3027613e-03    1.6223436e-03    1.8621421e-03    1.3429331e-01
   1.6019054e+01    8.3422131e-01    6.5159732e-03    3.3628008e-03    2.3265262e-03    1.9306967e-03    1.5975161e-03    1.3303018e-03    1.2024776e-03    1.0536093e-03    1.0237013e-03    1.0912851e-03    9.2454512e-04    9.6246068e-04    1.0498758e-03    1.0269386e-03    1.1511404e-03    1.3739646e-03    1.6483810e-03    1.9816303e-03    1.3422487e-01
   1.6117448e+01    8.3376045e-01    6.4682464e-03    3.6198667e-03    2.3985329e-03    1.9353590e-03    1.5857811e-03    1.3565604e-03    1.1913017e-03    1.1380590e-03    1.0651204e-03    9.8873606e-04    1.0230737e-03    1.0282841e-03    1.0182584e-03    9.7477382e-04    1.2286444e-03    1.3859006e-03    1.6561573e-03    1.9111824e-03    1.3426571e-01
   1.6214162e+01    8.3351110e-01    6.4363697e-03    3.6269406e-03    2.5301986e-03    1.9354680e-03    1.5004773e-03    1.4497260e-03    1.3016155e-03    1.1244459e-03    1.0251770e-03    1.0588493e-03    9.8088899e-04    1.0491015e-03    9.9571670e-04    1.0684050e-03    1.3453743e-03    1.2302282e-03    1.5693803e-03    1.9401357e-03    1.3432040e-01
   1.6312296e+01    8.3317551e-01    6.5632645e-03    3.6916951e-03    2.3731995e-03    1.8961593e-03    1.6601693e-03    1.5224853e-03    1.2103154e-03    1.1555520e-03    1.1034522e-03    1.0121799e-03    1.0513433e-03    9.3219920e-04    1.1783581e-03    1.1066727e-03    1.2659235e-03    1.3051392e-03    1.6547159e-03    2.0068934e-03    1.3413477e-01
   1.6410114e+01    8.3282164e-01    6.7790273e-03    3.6354274e-03    2.5413676e-03    1.9021054e-03    1.5862711e-03    1.4561081e-03    1.2683521e-03    1.1353156e-03    1.0816466e-03    8.9737828e-04    1.0921874e-03    1.0671811e-03    1.1848529e-03    1.1408423e-03    1.1491864e-03    1.4048744e-03    1.6733215e-03    2.1655579e-03    1.3401735e-01
   1.6508638e+01    8.3241373e-01    6.8095518e-03    3.7382339e-03    2.6429420e-03    1.9639760e-03    1.7033472e-03    1.3445843e-03    1.2087321e-03    1.1330529e-03    1.0986036e-03    1.0712471e-03    1.0954680e-03    1.0736682e-03    1.0341104e-03    1.1967460e-03    1.2220293e-03    1.4502360e-03    1.6477755e-03    2.0796984e-03    1.3407227e-01
   1.6607728e+01    8.3208358e-01    6.8140756e-03    3.8380476e-03    2.6500854e-03    2.0707448e-03    1.6413060e-03    1.4034657e-03    1.2094496e-03    1.1939316e-03    1.1122461e-03    1.1004155e-03    1.0737696e-03    1.1010375e-03    1.0821447e-03    1.2017490e-03    1.2857763e-03    1.4464912e-03    1.6362072e-03    2.1895296e-03    1.3386595e-01
   1.6706159e+01    8.3173836e-01    6.8530041e-03    3.9825873e-03    2.5465832e-03    2.1442941e-03    1.5590533e-03    1.4984920e-03    1.4064692e-03    1.1931277e-03    1.1867146e-03    1.0800924e-03    1.0213235e-03    1.0601943e-03    1.1304112e-03    1.1238054e-03    1.3188757e-03    1.4628289e-03    1.8200970e-03    2.2112354e-03    1.3366245e-01
   1.6805810e+01    8.3140382e-01    6.9237417e-03    3.9237572e-03    2.7237461e-03    2.0315826e-03    1.6941189e-03    1.5517860e-03    1.3501416e-03    1.2497596e-03    1.1658395e-03    1.1204848e-03    1.0840639e-03    1.0949250e-03    1.1271950e-03    1.1455250e-03    1.3368194e-03    1.6640924e-03    1.7660508e-03    2.1221942e-03    1.3352036e-01
   1.6904265e+01    8.3124523e-01    6.8222667e-03    3.9301309e-03    2.7941751e-03    2.0413802e-03    1.7569338e-03    1.5036499e-03    1.3481208e-03    1.3054702e-03    1.1575046e-03    1.2024262e-03    1.0481547e-03    1.0703445e-03    1.1115009e-03    1.2579910e-03    1.4905917e-03    1.4799701e-03    1.8679027e-03    2.2075955e-03    1.3335866e-01
   1.7001405e+01    8.3097639e-01    6.8828667e-03    3.9312376e-03    2.7667148e-03    2.0498918e-03    1.7625521e-03    1.5117331e-03    1.3461763e-03    1.3821697e-03    1.2827761e-03    1.0871525e-03    1.1257118e-03    1.1392635e-03    1.1304902e-03    1.3756226e-03    1.4053910e-03    1.4797985e-03    1.7774493e-03    2.3390594e-03    1.3324755e-01
   1.7147778e+01    8.3049699e-01    7.2085836e-03    3.8282699e-03    2.6762911e-03    2.1354509e-03    1.8108645e-03    1.5268467e-03    1.3989587e-03    1.3694660e-03    1.1697904e-03    1.2655557e-03    1.1648316e-03    1.1989221e-03    1.1782220e-03    1.2772637e-03    1.4874145e-03    1.5913590e-03    1.8740508e-03    2.4627768e-03    1.3287809e-01
   1.7246503e+01    8.3017513e-01    7.2939779e-03    3.8483883e-03    2.8227142e-03    2.1045533e-03    1.8539522e-03    1.6094923e-03    1.3072351e-03    1.3121926e-03    1.3107236e-03    1.2801287e-03    1.1678474e-03    1.1542715e-03    1.1939932e-03    1.3319268e-03    1.4207328e-03    1.6421592e-03    2.0607926e-03    2.4420867e-03    1.3266771e-01
   1.7344987e+01    8.2991381e-01    7.2685802e-03    4.1856831e-03    2.7397911e-03    2.0848818e-03    1.7551577e-03    1.6274344e-03    1.4589621e-03    1.4076083e-03    1.2845479e-03    1.2149438e-03    1.1800125e-03    1.1841694e-03    1.2520858e-03    1.2717169e-03    1.5335588e-03    1.5938438e-03    2.0581100e-03    2.3991869e-03    1.3258591e-01
   1.7443708e+01    8.2978746e-01    7.0974679e-03    4.2430074e-03    2.9051509e-03    2.1334013e-03    1.8520179e-03    1.7586243e-03    1.2926360e-03    1.3428225e-03    1.2379699e-03    1.1850425e-03    1.3114050e-03    1.2691797e-03    1.2811066e-03    1.3353170e-03    1.3818940e-03    1.7372189e-03    1.9316347e-03    2.5791066e-03    1.3233754e-01
   1.7542340e+01    8.2947881e-01    7.4121202e-03    4.1287244e-03    2.8088833e-03    2.3111979e-03    1.8979324e-03    1.6676854e-03    1.4324833e-03    1.4335539e-03    1.2425527e-03    1.1642268e-03    1.1824005e-03    1.2047657e-03    1.2944094e-03    1.3046940e-03    1.5230076e-03    1.8116546e-03    1.9484502e-03    2.6120729e-03    1.3214037e-01
   1.7640122e+01    8.2924779e-01    7.6071976e-03    4.0850943e-03    2.8702943e-03    2.3161072e-03    1.8105500e-03    1.6780259e-03    1.6149814e-03    1.3718673e-03    1.3427044e-03    1.0845829e-03    1.1577629e-03    1.2378886e-03    1.2817039e-03    1.4466307e-03    1.5842888e-03    1.5814063e-03    2.1181433e-03    2.4869045e-03    1.3207608e-01
   1.7738665e+01    8.2908730e-01    7.5088182e-03    4.1179839e-03    2.9385383e-03    2.4192608e-03    1.8195531e-03    1.7024617e-03    1.5293996e-03    1.3655049e-03    1.3404245e-03    1.2835033e-03    1.1969752e-03    1.2115683e-03    1.3556984e-03    1.4972842e-03    1.5348990e-03    1.6815010e-03    2.1333848e-03    2.4388788e-03    1.3183706e-01
   1.7837577e+01    8.2881723e-01    7.5184199e-03    4.3530881e-03    2.9020061e-03    2.3641871e-03    1.9452929e-03    1.5980853e-03    1.5821213e-03    1.3750735e-03    1.4059144e-03    1.2460838e-03    1.2240564e-03    1.2955341e-03    1.4155522e-03    1.3972783e-03    1.6254172e-03    1.7221787e-03    2.1270452e-03    2.6557150e-03    1.3142972e-01
   1.7936162e+01    8.2867848e-01    7.6210834e-03    4.2345361e-03    3.0580846e-03    2.2790023e-03    1.8587272e-03    1.7501220e-03    1.6107679e-03    1.4826201e-03    1.3386268e-03    1.2634826e-03    1.2753677e-03    1.2934726e-03    1.3873487e-03    1.3396238e-03    1.6601073e-03    1.7519452e-03    2.1899097e-03    2.7495816e-03    1.3117711e-01
   1.8035136e+01    8.2857121e-01    7.5812863e-03    4.3143712e-03    3.0072608e-03    2.2860215e-03    1.9914442e-03    1.8030428e-03    1.6716808e-03    1.3754603e-03    1.3177655e-03    1.2827725e-03    1.2945683e-03    1.3870908e-03    1.3303332e-03    1.3798187e-03    1.5752674e-03    1.9052178e-03    2.2215007e-03    2.6911660e-03    1.3101272e-01
   1.8134813e+01    8.2841173e-01    7.5902157e-03    4.3871684e-03    3.0307552e-03    2.3251968e-03    2.0663994e-03    1.7592744e-03    1.6498217e-03    1.4023113e-03    1.3559053e-03    1.2759319e-03    1.3849155e-03    1.2722731e-03    1.3995960e-03    1.4745324e-03    1.5786028e-03    1.9959135e-03    2.1580833e-03    2.6303325e-03    1.3085104e-01
   1.8232840e+01    8.2847110e-01    7.4701420e-03    4.3930221e-03    3.0057766e-03    2.4910510e-03    2.0480017e-03    1.7241944e-03    1.5989378e-03    1.4656162e-03    1.4381476e-03    1.2619060e-03    1.3534461e-03    1.2531547e-03    1.4096488e-03    1.4788164e-03    1.7736183e-03    1.8692326e-03    2.0665796e-03    2.7984222e-03    1.3062918e-01
   1.8332830e+01    8.2846649e-01    7.4162245e-03    4.3794109e-03    3.0232286e-03    2.4890657e-03    2.1021337e-03    1.7570371e-03    1.5822247e-03    1.4892234e-03    1.4705048e-03    1.3286042e-03    1.2671199e-03    1.2809592e-03    1.4882240e-03    1.5671245e-03    1.6097302e-03    1.8600630e-03    2.2803842e-03    2.7613292e-03    1.3038092e-01
   1.8432513e+01    8.2843620e-01    7.5211859e-03    4.2876996e-03    3.0046195e-03    2.5904329e-03    2.0334916e-03    1.7917578e-03    1.6405282e-03    1.5586374e-03    1.3267564e-03    1.4584544e-03    1.3328060e-03    1.3545817e-03    1.3103628e-03    1.4900367e-03    1.7522842e-03    1.9382484e-03    2.2112298e-03    2.8597108e-03    1.3010097e-01
   1.8531426e+01    8.2846096e-01    7.5766432e-03    4.2676648e-03    3.0416454e-03    2.4404268e-03    2.0878377e-03    1.8031227e-03    1.5843233e-03    1.5800658e-03    1.4937236e-03    1.4239849e-03    1.3695957e-03    1.3344739e-03    1.4496525e-03    1.4654244e-03    1.6319361e-03    1.8496787e-03    2.3599947e-03    3.0342358e-03    1.2974461e-01
   1.8630885e+01    8.2852044e-01    7.5721659e-03    4.2226647e-03    3.0861266e-03    2.4873805e-03    1.9631824e-03    1.7280986e-03    1.7185351e-03    1.5142816e-03    1.5005651e-03    1.4822594e-03    1.4234542e-03    1.4431778e-03    1.4498714e-03    1.4903457e-03    1.5830205e-03    2.0411812e-03    2.2470286e-03    2.9474917e-03    1.2957873e-01
   1.8730036e+01    8.2850825e-01    7.7719503e-03    4.1518137e-03    3.0485452e-03    2.4659265e-03    1.9876801e-03    1.7553300e-03    1.6789191e-03    1.5539398e-03    1.5098701e-03    1.4354260e-03    1.4717095e-03    1.4062011e-03    1.3913076e-03    1.5212268e-03    1.7747885e-03    1.9017248e-03    2.4112195e-03    3.0327712e-03    1.2922140e-01
   1.8828711e+01    8.2850409e-01    7.9503517e-03    4.1013516e-03    3.0840137e-03    2.3715714e-03    2.0148988e-03    1.7899601e-03    1.6036634e-03    1.6079452e-03    1.4475610e-03    1.4746822e-03    1.4106099e-03    1.3566095e-03    1.5179869e-03    1.6505420e-03    1.6722082e-03    2.0228596e-03    2.4700398e-03    2.9579802e-03    1.2899108e-01
   1.8927351e+01    8.2848639e-01    7.9617792e-03    4.2778783e-03    3.0360200e-03    2.4827051e-03    1.9666398e-03    1.6908864e-03    1.6723059e-03    1.5230559e-03    1.5152342e-03    1.3906133e-03    1.4237414e-03    1.3816736e-03    1.4905218e-03    1.6686265e-03    1.7725625e-03    2.0082073e-03    2.6189113e-03    3.0459790e-03    1.2858627e-01
   1.9026592e+01    8.2839401e-01    8.1470298e-03    4.4004412e-03    2.9535516e-03    2.4636569e-03    1.9827396e-03    1.8441264e-03    1.6408900e-03    1.4081630e-03    1.5261407e-03    1.4325235e-03    1.4076068e-03    1.3746697e-03    1.4787634e-03    1.6627405e-03    1.7965568e-03    2.1865591e-03    2.4910946e-03    3.1177522e-03    1.2829099e-01
   1.9125626e+01    8.2835066e-01    8.2919631e-03    4.3512115e-03    3.1068954e-03    2.4265805e-03    2.0027240e-03    1.7735687e-03    1.6889906e-03    1.4489591e-03    1.4805289e-03    1.5147939e-03    1.3244509e-03    1.4478171e-03    1.4832196e-03    1.7092461e-03    1.8361730e-03    2.1555365e-03    2.5210118e-03    3.0443038e-03    1.2804137e-01
   1.9224831e+01    8.2858249e-01    8.0621274e-03    4.4626040e-03    3.2094806e-03    2.3092208e-03    2.0493629e-03    1.8403314e-03    1.5925637e-03    1.5243892e-03    1.4425544e-03    1.5233383e-03    1.5008938e-03    1.4281127e-03    1.4516784e-03    1.6097960e-03    1.9236835e-03    2.0808395e-03    2.6825540e-03    3.0316147e-03    1.2769237e-01
   1.9323996e+01    8.2867352e-01    8.0367014e-03    4.5459171e-03    3.1309004e-03    2.4995989e-03    1.9361749e-03    1.8427679e-03    1.6765798e-03    1.5154239e-03    1.5353574e-03    1.4220341e-03    1.3670769e-03    1.5745607e-03    1.5072657e-03    1.5321863e-03    1.9197259e-03    2.1883210e-03    2.5513007e-03    3.2769440e-03    1.2726764e-01
   1.9423174e+01    8.2880400e-01    7.9726040e-03    4.5445861e-03    3.2034295e-03    2.5019398e-03    2.1212715e-03    1.7046109e-03    1.6574896e-03    1.6335417e-03    1.5457176e-03    1.4642787e-03    1.3829572e-03    1.3686580e-03    1.5564195e-03    1.6934632e-03    1.8870245e-03    1.9715929e-03    2.7472656e-03    3.4062034e-03    1.2683295e-01
   1.9522412e+01    8.2884361e-01    8.1604486e-03    4.4030914e-03    3.1842381e-03    2.5448654e-03    2.1591598e-03    2.0190393e-03    1.6625850e-03    1.5048858e-03    1.4162396e-03    1.3519554e-03    1.4354267e-03    1.5281004e-03    1.6132308e-03    1.6974902e-03    1.7954250e-03    2.1125277e-03    2.4502514e-03    3.5842127e-03    1.2653321e-01
   1.9621627e+01    8.2896880e-01    8.2364853e-03    4.3582465e-03    3.2523099e-03    2.5956072e-03    2.1596953e-03    2.0192748e-03    1.6008626e-03    1.4795854e-03    1.4939681e-03    1.4216958e-03    1.4783807e-03    1.5244734e-03    1.5123994e-03    1.7678907e-03    1.8735171e-03    2.0568311e-03    2.5509705e-03    3.3131046e-03    1.2633590e-01
   1.9720899e+01    8.2918370e-01    8.1514429e-03    4.5082399e-03    3.1599960e-03    2.5099323e-03    2.3505825e-03    1.8939583e-03    1.7696581e-03    1.4480907e-03    1.4685155e-03    1.5091845e-03    1.5233804e-03    1.4344207e-03    1.6088006e-03    1.6925497e-03    1.8344271e-03    2.0505057e-03    2.6142624e-03    3.2943308e-03    1.2599402e-01
   1.9820191e+01    8.2936071e-01    8.1645310e-03    4.4763047e-03    3.2062459e-03    2.5600929e-03    2.2405804e-03    1.9893262e-03    1.7306598e-03    1.5941280e-03    1.5321333e-03    1.4510390e-03    1.4785686e-03    1.4568032e-03    1.6980528e-03    1.5535310e-03    1.8339289e-03    2.1521761e-03    2.7000502e-03    3.2368577e-03    1.2558428e-01
   1.9919531e+01    8.2949197e-01    8.2886565e-03    4.3463806e-03    3.3543796e-03    2.6573441e-03    2.2040476e-03    1.8963626e-03    1.6796676e-03    1.6614992e-03    1.4728553e-03    1.5980020e-03    1.5238638e-03    1.4409323e-03    1.5720588e-03    1.6661360e-03    1.7679587e-03    2.1944726e-03    2.7652091e-03    3.3270201e-03    1.2509118e-01
   2.0018900e+01    8.2963975e-01    8.1559518e-03    4.7012527e-03    3.3057587e-03    2.6348723e-03    2.1375526e-03    1.9060809e-03    1.7197188e-03    1.6301395e-03    1.6018587e-03    1.5346803e-03    1.4635343e-03    1.5156265e-03    1.5431852e-03    1.7283040e-03    1.9760561e-03    2.0797765e-03    2.6857012e-03    3.3518919e-03    1.2468831e-01
   2.0118289e+01    8.2965023e-01    8.2933864e-03    4.7858932e-03    3.3313991e-03    2.5876956e-03    2.1224157e-03    1.9526532e-03    1.8402572e-03    1.6549287e-03    1.4240721e-03    1.5823635e-03    1.4759861e-03    1.5781954e-03    1.7177427e-03    1.6603687e-03    1.8965006e-03    2.0216987e-03    2.7852797e-03    3.3025093e-03    1.2433642e-01
   2.0217714e+01    8.2983553e-01    8.2370760e-03    4.8399546e-03    3.3685831e-03    2.6486275e-03    2.2391387e-03    1.9316703e-03    1.7908742e-03    1.5685210e-03    1.5695731e-03    1.5323242e-03    1.5370689e-03    1.5945840e-03    1.5011222e-03    1.8776599e-03    1.9466071e-03    2.0352663e-03    2.6330189e-03    3.5614023e-03    1.2375140e-01
   2.0317171e+01    8.2998291e-01    8.3399330e-03    4.7667428e-03    3.3733845e-03    2.7422483e-03    2.3021756e-03    1.9087599e-03    1.8828430e-03    1.6215471e-03    1.5444051e-03    1.5439253e-03    1.3976695e-03    1.5388276e-03    1.6699460e-03    1.7252846e-03    1.9530676e-03    2.0508245e-03    2.8616040e-03    3.5605065e-03    1.2323339e-01
   2.0416716e+01    8.3014223e-01    8.3777001e-03    4.9158373e-03    3.3278071e-03    2.7381270e-03    2.3866581e-03    1.9385792e-03    1.7411799e-03    1.7379052e-03    1.5724940e-03    1.4718828e-03    1.4787315e-03    1.5924149e-03    1.5814422e-03    1.6863835e-03    1.8674681e-03    2.2319937e-03    2.7957875e-03    3.6634273e-03    1.2275195e-01
   2.0516340e+01    8.3011811e-01    8.6101170e-03    4.9601665e-03    3.4976159e-03    2.7203835e-03    2.2131293e-03    2.0493986e-03    1.7673756e-03    1.6611442e-03    1.6237745e-03    1.4827647e-03    1.5764283e-03    1.5776817e-03    1.5768652e-03    1.7279973e-03    1.9093773e-03    2.3474732e-03    2.5711340e-03    3.5057815e-03    1.2250328e-01
   2.0615962e+01    8.3041827e-01    8.6401017e-03    4.9706960e-03    3.4557753e-03    2.7478134e-03    2.3031078e-03    1.9910646e-03    1.7331361e-03    1.6362859e-03    1.5872448e-03    1.6386951e-03    1.6081281e-03    1.5493436e-03    1.5856720e-03    1.7694632e-03    1.8767616e-03    2.4203827e-03    2.6443469e-03    3.3249378e-03    1.2209877e-01
   2.0715615e+01    8.3049273e-01    8.8607970e-03    4.9958995e-03    3.4252576e-03    2.6698664e-03    2.4519984e-03    1.9673942e-03    1.7765687e-03    1.7824457e-03    1.6509081e-03    1.4054091e-03    1.6253099e-03    1.5560917e-03    1.6673718e-03    1.6793251e-03    2.0144327e-03    2.4075205e-03    2.6501474e-03    3.3752097e-03    1.2154532e-01
   2.0815347e+01    8.3067259e-01    9.0067297e-03    4.9257406e-03    3.5847409e-03    2.7298186e-03    2.3132294e-03    1.9614855e-03    1.8656758e-03    1.7648244e-03    1.5919477e-03    1.5498062e-03    1.4491643e-03    1.6220814e-03    1.6927283e-03    1.8048279e-03    1.9206378e-03    2.2723767e-03    2.8753097e-03    3.4598435e-03    1.2093644e-01
   2.0915086e+01    8.3090904e-01    9.0889183e-03    4.9679861e-03    3.6301451e-03    2.8066626e-03    2.2362054e-03    2.1211932e-03    1.7510096e-03    1.6746100e-03    1.5646326e-03    1.5067531e-03    1.5780729e-03    1.6666103e-03    1.7197175e-03    1.7286257e-03    2.0507176e-03    2.2138010e-03    2.8177881e-03    3.3734742e-03    1.2059403e-01
   2.1014836e+01    8.3122586e-01    9.0782567e-03    4.9882027e-03    3.6976761e-03    2.7578803e-03    2.3879568e-03    2.0654710e-03    1.7571915e-03    1.6708216e-03    1.6116349e-03    1.4616793e-03    1.5591799e-03    1.6646402e-03    1.5628438e-03    1.9245688e-03    2.0377483e-03    2.3668836e-03    2.7182763e-03    3.4007518e-03    1.2006247e-01
   2.1114663e+01    8.3139128e-01    9.2012533e-03    5.1726482e-03    3.5473630e-03    2.7937300e-03    2.3946233e-03    2.0859246e-03    1.7876903e-03    1.7142714e-03    1.5073853e-03    1.5969854e-03    1.4761184e-03    1.5929137e-03    1.7199990e-03    1.8250635e-03    2.1095032e-03    2.4068718e-03    2.6697736e-03    3.4304138e-03    1.1957619e-01
   2.1214520e+01    8.3178451e-01    9.2260033e-03    5.1964554e-03    3.4149725e-03    2.8799545e-03    2.3605349e-03    1.9663789e-03    1.9852713e-03    1.8264453e-03    1.4930251e-03    1.4731407e-03    1.5839559e-03    1.6536382e-03    1.7556198e-03    1.6971056e-03    2.1112867e-03    2.5058626e-03    2.5172437e-03    3.4608894e-03    1.1910770e-01
   2.1314431e+01    8.3192660e-01    9.4499844e-03    5.1386459e-03    3.5899029e-03    2.8849499e-03    2.2554310e-03    1.9655200e-03    1.9273546e-03    1.7189547e-03    1.7409409e-03    1.5195007e-03    1.5876349e-03    1.6333652e-03    1.6723757e-03    1.9602456e-03    2.0320630e-03    2.1788957e-03    2.5604940e-03    3.6113604e-03    1.1864578e-01
   2.1414451e+01    8.3233642e-01    9.3804600e-03    5.2162104e-03    3.6316075e-03    2.7984471e-03    2.3455860e-03    2.0053098e-03    1.8601008e-03    1.7481497e-03    1.6559563e-03    1.6213248e-03    1.6795172e-03    1.5253280e-03    1.8772859e-03    1.7282801e-03    2.0962514e-03    2.0734168e-03    2.6831200e-03    3.4903167e-03    1.1824691e-01
   2.1514533e+01    8.3249376e-01    9.4689534e-03    5.4143632e-03    3.6134888e-03    2.7338901e-03    2.3643798e-03    2.1921531e-03    1.8517612e-03    1.6255739e-03    1.5884672e-03    1.6411443e-03    1.6086592e-03    1.8442287e-03    1.6531862e-03    1.7912431e-03    2.0738234e-03    2.3193153e-03    2.5198579e-03    3.5099638e-03    1.1769179e-01
   2.1614664e+01    8.3273730e-01    9.5423204e-03    5.4595925e-03    3.6459813e-03    2.8114141e-03    2.5051290e-03    2.0752337e-03    1.8337209e-03    1.6587989e-03    1.6444035e-03    1.6045930e-03    1.6406037e-03    1.6139854e-03    1.7770950e-03    1.8153327e-03    2.0581321e-03    2.3172637e-03    2.6007122e-03    3.4977767e-03    1.1716061e-01
   2.1714819e+01    8.3310589e-01    9.7369303e-03    5.4786420e-03    3.5796660e-03    2.8237973e-03    2.3736888e-03    2.1403084e-03    1.7720610e-03    1.7576792e-03    1.6743037e-03    1.6965137e-03    1.5190335e-03    1.6574238e-03    1.6858262e-03    1.8951086e-03    1.9300031e-03    2.2433536e-03    2.8522903e-03    3.4416424e-03    1.1663584e-01
   2.1815019e+01    8.3340158e-01    9.8421679e-03    5.5278924e-03    3.5491124e-03    2.7921243e-03    2.4760717e-03    2.1181727e-03    1.8444294e-03    1.8178571e-03    1.6901805e-03    1.6246731e-03    1.4670739e-03    1.7613333e-03    1.6724044e-03    1.9394885e-03    1.8124949e-03    2.1750720e-03    2.8385634e-03    3.5001154e-03    1.1614919e-01
   2.1915274e+01    8.3374357e-01    9.8827601e-03    5.4782785e-03    3.6707449e-03    2.8399893e-03    2.4703816e-03    2.1501887e-03    1.8822721e-03    1.8255628e-03    1.6398012e-03    1.5766646e-03    1.6270776e-03    1.5557517e-03    1.6866036e-03    1.8663464e-03    1.8985421e-03    2.3580201e-03    2.7089013e-03    3.5416454e-03    1.1559689e-01
   2.2015614e+01    8.3410823e-01    9.9010095e-03    5.5087251e-03    3.7596968e-03    2.8861141e-03    2.4437568e-03    2.1089550e-03    2.0168208e-03    1.7153622e-03    1.6560711e-03    1.6059507e-03    1.6297457e-03    1.6064009e-03    1.6591828e-03    1.7672514e-03    1.9262181e-03    2.4318268e-03    2.7922801e-03    3.4628688e-03    1.1501354e-01
   2.2116020e+01    8.3444457e-01    9.8644111e-03    5.6456280e-03    3.8416924e-03    2.9029884e-03    2.4144858e-03    2.1894836e-03    1.9606996e-03    1.6936754e-03    1.6199075e-03    1.6131325e-03    1.6051638e-03    1.6988583e-03    1.7737945e-03    1.6716050e-03    1.8982782e-03    2.5368766e-03    2.5902617e-03    3.6204135e-03    1.1441407e-01
   2.2216497e+01    8.3486635e-01    9.9091139e-03    5.6359107e-03    3.7581369e-03    3.0605896e-03    2.4605655e-03    2.1991411e-03    1.8122751e-03    1.7257904e-03    1.6935674e-03    1.6404617e-03    1.6076311e-03    1.7158117e-03    1.5471259e-03    1.9473893e-03    1.9670929e-03    2.3351189e-03    2.6298468e-03    3.8784952e-03    1.1360959e-01
   2.2317012e+01    8.3515609e-01    9.9734744e-03    5.7098922e-03    3.8525151e-03    3.1129654e-03    2.3648361e-03    2.1222330e-03    1.9214271e-03    1.7545373e-03    1.6339134e-03    1.6526275e-03    1.6342641e-03    1.6264838e-03    1.7384900e-03    1.9068386e-03    1.8645730e-03    2.5093510e-03    2.6815902e-03    3.8129577e-03    1.1297094e-01
   2.2417578e+01    8.3556243e-01    1.0091372e-02    5.6082606e-03    3.9502269e-03    2.9960200e-03    2.4779586e-03    2.1946571e-03    1.8255531e-03    1.7447504e-03    1.6636549e-03    1.7650351e-03    1.4943935e-03    1.6470694e-03    1.8446857e-03    1.8014784e-03    2.0998799e-03    2.3021723e-03    2.8129718e-03    3.7272828e-03    1.1239015e-01
   2.2518241e+01    8.3604979e-01    1.0219328e-02    5.6750986e-03    3.8056411e-03    2.9715338e-03    2.4383682e-03    2.2316608e-03    1.7920355e-03    1.8267722e-03    1.6851712e-03    1.6907457e-03    1.6028843e-03    1.6681847e-03    1.8211221e-03    1.6855823e-03    2.1495703e-03    2.3077282e-03    2.8951709e-03    3.8185410e-03    1.1166507e-01
   2.2618955e+01    8.3646953e-01    1.0306513e-02    5.6580391e-03    3.8460126e-03    3.0028321e-03    2.5463363e-03    2.0584085e-03    1.8648303e-03    1.7870314e-03    1.7480039e-03    1.6642436e-03    1.5411191e-03    1.7831255e-03    1.7890270e-03    1.7334087e-03    2.0660173e-03    2.2867803e-03    2.9253535e-03    3.9350191e-03    1.1098837e-01
   2.2719656e+01    8.3695520e-01    1.0338549e-02    5.6905965e-03    3.8342637e-03    2.9710911e-03    2.6234804e-03    2.1535855e-03    1.7707917e-03    1.7663639e-03    1.7505673e-03    1.5840617e-03    1.6951693e-03    1.6902309e-03    1.6976649e-03    1.8885709e-03    2.0659780e-03    2.3898094e-03    2.8607111e-03    3.8913892e-03    1.1038192e-01
   2.2820442e+01    8.3726726e-01    1.0611663e-02    5.6018161e-03    3.9215781e-03    2.9776620e-03    2.6702176e-03    2.0128544e-03    1.8739650e-03    1.7419167e-03    1.7120692e-03    1.6424450e-03    1.6082120e-03    1.6771744e-03    1.6964057e-03    2.1240881e-03    2.0066652e-03    2.2896517e-03    3.1361233e-03    3.6191889e-03    1.0980904e-01
   2.2921265e+01    8.3777612e-01    1.0600469e-02    5.6333233e-03    3.9631996e-03    2.9948382e-03    2.6000312e-03    2.0509495e-03    1.8756462e-03    1.7714991e-03    1.7232260e-03    1.7683983e-03    1.5432753e-03    1.5861333e-03    1.6781499e-03    1.9953173e-03    2.1272586e-03    2.3688886e-03    3.2528708e-03    3.6082693e-03    1.0908214e-01
   2.3021769e+01    8.3837285e-01    1.0564614e-02    5.7050607e-03    3.9650620e-03    2.9982594e-03    2.5292011e-03    2.0655280e-03    1.8475569e-03    1.7732483e-03    1.7995895e-03    1.7141757e-03    1.5333349e-03    1.6377741e-03    1.6997219e-03    2.0057073e-03    2.0259119e-03    2.4422664e-03    3.1747588e-03    3.7126766e-03    1.0843270e-01
   2.3111928e+01    8.3869965e-01    1.0693364e-02    5.6153090e-03    4.1268565e-03    2.9752116e-03    2.5422103e-03    2.0179333e-03    1.9361407e-03    1.8027940e-03    1.7768551e-03    1.7145766e-03    1.4857535e-03    1.5907052e-03    1.8491926e-03    1.8715372e-03    2.1204325e-03    2.4725203e-03    3.1552701e-03    3.6033364e-03    1.0795035e-01
   2.3209699e+01    8.3989622e-01    1.0437840e-02    5.5582486e-03    3.9585180e-03    2.9871865e-03    2.6152639e-03    1.8104506e-03    1.9656236e-03    1.7656748e-03    1.7556319e-03    1.6616668e-03    1.6010802e-03    1.5104292e-03    1.7317818e-03    1.9637403e-03    1.9542188e-03    2.6617207e-03    2.9828154e-03    3.5740256e-03    1.0760786e-01
   2.3325102e+01    8.4048474e-01    1.0651451e-02    5.4988982e-03    3.8220276e-03    3.0237261e-03    2.5198274e-03    1.9943563e-03    1.9107450e-03    1.7320293e-03    1.8515793e-03    1.5935749e-03    1.5723416e-03    1.5222663e-03    1.7560152e-03    1.8927246e-03    2.1825191e-03    2.6331943e-03    2.9123793e-03    3.6801467e-03    1.0676546e-01
   2.3447316e+01    8.4065105e-01    1.0614280e-02    5.6974670e-03    3.8841779e-03    3.0775611e-03    2.5610497e-03    2.1452279e-03    2.0310466e-03    1.8414525e-03    1.7070610e-03    1.7047842e-03    1.5161944e-03    1.7040685e-03    1.7230690e-03    1.9370638e-03    2.2099537e-03    2.5406156e-03    2.9942163e-03    3.7872712e-03    1.0567239e-01
   2.3547791e+01    8.4126517e-01    1.0517192e-02    5.6729764e-03    3.9027795e-03    3.1784477e-03    2.5055416e-03    2.1634712e-03    1.9827612e-03    1.8714532e-03    1.7642445e-03    1.6958192e-03    1.6682093e-03    1.5664974e-03    1.7576359e-03    2.0212979e-03    2.2281243e-03    2.4036819e-03    3.1352083e-03    3.8440860e-03    1.0485540e-01
   2.3648316e+01    8.4181377e-01    1.0482070e-02    5.7047437e-03    4.0363306e-03    3.0604481e-03    2.4611871e-03    2.2496468e-03    1.9148280e-03    1.9407236e-03    1.7895804e-03    1.6938190e-03    1.6332052e-03    1.6735346e-03    1.7830934e-03    1.9518829e-03    2.2283199e-03    2.4637951e-03    3.1341591e-03    3.9747676e-03    1.0401010e-01
   2.3704884e+01    8.4249162e-01    1.0321376e-02    5.7326651e-03    3.9705744e-03    3.0458998e-03    2.4741747e-03    2.1433792e-03    1.9678047e-03    1.8854741e-03    1.7235346e-03    1.6067759e-03    1.7051792e-03    1.7309694e-03    1.7188023e-03    1.9627234e-03    2.1367716e-03    2.4780304e-03    3.1798717e-03    3.8421066e-03    1.0388226e-01
   2.3800735e+01    8.4272803e-01    1.0654836e-02    5.6169114e-03    3.9418529e-03    3.0876973e-03    2.5809025e-03    2.2235652e-03    1.8482779e-03    1.8532245e-03    1.8085163e-03    1.5862194e-03    1.7141790e-03    1.7572592e-03    1.8151267e-03    1.9548580e-03    2.0367624e-03    2.5537092e-03    3.2247130e-03    3.8057680e-03    1.0320759e-01
   2.3950167e+01    8.4331435e-01    1.0655044e-02    5.6453389e-03    3.9991946e-03    3.1344425e-03    2.5642526e-03    2.3036769e-03    1.9092223e-03    1.9029786e-03    1.8586727e-03    1.6336389e-03    1.7214169e-03    1.8009636e-03    1.8623668e-03    1.8887851e-03    2.1966923e-03    2.8523526e-03    2.9468847e-03    3.7395539e-03    1.0207017e-01
   2.4000348e+01    8.4357229e-01    1.0706941e-02    5.6650706e-03    3.9951492e-03    3.1060858e-03    2.5721533e-03    2.2623335e-03    1.9786969e-03    1.8920855e-03    1.8531100e-03    1.6846344e-03    1.6759009e-03    1.8600695e-03    1.8542695e-03    1.8041704e-03    2.2976176e-03    2.8883727e-03    2.8110053e-03    3.9628771e-03    1.0155716e-01
   2.4100752e+01    8.4406582e-01    1.0775929e-02    5.6910085e-03    4.0152631e-03    3.0920300e-03    2.5088267e-03    2.3115041e-03    1.9268826e-03    1.9708688e-03    1.8200583e-03    1.7538660e-03    1.7358327e-03    1.7566791e-03    1.9028253e-03    1.9029747e-03    2.3062664e-03    2.7648499e-03    2.9261638e-03    3.8226776e-03    1.0094967e-01
   2.4205767e+01    8.4494481e-01    1.0674803e-02    5.6696590e-03    3.9952332e-03    3.0306349e-03    2.6091883e-03    2.2136406e-03    2.0413672e-03    1.8261407e-03    1.8452461e-03    1.7085692e-03    1.6546680e-03    1.7921889e-03    1.9873901e-03    1.9797990e-03    2.2689695e-03    2.4397628e-03    3.0974259e-03    3.7759935e-03    1.0044451e-01
   2.4344353e+01    8.4534271e-01    1.0861107e-02    5.6873512e-03    4.0369314e-03    3.0938325e-03    2.7274379e-03    2.1838835e-03    2.0724391e-03    1.8194775e-03    1.8917466e-03    1.7521438e-03    1.6011964e-03    2.0258718e-03    1.7718977e-03    2.0171828e-03    2.5660127e-03    2.3150104e-03    2.9453183e-03    3.9207018e-03    9.9367748e-02
   2.4444974e+01    8.4595716e-01    1.0711494e-02    5.7205229e-03    4.1702987e-03    3.0358219e-03    2.8071537e-03    2.1938196e-03    1.9431693e-03    1.9913991e-03    1.7745275e-03    1.7728573e-03    1.7927207e-03    1.8053023e-03    1.9210504e-03    2.1423411e-03    2.3205611e-03    2.3730285e-03    2.9043946e-03    3.8707421e-03    9.8791637e-02
   2.4517433e+01    8.4668482e-01    1.0637304e-02    5.7082882e-03    4.0985548e-03    3.0404645e-03    2.6441543e-03    2.2240903e-03    1.9941913e-03    2.0014369e-03    1.7537012e-03    1.7680546e-03    1.8020833e-03    1.7584601e-03    1.8613016e-03    2.2289655e-03    2.2211730e-03    2.2083044e-03    3.1076542e-03    3.5693821e-03    9.8687619e-02
   2.4608006e+01    8.4681467e-01    1.0673714e-02    6.0977963e-03    3.8846031e-03    3.1045801e-03    2.7688078e-03    2.3306150e-03    1.9882349e-03    1.9753246e-03    1.7683020e-03    1.6666284e-03    1.8977766e-03    1.7846627e-03    1.8607033e-03    2.1467286e-03    2.2498964e-03    2.3733353e-03    2.9695679e-03    3.6079752e-03    9.8036079e-02
   2.4708799e+01    8.4739866e-01    1.0735923e-02    5.9088761e-03    4.1164320e-03    3.0588536e-03    2.6834773e-03    2.3227425e-03    2.1218698e-03    1.8963780e-03    1.7795876e-03    1.8114951e-03    1.8437580e-03    1.6983707e-03    1.9274212e-03    2.2424675e-03    2.2380175e-03    2.3567740e-03    2.7607261e-03    3.7891757e-03    9.7308991e-02
   2.4809658e+01    8.4780146e-01    1.1011535e-02    5.8075700e-03    4.0403977e-03    3.2008241e-03    2.7067946e-03    2.2549416e-03    2.1663704e-03    1.9016827e-03    1.7609144e-03    1.8996462e-03    1.8097578e-03    1.6123354e-03    1.9875169e-03    2.1439286e-03    2.2377439e-03    2.3107412e-03    2.8001716e-03    3.8114536e-03    9.6734219e-02
   2.4910579e+01    8.4837172e-01    1.0890749e-02    6.0370067e-03    3.8528101e-03    3.2499485e-03    2.7668711e-03    2.3484391e-03    2.0842449e-03    1.9556116e-03    1.8479266e-03    1.7719610e-03    1.8020206e-03    1.6949287e-03    1.9738551e-03    2.0093094e-03    2.2333410e-03    2.2787614e-03    2.7945321e-03    3.6791787e-03    9.6356782e-02
   2.5011570e+01    8.4888250e-01    1.0945846e-02    6.0158488e-03    3.9196237e-03    3.3521338e-03    2.6654851e-03    2.3258528e-03    2.1754950e-03    1.9420975e-03    1.8167983e-03    1.8209211e-03    1.7178912e-03    1.7058442e-03    1.9618357e-03    1.8370911e-03    2.4335742e-03    2.1875400e-03    2.7871858e-03    3.7428681e-03    9.5763564e-02
   2.5112632e+01    8.4936377e-01    1.0977955e-02    6.1919985e-03    3.9423518e-03    3.3148180e-03    2.5510890e-03    2.3996185e-03    2.3072360e-03    1.7420081e-03    1.8633460e-03    1.8056239e-03    1.7165069e-03    1.7374637e-03    2.0396257e-03    1.8579728e-03    2.2867176e-03    2.1818566e-03    2.7122065e-03    3.6926685e-03    9.5315166e-02
   2.5213334e+01    8.4978279e-01    1.1219249e-02    6.0922696e-03    4.0582455e-03    3.3382966e-03    2.5465039e-03    2.4601628e-03    2.1111811e-03    1.8963536e-03    1.8029752e-03    1.7276048e-03    1.6684791e-03    1.8752314e-03    1.9096200e-03    2.0082800e-03    2.0675723e-03    2.2077722e-03    2.7956608e-03    3.3839488e-03    9.5047804e-02
   2.5314130e+01    8.5025897e-01    1.1256701e-02    6.2145540e-03    4.1852874e-03    3.2277998e-03    2.7212717e-03    2.2544373e-03    2.1477214e-03    1.7123636e-03    1.8847729e-03    1.7327001e-03    1.8108799e-03    1.8915304e-03    1.6694693e-03    2.0574003e-03    2.0762838e-03    2.2844636e-03    2.8161447e-03    3.1707220e-03    9.4626531e-02
   2.5415003e+01    8.5098953e-01    1.1199396e-02    6.1043913e-03    4.3458160e-03    3.1623562e-03    2.7060164e-03    2.1867372e-03    2.1165581e-03    1.7771415e-03    1.8543863e-03    1.6750625e-03    2.0299375e-03    1.6399519e-03    1.7551068e-03    1.9726614e-03    2.1089517e-03    2.2329172e-03    2.5746549e-03    3.4553002e-03    9.4113128e-02
   2.5515949e+01    8.5155474e-01    1.1328127e-02    6.0903916e-03    4.4467694e-03    3.0967822e-03    2.5731439e-03    2.1517426e-03    2.0612728e-03    1.8393477e-03    1.8827021e-03    1.8798035e-03    1.8313341e-03    1.6572326e-03    1.7766183e-03    1.9068416e-03    1.9687061e-03    2.3814163e-03    2.4892930e-03    3.3031813e-03    9.3780558e-02
   2.5616965e+01    8.5198739e-01    1.1381076e-02    6.1876757e-03    4.4208262e-03    3.2976204e-03    2.3708165e-03    2.2473549e-03    2.0567696e-03    1.8998278e-03    1.8549366e-03    1.8060668e-03    1.7489498e-03    1.7443236e-03    1.6788174e-03    1.8931426e-03    1.9718495e-03    2.2192746e-03    2.5483224e-03    3.1371973e-03    9.3547765e-02
   2.5718047e+01    8.5252398e-01    1.1337849e-02    6.3764892e-03    4.3555070e-03    3.2430473e-03    2.4133387e-03    2.2458585e-03    2.0210106e-03    1.9356891e-03    1.8558565e-03    1.7525597e-03    1.6483383e-03    1.8533831e-03    1.6761121e-03    1.8101407e-03    2.0352059e-03    2.1922927e-03    2.3729566e-03    3.1543492e-03    9.3196032e-02
   2.5809070e+01    8.5326871e-01    1.1312065e-02    6.4214351e-03    4.1678788e-03    3.2904297e-03    2.3626299e-03    2.1909730e-03    2.0277304e-03    1.9366922e-03    1.8063063e-03    1.8049710e-03    1.6662314e-03    1.7101169e-03    1.7268175e-03    1.8172036e-03    1.8307715e-03    2.0722747e-03    2.6941827e-03    2.7875834e-03    9.3105002e-02
   2.5900093e+01    8.5385618e-01    1.1321825e-02    6.4289312e-03    4.0824821e-03    3.2362447e-03    2.4512875e-03    2.1587819e-03    2.0595288e-03    1.9955057e-03    1.8069598e-03    1.6270053e-03    1.7747915e-03    1.5698890e-03    1.7710849e-03    1.6131360e-03    1.9595285e-03    2.0884563e-03    2.6280963e-03    2.7484278e-03    9.2821861e-02
   2.6001307e+01    8.5408058e-01    1.1676694e-02    6.3984674e-03    4.1072407e-03    3.1136289e-03    2.5562836e-03    2.2092046e-03    2.0991635e-03    1.8341335e-03    1.8021145e-03    1.6619183e-03    1.7811362e-03    1.6185535e-03    1.5419964e-03    1.6889130e-03    2.0247328e-03    1.8823398e-03    2.5285155e-03    2.9688131e-03    9.2425574e-02
   2.6102649e+01    8.5472993e-01    1.1629369e-02    6.4321525e-03    4.0221856e-03    3.2358054e-03    2.4362854e-03    2.1692742e-03    2.2316144e-03    1.7755007e-03    1.6425350e-03    1.7869464e-03    1.6787209e-03    1.5708784e-03    1.7146660e-03    1.4490025e-03    2.1361126e-03    1.7960752e-03    2.6490683e-03    2.9431870e-03    9.1970693e-02
   2.6203649e+01    8.5508945e-01    1.1953864e-02    6.2978045e-03    4.1825702e-03    3.0231790e-03    2.5136662e-03    2.2581762e-03    2.0881245e-03    1.7660044e-03    1.6240356e-03    1.7410855e-03    1.6787865e-03    1.5224950e-03    1.6689056e-03    1.4632612e-03    2.0051145e-03    1.8671336e-03    2.5143707e-03    3.0890362e-03    9.1652932e-02
   2.6304744e+01    8.5578112e-01    1.1811968e-02    6.3670978e-03    4.0836419e-03    3.0794686e-03    2.4861709e-03    2.4096273e-03    1.8411718e-03    1.7132112e-03    1.7653819e-03    1.6023523e-03    1.6472247e-03    1.4998038e-03    1.6133078e-03    1.5671826e-03    1.8103993e-03    2.1063078e-03    2.3767067e-03    2.9995380e-03    9.1438319e-02
   2.6405913e+01    8.5629386e-01    1.1883708e-02    6.2812402e-03    4.1977615e-03    2.9751384e-03    2.5772871e-03    2.2882008e-03    1.8265358e-03    1.8016265e-03    1.6594121e-03    1.5279948e-03    1.5748109e-03    1.7028400e-03    1.4723455e-03    1.7202661e-03    1.5952447e-03    2.3373520e-03    2.1474493e-03    2.9771669e-03    9.1159756e-02
   2.6507150e+01    8.5681209e-01    1.1993246e-02    6.1897390e-03    4.2461822e-03    2.9329253e-03    2.5974554e-03    2.2542977e-03    1.7955114e-03    1.6832833e-03    1.5961617e-03    1.7057483e-03    1.4052341e-03    1.7466629e-03    1.3303613e-03    1.7897534e-03    1.7531003e-03    2.0638396e-03    2.1437267e-03    3.0314428e-03    9.0929237e-02
   2.6608453e+01    8.5738136e-01    1.2018837e-02    6.1439096e-03    4.2020790e-03    2.9211191e-03    2.7574496e-03    2.0669825e-03    1.7804138e-03    1.7120167e-03    1.5764490e-03    1.6204260e-03    1.4554064e-03    1.6394692e-03    1.3298993e-03    1.7898452e-03    1.8437507e-03    2.0281891e-03    2.1144034e-03    2.9141865e-03    9.0703805e-02
   2.6709824e+01    8.5797650e-01    1.2080489e-02    5.9908843e-03    4.1324918e-03    2.9530264e-03    2.8107037e-03    1.9946084e-03    1.6211595e-03    1.8199650e-03    1.5383050e-03    1.5624231e-03    1.6069263e-03    1.4497308e-03    1.3849369e-03    1.7851376e-03    1.7065903e-03    2.1101036e-03    2.0568376e-03    3.1200944e-03    9.0299090e-02
   2.6811264e+01    8.5875959e-01    1.1817493e-02    5.9380251e-03    4.1298419e-03    3.0036555e-03    2.6923721e-03    2.0411843e-03    1.5837030e-03    1.8437097e-03    1.4614172e-03    1.4980605e-03    1.5853326e-03    1.5272788e-03    1.6189692e-03    1.4813000e-03    1.7095579e-03    2.1929622e-03    1.9273011e-03    3.1124314e-03    9.0075810e-02
   2.6912773e+01    8.5942212e-01    1.1846295e-02    5.7849552e-03    4.0539296e-03    3.0400268e-03    2.5916807e-03    1.9842112e-03    1.7348315e-03    1.6128591e-03    1.4810413e-03    1.6089891e-03    1.3962300e-03    1.6831427e-03    1.5081799e-03    1.6904765e-03    1.7197838e-03    1.9297334e-03    2.0312673e-03    3.0065506e-03    8.9873692e-02
   2.7027033e+01    8.6043136e-01    1.1530565e-02    5.8864961e-03    3.9883963e-03    3.0966631e-03    2.4398819e-03    1.9052240e-03    1.6654784e-03    1.6155847e-03    1.4318294e-03    1.5289045e-03    1.3156822e-03    1.6025088e-03    1.5447368e-03    1.7036047e-03    1.6682803e-03    1.8040064e-03    2.0810585e-03    2.9267643e-03    8.9832979e-02
   2.7116299e+01    8.6058831e-01    1.1664667e-02    5.8686350e-03    4.0268764e-03    3.0377958e-03    2.4105451e-03    1.8972714e-03    1.7988533e-03    1.5932073e-03    1.3974412e-03    1.5568359e-03    1.3406345e-03    1.5594858e-03    1.5292656e-03    1.7783299e-03    1.5632601e-03    1.9534539e-03    2.0501755e-03    2.9662450e-03    8.9418716e-02
   2.7218013e+01    8.6121903e-01    1.1605276e-02    5.7456603e-03    3.9800791e-03    2.9784805e-03    2.4138430e-03    1.9337177e-03    1.7663025e-03    1.5443343e-03    1.4046299e-03    1.6103578e-03    1.2547805e-03    1.6056080e-03    1.4703833e-03    1.7330589e-03    1.7353149e-03    1.7569309e-03    2.1933433e-03    2.7759588e-03    8.9272907e-02
   2.7319791e+01    8.6167173e-01    1.1665538e-02    5.6916248e-03    3.9819719e-03    2.8474364e-03    2.3716943e-03    1.9870563e-03    1.8114545e-03    1.5070065e-03    1.4202782e-03    1.6117251e-03    1.2520269e-03    1.5264937e-03    1.5220099e-03    1.8120489e-03    1.5031843e-03    1.9203418e-03    2.2185473e-03    2.5987258e-03    8.9079105e-02
   2.7421629e+01    8.6224280e-01    1.1550839e-02    5.6952123e-03    3.8906272e-03    2.8396619e-03    2.2667298e-03    2.1056242e-03    1.7762723e-03    1.5439607e-03    1.3532594e-03    1.5417130e-03    1.2090554e-03    1.5985649e-03    1.6401428e-03    1.6504419e-03    1.4902855e-03    1.8730462e-03    2.2596502e-03    2.8116640e-03    8.8660451e-02
   2.7523529e+01    8.6279622e-01    1.1565532e-02    5.6393150e-03    3.8066988e-03    2.8711563e-03    2.1443705e-03    2.0697226e-03    1.8185897e-03    1.5132142e-03    1.4366770e-03    1.3701675e-03    1.3645208e-03    1.4088475e-03    1.6763698e-03    1.6943097e-03    1.5151989e-03    1.9380923e-03    2.1588688e-03    2.8625816e-03    8.8349552e-02
   2.7625075e+01    8.6340182e-01    1.1388500e-02    5.6651652e-03    3.7526671e-03    2.7859200e-03    2.2885365e-03    1.9950668e-03    1.7436186e-03    1.4489177e-03    1.5070675e-03    1.3757668e-03    1.3669978e-03    1.3378914e-03    1.7331415e-03    1.6308173e-03    1.6401689e-03    1.6923560e-03    2.2222474e-03    3.0643671e-03    8.7958966e-02
   2.7726721e+01    8.6377918e-01    1.1472335e-02    5.6503800e-03    3.6642446e-03    2.6860043e-03    2.2844021e-03    1.9578677e-03    1.8158145e-03    1.4830155e-03    1.3924829e-03    1.4423157e-03    1.3994951e-03    1.3768147e-03    1.5280501e-03    1.7189449e-03    1.5667811e-03    1.9316325e-03    2.1033944e-03    2.9754794e-03    8.7771366e-02
   2.7828438e+01    8.6427377e-01    1.1463524e-02    5.5627020e-03    3.6602016e-03    2.6442583e-03    2.1911197e-03    1.9687047e-03    1.8127065e-03    1.5339552e-03    1.4011966e-03    1.4670482e-03    1.2941749e-03    1.5222056e-03    1.4703371e-03    1.6148035e-03    1.6212632e-03    2.0148169e-03    2.0037273e-03    2.8989242e-03    8.7580564e-02
   2.7930219e+01    8.6498240e-01    1.1041198e-02    5.6892591e-03    3.5731300e-03    2.6731800e-03    2.2262568e-03    1.9695093e-03    1.6095744e-03    1.7017758e-03    1.4186267e-03    1.3608807e-03    1.2661517e-03    1.6648385e-03    1.4115867e-03    1.4602010e-03    1.7046824e-03    1.8535620e-03    2.2143021e-03    2.8472040e-03    8.7331685e-02
   2.8032066e+01    8.6550382e-01    1.0942765e-02    5.6479380e-03    3.4470320e-03    2.7163491e-03    2.1702018e-03    1.9833769e-03    1.6182511e-03    1.6435506e-03    1.4823026e-03    1.3296536e-03    1.3824608e-03    1.5423361e-03    1.3886572e-03    1.4406378e-03    1.8958523e-03    1.6562747e-03    2.3631374e-03    2.8462764e-03    8.6999122e-02
   2.8133973e+01    8.6598339e-01    1.0831136e-02    5.5411877e-03    3.5423982e-03    2.6871559e-03    2.0763001e-03    2.0773927e-03    1.6020017e-03    1.5817125e-03    1.4222890e-03    1.5204183e-03    1.3721294e-03    1.3627593e-03    1.4272486e-03    1.5040111e-03    1.8873580e-03    1.7044563e-03    2.3083707e-03    2.7606482e-03    8.6807641e-02
   2.8235939e+01    8.6642846e-01    1.0800930e-02    5.4688021e-03    3.5632673e-03    2.6213499e-03    2.0391233e-03    2.0320652e-03    1.7593600e-03    1.5070325e-03    1.4884536e-03    1.3272653e-03    1.4384629e-03    1.4010679e-03    1.4445496e-03    1.4611119e-03    1.9369887e-03    1.5925519e-03    2.4399456e-03    2.5849189e-03    8.6664290e-02
   2.8337976e+01    8.6689289e-01    1.0681453e-02    5.5376088e-03    3.3865937e-03    2.7950466e-03    1.9323881e-03    2.0343051e-03    1.6784081e-03    1.5784142e-03    1.4959760e-03    1.2646943e-03    1.3558210e-03    1.5764586e-03    1.2829826e-03    1.5617289e-03    1.8572584e-03    1.6368227e-03    2.3982216e-03    2.6999813e-03    8.6352951e-02
   2.8440079e+01    8.6734539e-01    1.0498904e-02    5.6322593e-03    3.3711713e-03    2.6045844e-03    1.9880754e-03    2.1243565e-03    1.5914586e-03    1.6059439e-03    1.5265318e-03    1.3881229e-03    1.2954679e-03    1.5246413e-03    1.2721914e-03    1.5702132e-03    1.7737081e-03    1.8239115e-03    2.2647591e-03    2.6158885e-03    8.6182422e-02
   2.8542237e+01    8.6778972e-01    1.0684551e-02    5.2394498e-03    3.4985706e-03    2.5161022e-03    2.1517531e-03    1.8987302e-03    1.6201163e-03    1.5719792e-03    1.5795493e-03    1.4311119e-03    1.2665537e-03    1.4394455e-03    1.3925227e-03    1.5062907e-03    1.7677048e-03    1.7198481e-03    2.3434301e-03    2.7766439e-03    8.5805925e-02
   2.8644038e+01    8.6832729e-01    1.0487742e-02    5.2116458e-03    3.4347858e-03    2.6437018e-03    2.0863919e-03    1.8302218e-03    1.7245598e-03    1.4636301e-03    1.5436275e-03    1.5240344e-03    1.2293970e-03    1.4181631e-03    1.3540465e-03    1.5366144e-03    1.7195560e-03    1.8361212e-03    2.3257487e-03    2.8479887e-03    8.5454737e-02
   2.8745939e+01    8.6854771e-01    1.0627503e-02    5.1228337e-03    3.5151543e-03    2.6212113e-03    1.9466481e-03    1.8854125e-03    1.7520877e-03    1.5116130e-03    1.4846427e-03    1.5104707e-03    1.2448930e-03    1.3326436e-03    1.4385047e-03    1.5802276e-03    1.6524323e-03    1.9863775e-03    2.1275026e-03    2.8175256e-03    8.5294604e-02
   2.8847905e+01    8.6926729e-01    1.0279893e-02    5.1357760e-03    3.3441427e-03    2.6463935e-03    2.0354931e-03    1.7983887e-03    1.7846278e-03    1.5453358e-03    1.3925047e-03    1.5083053e-03    1.2676372e-03    1.3558450e-03    1.5569473e-03    1.5241931e-03    1.5122451e-03    1.9881703e-03    2.1517859e-03    2.8343527e-03    8.5070673e-02
   2.8921330e+01    8.6965405e-01    1.0255232e-02    5.0578130e-03    3.3928803e-03    2.5012371e-03    2.0528573e-03    1.8866261e-03    1.6763843e-03    1.5358383e-03    1.3750520e-03    1.4520754e-03    1.2543015e-03    1.5029429e-03    1.4922427e-03    1.3882553e-03    1.6698526e-03    1.9256396e-03    2.1261231e-03    2.7904035e-03    8.5010197e-02
   2.9035547e+01    8.7002499e-01    1.0140667e-02    5.0223849e-03    3.5066448e-03    2.4206222e-03    2.1282718e-03    1.8507310e-03    1.7685725e-03    1.3741290e-03    1.4205771e-03    1.4482148e-03    1.2681971e-03    1.4820895e-03    1.4298320e-03    1.3942006e-03    1.7838485e-03    1.8417864e-03    2.0666497e-03    2.8354458e-03    8.4792142e-02
   2.9130708e+01    8.7047098e-01    9.7886011e-03    5.1865808e-03    3.4325374e-03    2.4979416e-03    2.0859660e-03    1.8636673e-03    1.7593430e-03    1.3969919e-03    1.4111093e-03    1.4363712e-03    1.4282168e-03    1.3415953e-03    1.4476174e-03    1.4951643e-03    1.6040804e-03    1.9978691e-03    2.0289385e-03    2.7263243e-03    8.4600107e-02
   2.9226017e+01    8.7071241e-01    9.9085297e-03    5.1575181e-03    3.3545232e-03    2.5623764e-03    2.0268745e-03    1.8581021e-03    1.6240835e-03    1.4435236e-03    1.4995406e-03    1.4270972e-03    1.3645808e-03    1.4671519e-03    1.3672514e-03    1.5716203e-03    1.5098530e-03    2.0394301e-03    2.0206064e-03    2.8286788e-03    8.4256251e-02
   2.9321465e+01    8.7105404e-01    9.8404799e-03    5.1954275e-03    3.3291061e-03    2.4756476e-03    2.1236600e-03    1.8765930e-03    1.5506268e-03    1.4978320e-03    1.3421946e-03    1.5539982e-03    1.3369068e-03    1.4537963e-03    1.3243627e-03    1.5570950e-03    1.6039817e-03    1.9867561e-03    2.0660380e-03    2.7754001e-03    8.4056062e-02
   2.9417044e+01    8.7146054e-01    9.6450956e-03    5.2194946e-03    3.3508169e-03    2.4240765e-03    2.1724215e-03    1.8563800e-03    1.5574202e-03    1.4589171e-03    1.4636119e-03    1.5105956e-03    1.2556011e-03    1.4803484e-03    1.4023218e-03    1.4696176e-03    1.6587192e-03    1.8301154e-03    2.2735701e-03    2.7241844e-03    8.3786154e-02
   2.9512773e+01    8.7159840e-01    9.8256561e-03    5.0290330e-03    3.4511003e-03    2.5422072e-03    1.9553604e-03    2.0013153e-03    1.5589813e-03    1.4044786e-03    1.3902153e-03    1.5657776e-03    1.3243868e-03    1.4826057e-03    1.3495000e-03    1.4794710e-03    1.6107277e-03    1.6916352e-03    2.4578728e-03    2.6656955e-03    8.3615584e-02
   2.9608644e+01    8.7191275e-01    9.9078068e-03    4.9647660e-03    3.2878055e-03    2.5982373e-03    1.9348524e-03    2.0649665e-03    1.5406686e-03    1.3906476e-03    1.3916894e-03    1.5707987e-03    1.3542612e-03    1.4366425e-03    1.2932433e-03    1.5832556e-03    1.5362071e-03    1.7887077e-03    2.3911737e-03    2.6674810e-03    8.3384041e-02
   2.9704652e+01    8.7215844e-01    1.0015988e-02    4.8163525e-03    3.3706605e-03    2.6146005e-03    2.0372527e-03    1.8387092e-03    1.5445597e-03    1.5128541e-03    1.4119488e-03    1.5164240e-03    1.3843308e-03    1.2462212e-03    1.4218123e-03    1.5727657e-03    1.4494243e-03    1.8929696e-03    2.3316934e-03    2.7697609e-03    8.3093233e-02
   2.9800819e+01    8.7268361e-01    9.7695773e-03    4.8203392e-03    3.3742465e-03    2.6259144e-03    1.9316038e-03    1.8907413e-03    1.5614134e-03    1.4645095e-03    1.4215854e-03    1.5664657e-03    1.2446039e-03    1.3149169e-03    1.4833154e-03    1.3954432e-03    1.5836341e-03    1.8589227e-03    2.2658829e-03    2.7526991e-03    8.2990578e-02
   2.9945328e+01    8.7295469e-01    9.9052836e-03    4.8279315e-03    3.3921839e-03    2.5153839e-03    2.0101784e-03    1.8812124e-03    1.4958338e-03    1.4445713e-03    1.5102923e-03    1.5152214e-03    1.2348305e-03    1.3912274e-03    1.4023708e-03    1.3334051e-03    1.7607989e-03    1.6611757e-03    2.3932956e-03    2.6312330e-03    8.2738884e-02
   3.0041852e+01    8.7349432e-01    9.6973760e-03    4.6532724e-03    3.5160652e-03    2.4101508e-03    2.0596812e-03    1.8728908e-03    1.5618638e-03    1.4515931e-03    1.4254719e-03    1.5077673e-03    1.2033763e-03    1.4587035e-03    1.2801102e-03    1.6064154e-03    1.5078402e-03    1.7702570e-03    2.3728515e-03    2.5804708e-03    8.2569520e-02
   3.0138518e+01    8.7380326e-01    9.7082131e-03    4.5340793e-03    3.4955257e-03    2.4780279e-03    2.0980595e-03    1.7760602e-03    1.6661808e-03    1.4270086e-03    1.3710114e-03    1.4992800e-03    1.2182469e-03    1.4534906e-03    1.2808222e-03    1.5467585e-03    1.5622472e-03    1.7219679e-03    2.3898132e-03    2.5734407e-03    8.2396502e-02
   3.0235323e+01    8.7417453e-01    9.6319862e-03    4.5635515e-03    3.4291467e-03    2.5357231e-03    2.0891182e-03    1.7568651e-03    1.6513491e-03    1.3316403e-03    1.3424597e-03    1.3693501e-03    1.4262723e-03    1.4266723e-03    1.4709868e-03    1.1870278e-03    1.7670134e-03    1.7764961e-03    2.2873550e-03    2.6429555e-03    8.2139506e-02
   3.0332292e+01    8.7443464e-01    9.6189345e-03    4.5521848e-03    3.3893186e-03    2.4914673e-03    2.1297446e-03    1.7565502e-03    1.6852393e-03    1.3572801e-03    1.3554179e-03    1.2882436e-03    1.4969045e-03    1.4865217e-03    1.2317531e-03    1.3736206e-03    1.7403666e-03    1.7929667e-03    2.0670275e-03    2.7814156e-03    8.1970407e-02
   3.0429402e+01    8.7472056e-01    9.6522221e-03    4.6425202e-03    3.1537020e-03    2.4729285e-03    2.2064531e-03    1.9192652e-03    1.5799885e-03    1.3074659e-03    1.3868108e-03    1.2676934e-03    1.4367131e-03    1.4757057e-03    1.1532148e-03    1.6002585e-03    1.6994562e-03    1.6407221e-03    2.2026775e-03    2.7821020e-03    8.1699544e-02
   3.0526664e+01    8.7493365e-01    9.5451326e-03    4.8295247e-03    3.1161490e-03    2.5395740e-03    2.1246203e-03    1.8743200e-03    1.6028879e-03    1.3327564e-03    1.2867796e-03    1.2667224e-03    1.4957256e-03    1.4346456e-03    1.3052785e-03    1.5480382e-03    1.5857292e-03    1.7793214e-03    2.2079718e-03    2.7277981e-03    8.1463375e-02
   3.0624070e+01    8.7521179e-01    9.4347927e-03    4.9553367e-03    3.0664318e-03    2.6124766e-03    2.0495127e-03    1.8467335e-03    1.6054276e-03    1.3230789e-03    1.3395620e-03    1.2540784e-03    1.4528248e-03    1.4529284e-03    1.3088022e-03    1.5901792e-03    1.4380389e-03    1.8905855e-03    2.0801878e-03    2.7306588e-03    8.1356572e-02
   3.0721606e+01    8.7552968e-01    9.4313759e-03    4.9246099e-03    3.0066957e-03    2.6623327e-03    2.0565707e-03    1.8112409e-03    1.5278267e-03    1.3815601e-03    1.4845557e-03    1.2055970e-03    1.3982555e-03    1.3483367e-03    1.4139683e-03    1.5823323e-03    1.4402275e-03    1.8507218e-03    2.0966386e-03    2.8179111e-03    8.1029563e-02
   3.0819283e+01    8.7588590e-01    9.3282182e-03    4.9620411e-03    2.9756929e-03    2.6048546e-03    2.0318835e-03    1.8926310e-03    1.5098779e-03    1.3480554e-03    1.4264760e-03    1.2675277e-03    1.3761409e-03    1.3691818e-03    1.4928948e-03    1.4347882e-03    1.6122384e-03    1.7262893e-03    2.0105966e-03    2.9159788e-03    8.0828738e-02
   3.0917103e+01    8.7611165e-01    9.2440083e-03    4.9226071e-03    3.1601182e-03    2.6103916e-03    2.0741537e-03    1.7265957e-03    1.5075424e-03    1.4698141e-03    1.2775811e-03    1.3909506e-03    1.3589803e-03    1.3147802e-03    1.5206226e-03    1.3527686e-03    1.7461594e-03    1.6972345e-03    1.9337549e-03    2.9709144e-03    8.0609376e-02
   3.1015078e+01    8.7638494e-01    9.1452776e-03    4.9632550e-03    3.3296340e-03    2.4618979e-03    2.0316655e-03    1.7449372e-03    1.5030191e-03    1.4042552e-03    1.3411607e-03    1.4409842e-03    1.3491322e-03    1.3552484e-03    1.4151936e-03    1.4337413e-03    1.6165111e-03    1.7071127e-03    2.0201623e-03    2.9313405e-03    8.0420530e-02
   3.1113183e+01    8.7654990e-01    9.2308301e-03    4.9082644e-03    3.4117016e-03    2.4603637e-03    1.9867647e-03    1.7911156e-03    1.4069324e-03    1.4645754e-03    1.3511925e-03    1.3420492e-03    1.3739656e-03    1.3893333e-03    1.4225652e-03    1.4899970e-03    1.5450917e-03    1.7685688e-03    1.9030809e-03    2.9862846e-03    8.0217426e-02
   3.1211441e+01    8.7704568e-01    9.0849868e-03    4.7107386e-03    3.5058919e-03    2.4494670e-03    1.9619536e-03    1.8034275e-03    1.5263080e-03    1.3137864e-03    1.2818279e-03    1.4854913e-03    1.3496580e-03    1.4336956e-03    1.4057317e-03    1.3825495e-03    1.5290416e-03    1.7696657e-03    2.0103410e-03    3.0691200e-03    7.9880637e-02
   3.1309832e+01    8.7730897e-01    9.0811916e-03    4.7407358e-03    3.3842808e-03    2.5138833e-03    1.9918244e-03    1.7587053e-03    1.4766695e-03    1.3821879e-03    1.3654130e-03    1.4107887e-03    1.3100148e-03    1.4547181e-03    1.5104545e-03    1.2149671e-03    1.4806998e-03    1.7770747e-03    2.1511491e-03    2.9093272e-03    7.9776944e-02
   3.1408362e+01    8.7747747e-01    9.1486615e-03    4.6941599e-03    3.3899764e-03    2.5846998e-03    1.9114789e-03    1.7731727e-03    1.4776176e-03    1.2893683e-03    1.4961005e-03    1.3580782e-03    1.3502745e-03    1.4643056e-03    1.5091052e-03    1.3562539e-03    1.4078548e-03    1.6289601e-03    2.1761189e-03    2.8233191e-03    7.9683027e-02
   3.1507016e+01    8.7796714e-01    8.9109482e-03    4.7457178e-03    3.3981384e-03    2.4611345e-03    1.9470493e-03    1.8194218e-03    1.4519539e-03    1.3998003e-03    1.3626584e-03    1.3987137e-03    1.2587996e-03    1.5683210e-03    1.3382225e-03    1.3258888e-03    1.4119538e-03    1.8204178e-03    2.2062626e-03    2.6464887e-03    7.9560973e-02
   3.1605806e+01    8.7833401e-01    8.7677248e-03    4.7798898e-03    3.3226009e-03    2.3827481e-03    2.1221714e-03    1.7634096e-03    1.4370780e-03    1.4386907e-03    1.4005846e-03    1.2236944e-03    1.4249051e-03    1.4104828e-03    1.4607445e-03    1.2727432e-03    1.3781699e-03    1.8943437e-03    2.1673604e-03    2.6193250e-03    7.9399319e-02
   3.1704733e+01    8.7877504e-01    8.7101211e-03    4.6728302e-03    3.1918482e-03    2.4183504e-03    2.1095333e-03    1.7801763e-03    1.5545272e-03    1.4153094e-03    1.4510853e-03    1.1571464e-03    1.3218786e-03    1.4654499e-03    1.3195956e-03    1.4516561e-03    1.4023907e-03    1.8324216e-03    2.1454628e-03    2.5869116e-03    7.9238270e-02
   3.1803784e+01    8.7907966e-01    8.7043713e-03    4.6187777e-03    3.1734117e-03    2.4387360e-03    1.9997521e-03    1.8654655e-03    1.6052542e-03    1.3588283e-03    1.3508739e-03    1.3146845e-03    1.2763947e-03    1.3785682e-03    1.3690754e-03    1.3448823e-03    1.5644158e-03    1.8938265e-03    2.0607259e-03    2.5327330e-03    7.9069559e-02
   3.1902933e+01    8.7924897e-01    8.7660713e-03    4.7471883e-03    3.0565279e-03    2.2623400e-03    2.0565580e-03    2.0134427e-03    1.6329934e-03    1.3609414e-03    1.2501387e-03    1.2547699e-03    1.3540253e-03    1.3541606e-03    1.3088327e-03    1.3365903e-03    1.7354756e-03    1.7989699e-03    2.0276214e-03    2.5799343e-03    7.8854445e-02
   3.2002185e+01    8.7936006e-01    8.7393689e-03    4.8421304e-03    2.9972069e-03    2.3470402e-03    2.0828769e-03    2.0681394e-03    1.5755919e-03    1.3269821e-03    1.2243816e-03    1.3541511e-03    1.2814978e-03    1.3130582e-03    1.3828624e-03    1.2755524e-03    1.7372235e-03    1.8021162e-03    2.0130315e-03    2.5374026e-03    7.8739325e-02
   3.2101540e+01    8.7950185e-01    8.7899264e-03    4.9139650e-03    2.9602761e-03    2.2604201e-03    2.2159634e-03    1.9176845e-03    1.6431403e-03    1.3163893e-03    1.2248655e-03    1.3910043e-03    1.2851210e-03    1.1970693e-03    1.3974127e-03    1.4139465e-03    1.6647327e-03    1.8984014e-03    1.8383558e-03    2.6816553e-03    7.8487817e-02
   3.2200993e+01    8.7964749e-01    9.0393422e-03    4.7653500e-03    2.9335172e-03    2.3053082e-03    2.3652323e-03    1.6968095e-03    1.6742329e-03    1.3398473e-03    1.1832815e-03    1.4107837e-03    1.2271885e-03    1.2470204e-03    1.3956644e-03    1.3990417e-03    1.6668621e-03    1.8778501e-03    1.8423762e-03    2.5725305e-03    7.8410267e-02
   3.2300536e+01    8.7985974e-01    9.0930138e-03    4.7044935e-03    2.8916999e-03    2.4949720e-03    2.2305401e-03    1.6315249e-03    1.5845140e-03    1.4755926e-03    1.2160638e-03    1.3143798e-03    1.2645985e-03    1.2541002e-03    1.4030468e-03    1.3212989e-03    1.7423010e-03    1.8430739e-03    1.9101434e-03    2.5715559e-03    7.8193348e-02
   3.2400154e+01    8.8007061e-01    9.1187944e-03    4.6079458e-03    2.9451685e-03    2.7447667e-03    2.0792161e-03    1.6100868e-03    1.4347875e-03    1.4792740e-03    1.3275404e-03    1.1947963e-03    1.3121354e-03    1.3568736e-03    1.3937763e-03    1.2885785e-03    1.7889889e-03    1.6690345e-03    2.0398620e-03    2.4873763e-03    7.8050390e-02
   3.2536899e+01    8.8042212e-01    9.1641381e-03    4.3752562e-03    3.1514326e-03    2.6220380e-03    2.1273028e-03    1.5403960e-03    1.4251626e-03    1.4282726e-03    1.3317725e-03    1.3687742e-03    1.2438303e-03    1.3588841e-03    1.2759090e-03    1.4754945e-03    1.6225656e-03    1.6211363e-03    2.0345881e-03    2.6280088e-03    7.7782913e-02
   3.2628042e+01    8.8076293e-01    9.1354813e-03    4.2087600e-03    3.2980172e-03    2.5258022e-03    2.1187376e-03    1.5388442e-03    1.4126244e-03    1.4157717e-03    1.3605405e-03    1.3761604e-03    1.3179788e-03    1.1959875e-03    1.3897850e-03    1.4549147e-03    1.4914369e-03    1.7277106e-03    1.9786054e-03    2.5351641e-03    7.7754750e-02
   3.2719179e+01    8.8109060e-01    8.9701378e-03    4.3669585e-03    3.2254529e-03    2.4207606e-03    2.1221029e-03    1.5555003e-03    1.4354123e-03    1.3291936e-03    1.4620968e-03    1.3486556e-03    1.2725506e-03    1.2486769e-03    1.3622980e-03    1.5014717e-03    1.3861600e-03    1.6939827e-03    2.1752372e-03    2.4042462e-03    7.7628503e-02
   3.2810317e+01    8.8136066e-01    8.8907882e-03    4.4055162e-03    3.2251592e-03    2.3589642e-03    2.1698702e-03    1.4624271e-03    1.4821163e-03    1.3868411e-03    1.3456079e-03    1.3614102e-03    1.4353550e-03    1.2065120e-03    1.2958551e-03    1.4212163e-03    1.5049549e-03    1.6575331e-03    2.1450335e-03    2.4973436e-03    7.7386838e-02
   3.2901454e+01    8.8162821e-01    8.9149391e-03    4.2882029e-03    3.2657290e-03    2.4357872e-03    1.9457990e-03    1.6443471e-03    1.3300571e-03    1.4580968e-03    1.4852332e-03    1.3111502e-03    1.2192682e-03    1.2710273e-03    1.2962739e-03    1.4482668e-03    1.4896207e-03    1.7158286e-03    2.1934890e-03    2.4286758e-03    7.7229994e-02
   3.3038163e+01    8.8210222e-01    8.7367831e-03    4.3842338e-03    3.1327190e-03    2.3772394e-03    1.9265805e-03    1.5987747e-03    1.5749985e-03    1.4019607e-03    1.4779019e-03    1.2480682e-03    1.2051920e-03    1.2755030e-03    1.3288748e-03    1.3275962e-03    1.3842393e-03    1.9696028e-03    2.0954452e-03    2.4851789e-03    7.6966890e-02
   3.3129301e+01    8.8232131e-01    8.6701878e-03    4.4792369e-03    3.0263145e-03    2.5245159e-03    1.7509583e-03    1.6160666e-03    1.6412803e-03    1.4575702e-03    1.4111455e-03    1.1944844e-03    1.1318951e-03    1.3659172e-03    1.4272259e-03    1.2324562e-03    1.3489943e-03    1.9045817e-03    2.0840800e-03    2.5370995e-03    7.6874677e-02
   3.3220436e+01    8.8276356e-01    8.4406600e-03    4.4945947e-03    2.9115991e-03    2.5580816e-03    1.8734062e-03    1.6108010e-03    1.5638529e-03    1.5303858e-03    1.3054996e-03    1.1794211e-03    1.1427277e-03    1.3563729e-03    1.3804325e-03    1.3076796e-03    1.4062112e-03    1.7846377e-03    2.1626332e-03    2.5981222e-03    7.6629319e-02
   3.3311574e+01    8.8300790e-01    8.3175107e-03    4.5309329e-03    3.0590466e-03    2.2888347e-03    1.9458439e-03    1.7091633e-03    1.6017046e-03    1.4873317e-03    1.1231570e-03    1.2997162e-03    1.2707923e-03    1.1827524e-03    1.3722495e-03    1.3539527e-03    1.4390179e-03    1.8520144e-03    2.0565799e-03    2.6425764e-03    7.6458919e-02
   3.3402713e+01    8.8312408e-01    8.4549056e-03    4.5805804e-03    2.9620905e-03    2.2421583e-03    1.8534828e-03    1.9589576e-03    1.5336971e-03    1.3557601e-03    1.1585456e-03    1.2651398e-03    1.3648648e-03    1.0656920e-03    1.4280156e-03    1.3237808e-03    1.4167848e-03    1.8484203e-03    1.9416873e-03    2.6886094e-03    7.6432746e-02
   3.3539435e+01    8.8344066e-01    8.7027469e-03    4.1916472e-03    3.0179305e-03    2.2140526e-03    2.0707985e-03    1.8526995e-03    1.4740796e-03    1.3430579e-03    1.1766096e-03    1.2091491e-03    1.3328999e-03    1.2506902e-03    1.2231676e-03    1.4902538e-03    1.5179449e-03    1.6086876e-03    2.0620985e-03    2.5376515e-03    7.6283173e-02
   3.3630590e+01    8.8362188e-01    8.6368849e-03    4.2860900e-03    2.9377650e-03    2.3086719e-03    2.0781873e-03    1.8055138e-03    1.4799636e-03    1.3554726e-03    1.0895262e-03    1.2816224e-03    1.2762058e-03    1.3000475e-03    1.2924808e-03    1.3269565e-03    1.5145421e-03    1.5675320e-03    2.0529205e-03    2.6417075e-03    7.6146028e-02
   3.3721752e+01    8.8376656e-01    8.7365797e-03    4.2522669e-03    2.9698073e-03    2.3190427e-03    2.1067913e-03    1.6870913e-03    1.4228730e-03    1.3148035e-03    1.2206328e-03    1.2921342e-03    1.2397745e-03    1.2907921e-03    1.2972637e-03    1.3132753e-03    1.5130571e-03    1.5685788e-03    2.1688641e-03    2.4786111e-03    7.6041204e-02
   3.3812922e+01    8.8400441e-01    8.6846843e-03    4.2362615e-03    3.0279657e-03    2.3418731e-03    2.0483548e-03    1.5899575e-03    1.5200671e-03    1.2423220e-03    1.2613107e-03    1.2697967e-03    1.3307068e-03    1.2253388e-03    1.3363215e-03    1.2884343e-03    1.3963003e-03    1.6054086e-03    2.1907293e-03    2.4520472e-03    7.5947710e-02
   3.3904106e+01    8.8423808e-01    8.6997430e-03    4.1644964e-03    3.0263894e-03    2.4368095e-03    1.8174336e-03    1.7927105e-03    1.4345265e-03    1.2146929e-03    1.3324821e-03    1.1846324e-03    1.3799349e-03    1.1289828e-03    1.4002565e-03    1.4220768e-03    1.2715436e-03    1.5450273e-03    2.2547014e-03    2.5520139e-03    7.5703469e-02
   3.4040887e+01    8.8460268e-01    8.5103359e-03    4.3373648e-03    3.1362987e-03    2.3348194e-03    1.7986337e-03    1.6428536e-03    1.3330845e-03    1.3254667e-03    1.3273347e-03    1.2383954e-03    1.4122105e-03    1.2682865e-03    1.1497842e-03    1.4725471e-03    1.1262187e-03    1.7167762e-03    2.2544039e-03    2.4017268e-03    7.5610780e-02
   3.4132073e+01    8.8495201e-01    8.2863049e-03    4.2889933e-03    3.2931912e-03    2.2441388e-03    1.8148595e-03    1.6303640e-03    1.3431172e-03    1.4183829e-03    1.2385003e-03    1.2548447e-03    1.4348200e-03    1.2516642e-03    1.2171824e-03    1.2135950e-03    1.3410729e-03    1.6483338e-03    2.2284744e-03    2.4566308e-03    7.5443520e-02
   3.4223271e+01    8.8518481e-01    8.2967080e-03    4.4268249e-03    3.1642682e-03    2.1004592e-03    1.8601806e-03    1.5380348e-03    1.5026334e-03    1.2929926e-03    1.3454566e-03    1.3193870e-03    1.3645251e-03    1.2626959e-03    1.1741810e-03    1.0696928e-03    1.4597459e-03    1.7179737e-03    2.1620690e-03    2.4384095e-03    7.5318953e-02
   3.4323586e+01    8.8530090e-01    8.4247154e-03    4.3922603e-03    3.0663911e-03    2.2780999e-03    1.6745501e-03    1.6002882e-03    1.4889186e-03    1.3270634e-03    1.3440016e-03    1.2670151e-03    1.3937584e-03    1.3128057e-03    9.9213243e-04    1.1480209e-03    1.5163214e-03    1.6855280e-03    2.1297308e-03    2.4502975e-03    7.5207203e-02
   3.4423920e+01    8.8556354e-01    8.4542248e-03    4.3355356e-03    3.1097828e-03    2.1452208e-03    1.7960757e-03    1.5600774e-03    1.3877634e-03    1.3696978e-03    1.2799815e-03    1.4067854e-03    1.3285541e-03    1.3311003e-03    1.0507851e-03    1.0244789e-03    1.5350947e-03    1.6175925e-03    2.1716215e-03    2.5689501e-03    7.4963138e-02
   3.4524283e+01    8.8582757e-01    8.4272940e-03    4.3473159e-03    2.9826570e-03    2.1680086e-03    1.7969165e-03    1.5597729e-03    1.4821636e-03    1.2906813e-03    1.2736616e-03    1.4364794e-03    1.3872645e-03    1.1326403e-03    1.0526962e-03    1.1773447e-03    1.4726077e-03    1.7026521e-03    2.0122353e-03    2.6157024e-03    7.4854332e-02
   3.4624672e+01    8.8607568e-01    8.5927804e-03    4.1710068e-03    2.9152996e-03    2.1957589e-03    1.7766028e-03    1.5645513e-03    1.4588920e-03    1.3277234e-03    1.3551547e-03    1.3633231e-03    1.4082624e-03    1.0222808e-03    1.0740946e-03    1.2272047e-03    1.4901864e-03    1.7304797e-03    1.8758516e-03    2.5826141e-03    7.4792255e-02
   3.4725083e+01    8.8629232e-01    8.5616987e-03    4.2123919e-03    2.8043863e-03    2.1671102e-03    1.9045030e-03    1.5239618e-03    1.5062683e-03    1.3259192e-03    1.3303851e-03    1.3247710e-03    1.3054820e-03    1.0681194e-03    1.0920733e-03    1.3489637e-03    1.4289832e-03    1.5948774e-03    2.0861996e-03    2.4486580e-03    7.4672931e-02
   3.4825518e+01    8.8661084e-01    8.4392860e-03    4.1831757e-03    2.7582430e-03    2.1293720e-03    2.1115450e-03    1.4854565e-03    1.3369765e-03    1.4038582e-03    1.4002314e-03    1.2073084e-03    1.2379175e-03    1.1228279e-03    1.2617052e-03    1.2384376e-03    1.4554169e-03    1.6609114e-03    1.9116982e-03    2.4571971e-03    7.4587592e-02
   3.4925986e+01    8.8687829e-01    8.4181446e-03    4.0722065e-03    2.7860487e-03    2.2048774e-03    2.0473700e-03    1.4785371e-03    1.2898101e-03    1.4817602e-03    1.2770835e-03    1.2673097e-03    1.2420605e-03    1.0995561e-03    1.2409278e-03    1.3057785e-03    1.4292559e-03    1.6991746e-03    1.8301666e-03    2.4836150e-03    7.4468025e-02
   3.5026487e+01    8.8697592e-01    8.5094210e-03    4.0317909e-03    2.8961632e-03    2.2585781e-03    1.9771681e-03    1.4856114e-03    1.3336733e-03    1.3374404e-03    1.2643684e-03    1.3284684e-03    1.0815668e-03    1.2518367e-03    1.2245210e-03    1.2755732e-03    1.4587277e-03    1.6493558e-03    1.9277780e-03    2.3272459e-03    7.4404792e-02
   3.5127033e+01    8.8713876e-01    8.5569206e-03    4.0696099e-03    2.7853241e-03    2.3878351e-03    1.8374161e-03    1.5191483e-03    1.3712502e-03    1.2097475e-03    1.3325777e-03    1.2695255e-03    1.2422457e-03    1.0512970e-03    1.2795651e-03    1.2438195e-03    1.6727845e-03    1.5204169e-03    1.8548513e-03    2.2956805e-03    7.4361224e-02
   3.5227612e+01    8.8757036e-01    8.3205467e-03    4.0615006e-03    2.8919026e-03    2.2423255e-03    1.8937874e-03    1.4386495e-03    1.4241140e-03    1.1945954e-03    1.3974774e-03    1.1969331e-03    1.1198711e-03    1.1502526e-03    1.2516941e-03    1.3631904e-03    1.4961890e-03    1.6724291e-03    1.8351460e-03    2.2932824e-03    7.4185758e-02
   3.5328236e+01    8.8784797e-01    8.2889591e-03    3.9838581e-03    2.9886179e-03    2.1363937e-03    1.9387588e-03    1.4194734e-03    1.3817421e-03    1.2712249e-03    1.3537507e-03    1.2278476e-03    1.0696646e-03    1.0916767e-03    1.3025662e-03    1.4187265e-03    1.3788522e-03    1.7400396e-03    1.7745999e-03    2.4073835e-03    7.3977894e-02
   3.5418810e+01    8.8805355e-01    8.2145443e-03    4.0712168e-03    2.9362882e-03    2.2906509e-03    1.7142871e-03    1.4546218e-03    1.3577124e-03    1.3030344e-03    1.4283973e-03    1.1277947e-03    1.1017147e-03    1.0215159e-03    1.4218893e-03    1.2383876e-03    1.4190250e-03    1.8049344e-03    1.7477842e-03    2.4732158e-03    7.3819431e-02
   3.5531524e+01    8.8855619e-01    8.0337720e-03    4.0909202e-03    2.9041594e-03    2.1307136e-03    1.6987908e-03    1.4601801e-03    1.3955802e-03    1.3852084e-03    1.3829924e-03    1.0998785e-03    1.1210442e-03    1.1346098e-03    1.1458196e-03    1.2604046e-03    1.4240788e-03    1.7546365e-03    1.8914567e-03    2.3617025e-03    7.3767857e-02
   3.5632239e+01    8.8876756e-01    8.0252147e-03    3.9625461e-03    3.0310518e-03    2.0490598e-03    1.7752406e-03    1.4023938e-03    1.5080260e-03    1.3728409e-03    1.3378196e-03    1.0759057e-03    1.0643966e-03    1.1463777e-03    1.1611910e-03    1.2182784e-03    1.4814199e-03    1.6336812e-03    1.9692448e-03    2.4535645e-03    7.3564185e-02
   3.5722951e+01    8.8901624e-01    7.9542807e-03    3.9897819e-03    3.0248353e-03    2.0688273e-03    1.6502419e-03    1.4444800e-03    1.5732655e-03    1.3313321e-03    1.2608756e-03    1.1220522e-03    1.1563882e-03    1.1498141e-03    1.0674041e-03    1.1861012e-03    1.6079214e-03    1.5620305e-03    1.9637702e-03    2.3914188e-03    7.3478940e-02
   3.5813743e+01    8.8933772e-01    7.8287785e-03    4.1057649e-03    2.8968466e-03    1.9822981e-03    1.6653067e-03    1.4774284e-03    1.5763425e-03    1.3125195e-03    1.2999880e-03    1.1123020e-03    1.0405372e-03    1.2364239e-03    1.0565078e-03    1.2681687e-03    1.4170629e-03    1.6579767e-03    1.9790257e-03    2.2927799e-03    7.3456226e-02
   3.5904534e+01    8.8968857e-01    7.7766509e-03    3.9224993e-03    2.9513719e-03    1.9147176e-03    1.7265300e-03    1.5689772e-03    1.5004205e-03    1.2960403e-03    1.2154917e-03    1.2583909e-03    9.7160547e-04    1.1187825e-03    1.1693354e-03    1.2228064e-03    1.5090990e-03    1.4836123e-03    2.0676506e-03    2.3803544e-03    7.3257094e-02
   3.6005493e+01    8.8976193e-01    7.9801121e-03    3.7575301e-03    2.9855534e-03    1.8512573e-03    1.9122572e-03    1.5298102e-03    1.3742375e-03    1.3008403e-03    1.3296238e-03    1.1820802e-03    9.5149664e-04    1.1418293e-03    1.2343104e-03    1.1655352e-03    1.4037131e-03    1.5414808e-03    2.1081899e-03    2.2914590e-03    7.3196749e-02
   3.6118657e+01    8.9005651e-01    8.0258866e-03    3.7286354e-03    2.8435210e-03    1.9400038e-03    1.8850142e-03    1.5604330e-03    1.3497324e-03    1.2530400e-03    1.2457211e-03    1.1796270e-03    1.1165648e-03    1.1042279e-03    1.0196291e-03    1.3616147e-03    1.3040566e-03    1.5395408e-03    2.0565857e-03    2.3667887e-03    7.3062863e-02
   3.6241924e+01    8.9020943e-01    8.1219525e-03    3.7456357e-03    2.6849408e-03    2.1442639e-03    1.8253160e-03    1.4935349e-03    1.2131640e-03    1.4046164e-03    1.3049396e-03    1.0507965e-03    1.1179530e-03    1.1360484e-03    1.0775889e-03    1.3312200e-03    1.3237123e-03    1.6392746e-03    1.9092227e-03    2.3590820e-03    7.2907311e-02
   3.6343210e+01    8.9060560e-01    7.8942158e-03    3.7021679e-03    2.8222331e-03    2.0353183e-03    1.8648056e-03    1.4189016e-03    1.3706033e-03    1.3322150e-03    1.2993364e-03    9.5905807e-04    1.2601191e-03    1.1171033e-03    1.0415295e-03    1.2642284e-03    1.3050194e-03    1.7508860e-03    1.8130454e-03    2.3671616e-03    7.2776454e-02
   3.6444582e+01    8.9096120e-01    7.6532152e-03    3.8283251e-03    2.7918346e-03    2.0346022e-03    1.8133014e-03    1.4509212e-03    1.3871788e-03    1.3821903e-03    1.1377711e-03    1.0950833e-03    1.2136638e-03    1.0429938e-03    1.0376257e-03    1.3112596e-03    1.4400369e-03    1.5281093e-03    1.9523671e-03    2.2112047e-03    7.2727117e-02
   3.6546048e+01    8.9130134e-01    7.4888007e-03    3.8405332e-03    2.7598193e-03    2.1179453e-03    1.6322132e-03    1.4980940e-03    1.4515975e-03    1.3129845e-03    1.0877551e-03    1.2930728e-03    1.0313914e-03    1.1268899e-03    1.0466668e-03    1.2770943e-03    1.4618238e-03    1.5127356e-03    1.8380182e-03    2.2314630e-03    7.2689762e-02
   3.6647605e+01    8.9149105e-01    7.5622275e-03    3.7783737e-03    2.7545806e-03    2.0419770e-03    1.6722366e-03    1.5356184e-03    1.3578162e-03    1.3757837e-03    1.1741806e-03    1.2178342e-03    1.0319723e-03    1.0925487e-03    1.0560651e-03    1.2969843e-03    1.4272717e-03    1.5151228e-03    1.9294481e-03    2.1806542e-03    7.2508252e-02
   3.6749259e+01    8.9174045e-01    7.6435294e-03    3.7813228e-03    2.7010451e-03    1.9257929e-03    1.5903546e-03    1.6484370e-03    1.3246579e-03    1.3927895e-03    1.1706290e-03    1.1508785e-03    1.0738328e-03    1.0143188e-03    1.1264599e-03    1.3327407e-03    1.3578679e-03    1.6487732e-03    1.7891947e-03    2.1754334e-03    7.2411490e-02
   3.6800122e+01    8.9170058e-01    7.7054907e-03    3.9294625e-03    2.6141774e-03    1.9504043e-03    1.5733204e-03    1.6573149e-03    1.3611717e-03    1.3286793e-03    1.2034697e-03    1.0703900e-03    1.1510420e-03    9.7922027e-04    1.0584091e-03    1.3936742e-03    1.3449918e-03    1.6410760e-03    1.8119753e-03    2.1347794e-03    7.2390374e-02
   3.6901931e+01    8.9196864e-01    7.7465071e-03    3.8829026e-03    2.5577480e-03    1.8860173e-03    1.6559442e-03    1.5316873e-03    1.5109832e-03    1.1827821e-03    1.2772847e-03    1.0786149e-03    1.0564865e-03    1.0746661e-03    1.1388371e-03    1.3029537e-03    1.4675856e-03    1.5201079e-03    1.6429802e-03    2.1822579e-03    7.2335011e-02
   3.7003840e+01    8.9215658e-01    7.7462923e-03    3.9486267e-03    2.5613921e-03    1.7997387e-03    1.6472168e-03    1.5946411e-03    1.3512955e-03    1.2711529e-03    1.1489602e-03    1.2463418e-03    1.0587556e-03    9.5721953e-04    1.2809109e-03    1.2201236e-03    1.4472481e-03    1.4932715e-03    1.6749920e-03    2.1661760e-03    7.2229060e-02
   3.7105864e+01    8.9242162e-01    7.8715548e-03    3.6608297e-03    2.5675000e-03    1.9437183e-03    1.6521526e-03    1.4986335e-03    1.3993030e-03    1.1870004e-03    1.2275318e-03    1.1370365e-03    1.1219358e-03    1.0395601e-03    1.1553764e-03    1.3165149e-03    1.3435978e-03    1.5518142e-03    1.6857859e-03    2.0369466e-03    7.2181585e-02
   3.7207996e+01    8.9265910e-01    7.8025243e-03    3.6260955e-03    2.6208630e-03    1.9264445e-03    1.7793756e-03    1.3455005e-03    1.3959381e-03    1.1857421e-03    1.2070422e-03    1.0962486e-03    1.2461909e-03    1.0095517e-03    1.1790037e-03    1.2620383e-03    1.3437910e-03    1.5742844e-03    1.5605376e-03    2.0757026e-03    7.2104021e-02
   3.7310238e+01    8.9286008e-01    7.8055781e-03    3.5950334e-03    2.6950758e-03    2.0013228e-03    1.6453954e-03    1.3112509e-03    1.2869040e-03    1.2889881e-03    1.2413236e-03    1.0833922e-03    1.1691669e-03    1.0983246e-03    1.3227272e-03    1.0800338e-03    1.3499957e-03    1.5532536e-03    1.6526868e-03    2.1264305e-03    7.1833034e-02
   3.7412601e+01    8.9315281e-01    7.7347469e-03    3.6117983e-03    2.7182483e-03    1.9864819e-03    1.5291690e-03    1.4501018e-03    1.1767011e-03    1.2986438e-03    1.1626042e-03    1.1738617e-03    1.0242080e-03    1.2585255e-03    1.2167899e-03    1.1830443e-03    1.2902695e-03    1.5621932e-03    1.6241006e-03    2.0667141e-03    7.1778989e-02
   3.7512680e+01    8.9343219e-01    7.6449494e-03    3.6311728e-03    2.8079032e-03    1.8904890e-03    1.5527721e-03    1.3183271e-03    1.3205147e-03    1.1601881e-03    1.3483015e-03    1.0630436e-03    1.1040711e-03    1.1183088e-03    1.2509004e-03    1.0778293e-03    1.2966706e-03    1.5484976e-03    1.6647472e-03    2.0681466e-03    7.1700981e-02
   3.7611860e+01    8.9366210e-01    7.6050200e-03    3.6562160e-03    2.8436715e-03    1.8790871e-03    1.5303052e-03    1.2404637e-03    1.3875828e-03    1.1108873e-03    1.4095884e-03    1.1309162e-03    9.9794533e-04    1.0605883e-03    1.1283602e-03    1.1579240e-03    1.3080409e-03    1.5367583e-03    1.7674215e-03    2.0560184e-03    7.1531108e-02
   3.7714588e+01    8.9389090e-01    7.6076300e-03    3.6214929e-03    2.8378760e-03    1.7975966e-03    1.5836254e-03    1.2481943e-03    1.3270081e-03    1.3808828e-03    1.1995527e-03    1.1152377e-03    1.0430738e-03    1.0510569e-03    1.0212157e-03    1.2728523e-03    1.2477675e-03    1.5467967e-03    1.7494015e-03    2.0269816e-03    7.1430854e-02
   3.7817445e+01    8.9432033e-01    7.4515050e-03    3.6756341e-03    2.6693415e-03    1.8509471e-03    1.5669430e-03    1.2480900e-03    1.4346110e-03    1.2802488e-03    1.1684007e-03    1.0388244e-03    1.0791786e-03    1.1203001e-03    9.3536039e-04    1.2704805e-03    1.1906390e-03    1.6162614e-03    1.8010975e-03    2.0652400e-03    7.1216569e-02
   3.7920433e+01    8.9471352e-01    7.2392161e-03    3.6969080e-03    2.7189817e-03    1.7822131e-03    1.5325180e-03    1.3411783e-03    1.4296187e-03    1.2547926e-03    1.1232081e-03    1.0678456e-03    1.0570042e-03    1.0894541e-03    9.5566718e-04    1.2253449e-03    1.2126201e-03    1.5012141e-03    1.8968207e-03    2.1699537e-03    7.0991923e-02
   3.8023556e+01    8.9493841e-01    7.2492133e-03    3.7239877e-03    2.6133804e-03    1.7848561e-03    1.5098133e-03    1.4960034e-03    1.3663730e-03    1.1879251e-03    1.1523992e-03    9.5737853e-04    1.1470169e-03    9.3555021e-04    1.0892767e-03    1.1768829e-03    1.2858786e-03    1.3878617e-03    1.8870986e-03    2.3166750e-03    7.0794018e-02
   3.8126810e+01    8.9512547e-01    7.2954480e-03    3.7648075e-03    2.4707751e-03    1.7864000e-03    1.6216359e-03    1.4098030e-03    1.3988490e-03    1.1679227e-03    1.0857167e-03    1.0445353e-03    1.0140318e-03    1.0883848e-03    1.0136924e-03    1.2364405e-03    1.1953451e-03    1.4565703e-03    1.7359301e-03    2.4872446e-03    7.0600996e-02
   3.8230197e+01    8.9531701e-01    7.4405177e-03    3.6367910e-03    2.4085834e-03    1.8387416e-03    1.6911681e-03    1.4538560e-03    1.3394648e-03    1.1031251e-03    9.8202224e-04    1.1574028e-03    1.0173764e-03    1.0069884e-03    1.0924704e-03    1.1321245e-03    1.2956748e-03    1.4261191e-03    1.8071770e-03    2.5263703e-03    7.0327014e-02
   3.8333712e+01    8.9547378e-01    7.4109560e-03    3.6793796e-03    2.3492441e-03    1.9869479e-03    1.6616576e-03    1.4628078e-03    1.2798642e-03    1.0770314e-03    1.0066863e-03    1.0648915e-03    1.0926629e-03    9.6956088e-04    1.1098755e-03    1.1258678e-03    1.3561691e-03    1.3402153e-03    1.8240672e-03    2.6712283e-03    7.0057112e-02
   3.8437360e+01    8.9555759e-01    7.6065643e-03    3.5526405e-03    2.5031490e-03    1.9173449e-03    1.6502051e-03    1.4576315e-03    1.2557499e-03    1.0698954e-03    9.6255196e-04    1.0940404e-03    1.0597372e-03    1.0343618e-03    1.0330677e-03    1.1175503e-03    1.3621469e-03    1.4834987e-03    1.5793062e-03    2.7445283e-03    6.9958442e-02
   3.8541140e+01    8.9578068e-01    7.6207457e-03    3.4892586e-03    2.4809139e-03    1.9328514e-03    1.7558237e-03    1.3316620e-03    1.2238326e-03    1.1439771e-03    1.0228953e-03    9.9119772e-04    1.0426169e-03    1.0185285e-03    1.0376438e-03    1.2807992e-03    1.2028974e-03    1.5286345e-03    1.6952076e-03    2.5679710e-03    6.9851866e-02
   3.8645047e+01    8.9601266e-01    7.6935109e-03    3.4332489e-03    2.5399356e-03    1.8317755e-03    1.6951159e-03    1.3633690e-03    1.2240699e-03    1.1317436e-03    9.5349943e-04    1.0585484e-03    1.0716560e-03    9.2135039e-04    1.1412087e-03    1.2299166e-03    1.2219557e-03    1.4286606e-03    1.8678859e-03    2.4664951e-03    6.9713392e-02
   3.8749088e+01    8.9635722e-01    7.5476668e-03    3.4733626e-03    2.5287831e-03    1.8322574e-03    1.6615788e-03    1.3450180e-03    1.1608481e-03    1.1739397e-03    9.6540122e-04    1.0692201e-03    9.9300689e-04    1.0601419e-03    1.1868286e-03    1.0897118e-03    1.2305011e-03    1.5654682e-03    1.7765123e-03    2.3356141e-03    6.9646918e-02
   3.8801155e+01    8.9650794e-01    7.5665648e-03    3.3192030e-03    2.6722812e-03    1.8455963e-03    1.4513294e-03    1.5074605e-03    1.1575626e-03    1.1772494e-03    9.2779514e-04    1.0318975e-03    1.0401860e-03    1.0911123e-03    1.1276304e-03    1.0930189e-03    1.2763816e-03    1.5119469e-03    1.8240095e-03    2.2849825e-03    6.9585848e-02
   3.8905389e+01    8.9669599e-01    7.6478997e-03    3.3306837e-03    2.5158785e-03    2.0088714e-03    1.2509198e-03    1.5666808e-03    1.1911490e-03    1.1391085e-03    9.8920158e-04    1.0653841e-03    9.2712278e-04    1.2021275e-03    1.0178480e-03    1.0417194e-03    1.3039286e-03    1.7794579e-03    1.6558717e-03    2.2171112e-03    6.9453046e-02
   3.9009750e+01    8.9705215e-01    7.4128551e-03    3.3993101e-03    2.6178126e-03    1.8430040e-03    1.3386323e-03    1.4397062e-03    1.3373206e-03    1.0992742e-03    1.0020994e-03    9.4629508e-04    1.1414023e-03    9.9253872e-04    1.1212033e-03    9.5738525e-04    1.4902200e-03    1.5458867e-03    1.7417723e-03    2.0775436e-03    6.9443584e-02
   3.9114246e+01    8.9728922e-01    7.1878204e-03    3.6688879e-03    2.6203672e-03    1.6895168e-03    1.3885037e-03    1.3963380e-03    1.3277364e-03    1.2092111e-03    9.0356324e-04    1.0998739e-03    9.9526183e-04    1.1745434e-03    9.0953856e-04    9.8077498e-04    1.6243885e-03    1.4728608e-03    1.6147694e-03    2.0712794e-03    6.9375546e-02
   3.9218771e+01    8.9757918e-01    7.1388840e-03    3.7364022e-03    2.4825888e-03    1.7381300e-03    1.3844206e-03    1.3440899e-03    1.2698957e-03    1.2075574e-03    1.1051376e-03    9.1804430e-04    1.1079039e-03    1.0046200e-03    1.0018578e-03    1.1268285e-03    1.3971172e-03    1.5782191e-03    1.7486766e-03    1.7892147e-03    6.9341232e-02
   3.9323272e+01    8.9787929e-01    7.1170627e-03    3.5208445e-03    2.6154420e-03    1.6730771e-03    1.4767022e-03    1.2400305e-03    1.3147257e-03    1.0910270e-03    1.2149490e-03    9.7519336e-04    1.0650130e-03    9.4549006e-04    1.1071089e-03    1.2226988e-03    1.2919591e-03    1.5751260e-03    1.6784754e-03    1.7776953e-03    6.9218088e-02
   3.9428155e+01    8.9817555e-01    7.0739270e-03    3.5565860e-03    2.3565592e-03    1.8833899e-03    1.4347197e-03    1.2722526e-03    1.2117730e-03    1.2741333e-03    1.0281647e-03    1.1015047e-03    9.0098167e-04    1.0858101e-03    1.0445462e-03    1.3091038e-03    1.1921269e-03    1.5609428e-03    1.7085351e-03    1.7300233e-03    6.9099366e-02
   3.9533176e+01    8.9835860e-01    7.0831564e-03    3.5304058e-03    2.3946001e-03    1.9148902e-03    1.3762952e-03    1.2518813e-03    1.3037708e-03    1.1659875e-03    1.1544964e-03    9.5479368e-04    9.4885983e-04    1.0359571e-03    1.1808811e-03    1.2377092e-03    1.1739523e-03    1.5954145e-03    1.6031003e-03    1.7059730e-03    6.9029272e-02
   3.9638140e+01    8.9864305e-01    6.9868382e-03    3.6032535e-03    2.3438146e-03    1.8575309e-03    1.4902546e-03    1.2634097e-03    1.1534520e-03    1.2777010e-03    1.0673233e-03    9.0914348e-04    1.0432362e-03    1.0975878e-03    1.2376136e-03    1.0290499e-03    1.3306357e-03    1.4433282e-03    1.5437449e-03    1.6741018e-03    6.9004929e-02
   3.9743423e+01    8.9902063e-01    6.8984220e-03    3.5064875e-03    2.3906957e-03    1.8602234e-03    1.4333159e-03    1.3523291e-03    9.3645281e-04    1.3398108e-03    1.0032208e-03    1.0357554e-03    1.0570824e-03    1.2462227e-03    1.0397173e-03    1.0361156e-03    1.3858356e-03    1.4366991e-03    1.4489680e-03    1.7091608e-03    6.8862859e-02
   3.9848837e+01    8.9932335e-01    6.9266281e-03    3.3712855e-03    2.3790669e-03    1.8486871e-03    1.4772053e-03    1.2557641e-03    1.1568757e-03    1.1546233e-03    1.0109697e-03    1.0464145e-03    1.1343635e-03    1.1836336e-03    9.9062785e-04    9.8141292e-04    1.3841444e-03    1.5055430e-03    1.3242141e-03    2.0051853e-03    6.8540007e-02
   3.9901594e+01    8.9936456e-01    7.0124677e-03    3.3022597e-03    2.2890871e-03    1.9818787e-03    1.5455810e-03    1.1982723e-03    1.1632882e-03    1.1013886e-03    1.0641080e-03    1.1396368e-03    1.1957697e-03    9.6980510e-04    9.7897868e-04    1.0994793e-03    1.2773598e-03    1.4687990e-03    1.3918045e-03    2.0331501e-03    6.8422330e-02
   4.0007212e+01    8.9955694e-01    7.0472174e-03    3.2358723e-03    2.4152425e-03    1.9162389e-03    1.5174506e-03    1.2912561e-03    1.0381275e-03    1.0835175e-03    1.1168541e-03    1.1161787e-03    1.1838676e-03    1.0037157e-03    9.2212077e-04    1.2069455e-03    1.1781519e-03    1.3538850e-03    1.5222140e-03    2.1721346e-03    6.8122069e-02
   4.0112849e+01    8.9986371e-01    6.8669917e-03    3.4526379e-03    2.1642157e-03    2.0732503e-03    1.4863912e-03    1.1371205e-03    1.1270651e-03    1.1274856e-03    1.1927743e-03    1.1912524e-03    1.0221841e-03    9.2938710e-04    8.6532617e-04    1.1784773e-03    1.2435662e-03    1.3130624e-03    1.5772483e-03    2.2081591e-03    6.7979693e-02
   4.0217437e+01    9.0024638e-01    6.6082587e-03    3.5213319e-03    2.1721460e-03    1.9546128e-03    1.6196898e-03    1.0949846e-03    1.1271869e-03    1.3023211e-03    1.0196222e-03    1.1564585e-03    1.0581519e-03    8.9164478e-04    1.0828847e-03    9.7091289e-04    1.2227371e-03    1.2262823e-03    1.7393661e-03    2.2664562e-03    6.7718575e-02
   4.0322899e+01    9.0047263e-01    6.6809574e-03    3.4696650e-03    2.2026297e-03    1.8379030e-03    1.6452744e-03    1.1464107e-03    1.1095347e-03    1.2338719e-03    1.2072141e-03    1.0512199e-03    9.6517720e-04    8.5875711e-04    1.0741848e-03    9.9070167e-04    1.1740445e-03    1.2930877e-03    1.8061160e-03    2.3449122e-03    6.7435707e-02
   4.0428329e+01    9.0065318e-01    6.5932869e-03    3.6065913e-03    2.1182211e-03    1.8764420e-03    1.6267912e-03    1.1928854e-03    1.1900465e-03    1.2037005e-03    1.1208853e-03    1.1040523e-03    8.4078484e-04    8.9463811e-04    1.0858078e-03    9.2325518e-04    1.1054761e-03    1.4775134e-03    1.6857868e-03    2.3918718e-03    6.7308783e-02
   4.0533663e+01    9.0092803e-01    6.5422722e-03    3.5358062e-03    2.3404075e-03    1.7514941e-03    1.4866562e-03    1.4416588e-03    1.0224193e-03    1.2228449e-03    1.1280049e-03    1.0436103e-03    8.1142546e-04    1.0423435e-03    9.9220537e-04    9.8014536e-04    9.4364083e-04    1.6004406e-03    1.6474012e-03    2.4743229e-03    6.7064872e-02
   4.0638931e+01    9.0134180e-01    6.4399610e-03    3.5871911e-03    2.1401626e-03    1.7194439e-03    1.4938516e-03    1.4598612e-03    1.1284192e-03    1.1811111e-03    1.1019308e-03    9.6896698e-04    8.5911706e-04    1.0815549e-03    8.8526642e-04    1.0830328e-03    1.0098038e-03    1.4410338e-03    1.8313526e-03    2.2708931e-03    6.6975244e-02
   4.0744134e+01    9.0152685e-01    6.3576163e-03    3.7379261e-03    2.1346257e-03    1.6676713e-03    1.6256541e-03    1.3879530e-03    1.1887860e-03    1.1195311e-03    9.5240562e-04    9.7444542e-04    1.0057008e-03    8.7118263e-04    9.1092015e-04    1.0883423e-03    1.1808615e-03    1.3981066e-03    1.9698509e-03    2.0434718e-03    6.6858099e-02
   4.0849295e+01    9.0200220e-01    6.0512536e-03    3.7543811e-03    2.1654646e-03    1.6082504e-03    1.5056740e-03    1.6133100e-03    1.0899471e-03    1.1281745e-03    8.7129520e-04    9.8886891e-04    1.0734198e-03    8.9565986e-04    8.8930482e-04    1.1755048e-03    1.1102331e-03    1.4147754e-03    2.0460978e-03    1.9693541e-03    6.6646835e-02
   4.0901858e+01    9.0200367e-01    6.0963876e-03    3.7812323e-03    2.1972354e-03    1.7251246e-03    1.4873676e-03    1.5030500e-03    1.1441048e-03    1.0226538e-03    9.0363220e-04    1.0239692e-03    1.0343549e-03    8.8898931e-04    9.5455900e-04    1.1388272e-03    1.1030532e-03    1.3742955e-03    2.0516277e-03    2.0430529e-03    6.6522815e-02
   4.1006937e+01    9.0222309e-01    6.0166612e-03    3.9439632e-03    2.0960113e-03    1.8253666e-03    1.4812556e-03    1.2555586e-03    1.2782420e-03    1.0061409e-03    9.7412484e-04    8.9004888e-04    1.1233619e-03    8.5034047e-04    9.7317166e-04    1.1131270e-03    1.2206687e-03    1.3622760e-03    1.8469830e-03    2.1825154e-03    6.6337090e-02
   4.1111732e+01    9.0231785e-01    6.2661802e-03    3.7585074e-03    2.2365637e-03    1.7887805e-03    1.4149347e-03    1.3613885e-03    1.1610302e-03    1.0228735e-03    8.6648675e-04    9.2085451e-04    1.1561985e-03    8.7211297e-04    1.0563209e-03    1.0924205e-03    1.2781726e-03    1.5253029e-03    1.5013099e-03    2.1229644e-03    6.6279745e-02
   4.1216711e+01    9.0253687e-01    6.2326898e-03    3.7411164e-03    2.2721946e-03    1.6966099e-03    1.4934887e-03    1.3324949e-03    1.0918427e-03    1.0799195e-03    8.8778268e-04    9.0973156e-04    1.0765399e-03    1.0257762e-03    1.0065288e-03    1.0846497e-03    1.2515412e-03    1.4535187e-03    1.6076504e-03    2.0822904e-03    6.6136764e-02
   4.1321646e+01    9.0284666e-01    6.1281816e-03    3.7712450e-03    2.2371896e-03    1.7800740e-03    1.4637666e-03    1.2907297e-03    1.1663580e-03    8.9960178e-04    9.8042973e-04    8.0035047e-04    1.1697038e-03    1.1141736e-03    9.4746213e-04    1.2122405e-03    1.2473448e-03    1.3208416e-03    1.6841450e-03    2.0416975e-03    6.5897801e-02
   4.1426553e+01    9.0321349e-01    5.9141005e-03    3.7799181e-03    2.4525301e-03    1.6277361e-03    1.4163733e-03    1.2047525e-03    1.2276895e-03    1.0188226e-03    8.9280354e-04    7.7106255e-04    1.3418531e-03    9.4365224e-04    1.0224655e-03    1.2062001e-03    1.2470222e-03    1.4619378e-03    1.4403556e-03    2.1566208e-03    6.5660618e-02
   4.1531446e+01    9.0341394e-01    5.9290270e-03    3.7698396e-03    2.3268784e-03    1.8231514e-03    1.3402147e-03    1.1912232e-03    1.1095720e-03    1.1377022e-03    8.1081568e-04    9.4119426e-04    1.1613242e-03    9.7347926e-04    1.1429632e-03    1.1846709e-03    1.2117105e-03    1.3877258e-03    1.4622899e-03    2.1274464e-03    6.5554833e-02
   4.1636323e+01    9.0371471e-01    5.8755662e-03    3.6678872e-03    2.4384568e-03    1.7763909e-03    1.2628273e-03    1.1873579e-03    1.1229671e-03    1.0880292e-03    9.4763620e-04    1.0360130e-03    9.7660698e-04    1.1105777e-03    1.0926055e-03    1.2133994e-03    1.1838197e-03    1.3547568e-03    1.4075093e-03    1.9763649e-03    6.5566519e-02
   4.1741127e+01    9.0383457e-01    6.0184385e-03    3.6134218e-03    2.3889280e-03    1.7692617e-03    1.2832493e-03    1.2434608e-03    1.1214608e-03    1.0278740e-03    1.1684055e-03    8.1996685e-04    1.0910967e-03    1.0181886e-03    1.2147719e-03    9.8731019e-04    1.4019995e-03    1.1686987e-03    1.4555062e-03    1.9825825e-03    6.5390807e-02
   4.1845911e+01    9.0408197e-01    6.1082792e-03    3.5159811e-03    2.4404691e-03    1.7643827e-03    1.2376906e-03    1.1796330e-03    1.1744552e-03    1.0252228e-03    1.0712841e-03    1.0031211e-03    8.7888710e-04    1.0244690e-03    1.1108174e-03    1.2705422e-03    1.3641040e-03    1.0895258e-03    1.5052568e-03    1.9112690e-03    6.5242640e-02
   4.1950673e+01    9.0442050e-01    5.9841542e-03    3.5463387e-03    2.2530654e-03    1.8560510e-03    1.2958686e-03    1.1988689e-03    1.0729518e-03    1.2272854e-03    9.1108209e-04    1.0265379e-03    9.1510584e-04    1.0246193e-03    1.0047856e-03    1.3527887e-03    1.2301045e-03    1.1752782e-03    1.6902572e-03    1.8100128e-03    6.5004344e-02
   4.2003057e+01    9.0459087e-01    6.0348041e-03    3.3950196e-03    2.3379314e-03    1.8034283e-03    1.3074015e-03    1.1398107e-03    1.1425961e-03    1.1990964e-03    1.0272098e-03    8.7176225e-04    1.0181152e-03    9.2723801e-04    1.1440806e-03    1.2000354e-03    1.2572351e-03    1.1177894e-03    1.7610405e-03    1.8814601e-03    6.4843073e-02
   4.2107802e+01    9.0486878e-01    5.9123224e-03    3.3588431e-03    2.2024788e-03    1.9495819e-03    1.3831769e-03    1.1445650e-03    1.1764097e-03    1.0628864e-03    1.0861904e-03    9.0822472e-04    1.0919258e-03    8.2743174e-04    1.3528497e-03    9.5386187e-04    1.2123441e-03    1.1814567e-03    1.7296676e-03    1.8680496e-03    6.4728951e-02
   4.2212516e+01    9.0512358e-01    5.9307250e-03    3.2973590e-03    2.2595765e-03    1.8829810e-03    1.4332754e-03    1.2180068e-03    1.1230615e-03    1.0659518e-03    1.1073918e-03    8.9058812e-04    9.3504647e-04    1.0682392e-03    1.1263288e-03    9.7638481e-04    1.1805460e-03    1.1811632e-03    1.7430180e-03    1.8981737e-03    6.4558605e-02
   4.2317234e+01    9.0524156e-01    5.9035481e-03    3.4097691e-03    2.2006501e-03    1.7985662e-03    1.5330915e-03    1.3092091e-03    1.1559705e-03    1.0519061e-03    1.0854188e-03    8.6125964e-04    9.6884220e-04    1.1330590e-03    9.8016339e-04    9.3476699e-04    1.1961376e-03    1.3502257e-03    1.6235025e-03    1.7726705e-03    6.4489685e-02
   4.2421946e+01    9.0561295e-01    5.8396650e-03    3.1778917e-03    2.3686830e-03    1.7550943e-03    1.6963420e-03    1.2248390e-03    1.0459038e-03    1.0916343e-03    1.0489755e-03    9.4859677e-04    8.9384078e-04    1.0794265e-03    9.8565742e-04    8.7249927e-04    1.0523759e-03    1.5388953e-03    1.5731744e-03    2.1477835e-03    6.4045771e-02
   4.2526633e+01    9.0584347e-01    5.9433868e-03    3.1442455e-03    2.2110425e-03    1.8871453e-03    1.6300719e-03    1.2209483e-03    1.0197836e-03    1.0816179e-03    1.0581352e-03    1.0458947e-03    8.9528582e-04    9.7124623e-04    1.0161907e-03    7.7342042e-04    1.1673639e-03    1.3692678e-03    1.6367940e-03    2.2724568e-03    6.3812231e-02
   4.2631318e+01    9.0615132e-01    5.9766649e-03    2.9535422e-03    2.2231730e-03    2.0659607e-03    1.6214845e-03    1.1177141e-03    9.8415797e-04    1.2755627e-03    8.7467086e-04    1.1177279e-03    8.8931485e-04    8.7295459e-04    9.9408171e-04    7.9393463e-04    1.1150579e-03    1.4933272e-03    1.6357639e-03    2.2211138e-03    6.3622468e-02
   4.2735472e+01    9.0639826e-01    5.9102740e-03    2.9696894e-03    2.1684036e-03    1.9760250e-03    1.7339191e-03    1.1052747e-03    1.0966163e-03    1.2701029e-03    8.4824249e-04    1.0184399e-03    9.2698316e-04    9.8720665e-04    7.9059472e-04    8.5150931e-04    1.2095978e-03    1.4299191e-03    1.7477449e-03    2.0733203e-03    6.3487873e-02
   4.2840071e+01    9.0663572e-01    5.8304205e-03    3.0092768e-03    2.3500201e-03    1.8841096e-03    1.6744230e-03    1.0467467e-03    1.2396992e-03    1.0479539e-03    9.3614821e-04    9.5315456e-04    1.1128325e-03    8.2249311e-04    7.8121471e-04    9.6608089e-04    1.2488595e-03    1.4013383e-03    1.6525685e-03    2.1621258e-03    6.3244814e-02
   4.2941925e+01    9.0686931e-01    5.7984172e-03    3.0537700e-03    2.2658354e-03    1.9417539e-03    1.6406121e-03    1.1801695e-03    1.0837545e-03    1.0897554e-03    8.5450195e-04    1.0248003e-03    1.0788268e-03    8.5987358e-04    6.9568620e-04    1.0619781e-03    1.2517606e-03    1.3444220e-03    1.6754377e-03    2.0558416e-03    6.3173490e-02
   4.3041146e+01    9.0707124e-01    5.6228612e-03    3.2729959e-03    2.3589085e-03    1.8467465e-03    1.5927855e-03    1.1713966e-03    1.1686688e-03    9.2463255e-04    1.0159230e-03    9.2713476e-04    1.1645555e-03    7.4379435e-04    8.2275351e-04    9.3510510e-04    1.2296051e-03    1.4008635e-03    1.6230286e-03    2.2525765e-03    6.2854427e-02
   4.3140513e+01    9.0727412e-01    5.6702208e-03    3.2659400e-03    2.3261890e-03    1.8722200e-03    1.5712763e-03    1.2149831e-03    1.1222204e-03    7.9160191e-04    1.1072807e-03    9.2650177e-04    1.1129309e-03    7.9812313e-04    8.3670234e-04    1.0771721e-03    1.0868948e-03    1.4312228e-03    1.5378641e-03    2.1676470e-03    6.2808885e-02
   4.3240001e+01    9.0747150e-01    5.7022205e-03    3.2732951e-03    2.3112934e-03    1.6976931e-03    1.5847334e-03    1.3759940e-03    1.0179156e-03    9.3269114e-04    1.0742510e-03    8.4408995e-04    1.0232702e-03    9.5420085e-04    8.6397242e-04    9.2541044e-04    1.3280732e-03    1.3532305e-03    1.4241639e-03    2.2811891e-03    6.2560814e-02
   4.3339589e+01    9.0762024e-01    5.7704793e-03    3.2803735e-03    2.2422256e-03    1.8180839e-03    1.4162687e-03    1.5207677e-03    8.9666208e-04    9.6254469e-04    1.0534713e-03    8.9851757e-04    8.9989883e-04    9.7383716e-04    1.0221743e-03    9.8105208e-04    1.1104417e-03    1.3579669e-03    1.6778300e-03    2.2220795e-03    6.2275084e-02
   4.3439272e+01    9.0786956e-01    5.7016634e-03    3.3128013e-03    2.1887220e-03    1.8722744e-03    1.5271295e-03    1.3571245e-03    9.4886161e-04    1.0352246e-03    9.4481852e-04    8.4783322e-04    9.6457593e-04    1.0307942e-03    1.1098422e-03    8.9836783e-04    1.1474146e-03    1.2290797e-03    1.6174841e-03    2.3516231e-03    6.2044801e-02
   4.3539065e+01    9.0814265e-01    5.7056965e-03    3.2980506e-03    2.1997050e-03    1.8193205e-03    1.5592770e-03    1.2155820e-03    1.0470210e-03    1.0008357e-03    8.7201787e-04    8.7090670e-04    9.8102245e-04    1.0642147e-03    1.0352615e-03    1.0124714e-03    1.1307025e-03    1.1578816e-03    1.7071082e-03    2.2254349e-03    6.1954842e-02
   4.3638956e+01    9.0839194e-01    5.6113353e-03    3.3559239e-03    2.3209080e-03    1.6544181e-03    1.5966550e-03    1.1536662e-03    9.9821385e-04    1.0765718e-03    8.0641367e-04    8.5740727e-04    1.1853552e-03    9.0788446e-04    1.1786619e-03    1.0509459e-03    9.5663622e-04    1.3624933e-03    1.4667510e-03    2.2168074e-03    6.1851009e-02
   4.3738952e+01    9.0858129e-01    5.6679988e-03    3.2869123e-03    2.3359235e-03    1.7721360e-03    1.4020768e-03    1.1800989e-03    1.1295211e-03    9.6727757e-04    7.6283507e-04    1.1005543e-03    1.0068209e-03    9.5811833e-04    1.1202409e-03    9.7506393e-04    9.3578036e-04    1.4706504e-03    1.5181022e-03    2.2572824e-03    6.1571313e-02
   4.3839041e+01    9.0874677e-01    5.7760767e-03    3.2615588e-03    2.3505338e-03    1.7269852e-03    1.3331066e-03    1.1259929e-03    1.2050866e-03    9.6319013e-04    7.6480041e-04    1.1299607e-03    1.0226478e-03    1.0062186e-03    9.9689305e-04    1.0182046e-03    1.0670549e-03    1.3449067e-03    1.4463329e-03    2.1931152e-03    6.1520565e-02
   4.3939230e+01    9.0898703e-01    5.8323996e-03    3.1808031e-03    2.2032469e-03    1.8230223e-03    1.2737730e-03    1.2585917e-03    1.1399156e-03    9.3699670e-04    1.0639113e-03    8.0740309e-04    1.1423666e-03    1.0118252e-03    9.7846176e-04    8.4419036e-04    1.3430392e-03    1.1995083e-03    1.4404820e-03    2.1267428e-03    6.1406289e-02
   4.4039524e+01    9.0918581e-01    5.8748523e-03    3.1606350e-03    2.2608934e-03    1.6125115e-03    1.3952950e-03    1.2791059e-03    1.1192741e-03    8.7291447e-04    1.0663839e-03    1.0608888e-03    9.3309945e-04    9.6122531e-04    1.0694568e-03    9.7936904e-04    1.0240873e-03    1.3747339e-03    1.4861576e-03    2.0105737e-03    6.1272729e-02
   4.4139924e+01    9.0938086e-01    5.9070698e-03    3.0155183e-03    2.3151468e-03    1.6124166e-03    1.4654307e-03    1.3025062e-03    1.0585281e-03    1.1302390e-03    7.8873898e-04    1.1165410e-03    1.0519177e-03    7.9508720e-04    8.9870284e-04    1.2941416e-03    9.0147961e-04    1.3890401e-03    1.4847935e-03    2.1943234e-03    6.0897518e-02
   4.4240417e+01    9.0971241e-01    5.7933017e-03    3.0220385e-03    2.2419886e-03    1.5013432e-03    1.6773990e-03    1.2193708e-03    1.0590689e-03    1.1202377e-03    8.9103539e-04    1.1193473e-03    9.0882742e-04    9.2723338e-04    9.6442026e-04    1.1166359e-03    8.8686192e-04    1.3944258e-03    1.4673578e-03    2.2833181e-03    6.0693376e-02
   4.4341014e+01    9.0976610e-01    5.9821163e-03    2.9397659e-03    2.2426718e-03    1.6012969e-03    1.5500708e-03    1.1800449e-03    1.3113241e-03    1.0355466e-03    8.5148420e-04    1.1294469e-03    1.0071974e-03    8.4581860e-04    1.0498059e-03    8.8816984e-04    1.0420957e-03    1.3889766e-03    1.3751428e-03    2.1139358e-03    6.0698984e-02
   4.4436119e+01    9.1014115e-01    5.8615356e-03    2.9836994e-03    2.1406976e-03    1.5866073e-03    1.5464138e-03    1.2509559e-03    1.2234894e-03    1.0967972e-03    7.7377723e-04    9.8624506e-04    1.0639427e-03    9.9368341e-04    9.3942134e-04    9.3859099e-04    1.0232393e-03    1.4724790e-03    1.3114227e-03    2.0902887e-03    6.0575561e-02
   4.4525712e+01    9.1026044e-01    5.8405480e-03    3.0791540e-03    2.1282158e-03    1.5998784e-03    1.3618767e-03    1.4807259e-03    1.1914238e-03    1.0437335e-03    9.0999622e-04    9.1864826e-04    1.1323082e-03    9.6282586e-04    8.5801748e-04    8.9254704e-04    1.1592748e-03    1.3005192e-03    1.3613729e-03    2.1563273e-03    6.0362167e-02
   4.4615377e+01    9.1057227e-01    5.7225389e-03    3.1223859e-03    2.0769147e-03    1.4937026e-03    1.4639510e-03    1.4572898e-03    1.1508310e-03    1.1477286e-03    9.0962066e-04    9.8250799e-04    1.1396552e-03    7.2242977e-04    8.8591599e-04    1.0643821e-03    1.1135748e-03    1.1703256e-03    1.6123189e-03    2.1281201e-03    6.0063539e-02
   4.4705097e+01    9.1059009e-01    5.9686767e-03    3.0263037e-03    2.0242751e-03    1.4919479e-03    1.6049553e-03    1.4618700e-03    9.9033069e-04    1.0833376e-03    1.0716209e-03    9.7359232e-04    1.0904846e-03    7.8655725e-04    8.4896460e-04    9.9325582e-04    1.1740385e-03    1.1128235e-03    1.7778111e-03    1.9974812e-03    5.9931583e-02
   4.4839818e+01    9.1096037e-01    5.9874375e-03    2.7970383e-03    2.1469175e-03    1.5281508e-03    1.4710223e-03    1.4942957e-03    1.0681628e-03    1.1301589e-03    1.1679408e-03    9.9480155e-04    8.3985761e-04    7.9595926e-04    1.0134496e-03    8.8793914e-04    1.1266879e-03    1.1505362e-03    1.6605861e-03    2.1888477e-03    5.9589837e-02
   4.4928636e+01    9.1108765e-01    6.0734828e-03    2.7217659e-03    2.1628383e-03    1.5983028e-03    1.4811529e-03    1.4978329e-03    1.0390924e-03    1.1446401e-03    1.1390813e-03    9.8164553e-04    8.7417904e-04    7.1384445e-04    1.0492951e-03    9.3417492e-04    1.0927758e-03    1.1622691e-03    1.6879262e-03    2.1290317e-03    5.9429023e-02
   4.5017514e+01    9.1114000e-01    6.1318754e-03    2.8773852e-03    2.0882254e-03    1.5209048e-03    1.5998694e-03    1.3690252e-03    1.0482805e-03    1.2754024e-03    9.7022760e-04    1.0471106e-03    9.0431555e-04    7.3247567e-04    9.3103107e-04    1.1090012e-03    1.0686381e-03    1.1434426e-03    1.7171060e-03    2.0842724e-03    5.9241410e-02
   4.5106451e+01    9.1136458e-01    6.0100502e-03    2.9457725e-03    2.1916583e-03    1.5582418e-03    1.4013049e-03    1.4436110e-03    1.1433418e-03    1.2099497e-03    8.6408295e-04    1.1380437e-03    8.1083499e-04    8.8529809e-04    8.1821857e-04    1.0654341e-03    1.0746142e-03    1.1630216e-03    1.5818255e-03    2.3285882e-03    5.9001531e-02
   4.5239971e+01    9.1173739e-01    5.8125171e-03    3.0513490e-03    2.1595311e-03    1.6654633e-03    1.2581696e-03    1.4803971e-03    1.2944740e-03    9.7115146e-04    1.0322585e-03    1.0744456e-03    8.5450656e-04    7.6712584e-04    7.2153914e-04    1.1100485e-03    1.1931771e-03    1.4038690e-03    1.4228348e-03    2.2015310e-03    5.8788220e-02
   4.5329051e+01    9.1184320e-01    6.0590733e-03    2.7961050e-03    2.3760828e-03    1.7266654e-03    1.0403640e-03    1.3555916e-03    1.3267949e-03    1.0861517e-03    1.0502370e-03    1.0482768e-03    9.0610571e-04    7.5302777e-04    8.2283521e-04    9.8181571e-04    1.1750959e-03    1.4990959e-03    1.3046667e-03    2.1585566e-03    5.8690262e-02
   4.5418192e+01    9.1207632e-01    5.9424078e-03    3.0081038e-03    2.3738887e-03    1.5319534e-03    1.0866809e-03    1.4985119e-03    1.2383930e-03    9.7851914e-04    1.1650327e-03    9.9376921e-04    8.9584682e-04    6.6950859e-04    8.6105581e-04    1.0525190e-03    1.2289191e-03    1.3658149e-03    1.6018265e-03    2.0192439e-03    5.8411685e-02
   4.5507399e+01    9.1235008e-01    5.8060787e-03    2.9257753e-03    2.5888752e-03    1.4329171e-03    1.0859256e-03    1.4166718e-03    1.2610198e-03    1.1510754e-03    1.0647072e-03    8.7910372e-04    9.5587224e-04    7.1865474e-04    8.6389950e-04    1.0160308e-03    1.3583587e-03    1.3392523e-03    1.5724430e-03    1.8475919e-03    5.8365669e-02
   4.5641329e+01    9.1275500e-01    5.7252674e-03    3.0025649e-03    2.4641547e-03    1.3898448e-03    1.1119416e-03    1.4226831e-03    1.3750910e-03    9.8247232e-04    1.0164423e-03    1.0205914e-03    7.8192636e-04    8.4363451e-04    8.5323681e-04    1.0604882e-03    1.4667650e-03    1.1422210e-03    1.6604613e-03    1.6482894e-03    5.8276925e-02
   4.5730686e+01    9.1297152e-01    5.8383297e-03    2.9831387e-03    2.3206254e-03    1.4559913e-03    1.0385652e-03    1.3181459e-03    1.4633891e-03    9.0986347e-04    1.0113929e-03    1.1170661e-03    7.6920746e-04    1.0026222e-03    7.8861718e-04    1.1309094e-03    1.3036996e-03    1.1538909e-03    1.5283688e-03    1.7711411e-03    5.8123516e-02
   4.5820102e+01    9.1320893e-01    5.7084115e-03    3.0885287e-03    2.1867716e-03    1.6032679e-03    9.9806413e-04    1.2652095e-03    1.4538254e-03    9.8684735e-04    9.8796608e-04    1.0261282e-03    7.9030366e-04    1.1475612e-03    7.0587715e-04    1.2221555e-03    1.0353306e-03    1.4279363e-03    1.5568218e-03    1.7817738e-03    5.7818289e-02
   4.5909583e+01    9.1340393e-01    5.8015284e-03    3.0864308e-03    2.0771757e-03    1.5629476e-03    1.0446770e-03    1.4585391e-03    1.0887708e-03    1.1147224e-03    1.2415459e-03    7.4634131e-04    9.1975565e-04    9.9463756e-04    9.4750294e-04    1.1031507e-03    1.0322974e-03    1.3525252e-03    1.6435851e-03    1.8057728e-03    5.7574160e-02
   4.6043921e+01    9.1352291e-01    5.8661108e-03    3.1338647e-03    2.0063793e-03    1.5629744e-03    1.2242013e-03    1.4841474e-03    9.1776831e-04    1.1922767e-03    1.1429034e-03    8.6397365e-04    9.4268055e-04    9.5698021e-04    1.1153374e-03    8.2516643e-04    1.2336947e-03    1.1976301e-03    1.5464222e-03    1.9276621e-03    5.7336919e-02
   4.6133558e+01    9.1375140e-01    5.8395912e-03    3.1750589e-03    1.9474931e-03    1.5246783e-03    1.2786920e-03    1.3898209e-03    9.7264318e-04    1.1643150e-03    1.1041787e-03    1.1200381e-03    7.0980751e-04    1.0847492e-03    1.1732690e-03    6.4988527e-04    1.1937257e-03    1.3622991e-03    1.3904737e-03    2.0305178e-03    5.7137364e-02
   4.6222794e+01    9.1387009e-01    5.9150992e-03    3.2848179e-03    1.7895822e-03    1.7272760e-03    1.1467603e-03    1.3625916e-03    9.4696043e-04    1.2647021e-03    9.9089252e-04    1.0981944e-03    8.1272481e-04    1.0215286e-03    1.1064632e-03    7.2230305e-04    1.2969298e-03    1.1768998e-03    1.4251859e-03    2.0102144e-03    5.7030779e-02
   4.6302702e+01    9.1397150e-01    6.1712086e-03    2.9827137e-03    1.9257412e-03    1.7180265e-03    1.1674553e-03    1.2788987e-03    9.1031558e-04    1.3625681e-03    1.0478293e-03    1.0277084e-03    9.0307129e-04    1.2367471e-03    7.2067057e-04    9.2582922e-04    1.0865024e-03    1.3200725e-03    1.3358568e-03    2.0242494e-03    5.6883038e-02
   4.6427150e+01    9.1419843e-01    6.1788167e-03    3.0451474e-03    1.8619538e-03    1.7714729e-03    1.1697891e-03    1.2175353e-03    9.0529100e-04    1.4257552e-03    1.0422900e-03    9.0881959e-04    1.0807066e-03    1.0393870e-03    8.1147970e-04    8.0690194e-04    1.2468789e-03    1.2230769e-03    1.6010075e-03    1.6760812e-03    5.6789184e-02
   4.6516091e+01    9.1442242e-01    6.0760547e-03    3.0403487e-03    2.0073208e-03    1.6175715e-03    1.1786075e-03    1.1803848e-03    1.0873251e-03    1.3005943e-03    1.1094373e-03    7.7265541e-04    1.2604916e-03    9.9381320e-04    7.8002228e-04    7.9544099e-04    1.2404079e-03    1.1923260e-03    1.7248631e-03    1.6238920e-03    5.6596027e-02
   4.6640684e+01    9.1467609e-01    6.1569600e-03    2.9303400e-03    2.3111572e-03    1.2575110e-03    1.3192415e-03    1.0113013e-03    1.1924597e-03    1.2842151e-03    1.1319357e-03    8.9225917e-04    1.1859724e-03    1.0752765e-03    6.2438539e-04    8.7857108e-04    1.1824223e-03    1.2306519e-03    1.5396431e-03    2.0136080e-03    5.6106001e-02
   4.6720836e+01    9.1496701e-01    6.0496727e-03    2.9029470e-03    2.2233696e-03    1.3525607e-03    1.2574313e-03    1.0527271e-03    1.2826294e-03    1.1999265e-03    1.0738617e-03    1.0137146e-03    1.1130269e-03    9.4482561e-04    7.9164493e-04    9.3614300e-04    1.2002730e-03    1.1555784e-03    1.4589126e-03    2.0246521e-03    5.5999094e-02
   4.6813456e+01    9.1516301e-01    5.9799946e-03    3.0339276e-03    2.1171238e-03    1.3760423e-03    1.2254618e-03    1.2611319e-03    1.2365606e-03    1.1234226e-03    1.0681754e-03    1.0642524e-03    1.1325685e-03    8.3898565e-04    6.7133069e-04    1.1010516e-03    1.0708915e-03    1.3360071e-03    1.3016274e-03    2.1063897e-03    5.5792043e-02
   4.6938223e+01    9.1564663e-01    5.7072214e-03    3.0674999e-03    2.1059007e-03    1.3740278e-03    1.1722541e-03    1.3720820e-03    1.1601294e-03    1.1601201e-03    9.8755744e-04    1.1044304e-03    1.0292790e-03    8.4669267e-04    1.0285694e-03    9.6401012e-04    9.8727342e-04    1.2721620e-03    1.5074426e-03    1.9489574e-03    5.5557756e-02
   4.7027483e+01    9.1596109e-01    5.5471099e-03    3.3458943e-03    1.7816756e-03    1.3708862e-03    1.3550492e-03    1.3568737e-03    1.1009333e-03    1.2224961e-03    9.2492523e-04    1.1702718e-03    8.0135213e-04    8.2200481e-04    1.2523557e-03    9.1394622e-04    1.0205989e-03    1.2637111e-03    1.6948913e-03    1.6668939e-03    5.5427040e-02
   4.7116798e+01    9.1623133e-01    5.4474462e-03    3.2637548e-03    1.8118856e-03    1.3516866e-03    1.5065676e-03    1.2714923e-03    1.2036650e-03    1.0443792e-03    9.4655713e-04    1.1426557e-03    7.5000759e-04    9.6845321e-04    1.1522437e-03    1.0744107e-03    1.0011662e-03    1.1405613e-03    1.7073541e-03    1.8173032e-03    5.5167077e-02
   4.7206168e+01    9.1626255e-01    5.7172034e-03    3.1090132e-03    1.9002315e-03    1.2327364e-03    1.6448354e-03    1.2812545e-03    1.2484818e-03    7.8393099e-04    1.3048519e-03    8.6579764e-04    6.5050272e-04    1.4128465e-03    8.7852528e-04    1.0543342e-03    9.2894211e-04    1.1786434e-03    1.6875108e-03    1.9063744e-03    5.4951430e-02
   4.7340324e+01    9.1652218e-01    5.7986282e-03    3.0649763e-03    1.8638641e-03    1.2676976e-03    1.6288581e-03    1.5267075e-03    9.0510335e-04    1.0900058e-03    1.1140634e-03    6.5123174e-04    7.9377746e-04    1.3535605e-03    1.0257862e-03    9.6917931e-04    8.6678675e-04    1.2053384e-03    1.7974448e-03    1.7498268e-03    5.4804985e-02
   4.7429827e+01    9.1666253e-01    5.7482311e-03    3.1089751e-03    1.8747252e-03    1.3461644e-03    1.7039966e-03    1.3399696e-03    9.2743565e-04    1.0383928e-03    1.1098048e-03    6.3223381e-04    1.1120474e-03    1.3305933e-03    9.0051554e-04    9.4549662e-04    8.0420653e-04    1.3525380e-03    1.6222953e-03    1.8364286e-03    5.4603416e-02
   4.7518643e+01    9.1704670e-01    5.5602963e-03    3.0836651e-03    1.7838335e-03    1.6003680e-03    1.5349045e-03    1.3006959e-03    1.1628137e-03    8.9392984e-04    9.0446650e-04    7.9693966e-04    1.1233352e-03    1.2580371e-03    8.4816527e-04    1.0184492e-03    1.0394443e-03    1.3859435e-03    1.2896688e-03    1.9770009e-03    5.4391346e-02
   4.7607525e+01    9.1723312e-01    5.5846756e-03    3.0564699e-03    1.9830236e-03    1.5628994e-03    1.4435737e-03    1.1556717e-03    1.2394134e-03    8.5479445e-04    8.2436910e-04    9.1225705e-04    1.3313252e-03    1.1211249e-03    7.2739412e-04    9.4512738e-04    1.0317163e-03    1.4716128e-03    1.4312369e-03    1.8422829e-03    5.4247913e-02
   4.7740959e+01    9.1741481e-01    5.5725544e-03    3.0414256e-03    2.1292980e-03    1.6008050e-03    1.2548723e-03    1.5048159e-03    8.8383002e-04    8.5669959e-04    9.5792847e-04    9.6505746e-04    1.3249248e-03    8.2847416e-04    8.2913775e-04    1.1987272e-03    1.0559998e-03    1.2884681e-03    1.3768840e-03    1.8892869e-03    5.4026003e-02
   4.7829986e+01    9.1751542e-01    5.6037177e-03    2.9939153e-03    2.2150746e-03    1.6865162e-03    1.2409287e-03    1.4196051e-03    9.2662931e-04    8.4476330e-04    8.0613640e-04    1.3955959e-03    9.4406970e-04    8.6413554e-04    9.7263369e-04    1.1286176e-03    1.0567673e-03    1.2376694e-03    1.5035441e-03    1.7370032e-03    5.3907252e-02
   4.7919034e+01    9.1790070e-01    5.4093326e-03    3.0518529e-03    2.2872728e-03    1.5150979e-03    1.5648852e-03    1.0856901e-03    8.4087673e-04    9.7538885e-04    9.5273513e-04    1.3870560e-03    7.9505240e-04    8.3207102e-04    1.0901257e-03    9.7907933e-04    1.1784253e-03    1.2947799e-03    1.3858891e-03    1.6133427e-03    5.3860351e-02
   4.8008133e+01    9.1812050e-01    5.3642118e-03    3.0781380e-03    2.3029843e-03    1.4868114e-03    1.4456936e-03    1.0876004e-03    9.5628689e-04    9.0910750e-04    1.1243022e-03    1.2438593e-03    7.2966340e-04    9.5121877e-04    9.3750005e-04    1.0603446e-03    1.3356047e-03    1.1592897e-03    1.4544489e-03    1.4717592e-03    5.3780679e-02
   4.8141886e+01    9.1828074e-01    5.5926676e-03    2.9887431e-03    2.3896311e-03    1.4633555e-03    1.4111069e-03    9.4891794e-04    1.0355009e-03    1.0817908e-03    1.0076502e-03    1.1880137e-03    6.4643627e-04    1.1539118e-03    8.9287962e-04    8.5594334e-04    1.5475557e-03    1.0186135e-03    1.5041037e-03    1.5660210e-03    5.3426415e-02
   4.8231124e+01    9.1844702e-01    5.5453265e-03    3.2367281e-03    2.1775847e-03    1.5473480e-03    1.3346257e-03    9.6715879e-04    9.7052769e-04    1.1190308e-03    1.0421025e-03    1.1762456e-03    7.1415896e-04    8.6875939e-04    1.1235538e-03    9.5849517e-04    1.4213879e-03    1.0160917e-03    1.3730436e-03    1.7658838e-03    5.3194925e-02
   4.8320408e+01    9.1854896e-01    5.5468445e-03    3.3603085e-03    2.0346377e-03    1.5386999e-03    1.4515197e-03    9.3617243e-04    1.0411480e-03    1.2429008e-03    8.6895896e-04    1.0646186e-03    9.4766819e-04    7.1347609e-04    1.1280581e-03    1.0864417e-03    1.2577912e-03    1.0175044e-03    1.3168956e-03    1.9329750e-03    5.2964422e-02
   4.8409745e+01    9.1895125e-01    5.3975235e-03    3.4360647e-03    1.9038419e-03    1.5369777e-03    1.3466616e-03    1.0454381e-03    1.1837869e-03    1.0076049e-03    8.1001428e-04    1.0880156e-03    9.0900302e-04    8.7514793e-04    1.1128225e-03    1.1097020e-03    1.1558540e-03    1.3002384e-03    1.0081788e-03    2.0539008e-03    5.2767976e-02
   4.8543812e+01    9.1934027e-01    5.3278531e-03    3.5063277e-03    1.7987888e-03    1.5207533e-03    1.3705072e-03    1.0530275e-03    1.1901494e-03    8.5603434e-04    1.0464433e-03    8.9426686e-04    9.1736349e-04    9.8696380e-04    1.2527321e-03    9.9769659e-04    1.1252858e-03    1.1637393e-03    1.0377315e-03    2.0805314e-03    5.2533531e-02
   4.8633242e+01    9.1957675e-01    5.3654288e-03    3.3261987e-03    1.7901189e-03    1.5249209e-03    1.4281165e-03    1.2666048e-03    1.0319522e-03    7.5043776e-04    1.1140727e-03    8.8049230e-04    9.7416559e-04    1.0406523e-03    1.1611703e-03    9.6934385e-04    1.0889838e-03    1.1907004e-03    1.1898993e-03    1.8644773e-03    5.2465514e-02
   4.8722738e+01    9.1968191e-01    5.4974963e-03    3.2621100e-03    1.8763017e-03    1.4466779e-03    1.5082580e-03    1.1677298e-03    8.7078049e-04    1.0903473e-03    8.9836981e-04    8.5625127e-04    9.9813156e-04    1.1402699e-03    1.0391725e-03    1.1041927e-03    1.0984773e-03    1.0525664e-03    1.2568546e-03    1.8935859e-03    5.2260521e-02
   4.8811945e+01    9.1988770e-01    5.6040646e-03    3.2349057e-03    1.7968201e-03    1.4607715e-03    1.4820654e-03    1.1733670e-03    9.0758691e-04    1.0931169e-03    9.4261395e-04    8.2993617e-04    1.0212576e-03    1.1601529e-03    1.0011255e-03    1.0185399e-03    9.8342099e-04    1.1669292e-03    1.4186556e-03    1.5298861e-03    5.2287084e-02
   4.8900889e+01    9.2001693e-01    5.6010128e-03    3.2583689e-03    1.7958216e-03    1.5243239e-03    1.4857108e-03    1.1261642e-03    8.9371192e-04    1.0257896e-03    9.5312217e-04    7.8463778e-04    1.1576828e-03    1.0549890e-03    1.1747191e-03    9.1449519e-04    9.8490773e-04    1.1990719e-03    1.5080564e-03    1.4705490e-03    5.2069935e-02
   4.9034421e+01    9.2034004e-01    5.6730763e-03    3.0665181e-03    1.9584269e-03    1.6222098e-03    1.2869727e-03    1.1296561e-03    8.6592248e-04    1.0294510e-03    9.4443269e-04    8.2647072e-04    1.1677468e-03    9.9707755e-04    1.2325878e-03    8.5518950e-04    1.0352693e-03    1.0497215e-03    1.6206929e-03    1.5608350e-03    5.1737705e-02
   4.9123489e+01    9.2052877e-01    5.6011176e-03    3.0254414e-03    2.0495624e-03    1.6105755e-03    1.3581923e-03    9.8919367e-04    9.3738208e-04    1.0609775e-03    8.4053124e-04    1.0915081e-03    9.6340768e-04    9.7456039e-04    1.3392492e-03    7.9550725e-04    9.7080242e-04    1.0313704e-03    1.5693238e-03    1.7291922e-03    5.1533334e-02
   4.9212602e+01    9.2066153e-01    5.5818809e-03    3.1341344e-03    2.0818472e-03    1.6381381e-03    1.2103932e-03    9.9380098e-04    1.0437398e-03    1.1390444e-03    7.7887355e-04    9.5950000e-04    1.0380551e-03    1.1727893e-03    1.0339924e-03    7.7862364e-04    9.8612454e-04    1.2761277e-03    1.5162916e-03    1.6675075e-03    5.1307609e-02
   4.9301751e+01    9.2088146e-01    5.9108014e-03    2.7583877e-03    2.0392228e-03    1.7364164e-03    1.1648583e-03    9.2007225e-04    1.1394976e-03    1.0314617e-03    9.5171016e-04    8.0744656e-04    1.2235933e-03    9.4000279e-04    1.0765627e-03    7.2556455e-04    1.0526571e-03    1.4595209e-03    1.4068102e-03    1.7135026e-03    5.1060450e-02
   4.9435538e+01    9.2147461e-01    5.4988556e-03    2.8284611e-03    2.0813726e-03    1.6420612e-03    1.1970237e-03    9.6809638e-04    1.1626068e-03    1.0121915e-03    1.0278656e-03    6.4860994e-04    1.2117159e-03    1.0520030e-03    9.0747258e-04    7.2848818e-04    1.3519173e-03    1.1320663e-03    1.5683222e-03    1.7224823e-03    5.0783782e-02
   4.9524790e+01    9.2168640e-01    5.4972674e-03    2.7146882e-03    2.2477921e-03    1.5770245e-03    1.1285868e-03    1.0091995e-03    1.0986701e-03    1.0992611e-03    1.0016757e-03    7.6486020e-04    1.2115905e-03    8.3240072e-04    1.0694584e-03    7.3170996e-04    1.2786767e-03    1.1935180e-03    1.4419115e-03    1.8539202e-03    5.0561392e-02
   4.9614064e+01    9.2209138e-01    5.1620944e-03    2.8308530e-03    2.3400173e-03    1.3859758e-03    1.1108111e-03    1.3091263e-03    9.2975973e-04    1.0278169e-03    1.0030581e-03    8.9553381e-04    1.0083175e-03    8.2838170e-04    1.0385534e-03    8.8020239e-04    1.2930968e-03    1.1242089e-03    1.3889963e-03    1.9881564e-03    5.0363665e-02
   4.9703368e+01    9.2234304e-01    5.1054125e-03    2.8059293e-03    2.3642561e-03    1.3504021e-03    1.1623552e-03    1.1865813e-03    1.1863226e-03    8.9203672e-04    1.0605770e-03    8.7451904e-04    8.0924945e-04    9.6488838e-04    9.3838753e-04    1.1666952e-03    1.2666301e-03    8.8524584e-04    1.5648252e-03    1.9255892e-03    5.0147060e-02
   4.9837421e+01    9.2264999e-01    5.0034743e-03    2.8540194e-03    2.4075595e-03    1.2271892e-03    1.3215707e-03    1.1325243e-03    1.1142521e-03    1.0176337e-03    1.0074318e-03    7.8230053e-04    8.8033386e-04    9.7628075e-04    7.8803682e-04    1.3839118e-03    1.1135548e-03    1.0329010e-03    1.3643798e-03    2.0495520e-03    4.9893105e-02
   4.9926839e+01    9.2280848e-01    5.0656175e-03    2.7813318e-03    2.4744936e-03    1.1192291e-03    1.4422747e-03    1.3224660e-03    8.2948158e-04    1.1230924e-03    1.0774640e-03    6.8879049e-04    8.2203588e-04    9.3092721e-04    9.3645786e-04    1.3199238e-03    9.8273052e-04    1.0922820e-03    1.3722337e-03    2.0148024e-03    4.9795882e-02
   5.0016297e+01    9.2160774e-01    5.0932725e-03    3.2137011e-03    2.5319734e-03    1.8068366e-03    1.0927438e-03    1.3807654e-03    1.0820158e-03    1.2707355e-03    9.0753932e-04    1.0384008e-03    1.6742972e-03    3.1662284e-04    1.3937290e-03    1.1711047e-03    1.6270100e-03    1.1473987e-03    1.9876442e-03    2.1530984e-03    4.7503373e-02
   5.0105773e+01    9.2227760e-01    5.3655711e-03    2.3645405e-03    3.4151864e-03    1.0730020e-03    1.1353363e-03    1.5058009e-03    1.1864235e-03    7.4518265e-04    1.3233484e-03    7.6174516e-04    9.1835132e-04    6.7126112e-04    1.9140969e-03    2.0084991e-03    7.1513877e-04    1.2933115e-03    1.6590607e-03    2.3541035e-03    4.7312438e-02
   5.0214345e+01    9.2299288e-01    5.0147534e-03    3.1558171e-03    2.6389413e-03    1.2124520e-03    8.6580641e-04    1.4389314e-03    1.1768618e-03    1.2586915e-03    8.8374789e-04    7.8585979e-04    8.9280424e-04    8.0853403e-04    1.6571739e-03    1.1830245e-03    2.0468984e-03    7.6954849e-04    1.6136948e-03    2.3997951e-03    4.7203786e-02
   5.0325872e+01    9.2316113e-01    5.5118179e-03    2.6484314e-03    2.7484674e-03    1.1374135e-03    7.2961238e-04    1.6568899e-03    1.1876334e-03    1.0847608e-03    9.2941160e-04    7.8239212e-04    1.0329783e-03    6.3057279e-04    1.8251632e-03    1.1638079e-03    1.1627020e-03    1.7056759e-03    1.5982348e-03    2.5077774e-03    4.6795128e-02
   5.0437265e+01    9.2396998e-01    4.7657563e-03    2.8633397e-03    2.6564125e-03    1.0828582e-03    1.3611728e-03    1.1028233e-03    1.5721500e-03    1.1514920e-03    6.2299844e-04    4.7565469e-04    1.2379314e-03    1.7225418e-03    6.9737030e-04    1.6339531e-03    6.1060385e-04    1.7137559e-03    1.7677304e-03    2.5331827e-03    4.6458291e-02
   5.0548525e+01    9.2442508e-01    4.5425578e-03    3.1253866e-03    2.4790096e-03    9.6485025e-04    1.2802813e-03    1.3171427e-03    1.3922159e-03    1.2145786e-03    4.5853905e-04    5.1740699e-04    1.4760087e-03    1.6271153e-03    1.0483815e-03    1.2671192e-03    8.9165933e-04    1.1789930e-03    1.8614284e-03    2.5598094e-03    4.6372434e-02
   5.0604092e+01    9.2434195e-01    4.7299093e-03    3.6900231e-03    1.8996191e-03    1.0802151e-03    1.1679819e-03    1.3077065e-03    1.8266778e-03    7.5210389e-04    5.4730441e-04    4.9336184e-04    1.5075080e-03    1.5785030e-03    1.0057245e-03    1.3491363e-03    7.9900576e-04    1.2842473e-03    1.7840719e-03    2.6143905e-03    4.6240563e-02
   5.0729091e+01    9.2406021e-01    5.0098296e-03    3.0392575e-03    1.1671801e-03    8.6215898e-04    2.1860247e-03    4.0612498e-03    8.1200745e-04    1.1096399e-03    1.1515745e-04    5.4729479e-04    1.7674363e-03    1.1699410e-03    1.9141507e-03    8.1863228e-04    1.3449492e-03    1.8327740e-03    1.4949320e-03    2.0305496e-03    4.4656624e-02
   5.0815896e+01    9.2429191e-01    5.0171528e-03    3.3707887e-03    1.2234542e-03    9.3861278e-04    1.8236540e-03    3.7341269e-03    1.4661256e-03    5.8503255e-04    1.7999653e-04    5.4905551e-04    2.0480853e-03    1.2725094e-03    1.4991502e-03    7.6701413e-04    1.2664965e-03    1.4396752e-03    2.2687715e-03    1.7203152e-03    4.4538068e-02
   5.0924402e+01    9.2465660e-01    5.2860727e-03    2.9538576e-03    1.2929277e-03    7.9803397e-04    1.9382069e-03    4.1223714e-03    1.0101621e-03    5.7503111e-04    1.8965441e-04    1.4625330e-03    1.5682467e-03    6.8528380e-04    1.6901719e-03    5.6483432e-04    1.4119038e-03    1.3470260e-03    3.0889313e-03    9.6030573e-04    4.4397842e-02
   5.1035139e+01    9.2436730e-01    6.5392835e-03    2.3861938e-03    9.9136967e-04    9.6838472e-04    2.7943812e-03    3.7292066e-03    8.8855877e-04    1.5295968e-04    4.9241388e-04    1.2231197e-03    2.0076371e-03    6.3670229e-04    1.0267805e-03    8.2881308e-04    1.0205888e-03    1.7113102e-03    2.9499829e-03    1.5892507e-03    4.3695760e-02
   5.1145748e+01    9.2503864e-01    5.9129463e-03    2.4964086e-03    1.0362339e-03    1.1109287e-03    3.5871618e-03    2.6793003e-03    7.9605582e-04    4.7077340e-04    4.2675254e-04    1.1550189e-03    2.0013701e-03    5.8528844e-04    1.0170259e-03    8.8194635e-04    9.5517871e-04    2.0715547e-03    2.1758629e-03    1.9819530e-03    4.3619600e-02
   5.1256229e+01    9.2505055e-01    6.2050193e-03    2.4580529e-03    1.0199859e-03    1.0639711e-03    3.6442941e-03    2.5365138e-03    8.9404429e-04    3.2772514e-04    1.5108122e-03    1.1667947e-04    2.5724764e-03    6.4034140e-05    1.0469287e-03    9.1516380e-04    7.5279954e-04    1.6764689e-03    2.6880593e-03    1.9043339e-03    4.3552087e-02
   5.1349630e+01    9.2508965e-01    6.3479515e-03    2.4623819e-03    1.0789717e-03    1.9013119e-03    3.2030130e-03    2.4786909e-03    4.8355037e-04    5.4863949e-04    1.2644949e-03    1.4957904e-03    1.2503299e-03    0.0000000e+00    1.0440723e-03    1.0480730e-03    1.0638552e-03    1.3958945e-03    3.0336058e-03    1.4426616e-03    4.3367064e-02
   5.1427946e+01    9.2543546e-01    6.1540604e-03    2.4571001e-03    1.0766784e-03    2.2953267e-03    3.1789089e-03    2.0492076e-03    4.5960396e-04    1.4760106e-03    2.6692957e-04    2.1976717e-03    5.6153221e-04    1.1367323e-04    5.4386685e-04    1.4870677e-03    1.1857661e-03    1.3250558e-03    2.9480151e-03    1.5864299e-03    4.3201636e-02
   5.1525841e+01    9.2558580e-01    6.1355741e-03    2.5079212e-03    1.2532800e-03    2.0359547e-03    3.1870954e-03    2.0557225e-03    4.4721438e-04    1.6021441e-03    1.9252006e-04    2.2554487e-03    4.9642155e-04    2.5937953e-04    4.8452905e-04    1.3370242e-03    1.4808314e-03    1.1918388e-03    2.4164781e-03    2.0228041e-03    4.3052022e-02
   5.1635882e+01    9.2492464e-01    6.9152412e-03    3.0354653e-03    1.1404208e-03    2.9235621e-03    2.2422346e-03    2.8351552e-03    7.0627131e-04    9.6456881e-04    1.5118613e-03    1.4336201e-03    1.1611742e-03    2.6985382e-04    4.7861137e-04    8.7663461e-04    1.1827791e-03    1.5111180e-03    2.7328973e-03    1.5872317e-03    4.1566661e-02
   5.1773434e+01    9.2618959e-01    8.1246557e-03    1.3004844e-03    1.9790395e-03    1.5661715e-03    3.4577577e-03    2.0032058e-03    1.1958812e-03    4.6755701e-04    2.0450163e-03    4.7493608e-04    1.4253922e-03    0.0000000e+00    0.0000000e+00    1.3458938e-03    1.4770648e-03    1.6577129e-03    2.1736142e-03    1.7138513e-03    4.1402174e-02
   5.1945373e+01    9.2729199e-01    7.6550380e-03    1.4472672e-03    1.9706835e-03    1.5630161e-03    2.5506835e-03    2.7246592e-03    1.2473511e-03    1.3579425e-03    9.7505010e-04    5.5305404e-04    1.1500797e-03    0.0000000e+00    0.0000000e+00    2.0752752e-03    1.0004529e-03    1.4382024e-03    2.1626900e-03    1.6487720e-03    4.1187796e-02
   5.2148124e+01    9.2795845e-01    7.3672989e-03    1.6167198e-03    2.2322084e-03    1.4018976e-03    2.3449644e-03    3.8458735e-03    9.5238351e-04    8.9783717e-04    7.3662195e-04    2.6620213e-04    1.1605251e-03    0.0000000e+00    7.5924003e-04    1.5986932e-03    7.5571886e-04    2.3176887e-03    1.2373083e-03    1.6689376e-03    4.0881430e-02
   5.2351004e+01    9.2841956e-01    7.2699979e-03    2.9477316e-03    8.8279940e-04    2.1805518e-03    2.7893165e-03    1.7172112e-03    1.8757693e-03    1.0957585e-03    4.6767844e-04    2.6485812e-04    8.7243022e-04    2.8171784e-04    1.9151509e-03    7.5018311e-04    1.3648752e-03    1.8583613e-03    7.7293400e-04    1.6296236e-03    4.0643487e-02
   5.2553981e+01    9.2969730e-01    6.0601327e-03    3.6679006e-03    1.0123652e-03    2.0586069e-03    2.3085109e-03    2.7130964e-03    1.5570426e-03    8.5899662e-04    2.6357564e-04    0.0000000e+00    8.6776292e-04    7.5022558e-04    1.4181261e-03    7.6260561e-04    1.8476894e-03    1.3579287e-03    1.4929348e-03    1.3330320e-03    3.9972166e-02
   5.2757047e+01    9.3008931e-01    5.9188314e-03    3.7579193e-03    1.0077772e-03    3.2792589e-03    1.5164590e-03    1.7950077e-03    2.0019495e-03    8.5444628e-04    2.6232240e-04    0.0000000e+00    1.1533076e-03    1.0084537e-03    9.1275817e-04    9.0587442e-04    2.1298641e-03    9.1532039e-04    1.1761337e-03    1.8596452e-03    3.9455357e-02
   5.2960202e+01    9.3016590e-01    6.8139486e-03    3.4070646e-03    9.9327314e-04    2.9899838e-03    1.6319129e-03    1.9238741e-03    2.1899265e-03    6.5066158e-04    0.0000000e+00    2.8866022e-04    1.6001388e-03    7.4535867e-04    4.7833005e-04    1.8138733e-03    8.7304841e-04    1.4498775e-03    9.0789585e-04    3.1850889e-03    3.7891183e-02
   5.3163446e+01    9.3060898e-01    7.1666140e-03    3.2353661e-03    2.2972861e-03    2.2462653e-03    1.0152918e-03    2.0788828e-03    2.0123084e-03    3.8743893e-04    0.0000000e+00    1.4282602e-03    7.1028043e-04    4.8150843e-04    5.2973460e-04    1.7499394e-03    9.2689080e-04    1.1362441e-03    1.5791599e-03    3.6054622e-03    3.6804087e-02
   5.3366777e+01    9.3046679e-01    8.9567255e-03    1.9179082e-03    2.7733170e-03    2.0785263e-03    6.7989769e-04    2.0676424e-03    1.9415200e-03    4.4555463e-04    2.8571974e-04    1.8414758e-03    4.7898966e-04    4.7314748e-04    9.5712416e-04    8.3699969e-04    1.6011377e-03    4.7979004e-04    1.5467478e-03    3.5797802e-03    3.6591203e-02
   5.3570195e+01    9.3170354e-01    7.9029520e-03    2.1228807e-03    3.5600332e-03    1.0416853e-03    8.4174514e-04    2.7675638e-03    8.0036089e-04    1.1475324e-03    5.4167022e-04    1.7665815e-03    5.3789291e-05    5.2366803e-04    8.4513115e-04    1.2899975e-03    1.1924690e-03    8.3772584e-04    2.3989013e-03    2.2807886e-03    3.6380981e-02
   5.3773699e+01    9.3170796e-01    8.5327457e-03    2.6718694e-03    3.1371257e-03    5.8409495e-04    1.6381084e-03    1.9521093e-03    1.0789433e-03    9.5680567e-04    9.3693003e-04    1.3145432e-03    5.3148371e-05    1.3083159e-03    0.0000000e+00    1.9959901e-03    4.7296518e-04    1.2546173e-03    1.9639709e-03    2.4194385e-03    3.6020314e-02
   5.3977320e+01    9.3250777e-01    8.4858714e-03    2.7313356e-03    3.0031877e-03    2.0537268e-04    1.8847324e-03    1.2747712e-03    2.0216087e-03    4.1552314e-04    1.3502510e-03    8.8931989e-04    1.0573736e-04    1.2484861e-03    5.7414226e-05    1.9848133e-03    4.1336288e-04    1.5238356e-03    2.9752976e-03    1.5636441e-03    3.5357667e-02
   5.4181014e+01    9.3304661e-01    8.6906985e-03    2.7243340e-03    2.5639620e-03    2.0432038e-04    2.3216346e-03    1.1017045e-03    1.7310738e-03    4.6631458e-04    9.0689316e-04    1.3731151e-03    1.2418846e-03    2.8559241e-05    3.3908782e-04    2.0747334e-03    0.0000000e+00    2.3570506e-03    2.1170430e-03    1.9787880e-03    3.4732189e-02
   5.4384797e+01    9.3373650e-01    8.3893458e-03    3.2615595e-03    1.9327712e-03    8.6937446e-04    1.9226785e-03    1.3485653e-03    1.2434266e-03    1.3132598e-03    5.2292322e-05    1.7281764e-03    8.2091250e-04    3.0939503e-04    4.6423655e-04    1.6556804e-03    4.1430859e-04    2.7674605e-03    1.2675870e-03    2.2419393e-03    3.4260534e-02
   5.4588660e+01    9.3407553e-01    8.0160599e-03    3.6652296e-03    1.8552036e-03    8.6519435e-04    2.1645608e-03    1.0900468e-03    1.2368093e-03    1.3584587e-03    5.2069905e-05    1.6462197e-03    1.1171341e-03    8.4380366e-05    1.2411282e-03    8.1127469e-04    1.9227124e-03    1.6850711e-03    1.2314399e-03    2.2345401e-03    3.3646941e-02
   5.4792609e+01    9.3527947e-01    7.1151322e-03    4.0845379e-03    1.4039802e-03    1.5612750e-03    1.7482083e-03    1.2320002e-03    1.2688678e-03    9.4089497e-04    1.2289353e-03    4.0875626e-04    1.1953775e-03    0.0000000e+00    1.2344459e-03    1.6324502e-03    1.5026612e-03    1.2598530e-03    1.6672852e-03    2.1930371e-03    3.3042835e-02
   5.4996642e+01    9.3604960e-01    7.5961038e-03    3.5655156e-03    1.3651995e-03    2.1086137e-03    7.7728447e-04    1.2775272e-03    1.3134890e-03    8.3281585e-04    1.6293352e-03    7.6199456e-04    4.2735046e-04    0.0000000e+00    1.6301892e-03    1.9000610e-03    1.6645787e-03    4.0438759e-04    2.3372969e-03    1.5014970e-03    3.2857164e-02
   5.5200759e+01    9.3639494e-01    8.4977854e-03    2.6077702e-03    2.0799451e-03    1.3766502e-03    8.2499137e-04    1.6766239e-03    1.2751574e-03    4.0607573e-04    1.8931024e-03    4.8254618e-04    0.0000000e+00    4.2519416e-04    2.4381129e-03    1.4847603e-03    1.2441272e-03    8.0964637e-04    2.5981037e-03    1.2379138e-03    3.2246556e-02
   5.5404959e+01    9.3679424e-01    7.9923319e-03    3.2479558e-03    1.8220861e-03    1.3696002e-03    8.7220809e-04    1.6677176e-03    1.2173142e-03    1.0811259e-03    1.2892350e-03    3.9734833e-04    0.0000000e+00    8.3256378e-04    3.0965172e-03    1.6335146e-03    0.0000000e+00    1.6124476e-03    2.1776016e-03    8.3018371e-04    3.2066012e-02
   5.5609238e+01    9.3745853e-01    8.0308934e-03    3.2278653e-03    1.6843973e-03    8.7965553e-04    1.5836756e-03    1.1551721e-03    1.2178834e-03    1.1512745e-03    1.5955685e-03    0.0000000e+00    0.0000000e+00    2.6778499e-03    1.6341840e-03    1.2214633e-03    0.0000000e+00    2.3023652e-03    1.8712515e-03    4.2125524e-04    3.1886711e-02
   5.5813602e+01    9.3801470e-01    7.7691394e-03    3.5250520e-03    1.7919315e-03    4.9691556e-04    1.9187220e-03    7.5492621e-04    1.9096179e-03    8.4150915e-04    1.1935849e-03    0.0000000e+00    4.0467804e-04    3.0648030e-03    1.2494236e-03    7.8562494e-04    4.0070595e-04    2.5533792e-03    1.1969071e-03    4.1894039e-04    3.1709434e-02
   5.6018041e+01    9.3880532e-01    7.2702977e-03    4.3011983e-03    9.8961567e-04    9.9399097e-04    1.4094450e-03    1.3926790e-03    1.3130167e-03    7.8270425e-04    1.1874672e-03    4.0266942e-04    1.4608491e-03    1.9871470e-03    1.2355105e-03    3.8990973e-04    1.2296948e-03    2.5043668e-03    3.9452869e-04    6.6231429e-04    3.1287275e-02
   5.6222573e+01    9.3969287e-01    6.5077412e-03    4.7121416e-03    7.6769258e-04    9.3847673e-04    7.4890466e-04    2.9572040e-03    3.8816613e-04    1.1786362e-03    7.8142415e-04    1.0570922e-03    1.1869082e-03    2.0116020e-03    3.8950990e-04    1.1989239e-03    1.4898124e-03    1.8278169e-03    3.9244977e-04    1.0519603e-03    3.0720672e-02
   5.6427184e+01    9.4017703e-01    6.5535209e-03    4.4458191e-03    9.1447379e-04    7.8346648e-04    1.7647826e-03    1.9229362e-03    3.8613882e-04    1.5599180e-03    7.8887070e-04    1.4464219e-03    1.1815126e-03    1.2072719e-03    7.7332739e-04    1.6292109e-03    6.5967857e-04    1.8180387e-03    3.9038408e-04    2.0592192e-03    2.9537978e-02
   5.6631876e+01    9.4114877e-01    6.6306865e-03    3.6574513e-03    1.3031185e-03    6.2703280e-04    1.9876129e-03    1.4417125e-03    3.8413377e-04    1.9488355e-03    1.8275421e-03    3.9291627e-04    1.9835423e-03    3.8544523e-04    1.1730117e-03    1.4877971e-03    6.4572400e-04    1.1626557e-03    6.3015868e-04    1.8062027e-03    2.9375651e-02
   5.6836654e+01    9.4212791e-01    6.1951235e-03    3.8430271e-03    8.2751107e-04    1.4219124e-03    1.1802540e-03    1.1797084e-03    1.0203321e-03    2.2079952e-03    1.1658186e-03    7.7475195e-04    1.5894872e-03    3.8344323e-04    2.2386137e-03    0.0000000e+00    1.0505873e-03    1.1565805e-03    6.2685363e-04    2.1847006e-03    2.8825392e-02
   5.7041521e+01    9.4316586e-01    5.4308253e-03    3.9722448e-03    9.1339213e-04    1.6176428e-03    7.3370693e-04    1.1735756e-03    1.4093665e-03    2.5787773e-03    7.7323391e-04    7.9806593e-04    1.5466349e-03    7.8100927e-04    1.4460916e-03    3.8883253e-04    1.0369414e-03    1.0091823e-03    8.0491168e-04    2.6047047e-03    2.7815005e-02
   5.7246477e+01    9.4351164e-01    5.6199650e-03    3.6882415e-03    1.7044335e-03    8.1492446e-04    7.3006294e-04    1.5588236e-03    2.5571039e-03    1.4074792e-03    3.8226191e-04    1.1848054e-03    1.9250279e-03    1.0607503e-03    3.7797038e-04    3.8676747e-04    1.0315690e-03    1.0039936e-03    8.0060309e-04    3.7430177e-03    2.6510556e-02
   5.7451527e+01    9.4399639e-01    5.8349722e-03    4.0478891e-03    9.6512261e-04    7.3179601e-04    1.1290081e-03    1.7924177e-03    1.9013176e-03    1.4001357e-03    7.9003698e-04    7.6910167e-04    2.5584546e-03    4.1225527e-04    7.6077412e-04    2.4722044e-04    1.0159308e-03    7.6195125e-04    7.9632841e-04    4.3439851e-03    2.5744915e-02
   5.7656662e+01    9.4452554e-01    5.2353066e-03    3.9533945e-03    1.7502112e-03    7.2299547e-04    1.1347105e-03    2.9132891e-03    7.5851675e-04    1.0096142e-03    7.8608568e-04    2.6709847e-03    1.0501949e-03    3.8273517e-04    3.7412204e-04    2.4590684e-04    9.8867863e-04    1.5722329e-03    8.0253138e-04    3.5180765e-03    2.5604872e-02
   5.7861882e+01    9.4485999e-01    5.9481093e-03    3.5574077e-03    1.3327104e-03    1.0638701e-03    1.4231913e-03    2.6430178e-03    7.5749143e-04    7.8039917e-04    1.3870303e-03    2.5296198e-03    4.0807969e-04    3.8077005e-04    3.7221831e-04    4.7915634e-04    7.4912036e-04    1.5641048e-03    2.3635345e-03    1.9339900e-03    2.5466185e-02
   5.8067190e+01    9.4547932e-01    6.2463879e-03    2.9567113e-03    1.2480349e-03    1.4430204e-03    1.7902572e-03    1.8724701e-03    7.5367675e-04    1.1487682e-03    2.3968539e-03    1.5340783e-03    3.7884329e-04    0.0000000e+00    3.7033099e-04    4.7673247e-04    1.1212451e-03    1.1800931e-03    2.9621702e-03    1.3125628e-03    2.5328440e-02
   5.8272591e+01    9.4639302e-01    5.5825286e-03    2.9890096e-03    1.1954216e-03    2.0689916e-03    1.5276630e-03    1.4850587e-03    1.1541141e-03    2.1277949e-03    1.4005278e-03    1.4991915e-03    0.0000000e+00    0.0000000e+00    8.4280180e-04    3.6905963e-04    1.1536469e-03    1.4077061e-03    2.4906487e-03    1.5157084e-03    2.4797110e-02
   5.8478080e+01    9.4666727e-01    5.5851878e-03    3.3206454e-03    1.1953295e-03    2.4296383e-03    1.1385234e-03    1.1089367e-03    1.5279201e-03    1.7383326e-03    1.5276767e-03    1.3575445e-03    0.0000000e+00    2.3112506e-04    6.0745686e-04    3.6717526e-04    1.1477024e-03    2.0052461e-03    2.6158163e-03    7.6464974e-04    2.4663820e-02
   5.8683658e+01    9.4693925e-01    6.3470015e-03    2.5165957e-03    1.8170480e-03    2.1660316e-03    1.1253123e-03    1.1368950e-03    2.4855656e-03    1.1313164e-03    1.4924761e-03    6.1195754e-04    0.0000000e+00    5.9479110e-04    2.3959893e-04    7.6821145e-04    9.6953592e-04    2.4824591e-03    2.2540045e-03    7.6150543e-04    2.4160448e-02
   5.8889332e+01    9.4783217e-01    6.0894241e-03    2.1084727e-03    2.1821281e-03    2.1721591e-03    7.3044292e-04    2.5014154e-03    1.1038575e-03    1.8727079e-03    7.3820964e-04    3.6725122e-04    4.7067184e-04    6.0131938e-04    0.0000000e+00    7.6427284e-04    1.9643593e-03    1.6515561e-03    2.0608138e-03    1.1259337e-03    2.3662831e-02
   5.9095096e+01    9.4851553e-01    5.6668732e-03    2.6955840e-03    1.8992270e-03    1.8123182e-03    1.1235315e-03    2.0932627e-03    1.4948072e-03    1.4673179e-03    7.3456398e-04    5.9332971e-04    2.4056644e-04    5.9830621e-04    3.9876252e-04    5.9000505e-04    2.4579891e-03    1.2774737e-03    1.6839107e-03    1.8301695e-03    2.2826470e-02
   5.9300952e+01    9.4944909e-01    5.1467842e-03    2.8772176e-03    2.2116519e-03    1.4699589e-03    2.1146091e-03    1.0969711e-03    1.8453649e-03    7.3106508e-04    7.3096690e-04    5.9049146e-04    2.3942187e-04    5.9529372e-04    7.5653002e-04    1.5812729e-03    1.4551700e-03    1.2702231e-03    1.6771859e-03    2.0606087e-03    2.2100126e-02
   5.9506802e+01    9.5014267e-01    5.0503902e-03    3.2265868e-03    1.4717851e-03    1.7061241e-03    1.8618755e-03    2.2104909e-03    7.1777619e-04    1.0964558e-03    5.8424704e-04    3.6186953e-04    4.7309973e-04    7.5228692e-04    5.8419927e-04    1.7105062e-03    1.4456774e-03    1.4623216e-03    1.1088714e-03    2.4590816e-03    2.1573688e-02
   5.9712746e+01    9.5044139e-01    4.9779738e-03    3.9441962e-03    7.3282368e-04    3.5516606e-03    0.0000000e+00    2.5577404e-03    7.2478859e-04    1.3044355e-03    0.0000000e+00    3.6010362e-04    6.2641402e-04    8.1807051e-04    1.6972361e-03    1.0805319e-03    1.0795810e-03    1.0939926e-03    1.1031989e-03    3.1818437e-03    2.0724017e-02
   5.9918732e+01    9.5075931e-01    5.4969174e-03    2.9426563e-03    1.3415646e-03    3.2941174e-03    7.5222619e-04    1.7935243e-03    9.4512627e-04    1.0743557e-03    0.0000000e+00    3.5835641e-04    9.7738089e-04    1.4347791e-03    7.1417511e-04    1.0751739e-03    1.2510815e-03    9.1146340e-04    1.7182932e-03    2.5445082e-03    2.0614994e-02
   6.0124835e+01    9.5062085e-01    6.2677514e-03    2.5164824e-03    2.0680288e-03    2.1650560e-03    1.4849790e-03    1.4301694e-03    9.4068573e-04    1.0691394e-03    0.0000000e+00    9.7691305e-04    7.9825593e-04    1.6925853e-03    0.0000000e+00    1.7829234e-03    8.8722250e-04    9.0830690e-04    2.1158187e-03    1.7679982e-03    2.0506836e-02
   6.0331047e+01    9.5159174e-01    5.6890480e-03    2.5686309e-03    2.9191026e-03    1.8007314e-03    1.4366243e-03    9.4118517e-04    7.1434377e-04    1.0639682e-03    3.8711671e-04    5.8510202e-04    1.8940979e-03    5.8474313e-04    3.5456761e-04    1.7732209e-03    5.2888721e-04    1.1266549e-03    2.2457072e-03    1.4399612e-03    2.0354566e-02
   6.0537380e+01    9.5263018e-01    5.2247587e-03    2.1956754e-03    2.5831436e-03    2.1155763e-03    1.6507393e-03    7.1581995e-04    1.0711734e-03    6.9861605e-04    3.8529070e-04    1.7640029e-03    7.0339446e-04    3.4921526e-04    1.2928609e-03    1.0571264e-03    1.0539861e-03    1.0189703e-03    2.1659010e-03    1.4328092e-03    1.9890764e-02
   6.0743852e+01    9.5286351e-01    6.2711468e-03    1.8831704e-03    2.8500589e-03    1.4100520e-03    1.6522699e-03    7.1266214e-04    1.0546393e-03    7.3063482e-04    4.3994966e-04    1.6686574e-03    3.4717847e-04    6.9868881e-04    9.3540538e-04    1.5754700e-03    7.4587009e-04    1.8599449e-03    1.7406329e-03    1.2128971e-03    1.9347164e-02
   6.0950438e+01    9.5313842e-01    6.1987780e-03    2.9610786e-03    2.4869128e-03    8.8727728e-04    1.4252324e-03    7.0929327e-04    1.0496186e-03    1.1652408e-03    1.3109959e-03    3.4981237e-04    3.4543802e-04    6.9531720e-04    1.2795487e-03    1.5688646e-03    4.6378626e-04    2.1380105e-03    1.3727684e-03    1.6117280e-03    1.8841881e-02
   6.1157140e+01    9.5355974e-01    6.2143077e-03    2.7124717e-03    2.4756902e-03    1.2293065e-03    1.0722694e-03    7.0595282e-04    1.4246767e-03    1.5094346e-03    5.7543283e-04    6.9193264e-04    6.9198037e-04    6.9530097e-04    9.2523031e-04    1.6399190e-03    4.0145483e-04    2.1132242e-03    1.0577536e-03    2.3156074e-03    1.7988319e-02
   6.1363964e+01    9.5454298e-01    5.8187255e-03    2.3107934e-03    2.6820555e-03    1.0061740e-03    1.0671161e-03    1.0810018e-03    1.4740398e-03    1.4163584e-03    2.2478569e-04    6.8858690e-04    1.0352413e-03    3.4546832e-04    1.2656909e-03    1.3222632e-03    1.4148255e-03    1.0518212e-03    1.4463922e-03    2.0870769e-03    1.7718608e-02
   6.1570913e+01    9.5472857e-01    6.5472607e-03    2.6519185e-03    1.5995165e-03    1.0015647e-03    1.0619960e-03    2.2020261e-03    1.4108063e-03    5.6424323e-04    0.0000000e+00    1.0298467e-03    1.0296021e-03    3.4520950e-04    2.0600792e-03    1.7006448e-04    1.7613097e-03    7.3638279e-04    1.7940933e-03    1.8108079e-03    1.7494698e-02
   6.1778009e+01    9.5533964e-01    6.4699492e-03    2.5125618e-03    2.0318393e-03    3.4143173e-04    1.6326577e-03    2.6759489e-03    3.4495631e-04    5.6157660e-04    0.0000000e+00    1.7074672e-03    3.4223698e-04    5.5907939e-04    1.8345332e-03    8.6336522e-04    1.7479098e-03    1.0418456e-03    1.2262285e-03    2.1244246e-03    1.6642352e-02
   6.1985247e+01    9.5493014e-01    7.8226884e-03    1.7448901e-03    2.3623424e-03    0.0000000e+00    1.8400162e-03    2.7926205e-03    0.0000000e+00    5.5894045e-04    6.7854293e-04    1.3615392e-03    0.0000000e+00    1.3073099e-03    1.2431774e-03    1.3851264e-03    1.0448772e-03    1.4677030e-03    1.2646182e-03    1.7263941e-03    1.6469075e-02
   6.2192627e+01    9.5646526e-01    6.5112741e-03    2.0345139e-03    2.0123939e-03    5.8543359e-04    2.3021885e-03    1.7243183e-03    2.2065655e-04    3.3567515e-04    1.0154239e-03    1.0151031e-03    2.4846127e-04    1.5589689e-03    8.5511441e-04    1.9542142e-03    3.8238579e-04    1.8099593e-03    1.3364455e-03    1.6074123e-03    1.6024797e-02
   6.2400151e+01    9.5698025e-01    6.7353870e-03    1.4666314e-03    2.0031815e-03    1.4774647e-03    1.3978890e-03    1.7161996e-03    2.1965075e-04    6.7237706e-04    1.0099502e-03    9.0283661e-04    7.2833505e-04    1.1872364e-03    1.5292354e-03    9.1976097e-04    7.6461562e-04    1.8504049e-03    1.3439794e-03    1.4904102e-03    1.5604206e-02
   6.2607820e+01    9.5722829e-01    6.6938274e-03    1.4293484e-03    2.5748050e-03    1.9369532e-03    6.7928362e-04    1.3744803e-03    2.1865636e-04    1.0062447e-03    1.2128721e-03    4.0563013e-04    1.0085185e-03    1.3573796e-03    1.3506053e-03    6.1804137e-04    7.6091251e-04    2.3110012e-03    9.1194100e-04    1.4388037e-03    1.5482401e-02
   6.2815636e+01    9.5743179e-01    6.6646237e-03    1.7572607e-03    2.4402386e-03    1.7177479e-03    1.3551654e-03    6.8883607e-04    8.8390198e-04    6.6986294e-04    9.0727416e-04    7.0421877e-04    1.1773942e-03    1.1802350e-03    1.0063316e-03    1.3300829e-03    1.1779678e-03    1.2923992e-03    7.7894294e-04    1.4317865e-03    1.5403937e-02
   6.3023601e+01    9.5793403e-01    7.0019679e-03    1.9815632e-03    2.5684637e-03    1.0146241e-03    1.0067411e-03    9.0227704e-04    9.9714278e-04    8.8921652e-04    3.8070388e-04    9.9904167e-04    2.0145428e-03    6.6877735e-04    3.7466407e-04    1.3237602e-03    1.9371245e-03    8.3593344e-04    4.1839726e-04    2.0734716e-03    1.4677561e-02
   6.3231725e+01    9.5852040e-01    6.6247329e-03    2.5060743e-03    1.9836182e-03    1.0099572e-03    1.0021646e-03    1.2303933e-03    1.2007799e-03    7.2371437e-04    3.3172353e-04    1.4987197e-03    1.1691151e-03    6.6561008e-04    1.0562529e-03    1.0591741e-03    1.6302653e-03    1.1203693e-03    0.0000000e+00    3.0363412e-03    1.3630593e-02
   6.3440012e+01    9.5905899e-01    6.2513073e-03    2.8298104e-03    1.6415748e-03    1.0054124e-03    9.9764226e-04    1.7639482e-03    6.9026098e-04    6.8642362e-04    6.6894146e-04    1.8247113e-03    1.1545551e-03    4.1519557e-05    1.0513888e-03    1.8113955e-03    1.2135188e-03    7.2494474e-04    3.7194831e-04    2.8906215e-03    1.3321089e-02
   6.3648468e+01    9.6013602e-01    5.5470574e-03    3.3036509e-03    9.4091186e-04    1.0009166e-03    1.3226011e-03    1.4435489e-03    1.0285110e-03    6.5381491e-04    1.0017050e-03    1.9731973e-03    3.2774376e-04    7.0094471e-04    1.1775494e-03    1.4843670e-03    1.1290404e-03    3.2764418e-04    3.7009018e-04    3.1272423e-03    1.3003439e-02
   6.3857098e+01    9.6135506e-01    5.1777173e-03    2.9015977e-03    9.7310301e-04    9.8531720e-04    2.0638635e-03    7.4262933e-04    6.4665118e-04    9.8654023e-04    1.4803837e-03    1.4714669e-03    4.1128687e-05    6.9778924e-04    1.9225905e-03    1.1146463e-03    6.9456509e-04    3.2607051e-04    7.0995655e-04    2.8118213e-03    1.2897102e-02
   6.4065905e+01    9.6153568e-01    5.7283176e-03    2.3165612e-03    1.6263147e-03    8.6228275e-04    1.5493743e-03    7.0569449e-04    1.6257523e-03    6.5862525e-04    1.4698796e-03    8.0996998e-04    3.6936151e-04    8.2418343e-04    1.5797476e-03    1.3753194e-03    3.0099752e-04    3.6551084e-04    1.4830004e-03    2.0220764e-03    1.2791347e-02
   6.4274895e+01    9.6239510e-01    6.0045723e-03    1.6218527e-03    1.3223497e-03    1.1839144e-03    1.5745304e-03    3.4526748e-04    1.6185056e-03    9.8284693e-04    1.6190576e-03    3.6410822e-04    7.4217173e-04    1.5720447e-03    8.3530628e-04    9.3899296e-04    6.2262916e-04    6.7003625e-04    1.9039403e-03    9.9617149e-04    1.2686602e-02
   6.4484069e+01    9.6256878e-01    6.6573968e-03    9.3686357e-04    1.5205322e-03    1.3321049e-03    1.2103772e-03    9.7325370e-04    1.9602732e-03    4.8474985e-04    1.4488585e-03    4.0669535e-04    8.2695621e-04    1.5564648e-03    9.7954493e-04    6.3885163e-04    3.2146309e-04    7.3202724e-04    2.0318515e-03    8.7280582e-04    1.2540152e-02
   6.4693435e+01    9.6290095e-01    6.1486691e-03    1.2541808e-03    1.5139630e-03    1.5684886e-03    9.6283837e-04    1.6162879e-03    1.6286668e-03    9.5853895e-04    1.0063823e-03    4.1151167e-04    1.2200112e-03    1.2068711e-03    8.8861287e-04    2.9677430e-04    3.6034871e-04    7.9352378e-04    1.9978904e-03    1.1915832e-03    1.2073909e-02
   6.4902998e+01    9.6327453e-01    6.2394907e-03    1.1314086e-03    1.9764767e-03    1.2100738e-03    1.2875580e-03    1.9185391e-03    8.2097245e-04    7.9665069e-04    1.0830173e-03    1.1835311e-03    1.1191474e-03    4.8206589e-04    8.4408975e-04    2.9544029e-04    1.0435412e-03    3.8870429e-04    2.0243942e-03    1.1114707e-03    1.1768899e-02
   6.5112760e+01    9.6344214e-01    6.2136964e-03    1.1267015e-03    2.3204382e-03    8.5235702e-04    1.6089610e-03    1.9047276e-03    8.1329609e-04    1.1948705e-03    7.2723972e-04    8.9037537e-04    1.4734004e-03    3.3454648e-04    5.4584862e-04    9.5068149e-04    4.4624110e-04    4.8156544e-04    1.9784778e-03    1.5119065e-03    1.1182532e-02
   6.5322724e+01    9.6467717e-01    5.1187945e-03    1.1220539e-03    2.6353176e-03    1.4864095e-03    1.5893770e-03    9.4679084e-04    1.0057552e-03    1.3591606e-03    1.1647938e-03    5.4161208e-04    1.0453016e-03    6.2727637e-04    5.0171413e-04    7.1764630e-04    6.6115049e-04    1.4043201e-03    7.6303968e-04    1.5462562e-03    1.1086057e-02
   6.5532894e+01    9.6516942e-01    4.5533357e-03    1.6869725e-03    2.2666534e-03    2.1171107e-03    1.5766231e-03    7.8202787e-04    1.2453445e-03    1.7191200e-03    5.3744917e-04    4.3566654e-04    6.8624362e-04    6.2439101e-04    8.6759599e-04    4.0988464e-04    7.9168540e-04    1.2414341e-03    8.3990398e-04    1.5398955e-03    1.0909242e-02
   6.5743273e+01    9.6632238e-01    3.7384693e-03    2.1443903e-03    1.9073813e-03    1.7938053e-03    1.5699579e-03    9.7291544e-04    1.7223563e-03    1.1943449e-03    4.5656895e-04    7.0577619e-04    6.2046357e-04    3.3126170e-04    9.2762529e-04    9.3564930e-04    2.3610378e-04    1.5968096e-03    6.3534349e-04    1.3323034e-03    1.0856091e-02
   6.5953812e+01    9.6685963e-01    3.3378203e-03    2.7673693e-03    2.1072871e-03    1.8911819e-03    7.7275758e-04    1.5311189e-03    1.7548847e-03    8.8726973e-04    3.9080158e-04    6.4059839e-04    6.1859577e-04    6.8539777e-04    5.8051342e-04    6.2833604e-04    3.9092095e-04    1.4346056e-03    8.3196604e-04    1.4033117e-03    1.0485634e-02
   6.6164533e+01    9.6798639e-01    2.6970090e-03    2.4050271e-03    2.4191265e-03    1.5627473e-03    1.4667871e-03    1.2596488e-03    1.7273858e-03    5.1030011e-04    3.4991605e-04    6.3773702e-04    9.0874006e-04    4.2086392e-04    8.2203037e-04    5.0486984e-04    9.3471934e-04    1.0047957e-03    9.8840671e-04    1.2752893e-03    1.0118210e-02
   6.6375503e+01    9.6848025e-01    2.3837254e-03    2.6546511e-03    2.4151968e-03    1.5489736e-03    2.0181698e-03    1.7011582e-03    5.6785481e-04    6.9778103e-04    0.0000000e+00    9.2675435e-04    7.4598772e-04    5.5264851e-04    8.9967682e-04    3.8723284e-04    1.1047686e-03    8.3106767e-04    7.4566033e-04    1.6802645e-03    9.6581779e-03
   6.6586716e+01    9.6835266e-01    3.5193673e-03    2.7044063e-03    2.0884132e-03    1.7657503e-03    1.5621698e-03    1.4559558e-03    4.4565436e-04    6.5590300e-04    3.0779250e-04    1.3262091e-03    3.4701744e-04    8.2268006e-04    5.0028255e-04    2.3282526e-04    1.3345960e-03    5.9176843e-04    7.0254380e-04    2.6683433e-03    8.6156604e-03
   6.6798168e+01    9.6930876e-01    2.9990476e-03    2.7005590e-03    1.7631649e-03    2.6155000e-03    1.4163718e-03    8.1036617e-04    7.1088327e-04    3.0767504e-04    9.1882721e-04    7.3924890e-04    5.4777452e-04    5.8543976e-04    7.2974958e-04    7.3054714e-04    5.9786920e-04    9.7549244e-04    6.2427187e-04    2.7029554e-03    8.2154917e-03
   6.7009859e+01    9.6948312e-01    2.9484903e-03    3.0037956e-03    1.4419210e-03    2.9982516e-03    1.7848199e-03    7.7688692e-05    9.7560930e-04    2.8806246e-04    7.5804632e-04    8.2941658e-04    3.9752517e-04    1.0015953e-03    3.0847459e-04    9.2194344e-04    5.5740959e-04    1.0475601e-03    7.1068492e-04    2.9171582e-03    7.5484271e-03
   6.7221787e+01    9.6969375e-01    2.8603059e-03    3.6096883e-03    1.7368038e-03    2.7796325e-03    1.1043653e-03    7.6835435e-05    1.2197491e-03    3.3474518e-04    7.4121308e-04    8.2372749e-04    3.7950558e-04    9.2387223e-04    1.5603323e-04    1.1602326e-03    6.6254788e-04    6.1396828e-04    1.0632942e-03    2.7429158e-03    7.3168171e-03
   6.7433954e+01    9.7016939e-01    3.1253131e-03    3.0770384e-03    3.3571693e-03    1.1566988e-03    1.0213337e-03    3.4090037e-04    9.4281615e-04    4.0169623e-04    8.9968883e-04    6.3547555e-04    8.7035690e-04    4.2798137e-04    9.1356127e-04    5.5235595e-04    4.2683922e-04    6.1113213e-04    2.0339012e-03    2.0453152e-03    6.9910356e-03
   6.7646364e+01    9.7036883e-01    3.6596944e-03    2.6468963e-03    4.1436153e-03    5.2944097e-04    6.7995685e-04    5.8583856e-04    7.2287570e-04    8.7096301e-04    4.3222241e-04    1.0452958e-03    5.6689930e-04    3.1492194e-04    1.0632507e-03    4.3493918e-04    3.0816400e-04    7.0229152e-04    2.5418326e-03    1.4244337e-03    6.9576382e-03
   6.7859012e+01    9.7052886e-01    3.9247728e-03    2.5896092e-03    3.9782806e-03    7.4999623e-04    6.2275355e-04    3.3055960e-04    1.2099857e-03    7.0121541e-04    7.5644912e-05    1.2672415e-03    6.5136585e-04    5.2861476e-04    5.6840327e-04    3.9444873e-04    9.1249660e-04    4.9104894e-04    2.6365002e-03    1.2268033e-03    6.6113960e-03
   6.8071897e+01    9.7065607e-01    4.8159833e-03    2.9849085e-03    2.7653501e-03    9.7000819e-04    5.8107797e-04    1.2855287e-04    1.1743687e-03    7.0604561e-04    5.3936940e-04    1.1347395e-03    4.6428631e-04    8.2563262e-04    4.3101503e-04    0.0000000e+00    9.5539840e-04    1.6599122e-03    1.7102905e-03    1.2227046e-03    6.2742839e-03
   6.8285022e+01    9.7108411e-01    4.7916182e-03    3.5483072e-03    1.9204750e-03    1.2097030e-03    3.5816342e-04    2.8651340e-04    9.8777082e-04    8.5156381e-04    8.3391764e-04    6.8569983e-04    6.5220716e-04    7.0851928e-04    3.1389363e-04    0.0000000e+00    1.0895908e-03    2.6049874e-03    6.1121862e-04    1.5267800e-03    5.9349595e-03
   6.8498383e+01    9.7120774e-01    5.0708191e-03    3.3135412e-03    1.8738548e-03    1.1672402e-03    6.1236741e-04    6.6020525e-04    1.0158563e-03    4.0893546e-04    1.2508183e-03    2.6478438e-04    1.0138842e-03    1.1469087e-04    3.1249177e-04    4.6516649e-05    1.6451930e-03    2.2929987e-03    8.9417060e-04    1.2110882e-03    5.6228075e-03
   6.8711982e+01    9.7192226e-01    4.9299907e-03    3.5295344e-03    1.7412210e-03    9.7305870e-04    2.5466989e-04    7.0223412e-04    1.3445022e-03    4.0663904e-04    1.1024985e-03    2.2673527e-04    8.9694372e-04    3.1110951e-04    4.6303802e-05    1.0336676e-03    1.0927507e-03    1.7939209e-03    8.9003091e-04    1.2055418e-03    5.5963882e-03
   6.8925818e+01    9.7204100e-01    6.3723003e-03    2.1300168e-03    1.7542480e-03    1.0985663e-03    6.6468611e-05    1.0124410e-03    1.0264757e-03    6.9725932e-04    9.9359174e-04    5.6203757e-04    3.3101127e-04    3.0973681e-04    9.1285462e-05    9.8393679e-04    2.5802028e-03    2.9331814e-04    8.8592349e-04    1.2000361e-03    5.5701396e-03
   6.9139892e+01    9.7305343e-01    6.5780308e-03    1.5655027e-03    1.5329532e-03    7.6980837e-04    4.0296487e-04    1.6269820e-03    1.1199668e-04    1.1146191e-03    5.3220636e-04    8.5157881e-04    0.0000000e+00    3.5426463e-04    1.3591431e-04    1.6752415e-03    2.0739908e-03    6.0172168e-04    5.8401769e-04    8.9068734e-04    5.5440874e-03
   6.9354209e+01    9.7465508e-01    5.1021250e-03    1.5225442e-03    2.0699007e-03    2.6017383e-04    5.8490354e-04    1.5116641e-03    8.4090750e-04    4.9303516e-04    6.7181183e-04    4.8207161e-04    3.0703424e-04    1.3617711e-04    4.4828217e-05    1.9629879e-03    1.7695537e-03    8.7781791e-04    5.8127638e-04    6.0788705e-04    5.5182187e-03
   6.9568777e+01    9.7476166e-01    5.1951922e-03    1.4345169e-03    2.0610460e-03    3.0313497e-04    6.9066458e-04    1.3987026e-03    9.8605731e-04    6.0993029e-04    8.0693672e-04    0.0000000e+00    3.5119400e-04    1.3472820e-04    1.0709109e-03    2.3557817e-03    2.8941443e-04    8.7382898e-04    5.7858269e-04    6.0521251e-04    5.4925009e-03
   6.9783586e+01    9.7486692e-01    5.5242949e-03    1.6134451e-03    1.5569011e-03    4.8400994e-04    1.1750627e-03    1.6316929e-03    3.0463443e-04    6.6624116e-04    4.7779065e-04    4.5292462e-05    3.9408979e-04    2.2973949e-04    2.3440940e-03    8.8230023e-04    8.8170869e-04    5.7599869e-04    8.7877390e-04    4.8952425e-04    4.9774828e-03
   6.9998688e+01    9.7566115e-01    4.8145720e-03    1.6435492e-03    1.5507659e-03    9.5007337e-04    1.2271792e-03    1.1015665e-03    3.7714233e-04    8.3857602e-04    2.3433239e-04    3.9240011e-04    4.4250583e-05    4.8192386e-04    2.6246281e-03    5.7712223e-04    8.6595601e-04    2.9832719e-04    8.7485502e-04    6.7389035e-04    4.7677424e-03
   7.0214020e+01    9.7669172e-01    4.6260749e-03    1.4844664e-03    1.1544222e-03    6.1293002e-04    1.8462899e-03    6.6443361e-04    5.8774352e-04    5.4949080e-04    2.3326951e-04    4.3479869e-04    1.8373681e-04    2.0313698e-03    1.1670159e-03    5.8316113e-04    8.6150258e-04    2.7368648e-04    5.9733216e-04    6.7079153e-04    4.7457607e-03
   7.0429590e+01    9.7777565e-01    3.6806202e-03    2.0244319e-03    7.6149274e-04    6.5015172e-04    1.8675847e-03    6.9948513e-04    8.1085021e-04    2.3221965e-04    8.8582945e-05    5.2735633e-04    2.9485830e-04    2.3107724e-03    5.7895859e-04    5.8059316e-04    8.5764456e-04    2.7243858e-04    1.0773983e-03    4.8429132e-04    4.4246160e-03
   7.0645399e+01    9.7849987e-01    3.2457895e-03    1.9138378e-03    7.2318108e-04    1.3779833e-03    1.1673819e-03    8.4917296e-04    5.8961321e-04    2.7485875e-04    5.2516285e-04    2.9361263e-04    1.7204037e-03    1.1569640e-03    5.7805614e-04    8.5383221e-04    0.0000000e+00    2.7120573e-04    1.0726259e-03    4.8209199e-04    4.4043593e-03
   7.0861442e+01    9.7912241e-01    3.0177392e-03    1.7679486e-03    8.3177419e-04    1.3664734e-03    1.1611249e-03    8.4544224e-04    3.9325792e-04    2.2930916e-04    4.7947786e-04    5.7790014e-04    2.0056203e-03    8.6767379e-04    2.8189022e-04    8.5005730e-04    2.6998261e-04    0.0000000e+00    1.0678855e-03    7.7862612e-04    4.0854091e-03
   7.1077728e+01    9.8030161e-01    1.9419869e-03    2.2004988e-03    8.6008492e-04    1.5500752e-03    4.6859681e-04    1.1462897e-03    2.7248503e-04    2.2412068e-04    5.8789652e-04    1.4295591e-03    1.1360004e-03    8.6063745e-04    2.6899148e-04    5.7733832e-04    2.6877314e-04    4.7605145e-04    8.8214746e-04    8.2635600e-04    3.7205014e-03
   7.1294269e+01    9.8038327e-01    2.2517735e-03    1.9836499e-03    1.0287818e-03    1.2637552e-03    1.0497224e-03    6.4585424e-04    4.0738459e-04    2.9551013e-04    8.5604529e-04    1.7059138e-03    5.7396335e-04    5.6583034e-04    8.4263700e-04    0.0000000e+00    2.6757731e-04    7.5995402e-04    7.7401947e-04    9.2672117e-04    3.4176357e-03
   7.1511024e+01    9.8046374e-01    2.5594469e-03    2.0897348e-03    1.2426281e-03    8.9081847e-04    6.2374181e-04    1.0085947e-03    1.8333376e-04    8.6503895e-04    1.1357999e-03    1.1265166e-03    5.7505457e-04    8.3411757e-04    2.8315827e-04    2.6639404e-04    4.7176187e-04    2.8481554e-04    7.7059282e-04    9.2253248e-04    3.4021743e-03
   7.1728003e+01    9.8060038e-01    2.8796006e-03    1.7321855e-03    1.2372059e-03    1.1726478e-03    6.0073894e-04    8.8659438e-04    5.8073635e-04    1.1244187e-03    1.4094738e-03    2.8866052e-04    5.6108097e-04    8.3538522e-04    0.0000000e+00    2.6522429e-04    4.6965557e-04    8.7059548e-04    8.1525191e-04    2.8336599e-04    3.3867972e-03
   7.1945208e+01    9.8088615e-01    3.0121745e-03    1.6527966e-03    1.2487819e-03    1.2172707e-03    4.7658701e-04    6.6233598e-04    8.5808977e-04    1.4063805e-03    1.1250286e-03    0.0000000e+00    1.1098336e-03    2.8073987e-04    2.6406995e-04    4.6761577e-04    0.0000000e+00    8.6685294e-04    8.1162226e-04    7.4278350e-04    2.9108836e-03
   7.2162650e+01    9.8099131e-01    3.3639535e-03    1.6397961e-03    1.1794163e-03    1.3258423e-03    3.3762213e-04    6.4989740e-04    1.4061088e-03    1.1173562e-03    5.6707335e-04    5.5641969e-04    8.2832103e-04    0.0000000e+00    2.6292935e-04    4.6559922e-04    2.8833509e-04    7.5346148e-04    9.1016262e-04    4.5861047e-04    2.8977880e-03
   7.2380322e+01    9.8162691e-01    3.1706390e-03    1.5300286e-03    1.4937260e-03    7.6993397e-04    4.7418767e-04    1.0341257e-03    1.6724841e-03    8.3875828e-04    0.0000000e+00    1.1006253e-03    2.7842157e-04    2.6180364e-04    4.6357741e-04    0.0000000e+00    5.6708572e-04    1.0967521e-03    2.7960141e-04    6.1760470e-04    2.7237330e-03
   7.2598242e+01    9.8197351e-01    3.1988580e-03    1.5020331e-03    1.9226175e-03    4.2197501e-05    7.5547257e-04    1.8537419e-03    8.4306551e-04    5.5142775e-04    5.5568924e-04    5.4042096e-04    2.7730062e-04    4.3662238e-04    2.8568715e-04    2.8574063e-04    2.7888582e-04    1.0919928e-03    4.5486080e-04    6.1558159e-04    2.5342919e-03
   7.2816401e+01    9.8204513e-01    3.2226676e-03    1.5042586e-03    1.9146063e-03    0.0000000e+00    1.0279148e-03    1.9468182e-03    1.0133297e-03    0.0000000e+00    1.0916728e-03    2.7618875e-04    2.5959365e-04    4.5968819e-04    0.0000000e+00    2.8446946e-04    1.0291017e-03    6.1304420e-04    4.5251877e-04    6.2273064e-04    2.2362638e-03
   7.3034800e+01    9.8246719e-01    3.1678891e-03    1.7931918e-03    1.3052519e-03    2.8106017e-04    2.1274646e-03    8.3656280e-04    7.2759300e-04    2.8095604e-04    8.0629253e-04    2.7508812e-04    7.1626299e-04    0.0000000e+00    2.8325083e-04    0.0000000e+00    1.3591911e-03    2.7593458e-04    6.0944398e-04    4.6104781e-04    2.2263268e-03
   7.3253431e+01    9.8287912e-01    2.8487163e-03    2.2377690e-03    8.1439042e-04    7.3062990e-04    2.2214961e-03    8.2550815e-04    1.7982289e-04    8.0698023e-04    5.4986828e-04    4.3120482e-04    2.8211313e-04    0.0000000e+00    2.8201419e-04    1.7330735e-04    1.1801046e-03    4.4892170e-04    6.0747396e-04    5.6797550e-04    1.9325874e-03
   7.3472305e+01    9.8394034e-01    2.1566155e-03    2.4584597e-03    2.7042333e-04    1.8179873e-03    1.4026086e-03    5.4275073e-04    7.1479021e-04    2.6810143e-04    8.0406272e-04    4.5403482e-04    0.0000000e+00    2.8083270e-04    0.0000000e+00    8.8724884e-04    7.3399865e-04    4.4660476e-04    3.3166034e-04    7.4035521e-04    1.7491222e-03
   7.3691419e+01    9.8403733e-01    2.3840903e-03    2.1804261e-03    8.1874339e-04    2.0934960e-03    5.6571130e-04    8.1838357e-04    7.0130283e-04    5.4550561e-04    7.0757554e-04    0.0000000e+00    2.7963436e-04    0.0000000e+00    1.7183760e-04    8.8514926e-04    7.3013047e-04    4.2881897e-04    4.5500717e-04    4.5545170e-04    1.7414097e-03
   7.3910778e+01    9.8450563e-01    2.5094286e-03    1.9009175e-03    1.3588330e-03    1.5518125e-03    8.2468578e-04    5.3162739e-04    4.4364824e-04    9.6944955e-04    2.7864283e-04    0.0000000e+00    2.7842837e-04    1.7114670e-04    4.3665749e-04    7.2868767e-04    4.4316669e-04    5.9960416e-04    2.8042783e-04    6.2654488e-04    1.5606589e-03
   7.4130371e+01    9.8486878e-01    2.5050981e-03    1.5863617e-03    2.1684000e-03    1.0166685e-03    8.1224713e-04    5.1885579e-04    6.1772584e-04    8.0239493e-04    0.0000000e+00    2.7730400e-04    0.0000000e+00    3.2592762e-04    7.2230572e-04    7.2402020e-04    4.2513713e-04    1.7189965e-04    5.5807093e-04    6.2856103e-04    1.2702439e-03
   7.4350204e+01    9.8496125e-01    3.2199577e-03    1.0979002e-03    2.3348806e-03    8.3360852e-04    7.9212649e-04    2.6390201e-04    1.2382816e-03    1.7627247e-04    0.0000000e+00    2.7619518e-04    1.6973870e-04    4.3301536e-04    4.4116790e-04    7.2100869e-04    5.9449384e-04    2.7806375e-04    2.7761219e-04    9.0425587e-04    9.8626659e-04
   7.4570271e+01    9.8508778e-01    3.4131017e-03    1.6238007e-03    1.8020190e-03    1.0889367e-03    2.5201771e-04    7.0020622e-04    7.9616772e-04    1.7558186e-04    2.7506696e-04    1.6909295e-04    1.5422918e-04    4.4765291e-04    7.0632959e-04    7.0195876e-04    1.7044720e-04    2.7689873e-04    6.1845299e-04    5.5829152e-04    9.8196468e-04
   7.4790555e+01    9.8545070e-01    3.3749010e-03    2.6835937e-03    4.5013703e-04    1.3359659e-03    4.3103312e-04    7.9126129e-04    2.6835048e-04    4.4889142e-04    0.0000000e+00    3.2202754e-04    2.7585970e-04    6.0670793e-04    5.4594252e-04    5.8949094e-04    0.0000000e+00    5.5098870e-04    3.4062388e-04    5.5583426e-04    9.7768660e-04
   7.5011070e+01    9.8593628e-01    2.9325571e-03    2.6742958e-03    9.8743201e-04    7.9208518e-04    9.5221482e-04    5.3278554e-04    0.0000000e+00    4.4711960e-04    1.6779018e-04    4.2773535e-04    1.6927785e-04    7.0050418e-04    4.3105980e-04    4.3412930e-04    2.7459914e-04    2.7409253e-04    6.1792214e-04    2.7468460e-04    9.7343719e-04
   7.5231827e+01    9.8650728e-01    2.6758824e-03    2.3936477e-03    1.2444133e-03    9.5623778e-04    7.8534669e-04    2.6634716e-04    2.7186883e-04    3.4068070e-04    1.5240479e-04    2.7362491e-04    3.3634157e-04    5.2994310e-04    8.6163958e-04    0.0000000e+00    5.4638786e-04    3.3781183e-04    5.5092009e-04    3.3927681e-04    6.2994446e-04
   7.5452820e+01    9.8659805e-01    3.4187929e-03    1.8677698e-03    1.2136558e-03    1.2233081e-03    2.6348115e-04    5.3617439e-04    1.6649812e-04    3.2469137e-04    2.7253273e-04    1.6793726e-04    6.9488679e-04    6.9048697e-04    1.6763973e-04    2.7234668e-04    2.7176050e-04    3.3642159e-04    5.4852957e-04    3.3780441e-04    6.2723137e-04
   7.5674046e+01    9.8688955e-01    4.4840890e-03    8.1189909e-04    1.1069971e-03    1.3144396e-03    0.0000000e+00    5.3418693e-04    1.6590994e-04    3.2351786e-04    2.7145606e-04    5.9602641e-04    4.1442893e-04    7.0361398e-04    0.0000000e+00    2.7123837e-04    4.3809627e-04    1.6756684e-04    5.4609954e-04    3.3634499e-04    6.2454023e-04
   7.5895505e+01    9.8795972e-01    3.7152908e-03    1.0509581e-03    1.1195976e-03    7.8318015e-04    5.3217731e-04    1.6529622e-04    1.5067066e-04    4.4201913e-04    3.3239803e-04    5.2363731e-04    5.7750021e-04    2.7373068e-04    2.7014200e-04    2.6948033e-04    1.6682343e-04    7.1061709e-04    1.6783817e-04    1.6706127e-04    6.2186464e-04
   7.6117198e+01    9.8827854e-01    3.4283325e-03    1.4697094e-03    1.2130445e-03    2.6060314e-04    6.9489642e-04    1.5011353e-04    2.6935620e-04    3.3610716e-04    4.2622800e-04    4.1116740e-04    6.9799297e-04    0.0000000e+00    5.3745152e-04    1.6617180e-04    1.6617034e-04    5.4143548e-04    3.3346690e-04    0.0000000e+00    6.1920781e-04
   7.6339122e+01    9.8857853e-01    3.1597732e-03    1.6327682e-03    1.3003576e-03    2.6686890e-04    4.2549676e-04    1.4956650e-04    2.6833216e-04    5.0026247e-04    6.6886101e-04    4.2365549e-04    2.7158092e-04    2.6795202e-04    2.6728758e-04    1.6552660e-04    4.3306846e-04    4.3794332e-04    1.6566696e-04    0.0000000e+00    6.1650511e-04
   7.6561287e+01    9.8862012e-01    3.4149095e-03    1.6283362e-03    1.0290474e-03    6.8987222e-04    1.4903052e-04    2.6732282e-04    1.6390325e-04    7.4142447e-04    4.2368496e-04    2.5764448e-04    2.7051860e-04    5.3303642e-04    1.6488780e-04    1.6481116e-04    5.3687004e-04    1.6572291e-04    1.6497862e-04    0.0000000e+00    6.1388262e-04
   7.6783693e+01    9.8918566e-01    3.8152509e-03    1.1825795e-03    7.9461056e-04    4.2243140e-04    1.4850495e-04    4.2963627e-04    1.6411819e-04    7.3823664e-04    5.1496730e-04    2.6946797e-04    2.6574799e-04    4.2937665e-04    0.0000000e+00    4.2946406e-04    2.6930200e-04    3.2936508e-04    0.0000000e+00    0.0000000e+00    6.1128117e-04
   7.7006330e+01    9.8948319e-01    3.5441054e-03    1.4355048e-03    6.9725121e-04    4.0650480e-04    2.6535485e-04    3.2623289e-04    4.0385658e-04    5.8892883e-04    2.5563143e-04    5.3309427e-04    2.6408677e-04    1.6363482e-04    1.6348478e-04    2.6420937e-04    4.3260942e-04    1.6362249e-04    0.0000000e+00    0.0000000e+00    6.0869315e-04
   7.7229204e+01    9.9055555e-01    3.0141210e-03    1.1773880e-03    4.3165315e-04    4.0506398e-04    4.2654253e-04    5.6528435e-04    1.6250079e-04    6.7892729e-04    0.0000000e+00    5.3100452e-04    4.2606056e-04    0.0000000e+00    1.6283499e-04    5.3020624e-04    1.6377730e-04    1.6295429e-04    0.0000000e+00    2.6749922e-04    3.3863091e-04
   7.7452314e+01    9.9085167e-01    2.9819593e-03    1.3635191e-03    4.0364133e-04    2.6345273e-04    3.2391304e-04    5.6278310e-04    2.5539225e-04    4.2103207e-04    5.2893812e-04    4.2445199e-04    0.0000000e+00    1.6219212e-04    2.6203120e-04    4.2914437e-04    1.6229264e-04    0.0000000e+00    0.0000000e+00    2.6636207e-04    3.3722147e-04
   7.7675659e+01    9.9140681e-01    2.4496986e-03    1.3588766e-03    4.0224020e-04    4.2355937e-04    5.6115984e-04    1.6132799e-04    5.0714885e-04    1.6674075e-04    7.8794897e-04    1.6182295e-04    0.0000000e+00    4.2252322e-04    4.2744204e-04    0.0000000e+00    1.6163817e-04    0.0000000e+00    0.0000000e+00    2.6523767e-04    3.3582579e-04
   7.7899232e+01    9.9143736e-01    2.6907193e-03    1.2513226e-03    5.1644763e-04    3.2167679e-04    5.5872905e-04    2.5348846e-04    2.5176876e-04    6.9101989e-04    4.2130935e-04    0.0000000e+00    1.6093384e-04    2.5991254e-04    4.2575889e-04    1.6099089e-04    0.0000000e+00    0.0000000e+00    0.0000000e+00    2.6412260e-04    3.3443527e-04
   7.8123039e+01    9.9188823e-01    3.0969957e-03    4.1148075e-04    6.7462030e-04    5.5717629e-04    1.6020148e-04    5.0338776e-04    2.5955926e-04    8.4869204e-04    0.0000000e+00    0.0000000e+00    4.1919135e-04    4.2403978e-04    0.0000000e+00    1.6035089e-04    0.0000000e+00    0.0000000e+00    0.0000000e+00    2.6301633e-04    3.3305815e-04
   7.8347080e+01    9.9266162e-01    2.3420272e-03    6.6313586e-04    5.6380906e-04    5.7035968e-04    0.0000000e+00    5.0154390e-04    5.1674497e-04    5.8746502e-04    0.0000000e+00    1.5970949e-04    4.1847781e-04    2.6177277e-04    1.5971769e-04    0.0000000e+00    0.0000000e+00    0.0000000e+00    2.6192081e-04    0.0000000e+00    3.3169546e-04
   7.8571349e+01    9.9319946e-01    1.9669858e-03    9.3414362e-04    3.0358148e-04    4.0886446e-04    4.9972497e-04    2.5762255e-04    4.1677917e-04    4.2582402e-04    0.0000000e+00    4.1595529e-04    4.2078085e-04    0.0000000e+00    1.5909263e-04    0.0000000e+00    0.0000000e+00    0.0000000e+00    2.6083552e-04    0.0000000e+00    3.3034724e-04
   7.8795851e+01    9.9348440e-01    1.6995448e-03    9.3100655e-04    7.1004392e-04    0.0000000e+00    4.9793052e-04    6.7200144e-04    0.0000000e+00    4.2426431e-04    4.1437380e-04    1.5945198e-04    2.5973399e-04    1.5847509e-04    0.0000000e+00    0.0000000e+00    0.0000000e+00    0.0000000e+00    2.5976007e-04    0.0000000e+00    3.2901093e-04
   7.9020584e+01    9.9398740e-01    1.2137396e-03    1.0710463e-03    5.6455089e-04    2.4724091e-04    5.0467439e-04    4.1389348e-04    2.5959950e-04    3.2110951e-04    4.1375913e-04    2.5873549e-04    0.0000000e+00    1.5786679e-04    0.0000000e+00    0.0000000e+00    0.0000000e+00    2.5869634e-04    0.0000000e+00    0.0000000e+00    3.2768932e-04
   7.9245546e+01    9.9400812e-01    1.6287407e-03    9.6426111e-04    2.4715899e-04    4.9441394e-04    6.6732552e-04    0.0000000e+00    2.5870385e-04    5.7392956e-04    1.5831866e-04    2.5774913e-04    1.5726645e-04    0.0000000e+00    0.0000000e+00    0.0000000e+00    0.0000000e+00    2.5764055e-04    0.0000000e+00    0.0000000e+00    3.2637458e-04
   7.9470739e+01    9.9444046e-01    1.7160713e-03    7.0308271e-04    2.4552013e-04    5.0112025e-04    4.1110205e-04    0.0000000e+00    4.1462391e-04    5.7286232e-04    2.5677674e-04    1.5667504e-04    0.0000000e+00    0.0000000e+00    0.0000000e+00    0.0000000e+00    0.0000000e+00    2.5659829e-04    0.0000000e+00    0.0000000e+00    3.2510838e-04
   7.9696160e+01    9.9445945e-01    1.8524434e-03    5.5901877e-04    2.4467789e-04    9.0908675e-04    0.0000000e+00    2.5693396e-04    5.6553363e-04    1.6159787e-04    2.5581652e-04    1.5609161e-04    0.0000000e+00    0.0000000e+00    0.0000000e+00    0.0000000e+00    2.5556371e-04    0.0000000e+00    0.0000000e+00    0.0000000e+00    3.2378760e-04
[truncated: 61,048 more chars]
