# Supplementary material for: Research on combustion and emissions of heavy duty diesel engines under low-speed and low-load conditions in low temperature environments
Source: PLoS One. 2025 Feb 21;20(2):e0318933. doi: 10.1371/journal.pone.0318933 (PMC11844864; doi:10.1371/journal.pone.0318933)
Supplement: S1 File — (ZIP) [file pone.0318933.s001.zip › 1000rpm_30%/3-tigaojinqiwendu/Tin342K/soot_hiroy.out]

# CONVERGE Release Build 2.3.20/  Jan 30, 2017        Run Date:Thu Aug 31 20:48:15 2023
# column       1                2                3                4 
#          Crank       Hiroy_Soot       Hiroy_Form       Hiroy_Oxid
#          (DEG)             (kg)             (kg)             (kg)
#
  -1.4600000e+02    0.0000000e+00    0.0000000e+00    0.0000000e+00
  -1.4587230e+02    0.0000000e+00    0.0000000e+00    0.0000000e+00
  -1.4579372e+02    0.0000000e+00    0.0000000e+00    0.0000000e+00
  -1.4567094e+02    0.0000000e+00    0.0000000e+00    0.0000000e+00
  -1.4558567e+02    0.0000000e+00    0.0000000e+00    0.0000000e+00
  -1.4547909e+02    0.0000000e+00    0.0000000e+00    0.0000000e+00
  -1.4534587e+02    0.0000000e+00    0.0000000e+00    0.0000000e+00
  -1.4517933e+02    0.0000000e+00    0.0000000e+00    0.0000000e+00
  -1.4497117e+02    0.0000000e+00    0.0000000e+00    0.0000000e+00
  -1.4471096e+02    0.0000000e+00    0.0000000e+00    0.0000000e+00
  -1.4438570e+02    0.0000000e+00    0.0000000e+00    0.0000000e+00
  -1.4397912e+02    0.0000000e+00    0.0000000e+00    0.0000000e+00
  -1.4347090e+02    0.0000000e+00    0.0000000e+00    0.0000000e+00
  -1.4287090e+02    0.0000000e+00    0.0000000e+00    0.0000000e+00
  -1.4227090e+02    0.0000000e+00    0.0000000e+00    0.0000000e+00
  -1.4167090e+02    0.0000000e+00    0.0000000e+00    0.0000000e+00
  -1.4107090e+02    0.0000000e+00    0.0000000e+00    0.0000000e+00
  -1.4047090e+02    0.0000000e+00    0.0000000e+00    0.0000000e+00
  -1.3987090e+02    0.0000000e+00    0.0000000e+00    0.0000000e+00
  -1.3927090e+02    0.0000000e+00    0.0000000e+00    0.0000000e+00
  -1.3867090e+02    0.0000000e+00    0.0000000e+00    0.0000000e+00
  -1.3807090e+02    0.0000000e+00    0.0000000e+00    0.0000000e+00
  -1.3747090e+02    0.0000000e+00    0.0000000e+00    0.0000000e+00
  -1.3687090e+02    0.0000000e+00    0.0000000e+00    0.0000000e+00
  -1.3627090e+02    0.0000000e+00    0.0000000e+00    0.0000000e+00
  -1.3567090e+02    0.0000000e+00    0.0000000e+00    0.0000000e+00
  -1.3507090e+02    0.0000000e+00    0.0000000e+00    0.0000000e+00
  -1.3447090e+02    0.0000000e+00    0.0000000e+00    0.0000000e+00
  -1.3387090e+02    0.0000000e+00    0.0000000e+00    0.0000000e+00
  -1.3327090e+02    0.0000000e+00    0.0000000e+00    0.0000000e+00
  -1.3267090e+02    0.0000000e+00    0.0000000e+00    0.0000000e+00
  -1.3207090e+02    0.0000000e+00    0.0000000e+00    0.0000000e+00
  -1.3147090e+02    0.0000000e+00    0.0000000e+00    0.0000000e+00
  -1.3087090e+02    0.0000000e+00    0.0000000e+00    0.0000000e+00
  -1.3027090e+02    0.0000000e+00    0.0000000e+00    0.0000000e+00
  -1.2967090e+02    0.0000000e+00    0.0000000e+00    0.0000000e+00
  -1.2907090e+02    0.0000000e+00    0.0000000e+00    0.0000000e+00
  -1.2847090e+02    0.0000000e+00    0.0000000e+00    0.0000000e+00
  -1.2787090e+02    0.0000000e+00    0.0000000e+00    0.0000000e+00
  -1.2727090e+02    0.0000000e+00    0.0000000e+00    0.0000000e+00
  -1.2667090e+02    0.0000000e+00    0.0000000e+00    0.0000000e+00
  -1.2607090e+02    0.0000000e+00    0.0000000e+00    0.0000000e+00
  -1.2547090e+02    0.0000000e+00    0.0000000e+00    0.0000000e+00
  -1.2487090e+02    0.0000000e+00    0.0000000e+00    0.0000000e+00
  -1.2427090e+02    0.0000000e+00    0.0000000e+00    0.0000000e+00
  -1.2367090e+02    0.0000000e+00    0.0000000e+00    0.0000000e+00
  -1.2307090e+02    0.0000000e+00    0.0000000e+00    0.0000000e+00
  -1.2247090e+02    0.0000000e+00    0.0000000e+00    0.0000000e+00
  -1.2187090e+02    0.0000000e+00    0.0000000e+00    0.0000000e+00
  -1.2127090e+02    0.0000000e+00    0.0000000e+00    0.0000000e+00
  -1.2067611e+02    0.0000000e+00    0.0000000e+00    0.0000000e+00
  -1.2008717e+02    0.0000000e+00    0.0000000e+00    0.0000000e+00
  -1.1950389e+02    0.0000000e+00    0.0000000e+00    0.0000000e+00
  -1.1892610e+02    0.0000000e+00    0.0000000e+00    0.0000000e+00
  -1.1835364e+02    0.0000000e+00    0.0000000e+00    0.0000000e+00
  -1.1778632e+02    0.0000000e+00    0.0000000e+00    0.0000000e+00
  -1.1722396e+02    0.0000000e+00    0.0000000e+00    0.0000000e+00
  -1.1666646e+02    0.0000000e+00    0.0000000e+00    0.0000000e+00
  -1.1611365e+02    0.0000000e+00    0.0000000e+00    0.0000000e+00
  -1.1556538e+02    0.0000000e+00    0.0000000e+00    0.0000000e+00
  -1.1502155e+02    0.0000000e+00    0.0000000e+00    0.0000000e+00
  -1.1448200e+02    0.0000000e+00    0.0000000e+00    0.0000000e+00
  -1.1394661e+02    0.0000000e+00    0.0000000e+00    0.0000000e+00
  -1.1341530e+02    0.0000000e+00    0.0000000e+00    0.0000000e+00
  -1.1288790e+02    0.0000000e+00    0.0000000e+00    0.0000000e+00
  -1.1236435e+02    0.0000000e+00    0.0000000e+00    0.0000000e+00
  -1.1184453e+02    0.0000000e+00    0.0000000e+00    0.0000000e+00
  -1.1132833e+02    0.0000000e+00    0.0000000e+00    0.0000000e+00
  -1.1081566e+02    0.0000000e+00    0.0000000e+00    0.0000000e+00
  -1.1030642e+02    0.0000000e+00    0.0000000e+00    0.0000000e+00
  -1.0980052e+02    0.0000000e+00    0.0000000e+00    0.0000000e+00
  -1.0929789e+02    0.0000000e+00    0.0000000e+00    0.0000000e+00
  -1.0879844e+02    0.0000000e+00    0.0000000e+00    0.0000000e+00
  -1.0830207e+02    0.0000000e+00    0.0000000e+00    0.0000000e+00
  -1.0780872e+02    0.0000000e+00    0.0000000e+00    0.0000000e+00
  -1.0731831e+02    0.0000000e+00    0.0000000e+00    0.0000000e+00
  -1.0683077e+02    0.0000000e+00    0.0000000e+00    0.0000000e+00
  -1.0634601e+02    0.0000000e+00    0.0000000e+00    0.0000000e+00
  -1.0586398e+02    0.0000000e+00    0.0000000e+00    0.0000000e+00
  -1.0538460e+02    0.0000000e+00    0.0000000e+00    0.0000000e+00
  -1.0490780e+02    0.0000000e+00    0.0000000e+00    0.0000000e+00
  -1.0443354e+02    0.0000000e+00    0.0000000e+00    0.0000000e+00
  -1.0396174e+02    0.0000000e+00    0.0000000e+00    0.0000000e+00
  -1.0349235e+02    0.0000000e+00    0.0000000e+00    0.0000000e+00
  -1.0302529e+02    0.0000000e+00    0.0000000e+00    0.0000000e+00
  -1.0256053e+02    0.0000000e+00    0.0000000e+00    0.0000000e+00
  -1.0209800e+02    0.0000000e+00    0.0000000e+00    0.0000000e+00
  -1.0163764e+02    0.0000000e+00    0.0000000e+00    0.0000000e+00
  -1.0117943e+02    0.0000000e+00    0.0000000e+00    0.0000000e+00
  -1.0072328e+02    0.0000000e+00    0.0000000e+00    0.0000000e+00
  -1.0026915e+02    0.0000000e+00    0.0000000e+00    0.0000000e+00
  -9.9817011e+01    0.0000000e+00    0.0000000e+00    0.0000000e+00
  -9.9366792e+01    0.0000000e+00    0.0000000e+00    0.0000000e+00
  -9.8918464e+01    0.0000000e+00    0.0000000e+00    0.0000000e+00
  -9.8471966e+01    0.0000000e+00    0.0000000e+00    0.0000000e+00
  -9.8027267e+01    0.0000000e+00    0.0000000e+00    0.0000000e+00
  -9.7584316e+01    0.0000000e+00    0.0000000e+00    0.0000000e+00
  -9.7143069e+01    0.0000000e+00    0.0000000e+00    0.0000000e+00
  -9.6703497e+01    0.0000000e+00    0.0000000e+00    0.0000000e+00
  -9.6265535e+01    0.0000000e+00    0.0000000e+00    0.0000000e+00
  -9.5829177e+01    0.0000000e+00    0.0000000e+00    0.0000000e+00
  -9.5394356e+01    0.0000000e+00    0.0000000e+00    0.0000000e+00
  -9.4961038e+01    0.0000000e+00    0.0000000e+00    0.0000000e+00
  -9.4529204e+01    0.0000000e+00    0.0000000e+00    0.0000000e+00
  -9.4098795e+01    0.0000000e+00    0.0000000e+00    0.0000000e+00
  -9.3669779e+01    0.0000000e+00    0.0000000e+00    0.0000000e+00
  -9.3242139e+01    0.0000000e+00    0.0000000e+00    0.0000000e+00
  -9.2815820e+01    0.0000000e+00    0.0000000e+00    0.0000000e+00
  -9.2390790e+01    0.0000000e+00    0.0000000e+00    0.0000000e+00
  -9.1967022e+01    0.0000000e+00    0.0000000e+00    0.0000000e+00
  -9.1544487e+01    0.0000000e+00    0.0000000e+00    0.0000000e+00
  -9.1123141e+01    0.0000000e+00    0.0000000e+00    0.0000000e+00
  -9.0702955e+01    0.0000000e+00    0.0000000e+00    0.0000000e+00
  -9.0283896e+01    0.0000000e+00    0.0000000e+00    0.0000000e+00
  -8.9865945e+01    0.0000000e+00    0.0000000e+00    0.0000000e+00
  -8.9449062e+01    0.0000000e+00    0.0000000e+00    0.0000000e+00
  -8.9033215e+01    0.0000000e+00    0.0000000e+00    0.0000000e+00
  -8.8618375e+01    0.0000000e+00    0.0000000e+00    0.0000000e+00
  -8.8204513e+01    0.0000000e+00    0.0000000e+00    0.0000000e+00
  -8.7791601e+01    0.0000000e+00    0.0000000e+00    0.0000000e+00
  -8.7618600e+01    0.0000000e+00    0.0000000e+00    0.0000000e+00
  -8.7402349e+01    0.0000000e+00    0.0000000e+00    0.0000000e+00
  -8.7132035e+01    0.0000000e+00    0.0000000e+00    0.0000000e+00
  -8.6794142e+01    0.0000000e+00    0.0000000e+00    0.0000000e+00
  -8.6384342e+01    0.0000000e+00    0.0000000e+00    0.0000000e+00
  -8.5975299e+01    0.0000000e+00    0.0000000e+00    0.0000000e+00
  -8.5567055e+01    0.0000000e+00    0.0000000e+00    0.0000000e+00
  -8.5159581e+01    0.0000000e+00    0.0000000e+00    0.0000000e+00
  -8.4752853e+01    0.0000000e+00    0.0000000e+00    0.0000000e+00
  -8.4346842e+01    0.0000000e+00    0.0000000e+00    0.0000000e+00
  -8.3941524e+01    0.0000000e+00    0.0000000e+00    0.0000000e+00
  -8.3536873e+01    0.0000000e+00    0.0000000e+00    0.0000000e+00
  -8.3132862e+01    0.0000000e+00    0.0000000e+00    0.0000000e+00
  -8.2729466e+01    0.0000000e+00    0.0000000e+00    0.0000000e+00
  -8.2326660e+01    0.0000000e+00    0.0000000e+00    0.0000000e+00
  -8.1924418e+01    0.0000000e+00    0.0000000e+00    0.0000000e+00
  -8.1522716e+01    0.0000000e+00    0.0000000e+00    0.0000000e+00
  -8.1121529e+01    0.0000000e+00    0.0000000e+00    0.0000000e+00
  -8.0720831e+01    0.0000000e+00    0.0000000e+00    0.0000000e+00
  -8.0320599e+01    0.0000000e+00    0.0000000e+00    0.0000000e+00
  -7.9920808e+01    0.0000000e+00    0.0000000e+00    0.0000000e+00
  -7.9521433e+01    0.0000000e+00    0.0000000e+00    0.0000000e+00
  -7.9122450e+01    0.0000000e+00    0.0000000e+00    0.0000000e+00
  -7.8723835e+01    0.0000000e+00    0.0000000e+00    0.0000000e+00
  -7.8325564e+01    0.0000000e+00    0.0000000e+00    0.0000000e+00
  -7.7927612e+01    0.0000000e+00    0.0000000e+00    0.0000000e+00
  -7.7529955e+01    0.0000000e+00    0.0000000e+00    0.0000000e+00
  -7.7132570e+01    0.0000000e+00    0.0000000e+00    0.0000000e+00
  -7.6880145e+01    0.0000000e+00    0.0000000e+00    0.0000000e+00
  -7.6564613e+01    0.0000000e+00    0.0000000e+00    0.0000000e+00
  -7.6170199e+01    0.0000000e+00    0.0000000e+00    0.0000000e+00
  -7.5773562e+01    0.0000000e+00    0.0000000e+00    0.0000000e+00
  -7.5377090e+01    0.0000000e+00    0.0000000e+00    0.0000000e+00
  -7.4980759e+01    0.0000000e+00    0.0000000e+00    0.0000000e+00
  -7.4584545e+01    0.0000000e+00    0.0000000e+00    0.0000000e+00
  -7.4188425e+01    0.0000000e+00    0.0000000e+00    0.0000000e+00
  -7.3792373e+01    0.0000000e+00    0.0000000e+00    0.0000000e+00
  -7.3396367e+01    0.0000000e+00    0.0000000e+00    0.0000000e+00
  -7.3000380e+01    0.0000000e+00    0.0000000e+00    0.0000000e+00
  -7.2604390e+01    0.0000000e+00    0.0000000e+00    0.0000000e+00
  -7.2208371e+01    0.0000000e+00    0.0000000e+00    0.0000000e+00
  -7.1812298e+01    0.0000000e+00    0.0000000e+00    0.0000000e+00
  -7.1416148e+01    0.0000000e+00    0.0000000e+00    0.0000000e+00
  -7.1019894e+01    0.0000000e+00    0.0000000e+00    0.0000000e+00
  -7.0623513e+01    0.0000000e+00    0.0000000e+00    0.0000000e+00
  -7.0226978e+01    0.0000000e+00    0.0000000e+00    0.0000000e+00
  -6.9830264e+01    0.0000000e+00    0.0000000e+00    0.0000000e+00
  -6.9433345e+01    0.0000000e+00    0.0000000e+00    0.0000000e+00
  -6.9036197e+01    0.0000000e+00    0.0000000e+00    0.0000000e+00
  -6.8638791e+01    0.0000000e+00    0.0000000e+00    0.0000000e+00
  -6.8241103e+01    0.0000000e+00    0.0000000e+00    0.0000000e+00
  -6.7843105e+01    0.0000000e+00    0.0000000e+00    0.0000000e+00
  -6.7444771e+01    0.0000000e+00    0.0000000e+00    0.0000000e+00
  -6.7046074e+01    0.0000000e+00    0.0000000e+00    0.0000000e+00
  -6.6646985e+01    0.0000000e+00    0.0000000e+00    0.0000000e+00
  -6.6247477e+01    0.0000000e+00    0.0000000e+00    0.0000000e+00
  -6.5847523e+01    0.0000000e+00    0.0000000e+00    0.0000000e+00
  -6.5447092e+01    0.0000000e+00    0.0000000e+00    0.0000000e+00
  -6.5046157e+01    0.0000000e+00    0.0000000e+00    0.0000000e+00
  -6.4644688e+01    0.0000000e+00    0.0000000e+00    0.0000000e+00
  -6.4242654e+01    0.0000000e+00    0.0000000e+00    0.0000000e+00
  -6.3840027e+01    0.0000000e+00    0.0000000e+00    0.0000000e+00
  -6.3436775e+01    0.0000000e+00    0.0000000e+00    0.0000000e+00
  -6.3032868e+01    0.0000000e+00    0.0000000e+00    0.0000000e+00
  -6.2628272e+01    0.0000000e+00    0.0000000e+00    0.0000000e+00
  -6.2222957e+01    0.0000000e+00    0.0000000e+00    0.0000000e+00
  -6.1816889e+01    0.0000000e+00    0.0000000e+00    0.0000000e+00
  -6.1410035e+01    0.0000000e+00    0.0000000e+00    0.0000000e+00
  -6.1002361e+01    0.0000000e+00    0.0000000e+00    0.0000000e+00
  -6.0798096e+01    0.0000000e+00    0.0000000e+00    0.0000000e+00
  -6.0542766e+01    0.0000000e+00    0.0000000e+00    0.0000000e+00
  -6.0223602e+01    0.0000000e+00    0.0000000e+00    0.0000000e+00
  -5.9824648e+01    0.0000000e+00    0.0000000e+00    0.0000000e+00
  -5.9413443e+01    0.0000000e+00    0.0000000e+00    0.0000000e+00
  -5.9001257e+01    0.0000000e+00    0.0000000e+00    0.0000000e+00
  -5.8588036e+01    0.0000000e+00    0.0000000e+00    0.0000000e+00
  -5.8173734e+01    0.0000000e+00    0.0000000e+00    0.0000000e+00
  -5.7758317e+01    0.0000000e+00    0.0000000e+00    0.0000000e+00
  -5.7341745e+01    0.0000000e+00    0.0000000e+00    0.0000000e+00
  -5.6923976e+01    0.0000000e+00    0.0000000e+00    0.0000000e+00
  -5.6504967e+01    0.0000000e+00    0.0000000e+00    0.0000000e+00
  -5.6084674e+01    0.0000000e+00    0.0000000e+00    0.0000000e+00
  -5.5663041e+01    0.0000000e+00    0.0000000e+00    0.0000000e+00
  -5.5240028e+01    0.0000000e+00    0.0000000e+00    0.0000000e+00
  -5.4901618e+01    0.0000000e+00    0.0000000e+00    0.0000000e+00
  -5.4478605e+01    0.0000000e+00    0.0000000e+00    0.0000000e+00
  -5.4140195e+01    0.0000000e+00    0.0000000e+00    0.0000000e+00
  -5.3717182e+01    0.0000000e+00    0.0000000e+00    0.0000000e+00
  -5.3378772e+01    0.0000000e+00    0.0000000e+00    0.0000000e+00
  -5.2955759e+01    0.0000000e+00    0.0000000e+00    0.0000000e+00
  -5.2617349e+01    0.0000000e+00    0.0000000e+00    0.0000000e+00
  -5.2194336e+01    0.0000000e+00    0.0000000e+00    0.0000000e+00
  -5.1855925e+01    0.0000000e+00    0.0000000e+00    0.0000000e+00
  -5.1432913e+01    0.0000000e+00    0.0000000e+00    0.0000000e+00
  -5.1094502e+01    0.0000000e+00    0.0000000e+00    0.0000000e+00
  -5.0671489e+01    0.0000000e+00    0.0000000e+00    0.0000000e+00
  -5.0333079e+01    0.0000000e+00    0.0000000e+00    0.0000000e+00
  -4.9910066e+01    0.0000000e+00    0.0000000e+00    0.0000000e+00
  -4.9571656e+01    0.0000000e+00    0.0000000e+00    0.0000000e+00
  -4.9148643e+01    0.0000000e+00    0.0000000e+00    0.0000000e+00
  -4.8810233e+01    0.0000000e+00    0.0000000e+00    0.0000000e+00
  -4.8387220e+01    0.0000000e+00    0.0000000e+00    0.0000000e+00
  -4.8048810e+01    0.0000000e+00    0.0000000e+00    0.0000000e+00
  -4.7625797e+01    0.0000000e+00    0.0000000e+00    0.0000000e+00
  -4.7287387e+01    0.0000000e+00    0.0000000e+00    0.0000000e+00
  -4.6864374e+01    0.0000000e+00    0.0000000e+00    0.0000000e+00
  -4.6525964e+01    0.0000000e+00    0.0000000e+00    0.0000000e+00
  -4.6102951e+01    0.0000000e+00    0.0000000e+00    0.0000000e+00
  -4.5764541e+01    0.0000000e+00    0.0000000e+00    0.0000000e+00
  -4.5341528e+01    0.0000000e+00    0.0000000e+00    0.0000000e+00
  -4.5003117e+01    0.0000000e+00    0.0000000e+00    0.0000000e+00
  -4.4580105e+01    0.0000000e+00    0.0000000e+00    0.0000000e+00
  -4.4241694e+01    0.0000000e+00    0.0000000e+00    0.0000000e+00
  -4.3818681e+01    0.0000000e+00    0.0000000e+00    0.0000000e+00
  -4.3480271e+01    0.0000000e+00    0.0000000e+00    0.0000000e+00
  -4.3057258e+01    0.0000000e+00    0.0000000e+00    0.0000000e+00
  -4.2718848e+01    0.0000000e+00    0.0000000e+00    0.0000000e+00
  -4.2295835e+01    0.0000000e+00    0.0000000e+00    0.0000000e+00
  -4.1957425e+01    0.0000000e+00    0.0000000e+00    0.0000000e+00
  -4.1534412e+01    0.0000000e+00    0.0000000e+00    0.0000000e+00
  -4.1196002e+01    0.0000000e+00    0.0000000e+00    0.0000000e+00
  -4.0772989e+01    0.0000000e+00    0.0000000e+00    0.0000000e+00
  -4.0434579e+01    0.0000000e+00    0.0000000e+00    0.0000000e+00
  -4.0011566e+01    0.0000000e+00    0.0000000e+00    0.0000000e+00
  -3.9673156e+01    0.0000000e+00    0.0000000e+00    0.0000000e+00
  -3.9250143e+01    0.0000000e+00    0.0000000e+00    0.0000000e+00
  -3.8911732e+01    0.0000000e+00    0.0000000e+00    0.0000000e+00
  -3.8488720e+01    0.0000000e+00    0.0000000e+00    0.0000000e+00
  -3.8150309e+01    0.0000000e+00    0.0000000e+00    0.0000000e+00
  -3.7727297e+01    0.0000000e+00    0.0000000e+00    0.0000000e+00
  -3.7388886e+01    0.0000000e+00    0.0000000e+00    0.0000000e+00
  -3.6965873e+01    0.0000000e+00    0.0000000e+00    0.0000000e+00
  -3.6627463e+01    0.0000000e+00    0.0000000e+00    0.0000000e+00
  -3.6204450e+01    0.0000000e+00    0.0000000e+00    0.0000000e+00
  -3.5866040e+01    0.0000000e+00    0.0000000e+00    0.0000000e+00
  -3.5443027e+01    0.0000000e+00    0.0000000e+00    0.0000000e+00
  -3.5104617e+01    0.0000000e+00    0.0000000e+00    0.0000000e+00
  -3.4681604e+01    0.0000000e+00    0.0000000e+00    0.0000000e+00
  -3.4343194e+01    0.0000000e+00    0.0000000e+00    0.0000000e+00
  -3.3920181e+01    0.0000000e+00    0.0000000e+00    0.0000000e+00
  -3.3581771e+01    0.0000000e+00    0.0000000e+00    0.0000000e+00
  -3.3158758e+01    0.0000000e+00    0.0000000e+00    0.0000000e+00
  -3.2820348e+01    0.0000000e+00    0.0000000e+00    0.0000000e+00
  -3.2397335e+01    0.0000000e+00    0.0000000e+00    0.0000000e+00
  -3.2058924e+01    0.0000000e+00    0.0000000e+00    0.0000000e+00
  -3.1635912e+01    0.0000000e+00    0.0000000e+00    0.0000000e+00
  -3.1297501e+01    0.0000000e+00    0.0000000e+00    0.0000000e+00
  -3.0874489e+01    0.0000000e+00    0.0000000e+00    0.0000000e+00
  -3.0536078e+01    0.0000000e+00    0.0000000e+00    0.0000000e+00
  -3.0113065e+01    0.0000000e+00    0.0000000e+00    0.0000000e+00
  -2.9774655e+01    0.0000000e+00    0.0000000e+00    0.0000000e+00
  -2.9351642e+01    0.0000000e+00    0.0000000e+00    0.0000000e+00
  -2.9013232e+01    0.0000000e+00    0.0000000e+00    0.0000000e+00
  -2.8590219e+01    0.0000000e+00    0.0000000e+00    0.0000000e+00
  -2.8251809e+01    0.0000000e+00    0.0000000e+00    0.0000000e+00
  -2.7828796e+01    0.0000000e+00    0.0000000e+00    0.0000000e+00
  -2.7490386e+01    0.0000000e+00    0.0000000e+00    0.0000000e+00
  -2.7219658e+01    0.0000000e+00    0.0000000e+00    0.0000000e+00
  -2.6881247e+01    0.0000000e+00    0.0000000e+00    0.0000000e+00
  -2.6458234e+01    0.0000000e+00    0.0000000e+00    0.0000000e+00
  -2.6119824e+01    0.0000000e+00    0.0000000e+00    0.0000000e+00
  -2.5849096e+01    0.0000000e+00    0.0000000e+00    0.0000000e+00
  -2.5510686e+01    0.0000000e+00    0.0000000e+00    0.0000000e+00
  -2.5239957e+01    0.0000000e+00    0.0000000e+00    0.0000000e+00
  -2.4901547e+01    0.0000000e+00    0.0000000e+00    0.0000000e+00
  -2.4630819e+01    0.0000000e+00    0.0000000e+00    0.0000000e+00
  -2.4292409e+01    0.0000000e+00    0.0000000e+00    0.0000000e+00
  -2.4021680e+01    0.0000000e+00    0.0000000e+00    0.0000000e+00
  -2.3683270e+01    0.0000000e+00    0.0000000e+00    0.0000000e+00
  -2.3412542e+01    0.0000000e+00    0.0000000e+00    0.0000000e+00
  -2.3074132e+01    0.0000000e+00    0.0000000e+00    0.0000000e+00
  -2.2803403e+01    0.0000000e+00    0.0000000e+00    0.0000000e+00
  -2.2464993e+01    0.0000000e+00    0.0000000e+00    0.0000000e+00
  -2.2194265e+01    0.0000000e+00    0.0000000e+00    0.0000000e+00
  -2.1855855e+01    0.0000000e+00    0.0000000e+00    0.0000000e+00
  -2.1585127e+01    0.0000000e+00    0.0000000e+00    0.0000000e+00
  -2.1246716e+01    0.0000000e+00    0.0000000e+00    0.0000000e+00
  -2.0975988e+01    0.0000000e+00    0.0000000e+00    0.0000000e+00
  -2.0759405e+01    0.0000000e+00    0.0000000e+00    0.0000000e+00
  -2.0488677e+01    0.0000000e+00    0.0000000e+00    0.0000000e+00
  -2.0150267e+01    0.0000000e+00    0.0000000e+00    0.0000000e+00
  -1.9879539e+01    0.0000000e+00    0.0000000e+00    0.0000000e+00
  -1.9799479e+01    0.0000000e+00    0.0000000e+00    0.0000000e+00
  -1.9655371e+01    0.0000000e+00    0.0000000e+00    0.0000000e+00
  -1.9591322e+01    0.0000000e+00    0.0000000e+00    0.0000000e+00
  -1.9447214e+01    0.0000000e+00    0.0000000e+00    0.0000000e+00
  -1.9367154e+01    0.0000000e+00    0.0000000e+00    0.0000000e+00
  -1.9295100e+01    0.0000000e+00    0.0000000e+00    0.0000000e+00
  -1.9182516e+01    0.0000000e+00    0.0000000e+00    0.0000000e+00
  -1.9069931e+01    0.0000000e+00    0.0000000e+00    0.0000000e+00
  -1.8957347e+01    0.0000000e+00    0.0000000e+00    0.0000000e+00
  -1.8844762e+01    0.0000000e+00    0.0000000e+00    0.0000000e+00
  -1.8766579e+01    0.0000000e+00    0.0000000e+00    0.0000000e+00
  -1.8668849e+01    0.0000000e+00    0.0000000e+00    0.0000000e+00
  -1.8546687e+01    0.0000000e+00    0.0000000e+00    0.0000000e+00
  -1.8500000e+01    0.0000000e+00    0.0000000e+00    0.0000000e+00
  -1.8377838e+01    0.0000000e+00    0.0000000e+00    0.0000000e+00
  -1.8280108e+01    0.0000000e+00    0.0000000e+00    0.0000000e+00
  -1.8157946e+01    0.0000000e+00    0.0000000e+00    0.0000000e+00
  -1.8060217e+01    0.0000000e+00    0.0000000e+00    0.0000000e+00
  -1.7938055e+01    0.0000000e+00    0.0000000e+00    0.0000000e+00
  -1.7840325e+01    0.0000000e+00    0.0000000e+00    0.0000000e+00
  -1.7718163e+01    0.0000000e+00    0.0000000e+00    0.0000000e+00
  -1.7620434e+01    0.0000000e+00    0.0000000e+00    0.0000000e+00
  -1.7498272e+01    0.0000000e+00    0.0000000e+00    0.0000000e+00
  -1.7303330e+01    1.8344457e-34    1.8341347e-34   -3.1097523e-38
  -1.7207403e+01    1.6152767e-33    1.6149622e-33   -3.1457122e-37
  -1.7111501e+01    8.8105150e-33    8.8085120e-33   -2.0030146e-36
  -1.7014184e+01    4.0181192e-32    4.0169265e-32   -1.1927028e-35
  -1.7000000e+01    4.5068081e-32    4.5047317e-32   -2.0763591e-35
  -1.6899511e+01    2.3955516e-31    2.3892986e-31   -6.2529875e-34
  -1.6795747e+01    9.4452169e-31    9.4247465e-31   -2.0470443e-33
  -1.6687142e+01    3.2295479e-30    3.2247179e-30   -4.8299176e-33
  -1.6588095e+01    8.6220270e-30    8.6143961e-30   -7.6308485e-33
  -1.6467915e+01    2.9466213e-29    2.9447261e-29   -1.8951819e-32
  -1.6342176e+01    9.6399014e-29    9.6354878e-29   -4.4136488e-32
  -1.6241584e+01    2.0798671e-28    2.0789081e-28   -9.5891905e-32
  -1.6161110e+01    3.4991013e-28    3.4976267e-28   -1.4745982e-31
  -1.6060519e+01    6.8460012e-28    6.8433918e-28   -2.6094081e-31
  -1.5980045e+01    1.1106574e-27    1.1102281e-27   -4.2927488e-31
  -1.5835193e+01    2.6171733e-27    2.6120871e-27   -5.0862247e-30
  -1.5770814e+01    3.7858619e-27    3.7732446e-27   -1.2617303e-29
  -1.5690341e+01    6.1200779e-27    6.0848039e-27   -3.5274032e-29
  -1.5589749e+01    1.1228979e-26    1.1124974e-26   -1.0400549e-28
  -1.5464009e+01    2.3427688e-26    2.3134942e-26   -2.9274579e-28
  -1.5306834e+01    5.5229093e-26    5.4428058e-26   -8.0103549e-28
  -1.5181094e+01    9.9109574e-26    9.7547813e-26   -1.5617608e-27
  -1.5024116e+01    2.0207510e-25    1.9878967e-25   -3.2854302e-27
  -1.4898532e+01    3.3538427e-25    3.2995234e-25   -5.4319358e-27
  -1.4798066e+01    4.8890499e-25    4.8113553e-25   -7.7694678e-27
  -1.4674317e+01    7.7887306e-25    7.6708118e-25   -1.1791884e-26
  -1.4575318e+01    1.1043409e-24    1.0880502e-24   -1.6290673e-26
  -1.4451725e+01    1.7144796e-24    1.6903590e-24   -2.4120597e-26
  -1.4352851e+01    2.3917015e-24    2.3591538e-24   -3.2547721e-26
  -1.4229259e+01    3.6984941e-24    3.6511718e-24   -4.7322288e-26
  -1.4088342e+01    6.9994125e-24    6.9274043e-24   -7.2008261e-26
  -1.3975608e+01    2.0361231e-23    2.0260313e-23   -1.0091839e-25
  -1.3834872e+01    5.5618316e-21    5.5602332e-21   -1.5984206e-24
  -1.3722283e+01    9.2418799e-20    9.2397242e-20   -2.1556920e-23
  -1.3581745e+01    3.8093223e-19    3.8082116e-19   -1.1106461e-22
  -1.3469314e+01    1.0278570e-18    1.0275449e-18   -3.1208451e-22
  -1.3328977e+01    2.5740348e-18    2.5731933e-18   -8.4150313e-22
  -1.3216707e+01    4.3870912e-18    4.3854428e-18   -1.6484148e-21
  -1.3076564e+01    7.6974388e-18    7.6937137e-18   -3.7251023e-21
  -1.2964449e+01    1.0741681e-17    1.0736076e-17   -5.6057708e-21
  -1.2824497e+01    1.5489776e-17    1.5480196e-17   -9.5798625e-21
  -1.2796507e+01    1.6398779e-17    2.2924938e-17    6.5261591e-18
  -1.2663116e+01    2.1660531e-17    2.8185622e-17    6.5250909e-18
  -1.2594781e+01    2.5053584e-17    3.1576522e-17    6.5229382e-18
  -1.2402587e+01    3.8787782e-17    4.5296134e-17    6.5083525e-18
  -1.2269119e+01    5.4931339e-17    6.1426197e-17    6.4948576e-18
  -1.2162345e+01    7.5122864e-17    8.1601469e-17    6.4786051e-18
  -1.2028877e+01    3.4601142e-16    3.5298875e-16    6.9773265e-18
  -1.1958493e+01    8.7867899e-15    1.0765876e-13    9.8871970e-14
  -1.1893576e+01    4.1069804e-14    2.6289821e-13    2.2182840e-13
  -1.1758243e+01    9.2593673e-13    1.1548282e-12    2.2889149e-13
  -1.1681681e+01    2.0264774e-12    2.2961145e-12    2.6963716e-13
  -1.1565297e+01    4.3720914e-12    6.6277974e-12    2.2557060e-12
  -1.1467703e+01    7.6617155e-12    1.2276239e-11    4.6145234e-12
  -1.1374157e+01    1.2852405e-11    2.1314079e-11    8.4616740e-12
  -1.1255913e+01    2.3519004e-11    3.2593109e-11    9.0741051e-12
  -1.1194489e+01    3.1244416e-11    4.0744099e-11    9.4996826e-12
  -1.1081047e+01    4.9731601e-11    7.3341110e-11    2.3609509e-11
  -1.0968592e+01    7.3803651e-11    9.8651252e-11    2.4847601e-11
  -1.0899376e+01    9.2071344e-11    1.1784323e-10    2.5771884e-11
  -1.0749862e+01    1.3947019e-10    1.8738766e-10    4.7917475e-11
  -1.0661650e+01    1.7375409e-10    2.4639275e-10    7.2638668e-11
  -1.0563708e+01    2.1805827e-10    2.9302992e-10    7.4971649e-11
  -1.0462299e+01    2.7016576e-10    3.4782319e-10    7.7657426e-11
  -1.0375967e+01    3.1927359e-10    4.3320095e-10    1.1392736e-10
  -1.0281628e+01    3.7736246e-10    4.9438802e-10    1.1702556e-10
  -1.0173267e+01    4.4907769e-10    6.1535243e-10    1.6627474e-10
  -1.0051177e+01    5.3438531e-10    7.0551898e-10    1.7113367e-10
  -9.9808389e+00    5.8527354e-10    7.5939885e-10    1.7412530e-10
  -9.8542307e+00    6.7860353e-10    8.5862679e-10    1.8002326e-10
  -9.7979604e+00    7.2060277e-10    9.0349409e-10    1.8289132e-10
  -9.6397002e+00    8.4059754e-10    1.0310172e-09    1.9041965e-10
  -9.5693623e+00    8.9395244e-10    1.0882240e-09    1.9427160e-10
  -9.4814400e+00    9.6072522e-10    1.1596661e-09    1.9894092e-10
  -9.3231798e+00    1.0797701e-09    1.2884104e-09    2.0864026e-10
  -9.2528419e+00    1.1323072e-09    1.3457121e-09    2.1340484e-10
  -9.1965716e+00    1.1741623e-09    1.3916564e-09    2.1749418e-10
  -9.0383114e+00    1.2922710e-09    1.5203726e-09    2.2810156e-10
  -8.9679735e+00    1.3441945e-09    1.5776969e-09    2.3350236e-10
  -8.8800511e+00    1.4089993e-09    1.6491138e-09    2.4011443e-10
  -8.7217909e+00    1.5244734e-09    1.7777279e-09    2.5325452e-10
  -8.6514530e+00    1.5751377e-09    1.8349361e-09    2.5979844e-10
  -8.5951827e+00    1.6153575e-09    1.8807721e-09    2.6541459e-10
  -8.4369225e+00    1.7286522e-09    2.0089664e-09    2.8031419e-10
  -8.3665846e+00    1.7783083e-09    2.0659454e-09    2.8763715e-10
  -8.2786623e+00    1.8403178e-09    2.1368271e-09    2.9650922e-10
  -8.1204021e+00    1.9500352e-09    2.2641921e-09    3.1415694e-10
  -8.0500642e+00    1.9979010e-09    2.3207169e-09    3.2281590e-10
  -7.9621419e+00    2.0578985e-09    2.3909631e-09    3.3306457e-10
  -7.8522389e+00    2.1324258e-09    2.4781393e-09    3.4571343e-10
  -7.7643166e+00    2.1902207e-09    2.5479389e-09    3.5771812e-10
  -7.6939787e+00    2.2354477e-09    2.6037641e-09    3.6831640e-10
  -7.4961534e+00    2.3634472e-09    2.7590211e-09    3.9557393e-10
  -7.3378932e+00    2.4612912e-09    2.8827780e-09    4.2148686e-10
  -7.2499708e+00    2.5153206e-09    2.9509882e-09    4.3566755e-10
  -7.1400679e+00    2.5825828e-09    3.0354840e-09    4.5290122e-10
  -7.0521456e+00    2.6344261e-09    3.1030517e-09    4.6862552e-10
  -6.9818077e+00    2.6749566e-09    3.1570190e-09    4.8206247e-10
  -6.8938853e+00    2.7263514e-09    3.2239172e-09    4.9756575e-10
  -6.7839824e+00    2.7907110e-09    3.3066951e-09    5.1598413e-10
  -6.6960601e+00    2.8401759e-09    3.3728217e-09    5.3264589e-10
  -6.5377998e+00    2.9279279e-09    3.4909303e-09    5.6300243e-10
  -6.4278969e+00    2.9887795e-09    3.5717476e-09    5.8296805e-10
  -6.3399746e+00    3.0351678e-09    3.6361670e-09    6.0099916e-10
  -6.2300716e+00    3.0930680e-09    3.7156668e-09    6.2259878e-10
  -6.1421493e+00    3.1373917e-09    3.7789706e-09    6.4157893e-10
  -6.0322464e+00    3.1929077e-09    3.8570067e-09    6.6409897e-10
  -5.9443240e+00    3.2353392e-09    3.9190983e-09    6.8375915e-10
  -5.8344211e+00    3.2886304e-09    3.9955186e-09    7.0688824e-10
  -5.6970424e+00    3.3548078e-09    4.0893029e-09    7.3449511e-10
  -5.5871395e+00    3.4042381e-09    4.1636322e-09    7.5939415e-10
  -5.4992171e+00    3.4418800e-09    4.2225568e-09    7.8067674e-10
  -5.3893142e+00    3.4896265e-09    4.2949113e-09    8.0528483e-10
  -5.2519355e+00    3.5491579e-09    4.3834526e-09    8.3429465e-10
  -5.1420326e+00    3.5928438e-09    4.4535140e-09    8.6067023e-10
  -5.0541103e+00    3.6253782e-09    4.5089283e-09    8.8355018e-10
  -4.9442073e+00    3.6662432e-09    4.5768195e-09    9.1057628e-10
  -4.8068287e+00    3.7155854e-09    4.6596956e-09    9.4411021e-10
  -4.6969257e+00    3.7502979e-09    4.7250411e-09    9.7474324e-10
  -4.5595471e+00    3.7933707e-09    4.8045342e-09    1.0111634e-09
  -4.4496441e+00    3.8237757e-09    4.8671571e-09    1.0433815e-09
  -4.3122655e+00    3.8613013e-09    4.9431333e-09    1.0818320e-09
  -4.2023625e+00    3.8873228e-09    5.0029232e-09    1.1156004e-09
  -4.0649839e+00    3.9192251e-09    5.0753152e-09    1.1560901e-09
  -3.9550809e+00    3.9406039e-09    5.1322268e-09    1.1916229e-09
  -3.8177023e+00    3.9684836e-09    5.2010591e-09    1.2325755e-09
  -3.6697370e+00    3.9964897e-09    5.2729974e-09    1.2765076e-09
  -3.5513648e+00    4.0110557e-09    5.3292513e-09    1.3181956e-09
  -3.4035011e+00    4.0311598e-09    5.3970048e-09    1.3658450e-09
  -3.2852102e+00    4.0399499e-09    5.4499693e-09    1.4100194e-09
  -3.1373658e+00    4.0537370e-09    5.5136265e-09    1.4598895e-09
  -2.9895667e+00    4.0644169e-09    5.5751771e-09    1.5107602e-09
  -2.8713274e+00    4.0635442e-09    5.6230762e-09    1.5595321e-09
  -2.7340939e+00    4.0642478e-09    5.6765936e-09    1.6123457e-09
  -2.5863637e+00    4.0633823e-09    5.7319763e-09    1.6685941e-09
  -2.4386716e+00    4.0575767e-09    5.7852513e-09    1.7276747e-09
  -2.3205179e+00    4.0440042e-09    5.8265619e-09    1.7825577e-09
  -2.1728566e+00    4.0322234e-09    5.8758739e-09    1.8436505e-09
  -2.0251572e+00    4.0186616e-09    5.9231938e-09    1.9045323e-09
  -1.8775140e+00    4.0026536e-09    5.9685112e-09    1.9658577e-09
  -1.7298696e+00    3.9827675e-09    6.0118637e-09    2.0290962e-09
  -1.5822224e+00    3.9583342e-09    6.0532909e-09    2.0949567e-09
  -1.4345764e+00    3.9299761e-09    6.0928453e-09    2.1628691e-09
  -1.2869298e+00    3.8985254e-09    6.1305869e-09    2.2320615e-09
  -1.1393007e+00    3.8647978e-09    6.1665798e-09    2.3017820e-09
  -9.9174294e-01    3.8289949e-09    6.2008584e-09    2.3718635e-09
  -8.4411526e-01    3.7909878e-09    6.2335048e-09    2.4425169e-09
  -6.9925045e-01    3.7512769e-09    6.2639988e-09    2.5127219e-09
  -5.5441444e-01    3.7098595e-09    6.2929685e-09    2.5831090e-09
  -4.0678747e-01    3.6662832e-09    6.3209480e-09    2.6546648e-09
  -2.5915667e-01    3.6210840e-09    6.3474629e-09    2.7263789e-09
  -1.1152292e-01    3.5744650e-09    6.3725584e-09    2.7980934e-09
   3.6106750e-02    3.5261340e-09    6.3962782e-09    2.8701442e-09
   1.8371073e-01    3.4753360e-09    6.4186465e-09    2.9433105e-09
   3.3135442e-01    3.4217811e-09    6.4396977e-09    3.0179166e-09
   4.7900250e-01    3.3654790e-09    6.4594675e-09    3.0939885e-09
   6.2666137e-01    3.3069514e-09    6.4780084e-09    3.1710570e-09
   7.7432629e-01    3.2471149e-09    6.4953677e-09    3.2482527e-09
   9.2200705e-01    3.1864165e-09    6.5116094e-09    3.3251928e-09
   1.0697211e+00    3.1246287e-09    6.5267852e-09    3.4021565e-09
   1.2174626e+00    3.0615220e-09    6.5409307e-09    3.4794087e-09
   1.3652352e+00    2.9969549e-09    6.5540933e-09    3.5571385e-09
   1.5130468e+00    2.9316146e-09    6.5663069e-09    3.6346923e-09
   1.6608666e+00    2.8663326e-09    6.5776270e-09    3.7112944e-09
   1.8087328e+00    2.8010520e-09    6.5880736e-09    3.7870216e-09
   1.9566143e+00    2.7360536e-09    6.5976889e-09    3.8616353e-09
   2.1044992e+00    2.6712659e-09    6.6065064e-09    3.9352405e-09
   2.2390935e+00    2.6099831e-09    6.6138987e-09    4.0039156e-09
   2.3737350e+00    2.5497741e-09    6.6206943e-09    4.0709203e-09
   2.5084017e+00    2.4898600e-09    6.6269208e-09    4.1370608e-09
   2.6430919e+00    2.4304354e-09    6.6326095e-09    4.2021742e-09
   2.7778087e+00    2.3711029e-09    6.6377899e-09    4.2666870e-09
   2.9000000e+00    2.3155212e-09    6.6420871e-09    4.3265660e-09
   3.0347674e+00    2.2575524e-09    6.6463743e-09    4.3888218e-09
   3.1695764e+00    2.1981993e-09    6.6502261e-09    4.4520269e-09
   3.3025227e+00    2.1392368e-09    6.6536253e-09    4.5143886e-09
   3.4187708e+00    2.0807356e-09    6.6563750e-09    4.5756394e-09
   3.5200747e+00    2.0332982e-09    6.6585769e-09    4.6252787e-09
   3.6030475e+00    1.9964752e-09    6.6602328e-09    4.6637576e-09
   3.7206957e+00    1.9465099e-09    6.6623606e-09    4.7158506e-09
   3.8025347e+00    1.9130912e-09    6.6636964e-09    4.7506052e-09
   3.9121646e+00    1.8700318e-09    6.6653133e-09    4.7952815e-09
   4.0100224e+00    1.8328456e-09    6.6666022e-09    4.8337566e-09
   4.1122168e+00    1.7944883e-09    6.6678059e-09    4.8733176e-09
   4.2047671e+00    1.7594900e-09    6.6687806e-09    4.9092907e-09
   4.3015631e+00    1.7210355e-09    6.6697263e-09    4.9486908e-09
   4.4015126e+00    1.6736336e-09    6.6846354e-09    5.0110019e-09
   4.5040301e+00    1.6512773e-09    6.7501422e-09    5.0988649e-09
   4.6030020e+00    1.6626988e-09    6.8657961e-09    5.2030973e-09
   4.7019627e+00    1.7511306e-09    7.0301801e-09    5.2790495e-09
   4.8010463e+00    1.8845366e-09    7.2199176e-09    5.3353810e-09
   4.9000163e+00    2.0418356e-09    7.4281330e-09    5.3862974e-09
   5.0089158e+00    2.2337696e-09    7.6790200e-09    5.4452504e-09
   5.1079625e+00    2.4271330e-09    7.9317159e-09    5.5045829e-09
   5.2069268e+00    2.6434720e-09    8.2121992e-09    5.5687271e-09
   5.3059508e+00    2.8863948e-09    8.5257159e-09    5.6393212e-09
   5.4049367e+00    3.1619683e-09    8.8810095e-09    5.7190412e-09
   5.5039525e+00    3.4885719e-09    9.2964676e-09    5.8078958e-09
   5.6014058e+00    3.8761991e-09    9.7848649e-09    5.9086659e-09
   5.7067897e+00    4.3726207e-09    1.0405050e-08    6.0324290e-09
   5.8068404e+00    4.9208886e-09    1.1087212e-08    6.1663236e-09
   5.9024242e+00    5.5205094e-09    1.1833025e-08    6.3125154e-09
   6.0096914e+00    6.3066037e-09    1.2796489e-08    6.4898856e-09
   6.1088032e+00    7.1473975e-09    1.3817901e-08    6.6705039e-09
   6.2077814e+00    8.1160833e-09    1.4993898e-08    6.8778148e-09
   6.3011710e+00    9.2077664e-09    1.6323701e-08    7.1159345e-09
   6.4077286e+00    1.0704516e-08    1.8145166e-08    7.4406498e-09
   6.5049560e+00    1.2318084e-08    2.0075947e-08    7.7578621e-09
   6.6020645e+00    1.4153306e-08    2.2243172e-08    8.0898660e-09
   6.7013959e+00    1.6250287e-08    2.4714755e-08    8.4644688e-09
   6.8005910e+00    1.8540285e-08    2.7436960e-08    8.8966755e-09
   6.9093072e+00    2.1235937e-08    3.0694865e-08    9.4589276e-09
   7.0071396e+00    2.3816545e-08    3.3868261e-08    1.0051716e-08
   7.1008794e+00    2.6457359e-08    3.7146228e-08    1.0688869e-08
   7.2041532e+00    2.9577076e-08    4.1066228e-08    1.1489153e-08
   7.3096333e+00    3.2998349e-08    4.5426203e-08    1.2427854e-08
   7.4089793e+00    3.6434867e-08    4.9863506e-08    1.3428640e-08
   7.5083666e+00    4.0064837e-08    5.4624031e-08    1.4559195e-08
   7.6077339e+00    4.3898250e-08    5.9721469e-08    1.5823219e-08
   7.7070864e+00    4.8015328e-08    6.5193862e-08    1.7178535e-08
   7.8064895e+00    5.2451667e-08    7.1081734e-08    1.8630067e-08
   7.9083295e+00    5.7353442e-08    7.7543490e-08    2.0190049e-08
   8.0056277e+00    6.2344392e-08    8.4103133e-08    2.1758741e-08
   8.1126626e+00    6.8163823e-08    9.1752606e-08    2.3588783e-08
   8.2125460e+00    7.3951282e-08    9.9323983e-08    2.5372701e-08
   8.3021516e+00    7.9440183e-08    1.0649363e-07    2.7053452e-08
   8.4069530e+00    8.6260200e-08    1.1534722e-07    2.9087017e-08
   8.5105518e+00    9.3414047e-08    1.2459519e-07    3.1181140e-08
   8.6007021e+00    1.0002068e-07    1.3304059e-07    3.3019906e-08
   8.7099976e+00    1.0855854e-07    1.4377374e-07    3.5215200e-08
   8.8016364e+00    1.1611811e-07    1.5318492e-07    3.7066809e-08
   8.9036640e+00    1.2495373e-07    1.6407144e-07    3.9117711e-08
   9.0014168e+00    1.3384891e-07    1.7486862e-07    4.1019710e-08
   9.1141468e+00    1.4449151e-07    1.8771059e-07    4.3219079e-08
   9.2025610e+00    1.5308279e-07    1.9803824e-07    4.4955449e-08
   9.3166454e+00    1.6439814e-07    2.1164624e-07    4.7248107e-08
   9.4138819e+00    1.7419308e-07    2.2347160e-07    4.9278520e-08
   9.5165859e+00    1.8458455e-07    2.3611957e-07    5.1535024e-08
   9.6154613e+00    1.9455539e-07    2.4838784e-07    5.3832452e-08
   9.7196578e+00    2.0497313e-07    2.6131425e-07    5.6341118e-08
   9.8051008e+00    2.1335236e-07    2.7186194e-07    5.8509583e-08
   9.9188649e+00    2.2430161e-07    2.8577971e-07    6.1478107e-08
   1.0013913e+01    2.3316545e-07    2.9725963e-07    6.4094179e-08
   1.0115947e+01    2.4243294e-07    3.0941102e-07    6.6978076e-08
   1.0210429e+01    2.5076722e-07    3.2050959e-07    6.9742367e-08
   1.0307969e+01    2.5917622e-07    3.3180045e-07    7.2624230e-08
   1.0404597e+01    2.6726246e-07    3.4282012e-07    7.5557659e-08
   1.0507755e+01    2.7566849e-07    3.5439129e-07    7.8722800e-08
   1.0622546e+01    2.8468606e-07    3.6701889e-07    8.2332827e-08
   1.0708033e+01    2.9116327e-07    3.7625670e-07    8.5093428e-08
   1.0800601e+01    2.9796483e-07    3.8608915e-07    8.8124311e-08
   1.0917617e+01    3.0624577e-07    3.9827980e-07    9.2034026e-08
   1.1004363e+01    3.1216947e-07    4.0713867e-07    9.4969197e-08
   1.1127178e+01    3.2025268e-07    4.1940839e-07    9.9155705e-08
   1.1232729e+01    3.2691999e-07    4.2968467e-07    1.0276469e-07
   1.1311119e+01    3.3163262e-07    4.3718246e-07    1.0554984e-07
   1.1417529e+01    3.3795202e-07    4.4711191e-07    1.0915989e-07
   1.1518901e+01    3.4367384e-07    4.5633537e-07    1.1266153e-07
   1.1629601e+01    3.4964067e-07    4.6611814e-07    1.1647747e-07
   1.1734275e+01    3.5497728e-07    4.7509960e-07    1.2012232e-07
   1.1808760e+01    3.5858561e-07    4.8132143e-07    1.2273583e-07
   1.1913013e+01    3.6334940e-07    4.8979928e-07    1.2644988e-07
   1.2014355e+01    3.6763242e-07    4.9777454e-07    1.3014212e-07
   1.2124681e+01    3.7201382e-07    5.0615087e-07    1.3413704e-07
   1.2221398e+01    3.7555631e-07    5.1325083e-07    1.3769452e-07
   1.2334588e+01    3.7947716e-07    5.2124875e-07    1.4177159e-07
   1.2419793e+01    3.8221580e-07    5.2705446e-07    1.4483866e-07
   1.2507202e+01    3.8481012e-07    5.3282455e-07    1.4801442e-07
   1.2634359e+01    3.8818005e-07    5.4088910e-07    1.5270905e-07
   1.2722904e+01    3.9031645e-07    5.4627296e-07    1.5595651e-07
   1.2814220e+01    3.9233890e-07    5.5162923e-07    1.5929033e-07
   1.2907510e+01    3.9421193e-07    5.5690287e-07    1.6269094e-07
   1.3000855e+01    3.9590464e-07    5.6198525e-07    1.6608061e-07
   1.3140875e+01    3.9819225e-07    5.6925488e-07    1.7106263e-07
   1.3234321e+01    3.9951149e-07    5.7387890e-07    1.7436741e-07
   1.3327939e+01    4.0064904e-07    5.7833495e-07    1.7768591e-07
   1.3421774e+01    4.0160427e-07    5.8263053e-07    1.8102626e-07
   1.3515782e+01    4.0239795e-07    5.8676842e-07    1.8437048e-07
   1.3610124e+01    4.0301751e-07    5.9076009e-07    1.8774258e-07
   1.3704334e+01    4.0345790e-07    5.9458990e-07    1.9113200e-07
   1.3844946e+01    4.0383164e-07    6.0002641e-07    1.9619477e-07
   1.3938521e+01    4.0387673e-07    6.0346575e-07    1.9958903e-07
   1.4031973e+01    4.0377484e-07    6.0676376e-07    2.0298892e-07
   1.4125314e+01    4.0354207e-07    6.0992753e-07    2.0638546e-07
   1.4218499e+01    4.0317278e-07    6.1296144e-07    2.0978866e-07
   1.4311611e+01    4.0267273e-07    6.1587230e-07    2.1319957e-07
   1.4404619e+01    4.0205162e-07    6.1866359e-07    2.1661197e-07
   1.4543944e+01    4.0088608e-07    6.2263951e-07    2.2175343e-07
   1.4638412e+01    3.9994678e-07    6.2520221e-07    2.2525544e-07
   1.4735577e+01    3.9887516e-07    6.2773019e-07    2.2885503e-07
   1.4832632e+01    3.9769274e-07    6.3015078e-07    2.3245804e-07
   1.4929579e+01    3.9641383e-07    6.3246942e-07    2.3605559e-07
   1.5026760e+01    3.9503897e-07    6.3469787e-07    2.3965890e-07
   1.5124072e+01    3.9356058e-07    6.3683783e-07    2.4327725e-07
   1.5223611e+01    3.9195817e-07    6.3893584e-07    2.4697767e-07
   1.5312897e+01    3.9041131e-07    6.4074476e-07    2.5033344e-07
   1.5401451e+01    3.8882946e-07    6.4247170e-07    2.5364223e-07
   1.5527374e+01    3.8643822e-07    6.4481844e-07    2.5838022e-07
   1.5624826e+01    3.8458630e-07    6.4654823e-07    2.6196192e-07
   1.5722779e+01    3.8262717e-07    6.4821593e-07    2.6558876e-07
   1.5822022e+01    3.8057244e-07    6.4983555e-07    2.6926311e-07
   1.5920830e+01    3.7845568e-07    6.5138092e-07    2.7292524e-07
   1.6019054e+01    3.7628024e-07    6.5285323e-07    2.7657299e-07
   1.6117448e+01    3.7402851e-07    6.5426687e-07    2.8023837e-07
   1.6214162e+01    3.7172384e-07    6.5559957e-07    2.8387573e-07
   1.6312296e+01    3.6934111e-07    6.5689584e-07    2.8755473e-07
   1.6410114e+01    3.6692916e-07    6.5813363e-07    2.9120447e-07
   1.6508638e+01    3.6446785e-07    6.5932792e-07    2.9486007e-07
   1.6607728e+01    3.6194910e-07    6.6047798e-07    2.9852888e-07
   1.6706159e+01    3.5939493e-07    6.6157194e-07    3.0217701e-07
   1.6805810e+01    3.5677712e-07    6.6263190e-07    3.0585478e-07
   1.6904265e+01    3.5415460e-07    6.6363419e-07    3.0947959e-07
   1.7001405e+01    3.5154454e-07    6.6458112e-07    3.1303659e-07
   1.7147778e+01    3.4759367e-07    6.6593277e-07    3.1833911e-07
   1.7246503e+01    3.4491237e-07    6.6679581e-07    3.2188344e-07
   1.7344987e+01    3.4221041e-07    6.6761966e-07    3.2540925e-07
   1.7443708e+01    3.3948200e-07    6.6841040e-07    3.2892840e-07
   1.7542340e+01    3.3674145e-07    6.6916674e-07    3.3242529e-07
   1.7640122e+01    3.3401098e-07    6.6988474e-07    3.3587376e-07
   1.7738665e+01    3.3125656e-07    6.7057765e-07    3.3932109e-07
   1.7837577e+01    3.2849152e-07    6.7124338e-07    3.4275186e-07
   1.7936162e+01    3.2573552e-07    6.7187865e-07    3.4614313e-07
   1.8035136e+01    3.2297177e-07    6.7248924e-07    3.4951747e-07
   1.8134813e+01    3.2019580e-07    6.7307766e-07    3.5288186e-07
   1.8232840e+01    3.1745795e-07    6.7363150e-07    3.5617355e-07
   1.8332830e+01    3.1468617e-07    6.7417228e-07    3.5948612e-07
   1.8432513e+01    3.1192911e-07    6.7468812e-07    3.6275902e-07
   1.8531426e+01    3.0920031e-07    6.7517792e-07    3.6597761e-07
   1.8630885e+01    3.0647314e-07    6.7564918e-07    3.6917605e-07
   1.8730036e+01    3.0376278e-07    6.7609884e-07    3.7233605e-07
   1.8828711e+01    3.0107605e-07    6.7652725e-07    3.7545120e-07
   1.8927351e+01    2.9840687e-07    6.7693715e-07    3.7853029e-07
   1.9026592e+01    2.9574087e-07    6.7733175e-07    3.8159088e-07
   1.9125626e+01    2.9309222e-07    6.7770867e-07    3.8461645e-07
   1.9224831e+01    2.9045326e-07    6.7807009e-07    3.8761683e-07
   1.9323996e+01    2.8783475e-07    6.7841590e-07    3.9058115e-07
   1.9423174e+01    2.8523493e-07    6.7874697e-07    3.9351204e-07
   1.9522412e+01    2.8265300e-07    6.7906409e-07    3.9641109e-07
   1.9621627e+01    2.8009031e-07    6.7936770e-07    3.9927739e-07
   1.9720899e+01    2.7754375e-07    6.7965855e-07    4.0211479e-07
   1.9820191e+01    2.7501779e-07    6.7993708e-07    4.0491929e-07
   1.9919531e+01    2.7251377e-07    6.8020401e-07    4.0769024e-07
   2.0018900e+01    2.7003287e-07    6.8045983e-07    4.1042696e-07
   2.0118289e+01    2.6757478e-07    6.8070498e-07    4.1313020e-07
   2.0217714e+01    2.6514082e-07    6.8093998e-07    4.1579916e-07
   2.0317171e+01    2.6272836e-07    6.8116525e-07    4.1843689e-07
   2.0416716e+01    2.6033880e-07    6.8138139e-07    4.2104259e-07
   2.0516340e+01    2.5797003e-07    6.8158872e-07    4.2361869e-07
   2.0615962e+01    2.5562231e-07    6.8178745e-07    4.2616513e-07
   2.0715615e+01    2.5329617e-07    6.8197811e-07    4.2868194e-07
   2.0815347e+01    2.5099011e-07    6.8216116e-07    4.3117106e-07
   2.0915086e+01    2.4870620e-07    6.8233682e-07    4.3363061e-07
   2.1014836e+01    2.4644534e-07    6.8250542e-07    4.3606008e-07
   2.1114663e+01    2.4420751e-07    6.8266741e-07    4.3845990e-07
   2.1214520e+01    2.4198992e-07    6.8282297e-07    4.4083306e-07
   2.1314431e+01    2.3979064e-07    6.8297242e-07    4.4318178e-07
   2.1414451e+01    2.3761111e-07    6.8311610e-07    4.4550499e-07
   2.1514533e+01    2.3545277e-07    6.8325425e-07    4.4780148e-07
   2.1614664e+01    2.3331381e-07    6.8338708e-07    4.5007327e-07
   2.1714819e+01    2.3119598e-07    6.8351477e-07    4.5231879e-07
   2.1815019e+01    2.2910058e-07    6.8363756e-07    4.5453699e-07
   2.1915274e+01    2.2702376e-07    6.8375570e-07    4.5673194e-07
   2.2015614e+01    2.2496530e-07    6.8386938e-07    4.5890408e-07
   2.2116020e+01    2.2292633e-07    6.8397878e-07    4.6105245e-07
   2.2216497e+01    2.2090643e-07    6.8408410e-07    4.6317767e-07
   2.2317012e+01    2.1890348e-07    6.8418548e-07    4.6528200e-07
   2.2417578e+01    2.1692005e-07    6.8428310e-07    4.6736305e-07
   2.2518241e+01    2.1495468e-07    6.8437714e-07    4.6942246e-07
   2.2618955e+01    2.1300913e-07    6.8446771e-07    4.7145858e-07
   2.2719656e+01    2.1108276e-07    6.8455487e-07    4.7347211e-07
   2.2820442e+01    2.0917558e-07    6.8463883e-07    4.7546326e-07
   2.2921265e+01    2.0728837e-07    6.8471971e-07    4.7743134e-07
   2.3021769e+01    2.0542417e-07    6.8479736e-07    4.7937319e-07
   2.3111928e+01    2.0374754e-07    6.8486463e-07    4.8111709e-07
   2.3209699e+01    2.0188292e-07    6.8493521e-07    4.8305229e-07
   2.3325102e+01    1.9972129e-07    6.8501534e-07    4.8529405e-07
   2.3447316e+01    1.9757396e-07    6.8509634e-07    4.8752238e-07
   2.3547791e+01    1.9584861e-07    6.8516014e-07    4.8931153e-07
   2.3648316e+01    1.9413006e-07    6.8522164e-07    4.9109158e-07
   2.3704884e+01    1.9309681e-07    6.8528530e-07    4.9218850e-07
   2.3800735e+01    1.9142338e-07    6.8534086e-07    4.9391747e-07
   2.3950167e+01    1.8896763e-07    6.8542341e-07    4.9645579e-07
   2.4000348e+01    1.8814584e-07    6.8545013e-07    4.9730429e-07
   2.4100752e+01    1.8651099e-07    6.8550211e-07    4.9899112e-07
   2.4205767e+01    1.8475271e-07    6.8557942e-07    5.0082671e-07
   2.4344353e+01    1.8256655e-07    6.8564551e-07    5.0307896e-07
   2.4444974e+01    1.8100192e-07    6.8569142e-07    5.0468949e-07
   2.4517433e+01    1.7983786e-07    6.8572351e-07    5.0588564e-07
   2.4608006e+01    1.7845789e-07    6.8576237e-07    5.0730449e-07
   2.4708799e+01    1.7695371e-07    6.8580411e-07    5.0885041e-07
   2.4809658e+01    1.7546259e-07    6.8584436e-07    5.1038178e-07
   2.4910579e+01    1.7399031e-07    6.8588317e-07    5.1189286e-07
   2.5011570e+01    1.7253809e-07    6.8592061e-07    5.1338251e-07
   2.5112632e+01    1.7110629e-07    6.8595670e-07    5.1485041e-07
   2.5213334e+01    1.6970020e-07    6.8599137e-07    5.1629117e-07
   2.5314130e+01    1.6831610e-07    6.8602480e-07    5.1770870e-07
   2.5415003e+01    1.6695357e-07    6.8605705e-07    5.1910348e-07
   2.5515949e+01    1.6560822e-07    6.8608814e-07    5.2047992e-07
   2.5616965e+01    1.6428432e-07    6.8611813e-07    5.2183381e-07
   2.5718047e+01    1.6297915e-07    6.8614704e-07    5.2316790e-07
   2.5809070e+01    1.6180214e-07    6.8617220e-07    5.2437006e-07
   2.5900093e+01    1.6064791e-07    6.8619652e-07    5.2554861e-07
   2.6001307e+01    1.5940515e-07    6.8622261e-07    5.2681746e-07
   2.6102649e+01    1.5817420e-07    6.8624778e-07    5.2807359e-07
   2.6203649e+01    1.5696058e-07    6.8627195e-07    5.2931137e-07
   2.6304744e+01    1.5576286e-07    6.8629526e-07    5.3053240e-07
   2.6405913e+01    1.5458349e-07    6.8631773e-07    5.3173424e-07
   2.6507150e+01    1.5341978e-07    6.8633939e-07    5.3291961e-07
   2.6608453e+01    1.5227259e-07    6.8636027e-07    5.3408768e-07
   2.6709824e+01    1.5113906e-07    6.8638040e-07    5.3524134e-07
   2.6811264e+01    1.5002075e-07    6.8639980e-07    5.3637905e-07
   2.6912773e+01    1.4891461e-07    6.8641850e-07    5.3750389e-07
   2.7027033e+01    1.4760778e-07    6.8644790e-07    5.3884012e-07
   2.7116299e+01    1.4666259e-07    6.8646312e-07    5.3980053e-07
   2.7218013e+01    1.4560693e-07    6.8647986e-07    5.4087292e-07
   2.7319791e+01    1.4455454e-07    6.8649598e-07    5.4194144e-07
   2.7421629e+01    1.4350972e-07    6.8651150e-07    5.4300179e-07
   2.7523529e+01    1.4247384e-07    6.8652646e-07    5.4405262e-07
   2.7625075e+01    1.4144815e-07    6.8654082e-07    5.4509267e-07
   2.7726721e+01    1.4043080e-07    6.8655465e-07    5.4612385e-07
   2.7828438e+01    1.3942161e-07    6.8656797e-07    5.4714636e-07
   2.7930219e+01    1.3841986e-07    6.8658081e-07    5.4816095e-07
   2.8032066e+01    1.3742637e-07    6.8659317e-07    5.4916679e-07
   2.8133973e+01    1.3644126e-07    6.8660507e-07    5.5016381e-07
   2.8235939e+01    1.3546318e-07    6.8661653e-07    5.5115334e-07
   2.8337976e+01    1.3449213e-07    6.8662756e-07    5.5213542e-07
   2.8440079e+01    1.3352827e-07    6.8663818e-07    5.5310991e-07
   2.8542237e+01    1.3257219e-07    6.8664840e-07    5.5407621e-07
   2.8644038e+01    1.3162661e-07    6.8665820e-07    5.5503160e-07
   2.8745939e+01    1.3068814e-07    6.8666764e-07    5.5597950e-07
   2.8847905e+01    1.2975389e-07    6.8667673e-07    5.5692284e-07
   2.8921330e+01    1.2905705e-07    6.8668307e-07    5.5762602e-07
   2.9035547e+01    1.2800000e-07    6.8669259e-07    5.5869259e-07
   2.9130708e+01    1.2715413e-07    6.8670020e-07    5.5954607e-07
   2.9226017e+01    1.2631201e-07    6.8670755e-07    5.6039554e-07
   2.9321465e+01    1.2547568e-07    6.8671464e-07    5.6123896e-07
   2.9417044e+01    1.2464581e-07    6.8672149e-07    5.6207568e-07
   2.9512773e+01    1.2382152e-07    6.8672810e-07    5.6290658e-07
   2.9608644e+01    1.2300065e-07    6.8673448e-07    5.6373383e-07
   2.9704652e+01    1.2218717e-07    6.8674064e-07    5.6455347e-07
   2.9800819e+01    1.2138001e-07    6.8674658e-07    5.6536658e-07
   2.9945328e+01    1.2017983e-07    6.8675511e-07    5.6657528e-07
   3.0041852e+01    1.1938546e-07    6.8676055e-07    5.6737509e-07
   3.0138518e+01    1.1859533e-07    6.8676579e-07    5.6817047e-07
   3.0235323e+01    1.1781069e-07    6.8677085e-07    5.6896016e-07
   3.0332292e+01    1.1703278e-07    6.8677573e-07    5.6974295e-07
   3.0429402e+01    1.1626027e-07    6.8678043e-07    5.7052016e-07
   3.0526664e+01    1.1549390e-07    6.8678497e-07    5.7129107e-07
   3.0624070e+01    1.1473367e-07    6.8678935e-07    5.7205568e-07
   3.0721606e+01    1.1397695e-07    6.8679357e-07    5.7281662e-07
   3.0819283e+01    1.1322731e-07    6.8679764e-07    5.7357033e-07
   3.0917103e+01    1.1248313e-07    6.8680156e-07    5.7431843e-07
   3.1015078e+01    1.1174433e-07    6.8680535e-07    5.7506101e-07
   3.1113183e+01    1.1101108e-07    6.8680899e-07    5.7579791e-07
   3.1211441e+01    1.1028401e-07    6.8681251e-07    5.7652850e-07
   3.1309832e+01    1.0956189e-07    6.8681589e-07    5.7725401e-07
   3.1408362e+01    1.0884517e-07    6.8681916e-07    5.7797399e-07
   3.1507016e+01    1.0813410e-07    6.8682230e-07    5.7868820e-07
   3.1605806e+01    1.0742892e-07    6.8682533e-07    5.7939641e-07
   3.1704733e+01    1.0672916e-07    6.8682825e-07    5.8009909e-07
   3.1803784e+01    1.0603456e-07    6.8683106e-07    5.8079650e-07
   3.1902933e+01    1.0534474e-07    6.8683377e-07    5.8148903e-07
   3.2002185e+01    1.0466092e-07    6.8683638e-07    5.8217546e-07
   3.2101540e+01    1.0398204e-07    6.8683889e-07    5.8285685e-07
   3.2200993e+01    1.0330957e-07    6.8684131e-07    5.8353174e-07
   3.2300536e+01    1.0264275e-07    6.8684364e-07    5.8420089e-07
   3.2400154e+01    1.0198242e-07    6.8684588e-07    5.8486347e-07
   3.2536899e+01    1.0107572e-07    6.8684883e-07    5.8577310e-07
   3.2628042e+01    1.0047943e-07    6.8685070e-07    5.8637127e-07
   3.2719179e+01    9.9888886e-08    6.8685252e-07    5.8696363e-07
   3.2810317e+01    9.9305021e-08    6.8685427e-07    5.8754925e-07
   3.2901454e+01    9.8726664e-08    6.8685596e-07    5.8812929e-07
   3.3038163e+01    9.7869526e-08    6.8685838e-07    5.8898886e-07
   3.3129301e+01    9.7303633e-08    6.8685993e-07    5.8955629e-07
   3.3220436e+01    9.6742572e-08    6.8686142e-07    5.9011885e-07
   3.3311574e+01    9.6187001e-08    6.8686287e-07    5.9067587e-07
   3.3402713e+01    9.5635889e-08    6.8686426e-07    5.9122837e-07
   3.3539435e+01    9.4817191e-08    6.8686626e-07    5.9204907e-07
   3.3630590e+01    9.4277431e-08    6.8686754e-07    5.9259011e-07
   3.3721752e+01    9.3742469e-08    6.8686878e-07    5.9312631e-07
   3.3812922e+01    9.3212922e-08    6.8686997e-07    5.9365705e-07
   3.3904106e+01    9.2687933e-08    6.8687112e-07    5.9418319e-07
   3.4040887e+01    9.1908066e-08    6.8687278e-07    5.9496472e-07
   3.4132073e+01    9.1392979e-08    6.8687384e-07    5.9548086e-07
   3.4223271e+01    9.0882461e-08    6.8687487e-07    5.9599240e-07
   3.4323586e+01    9.0331834e-08    6.8687595e-07    5.9654412e-07
   3.4423920e+01    8.9785037e-08    6.8687700e-07    5.9709196e-07
   3.4524283e+01    8.9243143e-08    6.8687801e-07    5.9763486e-07
   3.4624672e+01    8.8704518e-08    6.8687898e-07    5.9817446e-07
   3.4725083e+01    8.8169946e-08    6.8687992e-07    5.9870997e-07
   3.4825518e+01    8.7638697e-08    6.8688082e-07    5.9924213e-07
   3.4925986e+01    8.7112738e-08    6.8688170e-07    5.9976896e-07
   3.5026487e+01    8.6591136e-08    6.8688254e-07    6.0029140e-07
   3.5127033e+01    8.6074081e-08    6.8688335e-07    6.0080927e-07
   3.5227612e+01    8.5560141e-08    6.8688413e-07    6.0132399e-07
   3.5328236e+01    8.5050527e-08    6.8688489e-07    6.0183436e-07
   3.5418810e+01    8.4591047e-08    6.8688555e-07    6.0229450e-07
   3.5531524e+01    8.4016357e-08    6.8688634e-07    6.0286998e-07
   3.5632239e+01    8.3523368e-08    6.8688702e-07    6.0336365e-07
   3.5722951e+01    8.3078390e-08    6.8688761e-07    6.0380922e-07
   3.5813743e+01    8.2636140e-08    6.8688818e-07    6.0425204e-07
   3.5904534e+01    8.2197044e-08    6.8688874e-07    6.0469169e-07
   3.6005493e+01    8.1718371e-08    6.8688934e-07    6.0517096e-07
   3.6118657e+01    8.1172118e-08    6.8688998e-07    6.0571786e-07
   3.6241924e+01    8.0592900e-08    6.8689066e-07    6.0629776e-07
   3.6343210e+01    8.0128931e-08    6.8689119e-07    6.0676226e-07
   3.6444582e+01    7.9667383e-08    6.8689171e-07    6.0722432e-07
   3.6546048e+01    7.9208659e-08    6.8689221e-07    6.0768355e-07
   3.6647605e+01    7.8752293e-08    6.8689269e-07    6.0814040e-07
   3.6749259e+01    7.8298716e-08    6.8689316e-07    6.0859444e-07
   3.6800122e+01    7.8073656e-08    6.8689338e-07    6.0881973e-07
   3.6901931e+01    7.7624493e-08    6.8689383e-07    6.0926934e-07
   3.7003840e+01    7.7178832e-08    6.8689426e-07    6.0971543e-07
   3.7105864e+01    7.6737065e-08    6.8689468e-07    6.1015761e-07
   3.7207996e+01    7.6296492e-08    6.8689508e-07    6.1059859e-07
   3.7310238e+01    7.5859901e-08    6.8689547e-07    6.1103557e-07
   3.7412601e+01    7.5426058e-08    6.8689585e-07    6.1146979e-07
   3.7512680e+01    7.5003661e-08    6.8689621e-07    6.1189255e-07
   3.7611860e+01    7.4588402e-08    6.8689655e-07    6.1230815e-07
   3.7714588e+01    7.4161821e-08    6.8689689e-07    6.1273507e-07
   3.7817445e+01    7.3739361e-08    6.8689723e-07    6.1315787e-07
   3.7920433e+01    7.3319498e-08    6.8689755e-07    6.1357805e-07
   3.8023556e+01    7.2902315e-08    6.8689787e-07    6.1399555e-07
   3.8126810e+01    7.2488051e-08    6.8689817e-07    6.1441012e-07
   3.8230197e+01    7.2076478e-08    6.8689847e-07    6.1482199e-07
   3.8333712e+01    7.1667564e-08    6.8689875e-07    6.1523119e-07
   3.8437360e+01    7.1261285e-08    6.8689903e-07    6.1563774e-07
   3.8541140e+01    7.0857862e-08    6.8689930e-07    6.1604144e-07
   3.8645047e+01    7.0456394e-08    6.8689956e-07    6.1644317e-07
   3.8749088e+01    7.0056953e-08    6.8689982e-07    6.1684286e-07
   3.8801155e+01    6.9857797e-08    6.8689994e-07    6.1704214e-07
   3.8905389e+01    6.9461413e-08    6.8690018e-07    6.1743877e-07
   3.9009750e+01    6.9067288e-08    6.8690042e-07    6.1783313e-07
   3.9114246e+01    6.8675208e-08    6.8690065e-07    6.1822544e-07
   3.9218771e+01    6.8285078e-08    6.8690087e-07    6.1861579e-07
   3.9323272e+01    6.7897396e-08    6.8690109e-07    6.1900369e-07
   3.9428155e+01    6.7510942e-08    6.8690130e-07    6.1939035e-07
   3.9533176e+01    6.7126822e-08    6.8690150e-07    6.1977468e-07
   3.9638140e+01    6.6745063e-08    6.8690170e-07    6.2015663e-07
   3.9743423e+01    6.6363957e-08    6.8690189e-07    6.2053793e-07
   3.9848837e+01    6.5984543e-08    6.8690208e-07    6.2091753e-07
   3.9901594e+01    6.5796073e-08    6.8690217e-07    6.2110610e-07
   4.0007212e+01    6.5419251e-08    6.8690235e-07    6.2148310e-07
   4.0112849e+01    6.5045232e-08    6.8690252e-07    6.2185729e-07
   4.0217437e+01    6.4676401e-08    6.8690269e-07    6.2222629e-07
   4.0322899e+01    6.4308040e-08    6.8690286e-07    6.2259482e-07
   4.0428329e+01    6.3941918e-08    6.8690302e-07    6.2296110e-07
   4.0533663e+01    6.3578646e-08    6.8690317e-07    6.2332453e-07
   4.0638931e+01    6.3216920e-08    6.8690332e-07    6.2368640e-07
   4.0744134e+01    6.2858238e-08    6.8690347e-07    6.2404523e-07
   4.0849295e+01    6.2500921e-08    6.8690361e-07    6.2440269e-07
   4.0901858e+01    6.2323149e-08    6.8690368e-07    6.2458053e-07
   4.1006937e+01    6.1969667e-08    6.8690382e-07    6.2493415e-07
   4.1111732e+01    6.1618648e-08    6.8690395e-07    6.2528531e-07
   4.1216711e+01    6.1268977e-08    6.8690408e-07    6.2563511e-07
   4.1321646e+01    6.0921481e-08    6.8690421e-07    6.2598273e-07
   4.1426553e+01    6.0574636e-08    6.8690433e-07    6.2632970e-07
   4.1531446e+01    6.0230272e-08    6.8690445e-07    6.2667418e-07
   4.1636323e+01    5.9887257e-08    6.8690457e-07    6.2701731e-07
   4.1741127e+01    5.9546068e-08    6.8690468e-07    6.2735861e-07
   4.1845911e+01    5.9206055e-08    6.8690479e-07    6.2769874e-07
   4.1950673e+01    5.8868075e-08    6.8690490e-07    6.2803683e-07
   4.2003057e+01    5.8700020e-08    6.8690495e-07    6.2820493e-07
   4.2107802e+01    5.8364708e-08    6.8690506e-07    6.2854035e-07
   4.2212516e+01    5.8031363e-08    6.8690516e-07    6.2887379e-07
   4.2317234e+01    5.7700073e-08    6.8690526e-07    6.2920518e-07
   4.2421946e+01    5.7370535e-08    6.8690535e-07    6.2953482e-07
   4.2526633e+01    5.7043074e-08    6.8690545e-07    6.2986237e-07
   4.2631318e+01    5.6717231e-08    6.8690554e-07    6.3018831e-07
   4.2735472e+01    5.6395320e-08    6.8690563e-07    6.3051030e-07
   4.2840071e+01    5.6074021e-08    6.8690571e-07    6.3083169e-07
   4.2941925e+01    5.5761941e-08    6.8690579e-07    6.3114385e-07
   4.3041146e+01    5.5458166e-08    6.8690587e-07    6.3144771e-07
   4.3140513e+01    5.5156536e-08    6.8690595e-07    6.3174941e-07
   4.3240001e+01    5.4856247e-08    6.8690603e-07    6.3204978e-07
   4.3339589e+01    5.4557241e-08    6.8690610e-07    6.3234886e-07
   4.3439272e+01    5.4259408e-08    6.8690617e-07    6.3264676e-07
   4.3539065e+01    5.3962937e-08    6.8690624e-07    6.3294330e-07
   4.3638956e+01    5.3667972e-08    6.8690631e-07    6.3323834e-07
   4.3738952e+01    5.3374174e-08    6.8690638e-07    6.3353220e-07
   4.3839041e+01    5.3081585e-08    6.8690644e-07    6.3382486e-07
   4.3939230e+01    5.2789668e-08    6.8690651e-07    6.3411684e-07
   4.4039524e+01    5.2498838e-08    6.8690657e-07    6.3440774e-07
   4.4139924e+01    5.2208671e-08    6.8690663e-07    6.3469796e-07
   4.4240417e+01    5.1919600e-08    6.8690670e-07    6.3498710e-07
   4.4341014e+01    5.1631254e-08    6.8690676e-07    6.3527550e-07
   4.4436119e+01    5.1358528e-08    6.8690681e-07    6.3554828e-07
   4.4525712e+01    5.1101744e-08    6.8690686e-07    6.3580512e-07
   4.4615377e+01    5.0845995e-08    6.8690691e-07    6.3606092e-07
   4.4705097e+01    5.0591283e-08    6.8690696e-07    6.3631568e-07
   4.4839818e+01    5.0211597e-08    6.8690703e-07    6.3669544e-07
   4.4928636e+01    4.9962094e-08    6.8690708e-07    6.3694499e-07
   4.5017514e+01    4.9713457e-08    6.8690713e-07    6.3719367e-07
   4.5106451e+01    4.9465827e-08    6.8690717e-07    6.3744134e-07
   4.5239971e+01    4.9096104e-08    6.8690724e-07    6.3781113e-07
   4.5329051e+01    4.8850502e-08    6.8690728e-07    6.3805678e-07
   4.5418192e+01    4.8605668e-08    6.8690732e-07    6.3830165e-07
   4.5507399e+01    4.8361872e-08    6.8690736e-07    6.3854549e-07
   4.5641329e+01    4.7998070e-08    6.8690742e-07    6.3890935e-07
   4.5730686e+01    4.7757001e-08    6.8690746e-07    6.3915046e-07
   4.5820102e+01    4.7516547e-08    6.8690750e-07    6.3939095e-07
   4.5909583e+01    4.7277175e-08    6.8690754e-07    6.3963036e-07
   4.6043921e+01    4.6919973e-08    6.8690760e-07    6.3998762e-07
   4.6133558e+01    4.6683031e-08    6.8690763e-07    6.4022460e-07
   4.6222794e+01    4.6447633e-08    6.8690767e-07    6.4046003e-07
   4.6302702e+01    4.6236009e-08    6.8690770e-07    6.4067169e-07
   4.6427150e+01    4.5908558e-08    6.8690775e-07    6.4099919e-07
   4.6516091e+01    4.5676835e-08    6.8690778e-07    6.4123095e-07
   4.6640684e+01    4.5352297e-08    6.8690783e-07    6.4155553e-07
   4.6720836e+01    4.5143973e-08    6.8690786e-07    6.4176388e-07
   4.6813456e+01    4.4900868e-08    6.8690789e-07    6.4200702e-07
   4.6938223e+01    4.4581725e-08    6.8690793e-07    6.4232621e-07
   4.7027483e+01    4.4354894e-08    6.8690796e-07    6.4255307e-07
   4.7116798e+01    4.4128614e-08    6.8690799e-07    6.4277938e-07
   4.7206168e+01    4.3903113e-08    6.8690802e-07    6.4300491e-07
   4.7340324e+01    4.3566443e-08    6.8690807e-07    6.4334162e-07
   4.7429827e+01    4.3342881e-08    6.8690810e-07    6.4356521e-07
   4.7518643e+01    4.3121615e-08    6.8690812e-07    6.4378651e-07
   4.7607525e+01    4.2901169e-08    6.8690815e-07    6.4400698e-07
   4.7740959e+01    4.2571769e-08    6.8690819e-07    6.4433642e-07
   4.7829986e+01    4.2353014e-08    6.8690822e-07    6.4455520e-07
   4.7919034e+01    4.2135031e-08    6.8690824e-07    6.4477321e-07
   4.8008133e+01    4.1917882e-08    6.8690827e-07    6.4499038e-07
   4.8141886e+01    4.1593616e-08    6.8690830e-07    6.4531469e-07
   4.8231124e+01    4.1378553e-08    6.8690833e-07    6.4552978e-07
   4.8320408e+01    4.1164168e-08    6.8690835e-07    6.4574418e-07
   4.8409745e+01    4.0950236e-08    6.8690838e-07    6.4595814e-07
   4.8543812e+01    4.0630746e-08    6.8690841e-07    6.4627766e-07
   4.8633242e+01    4.0418805e-08    6.8690843e-07    6.4648963e-07
   4.8722738e+01    4.0207591e-08    6.8690845e-07    6.4670086e-07
   4.8811945e+01    3.9997780e-08    6.8690848e-07    6.4691070e-07
   4.8900889e+01    3.9789384e-08    6.8690850e-07    6.4711911e-07
   4.9034421e+01    3.9478004e-08    6.8690853e-07    6.4743053e-07
   4.9123489e+01    3.9271377e-08    6.8690855e-07    6.4763717e-07
   4.9212602e+01    3.9065557e-08    6.8690857e-07    6.4784301e-07
   4.9301751e+01    3.8860440e-08    6.8690859e-07    6.4804815e-07
   4.9435538e+01    3.8553993e-08    6.8690862e-07    6.4835463e-07
   4.9524790e+01    3.8350592e-08    6.8690864e-07    6.4855805e-07
   4.9614064e+01    3.8148136e-08    6.8690866e-07    6.4876052e-07
   4.9703368e+01    3.7946289e-08    6.8690867e-07    6.4896239e-07
   4.9837421e+01    3.7644891e-08    6.8690870e-07    6.4926381e-07
   4.9926839e+01    3.7444882e-08    6.8690872e-07    6.4946384e-07
   5.0016297e+01    3.7245622e-08    6.8690874e-07    6.4966311e-07
   5.0105773e+01    3.6970745e-08    6.8690875e-07    6.4993801e-07
   5.0214345e+01    3.6636808e-08    6.8690877e-07    6.5027197e-07
   5.0325872e+01    3.6312478e-08    6.8690879e-07    6.5059631e-07
   5.0437265e+01    3.5995917e-08    6.8690881e-07    6.5091289e-07
   5.0548525e+01    3.5684637e-08    6.8690883e-07    6.5122419e-07
   5.0604092e+01    3.5530815e-08    6.8690884e-07    6.5137802e-07
   5.0729091e+01    3.5147578e-08    6.8690886e-07    6.5176128e-07
   5.0815896e+01    3.4875598e-08    6.8690887e-07    6.5203327e-07
   5.0924402e+01    3.4555953e-08    6.8690889e-07    6.5235294e-07
   5.1035139e+01    3.4236322e-08    6.8690890e-07    6.5267258e-07
   5.1145748e+01    3.3922122e-08    6.8690892e-07    6.5298680e-07
   5.1256229e+01    3.3613303e-08    6.8690893e-07    6.5329563e-07
   5.1349630e+01    3.3348535e-08    6.8690895e-07    6.5356041e-07
   5.1427946e+01    3.3124193e-08    6.8690896e-07    6.5378476e-07
   5.1525841e+01    3.2855996e-08    6.8690897e-07    6.5405297e-07
   5.1635882e+01    3.2563060e-08    6.8690898e-07    6.5434592e-07
   5.1773434e+01    3.2143004e-08    6.8690900e-07    6.5476600e-07
   5.1945373e+01    3.1657587e-08    6.8690902e-07    6.5525143e-07
   5.2148124e+01    3.1116916e-08    6.8690904e-07    6.5579212e-07
   5.2351004e+01    3.0582532e-08    6.8690906e-07    6.5632653e-07
   5.2553981e+01    3.0055168e-08    6.8690908e-07    6.5685391e-07
   5.2757047e+01    2.9534150e-08    6.8690910e-07    6.5737495e-07
   5.2960202e+01    2.9019528e-08    6.8690911e-07    6.5788959e-07
   5.3163446e+01    2.8509305e-08    6.8690913e-07    6.5839982e-07
   5.3366777e+01    2.8005833e-08    6.8690914e-07    6.5890331e-07
   5.3570195e+01    2.7507939e-08    6.8690916e-07    6.5940122e-07
   5.3773699e+01    2.7014166e-08    6.8690917e-07    6.5989501e-07
   5.3977320e+01    2.6525339e-08    6.8690918e-07    6.6038385e-07
   5.4181014e+01    2.6041828e-08    6.8690920e-07    6.6086737e-07
   5.4384797e+01    2.5563035e-08    6.8690921e-07    6.6134617e-07
   5.4588660e+01    2.5088877e-08    6.8690922e-07    6.6182034e-07
   5.4792609e+01    2.4619250e-08    6.8690923e-07    6.6228998e-07
   5.4996642e+01    2.4153848e-08    6.8690924e-07    6.6275539e-07
   5.5200759e+01    2.3692028e-08    6.8690925e-07    6.6321722e-07
   5.5404959e+01    2.3234309e-08    6.8690926e-07    6.6367495e-07
   5.5609238e+01    2.2781498e-08    6.8690926e-07    6.6412777e-07
   5.5813602e+01    2.2333934e-08    6.8690927e-07    6.6457534e-07
   5.6018041e+01    2.1892089e-08    6.8690928e-07    6.6501719e-07
   5.6222573e+01    2.1456370e-08    6.8690929e-07    6.6545292e-07
   5.6427184e+01    2.1026726e-08    6.8690929e-07    6.6588257e-07
   5.6631876e+01    2.0602450e-08    6.8690930e-07    6.6630685e-07
   5.6836654e+01    2.0184393e-08    6.8690930e-07    6.6672491e-07
   5.7041521e+01    1.9773882e-08    6.8690931e-07    6.6713543e-07
   5.7246477e+01    1.9370326e-08    6.8690932e-07    6.6753899e-07
   5.7451527e+01    1.8973342e-08    6.8690932e-07    6.6793598e-07
   5.7656662e+01    1.8583595e-08    6.8690933e-07    6.6832573e-07
   5.7861882e+01    1.8200611e-08    6.8690933e-07    6.6870872e-07
   5.8067190e+01    1.7825272e-08    6.8690934e-07    6.6908406e-07
   5.8272591e+01    1.7456435e-08    6.8690934e-07    6.6945291e-07
   5.8478080e+01    1.7093388e-08    6.8690934e-07    6.6981596e-07
   5.8683658e+01    1.6736109e-08    6.8690935e-07    6.7017324e-07
   5.8889332e+01    1.6386101e-08    6.8690935e-07    6.7052325e-07
   5.9095096e+01    1.6041908e-08    6.8690936e-07    6.7086745e-07
   5.9300952e+01    1.5702972e-08    6.8690936e-07    6.7120639e-07
   5.9506802e+01    1.5369925e-08    6.8690936e-07    6.7153944e-07
   5.9712746e+01    1.5041930e-08    6.8690937e-07    6.7186744e-07
   5.9918732e+01    1.4719772e-08    6.8690937e-07    6.7218960e-07
   6.0124835e+01    1.4402924e-08    6.8690937e-07    6.7250645e-07
   6.0331047e+01    1.4091652e-08    6.8690938e-07    6.7281772e-07
   6.0537380e+01    1.3785833e-08    6.8690938e-07    6.7312355e-07
   6.0743852e+01    1.3485368e-08    6.8690938e-07    6.7342401e-07
   6.0950438e+01    1.3190122e-08    6.8690939e-07    6.7371926e-07
   6.1157140e+01    1.2900188e-08    6.8690939e-07    6.7400920e-07
   6.1363964e+01    1.2615241e-08    6.8690939e-07    6.7429415e-07
   6.1570913e+01    1.2335265e-08    6.8690939e-07    6.7457413e-07
   6.1778009e+01    1.2060621e-08    6.8690940e-07    6.7484878e-07
   6.1985247e+01    1.1791023e-08    6.8690940e-07    6.7511838e-07
   6.2192627e+01    1.1526458e-08    6.8690940e-07    6.7538294e-07
   6.2400151e+01    1.1267026e-08    6.8690940e-07    6.7564238e-07
   6.2607820e+01    1.1013443e-08    6.8690941e-07    6.7589596e-07
   6.2815636e+01    1.0764786e-08    6.8690941e-07    6.7614462e-07
   6.3023601e+01    1.0520925e-08    6.8690941e-07    6.7638849e-07
   6.3231725e+01    1.0282487e-08    6.8690941e-07    6.7662693e-07
   6.3440012e+01    1.0049672e-08    6.8690942e-07    6.7685974e-07
   6.3648468e+01    9.8219341e-09    6.8690942e-07    6.7708748e-07
   6.3857098e+01    9.5996487e-09    6.8690942e-07    6.7730977e-07
   6.4065905e+01    9.3825897e-09    6.8690942e-07    6.7752683e-07
   6.4274895e+01    9.1712672e-09    6.8690942e-07    6.7773816e-07
   6.4484069e+01    8.9647870e-09    6.8690943e-07    6.7794464e-07
   6.4693435e+01    8.7633673e-09    6.8690943e-07    6.7814606e-07
   6.4902998e+01    8.5672649e-09    6.8690943e-07    6.7834217e-07
   6.5112760e+01    8.3759356e-09    6.8690943e-07    6.7853350e-07
   6.5322724e+01    8.1898400e-09    6.8690944e-07    6.7871960e-07
   6.5532894e+01    8.0082870e-09    6.8690944e-07    6.7890115e-07
   6.5743273e+01    7.8311352e-09    6.8690944e-07    6.7907830e-07
   6.5953812e+01    7.6582892e-09    6.8690944e-07    6.7925115e-07
   6.6164533e+01    7.4897613e-09    6.8690944e-07    6.7941968e-07
   6.6375503e+01    7.3258791e-09    6.8690945e-07    6.7958357e-07
   6.6586716e+01    7.1656635e-09    6.8690945e-07    6.7974378e-07
   6.6798168e+01    7.0094035e-09    6.8690945e-07    6.7990005e-07
   6.7009859e+01    6.8567456e-09    6.8690945e-07    6.8005271e-07
   6.7221787e+01    6.7078362e-09    6.8690945e-07    6.8020162e-07
   6.7433954e+01    6.5623490e-09    6.8690945e-07    6.8034711e-07
   6.7646364e+01    6.4206326e-09    6.8690946e-07    6.8048882e-07
   6.7859012e+01    6.2825518e-09    6.8690946e-07    6.8062691e-07
   6.8071897e+01    6.1478230e-09    6.8690946e-07    6.8076164e-07
   6.8285022e+01    6.0166682e-09    6.8690946e-07    6.8089279e-07
   6.8498383e+01    5.8889543e-09    6.8690946e-07    6.8102051e-07
   6.8711982e+01    5.7646276e-09    6.8690947e-07    6.8114484e-07
   6.8925818e+01    5.6436640e-09    6.8690947e-07    6.8126580e-07
   6.9139892e+01    5.5259451e-09    6.8690947e-07    6.8138352e-07
   6.9354209e+01    5.4115244e-09    6.8690947e-07    6.8149795e-07
   6.9568777e+01    5.3000317e-09    6.8690947e-07    6.8160944e-07
   6.9783586e+01    5.1914331e-09    6.8690948e-07    6.8171804e-07
   6.9998688e+01    5.0856673e-09    6.8690948e-07    6.8182381e-07
   7.0214020e+01    4.9827775e-09    6.8690948e-07    6.8192670e-07
   7.0429590e+01    4.8828870e-09    6.8690948e-07    6.8202659e-07
   7.0645399e+01    4.7857966e-09    6.8690948e-07    6.8212369e-07
   7.0861442e+01    4.6916473e-09    6.8690948e-07    6.8221784e-07
   7.1077728e+01    4.6003719e-09    6.8690949e-07    6.8230911e-07
   7.1294269e+01    4.5118314e-09    6.8690949e-07    6.8239766e-07
   7.1511024e+01    4.4260770e-09    6.8690949e-07    6.8248341e-07
   7.1728003e+01    4.3430216e-09    6.8690949e-07    6.8256647e-07
   7.1945208e+01    4.2626303e-09    6.8690949e-07    6.8264686e-07
   7.2162650e+01    4.1849087e-09    6.8690949e-07    6.8272459e-07
   7.2380322e+01    4.1097974e-09    6.8690950e-07    6.8279970e-07
   7.2598242e+01    4.0372010e-09    6.8690950e-07    6.8287230e-07
   7.2816401e+01    3.9670942e-09    6.8690950e-07    6.8294241e-07
   7.3034800e+01    3.8994047e-09    6.8690950e-07    6.8301010e-07
   7.3253431e+01    3.8340949e-09    6.8690950e-07    6.8307541e-07
   7.3472305e+01    3.7711485e-09    6.8690951e-07    6.8313836e-07
   7.3691419e+01    3.7104360e-09    6.8690951e-07    6.8319907e-07
   7.3910778e+01    3.6518904e-09    6.8690951e-07    6.8325762e-07
   7.4130371e+01    3.5954604e-09    6.8690951e-07    6.8331405e-07
   7.4350204e+01    3.5410571e-09    6.8690951e-07    6.8336846e-07
   7.4570271e+01    3.4886084e-09    6.8690951e-07    6.8342091e-07
   7.4790555e+01    3.4380581e-09    6.8690952e-07    6.8347146e-07
   7.5011070e+01    3.3893602e-09    6.8690952e-07    6.8352016e-07
   7.5231827e+01    3.3424327e-09    6.8690952e-07    6.8356709e-07
   7.5452820e+01    3.2972152e-09    6.8690952e-07    6.8361231e-07
   7.5674046e+01    3.2536520e-09    6.8690952e-07    6.8365587e-07
   7.5895505e+01    3.2116988e-09    6.8690952e-07    6.8369783e-07
   7.6117198e+01    3.1712966e-09    6.8690953e-07    6.8373823e-07
   7.6339122e+01    3.1323719e-09    6.8690953e-07    6.8377716e-07
   7.6561287e+01    3.0948531e-09    6.8690953e-07    6.8381468e-07
   7.6783693e+01    3.0587187e-09    6.8690953e-07    6.8385081e-07
   7.7006330e+01    3.0239239e-09    6.8690953e-07    6.8388561e-07
   7.7229204e+01    2.9904283e-09    6.8690953e-07    6.8391911e-07
   7.7452314e+01    2.9581970e-09    6.8690954e-07    6.8395134e-07
   7.7675659e+01    2.9271788e-09    6.8690954e-07    6.8398236e-07
   7.7899232e+01    2.8973216e-09    6.8690954e-07    6.8401222e-07
   7.8123039e+01    2.8685868e-09    6.8690954e-07    6.8404095e-07
   7.8347080e+01    2.8409366e-09    6.8690954e-07    6.8406861e-07
   7.8571349e+01    2.8143342e-09    6.8690954e-07    6.8409521e-07
   7.8795851e+01    2.7887421e-09    6.8690955e-07    6.8412080e-07
   7.9020584e+01    2.7641305e-09    6.8690955e-07    6.8414542e-07
   7.9245546e+01    2.7404462e-09    6.8690955e-07    6.8416910e-07
   7.9470739e+01    2.7176423e-09    6.8690955e-07    6.8419191e-07
   7.9696160e+01    2.6956844e-09    6.8690955e-07    6.8421387e-07
   7.9921809e+01    2.6745472e-09    6.8690955e-07    6.8423501e-07
   8.0147686e+01    2.6541914e-09    6.8690956e-07    6.8425536e-07
   8.0373791e+01    2.6345891e-09    6.8690956e-07    6.8427497e-07
   8.0600125e+01    2.6157033e-09    6.8690956e-07    6.8429386e-07
   8.0826688e+01    2.5975162e-09    6.8690956e-07    6.8431204e-07
   8.1053472e+01    2.5800003e-09    6.8690956e-07    6.8432956e-07
   8.1280484e+01    2.5631152e-09    6.8690956e-07    6.8434645e-07
   8.1507725e+01    2.5468444e-09    6.8690957e-07    6.8436272e-07
   8.1735192e+01    2.5311521e-09    6.8690957e-07    6.8437842e-07
   8.1962887e+01    2.5160098e-09    6.8690957e-07    6.8439356e-07
   8.2190804e+01    2.5014032e-09    6.8690957e-07    6.8440817e-07
   8.2418949e+01    2.4872975e-09    6.8690957e-07    6.8442227e-07
   8.2647318e+01    2.4736858e-09    6.8690957e-07    6.8443589e-07
   8.2875911e+01    2.4605408e-09    6.8690958e-07    6.8444903e-07
   8.3104727e+01    2.4478492e-09    6.8690958e-07    6.8446173e-07
   8.3333765e+01    2.4355778e-09    6.8690958e-07    6.8447400e-07
   8.3563026e+01    2.4237159e-09    6.8690958e-07    6.8448586e-07
   8.3792508e+01    2.4122425e-09    6.8690958e-07    6.8449734e-07
   8.4022211e+01    2.4011454e-09    6.8690958e-07    6.8450844e-07
   8.4252135e+01    2.3904079e-09    6.8690959e-07    6.8451918e-07
   8.4482277e+01    2.3800174e-09    6.8690959e-07    6.8452957e-07
   8.4712638e+01    2.3699552e-09    6.8690959e-07    6.8453963e-07
   8.4943218e+01    2.3602111e-09    6.8690959e-07    6.8454938e-07
   8.5174016e+01    2.3507731e-09    6.8690959e-07    6.8455882e-07
   8.5405030e+01    2.3416284e-09    6.8690959e-07    6.8456796e-07
   8.5636261e+01    2.3327655e-09    6.8690959e-07    6.8457683e-07
   8.5867708e+01    2.3241722e-09    6.8690960e-07    6.8458542e-07
   8.6099370e+01    2.3158412e-09    6.8690960e-07    6.8459376e-07
   8.6331248e+01    2.3077613e-09    6.8690960e-07    6.8460184e-07
   8.6563340e+01    2.2999241e-09    6.8690960e-07    6.8460968e-07
   8.6795645e+01    2.2923191e-09    6.8690960e-07    6.8461728e-07
   8.7028164e+01    2.2849380e-09    6.8690960e-07    6.8462467e-07
   8.7260895e+01    2.2777757e-09    6.8690961e-07    6.8463183e-07
   8.7493837e+01    2.2708187e-09    6.8690961e-07    6.8463879e-07
   8.7726991e+01    2.2640648e-09    6.8690961e-07    6.8464554e-07
   8.7960356e+01    2.2575079e-09    6.8690961e-07    6.8465210e-07
   8.8193931e+01    2.2511330e-09    6.8690961e-07    6.8465848e-07
   8.8427716e+01    2.2449391e-09    6.8690961e-07    6.8466467e-07
   8.8661710e+01    2.2389181e-09    6.8690961e-07    6.8467070e-07
   8.8895911e+01    2.2330630e-09    6.8690962e-07    6.8467655e-07
   8.9130321e+01    2.2273675e-09    6.8690962e-07    6.8468225e-07
   8.9364937e+01    2.2218253e-09    6.8690962e-07    6.8468779e-07
   8.9599760e+01    2.2164308e-09    6.8690962e-07    6.8469319e-07
   8.9834789e+01    2.2111796e-09    6.8690962e-07    6.8469844e-07
   9.0070023e+01    2.2060677e-09    6.8690962e-07    6.8470356e-07
   9.0305461e+01    2.2010886e-09    6.8690963e-07    6.8470854e-07
   9.0541103e+01    2.1962372e-09    6.8690963e-07    6.8471339e-07
   9.0776948e+01    2.1915086e-09    6.8690963e-07    6.8471812e-07
   9.1012996e+01    2.1868997e-09    6.8690963e-07    6.8472273e-07
   9.1249246e+01    2.1824063e-09    6.8690963e-07    6.8472722e-07
   9.1485698e+01    2.1780238e-09    6.8690963e-07    6.8473161e-07
   9.1722350e+01    2.1737477e-09    6.8690963e-07    6.8473589e-07
   9.1959202e+01    2.1695755e-09    6.8690964e-07    6.8474006e-07
   9.2196254e+01    2.1655035e-09    6.8690964e-07    6.8474413e-07
   9.2433504e+01    2.1615276e-09    6.8690964e-07    6.8474811e-07
   9.2670953e+01    2.1576439e-09    6.8690964e-07    6.8475200e-07
   9.2908599e+01    2.1538504e-09    6.8690964e-07    6.8475579e-07
   9.3146442e+01    2.1501434e-09    6.8690964e-07    6.8475950e-07
   9.3384482e+01    2.1465213e-09    6.8690964e-07    6.8476312e-07
   9.3622718e+01    2.1429798e-09    6.8690964e-07    6.8476666e-07
   9.3861149e+01    2.1395176e-09    6.8690965e-07    6.8477013e-07
   9.4099774e+01    2.1361312e-09    6.8690965e-07    6.8477352e-07
   9.4338593e+01    2.1328182e-09    6.8690965e-07    6.8477683e-07
   9.4577606e+01    2.1295759e-09    6.8690965e-07    6.8478007e-07
   9.4816813e+01    2.1264042e-09    6.8690965e-07    6.8478325e-07
   9.5056211e+01    2.1232993e-09    6.8690965e-07    6.8478635e-07
   9.5295802e+01    2.1202598e-09    6.8690965e-07    6.8478939e-07
   9.5535584e+01    2.1172837e-09    6.8690966e-07    6.8479237e-07
   9.5775555e+01    2.1143690e-09    6.8690966e-07    6.8479529e-07
   9.6015716e+01    2.1115142e-09    6.8690966e-07    6.8479814e-07
   9.6256066e+01    2.1087174e-09    6.8690966e-07    6.8480094e-07
   9.6496604e+01    2.1059766e-09    6.8690966e-07    6.8480368e-07
   9.6737331e+01    2.1032899e-09    6.8690966e-07    6.8480637e-07
   9.6978245e+01    2.1006563e-09    6.8690966e-07    6.8480901e-07
   9.7219341e+01    2.0980742e-09    6.8690966e-07    6.8481159e-07
   9.7460622e+01    2.0955435e-09    6.8690966e-07    6.8481412e-07
   9.7702126e+01    2.0930595e-09    6.8690967e-07    6.8481661e-07
   9.7943779e+01    2.0906246e-09    6.8690967e-07    6.8481904e-07
   9.8185653e+01    2.0882342e-09    6.8690967e-07    6.8482143e-07
   9.8427674e+01    2.0858902e-09    6.8690967e-07    6.8482378e-07
   9.8669915e+01    2.0835879e-09    6.8690967e-07    6.8482608e-07
   9.8912303e+01    2.0813306e-09    6.8690967e-07    6.8482834e-07
   9.9154910e+01    2.0791126e-09    6.8690967e-07    6.8483056e-07
   9.9397664e+01    2.0769374e-09    6.8690967e-07    6.8483274e-07
   9.9640635e+01    2.0748020e-09    6.8690968e-07    6.8483487e-07
   9.9883790e+01    2.0727045e-09    6.8690968e-07    6.8483697e-07
   1.0012713e+02    2.0706455e-09    6.8690968e-07    6.8483903e-07
   1.0037064e+02    2.0686227e-09    6.8690968e-07    6.8484106e-07
   1.0061434e+02    2.0666358e-09    6.8690968e-07    6.8484304e-07
   1.0085822e+02    2.0646837e-09    6.8690968e-07    6.8484500e-07
   1.0110228e+02    2.0627657e-09    6.8690968e-07    6.8484692e-07
   1.0134652e+02    2.0608807e-09    6.8690968e-07    6.8484880e-07
   1.0159093e+02    2.0590285e-09    6.8690968e-07    6.8485066e-07
   1.0183552e+02    2.0572078e-09    6.8690968e-07    6.8485248e-07
   1.0208029e+02    2.0554185e-09    6.8690969e-07    6.8485427e-07
   1.0232523e+02    2.0536597e-09    6.8690969e-07    6.8485603e-07
   1.0257035e+02    2.0519307e-09    6.8690969e-07    6.8485776e-07
   1.0281565e+02    2.0502306e-09    6.8690969e-07    6.8485946e-07
   1.0306112e+02    2.0485590e-09    6.8690969e-07    6.8486113e-07
   1.0330676e+02    2.0469150e-09    6.8690969e-07    6.8486278e-07
   1.0355257e+02    2.0452985e-09    6.8690969e-07    6.8486439e-07
   1.0379856e+02    2.0437079e-09    6.8690969e-07    6.8486598e-07
   1.0404472e+02    2.0421435e-09    6.8690969e-07    6.8486755e-07
   1.0429105e+02    2.0406045e-09    6.8690969e-07    6.8486909e-07
   1.0453755e+02    2.0390903e-09    6.8690970e-07    6.8487061e-07
   1.0478422e+02    2.0376004e-09    6.8690970e-07    6.8487210e-07
   1.0503106e+02    2.0361343e-09    6.8690970e-07    6.8487356e-07
   1.0527807e+02    2.0346916e-09    6.8690970e-07    6.8487501e-07
   1.0552525e+02    2.0332718e-09    6.8690970e-07    6.8487643e-07
   1.0577259e+02    2.0318744e-09    6.8690970e-07    6.8487783e-07
   1.0602010e+02    2.0304993e-09    6.8690970e-07    6.8487920e-07
   1.0626778e+02    2.0291455e-09    6.8690970e-07    6.8488056e-07
   1.0651563e+02    2.0278130e-09    6.8690970e-07    6.8488189e-07
   1.0676363e+02    2.0265011e-09    6.8690970e-07    6.8488320e-07
   1.0701181e+02    2.0252093e-09    6.8690970e-07    6.8488450e-07
   1.0726015e+02    2.0239374e-09    6.8690971e-07    6.8488577e-07
   1.0750865e+02    2.0226850e-09    6.8690971e-07    6.8488702e-07
   1.0775732e+02    2.0214518e-09    6.8690971e-07    6.8488826e-07
   1.0800615e+02    2.0202373e-09    6.8690971e-07    6.8488947e-07
   1.0825514e+02    2.0190410e-09    6.8690971e-07    6.8489067e-07
   1.0850429e+02    2.0178628e-09    6.8690971e-07    6.8489185e-07
   1.0875360e+02    2.0167020e-09    6.8690971e-07    6.8489301e-07
   1.0900308e+02    2.0155588e-09    6.8690971e-07    6.8489415e-07
   1.0925271e+02    2.0144324e-09    6.8690971e-07    6.8489528e-07
   1.0950250e+02    2.0133227e-09    6.8690971e-07    6.8489639e-07
   1.0975245e+02    2.0122293e-09    6.8690971e-07    6.8489748e-07
   1.1000256e+02    2.0111521e-09    6.8690971e-07    6.8489856e-07
   1.1025283e+02    2.0100904e-09    6.8690972e-07    6.8489962e-07
   1.1050325e+02    2.0090443e-09    6.8690972e-07    6.8490067e-07
   1.1075383e+02    2.0080133e-09    6.8690972e-07    6.8490170e-07
   1.1100457e+02    2.0069972e-09    6.8690972e-07    6.8490272e-07
   1.1125546e+02    2.0059957e-09    6.8690972e-07    6.8490372e-07
   1.1150651e+02    2.0050086e-09    6.8690972e-07    6.8490471e-07
   1.1175771e+02    2.0040354e-09    6.8690972e-07    6.8490568e-07
   1.1200906e+02    2.0030763e-09    6.8690972e-07    6.8490664e-07
   1.1226056e+02    2.0021305e-09    6.8690972e-07    6.8490759e-07
   1.1251222e+02    2.0011982e-09    6.8690972e-07    6.8490852e-07
   1.1276403e+02    2.0002789e-09    6.8690972e-07    6.8490944e-07
   1.1301599e+02    1.9993727e-09    6.8690972e-07    6.8491035e-07
   1.1326810e+02    1.9984791e-09    6.8690972e-07    6.8491124e-07
   1.1352036e+02    1.9975982e-09    6.8690972e-07    6.8491213e-07
   1.1377277e+02    1.9967295e-09    6.8690973e-07    6.8491300e-07
   1.1402533e+02    1.9958728e-09    6.8690973e-07    6.8491385e-07
   1.1427803e+02    1.9950278e-09    6.8690973e-07    6.8491470e-07
   1.1453089e+02    1.9941943e-09    6.8690973e-07    6.8491553e-07
   1.1478389e+02    1.9933722e-09    6.8690973e-07    6.8491636e-07
   1.1503703e+02    1.9925613e-09    6.8690973e-07    6.8491717e-07
   1.1529033e+02    1.9917612e-09    6.8690973e-07    6.8491797e-07
   1.1554376e+02    1.9909720e-09    6.8690973e-07    6.8491876e-07
   1.1579735e+02    1.9901935e-09    6.8690973e-07    6.8491954e-07
   1.1605107e+02    1.9894254e-09    6.8690973e-07    6.8492031e-07
   1.1630494e+02    1.9886674e-09    6.8690973e-07    6.8492106e-07
   1.1655896e+02    1.9879196e-09    6.8690973e-07    6.8492181e-07
   1.1681312e+02    1.9871817e-09    6.8690973e-07    6.8492255e-07
   1.1706742e+02    1.9864536e-09    6.8690973e-07    6.8492328e-07
   1.1732186e+02    1.9857351e-09    6.8690973e-07    6.8492400e-07
   1.1757644e+02    1.9850260e-09    6.8690974e-07    6.8492471e-07
   1.1783117e+02    1.9843261e-09    6.8690974e-07    6.8492541e-07
   1.1808604e+02    1.9836356e-09    6.8690974e-07    6.8492610e-07
   1.1834105e+02    1.9829539e-09    6.8690974e-07    6.8492678e-07
   1.1859620e+02    1.9822808e-09    6.8690974e-07    6.8492746e-07
   1.1885149e+02    1.9816166e-09    6.8690974e-07    6.8492812e-07
   1.1910691e+02    1.9809608e-09    6.8690974e-07    6.8492878e-07
   1.1936248e+02    1.9803133e-09    6.8690974e-07    6.8492943e-07
   1.1961819e+02    1.9796740e-09    6.8690974e-07    6.8493007e-07
   1.1987402e+02    1.9790429e-09    6.8690974e-07    6.8493070e-07
   1.2013000e+02    1.9784197e-09    6.8690974e-07    6.8493132e-07
   1.2038612e+02    1.9778042e-09    6.8690974e-07    6.8493194e-07
   1.2064237e+02    1.9771967e-09    6.8690974e-07    6.8493255e-07
   1.2089875e+02    1.9765966e-09    6.8690974e-07    6.8493315e-07
   1.2115527e+02    1.9760040e-09    6.8690974e-07    6.8493374e-07
