# Supplementary material for: Research on combustion and emissions of heavy duty diesel engines under low-speed and low-load conditions in low temperature environments
Source: PLoS One. 2025 Feb 21;20(2):e0318933. doi: 10.1371/journal.pone.0318933 (PMC11844864; doi:10.1371/journal.pone.0318933)
Supplement: S1 File — (ZIP) [file pone.0318933.s001.zip › 1000rpm_30%/3-tigaojinqiwendu/Tin342K/species_mass.out]

# CONVERGE Release Build 2.3.20/  Jan 30, 2017        Run Date:Thu Aug 31 20:48:15 2023
# column       1                2                3                4                5                6                7                8                9               10               11               12               13               14               15               16               17               18               19               20               21               22               23               24               25               26               27               28               29               30               31               32               33               34               35               36               37               38               39               40               41               42               43 
#          Crank            C7H16               O2               N2              CO2              H2O               CO               H2              CH4             C2H2             C2H4             H2O2              HO2               OH                H                O              CH3             CH3O              CH2             CH2O            CH3O2            CH4O2              HCO          C7H15-1          C7H15-2          C7H15O2         C7H14O2H       C7H14O2HO2          C7KET12            C6H12         C5H11CHO          C5H11CO            C5H11             C4H9             C3H7             C3H6             C3H5             C3H4             C2H3             C2H5             C2H6               NO                N 
#          (DEG)             (kg)             (kg)             (kg)             (kg)             (kg)             (kg)             (kg)             (kg)             (kg)             (kg)             (kg)             (kg)             (kg)             (kg)             (kg)             (kg)             (kg)             (kg)             (kg)             (kg)             (kg)             (kg)             (kg)             (kg)             (kg)             (kg)             (kg)             (kg)             (kg)             (kg)             (kg)             (kg)             (kg)             (kg)             (kg)             (kg)             (kg)             (kg)             (kg)             (kg)             (kg)             (kg) 
#
  -1.4600000e+02    0.0000000e+00    8.2078652e-04    2.7478505e-03    0.0000000e+00    0.0000000e+00    0.0000000e+00    0.0000000e+00    0.0000000e+00    0.0000000e+00    0.0000000e+00    0.0000000e+00    0.0000000e+00    0.0000000e+00    0.0000000e+00    0.0000000e+00    0.0000000e+00    0.0000000e+00    0.0000000e+00    0.0000000e+00    0.0000000e+00    0.0000000e+00    0.0000000e+00    0.0000000e+00    0.0000000e+00    0.0000000e+00    0.0000000e+00    0.0000000e+00    0.0000000e+00    0.0000000e+00    0.0000000e+00    0.0000000e+00    0.0000000e+00    0.0000000e+00    0.0000000e+00    0.0000000e+00    0.0000000e+00    0.0000000e+00    0.0000000e+00    0.0000000e+00    0.0000000e+00    0.0000000e+00    0.0000000e+00 
  -1.4587230e+02    0.0000000e+00    8.2078652e-04    2.7478505e-03    0.0000000e+00    0.0000000e+00    0.0000000e+00    0.0000000e+00    0.0000000e+00    0.0000000e+00    0.0000000e+00    0.0000000e+00    0.0000000e+00    0.0000000e+00    0.0000000e+00    0.0000000e+00    0.0000000e+00    0.0000000e+00    0.0000000e+00    0.0000000e+00    0.0000000e+00    0.0000000e+00    0.0000000e+00    0.0000000e+00    0.0000000e+00    0.0000000e+00    0.0000000e+00    0.0000000e+00    0.0000000e+00    0.0000000e+00    0.0000000e+00    0.0000000e+00    0.0000000e+00    0.0000000e+00    0.0000000e+00    0.0000000e+00    0.0000000e+00    0.0000000e+00    0.0000000e+00    0.0000000e+00    0.0000000e+00    0.0000000e+00    0.0000000e+00 
  -1.4579372e+02    0.0000000e+00    8.2078652e-04    2.7478505e-03    0.0000000e+00    0.0000000e+00    0.0000000e+00    0.0000000e+00    0.0000000e+00    0.0000000e+00    0.0000000e+00    0.0000000e+00    0.0000000e+00    0.0000000e+00    0.0000000e+00    0.0000000e+00    0.0000000e+00    0.0000000e+00    0.0000000e+00    0.0000000e+00    0.0000000e+00    0.0000000e+00    0.0000000e+00    0.0000000e+00    0.0000000e+00    0.0000000e+00    0.0000000e+00    0.0000000e+00    0.0000000e+00    0.0000000e+00    0.0000000e+00    0.0000000e+00    0.0000000e+00    0.0000000e+00    0.0000000e+00    0.0000000e+00    0.0000000e+00    0.0000000e+00    0.0000000e+00    0.0000000e+00    0.0000000e+00    0.0000000e+00    0.0000000e+00 
  -1.4567094e+02    0.0000000e+00    8.2078652e-04    2.7478505e-03    0.0000000e+00    0.0000000e+00    0.0000000e+00    0.0000000e+00    0.0000000e+00    0.0000000e+00    0.0000000e+00    0.0000000e+00    0.0000000e+00    0.0000000e+00    0.0000000e+00    0.0000000e+00    0.0000000e+00    0.0000000e+00    0.0000000e+00    0.0000000e+00    0.0000000e+00    0.0000000e+00    0.0000000e+00    0.0000000e+00    0.0000000e+00    0.0000000e+00    0.0000000e+00    0.0000000e+00    0.0000000e+00    0.0000000e+00    0.0000000e+00    0.0000000e+00    0.0000000e+00    0.0000000e+00    0.0000000e+00    0.0000000e+00    0.0000000e+00    0.0000000e+00    0.0000000e+00    0.0000000e+00    0.0000000e+00    0.0000000e+00    0.0000000e+00 
  -1.4558567e+02    0.0000000e+00    8.2078652e-04    2.7478505e-03    0.0000000e+00    0.0000000e+00    0.0000000e+00    0.0000000e+00    0.0000000e+00    0.0000000e+00    0.0000000e+00    0.0000000e+00    0.0000000e+00    0.0000000e+00    0.0000000e+00    0.0000000e+00    0.0000000e+00    0.0000000e+00    0.0000000e+00    0.0000000e+00    0.0000000e+00    0.0000000e+00    0.0000000e+00    0.0000000e+00    0.0000000e+00    0.0000000e+00    0.0000000e+00    0.0000000e+00    0.0000000e+00    0.0000000e+00    0.0000000e+00    0.0000000e+00    0.0000000e+00    0.0000000e+00    0.0000000e+00    0.0000000e+00    0.0000000e+00    0.0000000e+00    0.0000000e+00    0.0000000e+00    0.0000000e+00    0.0000000e+00    0.0000000e+00 
  -1.4547909e+02    0.0000000e+00    8.2078652e-04    2.7478505e-03    0.0000000e+00    0.0000000e+00    0.0000000e+00    0.0000000e+00    0.0000000e+00    0.0000000e+00    0.0000000e+00    0.0000000e+00    0.0000000e+00    0.0000000e+00    0.0000000e+00    0.0000000e+00    0.0000000e+00    0.0000000e+00    0.0000000e+00    0.0000000e+00    0.0000000e+00    0.0000000e+00    0.0000000e+00    0.0000000e+00    0.0000000e+00    0.0000000e+00    0.0000000e+00    0.0000000e+00    0.0000000e+00    0.0000000e+00    0.0000000e+00    0.0000000e+00    0.0000000e+00    0.0000000e+00    0.0000000e+00    0.0000000e+00    0.0000000e+00    0.0000000e+00    0.0000000e+00    0.0000000e+00    0.0000000e+00    0.0000000e+00    0.0000000e+00 
  -1.4534587e+02    0.0000000e+00    8.2078652e-04    2.7478505e-03    0.0000000e+00    0.0000000e+00    0.0000000e+00    0.0000000e+00    0.0000000e+00    0.0000000e+00    0.0000000e+00    0.0000000e+00    0.0000000e+00    0.0000000e+00    0.0000000e+00    0.0000000e+00    0.0000000e+00    0.0000000e+00    0.0000000e+00    0.0000000e+00    0.0000000e+00    0.0000000e+00    0.0000000e+00    0.0000000e+00    0.0000000e+00    0.0000000e+00    0.0000000e+00    0.0000000e+00    0.0000000e+00    0.0000000e+00    0.0000000e+00    0.0000000e+00    0.0000000e+00    0.0000000e+00    0.0000000e+00    0.0000000e+00    0.0000000e+00    0.0000000e+00    0.0000000e+00    0.0000000e+00    0.0000000e+00    0.0000000e+00    0.0000000e+00 
  -1.4517933e+02    0.0000000e+00    8.2078652e-04    2.7478505e-03    0.0000000e+00    0.0000000e+00    0.0000000e+00    0.0000000e+00    0.0000000e+00    0.0000000e+00    0.0000000e+00    0.0000000e+00    0.0000000e+00    0.0000000e+00    0.0000000e+00    0.0000000e+00    0.0000000e+00    0.0000000e+00    0.0000000e+00    0.0000000e+00    0.0000000e+00    0.0000000e+00    0.0000000e+00    0.0000000e+00    0.0000000e+00    0.0000000e+00    0.0000000e+00    0.0000000e+00    0.0000000e+00    0.0000000e+00    0.0000000e+00    0.0000000e+00    0.0000000e+00    0.0000000e+00    0.0000000e+00    0.0000000e+00    0.0000000e+00    0.0000000e+00    0.0000000e+00    0.0000000e+00    0.0000000e+00    0.0000000e+00    0.0000000e+00 
  -1.4497117e+02    0.0000000e+00    8.2078652e-04    2.7478505e-03    0.0000000e+00    0.0000000e+00    0.0000000e+00    0.0000000e+00    0.0000000e+00    0.0000000e+00    0.0000000e+00    0.0000000e+00    0.0000000e+00    0.0000000e+00    0.0000000e+00    0.0000000e+00    0.0000000e+00    0.0000000e+00    0.0000000e+00    0.0000000e+00    0.0000000e+00    0.0000000e+00    0.0000000e+00    0.0000000e+00    0.0000000e+00    0.0000000e+00    0.0000000e+00    0.0000000e+00    0.0000000e+00    0.0000000e+00    0.0000000e+00    0.0000000e+00    0.0000000e+00    0.0000000e+00    0.0000000e+00    0.0000000e+00    0.0000000e+00    0.0000000e+00    0.0000000e+00    0.0000000e+00    0.0000000e+00    0.0000000e+00    0.0000000e+00 
  -1.4471096e+02    0.0000000e+00    8.2078652e-04    2.7478505e-03    0.0000000e+00    0.0000000e+00    0.0000000e+00    0.0000000e+00    0.0000000e+00    0.0000000e+00    0.0000000e+00    0.0000000e+00    0.0000000e+00    0.0000000e+00    0.0000000e+00    0.0000000e+00    0.0000000e+00    0.0000000e+00    0.0000000e+00    0.0000000e+00    0.0000000e+00    0.0000000e+00    0.0000000e+00    0.0000000e+00    0.0000000e+00    0.0000000e+00    0.0000000e+00    0.0000000e+00    0.0000000e+00    0.0000000e+00    0.0000000e+00    0.0000000e+00    0.0000000e+00    0.0000000e+00    0.0000000e+00    0.0000000e+00    0.0000000e+00    0.0000000e+00    0.0000000e+00    0.0000000e+00    0.0000000e+00    0.0000000e+00    0.0000000e+00 
  -1.4438570e+02    0.0000000e+00    8.2078652e-04    2.7478505e-03    0.0000000e+00    0.0000000e+00    0.0000000e+00    0.0000000e+00    0.0000000e+00    0.0000000e+00    0.0000000e+00    0.0000000e+00    0.0000000e+00    0.0000000e+00    0.0000000e+00    0.0000000e+00    0.0000000e+00    0.0000000e+00    0.0000000e+00    0.0000000e+00    0.0000000e+00    0.0000000e+00    0.0000000e+00    0.0000000e+00    0.0000000e+00    0.0000000e+00    0.0000000e+00    0.0000000e+00    0.0000000e+00    0.0000000e+00    0.0000000e+00    0.0000000e+00    0.0000000e+00    0.0000000e+00    0.0000000e+00    0.0000000e+00    0.0000000e+00    0.0000000e+00    0.0000000e+00    0.0000000e+00    0.0000000e+00    0.0000000e+00    0.0000000e+00 
  -1.4397912e+02    0.0000000e+00    8.2078652e-04    2.7478505e-03    0.0000000e+00    0.0000000e+00    0.0000000e+00    0.0000000e+00    0.0000000e+00    0.0000000e+00    0.0000000e+00    0.0000000e+00    0.0000000e+00    0.0000000e+00    0.0000000e+00    0.0000000e+00    0.0000000e+00    0.0000000e+00    0.0000000e+00    0.0000000e+00    0.0000000e+00    0.0000000e+00    0.0000000e+00    0.0000000e+00    0.0000000e+00    0.0000000e+00    0.0000000e+00    0.0000000e+00    0.0000000e+00    0.0000000e+00    0.0000000e+00    0.0000000e+00    0.0000000e+00    0.0000000e+00    0.0000000e+00    0.0000000e+00    0.0000000e+00    0.0000000e+00    0.0000000e+00    0.0000000e+00    0.0000000e+00    0.0000000e+00    0.0000000e+00 
  -1.4347090e+02    0.0000000e+00    8.2078652e-04    2.7478505e-03    0.0000000e+00    0.0000000e+00    0.0000000e+00    0.0000000e+00    0.0000000e+00    0.0000000e+00    0.0000000e+00    0.0000000e+00    0.0000000e+00    0.0000000e+00    0.0000000e+00    0.0000000e+00    0.0000000e+00    0.0000000e+00    0.0000000e+00    0.0000000e+00    0.0000000e+00    0.0000000e+00    0.0000000e+00    0.0000000e+00    0.0000000e+00    0.0000000e+00    0.0000000e+00    0.0000000e+00    0.0000000e+00    0.0000000e+00    0.0000000e+00    0.0000000e+00    0.0000000e+00    0.0000000e+00    0.0000000e+00    0.0000000e+00    0.0000000e+00    0.0000000e+00    0.0000000e+00    0.0000000e+00    0.0000000e+00    0.0000000e+00    0.0000000e+00 
  -1.4287090e+02    0.0000000e+00    8.2078652e-04    2.7478505e-03    0.0000000e+00    0.0000000e+00    0.0000000e+00    0.0000000e+00    0.0000000e+00    0.0000000e+00    0.0000000e+00    0.0000000e+00    0.0000000e+00    0.0000000e+00    0.0000000e+00    0.0000000e+00    0.0000000e+00    0.0000000e+00    0.0000000e+00    0.0000000e+00    0.0000000e+00    0.0000000e+00    0.0000000e+00    0.0000000e+00    0.0000000e+00    0.0000000e+00    0.0000000e+00    0.0000000e+00    0.0000000e+00    0.0000000e+00    0.0000000e+00    0.0000000e+00    0.0000000e+00    0.0000000e+00    0.0000000e+00    0.0000000e+00    0.0000000e+00    0.0000000e+00    0.0000000e+00    0.0000000e+00    0.0000000e+00    0.0000000e+00    0.0000000e+00 
  -1.4227090e+02    0.0000000e+00    8.2078652e-04    2.7478505e-03    0.0000000e+00    0.0000000e+00    0.0000000e+00    0.0000000e+00    0.0000000e+00    0.0000000e+00    0.0000000e+00    0.0000000e+00    0.0000000e+00    0.0000000e+00    0.0000000e+00    0.0000000e+00    0.0000000e+00    0.0000000e+00    0.0000000e+00    0.0000000e+00    0.0000000e+00    0.0000000e+00    0.0000000e+00    0.0000000e+00    0.0000000e+00    0.0000000e+00    0.0000000e+00    0.0000000e+00    0.0000000e+00    0.0000000e+00    0.0000000e+00    0.0000000e+00    0.0000000e+00    0.0000000e+00    0.0000000e+00    0.0000000e+00    0.0000000e+00    0.0000000e+00    0.0000000e+00    0.0000000e+00    0.0000000e+00    0.0000000e+00    0.0000000e+00 
  -1.4167090e+02    0.0000000e+00    8.2078652e-04    2.7478505e-03    0.0000000e+00    0.0000000e+00    0.0000000e+00    0.0000000e+00    0.0000000e+00    0.0000000e+00    0.0000000e+00    0.0000000e+00    0.0000000e+00    0.0000000e+00    0.0000000e+00    0.0000000e+00    0.0000000e+00    0.0000000e+00    0.0000000e+00    0.0000000e+00    0.0000000e+00    0.0000000e+00    0.0000000e+00    0.0000000e+00    0.0000000e+00    0.0000000e+00    0.0000000e+00    0.0000000e+00    0.0000000e+00    0.0000000e+00    0.0000000e+00    0.0000000e+00    0.0000000e+00    0.0000000e+00    0.0000000e+00    0.0000000e+00    0.0000000e+00    0.0000000e+00    0.0000000e+00    0.0000000e+00    0.0000000e+00    0.0000000e+00    0.0000000e+00 
  -1.4107090e+02    0.0000000e+00    8.2078652e-04    2.7478505e-03    0.0000000e+00    0.0000000e+00    0.0000000e+00    0.0000000e+00    0.0000000e+00    0.0000000e+00    0.0000000e+00    0.0000000e+00    0.0000000e+00    0.0000000e+00    0.0000000e+00    0.0000000e+00    0.0000000e+00    0.0000000e+00    0.0000000e+00    0.0000000e+00    0.0000000e+00    0.0000000e+00    0.0000000e+00    0.0000000e+00    0.0000000e+00    0.0000000e+00    0.0000000e+00    0.0000000e+00    0.0000000e+00    0.0000000e+00    0.0000000e+00    0.0000000e+00    0.0000000e+00    0.0000000e+00    0.0000000e+00    0.0000000e+00    0.0000000e+00    0.0000000e+00    0.0000000e+00    0.0000000e+00    0.0000000e+00    0.0000000e+00    0.0000000e+00 
  -1.4047090e+02    0.0000000e+00    8.2078652e-04    2.7478505e-03    0.0000000e+00    0.0000000e+00    0.0000000e+00    0.0000000e+00    0.0000000e+00    0.0000000e+00    0.0000000e+00    0.0000000e+00    0.0000000e+00    0.0000000e+00    0.0000000e+00    0.0000000e+00    0.0000000e+00    0.0000000e+00    0.0000000e+00    0.0000000e+00    0.0000000e+00    0.0000000e+00    0.0000000e+00    0.0000000e+00    0.0000000e+00    0.0000000e+00    0.0000000e+00    0.0000000e+00    0.0000000e+00    0.0000000e+00    0.0000000e+00    0.0000000e+00    0.0000000e+00    0.0000000e+00    0.0000000e+00    0.0000000e+00    0.0000000e+00    0.0000000e+00    0.0000000e+00    0.0000000e+00    0.0000000e+00    0.0000000e+00    0.0000000e+00 
  -1.3987090e+02    0.0000000e+00    8.2078652e-04    2.7478505e-03    0.0000000e+00    0.0000000e+00    0.0000000e+00    0.0000000e+00    0.0000000e+00    0.0000000e+00    0.0000000e+00    0.0000000e+00    0.0000000e+00    0.0000000e+00    0.0000000e+00    0.0000000e+00    0.0000000e+00    0.0000000e+00    0.0000000e+00    0.0000000e+00    0.0000000e+00    0.0000000e+00    0.0000000e+00    0.0000000e+00    0.0000000e+00    0.0000000e+00    0.0000000e+00    0.0000000e+00    0.0000000e+00    0.0000000e+00    0.0000000e+00    0.0000000e+00    0.0000000e+00    0.0000000e+00    0.0000000e+00    0.0000000e+00    0.0000000e+00    0.0000000e+00    0.0000000e+00    0.0000000e+00    0.0000000e+00    0.0000000e+00    0.0000000e+00 
  -1.3927090e+02    0.0000000e+00    8.2078652e-04    2.7478505e-03    0.0000000e+00    0.0000000e+00    0.0000000e+00    0.0000000e+00    0.0000000e+00    0.0000000e+00    0.0000000e+00    0.0000000e+00    0.0000000e+00    0.0000000e+00    0.0000000e+00    0.0000000e+00    0.0000000e+00    0.0000000e+00    0.0000000e+00    0.0000000e+00    0.0000000e+00    0.0000000e+00    0.0000000e+00    0.0000000e+00    0.0000000e+00    0.0000000e+00    0.0000000e+00    0.0000000e+00    0.0000000e+00    0.0000000e+00    0.0000000e+00    0.0000000e+00    0.0000000e+00    0.0000000e+00    0.0000000e+00    0.0000000e+00    0.0000000e+00    0.0000000e+00    0.0000000e+00    0.0000000e+00    0.0000000e+00    0.0000000e+00    0.0000000e+00 
  -1.3867090e+02    0.0000000e+00    8.2078652e-04    2.7478505e-03    0.0000000e+00    0.0000000e+00    0.0000000e+00    0.0000000e+00    0.0000000e+00    0.0000000e+00    0.0000000e+00    0.0000000e+00    0.0000000e+00    0.0000000e+00    0.0000000e+00    0.0000000e+00    0.0000000e+00    0.0000000e+00    0.0000000e+00    0.0000000e+00    0.0000000e+00    0.0000000e+00    0.0000000e+00    0.0000000e+00    0.0000000e+00    0.0000000e+00    0.0000000e+00    0.0000000e+00    0.0000000e+00    0.0000000e+00    0.0000000e+00    0.0000000e+00    0.0000000e+00    0.0000000e+00    0.0000000e+00    0.0000000e+00    0.0000000e+00    0.0000000e+00    0.0000000e+00    0.0000000e+00    0.0000000e+00    0.0000000e+00    0.0000000e+00 
  -1.3807090e+02    0.0000000e+00    8.2078652e-04    2.7478505e-03    0.0000000e+00    0.0000000e+00    0.0000000e+00    0.0000000e+00    0.0000000e+00    0.0000000e+00    0.0000000e+00    0.0000000e+00    0.0000000e+00    0.0000000e+00    0.0000000e+00    0.0000000e+00    0.0000000e+00    0.0000000e+00    0.0000000e+00    0.0000000e+00    0.0000000e+00    0.0000000e+00    0.0000000e+00    0.0000000e+00    0.0000000e+00    0.0000000e+00    0.0000000e+00    0.0000000e+00    0.0000000e+00    0.0000000e+00    0.0000000e+00    0.0000000e+00    0.0000000e+00    0.0000000e+00    0.0000000e+00    0.0000000e+00    0.0000000e+00    0.0000000e+00    0.0000000e+00    0.0000000e+00    0.0000000e+00    0.0000000e+00    0.0000000e+00 
  -1.3747090e+02    0.0000000e+00    8.2078652e-04    2.7478505e-03    0.0000000e+00    0.0000000e+00    0.0000000e+00    0.0000000e+00    0.0000000e+00    0.0000000e+00    0.0000000e+00    0.0000000e+00    0.0000000e+00    0.0000000e+00    0.0000000e+00    0.0000000e+00    0.0000000e+00    0.0000000e+00    0.0000000e+00    0.0000000e+00    0.0000000e+00    0.0000000e+00    0.0000000e+00    0.0000000e+00    0.0000000e+00    0.0000000e+00    0.0000000e+00    0.0000000e+00    0.0000000e+00    0.0000000e+00    0.0000000e+00    0.0000000e+00    0.0000000e+00    0.0000000e+00    0.0000000e+00    0.0000000e+00    0.0000000e+00    0.0000000e+00    0.0000000e+00    0.0000000e+00    0.0000000e+00    0.0000000e+00    0.0000000e+00 
  -1.3687090e+02    0.0000000e+00    8.2078652e-04    2.7478505e-03    0.0000000e+00    0.0000000e+00    0.0000000e+00    0.0000000e+00    0.0000000e+00    0.0000000e+00    0.0000000e+00    0.0000000e+00    0.0000000e+00    0.0000000e+00    0.0000000e+00    0.0000000e+00    0.0000000e+00    0.0000000e+00    0.0000000e+00    0.0000000e+00    0.0000000e+00    0.0000000e+00    0.0000000e+00    0.0000000e+00    0.0000000e+00    0.0000000e+00    0.0000000e+00    0.0000000e+00    0.0000000e+00    0.0000000e+00    0.0000000e+00    0.0000000e+00    0.0000000e+00    0.0000000e+00    0.0000000e+00    0.0000000e+00    0.0000000e+00    0.0000000e+00    0.0000000e+00    0.0000000e+00    0.0000000e+00    0.0000000e+00    0.0000000e+00 
  -1.3627090e+02    0.0000000e+00    8.2078652e-04    2.7478505e-03    0.0000000e+00    0.0000000e+00    0.0000000e+00    0.0000000e+00    0.0000000e+00    0.0000000e+00    0.0000000e+00    0.0000000e+00    0.0000000e+00    0.0000000e+00    0.0000000e+00    0.0000000e+00    0.0000000e+00    0.0000000e+00    0.0000000e+00    0.0000000e+00    0.0000000e+00    0.0000000e+00    0.0000000e+00    0.0000000e+00    0.0000000e+00    0.0000000e+00    0.0000000e+00    0.0000000e+00    0.0000000e+00    0.0000000e+00    0.0000000e+00    0.0000000e+00    0.0000000e+00    0.0000000e+00    0.0000000e+00    0.0000000e+00    0.0000000e+00    0.0000000e+00    0.0000000e+00    0.0000000e+00    0.0000000e+00    0.0000000e+00    0.0000000e+00 
  -1.3567090e+02    0.0000000e+00    8.2078652e-04    2.7478505e-03    0.0000000e+00    0.0000000e+00    0.0000000e+00    0.0000000e+00    0.0000000e+00    0.0000000e+00    0.0000000e+00    0.0000000e+00    0.0000000e+00    0.0000000e+00    0.0000000e+00    0.0000000e+00    0.0000000e+00    0.0000000e+00    0.0000000e+00    0.0000000e+00    0.0000000e+00    0.0000000e+00    0.0000000e+00    0.0000000e+00    0.0000000e+00    0.0000000e+00    0.0000000e+00    0.0000000e+00    0.0000000e+00    0.0000000e+00    0.0000000e+00    0.0000000e+00    0.0000000e+00    0.0000000e+00    0.0000000e+00    0.0000000e+00    0.0000000e+00    0.0000000e+00    0.0000000e+00    0.0000000e+00    0.0000000e+00    0.0000000e+00    0.0000000e+00 
  -1.3507090e+02    0.0000000e+00    8.2078651e-04    2.7478505e-03    0.0000000e+00    0.0000000e+00    0.0000000e+00    0.0000000e+00    0.0000000e+00    0.0000000e+00    0.0000000e+00    0.0000000e+00    0.0000000e+00    0.0000000e+00    0.0000000e+00    0.0000000e+00    0.0000000e+00    0.0000000e+00    0.0000000e+00    0.0000000e+00    0.0000000e+00    0.0000000e+00    0.0000000e+00    0.0000000e+00    0.0000000e+00    0.0000000e+00    0.0000000e+00    0.0000000e+00    0.0000000e+00    0.0000000e+00    0.0000000e+00    0.0000000e+00    0.0000000e+00    0.0000000e+00    0.0000000e+00    0.0000000e+00    0.0000000e+00    0.0000000e+00    0.0000000e+00    0.0000000e+00    0.0000000e+00    0.0000000e+00    0.0000000e+00 
  -1.3447090e+02    0.0000000e+00    8.2078651e-04    2.7478505e-03    0.0000000e+00    0.0000000e+00    0.0000000e+00    0.0000000e+00    0.0000000e+00    0.0000000e+00    0.0000000e+00    0.0000000e+00    0.0000000e+00    0.0000000e+00    0.0000000e+00    0.0000000e+00    0.0000000e+00    0.0000000e+00    0.0000000e+00    0.0000000e+00    0.0000000e+00    0.0000000e+00    0.0000000e+00    0.0000000e+00    0.0000000e+00    0.0000000e+00    0.0000000e+00    0.0000000e+00    0.0000000e+00    0.0000000e+00    0.0000000e+00    0.0000000e+00    0.0000000e+00    0.0000000e+00    0.0000000e+00    0.0000000e+00    0.0000000e+00    0.0000000e+00    0.0000000e+00    0.0000000e+00    0.0000000e+00    0.0000000e+00    0.0000000e+00 
  -1.3387090e+02    0.0000000e+00    8.2078651e-04    2.7478505e-03    0.0000000e+00    0.0000000e+00    0.0000000e+00    0.0000000e+00    0.0000000e+00    0.0000000e+00    0.0000000e+00    0.0000000e+00    0.0000000e+00    0.0000000e+00    0.0000000e+00    0.0000000e+00    0.0000000e+00    0.0000000e+00    0.0000000e+00    0.0000000e+00    0.0000000e+00    0.0000000e+00    0.0000000e+00    0.0000000e+00    0.0000000e+00    0.0000000e+00    0.0000000e+00    0.0000000e+00    0.0000000e+00    0.0000000e+00    0.0000000e+00    0.0000000e+00    0.0000000e+00    0.0000000e+00    0.0000000e+00    0.0000000e+00    0.0000000e+00    0.0000000e+00    0.0000000e+00    0.0000000e+00    0.0000000e+00    0.0000000e+00    0.0000000e+00 
  -1.3327090e+02    0.0000000e+00    8.2078651e-04    2.7478505e-03    0.0000000e+00    0.0000000e+00    0.0000000e+00    0.0000000e+00    0.0000000e+00    0.0000000e+00    0.0000000e+00    0.0000000e+00    0.0000000e+00    0.0000000e+00    0.0000000e+00    0.0000000e+00    0.0000000e+00    0.0000000e+00    0.0000000e+00    0.0000000e+00    0.0000000e+00    0.0000000e+00    0.0000000e+00    0.0000000e+00    0.0000000e+00    0.0000000e+00    0.0000000e+00    0.0000000e+00    0.0000000e+00    0.0000000e+00    0.0000000e+00    0.0000000e+00    0.0000000e+00    0.0000000e+00    0.0000000e+00    0.0000000e+00    0.0000000e+00    0.0000000e+00    0.0000000e+00    0.0000000e+00    0.0000000e+00    0.0000000e+00    0.0000000e+00 
  -1.3267090e+02    0.0000000e+00    8.2078651e-04    2.7478505e-03    0.0000000e+00    0.0000000e+00    0.0000000e+00    0.0000000e+00    0.0000000e+00    0.0000000e+00    0.0000000e+00    0.0000000e+00    0.0000000e+00    0.0000000e+00    0.0000000e+00    0.0000000e+00    0.0000000e+00    0.0000000e+00    0.0000000e+00    0.0000000e+00    0.0000000e+00    0.0000000e+00    0.0000000e+00    0.0000000e+00    0.0000000e+00    0.0000000e+00    0.0000000e+00    0.0000000e+00    0.0000000e+00    0.0000000e+00    0.0000000e+00    0.0000000e+00    0.0000000e+00    0.0000000e+00    0.0000000e+00    0.0000000e+00    0.0000000e+00    0.0000000e+00    0.0000000e+00    0.0000000e+00    0.0000000e+00    0.0000000e+00    0.0000000e+00 
  -1.3207090e+02    0.0000000e+00    8.2078651e-04    2.7478505e-03    0.0000000e+00    0.0000000e+00    0.0000000e+00    0.0000000e+00    0.0000000e+00    0.0000000e+00    0.0000000e+00    0.0000000e+00    0.0000000e+00    0.0000000e+00    0.0000000e+00    0.0000000e+00    0.0000000e+00    0.0000000e+00    0.0000000e+00    0.0000000e+00    0.0000000e+00    0.0000000e+00    0.0000000e+00    0.0000000e+00    0.0000000e+00    0.0000000e+00    0.0000000e+00    0.0000000e+00    0.0000000e+00    0.0000000e+00    0.0000000e+00    0.0000000e+00    0.0000000e+00    0.0000000e+00    0.0000000e+00    0.0000000e+00    0.0000000e+00    0.0000000e+00    0.0000000e+00    0.0000000e+00    0.0000000e+00    0.0000000e+00    0.0000000e+00 
  -1.3147090e+02    0.0000000e+00    8.2078651e-04    2.7478505e-03    0.0000000e+00    0.0000000e+00    0.0000000e+00    0.0000000e+00    0.0000000e+00    0.0000000e+00    0.0000000e+00    0.0000000e+00    0.0000000e+00    0.0000000e+00    0.0000000e+00    0.0000000e+00    0.0000000e+00    0.0000000e+00    0.0000000e+00    0.0000000e+00    0.0000000e+00    0.0000000e+00    0.0000000e+00    0.0000000e+00    0.0000000e+00    0.0000000e+00    0.0000000e+00    0.0000000e+00    0.0000000e+00    0.0000000e+00    0.0000000e+00    0.0000000e+00    0.0000000e+00    0.0000000e+00    0.0000000e+00    0.0000000e+00    0.0000000e+00    0.0000000e+00    0.0000000e+00    0.0000000e+00    0.0000000e+00    0.0000000e+00    0.0000000e+00 
  -1.3087090e+02    0.0000000e+00    8.2078651e-04    2.7478505e-03    0.0000000e+00    0.0000000e+00    0.0000000e+00    0.0000000e+00    0.0000000e+00    0.0000000e+00    0.0000000e+00    0.0000000e+00    0.0000000e+00    0.0000000e+00    0.0000000e+00    0.0000000e+00    0.0000000e+00    0.0000000e+00    0.0000000e+00    0.0000000e+00    0.0000000e+00    0.0000000e+00    0.0000000e+00    0.0000000e+00    0.0000000e+00    0.0000000e+00    0.0000000e+00    0.0000000e+00    0.0000000e+00    0.0000000e+00    0.0000000e+00    0.0000000e+00    0.0000000e+00    0.0000000e+00    0.0000000e+00    0.0000000e+00    0.0000000e+00    0.0000000e+00    0.0000000e+00    0.0000000e+00    0.0000000e+00    0.0000000e+00    0.0000000e+00 
  -1.3027090e+02    0.0000000e+00    8.2078651e-04    2.7478505e-03    0.0000000e+00    0.0000000e+00    0.0000000e+00    0.0000000e+00    0.0000000e+00    0.0000000e+00    0.0000000e+00    0.0000000e+00    0.0000000e+00    0.0000000e+00    0.0000000e+00    0.0000000e+00    0.0000000e+00    0.0000000e+00    0.0000000e+00    0.0000000e+00    0.0000000e+00    0.0000000e+00    0.0000000e+00    0.0000000e+00    0.0000000e+00    0.0000000e+00    0.0000000e+00    0.0000000e+00    0.0000000e+00    0.0000000e+00    0.0000000e+00    0.0000000e+00    0.0000000e+00    0.0000000e+00    0.0000000e+00    0.0000000e+00    0.0000000e+00    0.0000000e+00    0.0000000e+00    0.0000000e+00    0.0000000e+00    0.0000000e+00    0.0000000e+00 
  -1.2967090e+02    0.0000000e+00    8.2078650e-04    2.7478505e-03    0.0000000e+00    0.0000000e+00    0.0000000e+00    0.0000000e+00    0.0000000e+00    0.0000000e+00    0.0000000e+00    0.0000000e+00    0.0000000e+00    0.0000000e+00    0.0000000e+00    0.0000000e+00    0.0000000e+00    0.0000000e+00    0.0000000e+00    0.0000000e+00    0.0000000e+00    0.0000000e+00    0.0000000e+00    0.0000000e+00    0.0000000e+00    0.0000000e+00    0.0000000e+00    0.0000000e+00    0.0000000e+00    0.0000000e+00    0.0000000e+00    0.0000000e+00    0.0000000e+00    0.0000000e+00    0.0000000e+00    0.0000000e+00    0.0000000e+00    0.0000000e+00    0.0000000e+00    0.0000000e+00    0.0000000e+00    0.0000000e+00    0.0000000e+00 
  -1.2907090e+02    0.0000000e+00    8.2078650e-04    2.7478505e-03    0.0000000e+00    0.0000000e+00    0.0000000e+00    0.0000000e+00    0.0000000e+00    0.0000000e+00    0.0000000e+00    0.0000000e+00    0.0000000e+00    0.0000000e+00    0.0000000e+00    0.0000000e+00    0.0000000e+00    0.0000000e+00    0.0000000e+00    0.0000000e+00    0.0000000e+00    0.0000000e+00    0.0000000e+00    0.0000000e+00    0.0000000e+00    0.0000000e+00    0.0000000e+00    0.0000000e+00    0.0000000e+00    0.0000000e+00    0.0000000e+00    0.0000000e+00    0.0000000e+00    0.0000000e+00    0.0000000e+00    0.0000000e+00    0.0000000e+00    0.0000000e+00    0.0000000e+00    0.0000000e+00    0.0000000e+00    0.0000000e+00    0.0000000e+00 
  -1.2847090e+02    0.0000000e+00    8.2078650e-04    2.7478505e-03    0.0000000e+00    0.0000000e+00    0.0000000e+00    0.0000000e+00    0.0000000e+00    0.0000000e+00    0.0000000e+00    0.0000000e+00    0.0000000e+00    0.0000000e+00    0.0000000e+00    0.0000000e+00    0.0000000e+00    0.0000000e+00    0.0000000e+00    0.0000000e+00    0.0000000e+00    0.0000000e+00    0.0000000e+00    0.0000000e+00    0.0000000e+00    0.0000000e+00    0.0000000e+00    0.0000000e+00    0.0000000e+00    0.0000000e+00    0.0000000e+00    0.0000000e+00    0.0000000e+00    0.0000000e+00    0.0000000e+00    0.0000000e+00    0.0000000e+00    0.0000000e+00    0.0000000e+00    0.0000000e+00    0.0000000e+00    0.0000000e+00    0.0000000e+00 
  -1.2787090e+02    0.0000000e+00    8.2078650e-04    2.7478505e-03    0.0000000e+00    0.0000000e+00    0.0000000e+00    0.0000000e+00    0.0000000e+00    0.0000000e+00    0.0000000e+00    0.0000000e+00    0.0000000e+00    0.0000000e+00    0.0000000e+00    0.0000000e+00    0.0000000e+00    0.0000000e+00    0.0000000e+00    0.0000000e+00    0.0000000e+00    0.0000000e+00    0.0000000e+00    0.0000000e+00    0.0000000e+00    0.0000000e+00    0.0000000e+00    0.0000000e+00    0.0000000e+00    0.0000000e+00    0.0000000e+00    0.0000000e+00    0.0000000e+00    0.0000000e+00    0.0000000e+00    0.0000000e+00    0.0000000e+00    0.0000000e+00    0.0000000e+00    0.0000000e+00    0.0000000e+00    0.0000000e+00    0.0000000e+00 
  -1.2727090e+02    0.0000000e+00    8.2078650e-04    2.7478505e-03    0.0000000e+00    0.0000000e+00    0.0000000e+00    0.0000000e+00    0.0000000e+00    0.0000000e+00    0.0000000e+00    0.0000000e+00    0.0000000e+00    0.0000000e+00    0.0000000e+00    0.0000000e+00    0.0000000e+00    0.0000000e+00    0.0000000e+00    0.0000000e+00    0.0000000e+00    0.0000000e+00    0.0000000e+00    0.0000000e+00    0.0000000e+00    0.0000000e+00    0.0000000e+00    0.0000000e+00    0.0000000e+00    0.0000000e+00    0.0000000e+00    0.0000000e+00    0.0000000e+00    0.0000000e+00    0.0000000e+00    0.0000000e+00    0.0000000e+00    0.0000000e+00    0.0000000e+00    0.0000000e+00    0.0000000e+00    0.0000000e+00    0.0000000e+00 
  -1.2667090e+02    0.0000000e+00    8.2078650e-04    2.7478505e-03    0.0000000e+00    0.0000000e+00    0.0000000e+00    0.0000000e+00    0.0000000e+00    0.0000000e+00    0.0000000e+00    0.0000000e+00    0.0000000e+00    0.0000000e+00    0.0000000e+00    0.0000000e+00    0.0000000e+00    0.0000000e+00    0.0000000e+00    0.0000000e+00    0.0000000e+00    0.0000000e+00    0.0000000e+00    0.0000000e+00    0.0000000e+00    0.0000000e+00    0.0000000e+00    0.0000000e+00    0.0000000e+00    0.0000000e+00    0.0000000e+00    0.0000000e+00    0.0000000e+00    0.0000000e+00    0.0000000e+00    0.0000000e+00    0.0000000e+00    0.0000000e+00    0.0000000e+00    0.0000000e+00    0.0000000e+00    0.0000000e+00    0.0000000e+00 
  -1.2607090e+02    0.0000000e+00    8.2078650e-04    2.7478505e-03    0.0000000e+00    0.0000000e+00    0.0000000e+00    0.0000000e+00    0.0000000e+00    0.0000000e+00    0.0000000e+00    0.0000000e+00    0.0000000e+00    0.0000000e+00    0.0000000e+00    0.0000000e+00    0.0000000e+00    0.0000000e+00    0.0000000e+00    0.0000000e+00    0.0000000e+00    0.0000000e+00    0.0000000e+00    0.0000000e+00    0.0000000e+00    0.0000000e+00    0.0000000e+00    0.0000000e+00    0.0000000e+00    0.0000000e+00    0.0000000e+00    0.0000000e+00    0.0000000e+00    0.0000000e+00    0.0000000e+00    0.0000000e+00    0.0000000e+00    0.0000000e+00    0.0000000e+00    0.0000000e+00    0.0000000e+00    0.0000000e+00    0.0000000e+00 
  -1.2547090e+02    0.0000000e+00    8.2078650e-04    2.7478505e-03    0.0000000e+00    0.0000000e+00    0.0000000e+00    0.0000000e+00    0.0000000e+00    0.0000000e+00    0.0000000e+00    0.0000000e+00    0.0000000e+00    0.0000000e+00    0.0000000e+00    0.0000000e+00    0.0000000e+00    0.0000000e+00    0.0000000e+00    0.0000000e+00    0.0000000e+00    0.0000000e+00    0.0000000e+00    0.0000000e+00    0.0000000e+00    0.0000000e+00    0.0000000e+00    0.0000000e+00    0.0000000e+00    0.0000000e+00    0.0000000e+00    0.0000000e+00    0.0000000e+00    0.0000000e+00    0.0000000e+00    0.0000000e+00    0.0000000e+00    0.0000000e+00    0.0000000e+00    0.0000000e+00    0.0000000e+00    0.0000000e+00    0.0000000e+00 
  -1.2487090e+02    0.0000000e+00    8.2078651e-04    2.7478505e-03    0.0000000e+00    0.0000000e+00    0.0000000e+00    0.0000000e+00    0.0000000e+00    0.0000000e+00    0.0000000e+00    0.0000000e+00    0.0000000e+00    0.0000000e+00    0.0000000e+00    0.0000000e+00    0.0000000e+00    0.0000000e+00    0.0000000e+00    0.0000000e+00    0.0000000e+00    0.0000000e+00    0.0000000e+00    0.0000000e+00    0.0000000e+00    0.0000000e+00    0.0000000e+00    0.0000000e+00    0.0000000e+00    0.0000000e+00    0.0000000e+00    0.0000000e+00    0.0000000e+00    0.0000000e+00    0.0000000e+00    0.0000000e+00    0.0000000e+00    0.0000000e+00    0.0000000e+00    0.0000000e+00    0.0000000e+00    0.0000000e+00    0.0000000e+00 
  -1.2427090e+02    0.0000000e+00    8.2078651e-04    2.7478505e-03    0.0000000e+00    0.0000000e+00    0.0000000e+00    0.0000000e+00    0.0000000e+00    0.0000000e+00    0.0000000e+00    0.0000000e+00    0.0000000e+00    0.0000000e+00    0.0000000e+00    0.0000000e+00    0.0000000e+00    0.0000000e+00    0.0000000e+00    0.0000000e+00    0.0000000e+00    0.0000000e+00    0.0000000e+00    0.0000000e+00    0.0000000e+00    0.0000000e+00    0.0000000e+00    0.0000000e+00    0.0000000e+00    0.0000000e+00    0.0000000e+00    0.0000000e+00    0.0000000e+00    0.0000000e+00    0.0000000e+00    0.0000000e+00    0.0000000e+00    0.0000000e+00    0.0000000e+00    0.0000000e+00    0.0000000e+00    0.0000000e+00    0.0000000e+00 
  -1.2367090e+02    0.0000000e+00    8.2078651e-04    2.7478505e-03    0.0000000e+00    0.0000000e+00    0.0000000e+00    0.0000000e+00    0.0000000e+00    0.0000000e+00    0.0000000e+00    0.0000000e+00    0.0000000e+00    0.0000000e+00    0.0000000e+00    0.0000000e+00    0.0000000e+00    0.0000000e+00    0.0000000e+00    0.0000000e+00    0.0000000e+00    0.0000000e+00    0.0000000e+00    0.0000000e+00    0.0000000e+00    0.0000000e+00    0.0000000e+00    0.0000000e+00    0.0000000e+00    0.0000000e+00    0.0000000e+00    0.0000000e+00    0.0000000e+00    0.0000000e+00    0.0000000e+00    0.0000000e+00    0.0000000e+00    0.0000000e+00    0.0000000e+00    0.0000000e+00    0.0000000e+00    0.0000000e+00    0.0000000e+00 
  -1.2307090e+02    0.0000000e+00    8.2078651e-04    2.7478505e-03    0.0000000e+00    0.0000000e+00    0.0000000e+00    0.0000000e+00    0.0000000e+00    0.0000000e+00    0.0000000e+00    0.0000000e+00    0.0000000e+00    0.0000000e+00    0.0000000e+00    0.0000000e+00    0.0000000e+00    0.0000000e+00    0.0000000e+00    0.0000000e+00    0.0000000e+00    0.0000000e+00    0.0000000e+00    0.0000000e+00    0.0000000e+00    0.0000000e+00    0.0000000e+00    0.0000000e+00    0.0000000e+00    0.0000000e+00    0.0000000e+00    0.0000000e+00    0.0000000e+00    0.0000000e+00    0.0000000e+00    0.0000000e+00    0.0000000e+00    0.0000000e+00    0.0000000e+00    0.0000000e+00    0.0000000e+00    0.0000000e+00    0.0000000e+00 
  -1.2247090e+02    0.0000000e+00    8.2078651e-04    2.7478505e-03    0.0000000e+00    0.0000000e+00    0.0000000e+00    0.0000000e+00    0.0000000e+00    0.0000000e+00    0.0000000e+00    0.0000000e+00    0.0000000e+00    0.0000000e+00    0.0000000e+00    0.0000000e+00    0.0000000e+00    0.0000000e+00    0.0000000e+00    0.0000000e+00    0.0000000e+00    0.0000000e+00    0.0000000e+00    0.0000000e+00    0.0000000e+00    0.0000000e+00    0.0000000e+00    0.0000000e+00    0.0000000e+00    0.0000000e+00    0.0000000e+00    0.0000000e+00    0.0000000e+00    0.0000000e+00    0.0000000e+00    0.0000000e+00    0.0000000e+00    0.0000000e+00    0.0000000e+00    0.0000000e+00    0.0000000e+00    0.0000000e+00    0.0000000e+00 
  -1.2187090e+02    0.0000000e+00    8.2078651e-04    2.7478505e-03    0.0000000e+00    0.0000000e+00    0.0000000e+00    0.0000000e+00    0.0000000e+00    0.0000000e+00    0.0000000e+00    0.0000000e+00    0.0000000e+00    0.0000000e+00    0.0000000e+00    0.0000000e+00    0.0000000e+00    0.0000000e+00    0.0000000e+00    0.0000000e+00    0.0000000e+00    0.0000000e+00    0.0000000e+00    0.0000000e+00    0.0000000e+00    0.0000000e+00    0.0000000e+00    0.0000000e+00    0.0000000e+00    0.0000000e+00    0.0000000e+00    0.0000000e+00    0.0000000e+00    0.0000000e+00    0.0000000e+00    0.0000000e+00    0.0000000e+00    0.0000000e+00    0.0000000e+00    0.0000000e+00    0.0000000e+00    0.0000000e+00    0.0000000e+00 
  -1.2127090e+02    0.0000000e+00    8.2078651e-04    2.7478505e-03    0.0000000e+00    0.0000000e+00    0.0000000e+00    0.0000000e+00    0.0000000e+00    0.0000000e+00    0.0000000e+00    0.0000000e+00    0.0000000e+00    0.0000000e+00    0.0000000e+00    0.0000000e+00    0.0000000e+00    0.0000000e+00    0.0000000e+00    0.0000000e+00    0.0000000e+00    0.0000000e+00    0.0000000e+00    0.0000000e+00    0.0000000e+00    0.0000000e+00    0.0000000e+00    0.0000000e+00    0.0000000e+00    0.0000000e+00    0.0000000e+00    0.0000000e+00    0.0000000e+00    0.0000000e+00    0.0000000e+00    0.0000000e+00    0.0000000e+00    0.0000000e+00    0.0000000e+00    0.0000000e+00    0.0000000e+00    0.0000000e+00    0.0000000e+00 
  -1.2067611e+02    0.0000000e+00    8.2078651e-04    2.7478505e-03    0.0000000e+00    0.0000000e+00    0.0000000e+00    0.0000000e+00    0.0000000e+00    0.0000000e+00    0.0000000e+00    0.0000000e+00    0.0000000e+00    0.0000000e+00    0.0000000e+00    0.0000000e+00    0.0000000e+00    0.0000000e+00    0.0000000e+00    0.0000000e+00    0.0000000e+00    0.0000000e+00    0.0000000e+00    0.0000000e+00    0.0000000e+00    0.0000000e+00    0.0000000e+00    0.0000000e+00    0.0000000e+00    0.0000000e+00    0.0000000e+00    0.0000000e+00    0.0000000e+00    0.0000000e+00    0.0000000e+00    0.0000000e+00    0.0000000e+00    0.0000000e+00    0.0000000e+00    0.0000000e+00    0.0000000e+00    0.0000000e+00    0.0000000e+00 
  -1.2008717e+02    0.0000000e+00    8.2078651e-04    2.7478505e-03    0.0000000e+00    0.0000000e+00    0.0000000e+00    0.0000000e+00    0.0000000e+00    0.0000000e+00    0.0000000e+00    0.0000000e+00    0.0000000e+00    0.0000000e+00    0.0000000e+00    0.0000000e+00    0.0000000e+00    0.0000000e+00    0.0000000e+00    0.0000000e+00    0.0000000e+00    0.0000000e+00    0.0000000e+00    0.0000000e+00    0.0000000e+00    0.0000000e+00    0.0000000e+00    0.0000000e+00    0.0000000e+00    0.0000000e+00    0.0000000e+00    0.0000000e+00    0.0000000e+00    0.0000000e+00    0.0000000e+00    0.0000000e+00    0.0000000e+00    0.0000000e+00    0.0000000e+00    0.0000000e+00    0.0000000e+00    0.0000000e+00    0.0000000e+00 
  -1.1950389e+02    0.0000000e+00    8.2078651e-04    2.7478505e-03    0.0000000e+00    0.0000000e+00    0.0000000e+00    0.0000000e+00    0.0000000e+00    0.0000000e+00    0.0000000e+00    0.0000000e+00    0.0000000e+00    0.0000000e+00    0.0000000e+00    0.0000000e+00    0.0000000e+00    0.0000000e+00    0.0000000e+00    0.0000000e+00    0.0000000e+00    0.0000000e+00    0.0000000e+00    0.0000000e+00    0.0000000e+00    0.0000000e+00    0.0000000e+00    0.0000000e+00    0.0000000e+00    0.0000000e+00    0.0000000e+00    0.0000000e+00    0.0000000e+00    0.0000000e+00    0.0000000e+00    0.0000000e+00    0.0000000e+00    0.0000000e+00    0.0000000e+00    0.0000000e+00    0.0000000e+00    0.0000000e+00    0.0000000e+00 
  -1.1892610e+02    0.0000000e+00    8.2078651e-04    2.7478505e-03    0.0000000e+00    0.0000000e+00    0.0000000e+00    0.0000000e+00    0.0000000e+00    0.0000000e+00    0.0000000e+00    0.0000000e+00    0.0000000e+00    0.0000000e+00    0.0000000e+00    0.0000000e+00    0.0000000e+00    0.0000000e+00    0.0000000e+00    0.0000000e+00    0.0000000e+00    0.0000000e+00    0.0000000e+00    0.0000000e+00    0.0000000e+00    0.0000000e+00    0.0000000e+00    0.0000000e+00    0.0000000e+00    0.0000000e+00    0.0000000e+00    0.0000000e+00    0.0000000e+00    0.0000000e+00    0.0000000e+00    0.0000000e+00    0.0000000e+00    0.0000000e+00    0.0000000e+00    0.0000000e+00    0.0000000e+00    0.0000000e+00    0.0000000e+00 
  -1.1835364e+02    0.0000000e+00    8.2078651e-04    2.7478505e-03    0.0000000e+00    0.0000000e+00    0.0000000e+00    0.0000000e+00    0.0000000e+00    0.0000000e+00    0.0000000e+00    0.0000000e+00    0.0000000e+00    0.0000000e+00    0.0000000e+00    0.0000000e+00    0.0000000e+00    0.0000000e+00    0.0000000e+00    0.0000000e+00    0.0000000e+00    0.0000000e+00    0.0000000e+00    0.0000000e+00    0.0000000e+00    0.0000000e+00    0.0000000e+00    0.0000000e+00    0.0000000e+00    0.0000000e+00    0.0000000e+00    0.0000000e+00    0.0000000e+00    0.0000000e+00    0.0000000e+00    0.0000000e+00    0.0000000e+00    0.0000000e+00    0.0000000e+00    0.0000000e+00    0.0000000e+00    0.0000000e+00    0.0000000e+00 
  -1.1778632e+02    0.0000000e+00    8.2078650e-04    2.7478505e-03    0.0000000e+00    0.0000000e+00    0.0000000e+00    0.0000000e+00    0.0000000e+00    0.0000000e+00    0.0000000e+00    0.0000000e+00    0.0000000e+00    0.0000000e+00    0.0000000e+00    0.0000000e+00    0.0000000e+00    0.0000000e+00    0.0000000e+00    0.0000000e+00    0.0000000e+00    0.0000000e+00    0.0000000e+00    0.0000000e+00    0.0000000e+00    0.0000000e+00    0.0000000e+00    0.0000000e+00    0.0000000e+00    0.0000000e+00    0.0000000e+00    0.0000000e+00    0.0000000e+00    0.0000000e+00    0.0000000e+00    0.0000000e+00    0.0000000e+00    0.0000000e+00    0.0000000e+00    0.0000000e+00    0.0000000e+00    0.0000000e+00    0.0000000e+00 
  -1.1722396e+02    0.0000000e+00    8.2078651e-04    2.7478505e-03    0.0000000e+00    0.0000000e+00    0.0000000e+00    0.0000000e+00    0.0000000e+00    0.0000000e+00    0.0000000e+00    0.0000000e+00    0.0000000e+00    0.0000000e+00    0.0000000e+00    0.0000000e+00    0.0000000e+00    0.0000000e+00    0.0000000e+00    0.0000000e+00    0.0000000e+00    0.0000000e+00    0.0000000e+00    0.0000000e+00    0.0000000e+00    0.0000000e+00    0.0000000e+00    0.0000000e+00    0.0000000e+00    0.0000000e+00    0.0000000e+00    0.0000000e+00    0.0000000e+00    0.0000000e+00    0.0000000e+00    0.0000000e+00    0.0000000e+00    0.0000000e+00    0.0000000e+00    0.0000000e+00    0.0000000e+00    0.0000000e+00    0.0000000e+00 
  -1.1666646e+02    0.0000000e+00    8.2078651e-04    2.7478505e-03    0.0000000e+00    0.0000000e+00    0.0000000e+00    0.0000000e+00    0.0000000e+00    0.0000000e+00    0.0000000e+00    0.0000000e+00    0.0000000e+00    0.0000000e+00    0.0000000e+00    0.0000000e+00    0.0000000e+00    0.0000000e+00    0.0000000e+00    0.0000000e+00    0.0000000e+00    0.0000000e+00    0.0000000e+00    0.0000000e+00    0.0000000e+00    0.0000000e+00    0.0000000e+00    0.0000000e+00    0.0000000e+00    0.0000000e+00    0.0000000e+00    0.0000000e+00    0.0000000e+00    0.0000000e+00    0.0000000e+00    0.0000000e+00    0.0000000e+00    0.0000000e+00    0.0000000e+00    0.0000000e+00    0.0000000e+00    0.0000000e+00    0.0000000e+00 
  -1.1611365e+02    0.0000000e+00    8.2078651e-04    2.7478505e-03    0.0000000e+00    0.0000000e+00    0.0000000e+00    0.0000000e+00    0.0000000e+00    0.0000000e+00    0.0000000e+00    0.0000000e+00    0.0000000e+00    0.0000000e+00    0.0000000e+00    0.0000000e+00    0.0000000e+00    0.0000000e+00    0.0000000e+00    0.0000000e+00    0.0000000e+00    0.0000000e+00    0.0000000e+00    0.0000000e+00    0.0000000e+00    0.0000000e+00    0.0000000e+00    0.0000000e+00    0.0000000e+00    0.0000000e+00    0.0000000e+00    0.0000000e+00    0.0000000e+00    0.0000000e+00    0.0000000e+00    0.0000000e+00    0.0000000e+00    0.0000000e+00    0.0000000e+00    0.0000000e+00    0.0000000e+00    0.0000000e+00    0.0000000e+00 
  -1.1556538e+02    0.0000000e+00    8.2078651e-04    2.7478505e-03    0.0000000e+00    0.0000000e+00    0.0000000e+00    0.0000000e+00    0.0000000e+00    0.0000000e+00    0.0000000e+00    0.0000000e+00    0.0000000e+00    0.0000000e+00    0.0000000e+00    0.0000000e+00    0.0000000e+00    0.0000000e+00    0.0000000e+00    0.0000000e+00    0.0000000e+00    0.0000000e+00    0.0000000e+00    0.0000000e+00    0.0000000e+00    0.0000000e+00    0.0000000e+00    0.0000000e+00    0.0000000e+00    0.0000000e+00    0.0000000e+00    0.0000000e+00    0.0000000e+00    0.0000000e+00    0.0000000e+00    0.0000000e+00    0.0000000e+00    0.0000000e+00    0.0000000e+00    0.0000000e+00    0.0000000e+00    0.0000000e+00    0.0000000e+00 
  -1.1502155e+02    0.0000000e+00    8.2078651e-04    2.7478505e-03    0.0000000e+00    0.0000000e+00    0.0000000e+00    0.0000000e+00    0.0000000e+00    0.0000000e+00    0.0000000e+00    0.0000000e+00    0.0000000e+00    0.0000000e+00    0.0000000e+00    0.0000000e+00    0.0000000e+00    0.0000000e+00    0.0000000e+00    0.0000000e+00    0.0000000e+00    0.0000000e+00    0.0000000e+00    0.0000000e+00    0.0000000e+00    0.0000000e+00    0.0000000e+00    0.0000000e+00    0.0000000e+00    0.0000000e+00    0.0000000e+00    0.0000000e+00    0.0000000e+00    0.0000000e+00    0.0000000e+00    0.0000000e+00    0.0000000e+00    0.0000000e+00    0.0000000e+00    0.0000000e+00    0.0000000e+00    0.0000000e+00    0.0000000e+00 
  -1.1448200e+02    0.0000000e+00    8.2078651e-04    2.7478505e-03    0.0000000e+00    0.0000000e+00    0.0000000e+00    0.0000000e+00    0.0000000e+00    0.0000000e+00    0.0000000e+00    0.0000000e+00    0.0000000e+00    0.0000000e+00    0.0000000e+00    0.0000000e+00    0.0000000e+00    0.0000000e+00    0.0000000e+00    0.0000000e+00    0.0000000e+00    0.0000000e+00    0.0000000e+00    0.0000000e+00    0.0000000e+00    0.0000000e+00    0.0000000e+00    0.0000000e+00    0.0000000e+00    0.0000000e+00    0.0000000e+00    0.0000000e+00    0.0000000e+00    0.0000000e+00    0.0000000e+00    0.0000000e+00    0.0000000e+00    0.0000000e+00    0.0000000e+00    0.0000000e+00    0.0000000e+00    0.0000000e+00    0.0000000e+00 
  -1.1394661e+02    0.0000000e+00    8.2078651e-04    2.7478505e-03    0.0000000e+00    0.0000000e+00    0.0000000e+00    0.0000000e+00    0.0000000e+00    0.0000000e+00    0.0000000e+00    0.0000000e+00    0.0000000e+00    0.0000000e+00    0.0000000e+00    0.0000000e+00    0.0000000e+00    0.0000000e+00    0.0000000e+00    0.0000000e+00    0.0000000e+00    0.0000000e+00    0.0000000e+00    0.0000000e+00    0.0000000e+00    0.0000000e+00    0.0000000e+00    0.0000000e+00    0.0000000e+00    0.0000000e+00    0.0000000e+00    0.0000000e+00    0.0000000e+00    0.0000000e+00    0.0000000e+00    0.0000000e+00    0.0000000e+00    0.0000000e+00    0.0000000e+00    0.0000000e+00    0.0000000e+00    0.0000000e+00    0.0000000e+00 
  -1.1341530e+02    0.0000000e+00    8.2078651e-04    2.7478505e-03    0.0000000e+00    0.0000000e+00    0.0000000e+00    0.0000000e+00    0.0000000e+00    0.0000000e+00    0.0000000e+00    0.0000000e+00    0.0000000e+00    0.0000000e+00    0.0000000e+00    0.0000000e+00    0.0000000e+00    0.0000000e+00    0.0000000e+00    0.0000000e+00    0.0000000e+00    0.0000000e+00    0.0000000e+00    0.0000000e+00    0.0000000e+00    0.0000000e+00    0.0000000e+00    0.0000000e+00    0.0000000e+00    0.0000000e+00    0.0000000e+00    0.0000000e+00    0.0000000e+00    0.0000000e+00    0.0000000e+00    0.0000000e+00    0.0000000e+00    0.0000000e+00    0.0000000e+00    0.0000000e+00    0.0000000e+00    0.0000000e+00    0.0000000e+00 
  -1.1288790e+02    0.0000000e+00    8.2078652e-04    2.7478505e-03    0.0000000e+00    0.0000000e+00    0.0000000e+00    0.0000000e+00    0.0000000e+00    0.0000000e+00    0.0000000e+00    0.0000000e+00    0.0000000e+00    0.0000000e+00    0.0000000e+00    0.0000000e+00    0.0000000e+00    0.0000000e+00    0.0000000e+00    0.0000000e+00    0.0000000e+00    0.0000000e+00    0.0000000e+00    0.0000000e+00    0.0000000e+00    0.0000000e+00    0.0000000e+00    0.0000000e+00    0.0000000e+00    0.0000000e+00    0.0000000e+00    0.0000000e+00    0.0000000e+00    0.0000000e+00    0.0000000e+00    0.0000000e+00    0.0000000e+00    0.0000000e+00    0.0000000e+00    0.0000000e+00    0.0000000e+00    0.0000000e+00    0.0000000e+00 
  -1.1236435e+02    0.0000000e+00    8.2078652e-04    2.7478505e-03    0.0000000e+00    0.0000000e+00    0.0000000e+00    0.0000000e+00    0.0000000e+00    0.0000000e+00    0.0000000e+00    0.0000000e+00    0.0000000e+00    0.0000000e+00    0.0000000e+00    0.0000000e+00    0.0000000e+00    0.0000000e+00    0.0000000e+00    0.0000000e+00    0.0000000e+00    0.0000000e+00    0.0000000e+00    0.0000000e+00    0.0000000e+00    0.0000000e+00    0.0000000e+00    0.0000000e+00    0.0000000e+00    0.0000000e+00    0.0000000e+00    0.0000000e+00    0.0000000e+00    0.0000000e+00    0.0000000e+00    0.0000000e+00    0.0000000e+00    0.0000000e+00    0.0000000e+00    0.0000000e+00    0.0000000e+00    0.0000000e+00    0.0000000e+00 
  -1.1184453e+02    0.0000000e+00    8.2078652e-04    2.7478505e-03    0.0000000e+00    0.0000000e+00    0.0000000e+00    0.0000000e+00    0.0000000e+00    0.0000000e+00    0.0000000e+00    0.0000000e+00    0.0000000e+00    0.0000000e+00    0.0000000e+00    0.0000000e+00    0.0000000e+00    0.0000000e+00    0.0000000e+00    0.0000000e+00    0.0000000e+00    0.0000000e+00    0.0000000e+00    0.0000000e+00    0.0000000e+00    0.0000000e+00    0.0000000e+00    0.0000000e+00    0.0000000e+00    0.0000000e+00    0.0000000e+00    0.0000000e+00    0.0000000e+00    0.0000000e+00    0.0000000e+00    0.0000000e+00    0.0000000e+00    0.0000000e+00    0.0000000e+00    0.0000000e+00    0.0000000e+00    0.0000000e+00    0.0000000e+00 
  -1.1132833e+02    0.0000000e+00    8.2078653e-04    2.7478505e-03    0.0000000e+00    0.0000000e+00    0.0000000e+00    0.0000000e+00    0.0000000e+00    0.0000000e+00    0.0000000e+00    0.0000000e+00    0.0000000e+00    0.0000000e+00    0.0000000e+00    0.0000000e+00    0.0000000e+00    0.0000000e+00    0.0000000e+00    0.0000000e+00    0.0000000e+00    0.0000000e+00    0.0000000e+00    0.0000000e+00    0.0000000e+00    0.0000000e+00    0.0000000e+00    0.0000000e+00    0.0000000e+00    0.0000000e+00    0.0000000e+00    0.0000000e+00    0.0000000e+00    0.0000000e+00    0.0000000e+00    0.0000000e+00    0.0000000e+00    0.0000000e+00    0.0000000e+00    0.0000000e+00    0.0000000e+00    0.0000000e+00    0.0000000e+00 
  -1.1081566e+02    0.0000000e+00    8.2078653e-04    2.7478506e-03    0.0000000e+00    0.0000000e+00    0.0000000e+00    0.0000000e+00    0.0000000e+00    0.0000000e+00    0.0000000e+00    0.0000000e+00    0.0000000e+00    0.0000000e+00    0.0000000e+00    0.0000000e+00    0.0000000e+00    0.0000000e+00    0.0000000e+00    0.0000000e+00    0.0000000e+00    0.0000000e+00    0.0000000e+00    0.0000000e+00    0.0000000e+00    0.0000000e+00    0.0000000e+00    0.0000000e+00    0.0000000e+00    0.0000000e+00    0.0000000e+00    0.0000000e+00    0.0000000e+00    0.0000000e+00    0.0000000e+00    0.0000000e+00    0.0000000e+00    0.0000000e+00    0.0000000e+00    0.0000000e+00    0.0000000e+00    0.0000000e+00    0.0000000e+00 
  -1.1030642e+02    0.0000000e+00    8.2078653e-04    2.7478506e-03    0.0000000e+00    0.0000000e+00    0.0000000e+00    0.0000000e+00    0.0000000e+00    0.0000000e+00    0.0000000e+00    0.0000000e+00    0.0000000e+00    0.0000000e+00    0.0000000e+00    0.0000000e+00    0.0000000e+00    0.0000000e+00    0.0000000e+00    0.0000000e+00    0.0000000e+00    0.0000000e+00    0.0000000e+00    0.0000000e+00    0.0000000e+00    0.0000000e+00    0.0000000e+00    0.0000000e+00    0.0000000e+00    0.0000000e+00    0.0000000e+00    0.0000000e+00    0.0000000e+00    0.0000000e+00    0.0000000e+00    0.0000000e+00    0.0000000e+00    0.0000000e+00    0.0000000e+00    0.0000000e+00    0.0000000e+00    0.0000000e+00    0.0000000e+00 
  -1.0980052e+02    0.0000000e+00    8.2078654e-04    2.7478506e-03    0.0000000e+00    0.0000000e+00    0.0000000e+00    0.0000000e+00    0.0000000e+00    0.0000000e+00    0.0000000e+00    0.0000000e+00    0.0000000e+00    0.0000000e+00    0.0000000e+00    0.0000000e+00    0.0000000e+00    0.0000000e+00    0.0000000e+00    0.0000000e+00    0.0000000e+00    0.0000000e+00    0.0000000e+00    0.0000000e+00    0.0000000e+00    0.0000000e+00    0.0000000e+00    0.0000000e+00    0.0000000e+00    0.0000000e+00    0.0000000e+00    0.0000000e+00    0.0000000e+00    0.0000000e+00    0.0000000e+00    0.0000000e+00    0.0000000e+00    0.0000000e+00    0.0000000e+00    0.0000000e+00    0.0000000e+00    0.0000000e+00    0.0000000e+00 
  -1.0929789e+02    0.0000000e+00    8.2078654e-04    2.7478506e-03    0.0000000e+00    0.0000000e+00    0.0000000e+00    0.0000000e+00    0.0000000e+00    0.0000000e+00    0.0000000e+00    0.0000000e+00    0.0000000e+00    0.0000000e+00    0.0000000e+00    0.0000000e+00    0.0000000e+00    0.0000000e+00    0.0000000e+00    0.0000000e+00    0.0000000e+00    0.0000000e+00    0.0000000e+00    0.0000000e+00    0.0000000e+00    0.0000000e+00    0.0000000e+00    0.0000000e+00    0.0000000e+00    0.0000000e+00    0.0000000e+00    0.0000000e+00    0.0000000e+00    0.0000000e+00    0.0000000e+00    0.0000000e+00    0.0000000e+00    0.0000000e+00    0.0000000e+00    0.0000000e+00    0.0000000e+00    0.0000000e+00    0.0000000e+00 
  -1.0879844e+02    0.0000000e+00    8.2078655e-04    2.7478506e-03    0.0000000e+00    0.0000000e+00    0.0000000e+00    0.0000000e+00    0.0000000e+00    0.0000000e+00    0.0000000e+00    0.0000000e+00    0.0000000e+00    0.0000000e+00    0.0000000e+00    0.0000000e+00    0.0000000e+00    0.0000000e+00    0.0000000e+00    0.0000000e+00    0.0000000e+00    0.0000000e+00    0.0000000e+00    0.0000000e+00    0.0000000e+00    0.0000000e+00    0.0000000e+00    0.0000000e+00    0.0000000e+00    0.0000000e+00    0.0000000e+00    0.0000000e+00    0.0000000e+00    0.0000000e+00    0.0000000e+00    0.0000000e+00    0.0000000e+00    0.0000000e+00    0.0000000e+00    0.0000000e+00    0.0000000e+00    0.0000000e+00    0.0000000e+00 
  -1.0830207e+02    0.0000000e+00    8.2078655e-04    2.7478506e-03    0.0000000e+00    0.0000000e+00    0.0000000e+00    0.0000000e+00    0.0000000e+00    0.0000000e+00    0.0000000e+00    0.0000000e+00    0.0000000e+00    0.0000000e+00    0.0000000e+00    0.0000000e+00    0.0000000e+00    0.0000000e+00    0.0000000e+00    0.0000000e+00    0.0000000e+00    0.0000000e+00    0.0000000e+00    0.0000000e+00    0.0000000e+00    0.0000000e+00    0.0000000e+00    0.0000000e+00    0.0000000e+00    0.0000000e+00    0.0000000e+00    0.0000000e+00    0.0000000e+00    0.0000000e+00    0.0000000e+00    0.0000000e+00    0.0000000e+00    0.0000000e+00    0.0000000e+00    0.0000000e+00    0.0000000e+00    0.0000000e+00    0.0000000e+00 
  -1.0780872e+02    0.0000000e+00    8.2078655e-04    2.7478506e-03    0.0000000e+00    0.0000000e+00    0.0000000e+00    0.0000000e+00    0.0000000e+00    0.0000000e+00    0.0000000e+00    0.0000000e+00    0.0000000e+00    0.0000000e+00    0.0000000e+00    0.0000000e+00    0.0000000e+00    0.0000000e+00    0.0000000e+00    0.0000000e+00    0.0000000e+00    0.0000000e+00    0.0000000e+00    0.0000000e+00    0.0000000e+00    0.0000000e+00    0.0000000e+00    0.0000000e+00    0.0000000e+00    0.0000000e+00    0.0000000e+00    0.0000000e+00    0.0000000e+00    0.0000000e+00    0.0000000e+00    0.0000000e+00    0.0000000e+00    0.0000000e+00    0.0000000e+00    0.0000000e+00    0.0000000e+00    0.0000000e+00    0.0000000e+00 
  -1.0731831e+02    0.0000000e+00    8.2078655e-04    2.7478506e-03    0.0000000e+00    0.0000000e+00    0.0000000e+00    0.0000000e+00    0.0000000e+00    0.0000000e+00    0.0000000e+00    0.0000000e+00    0.0000000e+00    0.0000000e+00    0.0000000e+00    0.0000000e+00    0.0000000e+00    0.0000000e+00    0.0000000e+00    0.0000000e+00    0.0000000e+00    0.0000000e+00    0.0000000e+00    0.0000000e+00    0.0000000e+00    0.0000000e+00    0.0000000e+00    0.0000000e+00    0.0000000e+00    0.0000000e+00    0.0000000e+00    0.0000000e+00    0.0000000e+00    0.0000000e+00    0.0000000e+00    0.0000000e+00    0.0000000e+00    0.0000000e+00    0.0000000e+00    0.0000000e+00    0.0000000e+00    0.0000000e+00    0.0000000e+00 
  -1.0683077e+02    0.0000000e+00    8.2078655e-04    2.7478506e-03    0.0000000e+00    0.0000000e+00    0.0000000e+00    0.0000000e+00    0.0000000e+00    0.0000000e+00    0.0000000e+00    0.0000000e+00    0.0000000e+00    0.0000000e+00    0.0000000e+00    0.0000000e+00    0.0000000e+00    0.0000000e+00    0.0000000e+00    0.0000000e+00    0.0000000e+00    0.0000000e+00    0.0000000e+00    0.0000000e+00    0.0000000e+00    0.0000000e+00    0.0000000e+00    0.0000000e+00    0.0000000e+00    0.0000000e+00    0.0000000e+00    0.0000000e+00    0.0000000e+00    0.0000000e+00    0.0000000e+00    0.0000000e+00    0.0000000e+00    0.0000000e+00    0.0000000e+00    0.0000000e+00    0.0000000e+00    0.0000000e+00    0.0000000e+00 
  -1.0634601e+02    0.0000000e+00    8.2078655e-04    2.7478506e-03    0.0000000e+00    0.0000000e+00    0.0000000e+00    0.0000000e+00    0.0000000e+00    0.0000000e+00    0.0000000e+00    0.0000000e+00    0.0000000e+00    0.0000000e+00    0.0000000e+00    0.0000000e+00    0.0000000e+00    0.0000000e+00    0.0000000e+00    0.0000000e+00    0.0000000e+00    0.0000000e+00    0.0000000e+00    0.0000000e+00    0.0000000e+00    0.0000000e+00    0.0000000e+00    0.0000000e+00    0.0000000e+00    0.0000000e+00    0.0000000e+00    0.0000000e+00    0.0000000e+00    0.0000000e+00    0.0000000e+00    0.0000000e+00    0.0000000e+00    0.0000000e+00    0.0000000e+00    0.0000000e+00    0.0000000e+00    0.0000000e+00    0.0000000e+00 
  -1.0586398e+02    0.0000000e+00    8.2078655e-04    2.7478506e-03    0.0000000e+00    0.0000000e+00    0.0000000e+00    0.0000000e+00    0.0000000e+00    0.0000000e+00    0.0000000e+00    0.0000000e+00    0.0000000e+00    0.0000000e+00    0.0000000e+00    0.0000000e+00    0.0000000e+00    0.0000000e+00    0.0000000e+00    0.0000000e+00    0.0000000e+00    0.0000000e+00    0.0000000e+00    0.0000000e+00    0.0000000e+00    0.0000000e+00    0.0000000e+00    0.0000000e+00    0.0000000e+00    0.0000000e+00    0.0000000e+00    0.0000000e+00    0.0000000e+00    0.0000000e+00    0.0000000e+00    0.0000000e+00    0.0000000e+00    0.0000000e+00    0.0000000e+00    0.0000000e+00    0.0000000e+00    0.0000000e+00    0.0000000e+00 
  -1.0538460e+02    0.0000000e+00    8.2078655e-04    2.7478506e-03    0.0000000e+00    0.0000000e+00    0.0000000e+00    0.0000000e+00    0.0000000e+00    0.0000000e+00    0.0000000e+00    0.0000000e+00    0.0000000e+00    0.0000000e+00    0.0000000e+00    0.0000000e+00    0.0000000e+00    0.0000000e+00    0.0000000e+00    0.0000000e+00    0.0000000e+00    0.0000000e+00    0.0000000e+00    0.0000000e+00    0.0000000e+00    0.0000000e+00    0.0000000e+00    0.0000000e+00    0.0000000e+00    0.0000000e+00    0.0000000e+00    0.0000000e+00    0.0000000e+00    0.0000000e+00    0.0000000e+00    0.0000000e+00    0.0000000e+00    0.0000000e+00    0.0000000e+00    0.0000000e+00    0.0000000e+00    0.0000000e+00    0.0000000e+00 
  -1.0490780e+02    0.0000000e+00    8.2078655e-04    2.7478506e-03    0.0000000e+00    0.0000000e+00    0.0000000e+00    0.0000000e+00    0.0000000e+00    0.0000000e+00    0.0000000e+00    0.0000000e+00    0.0000000e+00    0.0000000e+00    0.0000000e+00    0.0000000e+00    0.0000000e+00    0.0000000e+00    0.0000000e+00    0.0000000e+00    0.0000000e+00    0.0000000e+00    0.0000000e+00    0.0000000e+00    0.0000000e+00    0.0000000e+00    0.0000000e+00    0.0000000e+00    0.0000000e+00    0.0000000e+00    0.0000000e+00    0.0000000e+00    0.0000000e+00    0.0000000e+00    0.0000000e+00    0.0000000e+00    0.0000000e+00    0.0000000e+00    0.0000000e+00    0.0000000e+00    0.0000000e+00    0.0000000e+00    0.0000000e+00 
  -1.0443354e+02    0.0000000e+00    8.2078655e-04    2.7478506e-03    0.0000000e+00    0.0000000e+00    0.0000000e+00    0.0000000e+00    0.0000000e+00    0.0000000e+00    0.0000000e+00    0.0000000e+00    0.0000000e+00    0.0000000e+00    0.0000000e+00    0.0000000e+00    0.0000000e+00    0.0000000e+00    0.0000000e+00    0.0000000e+00    0.0000000e+00    0.0000000e+00    0.0000000e+00    0.0000000e+00    0.0000000e+00    0.0000000e+00    0.0000000e+00    0.0000000e+00    0.0000000e+00    0.0000000e+00    0.0000000e+00    0.0000000e+00    0.0000000e+00    0.0000000e+00    0.0000000e+00    0.0000000e+00    0.0000000e+00    0.0000000e+00    0.0000000e+00    0.0000000e+00    0.0000000e+00    0.0000000e+00    0.0000000e+00 
  -1.0396174e+02    0.0000000e+00    8.2078655e-04    2.7478506e-03    0.0000000e+00    0.0000000e+00    0.0000000e+00    0.0000000e+00    0.0000000e+00    0.0000000e+00    0.0000000e+00    0.0000000e+00    0.0000000e+00    0.0000000e+00    0.0000000e+00    0.0000000e+00    0.0000000e+00    0.0000000e+00    0.0000000e+00    0.0000000e+00    0.0000000e+00    0.0000000e+00    0.0000000e+00    0.0000000e+00    0.0000000e+00    0.0000000e+00    0.0000000e+00    0.0000000e+00    0.0000000e+00    0.0000000e+00    0.0000000e+00    0.0000000e+00    0.0000000e+00    0.0000000e+00    0.0000000e+00    0.0000000e+00    0.0000000e+00    0.0000000e+00    0.0000000e+00    0.0000000e+00    0.0000000e+00    0.0000000e+00    0.0000000e+00 
  -1.0349235e+02    0.0000000e+00    8.2078655e-04    2.7478506e-03    0.0000000e+00    0.0000000e+00    0.0000000e+00    0.0000000e+00    0.0000000e+00    0.0000000e+00    0.0000000e+00    0.0000000e+00    0.0000000e+00    0.0000000e+00    0.0000000e+00    0.0000000e+00    0.0000000e+00    0.0000000e+00    0.0000000e+00    0.0000000e+00    0.0000000e+00    0.0000000e+00    0.0000000e+00    0.0000000e+00    0.0000000e+00    0.0000000e+00    0.0000000e+00    0.0000000e+00    0.0000000e+00    0.0000000e+00    0.0000000e+00    0.0000000e+00    0.0000000e+00    0.0000000e+00    0.0000000e+00    0.0000000e+00    0.0000000e+00    0.0000000e+00    0.0000000e+00    0.0000000e+00    0.0000000e+00    0.0000000e+00    0.0000000e+00 
  -1.0302529e+02    0.0000000e+00    8.2078655e-04    2.7478506e-03    0.0000000e+00    0.0000000e+00    0.0000000e+00    0.0000000e+00    0.0000000e+00    0.0000000e+00    0.0000000e+00    0.0000000e+00    0.0000000e+00    0.0000000e+00    0.0000000e+00    0.0000000e+00    0.0000000e+00    0.0000000e+00    0.0000000e+00    0.0000000e+00    0.0000000e+00    0.0000000e+00    0.0000000e+00    0.0000000e+00    0.0000000e+00    0.0000000e+00    0.0000000e+00    0.0000000e+00    0.0000000e+00    0.0000000e+00    0.0000000e+00    0.0000000e+00    0.0000000e+00    0.0000000e+00    0.0000000e+00    0.0000000e+00    0.0000000e+00    0.0000000e+00    0.0000000e+00    0.0000000e+00    0.0000000e+00    0.0000000e+00    0.0000000e+00 
  -1.0256053e+02    0.0000000e+00    8.2078655e-04    2.7478506e-03    0.0000000e+00    0.0000000e+00    0.0000000e+00    0.0000000e+00    0.0000000e+00    0.0000000e+00    0.0000000e+00    0.0000000e+00    0.0000000e+00    0.0000000e+00    0.0000000e+00    0.0000000e+00    0.0000000e+00    0.0000000e+00    0.0000000e+00    0.0000000e+00    0.0000000e+00    0.0000000e+00    0.0000000e+00    0.0000000e+00    0.0000000e+00    0.0000000e+00    0.0000000e+00    0.0000000e+00    0.0000000e+00    0.0000000e+00    0.0000000e+00    0.0000000e+00    0.0000000e+00    0.0000000e+00    0.0000000e+00    0.0000000e+00    0.0000000e+00    0.0000000e+00    0.0000000e+00    0.0000000e+00    0.0000000e+00    0.0000000e+00    0.0000000e+00 
  -1.0209800e+02    0.0000000e+00    8.2078655e-04    2.7478506e-03    0.0000000e+00    0.0000000e+00    0.0000000e+00    0.0000000e+00    0.0000000e+00    0.0000000e+00    0.0000000e+00    0.0000000e+00    0.0000000e+00    0.0000000e+00    0.0000000e+00    0.0000000e+00    0.0000000e+00    0.0000000e+00    0.0000000e+00    0.0000000e+00    0.0000000e+00    0.0000000e+00    0.0000000e+00    0.0000000e+00    0.0000000e+00    0.0000000e+00    0.0000000e+00    0.0000000e+00    0.0000000e+00    0.0000000e+00    0.0000000e+00    0.0000000e+00    0.0000000e+00    0.0000000e+00    0.0000000e+00    0.0000000e+00    0.0000000e+00    0.0000000e+00    0.0000000e+00    0.0000000e+00    0.0000000e+00    0.0000000e+00    0.0000000e+00 
  -1.0163764e+02    0.0000000e+00    8.2078655e-04    2.7478506e-03    0.0000000e+00    0.0000000e+00    0.0000000e+00    0.0000000e+00    0.0000000e+00    0.0000000e+00    0.0000000e+00    0.0000000e+00    0.0000000e+00    0.0000000e+00    0.0000000e+00    0.0000000e+00    0.0000000e+00    0.0000000e+00    0.0000000e+00    0.0000000e+00    0.0000000e+00    0.0000000e+00    0.0000000e+00    0.0000000e+00    0.0000000e+00    0.0000000e+00    0.0000000e+00    0.0000000e+00    0.0000000e+00    0.0000000e+00    0.0000000e+00    0.0000000e+00    0.0000000e+00    0.0000000e+00    0.0000000e+00    0.0000000e+00    0.0000000e+00    0.0000000e+00    0.0000000e+00    0.0000000e+00    0.0000000e+00    0.0000000e+00    0.0000000e+00 
  -1.0117943e+02    0.0000000e+00    8.2078669e-04    2.7478511e-03    0.0000000e+00    0.0000000e+00    0.0000000e+00    0.0000000e+00    0.0000000e+00    0.0000000e+00    0.0000000e+00    0.0000000e+00    0.0000000e+00    0.0000000e+00    0.0000000e+00    0.0000000e+00    0.0000000e+00    0.0000000e+00    0.0000000e+00    0.0000000e+00    0.0000000e+00    0.0000000e+00    0.0000000e+00    0.0000000e+00    0.0000000e+00    0.0000000e+00    0.0000000e+00    0.0000000e+00    0.0000000e+00    0.0000000e+00    0.0000000e+00    0.0000000e+00    0.0000000e+00    0.0000000e+00    0.0000000e+00    0.0000000e+00    0.0000000e+00    0.0000000e+00    0.0000000e+00    0.0000000e+00    0.0000000e+00    0.0000000e+00    0.0000000e+00 
  -1.0072328e+02    0.0000000e+00    8.2078669e-04    2.7478511e-03    0.0000000e+00    0.0000000e+00    0.0000000e+00    0.0000000e+00    0.0000000e+00    0.0000000e+00    0.0000000e+00    0.0000000e+00    0.0000000e+00    0.0000000e+00    0.0000000e+00    0.0000000e+00    0.0000000e+00    0.0000000e+00    0.0000000e+00    0.0000000e+00    0.0000000e+00    0.0000000e+00    0.0000000e+00    0.0000000e+00    0.0000000e+00    0.0000000e+00    0.0000000e+00    0.0000000e+00    0.0000000e+00    0.0000000e+00    0.0000000e+00    0.0000000e+00    0.0000000e+00    0.0000000e+00    0.0000000e+00    0.0000000e+00    0.0000000e+00    0.0000000e+00    0.0000000e+00    0.0000000e+00    0.0000000e+00    0.0000000e+00    0.0000000e+00 
  -1.0026915e+02    0.0000000e+00    8.2078669e-04    2.7478511e-03    0.0000000e+00    0.0000000e+00    0.0000000e+00    0.0000000e+00    0.0000000e+00    0.0000000e+00    0.0000000e+00    0.0000000e+00    0.0000000e+00    0.0000000e+00    0.0000000e+00    0.0000000e+00    0.0000000e+00    0.0000000e+00    0.0000000e+00    0.0000000e+00    0.0000000e+00    0.0000000e+00    0.0000000e+00    0.0000000e+00    0.0000000e+00    0.0000000e+00    0.0000000e+00    0.0000000e+00    0.0000000e+00    0.0000000e+00    0.0000000e+00    0.0000000e+00    0.0000000e+00    0.0000000e+00    0.0000000e+00    0.0000000e+00    0.0000000e+00    0.0000000e+00    0.0000000e+00    0.0000000e+00    0.0000000e+00    0.0000000e+00    0.0000000e+00 
  -9.9817011e+01    0.0000000e+00    8.2078669e-04    2.7478511e-03    0.0000000e+00    0.0000000e+00    0.0000000e+00    0.0000000e+00    0.0000000e+00    0.0000000e+00    0.0000000e+00    0.0000000e+00    0.0000000e+00    0.0000000e+00    0.0000000e+00    0.0000000e+00    0.0000000e+00    0.0000000e+00    0.0000000e+00    0.0000000e+00    0.0000000e+00    0.0000000e+00    0.0000000e+00    0.0000000e+00    0.0000000e+00    0.0000000e+00    0.0000000e+00    0.0000000e+00    0.0000000e+00    0.0000000e+00    0.0000000e+00    0.0000000e+00    0.0000000e+00    0.0000000e+00    0.0000000e+00    0.0000000e+00    0.0000000e+00    0.0000000e+00    0.0000000e+00    0.0000000e+00    0.0000000e+00    0.0000000e+00    0.0000000e+00 
  -9.9366792e+01    0.0000000e+00    8.2078669e-04    2.7478511e-03    0.0000000e+00    0.0000000e+00    0.0000000e+00    0.0000000e+00    0.0000000e+00    0.0000000e+00    0.0000000e+00    0.0000000e+00    0.0000000e+00    0.0000000e+00    0.0000000e+00    0.0000000e+00    0.0000000e+00    0.0000000e+00    0.0000000e+00    0.0000000e+00    0.0000000e+00    0.0000000e+00    0.0000000e+00    0.0000000e+00    0.0000000e+00    0.0000000e+00    0.0000000e+00    0.0000000e+00    0.0000000e+00    0.0000000e+00    0.0000000e+00    0.0000000e+00    0.0000000e+00    0.0000000e+00    0.0000000e+00    0.0000000e+00    0.0000000e+00    0.0000000e+00    0.0000000e+00    0.0000000e+00    0.0000000e+00    0.0000000e+00    0.0000000e+00 
  -9.8918464e+01    0.0000000e+00    8.2078669e-04    2.7478511e-03    0.0000000e+00    0.0000000e+00    0.0000000e+00    0.0000000e+00    0.0000000e+00    0.0000000e+00    0.0000000e+00    0.0000000e+00    0.0000000e+00    0.0000000e+00    0.0000000e+00    0.0000000e+00    0.0000000e+00    0.0000000e+00    0.0000000e+00    0.0000000e+00    0.0000000e+00    0.0000000e+00    0.0000000e+00    0.0000000e+00    0.0000000e+00    0.0000000e+00    0.0000000e+00    0.0000000e+00    0.0000000e+00    0.0000000e+00    0.0000000e+00    0.0000000e+00    0.0000000e+00    0.0000000e+00    0.0000000e+00    0.0000000e+00    0.0000000e+00    0.0000000e+00    0.0000000e+00    0.0000000e+00    0.0000000e+00    0.0000000e+00    0.0000000e+00 
  -9.8471966e+01    0.0000000e+00    8.2078668e-04    2.7478511e-03    0.0000000e+00    0.0000000e+00    0.0000000e+00    0.0000000e+00    0.0000000e+00    0.0000000e+00    0.0000000e+00    0.0000000e+00    0.0000000e+00    0.0000000e+00    0.0000000e+00    0.0000000e+00    0.0000000e+00    0.0000000e+00    0.0000000e+00    0.0000000e+00    0.0000000e+00    0.0000000e+00    0.0000000e+00    0.0000000e+00    0.0000000e+00    0.0000000e+00    0.0000000e+00    0.0000000e+00    0.0000000e+00    0.0000000e+00    0.0000000e+00    0.0000000e+00    0.0000000e+00    0.0000000e+00    0.0000000e+00    0.0000000e+00    0.0000000e+00    0.0000000e+00    0.0000000e+00    0.0000000e+00    0.0000000e+00    0.0000000e+00    0.0000000e+00 
  -9.8027267e+01    0.0000000e+00    8.2078667e-04    2.7478510e-03    0.0000000e+00    0.0000000e+00    0.0000000e+00    0.0000000e+00    0.0000000e+00    0.0000000e+00    0.0000000e+00    0.0000000e+00    0.0000000e+00    0.0000000e+00    0.0000000e+00    0.0000000e+00    0.0000000e+00    0.0000000e+00    0.0000000e+00    0.0000000e+00    0.0000000e+00    0.0000000e+00    0.0000000e+00    0.0000000e+00    0.0000000e+00    0.0000000e+00    0.0000000e+00    0.0000000e+00    0.0000000e+00    0.0000000e+00    0.0000000e+00    0.0000000e+00    0.0000000e+00    0.0000000e+00    0.0000000e+00    0.0000000e+00    0.0000000e+00    0.0000000e+00    0.0000000e+00    0.0000000e+00    0.0000000e+00    0.0000000e+00    0.0000000e+00 
  -9.7584316e+01    0.0000000e+00    8.2078667e-04    2.7478510e-03    0.0000000e+00    0.0000000e+00    0.0000000e+00    0.0000000e+00    0.0000000e+00    0.0000000e+00    0.0000000e+00    0.0000000e+00    0.0000000e+00    0.0000000e+00    0.0000000e+00    0.0000000e+00    0.0000000e+00    0.0000000e+00    0.0000000e+00    0.0000000e+00    0.0000000e+00    0.0000000e+00    0.0000000e+00    0.0000000e+00    0.0000000e+00    0.0000000e+00    0.0000000e+00    0.0000000e+00    0.0000000e+00    0.0000000e+00    0.0000000e+00    0.0000000e+00    0.0000000e+00    0.0000000e+00    0.0000000e+00    0.0000000e+00    0.0000000e+00    0.0000000e+00    0.0000000e+00    0.0000000e+00    0.0000000e+00    0.0000000e+00    0.0000000e+00 
  -9.7143069e+01    0.0000000e+00    8.2078667e-04    2.7478510e-03    0.0000000e+00    0.0000000e+00    0.0000000e+00    0.0000000e+00    0.0000000e+00    0.0000000e+00    0.0000000e+00    0.0000000e+00    0.0000000e+00    0.0000000e+00    0.0000000e+00    0.0000000e+00    0.0000000e+00    0.0000000e+00    0.0000000e+00    0.0000000e+00    0.0000000e+00    0.0000000e+00    0.0000000e+00    0.0000000e+00    0.0000000e+00    0.0000000e+00    0.0000000e+00    0.0000000e+00    0.0000000e+00    0.0000000e+00    0.0000000e+00    0.0000000e+00    0.0000000e+00    0.0000000e+00    0.0000000e+00    0.0000000e+00    0.0000000e+00    0.0000000e+00    0.0000000e+00    0.0000000e+00    0.0000000e+00    0.0000000e+00    0.0000000e+00 
  -9.6703497e+01    0.0000000e+00    8.2078667e-04    2.7478510e-03    0.0000000e+00    0.0000000e+00    0.0000000e+00    0.0000000e+00    0.0000000e+00    0.0000000e+00    0.0000000e+00    0.0000000e+00    0.0000000e+00    0.0000000e+00    0.0000000e+00    0.0000000e+00    0.0000000e+00    0.0000000e+00    0.0000000e+00    0.0000000e+00    0.0000000e+00    0.0000000e+00    0.0000000e+00    0.0000000e+00    0.0000000e+00    0.0000000e+00    0.0000000e+00    0.0000000e+00    0.0000000e+00    0.0000000e+00    0.0000000e+00    0.0000000e+00    0.0000000e+00    0.0000000e+00    0.0000000e+00    0.0000000e+00    0.0000000e+00    0.0000000e+00    0.0000000e+00    0.0000000e+00    0.0000000e+00    0.0000000e+00    0.0000000e+00 
  -9.6265535e+01    0.0000000e+00    8.2078667e-04    2.7478510e-03    0.0000000e+00    0.0000000e+00    0.0000000e+00    0.0000000e+00    0.0000000e+00    0.0000000e+00    0.0000000e+00    0.0000000e+00    0.0000000e+00    0.0000000e+00    0.0000000e+00    0.0000000e+00    0.0000000e+00    0.0000000e+00    0.0000000e+00    0.0000000e+00    0.0000000e+00    0.0000000e+00    0.0000000e+00    0.0000000e+00    0.0000000e+00    0.0000000e+00    0.0000000e+00    0.0000000e+00    0.0000000e+00    0.0000000e+00    0.0000000e+00    0.0000000e+00    0.0000000e+00    0.0000000e+00    0.0000000e+00    0.0000000e+00    0.0000000e+00    0.0000000e+00    0.0000000e+00    0.0000000e+00    0.0000000e+00    0.0000000e+00    0.0000000e+00 
  -9.5829177e+01    0.0000000e+00    8.2078667e-04    2.7478510e-03    0.0000000e+00    0.0000000e+00    0.0000000e+00    0.0000000e+00    0.0000000e+00    0.0000000e+00    0.0000000e+00    0.0000000e+00    0.0000000e+00    0.0000000e+00    0.0000000e+00    0.0000000e+00    0.0000000e+00    0.0000000e+00    0.0000000e+00    0.0000000e+00    0.0000000e+00    0.0000000e+00    0.0000000e+00    0.0000000e+00    0.0000000e+00    0.0000000e+00    0.0000000e+00    0.0000000e+00    0.0000000e+00    0.0000000e+00    0.0000000e+00    0.0000000e+00    0.0000000e+00    0.0000000e+00    0.0000000e+00    0.0000000e+00    0.0000000e+00    0.0000000e+00    0.0000000e+00    0.0000000e+00    0.0000000e+00    0.0000000e+00    0.0000000e+00 
  -9.5394356e+01    0.0000000e+00    8.2078667e-04    2.7478510e-03    0.0000000e+00    0.0000000e+00    0.0000000e+00    0.0000000e+00    0.0000000e+00    0.0000000e+00    0.0000000e+00    0.0000000e+00    0.0000000e+00    0.0000000e+00    0.0000000e+00    0.0000000e+00    0.0000000e+00    0.0000000e+00    0.0000000e+00    0.0000000e+00    0.0000000e+00    0.0000000e+00    0.0000000e+00    0.0000000e+00    0.0000000e+00    0.0000000e+00    0.0000000e+00    0.0000000e+00    0.0000000e+00    0.0000000e+00    0.0000000e+00    0.0000000e+00    0.0000000e+00    0.0000000e+00    0.0000000e+00    0.0000000e+00    0.0000000e+00    0.0000000e+00    0.0000000e+00    0.0000000e+00    0.0000000e+00    0.0000000e+00    0.0000000e+00 
  -9.4961038e+01    0.0000000e+00    8.2078667e-04    2.7478510e-03    0.0000000e+00    0.0000000e+00    0.0000000e+00    0.0000000e+00    0.0000000e+00    0.0000000e+00    0.0000000e+00    0.0000000e+00    0.0000000e+00    0.0000000e+00    0.0000000e+00    0.0000000e+00    0.0000000e+00    0.0000000e+00    0.0000000e+00    0.0000000e+00    0.0000000e+00    0.0000000e+00    0.0000000e+00    0.0000000e+00    0.0000000e+00    0.0000000e+00    0.0000000e+00    0.0000000e+00    0.0000000e+00    0.0000000e+00    0.0000000e+00    0.0000000e+00    0.0000000e+00    0.0000000e+00    0.0000000e+00    0.0000000e+00    0.0000000e+00    0.0000000e+00    0.0000000e+00    0.0000000e+00    0.0000000e+00    0.0000000e+00    0.0000000e+00 
  -9.4529204e+01    0.0000000e+00    8.2078667e-04    2.7478510e-03    0.0000000e+00    0.0000000e+00    0.0000000e+00    0.0000000e+00    0.0000000e+00    0.0000000e+00    0.0000000e+00    0.0000000e+00    0.0000000e+00    0.0000000e+00    0.0000000e+00    0.0000000e+00    0.0000000e+00    0.0000000e+00    0.0000000e+00    0.0000000e+00    0.0000000e+00    0.0000000e+00    0.0000000e+00    0.0000000e+00    0.0000000e+00    0.0000000e+00    0.0000000e+00    0.0000000e+00    0.0000000e+00    0.0000000e+00    0.0000000e+00    0.0000000e+00    0.0000000e+00    0.0000000e+00    0.0000000e+00    0.0000000e+00    0.0000000e+00    0.0000000e+00    0.0000000e+00    0.0000000e+00    0.0000000e+00    0.0000000e+00    0.0000000e+00 
  -9.4098795e+01    0.0000000e+00    8.2078667e-04    2.7478510e-03    0.0000000e+00    0.0000000e+00    0.0000000e+00    0.0000000e+00    0.0000000e+00    0.0000000e+00    0.0000000e+00    0.0000000e+00    0.0000000e+00    0.0000000e+00    0.0000000e+00    0.0000000e+00    0.0000000e+00    0.0000000e+00    0.0000000e+00    0.0000000e+00    0.0000000e+00    0.0000000e+00    0.0000000e+00    0.0000000e+00    0.0000000e+00    0.0000000e+00    0.0000000e+00    0.0000000e+00    0.0000000e+00    0.0000000e+00    0.0000000e+00    0.0000000e+00    0.0000000e+00    0.0000000e+00    0.0000000e+00    0.0000000e+00    0.0000000e+00    0.0000000e+00    0.0000000e+00    0.0000000e+00    0.0000000e+00    0.0000000e+00    0.0000000e+00 
  -9.3669779e+01    0.0000000e+00    8.2078666e-04    2.7478510e-03    0.0000000e+00    0.0000000e+00    0.0000000e+00    0.0000000e+00    0.0000000e+00    0.0000000e+00    0.0000000e+00    0.0000000e+00    0.0000000e+00    0.0000000e+00    0.0000000e+00    0.0000000e+00    0.0000000e+00    0.0000000e+00    0.0000000e+00    0.0000000e+00    0.0000000e+00    0.0000000e+00    0.0000000e+00    0.0000000e+00    0.0000000e+00    0.0000000e+00    0.0000000e+00    0.0000000e+00    0.0000000e+00    0.0000000e+00    0.0000000e+00    0.0000000e+00    0.0000000e+00    0.0000000e+00    0.0000000e+00    0.0000000e+00    0.0000000e+00    0.0000000e+00    0.0000000e+00    0.0000000e+00    0.0000000e+00    0.0000000e+00    0.0000000e+00 
  -9.3242139e+01    0.0000000e+00    8.2078666e-04    2.7478510e-03    0.0000000e+00    0.0000000e+00    0.0000000e+00    0.0000000e+00    0.0000000e+00    0.0000000e+00    0.0000000e+00    0.0000000e+00    0.0000000e+00    0.0000000e+00    0.0000000e+00    0.0000000e+00    0.0000000e+00    0.0000000e+00    0.0000000e+00    0.0000000e+00    0.0000000e+00    0.0000000e+00    0.0000000e+00    0.0000000e+00    0.0000000e+00    0.0000000e+00    0.0000000e+00    0.0000000e+00    0.0000000e+00    0.0000000e+00    0.0000000e+00    0.0000000e+00    0.0000000e+00    0.0000000e+00    0.0000000e+00    0.0000000e+00    0.0000000e+00    0.0000000e+00    0.0000000e+00    0.0000000e+00    0.0000000e+00    0.0000000e+00    0.0000000e+00 
  -9.2815820e+01    0.0000000e+00    8.2078666e-04    2.7478510e-03    0.0000000e+00    0.0000000e+00    0.0000000e+00    0.0000000e+00    0.0000000e+00    0.0000000e+00    0.0000000e+00    0.0000000e+00    0.0000000e+00    0.0000000e+00    0.0000000e+00    0.0000000e+00    0.0000000e+00    0.0000000e+00    0.0000000e+00    0.0000000e+00    0.0000000e+00    0.0000000e+00    0.0000000e+00    0.0000000e+00    0.0000000e+00    0.0000000e+00    0.0000000e+00    0.0000000e+00    0.0000000e+00    0.0000000e+00    0.0000000e+00    0.0000000e+00    0.0000000e+00    0.0000000e+00    0.0000000e+00    0.0000000e+00    0.0000000e+00    0.0000000e+00    0.0000000e+00    0.0000000e+00    0.0000000e+00    0.0000000e+00    0.0000000e+00 
  -9.2390790e+01    0.0000000e+00    8.2078678e-04    2.7478514e-03    0.0000000e+00    0.0000000e+00    0.0000000e+00    0.0000000e+00    0.0000000e+00    0.0000000e+00    0.0000000e+00    0.0000000e+00    0.0000000e+00    0.0000000e+00    0.0000000e+00    0.0000000e+00    0.0000000e+00    0.0000000e+00    0.0000000e+00    0.0000000e+00    0.0000000e+00    0.0000000e+00    0.0000000e+00    0.0000000e+00    0.0000000e+00    0.0000000e+00    0.0000000e+00    0.0000000e+00    0.0000000e+00    0.0000000e+00    0.0000000e+00    0.0000000e+00    0.0000000e+00    0.0000000e+00    0.0000000e+00    0.0000000e+00    0.0000000e+00    0.0000000e+00    0.0000000e+00    0.0000000e+00    0.0000000e+00    0.0000000e+00    0.0000000e+00 
  -9.1967022e+01    0.0000000e+00    8.2078678e-04    2.7478514e-03    0.0000000e+00    0.0000000e+00    0.0000000e+00    0.0000000e+00    0.0000000e+00    0.0000000e+00    0.0000000e+00    0.0000000e+00    0.0000000e+00    0.0000000e+00    0.0000000e+00    0.0000000e+00    0.0000000e+00    0.0000000e+00    0.0000000e+00    0.0000000e+00    0.0000000e+00    0.0000000e+00    0.0000000e+00    0.0000000e+00    0.0000000e+00    0.0000000e+00    0.0000000e+00    0.0000000e+00    0.0000000e+00    0.0000000e+00    0.0000000e+00    0.0000000e+00    0.0000000e+00    0.0000000e+00    0.0000000e+00    0.0000000e+00    0.0000000e+00    0.0000000e+00    0.0000000e+00    0.0000000e+00    0.0000000e+00    0.0000000e+00    0.0000000e+00 
  -9.1544487e+01    0.0000000e+00    8.2078678e-04    2.7478514e-03    0.0000000e+00    0.0000000e+00    0.0000000e+00    0.0000000e+00    0.0000000e+00    0.0000000e+00    0.0000000e+00    0.0000000e+00    0.0000000e+00    0.0000000e+00    0.0000000e+00    0.0000000e+00    0.0000000e+00    0.0000000e+00    0.0000000e+00    0.0000000e+00    0.0000000e+00    0.0000000e+00    0.0000000e+00    0.0000000e+00    0.0000000e+00    0.0000000e+00    0.0000000e+00    0.0000000e+00    0.0000000e+00    0.0000000e+00    0.0000000e+00    0.0000000e+00    0.0000000e+00    0.0000000e+00    0.0000000e+00    0.0000000e+00    0.0000000e+00    0.0000000e+00    0.0000000e+00    0.0000000e+00    0.0000000e+00    0.0000000e+00    0.0000000e+00 
  -9.1123141e+01    0.0000000e+00    8.2078678e-04    2.7478514e-03    0.0000000e+00    0.0000000e+00    0.0000000e+00    0.0000000e+00    0.0000000e+00    0.0000000e+00    0.0000000e+00    0.0000000e+00    0.0000000e+00    0.0000000e+00    0.0000000e+00    0.0000000e+00    0.0000000e+00    0.0000000e+00    0.0000000e+00    0.0000000e+00    0.0000000e+00    0.0000000e+00    0.0000000e+00    0.0000000e+00    0.0000000e+00    0.0000000e+00    0.0000000e+00    0.0000000e+00    0.0000000e+00    0.0000000e+00    0.0000000e+00    0.0000000e+00    0.0000000e+00    0.0000000e+00    0.0000000e+00    0.0000000e+00    0.0000000e+00    0.0000000e+00    0.0000000e+00    0.0000000e+00    0.0000000e+00    0.0000000e+00    0.0000000e+00 
  -9.0702955e+01    0.0000000e+00    8.2078677e-04    2.7478514e-03    0.0000000e+00    0.0000000e+00    0.0000000e+00    0.0000000e+00    0.0000000e+00    0.0000000e+00    0.0000000e+00    0.0000000e+00    0.0000000e+00    0.0000000e+00    0.0000000e+00    0.0000000e+00    0.0000000e+00    0.0000000e+00    0.0000000e+00    0.0000000e+00    0.0000000e+00    0.0000000e+00    0.0000000e+00    0.0000000e+00    0.0000000e+00    0.0000000e+00    0.0000000e+00    0.0000000e+00    0.0000000e+00    0.0000000e+00    0.0000000e+00    0.0000000e+00    0.0000000e+00    0.0000000e+00    0.0000000e+00    0.0000000e+00    0.0000000e+00    0.0000000e+00    0.0000000e+00    0.0000000e+00    0.0000000e+00    0.0000000e+00    0.0000000e+00 
  -9.0283896e+01    0.0000000e+00    8.2078678e-04    2.7478514e-03    0.0000000e+00    0.0000000e+00    0.0000000e+00    0.0000000e+00    0.0000000e+00    0.0000000e+00    0.0000000e+00    0.0000000e+00    0.0000000e+00    0.0000000e+00    0.0000000e+00    0.0000000e+00    0.0000000e+00    0.0000000e+00    0.0000000e+00    0.0000000e+00    0.0000000e+00    0.0000000e+00    0.0000000e+00    0.0000000e+00    0.0000000e+00    0.0000000e+00    0.0000000e+00    0.0000000e+00    0.0000000e+00    0.0000000e+00    0.0000000e+00    0.0000000e+00    0.0000000e+00    0.0000000e+00    0.0000000e+00    0.0000000e+00    0.0000000e+00    0.0000000e+00    0.0000000e+00    0.0000000e+00    0.0000000e+00    0.0000000e+00    0.0000000e+00 
  -8.9865945e+01    0.0000000e+00    8.2078677e-04    2.7478514e-03    0.0000000e+00    0.0000000e+00    0.0000000e+00    0.0000000e+00    0.0000000e+00    0.0000000e+00    0.0000000e+00    0.0000000e+00    0.0000000e+00    0.0000000e+00    0.0000000e+00    0.0000000e+00    0.0000000e+00    0.0000000e+00    0.0000000e+00    0.0000000e+00    0.0000000e+00    0.0000000e+00    0.0000000e+00    0.0000000e+00    0.0000000e+00    0.0000000e+00    0.0000000e+00    0.0000000e+00    0.0000000e+00    0.0000000e+00    0.0000000e+00    0.0000000e+00    0.0000000e+00    0.0000000e+00    0.0000000e+00    0.0000000e+00    0.0000000e+00    0.0000000e+00    0.0000000e+00    0.0000000e+00    0.0000000e+00    0.0000000e+00    0.0000000e+00 
  -8.9449062e+01    0.0000000e+00    8.2078678e-04    2.7478514e-03    0.0000000e+00    0.0000000e+00    0.0000000e+00    0.0000000e+00    0.0000000e+00    0.0000000e+00    0.0000000e+00    0.0000000e+00    0.0000000e+00    0.0000000e+00    0.0000000e+00    0.0000000e+00    0.0000000e+00    0.0000000e+00    0.0000000e+00    0.0000000e+00    0.0000000e+00    0.0000000e+00    0.0000000e+00    0.0000000e+00    0.0000000e+00    0.0000000e+00    0.0000000e+00    0.0000000e+00    0.0000000e+00    0.0000000e+00    0.0000000e+00    0.0000000e+00    0.0000000e+00    0.0000000e+00    0.0000000e+00    0.0000000e+00    0.0000000e+00    0.0000000e+00    0.0000000e+00    0.0000000e+00    0.0000000e+00    0.0000000e+00    0.0000000e+00 
  -8.9033215e+01    0.0000000e+00    8.2078678e-04    2.7478514e-03    0.0000000e+00    0.0000000e+00    0.0000000e+00    0.0000000e+00    0.0000000e+00    0.0000000e+00    0.0000000e+00    0.0000000e+00    0.0000000e+00    0.0000000e+00    0.0000000e+00    0.0000000e+00    0.0000000e+00    0.0000000e+00    0.0000000e+00    0.0000000e+00    0.0000000e+00    0.0000000e+00    0.0000000e+00    0.0000000e+00    0.0000000e+00    0.0000000e+00    0.0000000e+00    0.0000000e+00    0.0000000e+00    0.0000000e+00    0.0000000e+00    0.0000000e+00    0.0000000e+00    0.0000000e+00    0.0000000e+00    0.0000000e+00    0.0000000e+00    0.0000000e+00    0.0000000e+00    0.0000000e+00    0.0000000e+00    0.0000000e+00    0.0000000e+00 
  -8.8618375e+01    0.0000000e+00    8.2078678e-04    2.7478514e-03    0.0000000e+00    0.0000000e+00    0.0000000e+00    0.0000000e+00    0.0000000e+00    0.0000000e+00    0.0000000e+00    0.0000000e+00    0.0000000e+00    0.0000000e+00    0.0000000e+00    0.0000000e+00    0.0000000e+00    0.0000000e+00    0.0000000e+00    0.0000000e+00    0.0000000e+00    0.0000000e+00    0.0000000e+00    0.0000000e+00    0.0000000e+00    0.0000000e+00    0.0000000e+00    0.0000000e+00    0.0000000e+00    0.0000000e+00    0.0000000e+00    0.0000000e+00    0.0000000e+00    0.0000000e+00    0.0000000e+00    0.0000000e+00    0.0000000e+00    0.0000000e+00    0.0000000e+00    0.0000000e+00    0.0000000e+00    0.0000000e+00    0.0000000e+00 
  -8.8204513e+01    0.0000000e+00    8.2078678e-04    2.7478514e-03    0.0000000e+00    0.0000000e+00    0.0000000e+00    0.0000000e+00    0.0000000e+00    0.0000000e+00    0.0000000e+00    0.0000000e+00    0.0000000e+00    0.0000000e+00    0.0000000e+00    0.0000000e+00    0.0000000e+00    0.0000000e+00    0.0000000e+00    0.0000000e+00    0.0000000e+00    0.0000000e+00    0.0000000e+00    0.0000000e+00    0.0000000e+00    0.0000000e+00    0.0000000e+00    0.0000000e+00    0.0000000e+00    0.0000000e+00    0.0000000e+00    0.0000000e+00    0.0000000e+00    0.0000000e+00    0.0000000e+00    0.0000000e+00    0.0000000e+00    0.0000000e+00    0.0000000e+00    0.0000000e+00    0.0000000e+00    0.0000000e+00    0.0000000e+00 
  -8.7791601e+01    0.0000000e+00    8.2078678e-04    2.7478514e-03    0.0000000e+00    0.0000000e+00    0.0000000e+00    0.0000000e+00    0.0000000e+00    0.0000000e+00    0.0000000e+00    0.0000000e+00    0.0000000e+00    0.0000000e+00    0.0000000e+00    0.0000000e+00    0.0000000e+00    0.0000000e+00    0.0000000e+00    0.0000000e+00    0.0000000e+00    0.0000000e+00    0.0000000e+00    0.0000000e+00    0.0000000e+00    0.0000000e+00    0.0000000e+00    0.0000000e+00    0.0000000e+00    0.0000000e+00    0.0000000e+00    0.0000000e+00    0.0000000e+00    0.0000000e+00    0.0000000e+00    0.0000000e+00    0.0000000e+00    0.0000000e+00    0.0000000e+00    0.0000000e+00    0.0000000e+00    0.0000000e+00    0.0000000e+00 
  -8.7618600e+01    0.0000000e+00    8.2078678e-04    2.7478514e-03    0.0000000e+00    0.0000000e+00    0.0000000e+00    0.0000000e+00    0.0000000e+00    0.0000000e+00    0.0000000e+00    0.0000000e+00    0.0000000e+00    0.0000000e+00    0.0000000e+00    0.0000000e+00    0.0000000e+00    0.0000000e+00    0.0000000e+00    0.0000000e+00    0.0000000e+00    0.0000000e+00    0.0000000e+00    0.0000000e+00    0.0000000e+00    0.0000000e+00    0.0000000e+00    0.0000000e+00    0.0000000e+00    0.0000000e+00    0.0000000e+00    0.0000000e+00    0.0000000e+00    0.0000000e+00    0.0000000e+00    0.0000000e+00    0.0000000e+00    0.0000000e+00    0.0000000e+00    0.0000000e+00    0.0000000e+00    0.0000000e+00    0.0000000e+00 
  -8.7402349e+01    0.0000000e+00    8.2078678e-04    2.7478514e-03    0.0000000e+00    0.0000000e+00    0.0000000e+00    0.0000000e+00    0.0000000e+00    0.0000000e+00    0.0000000e+00    0.0000000e+00    0.0000000e+00    0.0000000e+00    0.0000000e+00    0.0000000e+00    0.0000000e+00    0.0000000e+00    0.0000000e+00    0.0000000e+00    0.0000000e+00    0.0000000e+00    0.0000000e+00    0.0000000e+00    0.0000000e+00    0.0000000e+00    0.0000000e+00    0.0000000e+00    0.0000000e+00    0.0000000e+00    0.0000000e+00    0.0000000e+00    0.0000000e+00    0.0000000e+00    0.0000000e+00    0.0000000e+00    0.0000000e+00    0.0000000e+00    0.0000000e+00    0.0000000e+00    0.0000000e+00    0.0000000e+00    0.0000000e+00 
  -8.7132035e+01    0.0000000e+00    8.2078678e-04    2.7478514e-03    0.0000000e+00    0.0000000e+00    0.0000000e+00    0.0000000e+00    0.0000000e+00    0.0000000e+00    0.0000000e+00    0.0000000e+00    0.0000000e+00    0.0000000e+00    0.0000000e+00    0.0000000e+00    0.0000000e+00    0.0000000e+00    0.0000000e+00    0.0000000e+00    0.0000000e+00    0.0000000e+00    0.0000000e+00    0.0000000e+00    0.0000000e+00    0.0000000e+00    0.0000000e+00    0.0000000e+00    0.0000000e+00    0.0000000e+00    0.0000000e+00    0.0000000e+00    0.0000000e+00    0.0000000e+00    0.0000000e+00    0.0000000e+00    0.0000000e+00    0.0000000e+00    0.0000000e+00    0.0000000e+00    0.0000000e+00    0.0000000e+00    0.0000000e+00 
  -8.6794142e+01    0.0000000e+00    8.2078678e-04    2.7478514e-03    0.0000000e+00    0.0000000e+00    0.0000000e+00    0.0000000e+00    0.0000000e+00    0.0000000e+00    0.0000000e+00    0.0000000e+00    0.0000000e+00    0.0000000e+00    0.0000000e+00    0.0000000e+00    0.0000000e+00    0.0000000e+00    0.0000000e+00    0.0000000e+00    0.0000000e+00    0.0000000e+00    0.0000000e+00    0.0000000e+00    0.0000000e+00    0.0000000e+00    0.0000000e+00    0.0000000e+00    0.0000000e+00    0.0000000e+00    0.0000000e+00    0.0000000e+00    0.0000000e+00    0.0000000e+00    0.0000000e+00    0.0000000e+00    0.0000000e+00    0.0000000e+00    0.0000000e+00    0.0000000e+00    0.0000000e+00    0.0000000e+00    0.0000000e+00 
  -8.6384342e+01    0.0000000e+00    8.2078678e-04    2.7478514e-03    0.0000000e+00    0.0000000e+00    0.0000000e+00    0.0000000e+00    0.0000000e+00    0.0000000e+00    0.0000000e+00    0.0000000e+00    0.0000000e+00    0.0000000e+00    0.0000000e+00    0.0000000e+00    0.0000000e+00    0.0000000e+00    0.0000000e+00    0.0000000e+00    0.0000000e+00    0.0000000e+00    0.0000000e+00    0.0000000e+00    0.0000000e+00    0.0000000e+00    0.0000000e+00    0.0000000e+00    0.0000000e+00    0.0000000e+00    0.0000000e+00    0.0000000e+00    0.0000000e+00    0.0000000e+00    0.0000000e+00    0.0000000e+00    0.0000000e+00    0.0000000e+00    0.0000000e+00    0.0000000e+00    0.0000000e+00    0.0000000e+00    0.0000000e+00 
  -8.5975299e+01    0.0000000e+00    8.2078678e-04    2.7478514e-03    0.0000000e+00    0.0000000e+00    0.0000000e+00    0.0000000e+00    0.0000000e+00    0.0000000e+00    0.0000000e+00    0.0000000e+00    0.0000000e+00    0.0000000e+00    0.0000000e+00    0.0000000e+00    0.0000000e+00    0.0000000e+00    0.0000000e+00    0.0000000e+00    0.0000000e+00    0.0000000e+00    0.0000000e+00    0.0000000e+00    0.0000000e+00    0.0000000e+00    0.0000000e+00    0.0000000e+00    0.0000000e+00    0.0000000e+00    0.0000000e+00    0.0000000e+00    0.0000000e+00    0.0000000e+00    0.0000000e+00    0.0000000e+00    0.0000000e+00    0.0000000e+00    0.0000000e+00    0.0000000e+00    0.0000000e+00    0.0000000e+00    0.0000000e+00 
  -8.5567055e+01    0.0000000e+00    8.2078679e-04    2.7478514e-03    0.0000000e+00    0.0000000e+00    0.0000000e+00    0.0000000e+00    0.0000000e+00    0.0000000e+00    0.0000000e+00    0.0000000e+00    0.0000000e+00    0.0000000e+00    0.0000000e+00    0.0000000e+00    0.0000000e+00    0.0000000e+00    0.0000000e+00    0.0000000e+00    0.0000000e+00    0.0000000e+00    0.0000000e+00    0.0000000e+00    0.0000000e+00    0.0000000e+00    0.0000000e+00    0.0000000e+00    0.0000000e+00    0.0000000e+00    0.0000000e+00    0.0000000e+00    0.0000000e+00    0.0000000e+00    0.0000000e+00    0.0000000e+00    0.0000000e+00    0.0000000e+00    0.0000000e+00    0.0000000e+00    0.0000000e+00    0.0000000e+00    0.0000000e+00 
  -8.5159581e+01    0.0000000e+00    8.2078679e-04    2.7478514e-03    0.0000000e+00    0.0000000e+00    0.0000000e+00    0.0000000e+00    0.0000000e+00    0.0000000e+00    0.0000000e+00    0.0000000e+00    0.0000000e+00    0.0000000e+00    0.0000000e+00    0.0000000e+00    0.0000000e+00    0.0000000e+00    0.0000000e+00    0.0000000e+00    0.0000000e+00    0.0000000e+00    0.0000000e+00    0.0000000e+00    0.0000000e+00    0.0000000e+00    0.0000000e+00    0.0000000e+00    0.0000000e+00    0.0000000e+00    0.0000000e+00    0.0000000e+00    0.0000000e+00    0.0000000e+00    0.0000000e+00    0.0000000e+00    0.0000000e+00    0.0000000e+00    0.0000000e+00    0.0000000e+00    0.0000000e+00    0.0000000e+00    0.0000000e+00 
  -8.4752853e+01    0.0000000e+00    8.2078679e-04    2.7478514e-03    0.0000000e+00    0.0000000e+00    0.0000000e+00    0.0000000e+00    0.0000000e+00    0.0000000e+00    0.0000000e+00    0.0000000e+00    0.0000000e+00    0.0000000e+00    0.0000000e+00    0.0000000e+00    0.0000000e+00    0.0000000e+00    0.0000000e+00    0.0000000e+00    0.0000000e+00    0.0000000e+00    0.0000000e+00    0.0000000e+00    0.0000000e+00    0.0000000e+00    0.0000000e+00    0.0000000e+00    0.0000000e+00    0.0000000e+00    0.0000000e+00    0.0000000e+00    0.0000000e+00    0.0000000e+00    0.0000000e+00    0.0000000e+00    0.0000000e+00    0.0000000e+00    0.0000000e+00    0.0000000e+00    0.0000000e+00    0.0000000e+00    0.0000000e+00 
  -8.4346842e+01    0.0000000e+00    8.2078678e-04    2.7478514e-03    0.0000000e+00    0.0000000e+00    0.0000000e+00    0.0000000e+00    0.0000000e+00    0.0000000e+00    0.0000000e+00    0.0000000e+00    0.0000000e+00    0.0000000e+00    0.0000000e+00    0.0000000e+00    0.0000000e+00    0.0000000e+00    0.0000000e+00    0.0000000e+00    0.0000000e+00    0.0000000e+00    0.0000000e+00    0.0000000e+00    0.0000000e+00    0.0000000e+00    0.0000000e+00    0.0000000e+00    0.0000000e+00    0.0000000e+00    0.0000000e+00    0.0000000e+00    0.0000000e+00    0.0000000e+00    0.0000000e+00    0.0000000e+00    0.0000000e+00    0.0000000e+00    0.0000000e+00    0.0000000e+00    0.0000000e+00    0.0000000e+00    0.0000000e+00 
  -8.3941524e+01    0.0000000e+00    8.2078678e-04    2.7478514e-03    0.0000000e+00    0.0000000e+00    0.0000000e+00    0.0000000e+00    0.0000000e+00    0.0000000e+00    0.0000000e+00    0.0000000e+00    0.0000000e+00    0.0000000e+00    0.0000000e+00    0.0000000e+00    0.0000000e+00    0.0000000e+00    0.0000000e+00    0.0000000e+00    0.0000000e+00    0.0000000e+00    0.0000000e+00    0.0000000e+00    0.0000000e+00    0.0000000e+00    0.0000000e+00    0.0000000e+00    0.0000000e+00    0.0000000e+00    0.0000000e+00    0.0000000e+00    0.0000000e+00    0.0000000e+00    0.0000000e+00    0.0000000e+00    0.0000000e+00    0.0000000e+00    0.0000000e+00    0.0000000e+00    0.0000000e+00    0.0000000e+00    0.0000000e+00 
  -8.3536873e+01    0.0000000e+00    8.2078679e-04    2.7478514e-03    0.0000000e+00    0.0000000e+00    0.0000000e+00    0.0000000e+00    0.0000000e+00    0.0000000e+00    0.0000000e+00    0.0000000e+00    0.0000000e+00    0.0000000e+00    0.0000000e+00    0.0000000e+00    0.0000000e+00    0.0000000e+00    0.0000000e+00    0.0000000e+00    0.0000000e+00    0.0000000e+00    0.0000000e+00    0.0000000e+00    0.0000000e+00    0.0000000e+00    0.0000000e+00    0.0000000e+00    0.0000000e+00    0.0000000e+00    0.0000000e+00    0.0000000e+00    0.0000000e+00    0.0000000e+00    0.0000000e+00    0.0000000e+00    0.0000000e+00    0.0000000e+00    0.0000000e+00    0.0000000e+00    0.0000000e+00    0.0000000e+00    0.0000000e+00 
  -8.3132862e+01    0.0000000e+00    8.2078679e-04    2.7478514e-03    0.0000000e+00    0.0000000e+00    0.0000000e+00    0.0000000e+00    0.0000000e+00    0.0000000e+00    0.0000000e+00    0.0000000e+00    0.0000000e+00    0.0000000e+00    0.0000000e+00    0.0000000e+00    0.0000000e+00    0.0000000e+00    0.0000000e+00    0.0000000e+00    0.0000000e+00    0.0000000e+00    0.0000000e+00    0.0000000e+00    0.0000000e+00    0.0000000e+00    0.0000000e+00    0.0000000e+00    0.0000000e+00    0.0000000e+00    0.0000000e+00    0.0000000e+00    0.0000000e+00    0.0000000e+00    0.0000000e+00    0.0000000e+00    0.0000000e+00    0.0000000e+00    0.0000000e+00    0.0000000e+00    0.0000000e+00    0.0000000e+00    0.0000000e+00 
  -8.2729466e+01    0.0000000e+00    8.2078679e-04    2.7478514e-03    0.0000000e+00    0.0000000e+00    0.0000000e+00    0.0000000e+00    0.0000000e+00    0.0000000e+00    0.0000000e+00    0.0000000e+00    0.0000000e+00    0.0000000e+00    0.0000000e+00    0.0000000e+00    0.0000000e+00    0.0000000e+00    0.0000000e+00    0.0000000e+00    0.0000000e+00    0.0000000e+00    0.0000000e+00    0.0000000e+00    0.0000000e+00    0.0000000e+00    0.0000000e+00    0.0000000e+00    0.0000000e+00    0.0000000e+00    0.0000000e+00    0.0000000e+00    0.0000000e+00    0.0000000e+00    0.0000000e+00    0.0000000e+00    0.0000000e+00    0.0000000e+00    0.0000000e+00    0.0000000e+00    0.0000000e+00    0.0000000e+00    0.0000000e+00 
  -8.2326660e+01    0.0000000e+00    8.2078679e-04    2.7478514e-03    0.0000000e+00    0.0000000e+00    0.0000000e+00    0.0000000e+00    0.0000000e+00    0.0000000e+00    0.0000000e+00    0.0000000e+00    0.0000000e+00    0.0000000e+00    0.0000000e+00    0.0000000e+00    0.0000000e+00    0.0000000e+00    0.0000000e+00    0.0000000e+00    0.0000000e+00    0.0000000e+00    0.0000000e+00    0.0000000e+00    0.0000000e+00    0.0000000e+00    0.0000000e+00    0.0000000e+00    0.0000000e+00    0.0000000e+00    0.0000000e+00    0.0000000e+00    0.0000000e+00    0.0000000e+00    0.0000000e+00    0.0000000e+00    0.0000000e+00    0.0000000e+00    0.0000000e+00    0.0000000e+00    0.0000000e+00    0.0000000e+00    0.0000000e+00 
  -8.1924418e+01    0.0000000e+00    8.2078679e-04    2.7478514e-03    0.0000000e+00    0.0000000e+00    0.0000000e+00    0.0000000e+00    0.0000000e+00    0.0000000e+00    0.0000000e+00    0.0000000e+00    0.0000000e+00    0.0000000e+00    0.0000000e+00    0.0000000e+00    0.0000000e+00    0.0000000e+00    0.0000000e+00    0.0000000e+00    0.0000000e+00    0.0000000e+00    0.0000000e+00    0.0000000e+00    0.0000000e+00    0.0000000e+00    0.0000000e+00    0.0000000e+00    0.0000000e+00    0.0000000e+00    0.0000000e+00    0.0000000e+00    0.0000000e+00    0.0000000e+00    0.0000000e+00    0.0000000e+00    0.0000000e+00    0.0000000e+00    0.0000000e+00    0.0000000e+00    0.0000000e+00    0.0000000e+00    0.0000000e+00 
  -8.1522716e+01    0.0000000e+00    8.2078678e-04    2.7478514e-03    0.0000000e+00    0.0000000e+00    0.0000000e+00    0.0000000e+00    0.0000000e+00    0.0000000e+00    0.0000000e+00    0.0000000e+00    0.0000000e+00    0.0000000e+00    0.0000000e+00    0.0000000e+00    0.0000000e+00    0.0000000e+00    0.0000000e+00    0.0000000e+00    0.0000000e+00    0.0000000e+00    0.0000000e+00    0.0000000e+00    0.0000000e+00    0.0000000e+00    0.0000000e+00    0.0000000e+00    0.0000000e+00    0.0000000e+00    0.0000000e+00    0.0000000e+00    0.0000000e+00    0.0000000e+00    0.0000000e+00    0.0000000e+00    0.0000000e+00    0.0000000e+00    0.0000000e+00    0.0000000e+00    0.0000000e+00    0.0000000e+00    0.0000000e+00 
  -8.1121529e+01    0.0000000e+00    8.2078678e-04    2.7478514e-03    0.0000000e+00    0.0000000e+00    0.0000000e+00    0.0000000e+00    0.0000000e+00    0.0000000e+00    0.0000000e+00    0.0000000e+00    0.0000000e+00    0.0000000e+00    0.0000000e+00    0.0000000e+00    0.0000000e+00    0.0000000e+00    0.0000000e+00    0.0000000e+00    0.0000000e+00    0.0000000e+00    0.0000000e+00    0.0000000e+00    0.0000000e+00    0.0000000e+00    0.0000000e+00    0.0000000e+00    0.0000000e+00    0.0000000e+00    0.0000000e+00    0.0000000e+00    0.0000000e+00    0.0000000e+00    0.0000000e+00    0.0000000e+00    0.0000000e+00    0.0000000e+00    0.0000000e+00    0.0000000e+00    0.0000000e+00    0.0000000e+00    0.0000000e+00 
  -8.0720831e+01    0.0000000e+00    8.2078678e-04    2.7478514e-03    0.0000000e+00    0.0000000e+00    0.0000000e+00    0.0000000e+00    0.0000000e+00    0.0000000e+00    0.0000000e+00    0.0000000e+00    0.0000000e+00    0.0000000e+00    0.0000000e+00    0.0000000e+00    0.0000000e+00    0.0000000e+00    0.0000000e+00    0.0000000e+00    0.0000000e+00    0.0000000e+00    0.0000000e+00    0.0000000e+00    0.0000000e+00    0.0000000e+00    0.0000000e+00    0.0000000e+00    0.0000000e+00    0.0000000e+00    0.0000000e+00    0.0000000e+00    0.0000000e+00    0.0000000e+00    0.0000000e+00    0.0000000e+00    0.0000000e+00    0.0000000e+00    0.0000000e+00    0.0000000e+00    0.0000000e+00    0.0000000e+00    0.0000000e+00 
  -8.0320599e+01    0.0000000e+00    8.2078679e-04    2.7478514e-03    0.0000000e+00    0.0000000e+00    0.0000000e+00    0.0000000e+00    0.0000000e+00    0.0000000e+00    0.0000000e+00    0.0000000e+00    0.0000000e+00    0.0000000e+00    0.0000000e+00    0.0000000e+00    0.0000000e+00    0.0000000e+00    0.0000000e+00    0.0000000e+00    0.0000000e+00    0.0000000e+00    0.0000000e+00    0.0000000e+00    0.0000000e+00    0.0000000e+00    0.0000000e+00    0.0000000e+00    0.0000000e+00    0.0000000e+00    0.0000000e+00    0.0000000e+00    0.0000000e+00    0.0000000e+00    0.0000000e+00    0.0000000e+00    0.0000000e+00    0.0000000e+00    0.0000000e+00    0.0000000e+00    0.0000000e+00    0.0000000e+00    0.0000000e+00 
  -7.9920808e+01    0.0000000e+00    8.2078679e-04    2.7478514e-03    0.0000000e+00    0.0000000e+00    0.0000000e+00    0.0000000e+00    0.0000000e+00    0.0000000e+00    0.0000000e+00    0.0000000e+00    0.0000000e+00    0.0000000e+00    0.0000000e+00    0.0000000e+00    0.0000000e+00    0.0000000e+00    0.0000000e+00    0.0000000e+00    0.0000000e+00    0.0000000e+00    0.0000000e+00    0.0000000e+00    0.0000000e+00    0.0000000e+00    0.0000000e+00    0.0000000e+00    0.0000000e+00    0.0000000e+00    0.0000000e+00    0.0000000e+00    0.0000000e+00    0.0000000e+00    0.0000000e+00    0.0000000e+00    0.0000000e+00    0.0000000e+00    0.0000000e+00    0.0000000e+00    0.0000000e+00    0.0000000e+00    0.0000000e+00 
  -7.9521433e+01    0.0000000e+00    8.2078679e-04    2.7478514e-03    0.0000000e+00    0.0000000e+00    0.0000000e+00    0.0000000e+00    0.0000000e+00    0.0000000e+00    0.0000000e+00    0.0000000e+00    0.0000000e+00    0.0000000e+00    0.0000000e+00    0.0000000e+00    0.0000000e+00    0.0000000e+00    0.0000000e+00    0.0000000e+00    0.0000000e+00    0.0000000e+00    0.0000000e+00    0.0000000e+00    0.0000000e+00    0.0000000e+00    0.0000000e+00    0.0000000e+00    0.0000000e+00    0.0000000e+00    0.0000000e+00    0.0000000e+00    0.0000000e+00    0.0000000e+00    0.0000000e+00    0.0000000e+00    0.0000000e+00    0.0000000e+00    0.0000000e+00    0.0000000e+00    0.0000000e+00    0.0000000e+00    0.0000000e+00 
  -7.9122450e+01    0.0000000e+00    8.2078679e-04    2.7478514e-03    0.0000000e+00    0.0000000e+00    0.0000000e+00    0.0000000e+00    0.0000000e+00    0.0000000e+00    0.0000000e+00    0.0000000e+00    0.0000000e+00    0.0000000e+00    0.0000000e+00    0.0000000e+00    0.0000000e+00    0.0000000e+00    0.0000000e+00    0.0000000e+00    0.0000000e+00    0.0000000e+00    0.0000000e+00    0.0000000e+00    0.0000000e+00    0.0000000e+00    0.0000000e+00    0.0000000e+00    0.0000000e+00    0.0000000e+00    0.0000000e+00    0.0000000e+00    0.0000000e+00    0.0000000e+00    0.0000000e+00    0.0000000e+00    0.0000000e+00    0.0000000e+00    0.0000000e+00    0.0000000e+00    0.0000000e+00    0.0000000e+00    0.0000000e+00 
  -7.8723835e+01    0.0000000e+00    8.2078680e-04    2.7478514e-03    0.0000000e+00    0.0000000e+00    0.0000000e+00    0.0000000e+00    0.0000000e+00    0.0000000e+00    0.0000000e+00    0.0000000e+00    0.0000000e+00    0.0000000e+00    0.0000000e+00    0.0000000e+00    0.0000000e+00    0.0000000e+00    0.0000000e+00    0.0000000e+00    0.0000000e+00    0.0000000e+00    0.0000000e+00    0.0000000e+00    0.0000000e+00    0.0000000e+00    0.0000000e+00    0.0000000e+00    0.0000000e+00    0.0000000e+00    0.0000000e+00    0.0000000e+00    0.0000000e+00    0.0000000e+00    0.0000000e+00    0.0000000e+00    0.0000000e+00    0.0000000e+00    0.0000000e+00    0.0000000e+00    0.0000000e+00    0.0000000e+00    0.0000000e+00 
  -7.8325564e+01    0.0000000e+00    8.2078680e-04    2.7478515e-03    0.0000000e+00    0.0000000e+00    0.0000000e+00    0.0000000e+00    0.0000000e+00    0.0000000e+00    0.0000000e+00    0.0000000e+00    0.0000000e+00    0.0000000e+00    0.0000000e+00    0.0000000e+00    0.0000000e+00    0.0000000e+00    0.0000000e+00    0.0000000e+00    0.0000000e+00    0.0000000e+00    0.0000000e+00    0.0000000e+00    0.0000000e+00    0.0000000e+00    0.0000000e+00    0.0000000e+00    0.0000000e+00    0.0000000e+00    0.0000000e+00    0.0000000e+00    0.0000000e+00    0.0000000e+00    0.0000000e+00    0.0000000e+00    0.0000000e+00    0.0000000e+00    0.0000000e+00    0.0000000e+00    0.0000000e+00    0.0000000e+00    0.0000000e+00 
  -7.7927612e+01    0.0000000e+00    8.2078680e-04    2.7478515e-03    0.0000000e+00    0.0000000e+00    0.0000000e+00    0.0000000e+00    0.0000000e+00    0.0000000e+00    0.0000000e+00    0.0000000e+00    0.0000000e+00    0.0000000e+00    0.0000000e+00    0.0000000e+00    0.0000000e+00    0.0000000e+00    0.0000000e+00    0.0000000e+00    0.0000000e+00    0.0000000e+00    0.0000000e+00    0.0000000e+00    0.0000000e+00    0.0000000e+00    0.0000000e+00    0.0000000e+00    0.0000000e+00    0.0000000e+00    0.0000000e+00    0.0000000e+00    0.0000000e+00    0.0000000e+00    0.0000000e+00    0.0000000e+00    0.0000000e+00    0.0000000e+00    0.0000000e+00    0.0000000e+00    0.0000000e+00    0.0000000e+00    0.0000000e+00 
  -7.7529955e+01    0.0000000e+00    8.2078681e-04    2.7478515e-03    0.0000000e+00    0.0000000e+00    0.0000000e+00    0.0000000e+00    0.0000000e+00    0.0000000e+00    0.0000000e+00    0.0000000e+00    0.0000000e+00    0.0000000e+00    0.0000000e+00    0.0000000e+00    0.0000000e+00    0.0000000e+00    0.0000000e+00    0.0000000e+00    0.0000000e+00    0.0000000e+00    0.0000000e+00    0.0000000e+00    0.0000000e+00    0.0000000e+00    0.0000000e+00    0.0000000e+00    0.0000000e+00    0.0000000e+00    0.0000000e+00    0.0000000e+00    0.0000000e+00    0.0000000e+00    0.0000000e+00    0.0000000e+00    0.0000000e+00    0.0000000e+00    0.0000000e+00    0.0000000e+00    0.0000000e+00    0.0000000e+00    0.0000000e+00 
  -7.7132570e+01    0.0000000e+00    8.2078681e-04    2.7478515e-03    0.0000000e+00    0.0000000e+00    0.0000000e+00    0.0000000e+00    0.0000000e+00    0.0000000e+00    0.0000000e+00    0.0000000e+00    0.0000000e+00    0.0000000e+00    0.0000000e+00    0.0000000e+00    0.0000000e+00    0.0000000e+00    0.0000000e+00    0.0000000e+00    0.0000000e+00    0.0000000e+00    0.0000000e+00    0.0000000e+00    0.0000000e+00    0.0000000e+00    0.0000000e+00    0.0000000e+00    0.0000000e+00    0.0000000e+00    0.0000000e+00    0.0000000e+00    0.0000000e+00    0.0000000e+00    0.0000000e+00    0.0000000e+00    0.0000000e+00    0.0000000e+00    0.0000000e+00    0.0000000e+00    0.0000000e+00    0.0000000e+00    0.0000000e+00 
  -7.6880145e+01    0.0000000e+00    8.2078681e-04    2.7478515e-03    0.0000000e+00    0.0000000e+00    0.0000000e+00    0.0000000e+00    0.0000000e+00    0.0000000e+00    0.0000000e+00    0.0000000e+00    0.0000000e+00    0.0000000e+00    0.0000000e+00    0.0000000e+00    0.0000000e+00    0.0000000e+00    0.0000000e+00    0.0000000e+00    0.0000000e+00    0.0000000e+00    0.0000000e+00    0.0000000e+00    0.0000000e+00    0.0000000e+00    0.0000000e+00    0.0000000e+00    0.0000000e+00    0.0000000e+00    0.0000000e+00    0.0000000e+00    0.0000000e+00    0.0000000e+00    0.0000000e+00    0.0000000e+00    0.0000000e+00    0.0000000e+00    0.0000000e+00    0.0000000e+00    0.0000000e+00    0.0000000e+00    0.0000000e+00 
  -7.6564613e+01    0.0000000e+00    8.2078682e-04    2.7478515e-03    0.0000000e+00    0.0000000e+00    0.0000000e+00    0.0000000e+00    0.0000000e+00    0.0000000e+00    0.0000000e+00    0.0000000e+00    0.0000000e+00    0.0000000e+00    0.0000000e+00    0.0000000e+00    0.0000000e+00    0.0000000e+00    0.0000000e+00    0.0000000e+00    0.0000000e+00    0.0000000e+00    0.0000000e+00    0.0000000e+00    0.0000000e+00    0.0000000e+00    0.0000000e+00    0.0000000e+00    0.0000000e+00    0.0000000e+00    0.0000000e+00    0.0000000e+00    0.0000000e+00    0.0000000e+00    0.0000000e+00    0.0000000e+00    0.0000000e+00    0.0000000e+00    0.0000000e+00    0.0000000e+00    0.0000000e+00    0.0000000e+00    0.0000000e+00 
  -7.6170199e+01    0.0000000e+00    8.2078680e-04    2.7478515e-03    0.0000000e+00    0.0000000e+00    0.0000000e+00    0.0000000e+00    0.0000000e+00    0.0000000e+00    0.0000000e+00    0.0000000e+00    0.0000000e+00    0.0000000e+00    0.0000000e+00    0.0000000e+00    0.0000000e+00    0.0000000e+00    0.0000000e+00    0.0000000e+00    0.0000000e+00    0.0000000e+00    0.0000000e+00    0.0000000e+00    0.0000000e+00    0.0000000e+00    0.0000000e+00    0.0000000e+00    0.0000000e+00    0.0000000e+00    0.0000000e+00    0.0000000e+00    0.0000000e+00    0.0000000e+00    0.0000000e+00    0.0000000e+00    0.0000000e+00    0.0000000e+00    0.0000000e+00    0.0000000e+00    0.0000000e+00    0.0000000e+00    0.0000000e+00 
  -7.5773562e+01    0.0000000e+00    8.2078679e-04    2.7478514e-03    0.0000000e+00    0.0000000e+00    0.0000000e+00    0.0000000e+00    0.0000000e+00    0.0000000e+00    0.0000000e+00    0.0000000e+00    0.0000000e+00    0.0000000e+00    0.0000000e+00    0.0000000e+00    0.0000000e+00    0.0000000e+00    0.0000000e+00    0.0000000e+00    0.0000000e+00    0.0000000e+00    0.0000000e+00    0.0000000e+00    0.0000000e+00    0.0000000e+00    0.0000000e+00    0.0000000e+00    0.0000000e+00    0.0000000e+00    0.0000000e+00    0.0000000e+00    0.0000000e+00    0.0000000e+00    0.0000000e+00    0.0000000e+00    0.0000000e+00    0.0000000e+00    0.0000000e+00    0.0000000e+00    0.0000000e+00    0.0000000e+00    0.0000000e+00 
  -7.5377090e+01    0.0000000e+00    8.2078679e-04    2.7478514e-03    0.0000000e+00    0.0000000e+00    0.0000000e+00    0.0000000e+00    0.0000000e+00    0.0000000e+00    0.0000000e+00    0.0000000e+00    0.0000000e+00    0.0000000e+00    0.0000000e+00    0.0000000e+00    0.0000000e+00    0.0000000e+00    0.0000000e+00    0.0000000e+00    0.0000000e+00    0.0000000e+00    0.0000000e+00    0.0000000e+00    0.0000000e+00    0.0000000e+00    0.0000000e+00    0.0000000e+00    0.0000000e+00    0.0000000e+00    0.0000000e+00    0.0000000e+00    0.0000000e+00    0.0000000e+00    0.0000000e+00    0.0000000e+00    0.0000000e+00    0.0000000e+00    0.0000000e+00    0.0000000e+00    0.0000000e+00    0.0000000e+00    0.0000000e+00 
  -7.4980759e+01    0.0000000e+00    8.2078679e-04    2.7478514e-03    0.0000000e+00    0.0000000e+00    0.0000000e+00    0.0000000e+00    0.0000000e+00    0.0000000e+00    0.0000000e+00    0.0000000e+00    0.0000000e+00    0.0000000e+00    0.0000000e+00    0.0000000e+00    0.0000000e+00    0.0000000e+00    0.0000000e+00    0.0000000e+00    0.0000000e+00    0.0000000e+00    0.0000000e+00    0.0000000e+00    0.0000000e+00    0.0000000e+00    0.0000000e+00    0.0000000e+00    0.0000000e+00    0.0000000e+00    0.0000000e+00    0.0000000e+00    0.0000000e+00    0.0000000e+00    0.0000000e+00    0.0000000e+00    0.0000000e+00    0.0000000e+00    0.0000000e+00    0.0000000e+00    0.0000000e+00    0.0000000e+00    0.0000000e+00 
  -7.4584545e+01    0.0000000e+00    8.2078679e-04    2.7478514e-03    0.0000000e+00    0.0000000e+00    0.0000000e+00    0.0000000e+00    0.0000000e+00    0.0000000e+00    0.0000000e+00    0.0000000e+00    0.0000000e+00    0.0000000e+00    0.0000000e+00    0.0000000e+00    0.0000000e+00    0.0000000e+00    0.0000000e+00    0.0000000e+00    0.0000000e+00    0.0000000e+00    0.0000000e+00    0.0000000e+00    0.0000000e+00    0.0000000e+00    0.0000000e+00    0.0000000e+00    0.0000000e+00    0.0000000e+00    0.0000000e+00    0.0000000e+00    0.0000000e+00    0.0000000e+00    0.0000000e+00    0.0000000e+00    0.0000000e+00    0.0000000e+00    0.0000000e+00    0.0000000e+00    0.0000000e+00    0.0000000e+00    0.0000000e+00 
  -7.4188425e+01    0.0000000e+00    8.2078679e-04    2.7478514e-03    0.0000000e+00    0.0000000e+00    0.0000000e+00    0.0000000e+00    0.0000000e+00    0.0000000e+00    0.0000000e+00    0.0000000e+00    0.0000000e+00    0.0000000e+00    0.0000000e+00    0.0000000e+00    0.0000000e+00    0.0000000e+00    0.0000000e+00    0.0000000e+00    0.0000000e+00    0.0000000e+00    0.0000000e+00    0.0000000e+00    0.0000000e+00    0.0000000e+00    0.0000000e+00    0.0000000e+00    0.0000000e+00    0.0000000e+00    0.0000000e+00    0.0000000e+00    0.0000000e+00    0.0000000e+00    0.0000000e+00    0.0000000e+00    0.0000000e+00    0.0000000e+00    0.0000000e+00    0.0000000e+00    0.0000000e+00    0.0000000e+00    0.0000000e+00 
  -7.3792373e+01    0.0000000e+00    8.2078678e-04    2.7478514e-03    0.0000000e+00    0.0000000e+00    0.0000000e+00    0.0000000e+00    0.0000000e+00    0.0000000e+00    0.0000000e+00    0.0000000e+00    0.0000000e+00    0.0000000e+00    0.0000000e+00    0.0000000e+00    0.0000000e+00    0.0000000e+00    0.0000000e+00    0.0000000e+00    0.0000000e+00    0.0000000e+00    0.0000000e+00    0.0000000e+00    0.0000000e+00    0.0000000e+00    0.0000000e+00    0.0000000e+00    0.0000000e+00    0.0000000e+00    0.0000000e+00    0.0000000e+00    0.0000000e+00    0.0000000e+00    0.0000000e+00    0.0000000e+00    0.0000000e+00    0.0000000e+00    0.0000000e+00    0.0000000e+00    0.0000000e+00    0.0000000e+00    0.0000000e+00 
  -7.3396367e+01    0.0000000e+00    8.2078678e-04    2.7478514e-03    0.0000000e+00    0.0000000e+00    0.0000000e+00    0.0000000e+00    0.0000000e+00    0.0000000e+00    0.0000000e+00    0.0000000e+00    0.0000000e+00    0.0000000e+00    0.0000000e+00    0.0000000e+00    0.0000000e+00    0.0000000e+00    0.0000000e+00    0.0000000e+00    0.0000000e+00    0.0000000e+00    0.0000000e+00    0.0000000e+00    0.0000000e+00    0.0000000e+00    0.0000000e+00    0.0000000e+00    0.0000000e+00    0.0000000e+00    0.0000000e+00    0.0000000e+00    0.0000000e+00    0.0000000e+00    0.0000000e+00    0.0000000e+00    0.0000000e+00    0.0000000e+00    0.0000000e+00    0.0000000e+00    0.0000000e+00    0.0000000e+00    0.0000000e+00 
  -7.3000380e+01    0.0000000e+00    8.2078678e-04    2.7478514e-03    0.0000000e+00    0.0000000e+00    0.0000000e+00    0.0000000e+00    0.0000000e+00    0.0000000e+00    0.0000000e+00    0.0000000e+00    0.0000000e+00    0.0000000e+00    0.0000000e+00    0.0000000e+00    0.0000000e+00    0.0000000e+00    0.0000000e+00    0.0000000e+00    0.0000000e+00    0.0000000e+00    0.0000000e+00    0.0000000e+00    0.0000000e+00    0.0000000e+00    0.0000000e+00    0.0000000e+00    0.0000000e+00    0.0000000e+00    0.0000000e+00    0.0000000e+00    0.0000000e+00    0.0000000e+00    0.0000000e+00    0.0000000e+00    0.0000000e+00    0.0000000e+00    0.0000000e+00    0.0000000e+00    0.0000000e+00    0.0000000e+00    0.0000000e+00 
  -7.2604390e+01    0.0000000e+00    8.2078678e-04    2.7478514e-03    0.0000000e+00    0.0000000e+00    0.0000000e+00    0.0000000e+00    0.0000000e+00    0.0000000e+00    0.0000000e+00    0.0000000e+00    0.0000000e+00    0.0000000e+00    0.0000000e+00    0.0000000e+00    0.0000000e+00    0.0000000e+00    0.0000000e+00    0.0000000e+00    0.0000000e+00    0.0000000e+00    0.0000000e+00    0.0000000e+00    0.0000000e+00    0.0000000e+00    0.0000000e+00    0.0000000e+00    0.0000000e+00    0.0000000e+00    0.0000000e+00    0.0000000e+00    0.0000000e+00    0.0000000e+00    0.0000000e+00    0.0000000e+00    0.0000000e+00    0.0000000e+00    0.0000000e+00    0.0000000e+00    0.0000000e+00    0.0000000e+00    0.0000000e+00 
  -7.2208371e+01    0.0000000e+00    8.2078678e-04    2.7478514e-03    0.0000000e+00    0.0000000e+00    0.0000000e+00    0.0000000e+00    0.0000000e+00    0.0000000e+00    0.0000000e+00    0.0000000e+00    0.0000000e+00    0.0000000e+00    0.0000000e+00    0.0000000e+00    0.0000000e+00    0.0000000e+00    0.0000000e+00    0.0000000e+00    0.0000000e+00    0.0000000e+00    0.0000000e+00    0.0000000e+00    0.0000000e+00    0.0000000e+00    0.0000000e+00    0.0000000e+00    0.0000000e+00    0.0000000e+00    0.0000000e+00    0.0000000e+00    0.0000000e+00    0.0000000e+00    0.0000000e+00    0.0000000e+00    0.0000000e+00    0.0000000e+00    0.0000000e+00    0.0000000e+00    0.0000000e+00    0.0000000e+00    0.0000000e+00 
  -7.1812298e+01    0.0000000e+00    8.2078678e-04    2.7478514e-03    0.0000000e+00    0.0000000e+00    0.0000000e+00    0.0000000e+00    0.0000000e+00    0.0000000e+00    0.0000000e+00    0.0000000e+00    0.0000000e+00    0.0000000e+00    0.0000000e+00    0.0000000e+00    0.0000000e+00    0.0000000e+00    0.0000000e+00    0.0000000e+00    0.0000000e+00    0.0000000e+00    0.0000000e+00    0.0000000e+00    0.0000000e+00    0.0000000e+00    0.0000000e+00    0.0000000e+00    0.0000000e+00    0.0000000e+00    0.0000000e+00    0.0000000e+00    0.0000000e+00    0.0000000e+00    0.0000000e+00    0.0000000e+00    0.0000000e+00    0.0000000e+00    0.0000000e+00    0.0000000e+00    0.0000000e+00    0.0000000e+00    0.0000000e+00 
  -7.1416148e+01    0.0000000e+00    8.2078678e-04    2.7478514e-03    0.0000000e+00    0.0000000e+00    0.0000000e+00    0.0000000e+00    0.0000000e+00    0.0000000e+00    0.0000000e+00    0.0000000e+00    0.0000000e+00    0.0000000e+00    0.0000000e+00    0.0000000e+00    0.0000000e+00    0.0000000e+00    0.0000000e+00    0.0000000e+00    0.0000000e+00    0.0000000e+00    0.0000000e+00    0.0000000e+00    0.0000000e+00    0.0000000e+00    0.0000000e+00    0.0000000e+00    0.0000000e+00    0.0000000e+00    0.0000000e+00    0.0000000e+00    0.0000000e+00    0.0000000e+00    0.0000000e+00    0.0000000e+00    0.0000000e+00    0.0000000e+00    0.0000000e+00    0.0000000e+00    0.0000000e+00    0.0000000e+00    0.0000000e+00 
  -7.1019894e+01    0.0000000e+00    8.2078678e-04    2.7478514e-03    0.0000000e+00    0.0000000e+00    0.0000000e+00    0.0000000e+00    0.0000000e+00    0.0000000e+00    0.0000000e+00    0.0000000e+00    0.0000000e+00    0.0000000e+00    0.0000000e+00    0.0000000e+00    0.0000000e+00    0.0000000e+00    0.0000000e+00    0.0000000e+00    0.0000000e+00    0.0000000e+00    0.0000000e+00    0.0000000e+00    0.0000000e+00    0.0000000e+00    0.0000000e+00    0.0000000e+00    0.0000000e+00    0.0000000e+00    0.0000000e+00    0.0000000e+00    0.0000000e+00    0.0000000e+00    0.0000000e+00    0.0000000e+00    0.0000000e+00    0.0000000e+00    0.0000000e+00    0.0000000e+00    0.0000000e+00    0.0000000e+00    0.0000000e+00 
  -7.0623513e+01    0.0000000e+00    8.2078678e-04    2.7478514e-03    0.0000000e+00    0.0000000e+00    0.0000000e+00    0.0000000e+00    0.0000000e+00    0.0000000e+00    0.0000000e+00    0.0000000e+00    0.0000000e+00    0.0000000e+00    0.0000000e+00    0.0000000e+00    0.0000000e+00    0.0000000e+00    0.0000000e+00    0.0000000e+00    0.0000000e+00    0.0000000e+00    0.0000000e+00    0.0000000e+00    0.0000000e+00    0.0000000e+00    0.0000000e+00    0.0000000e+00    0.0000000e+00    0.0000000e+00    0.0000000e+00    0.0000000e+00    0.0000000e+00    0.0000000e+00    0.0000000e+00    0.0000000e+00    0.0000000e+00    0.0000000e+00    0.0000000e+00    0.0000000e+00    0.0000000e+00    0.0000000e+00    0.0000000e+00 
  -7.0226978e+01    0.0000000e+00    8.2078678e-04    2.7478514e-03    0.0000000e+00    0.0000000e+00    0.0000000e+00    0.0000000e+00    0.0000000e+00    0.0000000e+00    0.0000000e+00    0.0000000e+00    0.0000000e+00    0.0000000e+00    0.0000000e+00    0.0000000e+00    0.0000000e+00    0.0000000e+00    0.0000000e+00    0.0000000e+00    0.0000000e+00    0.0000000e+00    0.0000000e+00    0.0000000e+00    0.0000000e+00    0.0000000e+00    0.0000000e+00    0.0000000e+00    0.0000000e+00    0.0000000e+00    0.0000000e+00    0.0000000e+00    0.0000000e+00    0.0000000e+00    0.0000000e+00    0.0000000e+00    0.0000000e+00    0.0000000e+00    0.0000000e+00    0.0000000e+00    0.0000000e+00    0.0000000e+00    0.0000000e+00 
  -6.9830264e+01    0.0000000e+00    8.2078678e-04    2.7478514e-03    0.0000000e+00    0.0000000e+00    0.0000000e+00    0.0000000e+00    0.0000000e+00    0.0000000e+00    0.0000000e+00    0.0000000e+00    0.0000000e+00    0.0000000e+00    0.0000000e+00    0.0000000e+00    0.0000000e+00    0.0000000e+00    0.0000000e+00    0.0000000e+00    0.0000000e+00    0.0000000e+00    0.0000000e+00    0.0000000e+00    0.0000000e+00    0.0000000e+00    0.0000000e+00    0.0000000e+00    0.0000000e+00    0.0000000e+00    0.0000000e+00    0.0000000e+00    0.0000000e+00    0.0000000e+00    0.0000000e+00    0.0000000e+00    0.0000000e+00    0.0000000e+00    0.0000000e+00    0.0000000e+00    0.0000000e+00    0.0000000e+00    0.0000000e+00 
  -6.9433345e+01    0.0000000e+00    8.2078678e-04    2.7478514e-03    0.0000000e+00    0.0000000e+00    0.0000000e+00    0.0000000e+00    0.0000000e+00    0.0000000e+00    0.0000000e+00    0.0000000e+00    0.0000000e+00    0.0000000e+00    0.0000000e+00    0.0000000e+00    0.0000000e+00    0.0000000e+00    0.0000000e+00    0.0000000e+00    0.0000000e+00    0.0000000e+00    0.0000000e+00    0.0000000e+00    0.0000000e+00    0.0000000e+00    0.0000000e+00    0.0000000e+00    0.0000000e+00    0.0000000e+00    0.0000000e+00    0.0000000e+00    0.0000000e+00    0.0000000e+00    0.0000000e+00    0.0000000e+00    0.0000000e+00    0.0000000e+00    0.0000000e+00    0.0000000e+00    0.0000000e+00    0.0000000e+00    0.0000000e+00 
  -6.9036197e+01    0.0000000e+00    8.2078678e-04    2.7478514e-03    0.0000000e+00    0.0000000e+00    0.0000000e+00    0.0000000e+00    0.0000000e+00    0.0000000e+00    0.0000000e+00    0.0000000e+00    0.0000000e+00    0.0000000e+00    0.0000000e+00    0.0000000e+00    0.0000000e+00    0.0000000e+00    0.0000000e+00    0.0000000e+00    0.0000000e+00    0.0000000e+00    0.0000000e+00    0.0000000e+00    0.0000000e+00    0.0000000e+00    0.0000000e+00    0.0000000e+00    0.0000000e+00    0.0000000e+00    0.0000000e+00    0.0000000e+00    0.0000000e+00    0.0000000e+00    0.0000000e+00    0.0000000e+00    0.0000000e+00    0.0000000e+00    0.0000000e+00    0.0000000e+00    0.0000000e+00    0.0000000e+00    0.0000000e+00 
  -6.8638791e+01    0.0000000e+00    8.2078678e-04    2.7478514e-03    0.0000000e+00    0.0000000e+00    0.0000000e+00    0.0000000e+00    0.0000000e+00    0.0000000e+00    0.0000000e+00    0.0000000e+00    0.0000000e+00    0.0000000e+00    0.0000000e+00    0.0000000e+00    0.0000000e+00    0.0000000e+00    0.0000000e+00    0.0000000e+00    0.0000000e+00    0.0000000e+00    0.0000000e+00    0.0000000e+00    0.0000000e+00    0.0000000e+00    0.0000000e+00    0.0000000e+00    0.0000000e+00    0.0000000e+00    0.0000000e+00    0.0000000e+00    0.0000000e+00    0.0000000e+00    0.0000000e+00    0.0000000e+00    0.0000000e+00    0.0000000e+00    0.0000000e+00    0.0000000e+00    0.0000000e+00    0.0000000e+00    0.0000000e+00 
  -6.8241103e+01    0.0000000e+00    8.2078678e-04    2.7478514e-03    0.0000000e+00    0.0000000e+00    0.0000000e+00    0.0000000e+00    0.0000000e+00    0.0000000e+00    0.0000000e+00    0.0000000e+00    0.0000000e+00    0.0000000e+00    0.0000000e+00    0.0000000e+00    0.0000000e+00    0.0000000e+00    0.0000000e+00    0.0000000e+00    0.0000000e+00    0.0000000e+00    0.0000000e+00    0.0000000e+00    0.0000000e+00    0.0000000e+00    0.0000000e+00    0.0000000e+00    0.0000000e+00    0.0000000e+00    0.0000000e+00    0.0000000e+00    0.0000000e+00    0.0000000e+00    0.0000000e+00    0.0000000e+00    0.0000000e+00    0.0000000e+00    0.0000000e+00    0.0000000e+00    0.0000000e+00    0.0000000e+00    0.0000000e+00 
  -6.7843105e+01    0.0000000e+00    8.2078678e-04    2.7478514e-03    0.0000000e+00    0.0000000e+00    0.0000000e+00    0.0000000e+00    0.0000000e+00    0.0000000e+00    0.0000000e+00    0.0000000e+00    0.0000000e+00    0.0000000e+00    0.0000000e+00    0.0000000e+00    0.0000000e+00    0.0000000e+00    0.0000000e+00    0.0000000e+00    0.0000000e+00    0.0000000e+00    0.0000000e+00    0.0000000e+00    0.0000000e+00    0.0000000e+00    0.0000000e+00    0.0000000e+00    0.0000000e+00    0.0000000e+00    0.0000000e+00    0.0000000e+00    0.0000000e+00    0.0000000e+00    0.0000000e+00    0.0000000e+00    0.0000000e+00    0.0000000e+00    0.0000000e+00    0.0000000e+00    0.0000000e+00    0.0000000e+00    0.0000000e+00 
  -6.7444771e+01    0.0000000e+00    8.2078670e-04    2.7478511e-03    0.0000000e+00    0.0000000e+00    0.0000000e+00    0.0000000e+00    0.0000000e+00    0.0000000e+00    0.0000000e+00    0.0000000e+00    0.0000000e+00    0.0000000e+00    0.0000000e+00    0.0000000e+00    0.0000000e+00    0.0000000e+00    0.0000000e+00    0.0000000e+00    0.0000000e+00    0.0000000e+00    0.0000000e+00    0.0000000e+00    0.0000000e+00    0.0000000e+00    0.0000000e+00    0.0000000e+00    0.0000000e+00    0.0000000e+00    0.0000000e+00    0.0000000e+00    0.0000000e+00    0.0000000e+00    0.0000000e+00    0.0000000e+00    0.0000000e+00    0.0000000e+00    0.0000000e+00    0.0000000e+00    0.0000000e+00    0.0000000e+00    0.0000000e+00 
  -6.7046074e+01    0.0000000e+00    8.2078670e-04    2.7478511e-03    0.0000000e+00    0.0000000e+00    0.0000000e+00    0.0000000e+00    0.0000000e+00    0.0000000e+00    0.0000000e+00    0.0000000e+00    0.0000000e+00    0.0000000e+00    0.0000000e+00    0.0000000e+00    0.0000000e+00    0.0000000e+00    0.0000000e+00    0.0000000e+00    0.0000000e+00    0.0000000e+00    0.0000000e+00    0.0000000e+00    0.0000000e+00    0.0000000e+00    0.0000000e+00    0.0000000e+00    0.0000000e+00    0.0000000e+00    0.0000000e+00    0.0000000e+00    0.0000000e+00    0.0000000e+00    0.0000000e+00    0.0000000e+00    0.0000000e+00    0.0000000e+00    0.0000000e+00    0.0000000e+00    0.0000000e+00    0.0000000e+00    0.0000000e+00 
  -6.6646985e+01    0.0000000e+00    8.2078670e-04    2.7478511e-03    0.0000000e+00    0.0000000e+00    0.0000000e+00    0.0000000e+00    0.0000000e+00    0.0000000e+00    0.0000000e+00    0.0000000e+00    0.0000000e+00    0.0000000e+00    0.0000000e+00    0.0000000e+00    0.0000000e+00    0.0000000e+00    0.0000000e+00    0.0000000e+00    0.0000000e+00    0.0000000e+00    0.0000000e+00    0.0000000e+00    0.0000000e+00    0.0000000e+00    0.0000000e+00    0.0000000e+00    0.0000000e+00    0.0000000e+00    0.0000000e+00    0.0000000e+00    0.0000000e+00    0.0000000e+00    0.0000000e+00    0.0000000e+00    0.0000000e+00    0.0000000e+00    0.0000000e+00    0.0000000e+00    0.0000000e+00    0.0000000e+00    0.0000000e+00 
  -6.6247477e+01    0.0000000e+00    8.2078657e-04    2.7478507e-03    0.0000000e+00    0.0000000e+00    0.0000000e+00    0.0000000e+00    0.0000000e+00    0.0000000e+00    0.0000000e+00    0.0000000e+00    0.0000000e+00    0.0000000e+00    0.0000000e+00    0.0000000e+00    0.0000000e+00    0.0000000e+00    0.0000000e+00    0.0000000e+00    0.0000000e+00    0.0000000e+00    0.0000000e+00    0.0000000e+00    0.0000000e+00    0.0000000e+00    0.0000000e+00    0.0000000e+00    0.0000000e+00    0.0000000e+00    0.0000000e+00    0.0000000e+00    0.0000000e+00    0.0000000e+00    0.0000000e+00    0.0000000e+00    0.0000000e+00    0.0000000e+00    0.0000000e+00    0.0000000e+00    0.0000000e+00    0.0000000e+00    0.0000000e+00 
  -6.5847523e+01    0.0000000e+00    8.2078656e-04    2.7478507e-03    0.0000000e+00    0.0000000e+00    0.0000000e+00    0.0000000e+00    0.0000000e+00    0.0000000e+00    0.0000000e+00    0.0000000e+00    0.0000000e+00    0.0000000e+00    0.0000000e+00    0.0000000e+00    0.0000000e+00    0.0000000e+00    0.0000000e+00    0.0000000e+00    0.0000000e+00    0.0000000e+00    0.0000000e+00    0.0000000e+00    0.0000000e+00    0.0000000e+00    0.0000000e+00    0.0000000e+00    0.0000000e+00    0.0000000e+00    0.0000000e+00    0.0000000e+00    0.0000000e+00    0.0000000e+00    0.0000000e+00    0.0000000e+00    0.0000000e+00    0.0000000e+00    0.0000000e+00    0.0000000e+00    0.0000000e+00    0.0000000e+00    0.0000000e+00 
  -6.5447092e+01    0.0000000e+00    8.2078655e-04    2.7478506e-03    0.0000000e+00    0.0000000e+00    0.0000000e+00    0.0000000e+00    0.0000000e+00    0.0000000e+00    0.0000000e+00    0.0000000e+00    0.0000000e+00    0.0000000e+00    0.0000000e+00    0.0000000e+00    0.0000000e+00    0.0000000e+00    0.0000000e+00    0.0000000e+00    0.0000000e+00    0.0000000e+00    0.0000000e+00    0.0000000e+00    0.0000000e+00    0.0000000e+00    0.0000000e+00    0.0000000e+00    0.0000000e+00    0.0000000e+00    0.0000000e+00    0.0000000e+00    0.0000000e+00    0.0000000e+00    0.0000000e+00    0.0000000e+00    0.0000000e+00    0.0000000e+00    0.0000000e+00    0.0000000e+00    0.0000000e+00    0.0000000e+00    0.0000000e+00 
  -6.5046157e+01    0.0000000e+00    8.2078656e-04    2.7478507e-03    0.0000000e+00    0.0000000e+00    0.0000000e+00    0.0000000e+00    0.0000000e+00    0.0000000e+00    0.0000000e+00    0.0000000e+00    0.0000000e+00    0.0000000e+00    0.0000000e+00    0.0000000e+00    0.0000000e+00    0.0000000e+00    0.0000000e+00    0.0000000e+00    0.0000000e+00    0.0000000e+00    0.0000000e+00    0.0000000e+00    0.0000000e+00    0.0000000e+00    0.0000000e+00    0.0000000e+00    0.0000000e+00    0.0000000e+00    0.0000000e+00    0.0000000e+00    0.0000000e+00    0.0000000e+00    0.0000000e+00    0.0000000e+00    0.0000000e+00    0.0000000e+00    0.0000000e+00    0.0000000e+00    0.0000000e+00    0.0000000e+00    0.0000000e+00 
  -6.4644688e+01    0.0000000e+00    8.2078656e-04    2.7478507e-03    0.0000000e+00    0.0000000e+00    0.0000000e+00    0.0000000e+00    0.0000000e+00    0.0000000e+00    0.0000000e+00    0.0000000e+00    0.0000000e+00    0.0000000e+00    0.0000000e+00    0.0000000e+00    0.0000000e+00    0.0000000e+00    0.0000000e+00    0.0000000e+00    0.0000000e+00    0.0000000e+00    0.0000000e+00    0.0000000e+00    0.0000000e+00    0.0000000e+00    0.0000000e+00    0.0000000e+00    0.0000000e+00    0.0000000e+00    0.0000000e+00    0.0000000e+00    0.0000000e+00    0.0000000e+00    0.0000000e+00    0.0000000e+00    0.0000000e+00    0.0000000e+00    0.0000000e+00    0.0000000e+00    0.0000000e+00    0.0000000e+00    0.0000000e+00 
  -6.4242654e+01    0.0000000e+00    8.2078656e-04    2.7478507e-03    0.0000000e+00    0.0000000e+00    0.0000000e+00    0.0000000e+00    0.0000000e+00    0.0000000e+00    0.0000000e+00    0.0000000e+00    0.0000000e+00    0.0000000e+00    0.0000000e+00    0.0000000e+00    0.0000000e+00    0.0000000e+00    0.0000000e+00    0.0000000e+00    0.0000000e+00    0.0000000e+00    0.0000000e+00    0.0000000e+00    0.0000000e+00    0.0000000e+00    0.0000000e+00    0.0000000e+00    0.0000000e+00    0.0000000e+00    0.0000000e+00    0.0000000e+00    0.0000000e+00    0.0000000e+00    0.0000000e+00    0.0000000e+00    0.0000000e+00    0.0000000e+00    0.0000000e+00    0.0000000e+00    0.0000000e+00    0.0000000e+00    0.0000000e+00 
  -6.3840027e+01    0.0000000e+00    8.2078656e-04    2.7478507e-03    0.0000000e+00    0.0000000e+00    0.0000000e+00    0.0000000e+00    0.0000000e+00    0.0000000e+00    0.0000000e+00    0.0000000e+00    0.0000000e+00    0.0000000e+00    0.0000000e+00    0.0000000e+00    0.0000000e+00    0.0000000e+00    0.0000000e+00    0.0000000e+00    0.0000000e+00    0.0000000e+00    0.0000000e+00    0.0000000e+00    0.0000000e+00    0.0000000e+00    0.0000000e+00    0.0000000e+00    0.0000000e+00    0.0000000e+00    0.0000000e+00    0.0000000e+00    0.0000000e+00    0.0000000e+00    0.0000000e+00    0.0000000e+00    0.0000000e+00    0.0000000e+00    0.0000000e+00    0.0000000e+00    0.0000000e+00    0.0000000e+00    0.0000000e+00 
  -6.3436775e+01    0.0000000e+00    8.2078656e-04    2.7478507e-03    0.0000000e+00    0.0000000e+00    0.0000000e+00    0.0000000e+00    0.0000000e+00    0.0000000e+00    0.0000000e+00    0.0000000e+00    0.0000000e+00    0.0000000e+00    0.0000000e+00    0.0000000e+00    0.0000000e+00    0.0000000e+00    0.0000000e+00    0.0000000e+00    0.0000000e+00    0.0000000e+00    0.0000000e+00    0.0000000e+00    0.0000000e+00    0.0000000e+00    0.0000000e+00    0.0000000e+00    0.0000000e+00    0.0000000e+00    0.0000000e+00    0.0000000e+00    0.0000000e+00    0.0000000e+00    0.0000000e+00    0.0000000e+00    0.0000000e+00    0.0000000e+00    0.0000000e+00    0.0000000e+00    0.0000000e+00    0.0000000e+00    0.0000000e+00 
  -6.3032868e+01    0.0000000e+00    8.2078645e-04    2.7478503e-03    0.0000000e+00    0.0000000e+00    0.0000000e+00    0.0000000e+00    0.0000000e+00    0.0000000e+00    0.0000000e+00    0.0000000e+00    0.0000000e+00    0.0000000e+00    0.0000000e+00    0.0000000e+00    0.0000000e+00    0.0000000e+00    0.0000000e+00    0.0000000e+00    0.0000000e+00    0.0000000e+00    0.0000000e+00    0.0000000e+00    0.0000000e+00    0.0000000e+00    0.0000000e+00    0.0000000e+00    0.0000000e+00    0.0000000e+00    0.0000000e+00    0.0000000e+00    0.0000000e+00    0.0000000e+00    0.0000000e+00    0.0000000e+00    0.0000000e+00    0.0000000e+00    0.0000000e+00    0.0000000e+00    0.0000000e+00    0.0000000e+00    0.0000000e+00 
  -6.2628272e+01    0.0000000e+00    8.2078646e-04    2.7478503e-03    0.0000000e+00    0.0000000e+00    0.0000000e+00    0.0000000e+00    0.0000000e+00    0.0000000e+00    0.0000000e+00    0.0000000e+00    0.0000000e+00    0.0000000e+00    0.0000000e+00    0.0000000e+00    0.0000000e+00    0.0000000e+00    0.0000000e+00    0.0000000e+00    0.0000000e+00    0.0000000e+00    0.0000000e+00    0.0000000e+00    0.0000000e+00    0.0000000e+00    0.0000000e+00    0.0000000e+00    0.0000000e+00    0.0000000e+00    0.0000000e+00    0.0000000e+00    0.0000000e+00    0.0000000e+00    0.0000000e+00    0.0000000e+00    0.0000000e+00    0.0000000e+00    0.0000000e+00    0.0000000e+00    0.0000000e+00    0.0000000e+00    0.0000000e+00 
  -6.2222957e+01    0.0000000e+00    8.2078646e-04    2.7478503e-03    0.0000000e+00    0.0000000e+00    0.0000000e+00    0.0000000e+00    0.0000000e+00    0.0000000e+00    0.0000000e+00    0.0000000e+00    0.0000000e+00    0.0000000e+00    0.0000000e+00    0.0000000e+00    0.0000000e+00    0.0000000e+00    0.0000000e+00    0.0000000e+00    0.0000000e+00    0.0000000e+00    0.0000000e+00    0.0000000e+00    0.0000000e+00    0.0000000e+00    0.0000000e+00    0.0000000e+00    0.0000000e+00    0.0000000e+00    0.0000000e+00    0.0000000e+00    0.0000000e+00    0.0000000e+00    0.0000000e+00    0.0000000e+00    0.0000000e+00    0.0000000e+00    0.0000000e+00    0.0000000e+00    0.0000000e+00    0.0000000e+00    0.0000000e+00 
  -6.1816889e+01    0.0000000e+00    8.2078646e-04    2.7478503e-03    0.0000000e+00    0.0000000e+00    0.0000000e+00    0.0000000e+00    0.0000000e+00    0.0000000e+00    0.0000000e+00    0.0000000e+00    0.0000000e+00    0.0000000e+00    0.0000000e+00    0.0000000e+00    0.0000000e+00    0.0000000e+00    0.0000000e+00    0.0000000e+00    0.0000000e+00    0.0000000e+00    0.0000000e+00    0.0000000e+00    0.0000000e+00    0.0000000e+00    0.0000000e+00    0.0000000e+00    0.0000000e+00    0.0000000e+00    0.0000000e+00    0.0000000e+00    0.0000000e+00    0.0000000e+00    0.0000000e+00    0.0000000e+00    0.0000000e+00    0.0000000e+00    0.0000000e+00    0.0000000e+00    0.0000000e+00    0.0000000e+00    0.0000000e+00 
  -6.1410035e+01    0.0000000e+00    8.2078646e-04    2.7478503e-03    0.0000000e+00    0.0000000e+00    0.0000000e+00    0.0000000e+00    0.0000000e+00    0.0000000e+00    0.0000000e+00    0.0000000e+00    0.0000000e+00    0.0000000e+00    0.0000000e+00    0.0000000e+00    0.0000000e+00    0.0000000e+00    0.0000000e+00    0.0000000e+00    0.0000000e+00    0.0000000e+00    0.0000000e+00    0.0000000e+00    0.0000000e+00    0.0000000e+00    0.0000000e+00    0.0000000e+00    0.0000000e+00    0.0000000e+00    0.0000000e+00    0.0000000e+00    0.0000000e+00    0.0000000e+00    0.0000000e+00    0.0000000e+00    0.0000000e+00    0.0000000e+00    0.0000000e+00    0.0000000e+00    0.0000000e+00    0.0000000e+00    0.0000000e+00 
  -6.1002361e+01    0.0000000e+00    8.2078646e-04    2.7478503e-03    0.0000000e+00    0.0000000e+00    0.0000000e+00    0.0000000e+00    0.0000000e+00    0.0000000e+00    0.0000000e+00    0.0000000e+00    0.0000000e+00    0.0000000e+00    0.0000000e+00    0.0000000e+00    0.0000000e+00    0.0000000e+00    0.0000000e+00    0.0000000e+00    0.0000000e+00    0.0000000e+00    0.0000000e+00    0.0000000e+00    0.0000000e+00    0.0000000e+00    0.0000000e+00    0.0000000e+00    0.0000000e+00    0.0000000e+00    0.0000000e+00    0.0000000e+00    0.0000000e+00    0.0000000e+00    0.0000000e+00    0.0000000e+00    0.0000000e+00    0.0000000e+00    0.0000000e+00    0.0000000e+00    0.0000000e+00    0.0000000e+00    0.0000000e+00 
  -6.0798096e+01    0.0000000e+00    8.2078646e-04    2.7478503e-03    0.0000000e+00    0.0000000e+00    0.0000000e+00    0.0000000e+00    0.0000000e+00    0.0000000e+00    0.0000000e+00    0.0000000e+00    0.0000000e+00    0.0000000e+00    0.0000000e+00    0.0000000e+00    0.0000000e+00    0.0000000e+00    0.0000000e+00    0.0000000e+00    0.0000000e+00    0.0000000e+00    0.0000000e+00    0.0000000e+00    0.0000000e+00    0.0000000e+00    0.0000000e+00    0.0000000e+00    0.0000000e+00    0.0000000e+00    0.0000000e+00    0.0000000e+00    0.0000000e+00    0.0000000e+00    0.0000000e+00    0.0000000e+00    0.0000000e+00    0.0000000e+00    0.0000000e+00    0.0000000e+00    0.0000000e+00    0.0000000e+00    0.0000000e+00 
  -6.0542766e+01    0.0000000e+00    8.2078646e-04    2.7478503e-03    0.0000000e+00    0.0000000e+00    0.0000000e+00    0.0000000e+00    0.0000000e+00    0.0000000e+00    0.0000000e+00    0.0000000e+00    0.0000000e+00    0.0000000e+00    0.0000000e+00    0.0000000e+00    0.0000000e+00    0.0000000e+00    0.0000000e+00    0.0000000e+00    0.0000000e+00    0.0000000e+00    0.0000000e+00    0.0000000e+00    0.0000000e+00    0.0000000e+00    0.0000000e+00    0.0000000e+00    0.0000000e+00    0.0000000e+00    0.0000000e+00    0.0000000e+00    0.0000000e+00    0.0000000e+00    0.0000000e+00    0.0000000e+00    0.0000000e+00    0.0000000e+00    0.0000000e+00    0.0000000e+00    0.0000000e+00    0.0000000e+00    0.0000000e+00 
  -6.0223602e+01    0.0000000e+00    8.2078646e-04    2.7478503e-03    0.0000000e+00    0.0000000e+00    0.0000000e+00    0.0000000e+00    0.0000000e+00    0.0000000e+00    0.0000000e+00    0.0000000e+00    0.0000000e+00    0.0000000e+00    0.0000000e+00    0.0000000e+00    0.0000000e+00    0.0000000e+00    0.0000000e+00    0.0000000e+00    0.0000000e+00    0.0000000e+00    0.0000000e+00    0.0000000e+00    0.0000000e+00    0.0000000e+00    0.0000000e+00    0.0000000e+00    0.0000000e+00    0.0000000e+00    0.0000000e+00    0.0000000e+00    0.0000000e+00    0.0000000e+00    0.0000000e+00    0.0000000e+00    0.0000000e+00    0.0000000e+00    0.0000000e+00    0.0000000e+00    0.0000000e+00    0.0000000e+00    0.0000000e+00 
  -5.9824648e+01    0.0000000e+00    8.2078646e-04    2.7478503e-03    0.0000000e+00    0.0000000e+00    0.0000000e+00    0.0000000e+00    0.0000000e+00    0.0000000e+00    0.0000000e+00    0.0000000e+00    0.0000000e+00    0.0000000e+00    0.0000000e+00    0.0000000e+00    0.0000000e+00    0.0000000e+00    0.0000000e+00    0.0000000e+00    0.0000000e+00    0.0000000e+00    0.0000000e+00    0.0000000e+00    0.0000000e+00    0.0000000e+00    0.0000000e+00    0.0000000e+00    0.0000000e+00    0.0000000e+00    0.0000000e+00    0.0000000e+00    0.0000000e+00    0.0000000e+00    0.0000000e+00    0.0000000e+00    0.0000000e+00    0.0000000e+00    0.0000000e+00    0.0000000e+00    0.0000000e+00    0.0000000e+00    0.0000000e+00 
  -5.9413443e+01    0.0000000e+00    8.2078646e-04    2.7478503e-03    0.0000000e+00    0.0000000e+00    0.0000000e+00    0.0000000e+00    0.0000000e+00    0.0000000e+00    0.0000000e+00    0.0000000e+00    0.0000000e+00    0.0000000e+00    0.0000000e+00    0.0000000e+00    0.0000000e+00    0.0000000e+00    0.0000000e+00    0.0000000e+00    0.0000000e+00    0.0000000e+00    0.0000000e+00    0.0000000e+00    0.0000000e+00    0.0000000e+00    0.0000000e+00    0.0000000e+00    0.0000000e+00    0.0000000e+00    0.0000000e+00    0.0000000e+00    0.0000000e+00    0.0000000e+00    0.0000000e+00    0.0000000e+00    0.0000000e+00    0.0000000e+00    0.0000000e+00    0.0000000e+00    0.0000000e+00    0.0000000e+00    0.0000000e+00 
  -5.9001257e+01    0.0000000e+00    8.2078645e-04    2.7478503e-03    0.0000000e+00    0.0000000e+00    0.0000000e+00    0.0000000e+00    0.0000000e+00    0.0000000e+00    0.0000000e+00    0.0000000e+00    0.0000000e+00    0.0000000e+00    0.0000000e+00    0.0000000e+00    0.0000000e+00    0.0000000e+00    0.0000000e+00    0.0000000e+00    0.0000000e+00    0.0000000e+00    0.0000000e+00    0.0000000e+00    0.0000000e+00    0.0000000e+00    0.0000000e+00    0.0000000e+00    0.0000000e+00    0.0000000e+00    0.0000000e+00    0.0000000e+00    0.0000000e+00    0.0000000e+00    0.0000000e+00    0.0000000e+00    0.0000000e+00    0.0000000e+00    0.0000000e+00    0.0000000e+00    0.0000000e+00    0.0000000e+00    0.0000000e+00 
  -5.8588036e+01    0.0000000e+00    8.2078645e-04    2.7478503e-03    0.0000000e+00    0.0000000e+00    0.0000000e+00    0.0000000e+00    0.0000000e+00    0.0000000e+00    0.0000000e+00    0.0000000e+00    0.0000000e+00    0.0000000e+00    0.0000000e+00    0.0000000e+00    0.0000000e+00    0.0000000e+00    0.0000000e+00    0.0000000e+00    0.0000000e+00    0.0000000e+00    0.0000000e+00    0.0000000e+00    0.0000000e+00    0.0000000e+00    0.0000000e+00    0.0000000e+00    0.0000000e+00    0.0000000e+00    0.0000000e+00    0.0000000e+00    0.0000000e+00    0.0000000e+00    0.0000000e+00    0.0000000e+00    0.0000000e+00    0.0000000e+00    0.0000000e+00    0.0000000e+00    0.0000000e+00    0.0000000e+00    0.0000000e+00 
  -5.8173734e+01    0.0000000e+00    8.2078645e-04    2.7478503e-03    0.0000000e+00    0.0000000e+00    0.0000000e+00    0.0000000e+00    0.0000000e+00    0.0000000e+00    0.0000000e+00    0.0000000e+00    0.0000000e+00    0.0000000e+00    0.0000000e+00    0.0000000e+00    0.0000000e+00    0.0000000e+00    0.0000000e+00    0.0000000e+00    0.0000000e+00    0.0000000e+00    0.0000000e+00    0.0000000e+00    0.0000000e+00    0.0000000e+00    0.0000000e+00    0.0000000e+00    0.0000000e+00    0.0000000e+00    0.0000000e+00    0.0000000e+00    0.0000000e+00    0.0000000e+00    0.0000000e+00    0.0000000e+00    0.0000000e+00    0.0000000e+00    0.0000000e+00    0.0000000e+00    0.0000000e+00    0.0000000e+00    0.0000000e+00 
  -5.7758317e+01    0.0000000e+00    8.2078645e-04    2.7478503e-03    0.0000000e+00    0.0000000e+00    0.0000000e+00    0.0000000e+00    0.0000000e+00    0.0000000e+00    0.0000000e+00    0.0000000e+00    0.0000000e+00    0.0000000e+00    0.0000000e+00    0.0000000e+00    0.0000000e+00    0.0000000e+00    0.0000000e+00    0.0000000e+00    0.0000000e+00    0.0000000e+00    0.0000000e+00    0.0000000e+00    0.0000000e+00    0.0000000e+00    0.0000000e+00    0.0000000e+00    0.0000000e+00    0.0000000e+00    0.0000000e+00    0.0000000e+00    0.0000000e+00    0.0000000e+00    0.0000000e+00    0.0000000e+00    0.0000000e+00    0.0000000e+00    0.0000000e+00    0.0000000e+00    0.0000000e+00    0.0000000e+00    0.0000000e+00 
  -5.7341745e+01    0.0000000e+00    8.2078646e-04    2.7478503e-03    0.0000000e+00    0.0000000e+00    0.0000000e+00    0.0000000e+00    0.0000000e+00    0.0000000e+00    0.0000000e+00    0.0000000e+00    0.0000000e+00    0.0000000e+00    0.0000000e+00    0.0000000e+00    0.0000000e+00    0.0000000e+00    0.0000000e+00    0.0000000e+00    0.0000000e+00    0.0000000e+00    0.0000000e+00    0.0000000e+00    0.0000000e+00    0.0000000e+00    0.0000000e+00    0.0000000e+00    0.0000000e+00    0.0000000e+00    0.0000000e+00    0.0000000e+00    0.0000000e+00    0.0000000e+00    0.0000000e+00    0.0000000e+00    0.0000000e+00    0.0000000e+00    0.0000000e+00    0.0000000e+00    0.0000000e+00    0.0000000e+00    0.0000000e+00 
  -5.6923976e+01    0.0000000e+00    8.2078647e-04    2.7478503e-03    0.0000000e+00    0.0000000e+00    0.0000000e+00    0.0000000e+00    0.0000000e+00    0.0000000e+00    0.0000000e+00    0.0000000e+00    0.0000000e+00    0.0000000e+00    0.0000000e+00    0.0000000e+00    0.0000000e+00    0.0000000e+00    0.0000000e+00    0.0000000e+00    0.0000000e+00    0.0000000e+00    0.0000000e+00    0.0000000e+00    0.0000000e+00    0.0000000e+00    0.0000000e+00    0.0000000e+00    0.0000000e+00    0.0000000e+00    0.0000000e+00    0.0000000e+00    0.0000000e+00    0.0000000e+00    0.0000000e+00    0.0000000e+00    0.0000000e+00    0.0000000e+00    0.0000000e+00    0.0000000e+00    0.0000000e+00    0.0000000e+00    0.0000000e+00 
  -5.6504967e+01    0.0000000e+00    8.2078647e-04    2.7478503e-03    0.0000000e+00    0.0000000e+00    0.0000000e+00    0.0000000e+00    0.0000000e+00    0.0000000e+00    0.0000000e+00    0.0000000e+00    0.0000000e+00    0.0000000e+00    0.0000000e+00    0.0000000e+00    0.0000000e+00    0.0000000e+00    0.0000000e+00    0.0000000e+00    0.0000000e+00    0.0000000e+00    0.0000000e+00    0.0000000e+00    0.0000000e+00    0.0000000e+00    0.0000000e+00    0.0000000e+00    0.0000000e+00    0.0000000e+00    0.0000000e+00    0.0000000e+00    0.0000000e+00    0.0000000e+00    0.0000000e+00    0.0000000e+00    0.0000000e+00    0.0000000e+00    0.0000000e+00    0.0000000e+00    0.0000000e+00    0.0000000e+00    0.0000000e+00 
  -5.6084674e+01    0.0000000e+00    8.2078647e-04    2.7478503e-03    0.0000000e+00    0.0000000e+00    0.0000000e+00    0.0000000e+00    0.0000000e+00    0.0000000e+00    0.0000000e+00    0.0000000e+00    0.0000000e+00    0.0000000e+00    0.0000000e+00    0.0000000e+00    0.0000000e+00    0.0000000e+00    0.0000000e+00    0.0000000e+00    0.0000000e+00    0.0000000e+00    0.0000000e+00    0.0000000e+00    0.0000000e+00    0.0000000e+00    0.0000000e+00    0.0000000e+00    0.0000000e+00    0.0000000e+00    0.0000000e+00    0.0000000e+00    0.0000000e+00    0.0000000e+00    0.0000000e+00    0.0000000e+00    0.0000000e+00    0.0000000e+00    0.0000000e+00    0.0000000e+00    0.0000000e+00    0.0000000e+00    0.0000000e+00 
  -5.5663041e+01    0.0000000e+00    8.2078647e-04    2.7478503e-03    0.0000000e+00    0.0000000e+00    0.0000000e+00    0.0000000e+00    0.0000000e+00    0.0000000e+00    0.0000000e+00    0.0000000e+00    0.0000000e+00    0.0000000e+00    0.0000000e+00    0.0000000e+00    0.0000000e+00    0.0000000e+00    0.0000000e+00    0.0000000e+00    0.0000000e+00    0.0000000e+00    0.0000000e+00    0.0000000e+00    0.0000000e+00    0.0000000e+00    0.0000000e+00    0.0000000e+00    0.0000000e+00    0.0000000e+00    0.0000000e+00    0.0000000e+00    0.0000000e+00    0.0000000e+00    0.0000000e+00    0.0000000e+00    0.0000000e+00    0.0000000e+00    0.0000000e+00    0.0000000e+00    0.0000000e+00    0.0000000e+00    0.0000000e+00 
  -5.5240028e+01    0.0000000e+00    8.2078645e-04    2.7478503e-03    0.0000000e+00    0.0000000e+00    0.0000000e+00    0.0000000e+00    0.0000000e+00    0.0000000e+00    0.0000000e+00    0.0000000e+00    0.0000000e+00    0.0000000e+00    0.0000000e+00    0.0000000e+00    0.0000000e+00    0.0000000e+00    0.0000000e+00    0.0000000e+00    0.0000000e+00    0.0000000e+00    0.0000000e+00    0.0000000e+00    0.0000000e+00    0.0000000e+00    0.0000000e+00    0.0000000e+00    0.0000000e+00    0.0000000e+00    0.0000000e+00    0.0000000e+00    0.0000000e+00    0.0000000e+00    0.0000000e+00    0.0000000e+00    0.0000000e+00    0.0000000e+00    0.0000000e+00    0.0000000e+00    0.0000000e+00    0.0000000e+00    0.0000000e+00 
  -5.4901618e+01    0.0000000e+00    8.2078644e-04    2.7478503e-03    0.0000000e+00    0.0000000e+00    0.0000000e+00    0.0000000e+00    0.0000000e+00    0.0000000e+00    0.0000000e+00    0.0000000e+00    0.0000000e+00    0.0000000e+00    0.0000000e+00    0.0000000e+00    0.0000000e+00    0.0000000e+00    0.0000000e+00    0.0000000e+00    0.0000000e+00    0.0000000e+00    0.0000000e+00    0.0000000e+00    0.0000000e+00    0.0000000e+00    0.0000000e+00    0.0000000e+00    0.0000000e+00    0.0000000e+00    0.0000000e+00    0.0000000e+00    0.0000000e+00    0.0000000e+00    0.0000000e+00    0.0000000e+00    0.0000000e+00    0.0000000e+00    0.0000000e+00    0.0000000e+00    0.0000000e+00    0.0000000e+00    0.0000000e+00 
  -5.4478605e+01    0.0000000e+00    8.2078646e-04    2.7478503e-03    0.0000000e+00    0.0000000e+00    0.0000000e+00    0.0000000e+00    0.0000000e+00    0.0000000e+00    0.0000000e+00    0.0000000e+00    0.0000000e+00    0.0000000e+00    0.0000000e+00    0.0000000e+00    0.0000000e+00    0.0000000e+00    0.0000000e+00    0.0000000e+00    0.0000000e+00    0.0000000e+00    0.0000000e+00    0.0000000e+00    0.0000000e+00    0.0000000e+00    0.0000000e+00    0.0000000e+00    0.0000000e+00    0.0000000e+00    0.0000000e+00    0.0000000e+00    0.0000000e+00    0.0000000e+00    0.0000000e+00    0.0000000e+00    0.0000000e+00    0.0000000e+00    0.0000000e+00    0.0000000e+00    0.0000000e+00    0.0000000e+00    0.0000000e+00 
  -5.4140195e+01    0.0000000e+00    8.2078647e-04    2.7478503e-03    0.0000000e+00    0.0000000e+00    0.0000000e+00    0.0000000e+00    0.0000000e+00    0.0000000e+00    0.0000000e+00    0.0000000e+00    0.0000000e+00    0.0000000e+00    0.0000000e+00    0.0000000e+00    0.0000000e+00    0.0000000e+00    0.0000000e+00    0.0000000e+00    0.0000000e+00    0.0000000e+00    0.0000000e+00    0.0000000e+00    0.0000000e+00    0.0000000e+00    0.0000000e+00    0.0000000e+00    0.0000000e+00    0.0000000e+00    0.0000000e+00    0.0000000e+00    0.0000000e+00    0.0000000e+00    0.0000000e+00    0.0000000e+00    0.0000000e+00    0.0000000e+00    0.0000000e+00    0.0000000e+00    0.0000000e+00    0.0000000e+00    0.0000000e+00 
  -5.3717182e+01    0.0000000e+00    8.2078647e-04    2.7478503e-03    0.0000000e+00    0.0000000e+00    0.0000000e+00    0.0000000e+00    0.0000000e+00    0.0000000e+00    0.0000000e+00    0.0000000e+00    0.0000000e+00    0.0000000e+00    0.0000000e+00    0.0000000e+00    0.0000000e+00    0.0000000e+00    0.0000000e+00    0.0000000e+00    0.0000000e+00    0.0000000e+00    0.0000000e+00    0.0000000e+00    0.0000000e+00    0.0000000e+00    0.0000000e+00    0.0000000e+00    0.0000000e+00    0.0000000e+00    0.0000000e+00    0.0000000e+00    0.0000000e+00    0.0000000e+00    0.0000000e+00    0.0000000e+00    0.0000000e+00    0.0000000e+00    0.0000000e+00    0.0000000e+00    0.0000000e+00    0.0000000e+00    0.0000000e+00 
  -5.3378772e+01    0.0000000e+00    8.2078647e-04    2.7478504e-03    0.0000000e+00    0.0000000e+00    0.0000000e+00    0.0000000e+00    0.0000000e+00    0.0000000e+00    0.0000000e+00    0.0000000e+00    0.0000000e+00    0.0000000e+00    0.0000000e+00    0.0000000e+00    0.0000000e+00    0.0000000e+00    0.0000000e+00    0.0000000e+00    0.0000000e+00    0.0000000e+00    0.0000000e+00    0.0000000e+00    0.0000000e+00    0.0000000e+00    0.0000000e+00    0.0000000e+00    0.0000000e+00    0.0000000e+00    0.0000000e+00    0.0000000e+00    0.0000000e+00    0.0000000e+00    0.0000000e+00    0.0000000e+00    0.0000000e+00    0.0000000e+00    0.0000000e+00    0.0000000e+00    0.0000000e+00    0.0000000e+00    0.0000000e+00 
  -5.2955759e+01    0.0000000e+00    8.2078647e-04    2.7478504e-03    0.0000000e+00    0.0000000e+00    0.0000000e+00    0.0000000e+00    0.0000000e+00    0.0000000e+00    0.0000000e+00    0.0000000e+00    0.0000000e+00    0.0000000e+00    0.0000000e+00    0.0000000e+00    0.0000000e+00    0.0000000e+00    0.0000000e+00    0.0000000e+00    0.0000000e+00    0.0000000e+00    0.0000000e+00    0.0000000e+00    0.0000000e+00    0.0000000e+00    0.0000000e+00    0.0000000e+00    0.0000000e+00    0.0000000e+00    0.0000000e+00    0.0000000e+00    0.0000000e+00    0.0000000e+00    0.0000000e+00    0.0000000e+00    0.0000000e+00    0.0000000e+00    0.0000000e+00    0.0000000e+00    0.0000000e+00    0.0000000e+00    0.0000000e+00 
  -5.2617349e+01    0.0000000e+00    8.2078647e-04    2.7478503e-03    0.0000000e+00    0.0000000e+00    0.0000000e+00    0.0000000e+00    0.0000000e+00    0.0000000e+00    0.0000000e+00    0.0000000e+00    0.0000000e+00    0.0000000e+00    0.0000000e+00    0.0000000e+00    0.0000000e+00    0.0000000e+00    0.0000000e+00    0.0000000e+00    0.0000000e+00    0.0000000e+00    0.0000000e+00    0.0000000e+00    0.0000000e+00    0.0000000e+00    0.0000000e+00    0.0000000e+00    0.0000000e+00    0.0000000e+00    0.0000000e+00    0.0000000e+00    0.0000000e+00    0.0000000e+00    0.0000000e+00    0.0000000e+00    0.0000000e+00    0.0000000e+00    0.0000000e+00    0.0000000e+00    0.0000000e+00    0.0000000e+00    0.0000000e+00 
  -5.2194336e+01    0.0000000e+00    8.2078646e-04    2.7478503e-03    0.0000000e+00    0.0000000e+00    0.0000000e+00    0.0000000e+00    0.0000000e+00    0.0000000e+00    0.0000000e+00    0.0000000e+00    0.0000000e+00    0.0000000e+00    0.0000000e+00    0.0000000e+00    0.0000000e+00    0.0000000e+00    0.0000000e+00    0.0000000e+00    0.0000000e+00    0.0000000e+00    0.0000000e+00    0.0000000e+00    0.0000000e+00    0.0000000e+00    0.0000000e+00    0.0000000e+00    0.0000000e+00    0.0000000e+00    0.0000000e+00    0.0000000e+00    0.0000000e+00    0.0000000e+00    0.0000000e+00    0.0000000e+00    0.0000000e+00    0.0000000e+00    0.0000000e+00    0.0000000e+00    0.0000000e+00    0.0000000e+00    0.0000000e+00 
  -5.1855925e+01    0.0000000e+00    8.2078646e-04    2.7478503e-03    0.0000000e+00    0.0000000e+00    0.0000000e+00    0.0000000e+00    0.0000000e+00    0.0000000e+00    0.0000000e+00    0.0000000e+00    0.0000000e+00    0.0000000e+00    0.0000000e+00    0.0000000e+00    0.0000000e+00    0.0000000e+00    0.0000000e+00    0.0000000e+00    0.0000000e+00    0.0000000e+00    0.0000000e+00    0.0000000e+00    0.0000000e+00    0.0000000e+00    0.0000000e+00    0.0000000e+00    0.0000000e+00    0.0000000e+00    0.0000000e+00    0.0000000e+00    0.0000000e+00    0.0000000e+00    0.0000000e+00    0.0000000e+00    0.0000000e+00    0.0000000e+00    0.0000000e+00    0.0000000e+00    0.0000000e+00    0.0000000e+00    0.0000000e+00 
  -5.1432913e+01    0.0000000e+00    8.2078647e-04    2.7478503e-03    0.0000000e+00    0.0000000e+00    0.0000000e+00    0.0000000e+00    0.0000000e+00    0.0000000e+00    0.0000000e+00    0.0000000e+00    0.0000000e+00    0.0000000e+00    0.0000000e+00    0.0000000e+00    0.0000000e+00    0.0000000e+00    0.0000000e+00    0.0000000e+00    0.0000000e+00    0.0000000e+00    0.0000000e+00    0.0000000e+00    0.0000000e+00    0.0000000e+00    0.0000000e+00    0.0000000e+00    0.0000000e+00    0.0000000e+00    0.0000000e+00    0.0000000e+00    0.0000000e+00    0.0000000e+00    0.0000000e+00    0.0000000e+00    0.0000000e+00    0.0000000e+00    0.0000000e+00    0.0000000e+00    0.0000000e+00    0.0000000e+00    0.0000000e+00 
  -5.1094502e+01    0.0000000e+00    8.2078647e-04    2.7478503e-03    0.0000000e+00    0.0000000e+00    0.0000000e+00    0.0000000e+00    0.0000000e+00    0.0000000e+00    0.0000000e+00    0.0000000e+00    0.0000000e+00    0.0000000e+00    0.0000000e+00    0.0000000e+00    0.0000000e+00    0.0000000e+00    0.0000000e+00    0.0000000e+00    0.0000000e+00    0.0000000e+00    0.0000000e+00    0.0000000e+00    0.0000000e+00    0.0000000e+00    0.0000000e+00    0.0000000e+00    0.0000000e+00    0.0000000e+00    0.0000000e+00    0.0000000e+00    0.0000000e+00    0.0000000e+00    0.0000000e+00    0.0000000e+00    0.0000000e+00    0.0000000e+00    0.0000000e+00    0.0000000e+00    0.0000000e+00    0.0000000e+00    0.0000000e+00 
  -5.0671489e+01    0.0000000e+00    8.2078647e-04    2.7478503e-03    0.0000000e+00    0.0000000e+00    0.0000000e+00    0.0000000e+00    0.0000000e+00    0.0000000e+00    0.0000000e+00    0.0000000e+00    0.0000000e+00    0.0000000e+00    0.0000000e+00    0.0000000e+00    0.0000000e+00    0.0000000e+00    0.0000000e+00    0.0000000e+00    0.0000000e+00    0.0000000e+00    0.0000000e+00    0.0000000e+00    0.0000000e+00    0.0000000e+00    0.0000000e+00    0.0000000e+00    0.0000000e+00    0.0000000e+00    0.0000000e+00    0.0000000e+00    0.0000000e+00    0.0000000e+00    0.0000000e+00    0.0000000e+00    0.0000000e+00    0.0000000e+00    0.0000000e+00    0.0000000e+00    0.0000000e+00    0.0000000e+00    0.0000000e+00 
  -5.0333079e+01    0.0000000e+00    8.2078647e-04    2.7478504e-03    0.0000000e+00    0.0000000e+00    0.0000000e+00    0.0000000e+00    0.0000000e+00    0.0000000e+00    0.0000000e+00    0.0000000e+00    0.0000000e+00    0.0000000e+00    0.0000000e+00    0.0000000e+00    0.0000000e+00    0.0000000e+00    0.0000000e+00    0.0000000e+00    0.0000000e+00    0.0000000e+00    0.0000000e+00    0.0000000e+00    0.0000000e+00    0.0000000e+00    0.0000000e+00    0.0000000e+00    0.0000000e+00    0.0000000e+00    0.0000000e+00    0.0000000e+00    0.0000000e+00    0.0000000e+00    0.0000000e+00    0.0000000e+00    0.0000000e+00    0.0000000e+00    0.0000000e+00    0.0000000e+00    0.0000000e+00    0.0000000e+00    0.0000000e+00 
  -4.9910066e+01    0.0000000e+00    8.2078647e-04    2.7478504e-03    0.0000000e+00    0.0000000e+00    0.0000000e+00    0.0000000e+00    0.0000000e+00    0.0000000e+00    0.0000000e+00    0.0000000e+00    0.0000000e+00    0.0000000e+00    0.0000000e+00    0.0000000e+00    0.0000000e+00    0.0000000e+00    0.0000000e+00    0.0000000e+00    0.0000000e+00    0.0000000e+00    0.0000000e+00    0.0000000e+00    0.0000000e+00    0.0000000e+00    0.0000000e+00    0.0000000e+00    0.0000000e+00    0.0000000e+00    0.0000000e+00    0.0000000e+00    0.0000000e+00    0.0000000e+00    0.0000000e+00    0.0000000e+00    0.0000000e+00    0.0000000e+00    0.0000000e+00    0.0000000e+00    0.0000000e+00    0.0000000e+00    0.0000000e+00 
  -4.9571656e+01    0.0000000e+00    8.2078647e-04    2.7478504e-03    0.0000000e+00    0.0000000e+00    0.0000000e+00    0.0000000e+00    0.0000000e+00    0.0000000e+00    0.0000000e+00    0.0000000e+00    0.0000000e+00    0.0000000e+00    0.0000000e+00    0.0000000e+00    0.0000000e+00    0.0000000e+00    0.0000000e+00    0.0000000e+00    0.0000000e+00    0.0000000e+00    0.0000000e+00    0.0000000e+00    0.0000000e+00    0.0000000e+00    0.0000000e+00    0.0000000e+00    0.0000000e+00    0.0000000e+00    0.0000000e+00    0.0000000e+00    0.0000000e+00    0.0000000e+00    0.0000000e+00    0.0000000e+00    0.0000000e+00    0.0000000e+00    0.0000000e+00    0.0000000e+00    0.0000000e+00    0.0000000e+00    0.0000000e+00 
  -4.9148643e+01    0.0000000e+00    8.2078646e-04    2.7478503e-03    0.0000000e+00    0.0000000e+00    0.0000000e+00    0.0000000e+00    0.0000000e+00    0.0000000e+00    0.0000000e+00    0.0000000e+00    0.0000000e+00    0.0000000e+00    0.0000000e+00    0.0000000e+00    0.0000000e+00    0.0000000e+00    0.0000000e+00    0.0000000e+00    0.0000000e+00    0.0000000e+00    0.0000000e+00    0.0000000e+00    0.0000000e+00    0.0000000e+00    0.0000000e+00    0.0000000e+00    0.0000000e+00    0.0000000e+00    0.0000000e+00    0.0000000e+00    0.0000000e+00    0.0000000e+00    0.0000000e+00    0.0000000e+00    0.0000000e+00    0.0000000e+00    0.0000000e+00    0.0000000e+00    0.0000000e+00    0.0000000e+00    0.0000000e+00 
  -4.8810233e+01    0.0000000e+00    8.2078647e-04    2.7478503e-03    0.0000000e+00    0.0000000e+00    0.0000000e+00    0.0000000e+00    0.0000000e+00    0.0000000e+00    0.0000000e+00    0.0000000e+00    0.0000000e+00    0.0000000e+00    0.0000000e+00    0.0000000e+00    0.0000000e+00    0.0000000e+00    0.0000000e+00    0.0000000e+00    0.0000000e+00    0.0000000e+00    0.0000000e+00    0.0000000e+00    0.0000000e+00    0.0000000e+00    0.0000000e+00    0.0000000e+00    0.0000000e+00    0.0000000e+00    0.0000000e+00    0.0000000e+00    0.0000000e+00    0.0000000e+00    0.0000000e+00    0.0000000e+00    0.0000000e+00    0.0000000e+00    0.0000000e+00    0.0000000e+00    0.0000000e+00    0.0000000e+00    0.0000000e+00 
  -4.8387220e+01    0.0000000e+00    8.2078647e-04    2.7478503e-03    0.0000000e+00    0.0000000e+00    0.0000000e+00    0.0000000e+00    0.0000000e+00    0.0000000e+00    0.0000000e+00    0.0000000e+00    0.0000000e+00    0.0000000e+00    0.0000000e+00    0.0000000e+00    0.0000000e+00    0.0000000e+00    0.0000000e+00    0.0000000e+00    0.0000000e+00    0.0000000e+00    0.0000000e+00    0.0000000e+00    0.0000000e+00    0.0000000e+00    0.0000000e+00    0.0000000e+00    0.0000000e+00    0.0000000e+00    0.0000000e+00    0.0000000e+00    0.0000000e+00    0.0000000e+00    0.0000000e+00    0.0000000e+00    0.0000000e+00    0.0000000e+00    0.0000000e+00    0.0000000e+00    0.0000000e+00    0.0000000e+00    0.0000000e+00 
  -4.8048810e+01    0.0000000e+00    8.2078647e-04    2.7478503e-03    0.0000000e+00    0.0000000e+00    0.0000000e+00    0.0000000e+00    0.0000000e+00    0.0000000e+00    0.0000000e+00    0.0000000e+00    0.0000000e+00    0.0000000e+00    0.0000000e+00    0.0000000e+00    0.0000000e+00    0.0000000e+00    0.0000000e+00    0.0000000e+00    0.0000000e+00    0.0000000e+00    0.0000000e+00    0.0000000e+00    0.0000000e+00    0.0000000e+00    0.0000000e+00    0.0000000e+00    0.0000000e+00    0.0000000e+00    0.0000000e+00    0.0000000e+00    0.0000000e+00    0.0000000e+00    0.0000000e+00    0.0000000e+00    0.0000000e+00    0.0000000e+00    0.0000000e+00    0.0000000e+00    0.0000000e+00    0.0000000e+00    0.0000000e+00 
  -4.7625797e+01    0.0000000e+00    8.2078647e-04    2.7478504e-03    0.0000000e+00    0.0000000e+00    0.0000000e+00    0.0000000e+00    0.0000000e+00    0.0000000e+00    0.0000000e+00    0.0000000e+00    0.0000000e+00    0.0000000e+00    0.0000000e+00    0.0000000e+00    0.0000000e+00    0.0000000e+00    0.0000000e+00    0.0000000e+00    0.0000000e+00    0.0000000e+00    0.0000000e+00    0.0000000e+00    0.0000000e+00    0.0000000e+00    0.0000000e+00    0.0000000e+00    0.0000000e+00    0.0000000e+00    0.0000000e+00    0.0000000e+00    0.0000000e+00    0.0000000e+00    0.0000000e+00    0.0000000e+00    0.0000000e+00    0.0000000e+00    0.0000000e+00    0.0000000e+00    0.0000000e+00    0.0000000e+00    0.0000000e+00 
  -4.7287387e+01    0.0000000e+00    8.2078647e-04    2.7478504e-03    0.0000000e+00    0.0000000e+00    0.0000000e+00    0.0000000e+00    0.0000000e+00    0.0000000e+00    0.0000000e+00    0.0000000e+00    0.0000000e+00    0.0000000e+00    0.0000000e+00    0.0000000e+00    0.0000000e+00    0.0000000e+00    0.0000000e+00    0.0000000e+00    0.0000000e+00    0.0000000e+00    0.0000000e+00    0.0000000e+00    0.0000000e+00    0.0000000e+00    0.0000000e+00    0.0000000e+00    0.0000000e+00    0.0000000e+00    0.0000000e+00    0.0000000e+00    0.0000000e+00    0.0000000e+00    0.0000000e+00    0.0000000e+00    0.0000000e+00    0.0000000e+00    0.0000000e+00    0.0000000e+00    0.0000000e+00    0.0000000e+00    0.0000000e+00 
  -4.6864374e+01    0.0000000e+00    8.2078647e-04    2.7478504e-03    0.0000000e+00    0.0000000e+00    0.0000000e+00    0.0000000e+00    0.0000000e+00    0.0000000e+00    0.0000000e+00    0.0000000e+00    0.0000000e+00    0.0000000e+00    0.0000000e+00    0.0000000e+00    0.0000000e+00    0.0000000e+00    0.0000000e+00    0.0000000e+00    0.0000000e+00    0.0000000e+00    0.0000000e+00    0.0000000e+00    0.0000000e+00    0.0000000e+00    0.0000000e+00    0.0000000e+00    0.0000000e+00    0.0000000e+00    0.0000000e+00    0.0000000e+00    0.0000000e+00    0.0000000e+00    0.0000000e+00    0.0000000e+00    0.0000000e+00    0.0000000e+00    0.0000000e+00    0.0000000e+00    0.0000000e+00    0.0000000e+00    0.0000000e+00 
  -4.6525964e+01    0.0000000e+00    8.2078647e-04    2.7478504e-03    0.0000000e+00    0.0000000e+00    0.0000000e+00    0.0000000e+00    0.0000000e+00    0.0000000e+00    0.0000000e+00    0.0000000e+00    0.0000000e+00    0.0000000e+00    0.0000000e+00    0.0000000e+00    0.0000000e+00    0.0000000e+00    0.0000000e+00    0.0000000e+00    0.0000000e+00    0.0000000e+00    0.0000000e+00    0.0000000e+00    0.0000000e+00    0.0000000e+00    0.0000000e+00    0.0000000e+00    0.0000000e+00    0.0000000e+00    0.0000000e+00    0.0000000e+00    0.0000000e+00    0.0000000e+00    0.0000000e+00    0.0000000e+00    0.0000000e+00    0.0000000e+00    0.0000000e+00    0.0000000e+00    0.0000000e+00    0.0000000e+00    0.0000000e+00 
  -4.6102951e+01    0.0000000e+00    8.2078647e-04    2.7478504e-03    0.0000000e+00    0.0000000e+00    0.0000000e+00    0.0000000e+00    0.0000000e+00    0.0000000e+00    0.0000000e+00    0.0000000e+00    0.0000000e+00    0.0000000e+00    0.0000000e+00    0.0000000e+00    0.0000000e+00    0.0000000e+00    0.0000000e+00    0.0000000e+00    0.0000000e+00    0.0000000e+00    0.0000000e+00    0.0000000e+00    0.0000000e+00    0.0000000e+00    0.0000000e+00    0.0000000e+00    0.0000000e+00    0.0000000e+00    0.0000000e+00    0.0000000e+00    0.0000000e+00    0.0000000e+00    0.0000000e+00    0.0000000e+00    0.0000000e+00    0.0000000e+00    0.0000000e+00    0.0000000e+00    0.0000000e+00    0.0000000e+00    0.0000000e+00 
  -4.5764541e+01    0.0000000e+00    8.2078648e-04    2.7478504e-03    0.0000000e+00    0.0000000e+00    0.0000000e+00    0.0000000e+00    0.0000000e+00    0.0000000e+00    0.0000000e+00    0.0000000e+00    0.0000000e+00    0.0000000e+00    0.0000000e+00    0.0000000e+00    0.0000000e+00    0.0000000e+00    0.0000000e+00    0.0000000e+00    0.0000000e+00    0.0000000e+00    0.0000000e+00    0.0000000e+00    0.0000000e+00    0.0000000e+00    0.0000000e+00    0.0000000e+00    0.0000000e+00    0.0000000e+00    0.0000000e+00    0.0000000e+00    0.0000000e+00    0.0000000e+00    0.0000000e+00    0.0000000e+00    0.0000000e+00    0.0000000e+00    0.0000000e+00    0.0000000e+00    0.0000000e+00    0.0000000e+00    0.0000000e+00 
  -4.5341528e+01    0.0000000e+00    8.2078648e-04    2.7478504e-03    0.0000000e+00    0.0000000e+00    0.0000000e+00    0.0000000e+00    0.0000000e+00    0.0000000e+00    0.0000000e+00    0.0000000e+00    0.0000000e+00    0.0000000e+00    0.0000000e+00    0.0000000e+00    0.0000000e+00    0.0000000e+00    0.0000000e+00    0.0000000e+00    0.0000000e+00    0.0000000e+00    0.0000000e+00    0.0000000e+00    0.0000000e+00    0.0000000e+00    0.0000000e+00    0.0000000e+00    0.0000000e+00    0.0000000e+00    0.0000000e+00    0.0000000e+00    0.0000000e+00    0.0000000e+00    0.0000000e+00    0.0000000e+00    0.0000000e+00    0.0000000e+00    0.0000000e+00    0.0000000e+00    0.0000000e+00    0.0000000e+00    0.0000000e+00 
  -4.5003117e+01    0.0000000e+00    8.2078648e-04    2.7478504e-03    0.0000000e+00    0.0000000e+00    0.0000000e+00    0.0000000e+00    0.0000000e+00    0.0000000e+00    0.0000000e+00    0.0000000e+00    0.0000000e+00    0.0000000e+00    0.0000000e+00    0.0000000e+00    0.0000000e+00    0.0000000e+00    0.0000000e+00    0.0000000e+00    0.0000000e+00    0.0000000e+00    0.0000000e+00    0.0000000e+00    0.0000000e+00    0.0000000e+00    0.0000000e+00    0.0000000e+00    0.0000000e+00    0.0000000e+00    0.0000000e+00    0.0000000e+00    0.0000000e+00    0.0000000e+00    0.0000000e+00    0.0000000e+00    0.0000000e+00    0.0000000e+00    0.0000000e+00    0.0000000e+00    0.0000000e+00    0.0000000e+00    0.0000000e+00 
  -4.4580105e+01    0.0000000e+00    8.2078648e-04    2.7478504e-03    0.0000000e+00    0.0000000e+00    0.0000000e+00    0.0000000e+00    0.0000000e+00    0.0000000e+00    0.0000000e+00    0.0000000e+00    0.0000000e+00    0.0000000e+00    0.0000000e+00    0.0000000e+00    0.0000000e+00    0.0000000e+00    0.0000000e+00    0.0000000e+00    0.0000000e+00    0.0000000e+00    0.0000000e+00    0.0000000e+00    0.0000000e+00    0.0000000e+00    0.0000000e+00    0.0000000e+00    0.0000000e+00    0.0000000e+00    0.0000000e+00    0.0000000e+00    0.0000000e+00    0.0000000e+00    0.0000000e+00    0.0000000e+00    0.0000000e+00    0.0000000e+00    0.0000000e+00    0.0000000e+00    0.0000000e+00    0.0000000e+00    0.0000000e+00 
  -4.4241694e+01    0.0000000e+00    8.2078648e-04    2.7478504e-03    0.0000000e+00    0.0000000e+00    0.0000000e+00    0.0000000e+00    0.0000000e+00    0.0000000e+00    0.0000000e+00    0.0000000e+00    0.0000000e+00    0.0000000e+00    0.0000000e+00    0.0000000e+00    0.0000000e+00    0.0000000e+00    0.0000000e+00    0.0000000e+00    0.0000000e+00    0.0000000e+00    0.0000000e+00    0.0000000e+00    0.0000000e+00    0.0000000e+00    0.0000000e+00    0.0000000e+00    0.0000000e+00    0.0000000e+00    0.0000000e+00    0.0000000e+00    0.0000000e+00    0.0000000e+00    0.0000000e+00    0.0000000e+00    0.0000000e+00    0.0000000e+00    0.0000000e+00    0.0000000e+00    0.0000000e+00    0.0000000e+00    0.0000000e+00 
  -4.3818681e+01    0.0000000e+00    8.2078649e-04    2.7478504e-03    0.0000000e+00    0.0000000e+00    0.0000000e+00    0.0000000e+00    0.0000000e+00    0.0000000e+00    0.0000000e+00    0.0000000e+00    0.0000000e+00    0.0000000e+00    0.0000000e+00    0.0000000e+00    0.0000000e+00    0.0000000e+00    0.0000000e+00    0.0000000e+00    0.0000000e+00    0.0000000e+00    0.0000000e+00    0.0000000e+00    0.0000000e+00    0.0000000e+00    0.0000000e+00    0.0000000e+00    0.0000000e+00    0.0000000e+00    0.0000000e+00    0.0000000e+00    0.0000000e+00    0.0000000e+00    0.0000000e+00    0.0000000e+00    0.0000000e+00    0.0000000e+00    0.0000000e+00    0.0000000e+00    0.0000000e+00    0.0000000e+00    0.0000000e+00 
  -4.3480271e+01    0.0000000e+00    8.2078642e-04    2.7478502e-03    0.0000000e+00    0.0000000e+00    0.0000000e+00    0.0000000e+00    0.0000000e+00    0.0000000e+00    0.0000000e+00    0.0000000e+00    0.0000000e+00    0.0000000e+00    0.0000000e+00    0.0000000e+00    0.0000000e+00    0.0000000e+00    0.0000000e+00    0.0000000e+00    0.0000000e+00    0.0000000e+00    0.0000000e+00    0.0000000e+00    0.0000000e+00    0.0000000e+00    0.0000000e+00    0.0000000e+00    0.0000000e+00    0.0000000e+00    0.0000000e+00    0.0000000e+00    0.0000000e+00    0.0000000e+00    0.0000000e+00    0.0000000e+00    0.0000000e+00    0.0000000e+00    0.0000000e+00    0.0000000e+00    0.0000000e+00    0.0000000e+00    0.0000000e+00 
  -4.3057258e+01    0.0000000e+00    8.2078636e-04    2.7478500e-03    0.0000000e+00    0.0000000e+00    0.0000000e+00    0.0000000e+00    0.0000000e+00    0.0000000e+00    0.0000000e+00    0.0000000e+00    0.0000000e+00    0.0000000e+00    0.0000000e+00    0.0000000e+00    0.0000000e+00    0.0000000e+00    0.0000000e+00    0.0000000e+00    0.0000000e+00    0.0000000e+00    0.0000000e+00    0.0000000e+00    0.0000000e+00    0.0000000e+00    0.0000000e+00    0.0000000e+00    0.0000000e+00    0.0000000e+00    0.0000000e+00    0.0000000e+00    0.0000000e+00    0.0000000e+00    0.0000000e+00    0.0000000e+00    0.0000000e+00    0.0000000e+00    0.0000000e+00    0.0000000e+00    0.0000000e+00    0.0000000e+00    0.0000000e+00 
  -4.2718848e+01    0.0000000e+00    8.2078635e-04    2.7478500e-03    0.0000000e+00    0.0000000e+00    0.0000000e+00    0.0000000e+00    0.0000000e+00    0.0000000e+00    0.0000000e+00    0.0000000e+00    0.0000000e+00    0.0000000e+00    0.0000000e+00    0.0000000e+00    0.0000000e+00    0.0000000e+00    0.0000000e+00    0.0000000e+00    0.0000000e+00    0.0000000e+00    0.0000000e+00    0.0000000e+00    0.0000000e+00    0.0000000e+00    0.0000000e+00    0.0000000e+00    0.0000000e+00    0.0000000e+00    0.0000000e+00    0.0000000e+00    0.0000000e+00    0.0000000e+00    0.0000000e+00    0.0000000e+00    0.0000000e+00    0.0000000e+00    0.0000000e+00    0.0000000e+00    0.0000000e+00    0.0000000e+00    0.0000000e+00 
  -4.2295835e+01    0.0000000e+00    8.2078639e-04    2.7478501e-03    0.0000000e+00    0.0000000e+00    0.0000000e+00    0.0000000e+00    0.0000000e+00    0.0000000e+00    0.0000000e+00    0.0000000e+00    0.0000000e+00    0.0000000e+00    0.0000000e+00    0.0000000e+00    0.0000000e+00    0.0000000e+00    0.0000000e+00    0.0000000e+00    0.0000000e+00    0.0000000e+00    0.0000000e+00    0.0000000e+00    0.0000000e+00    0.0000000e+00    0.0000000e+00    0.0000000e+00    0.0000000e+00    0.0000000e+00    0.0000000e+00    0.0000000e+00    0.0000000e+00    0.0000000e+00    0.0000000e+00    0.0000000e+00    0.0000000e+00    0.0000000e+00    0.0000000e+00    0.0000000e+00    0.0000000e+00    0.0000000e+00    0.0000000e+00 
  -4.1957425e+01    0.0000000e+00    8.2078640e-04    2.7478501e-03    0.0000000e+00    0.0000000e+00    0.0000000e+00    0.0000000e+00    0.0000000e+00    0.0000000e+00    0.0000000e+00    0.0000000e+00    0.0000000e+00    0.0000000e+00    0.0000000e+00    0.0000000e+00    0.0000000e+00    0.0000000e+00    0.0000000e+00    0.0000000e+00    0.0000000e+00    0.0000000e+00    0.0000000e+00    0.0000000e+00    0.0000000e+00    0.0000000e+00    0.0000000e+00    0.0000000e+00    0.0000000e+00    0.0000000e+00    0.0000000e+00    0.0000000e+00    0.0000000e+00    0.0000000e+00    0.0000000e+00    0.0000000e+00    0.0000000e+00    0.0000000e+00    0.0000000e+00    0.0000000e+00    0.0000000e+00    0.0000000e+00    0.0000000e+00 
  -4.1534412e+01    0.0000000e+00    8.2078640e-04    2.7478501e-03    0.0000000e+00    0.0000000e+00    0.0000000e+00    0.0000000e+00    0.0000000e+00    0.0000000e+00    0.0000000e+00    0.0000000e+00    0.0000000e+00    0.0000000e+00    0.0000000e+00    0.0000000e+00    0.0000000e+00    0.0000000e+00    0.0000000e+00    0.0000000e+00    0.0000000e+00    0.0000000e+00    0.0000000e+00    0.0000000e+00    0.0000000e+00    0.0000000e+00    0.0000000e+00    0.0000000e+00    0.0000000e+00    0.0000000e+00    0.0000000e+00    0.0000000e+00    0.0000000e+00    0.0000000e+00    0.0000000e+00    0.0000000e+00    0.0000000e+00    0.0000000e+00    0.0000000e+00    0.0000000e+00    0.0000000e+00    0.0000000e+00    0.0000000e+00 
  -4.1196002e+01    0.0000000e+00    8.2078640e-04    2.7478501e-03    0.0000000e+00    0.0000000e+00    0.0000000e+00    0.0000000e+00    0.0000000e+00    0.0000000e+00    0.0000000e+00    0.0000000e+00    0.0000000e+00    0.0000000e+00    0.0000000e+00    0.0000000e+00    0.0000000e+00    0.0000000e+00    0.0000000e+00    0.0000000e+00    0.0000000e+00    0.0000000e+00    0.0000000e+00    0.0000000e+00    0.0000000e+00    0.0000000e+00    0.0000000e+00    0.0000000e+00    0.0000000e+00    0.0000000e+00    0.0000000e+00    0.0000000e+00    0.0000000e+00    0.0000000e+00    0.0000000e+00    0.0000000e+00    0.0000000e+00    0.0000000e+00    0.0000000e+00    0.0000000e+00    0.0000000e+00    0.0000000e+00    0.0000000e+00 
  -4.0772989e+01    0.0000000e+00    8.2078640e-04    2.7478501e-03    0.0000000e+00    0.0000000e+00    0.0000000e+00    0.0000000e+00    0.0000000e+00    0.0000000e+00    0.0000000e+00    0.0000000e+00    0.0000000e+00    0.0000000e+00    0.0000000e+00    0.0000000e+00    0.0000000e+00    0.0000000e+00    0.0000000e+00    0.0000000e+00    0.0000000e+00    0.0000000e+00    0.0000000e+00    0.0000000e+00    0.0000000e+00    0.0000000e+00    0.0000000e+00    0.0000000e+00    0.0000000e+00    0.0000000e+00    0.0000000e+00    0.0000000e+00    0.0000000e+00    0.0000000e+00    0.0000000e+00    0.0000000e+00    0.0000000e+00    0.0000000e+00    0.0000000e+00    0.0000000e+00    0.0000000e+00    0.0000000e+00    0.0000000e+00 
  -4.0434579e+01    0.0000000e+00    8.2078640e-04    2.7478501e-03    0.0000000e+00    0.0000000e+00    0.0000000e+00    0.0000000e+00    0.0000000e+00    0.0000000e+00    0.0000000e+00    0.0000000e+00    0.0000000e+00    0.0000000e+00    0.0000000e+00    0.0000000e+00    0.0000000e+00    0.0000000e+00    0.0000000e+00    0.0000000e+00    0.0000000e+00    0.0000000e+00    0.0000000e+00    0.0000000e+00    0.0000000e+00    0.0000000e+00    0.0000000e+00    0.0000000e+00    0.0000000e+00    0.0000000e+00    0.0000000e+00    0.0000000e+00    0.0000000e+00    0.0000000e+00    0.0000000e+00    0.0000000e+00    0.0000000e+00    0.0000000e+00    0.0000000e+00    0.0000000e+00    0.0000000e+00    0.0000000e+00    0.0000000e+00 
  -4.0011566e+01    0.0000000e+00    8.2078640e-04    2.7478501e-03    0.0000000e+00    0.0000000e+00    0.0000000e+00    0.0000000e+00    0.0000000e+00    0.0000000e+00    0.0000000e+00    0.0000000e+00    0.0000000e+00    0.0000000e+00    0.0000000e+00    0.0000000e+00    0.0000000e+00    0.0000000e+00    0.0000000e+00    0.0000000e+00    0.0000000e+00    0.0000000e+00    0.0000000e+00    0.0000000e+00    0.0000000e+00    0.0000000e+00    0.0000000e+00    0.0000000e+00    0.0000000e+00    0.0000000e+00    0.0000000e+00    0.0000000e+00    0.0000000e+00    0.0000000e+00    0.0000000e+00    0.0000000e+00    0.0000000e+00    0.0000000e+00    0.0000000e+00    0.0000000e+00    0.0000000e+00    0.0000000e+00    0.0000000e+00 
  -3.9673156e+01    0.0000000e+00    8.2078641e-04    2.7478501e-03    0.0000000e+00    0.0000000e+00    0.0000000e+00    0.0000000e+00    0.0000000e+00    0.0000000e+00    0.0000000e+00    0.0000000e+00    0.0000000e+00    0.0000000e+00    0.0000000e+00    0.0000000e+00    0.0000000e+00    0.0000000e+00    0.0000000e+00    0.0000000e+00    0.0000000e+00    0.0000000e+00    0.0000000e+00    0.0000000e+00    0.0000000e+00    0.0000000e+00    0.0000000e+00    0.0000000e+00    0.0000000e+00    0.0000000e+00    0.0000000e+00    0.0000000e+00    0.0000000e+00    0.0000000e+00    0.0000000e+00    0.0000000e+00    0.0000000e+00    0.0000000e+00    0.0000000e+00    0.0000000e+00    0.0000000e+00    0.0000000e+00    0.0000000e+00 
  -3.9250143e+01    0.0000000e+00    8.2078641e-04    2.7478501e-03    0.0000000e+00    0.0000000e+00    0.0000000e+00    0.0000000e+00    0.0000000e+00    0.0000000e+00    0.0000000e+00    0.0000000e+00    0.0000000e+00    0.0000000e+00    0.0000000e+00    0.0000000e+00    0.0000000e+00    0.0000000e+00    0.0000000e+00    0.0000000e+00    0.0000000e+00    0.0000000e+00    0.0000000e+00    0.0000000e+00    0.0000000e+00    0.0000000e+00    0.0000000e+00    0.0000000e+00    0.0000000e+00    0.0000000e+00    0.0000000e+00    0.0000000e+00    0.0000000e+00    0.0000000e+00    0.0000000e+00    0.0000000e+00    0.0000000e+00    0.0000000e+00    0.0000000e+00    0.0000000e+00    0.0000000e+00    0.0000000e+00    0.0000000e+00 
  -3.8911732e+01    0.0000000e+00    8.2078641e-04    2.7478502e-03    0.0000000e+00    0.0000000e+00    0.0000000e+00    0.0000000e+00    0.0000000e+00    0.0000000e+00    0.0000000e+00    0.0000000e+00    0.0000000e+00    0.0000000e+00    0.0000000e+00    0.0000000e+00    0.0000000e+00    0.0000000e+00    0.0000000e+00    0.0000000e+00    0.0000000e+00    0.0000000e+00    0.0000000e+00    0.0000000e+00    0.0000000e+00    0.0000000e+00    0.0000000e+00    0.0000000e+00    0.0000000e+00    0.0000000e+00    0.0000000e+00    0.0000000e+00    0.0000000e+00    0.0000000e+00    0.0000000e+00    0.0000000e+00    0.0000000e+00    0.0000000e+00    0.0000000e+00    0.0000000e+00    0.0000000e+00    0.0000000e+00    0.0000000e+00 
  -3.8488720e+01    0.0000000e+00    8.2078641e-04    2.7478502e-03    0.0000000e+00    0.0000000e+00    0.0000000e+00    0.0000000e+00    0.0000000e+00    0.0000000e+00    0.0000000e+00    0.0000000e+00    0.0000000e+00    0.0000000e+00    0.0000000e+00    0.0000000e+00    0.0000000e+00    0.0000000e+00    0.0000000e+00    0.0000000e+00    0.0000000e+00    0.0000000e+00    0.0000000e+00    0.0000000e+00    0.0000000e+00    0.0000000e+00    0.0000000e+00    0.0000000e+00    0.0000000e+00    0.0000000e+00    0.0000000e+00    0.0000000e+00    0.0000000e+00    0.0000000e+00    0.0000000e+00    0.0000000e+00    0.0000000e+00    0.0000000e+00    0.0000000e+00    0.0000000e+00    0.0000000e+00    0.0000000e+00    0.0000000e+00 
  -3.8150309e+01    0.0000000e+00    8.2078641e-04    2.7478501e-03    0.0000000e+00    0.0000000e+00    0.0000000e+00    0.0000000e+00    0.0000000e+00    0.0000000e+00    0.0000000e+00    0.0000000e+00    0.0000000e+00    0.0000000e+00    0.0000000e+00    0.0000000e+00    0.0000000e+00    0.0000000e+00    0.0000000e+00    0.0000000e+00    0.0000000e+00    0.0000000e+00    0.0000000e+00    0.0000000e+00    0.0000000e+00    0.0000000e+00    0.0000000e+00    0.0000000e+00    0.0000000e+00    0.0000000e+00    0.0000000e+00    0.0000000e+00    0.0000000e+00    0.0000000e+00    0.0000000e+00    0.0000000e+00    0.0000000e+00    0.0000000e+00    0.0000000e+00    0.0000000e+00    0.0000000e+00    0.0000000e+00    0.0000000e+00 
  -3.7727297e+01    0.0000000e+00    8.2078640e-04    2.7478501e-03    0.0000000e+00    0.0000000e+00    0.0000000e+00    0.0000000e+00    0.0000000e+00    0.0000000e+00    0.0000000e+00    0.0000000e+00    0.0000000e+00    0.0000000e+00    0.0000000e+00    0.0000000e+00    0.0000000e+00    0.0000000e+00    0.0000000e+00    0.0000000e+00    0.0000000e+00    0.0000000e+00    0.0000000e+00    0.0000000e+00    0.0000000e+00    0.0000000e+00    0.0000000e+00    0.0000000e+00    0.0000000e+00    0.0000000e+00    0.0000000e+00    0.0000000e+00    0.0000000e+00    0.0000000e+00    0.0000000e+00    0.0000000e+00    0.0000000e+00    0.0000000e+00    0.0000000e+00    0.0000000e+00    0.0000000e+00    0.0000000e+00    0.0000000e+00 
  -3.7388886e+01    0.0000000e+00    8.2078640e-04    2.7478501e-03    0.0000000e+00    0.0000000e+00    0.0000000e+00    0.0000000e+00    0.0000000e+00    0.0000000e+00    0.0000000e+00    0.0000000e+00    0.0000000e+00    0.0000000e+00    0.0000000e+00    0.0000000e+00    0.0000000e+00    0.0000000e+00    0.0000000e+00    0.0000000e+00    0.0000000e+00    0.0000000e+00    0.0000000e+00    0.0000000e+00    0.0000000e+00    0.0000000e+00    0.0000000e+00    0.0000000e+00    0.0000000e+00    0.0000000e+00    0.0000000e+00    0.0000000e+00    0.0000000e+00    0.0000000e+00    0.0000000e+00    0.0000000e+00    0.0000000e+00    0.0000000e+00    0.0000000e+00    0.0000000e+00    0.0000000e+00    0.0000000e+00    0.0000000e+00 
  -3.6965873e+01    0.0000000e+00    8.2078640e-04    2.7478501e-03    0.0000000e+00    0.0000000e+00    0.0000000e+00    0.0000000e+00    0.0000000e+00    0.0000000e+00    0.0000000e+00    0.0000000e+00    0.0000000e+00    0.0000000e+00    0.0000000e+00    0.0000000e+00    0.0000000e+00    0.0000000e+00    0.0000000e+00    0.0000000e+00    0.0000000e+00    0.0000000e+00    0.0000000e+00    0.0000000e+00    0.0000000e+00    0.0000000e+00    0.0000000e+00    0.0000000e+00    0.0000000e+00    0.0000000e+00    0.0000000e+00    0.0000000e+00    0.0000000e+00    0.0000000e+00    0.0000000e+00    0.0000000e+00    0.0000000e+00    0.0000000e+00    0.0000000e+00    0.0000000e+00    0.0000000e+00    0.0000000e+00    0.0000000e+00 
  -3.6627463e+01    0.0000000e+00    8.2078639e-04    2.7478501e-03    0.0000000e+00    0.0000000e+00    0.0000000e+00    0.0000000e+00    0.0000000e+00    0.0000000e+00    0.0000000e+00    0.0000000e+00    0.0000000e+00    0.0000000e+00    0.0000000e+00    0.0000000e+00    0.0000000e+00    0.0000000e+00    0.0000000e+00    0.0000000e+00    0.0000000e+00    0.0000000e+00    0.0000000e+00    0.0000000e+00    0.0000000e+00    0.0000000e+00    0.0000000e+00    0.0000000e+00    0.0000000e+00    0.0000000e+00    0.0000000e+00    0.0000000e+00    0.0000000e+00    0.0000000e+00    0.0000000e+00    0.0000000e+00    0.0000000e+00    0.0000000e+00    0.0000000e+00    0.0000000e+00    0.0000000e+00    0.0000000e+00    0.0000000e+00 
  -3.6204450e+01    0.0000000e+00    8.2078639e-04    2.7478501e-03    0.0000000e+00    0.0000000e+00    0.0000000e+00    0.0000000e+00    0.0000000e+00    0.0000000e+00    0.0000000e+00    0.0000000e+00    0.0000000e+00    0.0000000e+00    0.0000000e+00    0.0000000e+00    0.0000000e+00    0.0000000e+00    0.0000000e+00    0.0000000e+00    0.0000000e+00    0.0000000e+00    0.0000000e+00    0.0000000e+00    0.0000000e+00    0.0000000e+00    0.0000000e+00    0.0000000e+00    0.0000000e+00    0.0000000e+00    0.0000000e+00    0.0000000e+00    0.0000000e+00    0.0000000e+00    0.0000000e+00    0.0000000e+00    0.0000000e+00    0.0000000e+00    0.0000000e+00    0.0000000e+00    0.0000000e+00    0.0000000e+00    0.0000000e+00 
  -3.5866040e+01    0.0000000e+00    8.2078639e-04    2.7478501e-03    0.0000000e+00    0.0000000e+00    0.0000000e+00    0.0000000e+00    0.0000000e+00    0.0000000e+00    0.0000000e+00    0.0000000e+00    0.0000000e+00    0.0000000e+00    0.0000000e+00    0.0000000e+00    0.0000000e+00    0.0000000e+00    0.0000000e+00    0.0000000e+00    0.0000000e+00    0.0000000e+00    0.0000000e+00    0.0000000e+00    0.0000000e+00    0.0000000e+00    0.0000000e+00    0.0000000e+00    0.0000000e+00    0.0000000e+00    0.0000000e+00    0.0000000e+00    0.0000000e+00    0.0000000e+00    0.0000000e+00    0.0000000e+00    0.0000000e+00    0.0000000e+00    0.0000000e+00    0.0000000e+00    0.0000000e+00    0.0000000e+00    0.0000000e+00 
  -3.5443027e+01    0.0000000e+00    8.2078640e-04    2.7478501e-03    0.0000000e+00    0.0000000e+00    0.0000000e+00    0.0000000e+00    0.0000000e+00    0.0000000e+00    0.0000000e+00    0.0000000e+00    0.0000000e+00    0.0000000e+00    0.0000000e+00    0.0000000e+00    0.0000000e+00    0.0000000e+00    0.0000000e+00    0.0000000e+00    0.0000000e+00    0.0000000e+00    0.0000000e+00    0.0000000e+00    0.0000000e+00    0.0000000e+00    0.0000000e+00    0.0000000e+00    0.0000000e+00    0.0000000e+00    0.0000000e+00    0.0000000e+00    0.0000000e+00    0.0000000e+00    0.0000000e+00    0.0000000e+00    0.0000000e+00    0.0000000e+00    0.0000000e+00    0.0000000e+00    0.0000000e+00    0.0000000e+00    0.0000000e+00 
  -3.5104617e+01    0.0000000e+00    8.2078639e-04    2.7478501e-03    0.0000000e+00    0.0000000e+00    0.0000000e+00    0.0000000e+00    0.0000000e+00    0.0000000e+00    0.0000000e+00    0.0000000e+00    0.0000000e+00    0.0000000e+00    0.0000000e+00    0.0000000e+00    0.0000000e+00    0.0000000e+00    0.0000000e+00    0.0000000e+00    0.0000000e+00    0.0000000e+00    0.0000000e+00    0.0000000e+00    0.0000000e+00    0.0000000e+00    0.0000000e+00    0.0000000e+00    0.0000000e+00    0.0000000e+00    0.0000000e+00    0.0000000e+00    0.0000000e+00    0.0000000e+00    0.0000000e+00    0.0000000e+00    0.0000000e+00    0.0000000e+00    0.0000000e+00    0.0000000e+00    0.0000000e+00    0.0000000e+00    0.0000000e+00 
  -3.4681604e+01    0.0000000e+00    8.2078639e-04    2.7478501e-03    0.0000000e+00    0.0000000e+00    0.0000000e+00    0.0000000e+00    0.0000000e+00    0.0000000e+00    0.0000000e+00    0.0000000e+00    0.0000000e+00    0.0000000e+00    0.0000000e+00    0.0000000e+00    0.0000000e+00    0.0000000e+00    0.0000000e+00    0.0000000e+00    0.0000000e+00    0.0000000e+00    0.0000000e+00    0.0000000e+00    0.0000000e+00    0.0000000e+00    0.0000000e+00    0.0000000e+00    0.0000000e+00    0.0000000e+00    0.0000000e+00    0.0000000e+00    0.0000000e+00    0.0000000e+00    0.0000000e+00    0.0000000e+00    0.0000000e+00    0.0000000e+00    0.0000000e+00    0.0000000e+00    0.0000000e+00    0.0000000e+00    0.0000000e+00 
  -3.4343194e+01    0.0000000e+00    8.2078638e-04    2.7478501e-03    0.0000000e+00    0.0000000e+00    0.0000000e+00    0.0000000e+00    0.0000000e+00    0.0000000e+00    0.0000000e+00    0.0000000e+00    0.0000000e+00    0.0000000e+00    0.0000000e+00    0.0000000e+00    0.0000000e+00    0.0000000e+00    0.0000000e+00    0.0000000e+00    0.0000000e+00    0.0000000e+00    0.0000000e+00    0.0000000e+00    0.0000000e+00    0.0000000e+00    0.0000000e+00    0.0000000e+00    0.0000000e+00    0.0000000e+00    0.0000000e+00    0.0000000e+00    0.0000000e+00    0.0000000e+00    0.0000000e+00    0.0000000e+00    0.0000000e+00    0.0000000e+00    0.0000000e+00    0.0000000e+00    0.0000000e+00    0.0000000e+00    0.0000000e+00 
  -3.3920181e+01    0.0000000e+00    8.2078638e-04    2.7478501e-03    0.0000000e+00    0.0000000e+00    0.0000000e+00    0.0000000e+00    0.0000000e+00    0.0000000e+00    0.0000000e+00    0.0000000e+00    0.0000000e+00    0.0000000e+00    0.0000000e+00    0.0000000e+00    0.0000000e+00    0.0000000e+00    0.0000000e+00    0.0000000e+00    0.0000000e+00    0.0000000e+00    0.0000000e+00    0.0000000e+00    0.0000000e+00    0.0000000e+00    0.0000000e+00    0.0000000e+00    0.0000000e+00    0.0000000e+00    0.0000000e+00    0.0000000e+00    0.0000000e+00    0.0000000e+00    0.0000000e+00    0.0000000e+00    0.0000000e+00    0.0000000e+00    0.0000000e+00    0.0000000e+00    0.0000000e+00    0.0000000e+00    0.0000000e+00 
  -3.3581771e+01    0.0000000e+00    8.2078638e-04    2.7478500e-03    0.0000000e+00    0.0000000e+00    0.0000000e+00    0.0000000e+00    0.0000000e+00    0.0000000e+00    0.0000000e+00    0.0000000e+00    0.0000000e+00    0.0000000e+00    0.0000000e+00    0.0000000e+00    0.0000000e+00    0.0000000e+00    0.0000000e+00    0.0000000e+00    0.0000000e+00    0.0000000e+00    0.0000000e+00    0.0000000e+00    0.0000000e+00    0.0000000e+00    0.0000000e+00    0.0000000e+00    0.0000000e+00    0.0000000e+00    0.0000000e+00    0.0000000e+00    0.0000000e+00    0.0000000e+00    0.0000000e+00    0.0000000e+00    0.0000000e+00    0.0000000e+00    0.0000000e+00    0.0000000e+00    0.0000000e+00    0.0000000e+00    0.0000000e+00 
  -3.3158758e+01    0.0000000e+00    8.2078637e-04    2.7478500e-03    0.0000000e+00    0.0000000e+00    0.0000000e+00    0.0000000e+00    0.0000000e+00    0.0000000e+00    0.0000000e+00    0.0000000e+00    0.0000000e+00    0.0000000e+00    0.0000000e+00    0.0000000e+00    0.0000000e+00    0.0000000e+00    0.0000000e+00    0.0000000e+00    0.0000000e+00    0.0000000e+00    0.0000000e+00    0.0000000e+00    0.0000000e+00    0.0000000e+00    0.0000000e+00    0.0000000e+00    0.0000000e+00    0.0000000e+00    0.0000000e+00    0.0000000e+00    0.0000000e+00    0.0000000e+00    0.0000000e+00    0.0000000e+00    0.0000000e+00    0.0000000e+00    0.0000000e+00    0.0000000e+00    0.0000000e+00    0.0000000e+00    0.0000000e+00 
  -3.2820348e+01    0.0000000e+00    8.2078637e-04    2.7478500e-03    0.0000000e+00    0.0000000e+00    0.0000000e+00    0.0000000e+00    0.0000000e+00    0.0000000e+00    0.0000000e+00    0.0000000e+00    0.0000000e+00    0.0000000e+00    0.0000000e+00    0.0000000e+00    0.0000000e+00    0.0000000e+00    0.0000000e+00    0.0000000e+00    0.0000000e+00    0.0000000e+00    0.0000000e+00    0.0000000e+00    0.0000000e+00    0.0000000e+00    0.0000000e+00    0.0000000e+00    0.0000000e+00    0.0000000e+00    0.0000000e+00    0.0000000e+00    0.0000000e+00    0.0000000e+00    0.0000000e+00    0.0000000e+00    0.0000000e+00    0.0000000e+00    0.0000000e+00    0.0000000e+00    0.0000000e+00    0.0000000e+00    0.0000000e+00 
  -3.2397335e+01    0.0000000e+00    8.2078637e-04    2.7478500e-03    0.0000000e+00    0.0000000e+00    0.0000000e+00    0.0000000e+00    0.0000000e+00    0.0000000e+00    0.0000000e+00    0.0000000e+00    0.0000000e+00    0.0000000e+00    0.0000000e+00    0.0000000e+00    0.0000000e+00    0.0000000e+00    0.0000000e+00    0.0000000e+00    0.0000000e+00    0.0000000e+00    0.0000000e+00    0.0000000e+00    0.0000000e+00    0.0000000e+00    0.0000000e+00    0.0000000e+00    0.0000000e+00    0.0000000e+00    0.0000000e+00    0.0000000e+00    0.0000000e+00    0.0000000e+00    0.0000000e+00    0.0000000e+00    0.0000000e+00    0.0000000e+00    0.0000000e+00    0.0000000e+00    0.0000000e+00    0.0000000e+00    0.0000000e+00 
  -3.2058924e+01    0.0000000e+00    8.2078637e-04    2.7478500e-03    0.0000000e+00    0.0000000e+00    0.0000000e+00    0.0000000e+00    0.0000000e+00    0.0000000e+00    0.0000000e+00    0.0000000e+00    0.0000000e+00    0.0000000e+00    0.0000000e+00    0.0000000e+00    0.0000000e+00    0.0000000e+00    0.0000000e+00    0.0000000e+00    0.0000000e+00    0.0000000e+00    0.0000000e+00    0.0000000e+00    0.0000000e+00    0.0000000e+00    0.0000000e+00    0.0000000e+00    0.0000000e+00    0.0000000e+00    0.0000000e+00    0.0000000e+00    0.0000000e+00    0.0000000e+00    0.0000000e+00    0.0000000e+00    0.0000000e+00    0.0000000e+00    0.0000000e+00    0.0000000e+00    0.0000000e+00    0.0000000e+00    0.0000000e+00 
  -3.1635912e+01    0.0000000e+00    8.2078638e-04    2.7478501e-03    0.0000000e+00    0.0000000e+00    0.0000000e+00    0.0000000e+00    0.0000000e+00    0.0000000e+00    0.0000000e+00    0.0000000e+00    0.0000000e+00    0.0000000e+00    0.0000000e+00    0.0000000e+00    0.0000000e+00    0.0000000e+00    0.0000000e+00    0.0000000e+00    0.0000000e+00    0.0000000e+00    0.0000000e+00    0.0000000e+00    0.0000000e+00    0.0000000e+00    0.0000000e+00    0.0000000e+00    0.0000000e+00    0.0000000e+00    0.0000000e+00    0.0000000e+00    0.0000000e+00    0.0000000e+00    0.0000000e+00    0.0000000e+00    0.0000000e+00    0.0000000e+00    0.0000000e+00    0.0000000e+00    0.0000000e+00    0.0000000e+00    0.0000000e+00 
  -3.1297501e+01    0.0000000e+00    8.2078639e-04    2.7478501e-03    0.0000000e+00    0.0000000e+00    0.0000000e+00    0.0000000e+00    0.0000000e+00    0.0000000e+00    0.0000000e+00    0.0000000e+00    0.0000000e+00    0.0000000e+00    0.0000000e+00    0.0000000e+00    0.0000000e+00    0.0000000e+00    0.0000000e+00    0.0000000e+00    0.0000000e+00    0.0000000e+00    0.0000000e+00    0.0000000e+00    0.0000000e+00    0.0000000e+00    0.0000000e+00    0.0000000e+00    0.0000000e+00    0.0000000e+00    0.0000000e+00    0.0000000e+00    0.0000000e+00    0.0000000e+00    0.0000000e+00    0.0000000e+00    0.0000000e+00    0.0000000e+00    0.0000000e+00    0.0000000e+00    0.0000000e+00    0.0000000e+00    0.0000000e+00 
  -3.0874489e+01    0.0000000e+00    8.2078639e-04    2.7478501e-03    0.0000000e+00    0.0000000e+00    0.0000000e+00    0.0000000e+00    0.0000000e+00    0.0000000e+00    0.0000000e+00    0.0000000e+00    0.0000000e+00    0.0000000e+00    0.0000000e+00    0.0000000e+00    0.0000000e+00    0.0000000e+00    0.0000000e+00    0.0000000e+00    0.0000000e+00    0.0000000e+00    0.0000000e+00    0.0000000e+00    0.0000000e+00    0.0000000e+00    0.0000000e+00    0.0000000e+00    0.0000000e+00    0.0000000e+00    0.0000000e+00    0.0000000e+00    0.0000000e+00    0.0000000e+00    0.0000000e+00    0.0000000e+00    0.0000000e+00    0.0000000e+00    0.0000000e+00    0.0000000e+00    0.0000000e+00    0.0000000e+00    0.0000000e+00 
  -3.0536078e+01    0.0000000e+00    8.2078634e-04    2.7478499e-03    0.0000000e+00    0.0000000e+00    0.0000000e+00    0.0000000e+00    0.0000000e+00    0.0000000e+00    0.0000000e+00    0.0000000e+00    0.0000000e+00    0.0000000e+00    0.0000000e+00    0.0000000e+00    0.0000000e+00    0.0000000e+00    0.0000000e+00    0.0000000e+00    0.0000000e+00    0.0000000e+00    0.0000000e+00    0.0000000e+00    0.0000000e+00    0.0000000e+00    0.0000000e+00    0.0000000e+00    0.0000000e+00    0.0000000e+00    0.0000000e+00    0.0000000e+00    0.0000000e+00    0.0000000e+00    0.0000000e+00    0.0000000e+00    0.0000000e+00    0.0000000e+00    0.0000000e+00    0.0000000e+00    0.0000000e+00    0.0000000e+00    0.0000000e+00 
  -3.0113065e+01    0.0000000e+00    8.2078634e-04    2.7478499e-03    0.0000000e+00    0.0000000e+00    0.0000000e+00    0.0000000e+00    0.0000000e+00    0.0000000e+00    0.0000000e+00    0.0000000e+00    0.0000000e+00    0.0000000e+00    0.0000000e+00    0.0000000e+00    0.0000000e+00    0.0000000e+00    0.0000000e+00    0.0000000e+00    0.0000000e+00    0.0000000e+00    0.0000000e+00    0.0000000e+00    0.0000000e+00    0.0000000e+00    0.0000000e+00    0.0000000e+00    0.0000000e+00    0.0000000e+00    0.0000000e+00    0.0000000e+00    0.0000000e+00    0.0000000e+00    0.0000000e+00    0.0000000e+00    0.0000000e+00    0.0000000e+00    0.0000000e+00    0.0000000e+00    0.0000000e+00    0.0000000e+00    0.0000000e+00 
  -2.9774655e+01    0.0000000e+00    8.2078633e-04    2.7478499e-03    0.0000000e+00    0.0000000e+00    0.0000000e+00    0.0000000e+00    0.0000000e+00    0.0000000e+00    0.0000000e+00    0.0000000e+00    0.0000000e+00    0.0000000e+00    0.0000000e+00    0.0000000e+00    0.0000000e+00    0.0000000e+00    0.0000000e+00    0.0000000e+00    0.0000000e+00    0.0000000e+00    0.0000000e+00    0.0000000e+00    0.0000000e+00    0.0000000e+00    0.0000000e+00    0.0000000e+00    0.0000000e+00    0.0000000e+00    0.0000000e+00    0.0000000e+00    0.0000000e+00    0.0000000e+00    0.0000000e+00    0.0000000e+00    0.0000000e+00    0.0000000e+00    0.0000000e+00    0.0000000e+00    0.0000000e+00    0.0000000e+00    0.0000000e+00 
  -2.9351642e+01    0.0000000e+00    8.2078632e-04    2.7478499e-03    0.0000000e+00    0.0000000e+00    0.0000000e+00    0.0000000e+00    0.0000000e+00    0.0000000e+00    0.0000000e+00    0.0000000e+00    0.0000000e+00    0.0000000e+00    0.0000000e+00    0.0000000e+00    0.0000000e+00    0.0000000e+00    0.0000000e+00    0.0000000e+00    0.0000000e+00    0.0000000e+00    0.0000000e+00    0.0000000e+00    0.0000000e+00    0.0000000e+00    0.0000000e+00    0.0000000e+00    0.0000000e+00    0.0000000e+00    0.0000000e+00    0.0000000e+00    0.0000000e+00    0.0000000e+00    0.0000000e+00    0.0000000e+00    0.0000000e+00    0.0000000e+00    0.0000000e+00    0.0000000e+00    0.0000000e+00    0.0000000e+00    0.0000000e+00 
  -2.9013232e+01    0.0000000e+00    8.2078628e-04    2.7478497e-03    0.0000000e+00    0.0000000e+00    0.0000000e+00    0.0000000e+00    0.0000000e+00    0.0000000e+00    0.0000000e+00    0.0000000e+00    0.0000000e+00    0.0000000e+00    0.0000000e+00    0.0000000e+00    0.0000000e+00    0.0000000e+00    0.0000000e+00    0.0000000e+00    0.0000000e+00    0.0000000e+00    0.0000000e+00    0.0000000e+00    0.0000000e+00    0.0000000e+00    0.0000000e+00    0.0000000e+00    0.0000000e+00    0.0000000e+00    0.0000000e+00    0.0000000e+00    0.0000000e+00    0.0000000e+00    0.0000000e+00    0.0000000e+00    0.0000000e+00    0.0000000e+00    0.0000000e+00    0.0000000e+00    0.0000000e+00    0.0000000e+00    0.0000000e+00 
  -2.8590219e+01    0.0000000e+00    8.2078589e-04    2.7478484e-03    0.0000000e+00    0.0000000e+00    0.0000000e+00    0.0000000e+00    0.0000000e+00    0.0000000e+00    0.0000000e+00    0.0000000e+00    0.0000000e+00    0.0000000e+00    0.0000000e+00    0.0000000e+00    0.0000000e+00    0.0000000e+00    0.0000000e+00    0.0000000e+00    0.0000000e+00    0.0000000e+00    0.0000000e+00    0.0000000e+00    0.0000000e+00    0.0000000e+00    0.0000000e+00    0.0000000e+00    0.0000000e+00    0.0000000e+00    0.0000000e+00    0.0000000e+00    0.0000000e+00    0.0000000e+00    0.0000000e+00    0.0000000e+00    0.0000000e+00    0.0000000e+00    0.0000000e+00    0.0000000e+00    0.0000000e+00    0.0000000e+00    0.0000000e+00 
  -2.8251809e+01    0.0000000e+00    8.2078567e-04    2.7478477e-03    0.0000000e+00    0.0000000e+00    0.0000000e+00    0.0000000e+00    0.0000000e+00    0.0000000e+00    0.0000000e+00    0.0000000e+00    0.0000000e+00    0.0000000e+00    0.0000000e+00    0.0000000e+00    0.0000000e+00    0.0000000e+00    0.0000000e+00    0.0000000e+00    0.0000000e+00    0.0000000e+00    0.0000000e+00    0.0000000e+00    0.0000000e+00    0.0000000e+00    0.0000000e+00    0.0000000e+00    0.0000000e+00    0.0000000e+00    0.0000000e+00    0.0000000e+00    0.0000000e+00    0.0000000e+00    0.0000000e+00    0.0000000e+00    0.0000000e+00    0.0000000e+00    0.0000000e+00    0.0000000e+00    0.0000000e+00    0.0000000e+00    0.0000000e+00 
  -2.7828796e+01    0.0000000e+00    8.2078539e-04    2.7478467e-03    0.0000000e+00    0.0000000e+00    0.0000000e+00    0.0000000e+00    0.0000000e+00    0.0000000e+00    0.0000000e+00    0.0000000e+00    0.0000000e+00    0.0000000e+00    0.0000000e+00    0.0000000e+00    0.0000000e+00    0.0000000e+00    0.0000000e+00    0.0000000e+00    0.0000000e+00    0.0000000e+00    0.0000000e+00    0.0000000e+00    0.0000000e+00    0.0000000e+00    0.0000000e+00    0.0000000e+00    0.0000000e+00    0.0000000e+00    0.0000000e+00    0.0000000e+00    0.0000000e+00    0.0000000e+00    0.0000000e+00    0.0000000e+00    0.0000000e+00    0.0000000e+00    0.0000000e+00    0.0000000e+00    0.0000000e+00    0.0000000e+00    0.0000000e+00 
  -2.7490386e+01    0.0000000e+00    8.2078525e-04    2.7478463e-03    0.0000000e+00    0.0000000e+00    0.0000000e+00    0.0000000e+00    0.0000000e+00    0.0000000e+00    0.0000000e+00    0.0000000e+00    0.0000000e+00    0.0000000e+00    0.0000000e+00    0.0000000e+00    0.0000000e+00    0.0000000e+00    0.0000000e+00    0.0000000e+00    0.0000000e+00    0.0000000e+00    0.0000000e+00    0.0000000e+00    0.0000000e+00    0.0000000e+00    0.0000000e+00    0.0000000e+00    0.0000000e+00    0.0000000e+00    0.0000000e+00    0.0000000e+00    0.0000000e+00    0.0000000e+00    0.0000000e+00    0.0000000e+00    0.0000000e+00    0.0000000e+00    0.0000000e+00    0.0000000e+00    0.0000000e+00    0.0000000e+00    0.0000000e+00 
  -2.7219658e+01    0.0000000e+00    8.2078530e-04    2.7478464e-03    0.0000000e+00    0.0000000e+00    0.0000000e+00    0.0000000e+00    0.0000000e+00    0.0000000e+00    0.0000000e+00    0.0000000e+00    0.0000000e+00    0.0000000e+00    0.0000000e+00    0.0000000e+00    0.0000000e+00    0.0000000e+00    0.0000000e+00    0.0000000e+00    0.0000000e+00    0.0000000e+00    0.0000000e+00    0.0000000e+00    0.0000000e+00    0.0000000e+00    0.0000000e+00    0.0000000e+00    0.0000000e+00    0.0000000e+00    0.0000000e+00    0.0000000e+00    0.0000000e+00    0.0000000e+00    0.0000000e+00    0.0000000e+00    0.0000000e+00    0.0000000e+00    0.0000000e+00    0.0000000e+00    0.0000000e+00    0.0000000e+00    0.0000000e+00 
  -2.6881247e+01    0.0000000e+00    8.2078534e-04    2.7478466e-03    0.0000000e+00    0.0000000e+00    0.0000000e+00    0.0000000e+00    0.0000000e+00    0.0000000e+00    0.0000000e+00    0.0000000e+00    0.0000000e+00    0.0000000e+00    0.0000000e+00    0.0000000e+00    0.0000000e+00    0.0000000e+00    0.0000000e+00    0.0000000e+00    0.0000000e+00    0.0000000e+00    0.0000000e+00    0.0000000e+00    0.0000000e+00    0.0000000e+00    0.0000000e+00    0.0000000e+00    0.0000000e+00    0.0000000e+00    0.0000000e+00    0.0000000e+00    0.0000000e+00    0.0000000e+00    0.0000000e+00    0.0000000e+00    0.0000000e+00    0.0000000e+00    0.0000000e+00    0.0000000e+00    0.0000000e+00    0.0000000e+00    0.0000000e+00 
  -2.6458234e+01    0.0000000e+00    8.2078534e-04    2.7478466e-03    0.0000000e+00    0.0000000e+00    0.0000000e+00    0.0000000e+00    0.0000000e+00    0.0000000e+00    0.0000000e+00    0.0000000e+00    0.0000000e+00    0.0000000e+00    0.0000000e+00    0.0000000e+00    0.0000000e+00    0.0000000e+00    0.0000000e+00    0.0000000e+00    0.0000000e+00    0.0000000e+00    0.0000000e+00    0.0000000e+00    0.0000000e+00    0.0000000e+00    0.0000000e+00    0.0000000e+00    0.0000000e+00    0.0000000e+00    0.0000000e+00    0.0000000e+00    0.0000000e+00    0.0000000e+00    0.0000000e+00    0.0000000e+00    0.0000000e+00    0.0000000e+00    0.0000000e+00    0.0000000e+00    0.0000000e+00    0.0000000e+00    0.0000000e+00 
  -2.6119824e+01    0.0000000e+00    8.2078534e-04    2.7478466e-03    0.0000000e+00    0.0000000e+00    0.0000000e+00    0.0000000e+00    0.0000000e+00    0.0000000e+00    0.0000000e+00    0.0000000e+00    0.0000000e+00    0.0000000e+00    0.0000000e+00    0.0000000e+00    0.0000000e+00    0.0000000e+00    0.0000000e+00    0.0000000e+00    0.0000000e+00    0.0000000e+00    0.0000000e+00    0.0000000e+00    0.0000000e+00    0.0000000e+00    0.0000000e+00    0.0000000e+00    0.0000000e+00    0.0000000e+00    0.0000000e+00    0.0000000e+00    0.0000000e+00    0.0000000e+00    0.0000000e+00    0.0000000e+00    0.0000000e+00    0.0000000e+00    0.0000000e+00    0.0000000e+00    0.0000000e+00    0.0000000e+00    0.0000000e+00 
  -2.5849096e+01    0.0000000e+00    8.2078534e-04    2.7478466e-03    0.0000000e+00    0.0000000e+00    0.0000000e+00    0.0000000e+00    0.0000000e+00    0.0000000e+00    0.0000000e+00    0.0000000e+00    0.0000000e+00    0.0000000e+00    0.0000000e+00    0.0000000e+00    0.0000000e+00    0.0000000e+00    0.0000000e+00    0.0000000e+00    0.0000000e+00    0.0000000e+00    0.0000000e+00    0.0000000e+00    0.0000000e+00    0.0000000e+00    0.0000000e+00    0.0000000e+00    0.0000000e+00    0.0000000e+00    0.0000000e+00    0.0000000e+00    0.0000000e+00    0.0000000e+00    0.0000000e+00    0.0000000e+00    0.0000000e+00    0.0000000e+00    0.0000000e+00    0.0000000e+00    0.0000000e+00    0.0000000e+00    0.0000000e+00 
  -2.5510686e+01    0.0000000e+00    8.2078534e-04    2.7478466e-03    0.0000000e+00    0.0000000e+00    0.0000000e+00    0.0000000e+00    0.0000000e+00    0.0000000e+00    0.0000000e+00    0.0000000e+00    0.0000000e+00    0.0000000e+00    0.0000000e+00    0.0000000e+00    0.0000000e+00    0.0000000e+00    0.0000000e+00    0.0000000e+00    0.0000000e+00    0.0000000e+00    0.0000000e+00    0.0000000e+00    0.0000000e+00    0.0000000e+00    0.0000000e+00    0.0000000e+00    0.0000000e+00    0.0000000e+00    0.0000000e+00    0.0000000e+00    0.0000000e+00    0.0000000e+00    0.0000000e+00    0.0000000e+00    0.0000000e+00    0.0000000e+00    0.0000000e+00    0.0000000e+00    0.0000000e+00    0.0000000e+00    0.0000000e+00 
  -2.5239957e+01    0.0000000e+00    8.2078534e-04    2.7478466e-03    0.0000000e+00    0.0000000e+00    0.0000000e+00    0.0000000e+00    0.0000000e+00    0.0000000e+00    0.0000000e+00    0.0000000e+00    0.0000000e+00    0.0000000e+00    0.0000000e+00    0.0000000e+00    0.0000000e+00    0.0000000e+00    0.0000000e+00    0.0000000e+00    0.0000000e+00    0.0000000e+00    0.0000000e+00    0.0000000e+00    0.0000000e+00    0.0000000e+00    0.0000000e+00    0.0000000e+00    0.0000000e+00    0.0000000e+00    0.0000000e+00    0.0000000e+00    0.0000000e+00    0.0000000e+00    0.0000000e+00    0.0000000e+00    0.0000000e+00    0.0000000e+00    0.0000000e+00    0.0000000e+00    0.0000000e+00    0.0000000e+00    0.0000000e+00 
  -2.4901547e+01    0.0000000e+00    8.2078534e-04    2.7478466e-03    0.0000000e+00    0.0000000e+00    0.0000000e+00    0.0000000e+00    0.0000000e+00    0.0000000e+00    0.0000000e+00    0.0000000e+00    0.0000000e+00    0.0000000e+00    0.0000000e+00    0.0000000e+00    0.0000000e+00    0.0000000e+00    0.0000000e+00    0.0000000e+00    0.0000000e+00    0.0000000e+00    0.0000000e+00    0.0000000e+00    0.0000000e+00    0.0000000e+00    0.0000000e+00    0.0000000e+00    0.0000000e+00    0.0000000e+00    0.0000000e+00    0.0000000e+00    0.0000000e+00    0.0000000e+00    0.0000000e+00    0.0000000e+00    0.0000000e+00    0.0000000e+00    0.0000000e+00    0.0000000e+00    0.0000000e+00    0.0000000e+00    0.0000000e+00 
  -2.4630819e+01    0.0000000e+00    8.2078534e-04    2.7478466e-03    0.0000000e+00    0.0000000e+00    0.0000000e+00    0.0000000e+00    0.0000000e+00    0.0000000e+00    0.0000000e+00    0.0000000e+00    0.0000000e+00    0.0000000e+00    0.0000000e+00    0.0000000e+00    0.0000000e+00    0.0000000e+00    0.0000000e+00    0.0000000e+00    0.0000000e+00    0.0000000e+00    0.0000000e+00    0.0000000e+00    0.0000000e+00    0.0000000e+00    0.0000000e+00    0.0000000e+00    0.0000000e+00    0.0000000e+00    0.0000000e+00    0.0000000e+00    0.0000000e+00    0.0000000e+00    0.0000000e+00    0.0000000e+00    0.0000000e+00    0.0000000e+00    0.0000000e+00    0.0000000e+00    0.0000000e+00    0.0000000e+00    0.0000000e+00 
  -2.4292409e+01    0.0000000e+00    8.2078534e-04    2.7478466e-03    0.0000000e+00    0.0000000e+00    0.0000000e+00    0.0000000e+00    0.0000000e+00    0.0000000e+00    0.0000000e+00    0.0000000e+00    0.0000000e+00    0.0000000e+00    0.0000000e+00    0.0000000e+00    0.0000000e+00    0.0000000e+00    0.0000000e+00    0.0000000e+00    0.0000000e+00    0.0000000e+00    0.0000000e+00    0.0000000e+00    0.0000000e+00    0.0000000e+00    0.0000000e+00    0.0000000e+00    0.0000000e+00    0.0000000e+00    0.0000000e+00    0.0000000e+00    0.0000000e+00    0.0000000e+00    0.0000000e+00    0.0000000e+00    0.0000000e+00    0.0000000e+00    0.0000000e+00    0.0000000e+00    0.0000000e+00    0.0000000e+00    0.0000000e+00 
  -2.4021680e+01    0.0000000e+00    8.2078534e-04    2.7478466e-03    0.0000000e+00    0.0000000e+00    0.0000000e+00    0.0000000e+00    0.0000000e+00    0.0000000e+00    0.0000000e+00    0.0000000e+00    0.0000000e+00    0.0000000e+00    0.0000000e+00    0.0000000e+00    0.0000000e+00    0.0000000e+00    0.0000000e+00    0.0000000e+00    0.0000000e+00    0.0000000e+00    0.0000000e+00    0.0000000e+00    0.0000000e+00    0.0000000e+00    0.0000000e+00    0.0000000e+00    0.0000000e+00    0.0000000e+00    0.0000000e+00    0.0000000e+00    0.0000000e+00    0.0000000e+00    0.0000000e+00    0.0000000e+00    0.0000000e+00    0.0000000e+00    0.0000000e+00    0.0000000e+00    0.0000000e+00    0.0000000e+00    0.0000000e+00 
  -2.3683270e+01    0.0000000e+00    8.2078534e-04    2.7478466e-03    0.0000000e+00    0.0000000e+00    0.0000000e+00    0.0000000e+00    0.0000000e+00    0.0000000e+00    0.0000000e+00    0.0000000e+00    0.0000000e+00    0.0000000e+00    0.0000000e+00    0.0000000e+00    0.0000000e+00    0.0000000e+00    0.0000000e+00    0.0000000e+00    0.0000000e+00    0.0000000e+00    0.0000000e+00    0.0000000e+00    0.0000000e+00    0.0000000e+00    0.0000000e+00    0.0000000e+00    0.0000000e+00    0.0000000e+00    0.0000000e+00    0.0000000e+00    0.0000000e+00    0.0000000e+00    0.0000000e+00    0.0000000e+00    0.0000000e+00    0.0000000e+00    0.0000000e+00    0.0000000e+00    0.0000000e+00    0.0000000e+00    0.0000000e+00 
  -2.3412542e+01    0.0000000e+00    8.2078533e-04    2.7478466e-03    0.0000000e+00    0.0000000e+00    0.0000000e+00    0.0000000e+00    0.0000000e+00    0.0000000e+00    0.0000000e+00    0.0000000e+00    0.0000000e+00    0.0000000e+00    0.0000000e+00    0.0000000e+00    0.0000000e+00    0.0000000e+00    0.0000000e+00    0.0000000e+00    0.0000000e+00    0.0000000e+00    0.0000000e+00    0.0000000e+00    0.0000000e+00    0.0000000e+00    0.0000000e+00    0.0000000e+00    0.0000000e+00    0.0000000e+00    0.0000000e+00    0.0000000e+00    0.0000000e+00    0.0000000e+00    0.0000000e+00    0.0000000e+00    0.0000000e+00    0.0000000e+00    0.0000000e+00    0.0000000e+00    0.0000000e+00    0.0000000e+00    0.0000000e+00 
  -2.3074132e+01    0.0000000e+00    8.2078533e-04    2.7478466e-03    0.0000000e+00    0.0000000e+00    0.0000000e+00    0.0000000e+00    0.0000000e+00    0.0000000e+00    0.0000000e+00    0.0000000e+00    0.0000000e+00    0.0000000e+00    0.0000000e+00    0.0000000e+00    0.0000000e+00    0.0000000e+00    0.0000000e+00    0.0000000e+00    0.0000000e+00    0.0000000e+00    0.0000000e+00    0.0000000e+00    0.0000000e+00    0.0000000e+00    0.0000000e+00    0.0000000e+00    0.0000000e+00    0.0000000e+00    0.0000000e+00    0.0000000e+00    0.0000000e+00    0.0000000e+00    0.0000000e+00    0.0000000e+00    0.0000000e+00    0.0000000e+00    0.0000000e+00    0.0000000e+00    0.0000000e+00    0.0000000e+00    0.0000000e+00 
  -2.2803403e+01    0.0000000e+00    8.2078533e-04    2.7478466e-03    0.0000000e+00    0.0000000e+00    0.0000000e+00    0.0000000e+00    0.0000000e+00    0.0000000e+00    0.0000000e+00    0.0000000e+00    0.0000000e+00    0.0000000e+00    0.0000000e+00    0.0000000e+00    0.0000000e+00    0.0000000e+00    0.0000000e+00    0.0000000e+00    0.0000000e+00    0.0000000e+00    0.0000000e+00    0.0000000e+00    0.0000000e+00    0.0000000e+00    0.0000000e+00    0.0000000e+00    0.0000000e+00    0.0000000e+00    0.0000000e+00    0.0000000e+00    0.0000000e+00    0.0000000e+00    0.0000000e+00    0.0000000e+00    0.0000000e+00    0.0000000e+00    0.0000000e+00    0.0000000e+00    0.0000000e+00    0.0000000e+00    0.0000000e+00 
  -2.2464993e+01    0.0000000e+00    8.2078533e-04    2.7478466e-03    0.0000000e+00    0.0000000e+00    0.0000000e+00    0.0000000e+00    0.0000000e+00    0.0000000e+00    0.0000000e+00    0.0000000e+00    0.0000000e+00    0.0000000e+00    0.0000000e+00    0.0000000e+00    0.0000000e+00    0.0000000e+00    0.0000000e+00    0.0000000e+00    0.0000000e+00    0.0000000e+00    0.0000000e+00    0.0000000e+00    0.0000000e+00    0.0000000e+00    0.0000000e+00    0.0000000e+00    0.0000000e+00    0.0000000e+00    0.0000000e+00    0.0000000e+00    0.0000000e+00    0.0000000e+00    0.0000000e+00    0.0000000e+00    0.0000000e+00    0.0000000e+00    0.0000000e+00    0.0000000e+00    0.0000000e+00    0.0000000e+00    0.0000000e+00 
  -2.2194265e+01    0.0000000e+00    8.2078533e-04    2.7478466e-03    0.0000000e+00    0.0000000e+00    0.0000000e+00    0.0000000e+00    0.0000000e+00    0.0000000e+00    0.0000000e+00    0.0000000e+00    0.0000000e+00    0.0000000e+00    0.0000000e+00    0.0000000e+00    0.0000000e+00    0.0000000e+00    0.0000000e+00    0.0000000e+00    0.0000000e+00    0.0000000e+00    0.0000000e+00    0.0000000e+00    0.0000000e+00    0.0000000e+00    0.0000000e+00    0.0000000e+00    0.0000000e+00    0.0000000e+00    0.0000000e+00    0.0000000e+00    0.0000000e+00    0.0000000e+00    0.0000000e+00    0.0000000e+00    0.0000000e+00    0.0000000e+00    0.0000000e+00    0.0000000e+00    0.0000000e+00    0.0000000e+00    0.0000000e+00 
  -2.1855855e+01    0.0000000e+00    8.2078533e-04    2.7478465e-03    0.0000000e+00    0.0000000e+00    0.0000000e+00    0.0000000e+00    0.0000000e+00    0.0000000e+00    0.0000000e+00    0.0000000e+00    0.0000000e+00    0.0000000e+00    0.0000000e+00    0.0000000e+00    0.0000000e+00    0.0000000e+00    0.0000000e+00    0.0000000e+00    0.0000000e+00    0.0000000e+00    0.0000000e+00    0.0000000e+00    0.0000000e+00    0.0000000e+00    0.0000000e+00    0.0000000e+00    0.0000000e+00    0.0000000e+00    0.0000000e+00    0.0000000e+00    0.0000000e+00    0.0000000e+00    0.0000000e+00    0.0000000e+00    0.0000000e+00    0.0000000e+00    0.0000000e+00    0.0000000e+00    0.0000000e+00    0.0000000e+00    0.0000000e+00 
  -2.1585127e+01    0.0000000e+00    8.2078533e-04    2.7478465e-03    0.0000000e+00    0.0000000e+00    0.0000000e+00    0.0000000e+00    0.0000000e+00    0.0000000e+00    0.0000000e+00    0.0000000e+00    0.0000000e+00    0.0000000e+00    0.0000000e+00    0.0000000e+00    0.0000000e+00    0.0000000e+00    0.0000000e+00    0.0000000e+00    0.0000000e+00    0.0000000e+00    0.0000000e+00    0.0000000e+00    0.0000000e+00    0.0000000e+00    0.0000000e+00    0.0000000e+00    0.0000000e+00    0.0000000e+00    0.0000000e+00    0.0000000e+00    0.0000000e+00    0.0000000e+00    0.0000000e+00    0.0000000e+00    0.0000000e+00    0.0000000e+00    0.0000000e+00    0.0000000e+00    0.0000000e+00    0.0000000e+00    0.0000000e+00 
  -2.1246716e+01    0.0000000e+00    8.2078533e-04    2.7478466e-03    0.0000000e+00    0.0000000e+00    0.0000000e+00    0.0000000e+00    0.0000000e+00    0.0000000e+00    0.0000000e+00    0.0000000e+00    0.0000000e+00    0.0000000e+00    0.0000000e+00    0.0000000e+00    0.0000000e+00    0.0000000e+00    0.0000000e+00    0.0000000e+00    0.0000000e+00    0.0000000e+00    0.0000000e+00    0.0000000e+00    0.0000000e+00    0.0000000e+00    0.0000000e+00    0.0000000e+00    0.0000000e+00    0.0000000e+00    0.0000000e+00    0.0000000e+00    0.0000000e+00    0.0000000e+00    0.0000000e+00    0.0000000e+00    0.0000000e+00    0.0000000e+00    0.0000000e+00    0.0000000e+00    0.0000000e+00    0.0000000e+00    0.0000000e+00 
  -2.0975988e+01    0.0000000e+00    8.2078533e-04    2.7478465e-03    0.0000000e+00    0.0000000e+00    0.0000000e+00    0.0000000e+00    0.0000000e+00    0.0000000e+00    0.0000000e+00    0.0000000e+00    0.0000000e+00    0.0000000e+00    0.0000000e+00    0.0000000e+00    0.0000000e+00    0.0000000e+00    0.0000000e+00    0.0000000e+00    0.0000000e+00    0.0000000e+00    0.0000000e+00    0.0000000e+00    0.0000000e+00    0.0000000e+00    0.0000000e+00    0.0000000e+00    0.0000000e+00    0.0000000e+00    0.0000000e+00    0.0000000e+00    0.0000000e+00    0.0000000e+00    0.0000000e+00    0.0000000e+00    0.0000000e+00    0.0000000e+00    0.0000000e+00    0.0000000e+00    0.0000000e+00    0.0000000e+00    0.0000000e+00 
  -2.0759405e+01    0.0000000e+00    8.2078533e-04    2.7478465e-03    0.0000000e+00    0.0000000e+00    0.0000000e+00    0.0000000e+00    0.0000000e+00    0.0000000e+00    0.0000000e+00    0.0000000e+00    0.0000000e+00    0.0000000e+00    0.0000000e+00    0.0000000e+00    0.0000000e+00    0.0000000e+00    0.0000000e+00    0.0000000e+00    0.0000000e+00    0.0000000e+00    0.0000000e+00    0.0000000e+00    0.0000000e+00    0.0000000e+00    0.0000000e+00    0.0000000e+00    0.0000000e+00    0.0000000e+00    0.0000000e+00    0.0000000e+00    0.0000000e+00    0.0000000e+00    0.0000000e+00    0.0000000e+00    0.0000000e+00    0.0000000e+00    0.0000000e+00    0.0000000e+00    0.0000000e+00    0.0000000e+00    0.0000000e+00 
  -2.0488677e+01    0.0000000e+00    8.2078533e-04    2.7478465e-03    0.0000000e+00    0.0000000e+00    0.0000000e+00    0.0000000e+00    0.0000000e+00    0.0000000e+00    0.0000000e+00    0.0000000e+00    0.0000000e+00    0.0000000e+00    0.0000000e+00    0.0000000e+00    0.0000000e+00    0.0000000e+00    0.0000000e+00    0.0000000e+00    0.0000000e+00    0.0000000e+00    0.0000000e+00    0.0000000e+00    0.0000000e+00    0.0000000e+00    0.0000000e+00    0.0000000e+00    0.0000000e+00    0.0000000e+00    0.0000000e+00    0.0000000e+00    0.0000000e+00    0.0000000e+00    0.0000000e+00    0.0000000e+00    0.0000000e+00    0.0000000e+00    0.0000000e+00    0.0000000e+00    0.0000000e+00    0.0000000e+00    0.0000000e+00 
  -2.0150267e+01    0.0000000e+00    8.2078533e-04    2.7478465e-03    0.0000000e+00    0.0000000e+00    0.0000000e+00    0.0000000e+00    0.0000000e+00    0.0000000e+00    0.0000000e+00    0.0000000e+00    0.0000000e+00    0.0000000e+00    0.0000000e+00    0.0000000e+00    0.0000000e+00    0.0000000e+00    0.0000000e+00    0.0000000e+00    0.0000000e+00    0.0000000e+00    0.0000000e+00    0.0000000e+00    0.0000000e+00    0.0000000e+00    0.0000000e+00    0.0000000e+00    0.0000000e+00    0.0000000e+00    0.0000000e+00    0.0000000e+00    0.0000000e+00    0.0000000e+00    0.0000000e+00    0.0000000e+00    0.0000000e+00    0.0000000e+00    0.0000000e+00    0.0000000e+00    0.0000000e+00    0.0000000e+00    0.0000000e+00 
  -1.9879539e+01    0.0000000e+00    8.2078533e-04    2.7478465e-03    0.0000000e+00    0.0000000e+00    0.0000000e+00    0.0000000e+00    0.0000000e+00    0.0000000e+00    0.0000000e+00    0.0000000e+00    0.0000000e+00    0.0000000e+00    0.0000000e+00    0.0000000e+00    0.0000000e+00    0.0000000e+00    0.0000000e+00    0.0000000e+00    0.0000000e+00    0.0000000e+00    0.0000000e+00    0.0000000e+00    0.0000000e+00    0.0000000e+00    0.0000000e+00    0.0000000e+00    0.0000000e+00    0.0000000e+00    0.0000000e+00    0.0000000e+00    0.0000000e+00    0.0000000e+00    0.0000000e+00    0.0000000e+00    0.0000000e+00    0.0000000e+00    0.0000000e+00    0.0000000e+00    0.0000000e+00    0.0000000e+00    0.0000000e+00 
  -1.9799479e+01    0.0000000e+00    8.2078533e-04    2.7478465e-03    0.0000000e+00    0.0000000e+00    0.0000000e+00    0.0000000e+00    0.0000000e+00    0.0000000e+00    0.0000000e+00    0.0000000e+00    0.0000000e+00    0.0000000e+00    0.0000000e+00    0.0000000e+00    0.0000000e+00    0.0000000e+00    0.0000000e+00    0.0000000e+00    0.0000000e+00    0.0000000e+00    0.0000000e+00    0.0000000e+00    0.0000000e+00    0.0000000e+00    0.0000000e+00    0.0000000e+00    0.0000000e+00    0.0000000e+00    0.0000000e+00    0.0000000e+00    0.0000000e+00    0.0000000e+00    0.0000000e+00    0.0000000e+00    0.0000000e+00    0.0000000e+00    0.0000000e+00    0.0000000e+00    0.0000000e+00    0.0000000e+00    0.0000000e+00 
  -1.9655371e+01    0.0000000e+00    8.2078533e-04    2.7478465e-03    0.0000000e+00    0.0000000e+00    0.0000000e+00    0.0000000e+00    0.0000000e+00    0.0000000e+00    0.0000000e+00    0.0000000e+00    0.0000000e+00    0.0000000e+00    0.0000000e+00    0.0000000e+00    0.0000000e+00    0.0000000e+00    0.0000000e+00    0.0000000e+00    0.0000000e+00    0.0000000e+00    0.0000000e+00    0.0000000e+00    0.0000000e+00    0.0000000e+00    0.0000000e+00    0.0000000e+00    0.0000000e+00    0.0000000e+00    0.0000000e+00    0.0000000e+00    0.0000000e+00    0.0000000e+00    0.0000000e+00    0.0000000e+00    0.0000000e+00    0.0000000e+00    0.0000000e+00    0.0000000e+00    0.0000000e+00    0.0000000e+00    0.0000000e+00 
  -1.9591322e+01    0.0000000e+00    8.2078533e-04    2.7478465e-03    0.0000000e+00    0.0000000e+00    0.0000000e+00    0.0000000e+00    0.0000000e+00    0.0000000e+00    0.0000000e+00    0.0000000e+00    0.0000000e+00    0.0000000e+00    0.0000000e+00    0.0000000e+00    0.0000000e+00    0.0000000e+00    0.0000000e+00    0.0000000e+00    0.0000000e+00    0.0000000e+00    0.0000000e+00    0.0000000e+00    0.0000000e+00    0.0000000e+00    0.0000000e+00    0.0000000e+00    0.0000000e+00    0.0000000e+00    0.0000000e+00    0.0000000e+00    0.0000000e+00    0.0000000e+00    0.0000000e+00    0.0000000e+00    0.0000000e+00    0.0000000e+00    0.0000000e+00    0.0000000e+00    0.0000000e+00    0.0000000e+00    0.0000000e+00 
  -1.9447214e+01    0.0000000e+00    8.2078533e-04    2.7478465e-03    0.0000000e+00    0.0000000e+00    0.0000000e+00    0.0000000e+00    0.0000000e+00    0.0000000e+00    0.0000000e+00    0.0000000e+00    0.0000000e+00    0.0000000e+00    0.0000000e+00    0.0000000e+00    0.0000000e+00    0.0000000e+00    0.0000000e+00    0.0000000e+00    0.0000000e+00    0.0000000e+00    0.0000000e+00    0.0000000e+00    0.0000000e+00    0.0000000e+00    0.0000000e+00    0.0000000e+00    0.0000000e+00    0.0000000e+00    0.0000000e+00    0.0000000e+00    0.0000000e+00    0.0000000e+00    0.0000000e+00    0.0000000e+00    0.0000000e+00    0.0000000e+00    0.0000000e+00    0.0000000e+00    0.0000000e+00    0.0000000e+00    0.0000000e+00 
  -1.9367154e+01    0.0000000e+00    8.2078533e-04    2.7478465e-03    0.0000000e+00    0.0000000e+00    0.0000000e+00    0.0000000e+00    0.0000000e+00    0.0000000e+00    0.0000000e+00    0.0000000e+00    0.0000000e+00    0.0000000e+00    0.0000000e+00    0.0000000e+00    0.0000000e+00    0.0000000e+00    0.0000000e+00    0.0000000e+00    0.0000000e+00    0.0000000e+00    0.0000000e+00    0.0000000e+00    0.0000000e+00    0.0000000e+00    0.0000000e+00    0.0000000e+00    0.0000000e+00    0.0000000e+00    0.0000000e+00    0.0000000e+00    0.0000000e+00    0.0000000e+00    0.0000000e+00    0.0000000e+00    0.0000000e+00    0.0000000e+00    0.0000000e+00    0.0000000e+00    0.0000000e+00    0.0000000e+00    0.0000000e+00 
  -1.9295100e+01    0.0000000e+00    8.2078533e-04    2.7478465e-03    0.0000000e+00    0.0000000e+00    0.0000000e+00    0.0000000e+00    0.0000000e+00    0.0000000e+00    0.0000000e+00    0.0000000e+00    0.0000000e+00    0.0000000e+00    0.0000000e+00    0.0000000e+00    0.0000000e+00    0.0000000e+00    0.0000000e+00    0.0000000e+00    0.0000000e+00    0.0000000e+00    0.0000000e+00    0.0000000e+00    0.0000000e+00    0.0000000e+00    0.0000000e+00    0.0000000e+00    0.0000000e+00    0.0000000e+00    0.0000000e+00    0.0000000e+00    0.0000000e+00    0.0000000e+00    0.0000000e+00    0.0000000e+00    0.0000000e+00    0.0000000e+00    0.0000000e+00    0.0000000e+00    0.0000000e+00    0.0000000e+00    0.0000000e+00 
  -1.9182516e+01    0.0000000e+00    8.2078533e-04    2.7478465e-03    0.0000000e+00    0.0000000e+00    0.0000000e+00    0.0000000e+00    0.0000000e+00    0.0000000e+00    0.0000000e+00    0.0000000e+00    0.0000000e+00    0.0000000e+00    0.0000000e+00    0.0000000e+00    0.0000000e+00    0.0000000e+00    0.0000000e+00    0.0000000e+00    0.0000000e+00    0.0000000e+00    0.0000000e+00    0.0000000e+00    0.0000000e+00    0.0000000e+00    0.0000000e+00    0.0000000e+00    0.0000000e+00    0.0000000e+00    0.0000000e+00    0.0000000e+00    0.0000000e+00    0.0000000e+00    0.0000000e+00    0.0000000e+00    0.0000000e+00    0.0000000e+00    0.0000000e+00    0.0000000e+00    0.0000000e+00    0.0000000e+00    0.0000000e+00 
  -1.9069931e+01    0.0000000e+00    8.2078533e-04    2.7478465e-03    0.0000000e+00    0.0000000e+00    0.0000000e+00    0.0000000e+00    0.0000000e+00    0.0000000e+00    0.0000000e+00    0.0000000e+00    0.0000000e+00    0.0000000e+00    0.0000000e+00    0.0000000e+00    0.0000000e+00    0.0000000e+00    0.0000000e+00    0.0000000e+00    0.0000000e+00    0.0000000e+00    0.0000000e+00    0.0000000e+00    0.0000000e+00    0.0000000e+00    0.0000000e+00    0.0000000e+00    0.0000000e+00    0.0000000e+00    0.0000000e+00    0.0000000e+00    0.0000000e+00    0.0000000e+00    0.0000000e+00    0.0000000e+00    0.0000000e+00    0.0000000e+00    0.0000000e+00    0.0000000e+00    0.0000000e+00    0.0000000e+00    0.0000000e+00 
  -1.8957347e+01    0.0000000e+00    8.2078533e-04    2.7478465e-03    0.0000000e+00    0.0000000e+00    0.0000000e+00    0.0000000e+00    0.0000000e+00    0.0000000e+00    0.0000000e+00    0.0000000e+00    0.0000000e+00    0.0000000e+00    0.0000000e+00    0.0000000e+00    0.0000000e+00    0.0000000e+00    0.0000000e+00    0.0000000e+00    0.0000000e+00    0.0000000e+00    0.0000000e+00    0.0000000e+00    0.0000000e+00    0.0000000e+00    0.0000000e+00    0.0000000e+00    0.0000000e+00    0.0000000e+00    0.0000000e+00    0.0000000e+00    0.0000000e+00    0.0000000e+00    0.0000000e+00    0.0000000e+00    0.0000000e+00    0.0000000e+00    0.0000000e+00    0.0000000e+00    0.0000000e+00    0.0000000e+00    0.0000000e+00 
  -1.8844762e+01    0.0000000e+00    8.2078533e-04    2.7478465e-03    0.0000000e+00    0.0000000e+00    0.0000000e+00    0.0000000e+00    0.0000000e+00    0.0000000e+00    0.0000000e+00    0.0000000e+00    0.0000000e+00    0.0000000e+00    0.0000000e+00    0.0000000e+00    0.0000000e+00    0.0000000e+00    0.0000000e+00    0.0000000e+00    0.0000000e+00    0.0000000e+00    0.0000000e+00    0.0000000e+00    0.0000000e+00    0.0000000e+00    0.0000000e+00    0.0000000e+00    0.0000000e+00    0.0000000e+00    0.0000000e+00    0.0000000e+00    0.0000000e+00    0.0000000e+00    0.0000000e+00    0.0000000e+00    0.0000000e+00    0.0000000e+00    0.0000000e+00    0.0000000e+00    0.0000000e+00    0.0000000e+00    0.0000000e+00 
  -1.8766579e+01    0.0000000e+00    8.2078533e-04    2.7478465e-03    0.0000000e+00    0.0000000e+00    0.0000000e+00    0.0000000e+00    0.0000000e+00    0.0000000e+00    0.0000000e+00    0.0000000e+00    0.0000000e+00    0.0000000e+00    0.0000000e+00    0.0000000e+00    0.0000000e+00    0.0000000e+00    0.0000000e+00    0.0000000e+00    0.0000000e+00    0.0000000e+00    0.0000000e+00    0.0000000e+00    0.0000000e+00    0.0000000e+00    0.0000000e+00    0.0000000e+00    0.0000000e+00    0.0000000e+00    0.0000000e+00    0.0000000e+00    0.0000000e+00    0.0000000e+00    0.0000000e+00    0.0000000e+00    0.0000000e+00    0.0000000e+00    0.0000000e+00    0.0000000e+00    0.0000000e+00    0.0000000e+00    0.0000000e+00 
  -1.8668849e+01    0.0000000e+00    8.2078533e-04    2.7478465e-03    0.0000000e+00    0.0000000e+00    0.0000000e+00    0.0000000e+00    0.0000000e+00    0.0000000e+00    0.0000000e+00    0.0000000e+00    0.0000000e+00    0.0000000e+00    0.0000000e+00    0.0000000e+00    0.0000000e+00    0.0000000e+00    0.0000000e+00    0.0000000e+00    0.0000000e+00    0.0000000e+00    0.0000000e+00    0.0000000e+00    0.0000000e+00    0.0000000e+00    0.0000000e+00    0.0000000e+00    0.0000000e+00    0.0000000e+00    0.0000000e+00    0.0000000e+00    0.0000000e+00    0.0000000e+00    0.0000000e+00    0.0000000e+00    0.0000000e+00    0.0000000e+00    0.0000000e+00    0.0000000e+00    0.0000000e+00    0.0000000e+00    0.0000000e+00 
  -1.8546687e+01    0.0000000e+00    8.2078533e-04    2.7478465e-03    0.0000000e+00    0.0000000e+00    0.0000000e+00    0.0000000e+00    0.0000000e+00    0.0000000e+00    0.0000000e+00    0.0000000e+00    0.0000000e+00    0.0000000e+00    0.0000000e+00    0.0000000e+00    0.0000000e+00    0.0000000e+00    0.0000000e+00    0.0000000e+00    0.0000000e+00    0.0000000e+00    0.0000000e+00    0.0000000e+00    0.0000000e+00    0.0000000e+00    0.0000000e+00    0.0000000e+00    0.0000000e+00    0.0000000e+00    0.0000000e+00    0.0000000e+00    0.0000000e+00    0.0000000e+00    0.0000000e+00    0.0000000e+00    0.0000000e+00    0.0000000e+00    0.0000000e+00    0.0000000e+00    0.0000000e+00    0.0000000e+00    0.0000000e+00 
  -1.8500000e+01    0.0000000e+00    8.2078533e-04    2.7478465e-03    0.0000000e+00    0.0000000e+00    0.0000000e+00    0.0000000e+00    0.0000000e+00    0.0000000e+00    0.0000000e+00    0.0000000e+00    0.0000000e+00    0.0000000e+00    0.0000000e+00    0.0000000e+00    0.0000000e+00    0.0000000e+00    0.0000000e+00    0.0000000e+00    0.0000000e+00    0.0000000e+00    0.0000000e+00    0.0000000e+00    0.0000000e+00    0.0000000e+00    0.0000000e+00    0.0000000e+00    0.0000000e+00    0.0000000e+00    0.0000000e+00    0.0000000e+00    0.0000000e+00    0.0000000e+00    0.0000000e+00    0.0000000e+00    0.0000000e+00    0.0000000e+00    0.0000000e+00    0.0000000e+00    0.0000000e+00    0.0000000e+00    0.0000000e+00 
  -1.8377838e+01    0.0000000e+00    8.2078533e-04    2.7478465e-03    0.0000000e+00    0.0000000e+00    0.0000000e+00    0.0000000e+00    0.0000000e+00    0.0000000e+00    0.0000000e+00    0.0000000e+00    0.0000000e+00    0.0000000e+00    0.0000000e+00    0.0000000e+00    0.0000000e+00    0.0000000e+00    0.0000000e+00    0.0000000e+00    0.0000000e+00    0.0000000e+00    0.0000000e+00    0.0000000e+00    0.0000000e+00    0.0000000e+00    0.0000000e+00    0.0000000e+00    0.0000000e+00    0.0000000e+00    0.0000000e+00    0.0000000e+00    0.0000000e+00    0.0000000e+00    0.0000000e+00    0.0000000e+00    0.0000000e+00    0.0000000e+00    0.0000000e+00    0.0000000e+00    0.0000000e+00    0.0000000e+00    0.0000000e+00 
  -1.8280108e+01    4.5093398e-21    8.2078533e-04    2.7478465e-03    0.0000000e+00    0.0000000e+00    0.0000000e+00    0.0000000e+00    0.0000000e+00    0.0000000e+00    0.0000000e+00    0.0000000e+00    0.0000000e+00    0.0000000e+00    0.0000000e+00    0.0000000e+00    0.0000000e+00    0.0000000e+00    0.0000000e+00    0.0000000e+00    0.0000000e+00    0.0000000e+00    0.0000000e+00    0.0000000e+00    0.0000000e+00    0.0000000e+00    0.0000000e+00    0.0000000e+00    0.0000000e+00    0.0000000e+00    0.0000000e+00    0.0000000e+00    0.0000000e+00    0.0000000e+00    0.0000000e+00    0.0000000e+00    0.0000000e+00    0.0000000e+00    0.0000000e+00    0.0000000e+00    0.0000000e+00    0.0000000e+00    0.0000000e+00 
  -1.8157946e+01    3.0247991e-20    8.2078533e-04    2.7478465e-03    0.0000000e+00    0.0000000e+00    0.0000000e+00    0.0000000e+00    0.0000000e+00    0.0000000e+00    0.0000000e+00    0.0000000e+00    0.0000000e+00    0.0000000e+00    0.0000000e+00    0.0000000e+00    0.0000000e+00    0.0000000e+00    0.0000000e+00    0.0000000e+00    0.0000000e+00    0.0000000e+00    0.0000000e+00    0.0000000e+00    0.0000000e+00    0.0000000e+00    0.0000000e+00    0.0000000e+00    0.0000000e+00    0.0000000e+00    0.0000000e+00    0.0000000e+00    0.0000000e+00    0.0000000e+00    0.0000000e+00    0.0000000e+00    0.0000000e+00    0.0000000e+00    0.0000000e+00    0.0000000e+00    0.0000000e+00    0.0000000e+00    0.0000000e+00 
  -1.8060217e+01    9.1699532e-20    8.2078533e-04    2.7478465e-03    0.0000000e+00    0.0000000e+00    0.0000000e+00    0.0000000e+00    0.0000000e+00    0.0000000e+00    0.0000000e+00    0.0000000e+00    0.0000000e+00    0.0000000e+00    0.0000000e+00    0.0000000e+00    0.0000000e+00    0.0000000e+00    0.0000000e+00    0.0000000e+00    0.0000000e+00    0.0000000e+00    0.0000000e+00    0.0000000e+00    0.0000000e+00    0.0000000e+00    0.0000000e+00    0.0000000e+00    0.0000000e+00    0.0000000e+00    0.0000000e+00    0.0000000e+00    0.0000000e+00    0.0000000e+00    0.0000000e+00    0.0000000e+00    0.0000000e+00    0.0000000e+00    0.0000000e+00    0.0000000e+00    0.0000000e+00    0.0000000e+00    0.0000000e+00 
  -1.7938055e+01    2.3542452e-19    8.2078533e-04    2.7478465e-03    0.0000000e+00    0.0000000e+00    0.0000000e+00    0.0000000e+00    0.0000000e+00    0.0000000e+00    0.0000000e+00    0.0000000e+00    0.0000000e+00    0.0000000e+00    0.0000000e+00    0.0000000e+00    0.0000000e+00    0.0000000e+00    0.0000000e+00    0.0000000e+00    0.0000000e+00    0.0000000e+00    0.0000000e+00    0.0000000e+00    0.0000000e+00    0.0000000e+00    0.0000000e+00    0.0000000e+00    0.0000000e+00    0.0000000e+00    0.0000000e+00    0.0000000e+00    0.0000000e+00    0.0000000e+00    0.0000000e+00    0.0000000e+00    0.0000000e+00    0.0000000e+00    0.0000000e+00    0.0000000e+00    0.0000000e+00    0.0000000e+00    0.0000000e+00 
  -1.7840325e+01    4.6085900e-19    8.2078533e-04    2.7478465e-03    0.0000000e+00    0.0000000e+00    0.0000000e+00    0.0000000e+00    0.0000000e+00    0.0000000e+00    0.0000000e+00    0.0000000e+00    0.0000000e+00    0.0000000e+00    0.0000000e+00    0.0000000e+00    0.0000000e+00    0.0000000e+00    0.0000000e+00    0.0000000e+00    0.0000000e+00    0.0000000e+00    0.0000000e+00    0.0000000e+00    0.0000000e+00    0.0000000e+00    0.0000000e+00    0.0000000e+00    0.0000000e+00    0.0000000e+00    0.0000000e+00    0.0000000e+00    0.0000000e+00    0.0000000e+00    0.0000000e+00    0.0000000e+00    0.0000000e+00    0.0000000e+00    0.0000000e+00    0.0000000e+00    0.0000000e+00    0.0000000e+00    0.0000000e+00 
  -1.7718163e+01    9.6123842e-19    8.2078533e-04    2.7478465e-03    0.0000000e+00    0.0000000e+00    0.0000000e+00    0.0000000e+00    0.0000000e+00    0.0000000e+00    0.0000000e+00    0.0000000e+00    0.0000000e+00    0.0000000e+00    0.0000000e+00    0.0000000e+00    0.0000000e+00    0.0000000e+00    0.0000000e+00    0.0000000e+00    0.0000000e+00    0.0000000e+00    0.0000000e+00    0.0000000e+00    0.0000000e+00    0.0000000e+00    0.0000000e+00    0.0000000e+00    0.0000000e+00    0.0000000e+00    0.0000000e+00    0.0000000e+00    0.0000000e+00    0.0000000e+00    0.0000000e+00    0.0000000e+00    0.0000000e+00    0.0000000e+00    0.0000000e+00    0.0000000e+00    0.0000000e+00    0.0000000e+00    0.0000000e+00 
  -1.7620434e+01    2.0482412e-18    8.2078533e-04    2.7478465e-03    0.0000000e+00    0.0000000e+00    0.0000000e+00    0.0000000e+00    0.0000000e+00    0.0000000e+00    0.0000000e+00    0.0000000e+00    0.0000000e+00    0.0000000e+00    0.0000000e+00    0.0000000e+00    0.0000000e+00    0.0000000e+00    0.0000000e+00    0.0000000e+00    0.0000000e+00    0.0000000e+00    0.0000000e+00    0.0000000e+00    0.0000000e+00    0.0000000e+00    0.0000000e+00    0.0000000e+00    0.0000000e+00    0.0000000e+00    0.0000000e+00    0.0000000e+00    0.0000000e+00    0.0000000e+00    0.0000000e+00    0.0000000e+00    0.0000000e+00    0.0000000e+00    0.0000000e+00    0.0000000e+00    0.0000000e+00    0.0000000e+00    0.0000000e+00 
  -1.7498272e+01    6.4187092e-18    8.2078533e-04    2.7478465e-03    0.0000000e+00    0.0000000e+00    0.0000000e+00    0.0000000e+00    0.0000000e+00    0.0000000e+00    0.0000000e+00    0.0000000e+00    0.0000000e+00    0.0000000e+00    0.0000000e+00    0.0000000e+00    0.0000000e+00    0.0000000e+00    0.0000000e+00    0.0000000e+00    0.0000000e+00    0.0000000e+00    0.0000000e+00    0.0000000e+00    0.0000000e+00    0.0000000e+00    0.0000000e+00    0.0000000e+00    0.0000000e+00    0.0000000e+00    0.0000000e+00    0.0000000e+00    0.0000000e+00    0.0000000e+00    0.0000000e+00    0.0000000e+00    0.0000000e+00    0.0000000e+00    0.0000000e+00    0.0000000e+00    0.0000000e+00    0.0000000e+00    0.0000000e+00 
  -1.7303330e+01    6.7014435e-13    8.2078533e-04    2.7478465e-03    9.0981263e-27    5.1192924e-23    8.6698867e-26    8.3187670e-31    1.4307526e-36    1.1449911e-29    6.1147776e-23    2.2064725e-27    1.8837098e-21    8.2948191e-22    1.6431408e-31    6.4519891e-22    1.1051024e-27    7.5102914e-32    5.0861829e-39    1.2108418e-21    5.2465416e-25    5.8848408e-35    2.4326951e-30    6.3353382e-25    4.9873751e-24    7.5256909e-22    5.4132926e-24    4.0444577e-23    1.6492563e-21    0.0000000e+00    4.0389931e-21    1.1248416e-29    2.3954032e-25    3.2767688e-24    2.6164819e-26    4.7565751e-23    4.8314524e-40    5.8638132e-39    9.7428181e-36    1.3664082e-25    3.8264812e-35   1.9202814e-102   5.0761204e-106 
  -1.7207403e+01    3.0376989e-12    8.2078533e-04    2.7478465e-03    5.1603569e-24    1.0061070e-21    5.1727337e-25    6.7762006e-30    3.2853755e-35    8.8770392e-29    3.3469745e-22    5.2272209e-26    1.3025865e-20    5.7177694e-21    1.1791050e-30    4.9660054e-21    6.8931989e-27    5.4334411e-31    1.8029284e-37    9.3196702e-21    2.8265269e-24    1.9749336e-33    2.0056200e-29    3.5498282e-24    2.7467687e-23    5.1556418e-21    3.5857939e-23    2.7289412e-22    1.3032270e-20    0.0000000e+00    3.1087533e-20    9.3600352e-29    1.3735740e-24    1.8796361e-23    1.3324140e-25    2.5929293e-22    1.0640171e-38    1.2992001e-37    1.3339900e-34    6.9154753e-25    9.3793987e-34    4.6251574e-97   1.3354600e-100 
  -1.7111501e+01    1.4582341e-11    8.2078533e-04    2.7478465e-03    7.1872992e-23    1.2582463e-20    3.2177160e-24    3.5159220e-29    2.5399531e-34    4.3665721e-28    2.4680258e-21    5.4429888e-25    5.3416314e-20    2.2889704e-20    5.9135247e-30    2.6065771e-20    4.1045896e-26    3.1596807e-30    1.8714169e-36    4.8910847e-20    2.2077735e-23    1.7124815e-32    1.0172432e-28    2.1877480e-23    1.6405786e-22    2.8574936e-20    1.7049246e-22    1.2373125e-21    8.3779299e-20    0.0000000e+00    1.6315130e-19    4.7100578e-28    8.4930060e-24    1.1296963e-22    9.1281506e-25    1.9024391e-21    1.1087505e-37    1.1303559e-36    9.4483030e-34    4.7013270e-24    7.0759694e-33    2.4326159e-91    1.1504597e-94 
  -1.7014184e+01    5.7413086e-11    8.2078533e-04    2.7478465e-03    1.2285551e-21    8.5624498e-20    1.3081942e-23    1.4705378e-28    1.7802293e-33    1.8426933e-27    1.1989015e-20    4.5242034e-24    2.5248681e-19    1.0374684e-19    2.7061146e-29    1.2544384e-19    2.2122230e-25    1.6025340e-29    1.9304978e-35    2.3553586e-19    1.1097508e-22    1.3923295e-31    4.7360657e-28    1.0455932e-22    7.4926305e-22    1.4433474e-19    8.5928429e-22    7.0773713e-21    4.5624753e-19    0.0000000e+00    7.8567668e-19    2.1751724e-27    4.1128301e-23    5.3036783e-22    4.4640309e-24    9.2286089e-21    1.1066006e-36    7.7068342e-36    6.8787537e-33    2.2565077e-23    4.4425984e-32    5.8560570e-85    2.7585613e-88 
  -1.7000000e+01    7.3590635e-11    8.2078533e-04    2.7478465e-03    5.6140836e-21    1.1515720e-19    1.4649486e-23    1.6638323e-28    2.1197894e-33    2.0717592e-27    1.6054154e-20    6.9477106e-24    3.5729580e-19    1.3026787e-19    4.6678693e-29    1.5946463e-19    3.4302556e-25    2.4337908e-29    4.9963111e-35    2.9938354e-19    1.4951335e-22    2.4407901e-31    5.7917440e-28    2.7006127e-22    1.9726542e-21    3.2655280e-19    1.9502288e-21    1.5471334e-20    6.4726373e-19    0.0000000e+00    9.9865571e-19    2.6473611e-27    8.9912468e-23    1.1211440e-21    9.3211530e-24    1.2657199e-20    1.6066741e-36    9.1974194e-36    1.2677292e-32    4.5539690e-23    5.3801768e-32    2.4713178e-79    8.3610914e-82 
  -1.6899511e+01    1.9767281e-10    8.2078533e-04    2.7478465e-03    7.8317818e-21    7.6344006e-19    6.1356798e-23    9.0719160e-28    3.8973470e-32    9.1268255e-27    5.4814402e-20    4.1735708e-23    1.1474111e-18    4.2909133e-19    1.4857505e-28    8.4543418e-19    1.4231870e-24    1.0408515e-28    9.5066012e-34    1.5867369e-18    6.7547884e-22    4.6525452e-30    2.7939054e-27    4.5025445e-22    3.0451285e-21    8.2787171e-19    3.6129048e-21    3.4507428e-20    2.1991929e-18    0.0000000e+00    5.2928929e-18    1.0554671e-26    1.8049118e-22    2.2141555e-21    2.5235987e-23    4.2033196e-20    3.6250341e-35    2.2298860e-34    2.0544104e-31    1.1756026e-22    8.3636897e-31    8.5069791e-72    4.1991566e-75 
  -1.6795747e+01    4.5079366e-10    8.2078533e-04    2.7478465e-03    4.1727826e-20    3.7770755e-18    3.2562013e-22    3.4710672e-27    3.5379622e-31    3.7315207e-26    2.8693952e-19    3.4967685e-22    3.4109032e-18    1.0962923e-18    5.3728801e-28    3.2758722e-18    5.1969543e-24    4.8208862e-28    2.2969015e-32    6.2684619e-18    2.9515068e-21    5.4776028e-29    1.5344084e-26    2.7071189e-21    1.7529079e-20    3.3956768e-18    2.1023278e-20    1.7094821e-19    9.9599101e-18    0.0000000e+00    2.0909831e-17    6.0730518e-26    1.0839795e-21    1.2705750e-20    1.1285947e-22    2.2069708e-19    4.5132122e-34    3.1791062e-33    2.5222383e-30    5.0190598e-22    5.4409164e-30    9.1597355e-64    5.6638927e-67 
  -1.6687142e+01    9.3716800e-10    8.2078533e-04    2.7478465e-03    1.7920786e-19    1.2920750e-17    1.0829076e-21    1.0933129e-26    1.8531325e-30    1.1861102e-25    9.5741167e-19    1.5777709e-21    8.8184750e-18    2.5560681e-18    1.5780511e-27    1.0525092e-17    1.6753234e-23    1.8434783e-27    2.2574063e-31    1.9870225e-17    9.4694230e-21    3.7880171e-28    5.5851856e-26    7.8826109e-21    5.0123791e-20    9.8157767e-18    6.0675752e-20    4.9799647e-19    3.0830465e-17    0.0000000e+00    6.6409392e-17    1.9459743e-25    3.2175827e-21    3.7360737e-20    3.2844947e-22    7.3254093e-19    4.1026374e-33    2.3933935e-32    2.0594894e-29    1.4648218e-21    1.9721595e-29    2.3958657e-55    1.4061287e-58 
  -1.6588095e+01    1.7210030e-09    8.2078533e-04    2.7478465e-03    1.1177240e-18    3.4331686e-17    2.7182730e-21    2.8984095e-26    5.9186182e-30    3.0565808e-25    2.4110003e-18    5.7336347e-21    1.8972139e-17    4.7046000e-18    3.8267492e-27    2.6174026e-17    4.0178960e-23    6.1773679e-27    8.0259314e-31    4.9238711e-17    2.3903631e-20    1.3863211e-27    1.4721214e-25    2.1291516e-20    1.3360422e-19    2.5859203e-17    1.6335149e-19    1.3415535e-18    8.0045244e-17    0.0000000e+00    1.6437485e-16    4.9714141e-25    8.7257382e-21    1.0024761e-19    8.7935900e-22    1.8488814e-18    1.5347022e-32    7.8759277e-32    6.6131198e-29    3.8368153e-21    6.8466866e-29    1.2037445e-46    9.3367392e-50 
  -1.6467915e+01    3.1374991e-09    8.2078533e-04    2.7478465e-03    2.4188627e-18    1.1011444e-16    8.6501892e-21    1.0954140e-25    3.1897712e-29    9.5331030e-25    6.8708863e-18    3.3922851e-20    4.6262362e-17    8.7078928e-18    1.0239964e-26    7.7704191e-17    1.1092456e-22    3.7750246e-26    8.1115823e-30    1.4594599e-16    6.7262929e-20    1.0583026e-26    5.3902442e-25    6.4993181e-20    4.0370036e-19    7.8919289e-17    5.1260729e-19    4.2249898e-18    2.5919066e-16    0.0000000e+00    4.8696547e-16    1.6098126e-24    2.6635067e-20    3.0428179e-19    2.4754089e-21    5.2830247e-18    1.1831267e-31    4.6065667e-31    5.2427454e-28    1.0500463e-20    4.0684786e-28    1.7755735e-37    1.3466666e-40 
  -1.6342176e+01    5.3905830e-09    8.2078533e-04    2.7478465e-03    5.9037985e-18    3.2830340e-16    2.8863306e-20    4.0443196e-25    1.6808511e-28    2.8522049e-24    1.9116469e-17    1.9174433e-19    1.1036623e-16    1.5482646e-17    2.6784327e-26    2.2686204e-16    3.0923554e-22    2.1408201e-25    6.0498369e-29    4.2587444e-16    1.8043744e-19    6.6601107e-26    2.1092768e-24    1.8169956e-19    1.1220574e-18    2.1663305e-16    1.4413518e-18    1.1846765e-17    7.2499256e-16    0.0000000e+00    1.4207391e-15    5.7421094e-24    7.5031983e-20    8.5017264e-19    6.4759740e-21    1.4703248e-17    7.4616265e-31    2.5908315e-30    3.5561416e-27    2.7071726e-20    2.3106566e-27    2.7567709e-29    1.2790132e-32 
  -1.6241584e+01    7.9647212e-09    8.2078533e-04    2.7478465e-03    1.8524300e-17    6.9624664e-16    7.4552863e-20    1.2133908e-24    5.8256609e-28    5.9211046e-24    3.9223041e-17    7.2942817e-19    2.0760578e-16    2.3475124e-17    5.7956337e-26    4.7769071e-16    6.5672094e-22    7.7959690e-25    2.5217003e-28    8.9661926e-16    3.7957450e-19    2.3093433e-25    6.8532820e-24    3.5546760e-19    2.1910849e-18    4.3809265e-16    2.8542126e-18    2.3860037e-17    1.4872729e-15    0.0000000e+00    2.9910427e-15    1.7637074e-23    1.4937051e-19    1.6801440e-18    1.3070320e-20    3.0120699e-17    2.8773710e-30    9.5420001e-30    1.2477161e-26    5.4299342e-20    8.2582741e-27    9.3664975e-29    4.3371701e-32 
  -1.6161110e+01    1.0787965e-08    8.2078533e-04    2.7478465e-03    2.9996199e-17    1.2061919e-15    1.6148943e-19    2.8697969e-24    1.4791972e-27    9.4703223e-24    6.6807978e-17    1.8502709e-18    3.2976229e-16    3.1663989e-17    1.0380050e-25    8.2904695e-16    1.1586889e-21    2.4841582e-24    6.9057410e-28    1.5560483e-15    6.5394339e-19    6.9460615e-25    1.7248297e-23    5.8333121e-19    3.5869058e-18    7.2271812e-16    4.6714396e-18    3.9454907e-17    2.4845509e-15    0.0000000e+00    5.1907751e-15    4.3578901e-23    2.4819203e-19    2.7533715e-18    2.2731216e-20    5.1243334e-17    7.1022979e-30    2.4543618e-29    3.9162947e-26    9.3940777e-20    2.1572325e-26    1.7423709e-28    7.6297357e-32 
  -1.6060519e+01    1.4779169e-08    8.2078533e-04    2.7478465e-03    5.1486224e-17    2.2110758e-15    4.7194083e-19    8.0524463e-24    4.5252147e-27    1.7629712e-23    1.2081443e-16    4.6543299e-18    5.3996255e-16    4.9142365e-17    1.9264658e-25    1.5397272e-15    2.1103459e-21    7.0322476e-24    2.2896035e-27    2.8899375e-15    1.2110396e-18    1.8581482e-24    5.5342804e-23    9.4057331e-19    5.7641052e-18    1.1663227e-15    7.5551077e-18    6.3867170e-17    4.2924415e-15    0.0000000e+00    9.6405057e-15    1.3711763e-22    4.1304766e-19    4.4425979e-18    3.7795400e-20    9.2290124e-17    2.1983052e-29    7.4054663e-29    1.1025445e-25    1.5267779e-19    6.3713143e-26    3.5914974e-28    1.4411751e-31 
  -1.5980045e+01    1.8664419e-08    8.2078533e-04    2.7478465e-03    7.7769638e-17    3.3929984e-15    1.0567590e-18    1.6736877e-23    1.0376442e-26    2.7979147e-23    1.8545096e-16    8.6058658e-18    7.7334316e-16    6.8803082e-17    3.0980799e-25    2.3917503e-15    3.2222396e-21    1.4117919e-23    4.9234659e-27    4.4894249e-15    1.8967447e-18    4.5786702e-24    8.6835824e-23    1.3168451e-18    8.0568054e-18    1.6436329e-15    1.0522927e-17    8.9664957e-17    6.2598830e-15    0.0000000e+00    1.4976700e-14    2.8055458e-22    5.9947977e-19    6.2558386e-18    5.4534476e-20    1.4131031e-16    5.2207233e-29    1.7765023e-28    2.6217326e-25    2.1614667e-19    1.3111640e-25    6.0143535e-28    2.2787182e-31 
  -1.5835193e+01    2.7114619e-08    8.2078533e-04    2.7478465e-03    1.2321807e-16    6.8628644e-15    4.3649668e-18    6.4041217e-23    5.1815656e-26    6.4950632e-23    3.9278841e-16    2.2960162e-17    1.3902233e-15    1.0878738e-16    8.4765471e-25    4.9458262e-15    7.4143065e-21    5.8557490e-23    2.0410642e-26    9.2844299e-15    4.3250649e-18    1.4113521e-23    3.1022633e-22    2.4274669e-18    1.4769289e-17    2.8626897e-15    1.8764706e-17    1.5825381e-16    1.1387443e-14    0.0000000e+00    3.0974327e-14    9.6463484e-22    1.2024127e-18    1.1418043e-17    1.1507368e-19    2.9823519e-16    3.7958053e-28    1.1763198e-27    6.1922829e-25    4.3355719e-19    4.2966650e-25    1.4769285e-27    5.3091716e-31 
  -1.5770814e+01    3.1508217e-08    8.2078533e-04    2.7478465e-03    1.5748596e-16    9.1356872e-15    7.4956299e-18    1.0698157e-22    9.7483299e-26    9.3175844e-23    5.3872361e-16    3.3387251e-17    1.7702003e-15    1.2619679e-16    1.2361678e-24    6.6506135e-15    1.1152324e-20    1.0936880e-22    2.7179368e-26    1.2485494e-14    6.1830701e-18    2.6300521e-23    6.4739186e-22    3.1592352e-18    1.9167259e-17    3.5996749e-15    2.3913971e-17    2.0034274e-16    1.4368982e-14    0.0000000e+00    4.1654946e-14    1.4410425e-21    1.6165903e-18    1.4832576e-17    1.5796133e-19    4.0859930e-16    6.4007772e-28    2.4170388e-27    1.8002915e-24    5.9646451e-19    6.5444833e-25    2.1510891e-27    7.6723588e-31 
  -1.5690341e+01    3.7175250e-08    8.2078533e-04    2.7478465e-03    1.9280616e-16    1.2815142e-14    1.3739456e-17    1.8334697e-22    1.7318148e-25    1.4620112e-22    7.8675904e-16    5.1071532e-17    2.3475377e-15    1.5070853e-16    1.8972583e-24    9.4469273e-15    1.7168537e-20    3.1186651e-22    4.4432695e-26    1.7736691e-14    9.4457143e-18    4.7960698e-23    1.0727372e-21    4.2002840e-18    2.5418447e-17    4.6358939e-15    3.1299294e-17    2.6056310e-16    1.8818207e-14    0.0000000e+00    5.9176550e-14    2.7105649e-21    2.2705642e-18    1.9611111e-17    2.2298484e-19    5.9556658e-16    1.1509756e-27    5.1145252e-27    3.4004111e-24    8.1868836e-19    1.1345418e-24    3.3988075e-27    1.1571653e-30 
  -1.5589749e+01    4.4652357e-08    8.2078533e-04    2.7478465e-03    2.1075548e-16    1.8788936e-14    2.8839789e-17    3.7459995e-22    3.8395242e-25    2.5125947e-22    1.1998574e-15    8.1801619e-17    3.2470043e-15    2.0373439e-16    3.2162428e-24    1.4077011e-14    2.7201348e-20    5.5724630e-22    7.5019540e-26    2.6434030e-14    1.5214954e-17    1.0120964e-22    2.1723747e-21    5.5807273e-18    3.3724164e-17    6.0654819e-15    4.1410256e-17    3.4362275e-16    2.5276716e-14    0.0000000e+00    8.8200788e-14    5.1677452e-21    3.3892246e-18    2.5912654e-17    3.2646870e-19    9.0668073e-16    2.2742173e-27    1.1287334e-26    6.2480546e-24    1.0949813e-18    2.1264501e-24    5.8510439e-27    1.8481064e-30 
  -1.5464009e+01    5.4196337e-08    8.2078533e-04    2.7478465e-03    2.4884330e-16    2.8912544e-14    6.7409217e-17    9.3143845e-22    8.6246773e-25    4.7050335e-22    1.9174539e-15    1.3772625e-16    4.6929929e-15    2.8413493e-16    5.9453594e-24    2.2005883e-14    4.5752918e-20    1.1823332e-21    1.3867552e-25    4.1334632e-14    2.6233031e-17    2.2403482e-22    4.2844859e-21    7.7211238e-18    4.6624905e-17    8.2441667e-15    5.6962668e-17    4.7132369e-16    3.5244115e-14    0.0000000e+00    1.3793658e-13    1.1695969e-20    5.4976233e-18    3.5861527e-17    5.2083712e-19    1.4490316e-15    5.0525054e-27    2.6377734e-26    1.2751341e-23    1.5371852e-18    4.0193203e-24    1.0946195e-26    3.0710038e-30 
  -1.5306834e+01    6.6423626e-08    8.2078533e-04    2.7478465e-03    2.6282286e-16    4.6867449e-14    1.8377330e-16    2.4768281e-21    3.2413123e-24    9.5881701e-22    3.2745686e-15    2.4942312e-16    7.1757418e-15    4.1398565e-16    1.3713875e-23    3.6199436e-14    8.9307095e-20    4.5513038e-21    3.4280696e-25    6.8033924e-14    5.1292107e-17    7.0502314e-22    1.0409207e-20    1.1441856e-17    6.8824863e-17    1.1728366e-14    8.2638114e-17    6.7904109e-16    5.1075585e-14    0.0000000e+00    2.2709326e-13    2.4105747e-20    1.0288075e-17    5.2765495e-17    9.7175224e-19    2.4819554e-15    2.2487033e-26    9.5965729e-26    3.1164074e-23    2.3485464e-18    9.2544601e-24    2.2280261e-26    5.5409443e-30 
  -1.5181094e+01    7.6788183e-08    8.2078533e-04    2.7478465e-03    2.7727853e-16    6.7715709e-14    3.8296373e-16    3.9196342e-21    8.3646633e-24    1.6305251e-21    4.9921507e-15    3.8678253e-16    1.0034471e-14    4.7776946e-16    2.5856206e-23    5.2747800e-14    1.6004612e-19    1.0815617e-20    6.7640526e-25    9.9197535e-14    8.8973655e-17    1.3589614e-21    1.9050961e-20    1.6444930e-17    9.8536525e-17    1.5883326e-14    1.1526119e-16    9.3513400e-16    6.7377263e-14    0.0000000e+00    3.3120906e-13    4.2842893e-20    1.6924660e-17    7.5559553e-17    1.6230460e-18    3.7999417e-15    5.2055092e-26    2.6935635e-25    6.0830224e-23    3.5965482e-18    1.5396770e-23    3.7762462e-26    9.0187897e-30 
  -1.5024116e+01    8.9777378e-08    8.2078533e-04    2.7478465e-03    2.9261950e-16    1.0382884e-13    8.6472212e-16    7.7305671e-21    1.8882243e-23    3.0138432e-21    8.0307598e-15    6.4263971e-16    1.4751914e-14    6.2798731e-16    5.1626199e-23    8.1451726e-14    2.9952189e-19    2.9157261e-20    1.2338948e-24    1.5332996e-13    1.6813692e-16    2.7095469e-21    3.5703412e-20    2.3291059e-17    1.3933501e-16    2.2100101e-14    1.6275159e-16    1.3187182e-15    9.4061576e-14    0.0000000e+00    5.1216948e-13    8.2337598e-20    2.9872899e-17    1.0659878e-16    2.8208143e-18    6.1523666e-15    7.8458384e-26    8.1581661e-25    1.0665001e-22    4.9607323e-18    3.8391408e-23    6.8952617e-26    1.4652286e-29 
  -1.4898532e+01    1.0093577e-07    8.2078532e-04    2.7478465e-03    3.0794061e-16    1.4277798e-13    1.5747188e-15    1.9367436e-20    6.3714940e-23    4.7970372e-21    1.1450046e-14    9.5103620e-16    1.9935741e-14    8.6267163e-16    8.6003459e-23    1.1255237e-13    4.9354610e-19    9.4190908e-20    2.0572173e-24    2.1209050e-13    2.7354009e-16    8.4569439e-21    8.4067293e-20    3.0949087e-17    1.8479775e-16    2.8672903e-14    2.1400809e-16    1.7298764e-15    1.2001769e-13    0.0000000e+00    7.0874595e-13    1.7950999e-19    4.6466348e-17    1.4118929e-16    4.3596726e-18    8.8344176e-15    6.3081763e-25    2.5102989e-24    3.7392634e-22    6.8683874e-18    6.3111810e-23    1.0924053e-25    2.2112349e-29 
  -1.4798066e+01    1.1041465e-07    8.2078532e-04    2.7478465e-03    3.2299643e-16    1.8408875e-13    2.5555357e-15    3.6227471e-20    1.4466522e-22    6.8268041e-21    1.5218041e-14    1.2974790e-15    2.5356600e-14    9.8507282e-16    1.3699772e-22    1.4499522e-13    7.5028398e-19    2.0754577e-19    3.2583848e-24    2.7352893e-13    4.0933483e-16    1.4502886e-20    1.3611578e-19    4.0128799e-17    2.3904431e-16    3.6287408e-14    2.7450534e-16    2.2141490e-15    1.4884189e-13    0.0000000e+00    9.1446450e-13    2.8447119e-19    6.9706293e-17    1.8247550e-16    6.5266067e-18    1.1833610e-14    1.4292614e-24    4.7265084e-24    6.6737292e-22    9.0898863e-18    9.7182123e-23    1.5459495e-25    3.0123068e-29 
  -1.4674317e+01    1.2225087e-07    8.2078532e-04    2.7478465e-03    3.3735950e-16    2.5168526e-13    4.4694819e-15    5.6303906e-20    2.4108737e-22    1.0346224e-20    2.1513141e-14    1.8885656e-15    3.3919340e-14    1.0945171e-15    2.0334803e-22    1.9764704e-13    1.1796428e-18    3.5400968e-19    5.3969659e-24    3.7342571e-13    6.5683908e-16    2.9036041e-20    2.2951107e-19    5.4418351e-17    3.2395668e-16    4.8567686e-14    3.7196256e-16    2.9964442e-15    1.9568723e-13    0.0000000e+00    1.2491998e-12    5.2743585e-19    1.1363551e-16    2.4666189e-16    1.0384837e-17    1.6904762e-14    1.6562010e-24    9.3662343e-24    1.0715378e-21    1.2275556e-17    1.8246299e-22    2.3176715e-25    4.2424705e-29 
  -1.4575318e+01    1.3220245e-07    8.2078532e-04    2.7478465e-03    3.4892093e-16    3.2338603e-13    6.9604542e-15    1.0153865e-19    4.3477235e-22    1.4350123e-20    2.8350048e-14    2.5492267e-15    4.2989085e-14    1.2489601e-15    3.3533785e-22    2.5334036e-13    1.7520855e-18    6.4363657e-19    7.7848395e-24    4.7937581e-13    9.6434386e-16    5.9773990e-20    3.7095448e-19    7.0520223e-17    4.1914197e-16    6.1810073e-14    4.7957643e-16    3.8553943e-15    2.4187528e-13    0.0000000e+00    1.6045657e-12    7.9547205e-19    1.6582383e-16    3.1880343e-16    1.5176639e-17    2.2503711e-14    3.6355219e-24    2.0466663e-23    1.7492286e-21    1.5879324e-17    3.1538785e-22    3.1894027e-25    5.7537802e-29 
  -1.4451725e+01    1.4466594e-07    8.2078532e-04    2.7478465e-03    3.6415613e-16    4.4678227e-13    1.2754247e-14    2.1524123e-19    1.1394973e-21    2.1351518e-20    4.0289185e-14    3.7520542e-15    5.8727019e-14    1.4669574e-15    6.8647594e-22    3.4628519e-13    3.0694387e-18    1.8319111e-18    1.2900141e-23    6.5722328e-13    1.6301001e-15    1.5803416e-19    7.2970954e-19    1.0243248e-16    6.0793468e-16    8.8455438e-14    6.9743181e-16    5.5925496e-15    3.3009907e-13    0.0000000e+00    2.2022651e-12    1.6178319e-18    3.0884335e-16    4.5949256e-16    2.8680047e-17    3.2604075e-14    1.2174663e-23    5.5290205e-23    4.0682090e-21    2.2370294e-17    6.9566024e-22    4.6690220e-25    7.9456632e-29 
  -1.4352851e+01    1.5519337e-07    8.2078532e-04    2.7478465e-03    3.8534676e-16    5.9051872e-13    2.1254415e-14    3.8985233e-19    2.8142960e-21    2.9359880e-20    5.4754636e-14    5.1975188e-15    7.7591589e-14    1.7003216e-15    1.2273876e-21    4.5227868e-13    5.0565859e-18    3.9306881e-18    1.9715095e-23    8.6130609e-13    2.5719697e-15    3.2372525e-19    1.3399443e-18    1.4757020e-16    8.7411472e-16    1.2332120e-13    9.9418433e-16    7.9159309e-15    4.3295307e-13    0.0000000e+00    2.8894285e-12    2.8028139e-18    5.1031637e-16    6.5824459e-16    4.8287723e-17    4.5187131e-14    3.3850864e-23    1.4175660e-22    7.5879445e-21    3.2274252e-17    1.3907235e-21    6.3231416e-25    1.0866553e-28 
  -1.4229259e+01    1.6838946e-07    8.2078532e-04    2.7478465e-03    4.3959767e-16    8.8608967e-13    4.6018348e-14    9.3642582e-19    1.2610220e-20    4.5236226e-20    8.6259051e-14    8.2310423e-15    1.1994808e-13    1.9726480e-15    3.6596777e-21    6.5654377e-13    1.1894571e-17    1.5766947e-17    3.5890068e-23    1.2605754e-12    5.2093422e-15    1.5374423e-18    3.7917828e-18    2.7686254e-16    1.6351514e-15    2.1871284e-13    1.8336172e-15    1.4362015e-14    6.8089586e-13    0.0000000e+00    4.2392424e-12    7.5011415e-18    1.2282290e-15    1.2153406e-15    1.2340620e-16    7.3996422e-14    1.6508723e-22    6.4357312e-22    2.5780937e-20    5.9330639e-17    4.7408701e-21    9.2345016e-25    1.5787482e-28 
  -1.4088342e+01    1.8372640e-07    8.2078532e-04    2.7478465e-03    7.8220031e-16    1.7217131e-12    1.6082208e-13    3.8108704e-18    2.3922965e-19    1.0336493e-19    1.8488925e-13    1.6655468e-14    2.6823762e-13    2.8952205e-15    1.9332915e-20    1.1509011e-12    5.7447473e-17    1.5798290e-16    1.9283684e-22    2.2724742e-12    1.6395671e-14    2.2709459e-17    2.2596434e-17    9.2537521e-16    5.4307196e-15    6.5387834e-13    5.8701873e-15    4.4431677e-14    1.5777622e-12    0.0000000e+00    7.6907577e-12    4.1220371e-17    5.8099410e-15    3.9128929e-15    6.3827766e-16    1.7289610e-13    5.8756470e-21    6.2951319e-21    1.5074322e-19    1.9367041e-16    5.3772595e-20    1.4477062e-24    2.7425574e-28 
  -1.3975608e+01    1.9626074e-07    8.2078531e-04    2.7478465e-03    3.5102005e-15    4.3868190e-12    7.1564051e-13    2.1220561e-17    4.5304847e-18    3.0270602e-19    5.3299150e-13    4.4978289e-14    8.6282407e-13    7.5819239e-15    2.2644673e-19    2.3708948e-12    3.7909182e-16    1.4635254e-15    1.0156076e-20    5.0264950e-12    6.5024577e-14    3.0466763e-16    1.6371644e-16    4.3320017e-15    2.5237278e-14    2.7721392e-12    2.6254729e-14    1.9326096e-13    5.1908139e-12    0.0000000e+00    1.7215547e-11    2.7290866e-16    3.5181025e-14    1.7558794e-14    4.0395476e-15    5.5725814e-13    6.1358843e-20    7.6181211e-20    1.6920620e-18    9.0456899e-16    6.7363166e-19    2.2588765e-24    5.7790129e-28 
  -1.3834872e+01    2.1160412e-07    8.2078507e-04    2.7478465e-03    7.8485379e-13    7.9551267e-11    4.1221386e-11    2.5910197e-15    4.4645179e-14    1.6933885e-16    1.0872284e-11    8.2108294e-12    2.0946983e-11    1.7436570e-13    3.7147626e-17    8.4010302e-12    3.5121412e-14    1.9406162e-13    2.1122020e-19    4.5970365e-11    2.0703584e-12    3.8105387e-13    1.7512108e-14    1.3313331e-13    7.7500803e-13    8.0739331e-11    7.9167985e-13    5.7272268e-12    1.2625859e-10    0.0000000e+00    1.8710105e-10    1.9157544e-14    2.4350362e-12    5.4018766e-13    2.7512648e-13    1.6842287e-11    6.9433840e-16    4.9920770e-16    1.9960381e-16    2.8805278e-14    1.7851691e-15    5.2048396e-24    1.9787541e-27 
  -1.3722283e+01    2.2219716e-07    8.2078307e-04    2.7478465e-03    2.4828476e-11    7.8851472e-10    6.8158065e-10    7.1028190e-14    3.4263652e-12    2.8538487e-15    1.3146290e-10    2.6289976e-10    1.3198462e-10    7.4138771e-13    2.9836834e-16    2.1634792e-11    3.0167631e-13    2.0854538e-12    3.0934046e-19    3.5683211e-10    1.9014428e-11    7.1550622e-12    1.4482844e-13    6.0872180e-13    3.5347626e-12    3.0103607e-10    3.2839104e-12    2.2502453e-11    5.3350237e-10    0.0000000e+00    1.7703887e-09    1.3265049e-13    1.9140494e-11    2.6835311e-12    2.0840956e-12    2.3946641e-10    4.6879677e-14    5.9119102e-14    1.7889631e-15    1.9334577e-13    9.1852803e-14    1.6888098e-23    8.4081689e-27 
  -1.3581745e+01    2.3223749e-07    8.2077822e-04    2.7478465e-03    9.2463824e-11    2.5111741e-09    2.3299471e-09    2.2937769e-13    1.2488556e-11    7.4376559e-15    4.2719951e-10    1.0355810e-09    2.7578518e-10    1.4414739e-12    3.2833006e-16    3.6407612e-11    4.1044637e-13    2.8583998e-12    1.6729451e-18    1.0631668e-09    4.4490568e-11    1.4604252e-11    1.9503560e-13    8.2956648e-13    4.8888582e-12    6.9304169e-10    5.7024732e-12    4.6220700e-11    1.6381146e-09    0.0000000e+00    5.3972670e-09    2.2352491e-13    4.1095767e-11    3.6421339e-12    3.1849230e-12    8.0887118e-10    7.8231350e-14    4.3055642e-13    2.1754480e-15    1.7950855e-13    2.8926241e-13    5.1006553e-23    1.3697140e-26 
  -1.3469314e+01    2.3595275e-07    8.2077018e-04    2.7478465e-03    2.7286179e-10    5.4297063e-09    5.3802797e-09    7.9036294e-13    4.6505042e-11    1.8233106e-14    9.6819945e-10    2.5150097e-09    4.4159403e-10    2.5512704e-12    6.2580085e-16    5.3399179e-11    7.7741792e-13    5.3514835e-12    2.1393271e-18    2.1804833e-09    7.8378989e-11    2.2891741e-11    3.4943720e-13    1.3690720e-12    7.9539111e-12    1.0503472e-09    8.6485279e-12    7.0135065e-11    2.6145137e-09    0.0000000e+00    1.1429651e-08    3.6429797e-13    6.9184801e-11    5.8770938e-12    5.2820631e-12    1.8622457e-09    4.6642350e-13    1.5256907e-12    4.2984966e-15    4.3565341e-13    1.0164310e-12    1.0231158e-22    2.8292041e-26 
  -1.3328977e+01    2.3797672e-07    8.2075745e-04    2.7478465e-03    6.0935658e-10    1.0074263e-08    1.0475984e-08    1.7677156e-12    1.0659788e-10    3.4540714e-14    1.8071429e-09    5.0452570e-09    6.4630208e-10    3.6545748e-12    1.0600381e-15    6.0520595e-11    1.1794563e-12    8.3753370e-12    3.7327049e-19    3.7903845e-09    1.1708206e-10    4.9402318e-11    5.9824750e-13    1.8363371e-12    1.0681013e-11    1.3336628e-09    1.1305348e-11    9.0381279e-11    3.8207681e-09    0.0000000e+00    2.0710189e-08    6.3722622e-13    1.4691493e-10    7.8555053e-12    9.4270494e-12    3.6128930e-09    8.3865285e-13    4.2955193e-12    7.3471493e-15    5.5097102e-13    2.1392878e-12    2.0085662e-22    3.9081733e-26 
  -1.3216707e+01    2.4180231e-07    8.2074754e-04    2.7478465e-03    9.8553851e-10    1.3701740e-08    1.4737936e-08    3.0273656e-12    1.8559222e-10    4.7731739e-14    2.5735885e-09    7.2869322e-09    7.1572521e-10    3.7976330e-12    7.5612363e-16    5.2631092e-11    1.0622940e-12    6.4247939e-12    5.5092464e-19    4.9481057e-09    1.3706134e-10    4.7178860e-11    4.6086246e-13    1.4391438e-12    8.3597647e-12    1.2285229e-09    9.2944730e-12    7.8924723e-11    4.1553034e-09    0.0000000e+00    2.7611263e-08    5.1664103e-13    1.3297912e-10    6.0519437e-12    7.2025965e-12    5.1141697e-09    1.2850538e-12    8.8458227e-12    5.5153425e-15    4.4557934e-13    3.5793070e-12    2.9548573e-22    3.9096215e-26 
  -1.3076564e+01    2.4789672e-07    8.2073564e-04    2.7478465e-03    1.5135505e-09    1.8092155e-08    2.0107354e-08    4.8565734e-12    2.9853183e-10    6.4825290e-14    3.5214732e-09    1.0138835e-08    7.5146680e-10    2.9535836e-12    6.9265199e-16    3.8678522e-11    1.2217939e-12    6.8171281e-12    4.0158602e-19    6.2332257e-09    1.5599174e-10    5.3733760e-11    4.2625752e-13    1.3043071e-12    7.3259174e-12    9.6396791e-10    6.8914899e-12    5.8810453e-11    3.9214436e-09    0.0000000e+00    3.5771934e-08    4.0227710e-13    1.2455074e-10    5.6452570e-12    6.1389431e-12    7.0161124e-09    2.5610187e-12    1.5661398e-11    5.9735815e-15    8.6540735e-13    5.5335827e-12    4.0188191e-22    3.4820668e-26 
  -1.2964449e+01    2.5532118e-07    8.2072755e-04    2.7478465e-03    1.8961399e-09    2.0988397e-08    2.3602583e-08    6.1879537e-12    3.8144823e-10    7.5165971e-14    4.1485581e-09    1.2026340e-08    7.8955432e-10    2.8132177e-12    6.4868083e-16    3.6409009e-11    1.2776793e-12    6.4906669e-12    7.0022285e-20    6.9916768e-09    1.7034383e-10    6.4674984e-11    4.1931972e-13    1.3113102e-12    7.4154997e-12    1.0582015e-09    7.3261324e-12    6.3420568e-11    4.4945833e-09    0.0000000e+00    4.0731284e-08    4.2171235e-13    1.4770038e-10    5.5310526e-12    6.0550803e-12    8.2578648e-09    3.2367266e-12    2.2508706e-11    5.7646405e-15    7.9070346e-13    6.8091830e-12    4.8438429e-22    3.4948449e-26 
  -1.2824497e+01    2.6488409e-07    8.2071730e-04    2.7478465e-03    2.4334600e-09    2.4635897e-08    2.7994524e-08    8.0900434e-12    5.0356500e-10    8.8920987e-14    4.9931203e-09    1.4403699e-08    8.4035641e-10    2.5987045e-12    5.5903811e-16    3.1037615e-11    1.3626679e-12    6.0717850e-12    6.7220705e-20    7.8404757e-09    1.8817289e-10    8.3298678e-11    3.8460730e-13    1.1844898e-12    6.6611493e-12    1.1456962e-09    7.0284627e-12    6.5938291e-11    5.6997404e-09    0.0000000e+00    4.6579866e-08    4.2611220e-13    1.7294580e-10    4.8949927e-12    5.5963476e-12    9.8448441e-09    4.3671465e-12    3.4163084e-11    5.2672667e-15    8.0094258e-13    8.5941903e-12    5.8112309e-22    3.1021968e-26 
  -1.2796507e+01    2.6708148e-07    8.2071502e-04    2.7478465e-03    2.5353662e-09    2.5430344e-08    2.8947550e-08    8.4015292e-12    5.2506573e-10    9.1719680e-14    5.1325165e-09    1.4868344e-08    9.2152085e-10    3.1069211e-12    7.7872236e-16    3.4907756e-11    1.6103636e-12    7.9567567e-12    3.4262082e-20    8.0860939e-09    2.0721644e-10    9.5338137e-11    5.1716561e-13    1.6577417e-12    9.4444322e-12    1.3396124e-09    9.4556735e-12    7.9777387e-11    5.7226488e-09    0.0000000e+00    4.7988461e-08    5.4967560e-13    2.2282731e-10    6.9692314e-12    7.6991282e-12    1.0171469e-08    4.8041112e-12    3.6197248e-11    7.4445888e-15    8.9547460e-13    8.8456877e-12    6.0172656e-22    3.6194236e-26 
  -1.2663116e+01    2.7617328e-07    8.2070208e-04    2.7478465e-03    3.2952927e-09    3.0078458e-08    3.4633059e-08    1.1225595e-11    7.0465281e-10    1.1159038e-13    6.2803239e-09    1.7916375e-08    1.0069744e-09    3.0182382e-12    9.5088356e-16    3.2047497e-11    2.0010696e-12    9.3079558e-12    3.5190556e-20    9.2813873e-09    2.3218231e-10    1.1256344e-10    5.9450776e-13    1.9884897e-12    1.1085630e-11    1.3391897e-09    9.6652666e-12    7.9390710e-11    6.2548450e-09    0.0000000e+00    5.5648374e-08    5.5904093e-13    2.3472017e-10    8.3862142e-12    8.1561309e-12    1.2286923e-08    7.5713679e-12    5.2097412e-11    9.0521337e-15    1.5292282e-12    1.1586472e-11    7.0671574e-22    3.7903254e-26 
  -1.2594781e+01    2.8016505e-07    8.2069521e-04    2.7478465e-03    3.7246974e-09    3.2555995e-08    3.7676970e-08    1.2802820e-11    8.0756887e-10    1.2405687e-13    6.8973854e-09    1.9530580e-08    1.0585062e-09    2.9651715e-12    1.3011734e-15    3.0870370e-11    2.3746267e-12    1.0896791e-11    3.8214446e-20    9.8705479e-09    2.4382068e-10    1.1461558e-10    7.5530977e-13    2.8058962e-12    1.5442181e-11    1.4008894e-09    1.1444954e-11    8.5279422e-11    6.5238814e-09    0.0000000e+00    5.9583367e-08    6.1989510e-13    2.4968578e-10    1.1674452e-11    9.6866135e-12    1.3421324e-08    9.4048572e-12    6.2006918e-11    1.2313501e-14    2.3797300e-12    1.3038341e-11    7.6207357e-22    4.0598076e-26 
  -1.2402587e+01    2.9049338e-07    8.2067367e-04    2.7478465e-03    5.2683581e-09    4.0390670e-08    4.7318322e-08    1.8664850e-11    1.1977378e-09    1.7542906e-13    9.1130150e-09    2.4577173e-08    1.1940185e-09    2.9036178e-12    1.5158970e-15    2.7396501e-11    3.2153138e-12    1.3112584e-11    3.6355463e-20    1.1653353e-08    2.8296103e-10    1.4054595e-10    8.6481448e-13    3.0098182e-12    1.6235755e-11    1.3831192e-09    1.1350268e-11    8.4560706e-11    7.0529960e-09    0.0000000e+00    7.1503720e-08    6.7518674e-13    2.9979458e-10    1.2349032e-11    1.0530461e-11    1.7164374e-08    1.7353569e-11    1.0372192e-10    1.5034818e-14    3.6268643e-12    1.9068778e-11    9.3367503e-22    4.4419501e-26 
  -1.2269119e+01    2.9877258e-07    8.2065850e-04    2.7478465e-03    6.6161098e-09    4.5973700e-08    5.4257302e-08    2.3694699e-11    1.5601037e-09    2.3177968e-13    1.0917054e-08    2.8172801e-08    1.2131750e-09    2.9284239e-12    1.4381412e-15    2.4960681e-11    3.5991764e-12    1.1958203e-11    4.1149957e-20    1.2730806e-08    2.9870834e-10    1.4761381e-10    7.6966805e-13    2.7217378e-12    1.4393835e-11    1.2815052e-09    9.6275698e-12    7.4722613e-11    7.4189142e-09    0.0000000e+00    7.8961460e-08    5.7170246e-13    2.8958052e-10    1.0768294e-11    8.0756849e-12    1.9989125e-08    2.4704028e-11    1.5218334e-10    1.5004617e-14    4.2551590e-12    2.4614727e-11    1.0653189e-21    4.5976720e-26 
  -1.2162345e+01    3.0509380e-07    8.2064479e-04    2.7478465e-03    8.0116189e-09    5.1110111e-08    6.0449452e-08    2.9547238e-11    1.9618277e-09    3.1459731e-13    1.2701604e-08    3.1122567e-08    1.3360377e-09    3.2437812e-12    2.1650939e-15    2.6269893e-11    4.7404235e-12    1.4884901e-11    5.7912843e-20    1.3782240e-08    3.2635853e-10    1.5469279e-10    1.0469119e-12    3.7313160e-12    1.9584156e-11    1.3623079e-09    1.1807268e-11    8.2973960e-11    7.5646582e-09    0.0000000e+00    8.5494246e-08    6.8417462e-13    3.2622826e-10    1.4569731e-11    1.0338999e-11    2.2631434e-08    3.6785730e-11    2.0877093e-10    2.2516700e-14    6.5346090e-12    3.2020454e-11    1.1915835e-21    5.6768239e-26 
  -1.2028877e+01    3.1063752e-07    8.2062574e-04    2.7478465e-03    1.0800822e-08    5.8730742e-08    6.9282367e-08    4.7175967e-11    2.8350037e-09    9.7517207e-13    1.5208670e-08    3.4262894e-08    1.4772736e-09    3.6153328e-12    1.1131150e-14    2.5336239e-11    9.6700933e-12    1.9023329e-11    2.5135974e-18    1.5059465e-08    3.5177983e-10    1.7668691e-10    2.2034492e-12    4.3193440e-12    2.2214198e-11    1.4998562e-09    1.2980348e-11    9.1134983e-11    8.4537206e-09    0.0000000e+00    9.2274943e-08    7.7347493e-13    3.8702894e-10    1.6271483e-11    1.1000728e-11    2.6334935e-08    9.3786993e-11    3.7672708e-10    1.1237410e-13    1.5396588e-11    5.9522726e-11    2.5201929e-21    4.6905621e-24 
  -1.1958493e+01    3.1306793e-07    8.2061190e-04    2.7478465e-03    1.3789228e-08    6.4406436e-08    7.5763207e-08    8.6299400e-11    3.6833140e-09    1.6843664e-11    1.6599291e-08    3.5862017e-08    1.6036482e-09    4.1315632e-12    2.6155891e-14    2.7245374e-11    1.5921870e-11    2.1109633e-11    3.4970335e-17    1.5903647e-08    3.8425233e-10    2.0751919e-10    2.6273534e-12    4.5812052e-12    2.3452635e-11    1.6969269e-09    1.4215779e-11    1.0311765e-10    8.9146873e-09    0.0000000e+00    9.5993387e-08    8.5298213e-13    4.6369518e-10    1.7319436e-11    1.1611303e-11    2.8291332e-08    1.4499467e-10    7.3342318e-10    2.5250242e-13    1.8764359e-11    1.0537330e-10    1.3490715e-18    3.2055532e-21 
  -1.1893576e+01    3.1117744e-07    8.2058937e-04    2.7478465e-03    2.3234066e-08    7.3647042e-08    8.3325444e-08    1.6856433e-10    4.2673567e-09    4.3144530e-11    1.7797666e-08    3.7463783e-08    1.7597479e-09    9.0137423e-11    8.8663310e-13    3.4757909e-11    2.0017459e-11    2.7184259e-11    1.5696054e-14    1.6850505e-08    4.0899450e-10    2.1898877e-10    3.5948856e-12    6.8038396e-12    3.5671650e-11    2.1849379e-09    2.2066594e-11    1.4334973e-10    9.0213767e-09    0.0000000e+00    1.0030779e-07    1.2716658e-12    6.1093798e-10    2.5737726e-11    1.8883725e-11    3.0095343e-08    1.9564907e-10    9.3063639e-10    4.6939890e-13    2.4936285e-11    1.3167688e-10    1.9961270e-12    1.3654817e-15 
  -1.1758243e+01    3.1016526e-07    8.2052574e-04    2.7478465e-03    4.7721157e-08    1.0181866e-07    1.1232807e-07    6.3814263e-10    7.4523869e-09    5.0169778e-10    2.1717362e-08    4.0000688e-08    1.9866158e-09    1.5283186e-10    1.5952899e-12    4.0456323e-11    6.8278435e-11    3.3197553e-11    1.5463824e-13    1.8849527e-08    4.3260955e-10    1.7952972e-10    6.4628604e-12    6.8116117e-12    3.4532762e-11    1.6863617e-09    1.7980132e-11    1.1039828e-10    7.2173754e-09    0.0000000e+00    1.0799695e-07    1.0603343e-12    4.8512376e-10    2.5532162e-11    1.5078617e-11    3.5292157e-08    4.2854328e-10    2.3853970e-09    1.5096158e-12    4.1456188e-11    3.2642890e-10    1.1518988e-11    1.4750309e-15 
  -1.1681681e+01    3.1450660e-07    8.2046853e-04    2.7478465e-03    8.3011177e-08    1.2600394e-07    1.2768399e-07    9.7198405e-10    9.5355944e-09    8.7600979e-10    2.3690377e-08    4.0648706e-08    2.0174592e-09    5.0317984e-10    3.0712631e-12    7.6330398e-11    9.9643070e-11    3.1829574e-11    3.3154407e-13    1.9536011e-08    4.4062619e-10    1.6214180e-10    6.4891336e-12    6.5867155e-12    3.2817614e-11    1.4282585e-09    1.5579497e-11    9.3662953e-11    6.3189625e-09    0.0000000e+00    1.0985257e-07    9.5627391e-13    4.2703778e-10    2.4282261e-11    1.3293259e-11    3.7186435e-08    5.7180188e-10    3.4614156e-09    1.9639593e-12    5.0622811e-11    4.8352444e-10    2.8579322e-11    4.1466718e-15 
  -1.1565297e+01    3.3181369e-07    8.2034315e-04    2.7478465e-03    1.6266043e-07    1.8087229e-07    1.6116050e-07    1.7016786e-09    1.3394966e-08    1.6311991e-09    2.7401763e-08    3.9376794e-08    2.3675638e-09    9.8160814e-10    7.4422185e-12    1.0534263e-10    1.6402873e-10    4.2962217e-11    8.2642974e-13    2.0698966e-08    4.7601119e-10    1.4108749e-10    1.0058839e-11    9.0334163e-12    4.4462192e-11    1.4278607e-09    1.8942397e-11    9.8934426e-11    4.6813945e-09    0.0000000e+00    1.0902165e-07    1.0349080e-12    4.3430949e-10    3.3033596e-11    1.5303877e-11    4.0698431e-08    8.9715491e-10    5.3602865e-09    4.0403065e-12    8.2876920e-11    8.1568241e-10    9.0010347e-11    1.0735729e-14 
  -1.1467703e+01    3.5793949e-07    8.2020862e-04    2.7478465e-03    2.4915114e-07    2.3841077e-07    1.9557153e-07    2.6463450e-09    1.6592929e-08    2.6627523e-09    3.2258738e-08    3.9027934e-08    2.6117998e-09    1.4879888e-09    1.1961013e-11    1.5401845e-10    2.1246266e-10    5.0340293e-11    1.1219137e-12    2.2341349e-08    5.0548392e-10    9.2854713e-11    1.2517632e-11    1.3766458e-11    6.8636007e-11    1.6686426e-09    2.7685388e-11    1.2250714e-10    2.8690789e-09    0.0000000e+00    1.0948503e-07    1.2634296e-12    4.7799796e-10    5.0216320e-11    2.1013513e-11    4.3940873e-08    1.2131429e-09    7.0448706e-09    5.5480205e-12    1.2940525e-10    1.0937673e-09    1.5607849e-10    1.3351635e-14 
  -1.1374157e+01    3.7284869e-07    8.2007982e-04    2.7478465e-03    3.3195117e-07    2.9276255e-07    2.2993128e-07    3.7712779e-09    2.1215545e-08    4.3727341e-09    3.8846585e-08    3.8841567e-08    2.7725903e-09    1.8751300e-09    1.2273593e-11    1.8052836e-10    2.6864961e-10    5.2859976e-11    6.8749947e-13    2.3882146e-08    5.1742962e-10    6.1934532e-11    1.2842330e-11    1.5169893e-11    7.4395079e-11    1.3185701e-09    2.5217853e-11    9.7343853e-11    1.5788939e-09    0.0000000e+00    1.0950748e-07    9.8924489e-13    3.6915040e-10    5.5615050e-11    1.7438918e-11    4.8675382e-08    1.5464802e-09    9.3143642e-09    6.2096819e-12    1.6308080e-10    1.3329947e-09    2.3074793e-10    1.6232331e-14 
  -1.1255913e+01    3.5918485e-07    8.1991896e-04    2.7478464e-03    4.3319735e-07    3.6067370e-07    2.7839278e-07    5.3919998e-09    2.8577462e-08    7.3074334e-09    4.6541012e-08    3.8341818e-08    2.7700486e-09    2.4646926e-09    1.5624679e-11    2.2528298e-10    3.3063562e-10    4.7690613e-11    7.3298626e-13    2.4416959e-08    5.0507326e-10    1.8875057e-11    1.3612179e-11    1.1914898e-11    5.4501472e-11    5.4277929e-10    1.3502182e-11    4.2565107e-11    2.2191850e-10    0.0000000e+00    1.0622792e-07    6.0096230e-13    1.3384578e-10    4.1038886e-11    1.0216937e-11    5.3297897e-08    2.1307968e-09    1.3015053e-08    8.1920554e-12    2.0129135e-10    1.8052898e-09    3.6067101e-10    2.4015724e-14 
  -1.1194489e+01    3.4033223e-07    8.1983087e-04    2.7478464e-03    4.8956849e-07    3.9845766e-07    3.0647498e-07    6.4477542e-09    3.2879736e-08    9.1441612e-09    5.0822024e-08    3.6351004e-08    2.7473532e-09    2.6533088e-09    1.9096140e-11    2.3066758e-10    3.9402578e-10    4.3738600e-11    1.4480825e-12    2.4348891e-08    5.0035058e-10    1.5809196e-11    1.4290201e-11    1.0387674e-11    4.8411047e-11    4.7234507e-10    1.2059522e-11    3.6923927e-11    1.7525372e-10    0.0000000e+00    1.0154919e-07    5.2295497e-13    1.1701875e-10    3.6489012e-11    8.6493883e-12    5.4906295e-08    2.5855202e-09    1.5193911e-08    9.8341088e-12    2.1886671e-10    2.0790077e-09    4.3901049e-10    2.5572697e-14 
  -1.1081047e+01    2.9470184e-07    8.1968614e-04    2.7478463e-03    5.8430938e-07    4.5923508e-07    3.5277843e-07    8.4188527e-09    4.3428332e-08    1.3692480e-08    6.0623158e-08    3.2505617e-08    2.8581415e-09    3.0370461e-09    1.8502935e-11    2.5676994e-10    4.0362434e-10    4.5424093e-11    7.3203782e-13    2.4425109e-08    5.0302217e-10    1.1302496e-11    1.3677977e-11    9.8868426e-12    4.3634096e-11    3.2343495e-10    8.9794521e-12    2.6060671e-11    1.1010849e-10    0.0000000e+00    9.2071412e-08    4.5883379e-13    8.3195992e-11    3.3362344e-11    7.6175992e-12    5.9173465e-08    3.4593300e-09    1.9998136e-08    1.0986082e-11    2.7761719e-10    2.5521469e-09    6.0043657e-10    3.0136222e-14 
  -1.0968592e+01    2.4392267e-07    8.1953875e-04    2.7478462e-03    6.8256126e-07    5.2118730e-07    3.9890913e-07    1.0453086e-08    5.3040605e-08    1.8440561e-08    6.8750208e-08    2.8201957e-08    2.9042114e-09    3.4004933e-09    2.1115950e-11    2.8617881e-10    4.8328011e-10    4.5104540e-11    8.7921707e-13    2.4108904e-08    4.9926562e-10    8.1770375e-12    1.4466584e-11    8.0917978e-12    3.4249609e-11    2.1158656e-10    6.3071001e-12    1.7741500e-11    6.8519061e-11    0.0000000e+00    8.1660907e-08    3.9895638e-13    5.4932501e-11    2.6551342e-11    6.4147465e-12    6.0870313e-08    4.3880148e-09    2.4629101e-08    1.3346603e-11    3.3512358e-10    3.0966373e-09    7.7785480e-10    3.3444489e-14 
  -1.0899376e+01    2.1158831e-07    8.1945646e-04    2.7478462e-03    7.3743784e-07    5.5559930e-07    4.2717481e-07    1.1734770e-08    6.0581678e-08    2.1944207e-08    7.2298777e-08    2.4816706e-08    2.8328353e-09    3.5478994e-09    2.2593760e-11    2.8805482e-10    5.1442507e-10    4.2328469e-11    1.0451343e-12    2.3849818e-08    4.8458611e-10    6.8564711e-12    1.6692795e-11    6.8324207e-12    2.7666714e-11    1.6429016e-10    4.9043002e-12    1.4238139e-11    5.3581591e-11    0.0000000e+00    7.4823242e-08    3.9031225e-13    4.1169494e-11    2.2254152e-11    5.9415793e-12    6.1705230e-08    4.9616017e-09    2.7816732e-08    1.4923958e-11    3.8333991e-10    3.4473142e-09    8.8885859e-10    3.6003435e-14 
  -1.0749862e+01    1.5256806e-07    8.1926661e-04    2.7478461e-03    8.6374743e-07    6.3481654e-07    4.9053280e-07    1.4553804e-08    7.4343732e-08    3.0432122e-08    7.6134413e-08    1.8824694e-08    2.8972546e-09    4.0539202e-09    2.6153342e-11    3.1974804e-10    5.7695228e-10    4.1146986e-11    9.2371359e-13    2.1690834e-08    4.7562321e-10    4.4610659e-12    1.5924999e-11    4.2189475e-12    1.6392697e-11    8.6584617e-11    2.7110367e-12    7.9578929e-12    2.9357509e-11    0.0000000e+00    5.9647503e-08    3.0605191e-13    1.7370209e-11    1.3261624e-11    3.9800208e-12    5.9333660e-08    5.5597003e-09    3.3877317e-08    1.7281720e-11    3.9017647e-10    4.0485109e-09    1.1739010e-09    4.5567436e-14 
  -1.0661650e+01    1.2705084e-07    8.1914990e-04    2.7478460e-03    9.4626111e-07    6.8269560e-07    5.2348180e-07    1.6183784e-08    8.0288690e-08    3.5838969e-08    7.5487853e-08    1.5768121e-08    2.8756168e-09    4.5764128e-09    2.9205220e-11    3.6723990e-10    6.1405049e-10    3.6610239e-11    1.1746084e-12    1.9762598e-08    4.6614808e-10    3.4621760e-12    1.3577823e-11    2.8216074e-12    1.0919931e-11    6.0487492e-11    1.8930666e-12    5.7376313e-12    2.1220071e-11    0.0000000e+00    5.1375488e-08    2.4634970e-13    9.6825858e-12    8.8879170e-12    2.8542555e-12    5.6272866e-08    5.5014282e-09    3.6148852e-08    1.7795836e-11    3.9977153e-10    4.2337898e-09    1.3631829e-09    5.1547659e-14 
  -1.0563708e+01    1.0575114e-07    8.1903358e-04    2.7478459e-03    1.0282492e-06    7.3036086e-07    5.5701640e-07    1.7826519e-08    8.6424475e-08    4.2292590e-08    7.2984205e-08    1.3064551e-08    2.8383381e-09    4.9478058e-09    3.1828564e-11    3.8928797e-10    6.0448192e-10    3.3539691e-11    1.0799003e-12    1.7179771e-08    4.4722887e-10    2.6774342e-12    1.2189310e-11    1.7401506e-12    6.7916042e-12    4.3218860e-11    1.3137165e-12    4.2240719e-12    1.5638873e-11    0.0000000e+00    4.3299676e-08    1.9770162e-13    5.3004382e-12    5.6844915e-12    1.9732637e-12    5.2775951e-08    5.1826565e-09    3.7720558e-08    1.7439813e-11    4.0303952e-10    4.3109313e-09    1.5996696e-09    5.9605863e-14 
  -1.0462299e+01    9.1973943e-08    8.1891232e-04    2.7478457e-03    1.1199888e-06    7.7959264e-07    5.8269069e-07    1.9223243e-08    9.0078151e-08    4.8668165e-08    6.9316359e-08    1.1076392e-08    2.8222746e-09    5.3962128e-09    3.4686279e-11    4.2830701e-10    5.9682996e-10    3.0738399e-11    1.1471750e-12    1.4482130e-08    4.3518603e-10    2.0977612e-12    9.4759510e-12    1.2367837e-12    4.7616299e-12    3.1697548e-11    9.4557967e-13    3.1643523e-12    1.1919573e-11    0.0000000e+00    3.6437764e-08    1.5147590e-13    3.1914697e-12    4.1326963e-12    1.4782195e-12    4.8910371e-08    4.6575739e-09    3.7501677e-08    1.6807697e-11    4.1332371e-10    4.3127540e-09    1.8627271e-09    6.5000530e-14 
  -1.0375967e+01    8.0732265e-08    8.1882525e-04    2.7478456e-03    1.1879784e-06    8.1416393e-07    5.9877505e-07    2.0200058e-08    9.3193943e-08    5.4035773e-08    6.6369283e-08    1.0156412e-08    2.7494806e-09    5.8278699e-09    3.6793666e-11    4.6637461e-10    6.2339175e-10    2.6737837e-11    1.4402242e-12    1.2297663e-08    4.2342084e-10    1.7446990e-12    7.7581692e-12    9.9535196e-13    3.9196039e-12    2.6054917e-11    7.9399922e-13    2.6179209e-12    9.8338554e-12    0.0000000e+00    3.2028243e-08    1.0939494e-13    2.4108286e-12    3.5279003e-12    1.1657001e-12    4.5928728e-08    4.2260038e-09    3.7195274e-08    1.6527905e-11    4.2301163e-10    4.3730109e-09    2.0904749e-09    6.9557797e-14 
  -1.0281628e+01    7.2313122e-08    8.1875167e-04    2.7478455e-03    1.2463001e-06    8.4365764e-07    6.1128266e-07    2.1014424e-08    9.6292229e-08    5.9242814e-08    6.4957755e-08    9.0594755e-09    2.7443507e-09    5.9349067e-09    3.5793493e-11    4.5989616e-10    6.2620868e-10    2.4921514e-11    1.1871981e-12    1.0811086e-08    4.0738027e-10    1.4798945e-12    6.3054880e-12    7.2296797e-13    2.8555853e-12    2.1628012e-11    6.2996389e-13    2.2061531e-12    8.4141308e-12    0.0000000e+00    2.8597546e-08    9.3641098e-14    1.8081483e-12    2.7281019e-12    9.4652434e-13    4.4877900e-08    3.8039373e-09    3.6189194e-08    1.5788303e-11    4.3453813e-10    4.2868344e-09    2.3535158e-09    7.2800532e-14 
  -1.0173267e+01    6.4911534e-08    8.1867888e-04    2.7478454e-03    1.3053614e-06    8.7239436e-07    6.2142276e-07    2.1776819e-08    9.8380800e-08    6.4527554e-08    6.3542947e-08    8.3648927e-09    2.6727766e-09    6.2910811e-09    3.7293083e-11    4.9276983e-10    5.9371356e-10    2.0857726e-11    1.1173722e-12    9.3005021e-09    3.9541383e-10    1.2459274e-12    5.1582310e-12    5.9796443e-13    2.3920666e-12    1.8642359e-11    5.4258636e-13    1.9169786e-12    7.2989566e-12    0.0000000e+00    2.5756185e-08    7.2270337e-14    1.4836487e-12    2.3545844e-12    7.9906630e-13    4.3065962e-08    3.3320996e-09    3.4421812e-08    1.5095714e-11    3.9921481e-10    4.1535383e-09    2.6616783e-09    7.7983922e-14 
  -1.0051177e+01    5.5910654e-08    8.1862000e-04    2.7478452e-03    1.3536319e-06    8.9520779e-07    6.3000653e-07    2.2434037e-08    1.0131206e-07    6.9278457e-08    6.2471101e-08    7.7619726e-09    2.5410025e-09    6.3885406e-09    3.7411047e-11    4.8623772e-10    5.5169852e-10    1.6692054e-11    9.6448196e-13    8.1732188e-09    3.8119844e-10    1.1004126e-12    3.6523364e-12    4.4374400e-13    1.8320879e-12    1.6486903e-11    4.6419682e-13    1.7123700e-12    6.5848502e-12    0.0000000e+00    2.3538723e-08    5.7699101e-14    1.2361313e-12    1.9024692e-12    6.6918453e-13    4.1854495e-08    2.8916060e-09    3.2941615e-08    1.4226946e-11    3.4809844e-10    4.0390269e-09    3.0335202e-09    8.3794034e-14 
  -9.9808389e+00    5.0395954e-08    8.1859305e-04    2.7478451e-03    1.3742849e-06    9.0569454e-07    6.3550772e-07    2.2783537e-08    1.0264925e-07    7.1595050e-08    6.1921264e-08    7.5292635e-09    2.4838774e-09    6.4343977e-09    3.7930100e-11    4.8582279e-10    5.3714013e-10    1.4557201e-11    8.8982469e-13    7.6950946e-09    3.7444072e-10    1.0473474e-12    2.9605512e-12    3.9131298e-13    1.6404794e-12    1.5660259e-11    4.3596229e-13    1.6345129e-12    6.2692418e-12    0.0000000e+00    2.2574264e-08    5.0030494e-14    1.1432674e-12    1.7311478e-12    6.1947078e-13    4.1178868e-08    2.6750202e-09    3.2143233e-08    1.4016700e-11    3.2005537e-10    3.9791569e-09    3.2560192e-09    8.7330821e-14 
  -9.8542307e+00    4.3597428e-08    8.1854930e-04    2.7478449e-03    1.4066167e-06    9.2287971e-07    6.4547476e-07    2.3285165e-08    1.0409046e-07    7.4191480e-08    6.0528401e-08    7.2029533e-09    2.4579901e-09    6.4470941e-09    3.9274453e-11    4.8539925e-10    5.3029682e-10    1.2359640e-11    9.2853231e-13    6.9934282e-09    3.6525317e-10    9.6098604e-13    2.6561323e-12    3.3821386e-13    1.4448454e-12    1.4426958e-11    3.9987061e-13    1.5174902e-12    5.7411555e-12    0.0000000e+00    2.1189368e-08    4.2081465e-14    1.0290617e-12    1.5284486e-12    5.5800998e-13    3.9649328e-08    2.3236325e-09    3.0637708e-08    1.3380642e-11    2.7091318e-10    3.8811509e-09    3.6566038e-09    9.2240810e-14 
  -9.7979604e+00    4.0886067e-08    8.1853002e-04    2.7478448e-03    1.4214728e-06    9.3030439e-07    6.4898473e-07    2.3473056e-08    1.0446725e-07    7.5069445e-08    5.9761658e-08    7.0822831e-09    2.4591454e-09    6.5470518e-09    3.9822828e-11    4.9922488e-10    5.3977246e-10    1.1785957e-11    1.0393713e-12    6.7478959e-09    3.6245588e-10    9.2887168e-13    2.5542049e-12    3.2884596e-13    1.4055332e-12    1.3986891e-11    3.8831501e-13    1.4761242e-12    5.5402827e-12    0.0000000e+00    2.0679913e-08    4.0591293e-14    9.9857895e-13    1.4697923e-12    5.4182754e-13    3.8909669e-08    2.1910277e-09    2.9946928e-08    1.3394853e-11    2.5206880e-10    3.8240345e-09    3.8344808e-09    9.4647757e-14 
  -9.6397002e+00    3.5975170e-08    8.1849188e-04    2.7478446e-03    1.4514600e-06    9.4432045e-07    6.5700165e-07    2.3958446e-08    1.0551292e-07    7.6517319e-08    5.7938578e-08    6.7944241e-09    2.3709753e-09    6.4865151e-09    4.0306596e-11    4.8197181e-10    5.2003428e-10    9.5749745e-12    8.5147674e-13    6.1543262e-09    3.5247027e-10    8.4222835e-13    2.2096379e-12    2.6760574e-13    1.1725886e-12    1.2836760e-11    3.4914516e-13    1.3661316e-12    5.1028874e-12    0.0000000e+00    1.9508284e-08    3.5983506e-14    9.0470944e-13    1.2433647e-12    4.8880851e-13    3.7286644e-08    1.8712455e-09    2.8172202e-08    1.2722356e-11    2.0750574e-10    3.6722481e-09    4.3218393e-09    9.8989369e-14 
  -9.5693623e+00    3.3766065e-08    8.1847287e-04    2.7478445e-03    1.4668920e-06    9.5146359e-07    6.5955497e-07    2.4092744e-08    1.0573882e-07    7.6954637e-08    5.6931121e-08    6.6581198e-09    2.3956762e-09    6.6466933e-09    4.0804314e-11    4.9909042e-10    5.2927477e-10    9.3536175e-12    8.5358022e-13    5.9257525e-09    3.4942724e-10    8.0351816e-13    2.2179064e-12    2.5883781e-13    1.1367064e-12    1.2463620e-11    3.3989061e-13    1.3321962e-12    4.9190749e-12    0.0000000e+00    1.9014366e-08    3.4767062e-14    8.7485129e-13    1.1898292e-12    4.7416922e-13    3.6574133e-08    1.7703119e-09    2.7435595e-08    1.2755515e-11    1.9669737e-10    3.6094109e-09    4.5477028e-09    1.0204018e-13 
  -9.4814400e+00    3.1799628e-08    8.1845417e-04    2.7478444e-03    1.4821261e-06    9.5828340e-07    6.6271696e-07    2.4275245e-08    1.0601527e-07    7.7208284e-08    5.5937277e-08    6.5307324e-09    2.3570394e-09    6.6466832e-09    4.1334197e-11    4.9500219e-10    5.1729138e-10    8.2784458e-12    7.9013825e-13    5.6690328e-09    3.4461060e-10    7.8132190e-13    2.1014510e-12    2.3815593e-13    1.0588765e-12    1.2080692e-11    3.2719339e-13    1.2967337e-12    4.7702291e-12    0.0000000e+00    1.8489239e-08    3.2445304e-14    8.4141357e-13    1.1091142e-12    4.5324501e-13    3.5730018e-08    1.6459737e-09    2.6531743e-08    1.2464507e-11    1.8143151e-10    3.5382839e-09    4.8275488e-09    1.0528305e-13 
  -9.3231798e+00    2.8388335e-08    8.1841897e-04    2.7478441e-03    1.5102559e-06    9.7154351e-07    6.6826435e-07    2.4532773e-08    1.0602700e-07    7.7251408e-08    5.3999212e-08    6.3113593e-09    2.3414351e-09    6.7324280e-09    4.2778553e-11    4.9896699e-10    5.1390947e-10    7.3069280e-12    7.7519766e-13    5.3026190e-09    3.3773701e-10    7.3546024e-13    1.9981377e-12    2.2245013e-13    9.9571755e-13    1.1429392e-11    3.1135404e-13    1.2368237e-12    4.4295055e-12    0.0000000e+00    1.7638492e-08    2.9503410e-14    7.9022506e-13    1.0176235e-12    4.2628351e-13    3.4360583e-08    1.4748155e-09    2.4993556e-08    1.2241051e-11    1.6192113e-10    3.4046879e-09    5.3406510e-09    1.1150442e-13 
  -9.2528419e+00    2.6979491e-08    8.1840319e-04    2.7478440e-03    1.5231801e-06    9.7752999e-07    6.7005505e-07    2.4609950e-08    1.0590678e-07    7.7244366e-08    5.3040449e-08    6.2182567e-09    2.3647616e-09    6.8475984e-09    4.3316445e-11    5.1153804e-10    5.2163966e-10    7.1312738e-12    8.1931267e-13    5.1612079e-09    3.3519339e-10    7.1603336e-13    2.0172734e-12    2.2218904e-13    9.9227212e-13    1.1182248e-11    3.0707210e-13    1.2146975e-12    4.2804707e-12    0.0000000e+00    1.7291988e-08    2.8870413e-14    7.7400173e-13    9.9374779e-13    4.1892983e-13    3.3755475e-08    1.4173505e-09    2.4341936e-08    1.2297398e-11    1.5612440e-10    3.3493956e-09    5.5722976e-09    1.1444816e-13 
  -9.1965716e+00    2.5883124e-08    8.1839086e-04    2.7478439e-03    1.5335054e-06    9.8214699e-07    6.7122203e-07    2.4668286e-08    1.0581523e-07    7.7231710e-08    5.2278268e-08    6.1504264e-09    2.3829705e-09    6.9443842e-09    4.3810802e-11    5.2311574e-10    5.2732741e-10    7.0449501e-12    8.5205652e-13    5.0574140e-09    3.3356506e-10    6.9923476e-13    2.0297151e-12    2.2419565e-13    9.9762520e-13    1.1008250e-11    3.0463086e-13    1.1993347e-12    4.1693794e-12    0.0000000e+00    1.7027814e-08    2.8574711e-14    7.6420306e-13    9.8122549e-13    4.1478835e-13    3.3285500e-08    1.3756776e-09    2.3833604e-08    1.2343207e-11    1.5156849e-10    3.3056104e-09    5.7572203e-09    1.1685305e-13 
  -9.0383114e+00    2.3780686e-08    8.1836585e-04    2.7478437e-03    1.5541927e-06    9.9097989e-07    6.7539909e-07    2.4925334e-08    1.0592463e-07    7.7061292e-08    5.0589725e-08    6.0038701e-09    2.3181402e-09    6.8790457e-09    4.4466145e-11    5.0844367e-10    5.1083323e-10    5.9447551e-12    7.4867152e-13    4.7904189e-09    3.2811622e-10    6.4567587e-13    1.8979589e-12    1.9957675e-13    8.9823942e-13    1.0327539e-11    2.8355682e-13    1.1321073e-12    3.9084906e-12    0.0000000e+00    1.6391135e-08    2.6205085e-14    7.2125975e-13    8.7798959e-13    3.9149987e-13    3.2133373e-08    1.2537733e-09    2.2509528e-08    1.1972740e-11    1.3535092e-10    3.1957439e-09    6.2585668e-09    1.2083281e-13 
  -8.9679735e+00    2.2770390e-08    8.1835205e-04    2.7478436e-03    1.5659051e-06    9.9612514e-07    6.7647085e-07    2.4980201e-08    1.0576175e-07    7.6965390e-08    4.9644477e-08    5.9255237e-09    2.3466580e-09    6.9933239e-09    4.4934304e-11    5.2033898e-10    5.2017828e-10    6.0125101e-12    7.8419852e-13    4.6889461e-09    3.2719001e-10    6.2421069e-13    1.9198679e-12    2.0381931e-13    9.1065700e-13    1.0179203e-11    2.8181077e-13    1.1194326e-12    3.8187344e-12    0.0000000e+00    1.6110710e-08    2.6048447e-14    7.1395349e-13    8.6863626e-13    3.8838383e-13    3.1648215e-08    1.2175089e-09    2.1946316e-08    1.2062649e-11    1.3142824e-10    3.1438060e-09    6.4882536e-09    1.2389211e-13 
  -8.8800511e+00    2.1701766e-08    8.1833961e-04    2.7478435e-03    1.5756671e-06    1.0005417e-06    6.7913709e-07    2.5120109e-08    1.0577932e-07    7.6781739e-08    4.8712680e-08    5.8513132e-09    2.3275871e-09    6.9539306e-09    4.5271575e-11    5.1293473e-10    5.1186666e-10    5.6497178e-12    7.4064343e-13    4.5676766e-09    3.2471243e-10    6.1027363e-13    1.8849933e-12    1.9185273e-13    8.6304960e-13    9.9167141e-12    2.7313198e-13    1.0949140e-12    3.7142601e-12    0.0000000e+00    1.5801509e-08    2.5082990e-14    6.9670875e-13    8.1898520e-13    3.7886275e-13    3.1141302e-08    1.1648063e-09    2.1281573e-08    1.1876130e-11    1.2372504e-10    3.0884336e-09    6.7649523e-09    1.2605098e-13 
  -8.7217909e+00    1.9843122e-08    8.1831470e-04    2.7478432e-03    1.5959615e-06    1.0096017e-06    6.8281100e-07    2.5308586e-08    1.0554857e-07    7.6398631e-08    4.6808708e-08    5.7084455e-09    2.3386519e-09    7.0218683e-09    4.6059638e-11    5.1740822e-10    5.1276182e-10    5.2781021e-12    7.3408169e-13    4.3575533e-09    3.2079626e-10    5.8543818e-13    1.8814940e-12    1.8128057e-13    8.1947513e-13    9.5211325e-12    2.6311538e-13    1.0594066e-12    3.5032064e-12    0.0000000e+00    1.5260261e-08    2.4250198e-14    6.7220634e-13    7.5672756e-13    3.6732280e-13    3.0196472e-08    1.0903854e-09    2.0113043e-08    1.1801191e-11    1.1290723e-10    2.9898280e-09    7.2674903e-09    1.3109187e-13 
  -8.6514530e+00    1.9124128e-08    8.1830220e-04    2.7478431e-03    1.6065779e-06    1.0142508e-06    6.8377402e-07    2.5356376e-08    1.0531803e-07    7.6209557e-08    4.5832677e-08    5.6385573e-09    2.3604217e-09    7.1271548e-09    4.6461915e-11    5.2877847e-10    5.2126802e-10    5.2173950e-12    7.7445758e-13    4.2611973e-09    3.1903461e-10    5.7357317e-13    1.8988013e-12    1.8104164e-13    8.1760287e-13    9.3846985e-12    2.6116983e-13    1.0481897e-12    3.4062364e-12    0.0000000e+00    1.5023259e-08    2.4238828e-14    6.6388489e-13    7.4041902e-13    3.6427537e-13    2.9754696e-08    1.0657058e-09    1.9606615e-08    1.1899704e-11    1.0945066e-10    2.9444826e-09    7.4940167e-09    1.3366885e-13 
  -8.5951827e+00    1.8480405e-08    8.1829232e-04    2.7478430e-03    1.6148313e-06    1.0179555e-06    6.8466011e-07    2.5394399e-08    1.0511955e-07    7.6045869e-08    4.5059318e-08    5.5855695e-09    2.3776961e-09    7.2128450e-09    4.6816137e-11    5.3918314e-10    5.2743006e-10    5.2054389e-12    8.1628287e-13    4.1920350e-09    3.1805247e-10    5.6074394e-13    1.9166258e-12    1.8334983e-13    8.2584557e-13    9.3162017e-12    2.6118764e-13    1.0437171e-12    3.3438202e-12    0.0000000e+00    1.4839684e-08    2.4140227e-14    6.5926748e-13    7.3509919e-13    3.6251696e-13    2.9420717e-08    1.0462754e-09    1.9207588e-08    1.1962768e-11    1.0650371e-10    2.9081994e-09    7.6742222e-09    1.3570854e-13 
  -8.4369225e+00    1.7144674e-08    8.1827242e-04    2.7478428e-03    1.6304573e-06    1.0249235e-06    6.8908033e-07    2.5634088e-08    1.0496099e-07    7.5486633e-08    4.3328979e-08    5.4620466e-09    2.3275018e-09    7.1365351e-09    4.7340495e-11    5.2670564e-10    5.1337928e-10    4.4052702e-12    7.3229891e-13    3.9960884e-09    3.1399929e-10    5.1976362e-13    1.8446315e-12    1.6498042e-13    7.5503764e-13    8.8742109e-12    2.4779691e-13    1.0002369e-12    3.1688649e-12    0.0000000e+00    1.4383941e-08    2.2585917e-14    6.2956968e-13    6.6159240e-13    3.4695136e-13    2.8586614e-08    9.7655914e-10    1.8149910e-08    1.1669609e-11    9.4763498e-11    2.8193859e-09    8.1615013e-09    1.3904184e-13 
  -8.3665846e+00    1.6552272e-08    8.1826082e-04    2.7478427e-03    1.6402296e-06    1.0292198e-06    6.9001160e-07    2.5677908e-08    1.0467081e-07    7.5220219e-08    4.2386116e-08    5.3987688e-09    2.3549494e-09    7.2504734e-09    4.7659000e-11    5.4012538e-10    5.2238500e-10    4.4230355e-12    7.7887986e-13    3.9272839e-09    3.1353302e-10    5.0755492e-13    1.8704763e-12    1.6923177e-13    7.7093001e-13    8.8318934e-12    2.4895201e-13    9.9849435e-13    3.1211255e-12    0.0000000e+00    1.4185490e-08    2.2544706e-14    6.2687063e-13    6.6066865e-13    3.4575888e-13    2.8191092e-08    9.5632304e-10    1.7685746e-08    1.1771358e-11    9.1775610e-11    2.7766728e-09    8.3853475e-09    1.4116147e-13 
  -8.2786623e+00    1.5887108e-08    8.1825033e-04    2.7478426e-03    1.6484221e-06    1.0328317e-06    6.9240544e-07    2.5809650e-08    1.0454203e-07    7.4839514e-08    4.1468447e-08    5.3360916e-09    2.3355299e-09    7.2305824e-09    4.8012717e-11    5.3687213e-10    5.1470306e-10    4.1099972e-12    7.3838717e-13    3.8466185e-09    3.1229296e-10    4.9286478e-13    1.8429732e-12    1.6261532e-13    7.4411099e-13    8.6166403e-12    2.4291864e-13    9.7749248e-13    3.0257128e-12    0.0000000e+00    1.3964058e-08    2.1720182e-14    6.1117659e-13    6.3041341e-13    3.3808867e-13    2.7766035e-08    9.2106509e-10    1.7130532e-08    1.1605579e-11    8.6151021e-11    2.7298317e-09    8.6569531e-09    1.4303296e-13 
  -8.1204021e+00    1.4726622e-08    8.1822864e-04    2.7478423e-03    1.6661738e-06    1.0405761e-06    6.9551752e-07    2.5978961e-08    1.0404439e-07    7.4098275e-08    3.9609573e-08    5.2173580e-09    2.3472727e-09    7.3093022e-09    4.8580446e-11    5.4579857e-10    5.1531461e-10    3.8576731e-12    7.4189123e-13    3.7168927e-09    3.1082340e-10    4.7327513e-13    1.8478706e-12    1.5851680e-13    7.2649665e-13    8.3522844e-12    2.3729952e-13    9.5390691e-13    2.8819463e-12    0.0000000e+00    1.3583729e-08    2.0975449e-14    5.9405868e-13    5.9762571e-13    3.2918112e-13    2.6996095e-08    8.6815418e-10    1.6147149e-08    1.1526692e-11    7.8122795e-11    2.6431830e-09    9.1617803e-09    1.4690580e-13 
  -8.0500642e+00    1.4249338e-08    8.1821743e-04    2.7478422e-03    1.6757668e-06    1.0447208e-06    6.9623287e-07    2.6015364e-08    1.0368791e-07    7.3748723e-08    3.8665459e-08    5.1618741e-09    2.3696026e-09    7.4202640e-09    4.8870427e-11    5.5863690e-10    5.2387879e-10    3.8250729e-12    7.8545944e-13    3.6572715e-09    3.1057723e-10    4.6870965e-13    1.8652722e-12    1.5835674e-13    7.2564068e-13    8.2797380e-12    2.3640675e-13    9.4883693e-13    2.8306799e-12    0.0000000e+00    1.3419792e-08    2.0965972e-14    5.8910102e-13    5.8833124e-13    3.2674923e-13    2.6643255e-08    8.4920140e-10    1.5718148e-08    1.1606164e-11    7.5645470e-11    2.6031934e-09    9.3949088e-09    1.4934295e-13 
  -7.9621419e+00    1.3726250e-08    8.1820731e-04    2.7478421e-03    1.6837567e-06    1.0481710e-06    6.9842441e-07    2.6140903e-08    1.0348307e-07    7.3275620e-08    3.7730104e-08    5.1093573e-09    2.3464111e-09    7.4036057e-09    4.9213103e-11    5.5496930e-10    5.1604308e-10    3.5738242e-12    7.4251187e-13    3.5861571e-09    3.0891902e-10    4.6554551e-13    1.8454393e-12    1.5144312e-13    6.9842699e-13    8.1268122e-12    2.3139814e-13    9.3449713e-13    2.7712609e-12    0.0000000e+00    1.3233964e-08    2.0476740e-14    5.8070279e-13    5.6084309e-13    3.2102390e-13    2.6271221e-08    8.1736278e-10    1.5207113e-08    1.1437378e-11    7.0953927e-11    2.5591366e-09    9.6795520e-09    1.5121493e-13 
  -7.8522389e+00    1.3160421e-08    8.1819502e-04    2.7478419e-03    1.6934868e-06    1.0522883e-06    7.0102399e-07    2.6291167e-08    1.0321682e-07    7.2642116e-08    3.6594207e-08    5.0410843e-09    2.3317037e-09    7.4385256e-09    4.9736820e-11    5.5727494e-10    5.1085978e-10    3.3107450e-12    7.0971657e-13    3.5041168e-09    3.0751688e-10    4.4150717e-13    1.8350255e-12    1.4359140e-13    6.6523847e-13    7.8503397e-12    2.2313013e-13    9.0583268e-13    2.6736770e-12    0.0000000e+00    1.3014001e-08    1.9861480e-14    5.6669555e-13    5.2774137e-13    3.1324430e-13    2.5838564e-08    7.8023337e-10    1.4593875e-08    1.1293553e-11    6.6151784e-11    2.5068766e-09    1.0040390e-08    1.5410126e-13 
  -7.7643166e+00    1.2716780e-08    8.1818157e-04    2.7478418e-03    1.7051169e-06    1.0572566e-06    7.0169764e-07    2.6329776e-08    1.0271391e-07    7.2147539e-08    3.5426130e-08    4.9743879e-09    2.3619700e-09    7.5655776e-09    5.0070868e-11    5.7001930e-10    5.1990106e-10    3.3031270e-12    7.5253238e-13    3.4419664e-09    3.0707690e-10    4.2556733e-13    1.8535082e-12    1.4608394e-13    6.7433825e-13    7.7785647e-12    2.2321229e-13    9.0093029e-13    2.6154483e-12    0.0000000e+00    1.2834013e-08    1.9898994e-14    5.6343681e-13    5.2640847e-13    3.1123764e-13    2.5463516e-08    7.5901335e-10    1.4103037e-08    1.1361185e-11    6.3958081e-11    2.4600309e-09    1.0345207e-08    1.5744469e-13 
  -7.6939787e+00    1.2340972e-08    8.1817062e-04    2.7478417e-03    1.7145879e-06    1.0613436e-06    7.0218634e-07    2.6354919e-08    1.0227371e-07    7.1722790e-08    3.4490196e-08    4.9223185e-09    2.3852476e-09    7.6581205e-09    5.0297869e-11    5.8039735e-10    5.2585161e-10    3.3043119e-12    7.9330496e-13    3.3942721e-09    3.0710808e-10    4.1220072e-13    1.8660434e-12    1.4796667e-13    6.8161427e-13    7.7416025e-12    2.2378611e-13    8.9968702e-13    2.5727307e-12    0.0000000e+00    1.2695190e-08    1.9871663e-14    5.5841196e-13    5.2607464e-13    3.0902413e-13    2.5174074e-08    7.4113236e-10    1.3712881e-08    1.1384175e-11    6.2093611e-11    2.4224796e-09    1.0593466e-08    1.6009144e-13 
  -7.4961534e+00    1.1500369e-08    8.1814894e-04    2.7478413e-03    1.7317888e-06    1.0686622e-06    7.0661411e-07    2.6614199e-08    1.0161987e-07    7.0441670e-08    3.2427904e-08    4.8046857e-09    2.3620302e-09    7.6884887e-09    5.1157812e-11    5.7978390e-10    5.1257071e-10    2.9478011e-12    7.1858879e-13    3.2674396e-09    3.0471394e-10    4.0133660e-13    1.8507658e-12    1.3440203e-13    6.2520164e-13    7.3405178e-12    2.1109253e-13    8.5861084e-13    2.4300150e-12    0.0000000e+00    1.2350792e-08    1.8905132e-14    5.3853575e-13    4.7508129e-13    2.9631760e-13    2.4530909e-08    6.7933018e-10    1.2685409e-08    1.1049197e-11    5.5395940e-11    2.3329306e-09    1.1285468e-08    1.6615252e-13 
  -7.3378932e+00    1.0917855e-08    8.1812508e-04    2.7478411e-03    1.7526742e-06    1.0775315e-06    7.0727382e-07    2.6653988e-08    1.0055321e-07    6.9384164e-08    3.0380385e-08    4.6985784e-09    2.4087588e-09    7.9310901e-09    5.1690723e-11    6.0491795e-10    5.2726546e-10    2.9547462e-12    8.1335561e-13    3.1705821e-09    3.0375591e-10    3.9366077e-13    1.8797611e-12    1.3851270e-13    6.4143797e-13    7.3194989e-12    2.1337043e-13    8.6241737e-13    2.3707700e-12    0.0000000e+00    1.2083341e-08    1.8951744e-14    5.3438299e-13    4.7909593e-13    2.9250654e-13    2.3992856e-08    6.4371609e-10    1.1882018e-08    1.1096496e-11    5.3170523e-11    2.2548579e-09    1.1884593e-08    1.7291332e-13 
  -7.2499708e+00    1.0623187e-08    8.1811564e-04    2.7478409e-03    1.7601410e-06    1.0807550e-06    7.0919708e-07    2.6765800e-08    1.0019867e-07    6.8757814e-08    2.9468022e-08    4.6481396e-09    2.3943810e-09    7.9248195e-09    5.2076930e-11    6.0272142e-10    5.1940127e-10    2.7910913e-12    7.6857811e-13    3.1181090e-09    3.0279319e-10    3.7292774e-13    1.8717996e-12    1.3170429e-13    6.1268537e-13    7.0979931e-12    2.0641140e-13    8.3863911e-13    2.2965007e-12    0.0000000e+00    1.1950060e-08    1.8441179e-14    5.2185508e-13    4.5575510e-13    2.8548145e-13    2.3757415e-08    6.1830882e-10    1.1457603e-08    1.0916031e-11    5.0938197e-11    2.2170039e-09    1.2214836e-08    1.7547838e-13 
  -7.1400679e+00    1.0312199e-08    8.1810406e-04    2.7478407e-03    1.7692503e-06    1.0846686e-06    7.1154398e-07    2.6898816e-08    9.9751113e-08    6.7941962e-08    2.8358246e-08    4.5833866e-09    2.3865728e-09    7.9619191e-09    5.2629279e-11    6.0568823e-10    5.1426645e-10    2.6307338e-12    7.3698632e-13    3.0527843e-09    3.0153065e-10    3.6145374e-13    1.8720750e-12    1.2521427e-13    5.8499815e-13    6.8914781e-12    1.9971921e-13    8.1679803e-13    2.2342556e-12    0.0000000e+00    1.1790645e-08    1.8030172e-14    5.1262748e-13    4.3311474e-13    2.7905203e-13    2.3487570e-08    5.8924607e-10    1.0947471e-08    1.0751796e-11    4.8890541e-11    2.1724056e-09    1.2633042e-08    1.7883732e-13 
  -7.0521456e+00    1.0064181e-08    8.1809118e-04    2.7478406e-03    1.7804156e-06    1.0895303e-06    7.1190271e-07    2.6910206e-08    9.9104890e-08    6.7296212e-08    2.7261797e-08    4.5233843e-09    2.4162050e-09    8.0894057e-09    5.3009390e-11    6.1886076e-10    5.2304356e-10    2.6302539e-12    7.7875117e-13    3.0023375e-09    3.0135617e-10    3.5558431e-13    1.8885780e-12    1.2711486e-13    5.9221828e-13    6.8782622e-12    2.0052208e-13    8.1790406e-13    2.2145973e-12    0.0000000e+00    1.1661468e-08    1.8099709e-14    5.1242695e-13    4.3600598e-13    2.7723392e-13    2.3249312e-08    5.7190869e-10    1.0540387e-08    1.0771785e-11    4.8495202e-11    2.1320498e-09    1.2983356e-08    1.8245792e-13 
  -6.9818077e+00    9.8393861e-09    8.1808064e-04    2.7478404e-03    1.7895731e-06    1.0935650e-06    7.1211101e-07    2.6910495e-08    9.8548927e-08    6.6736860e-08    2.6401957e-08    4.4769541e-09    2.4391381e-09    8.1672605e-09    5.3313709e-11    6.2785699e-10    5.2854298e-10    2.6137731e-12    8.0811089e-13    2.9627706e-09    3.0121984e-10    3.5128278e-13    1.8972053e-12    1.2810373e-13    5.9629703e-13    6.8761451e-12    2.0131946e-13    8.2018482e-13    2.1955758e-12    0.0000000e+00    1.1562303e-08    1.8059689e-14    5.0960154e-13    4.3755222e-13    2.7468106e-13    2.3067992e-08    5.5679859e-10    1.0217336e-08    1.0751558e-11    4.8097222e-11    2.0995757e-09    1.3265139e-08    1.8491798e-13 
  -6.8938853e+00    9.5934688e-09    8.1807146e-04    2.7478403e-03    1.7967589e-06    1.0967557e-06    7.1397141e-07    2.7011932e-08    9.8126170e-08    6.6035997e-08    2.5542563e-08    4.4281743e-09    2.4259805e-09    8.1492597e-09    5.3822829e-11    6.2421425e-10    5.2070835e-10    2.4888098e-12    7.6050092e-13    2.9159025e-09    3.0010145e-10    3.4667033e-13    1.8928832e-12    1.2269266e-13    5.7321094e-13    6.6953784e-12    1.9565470e-13    8.0086979e-13    2.1325840e-12    0.0000000e+00    1.1447857e-08    1.7649110e-14    5.0048194e-13    4.1983784e-13    2.6880692e-13    2.2889701e-08    5.3449024e-10    9.8324008e-09    1.0564724e-11    4.6647946e-11    2.0646249e-09    1.3606693e-08    1.8726372e-13 
  -6.7839824e+00    9.3857751e-09    8.1806024e-04    2.7478401e-03    1.8055046e-06    1.1006276e-06    7.1624871e-07    2.7131934e-08    9.7599173e-08    6.5130092e-08    2.4505921e-08    4.3686403e-09    2.4150139e-09    8.1691137e-09    5.4525888e-11    6.2508518e-10    5.1536969e-10    2.3540708e-12    7.2213776e-13    2.8582366e-09    2.9835203e-10    3.4117151e-13    1.8971489e-12    1.1660092e-13    5.4683768e-13    6.4917171e-12    1.8907759e-13    7.7899843e-13    2.0672472e-12    0.0000000e+00    1.1311545e-08    1.7228005e-14    4.9039123e-13    3.9979893e-13    2.6221001e-13    2.2684907e-08    5.0912528e-10    9.3712377e-09    1.0389268e-11    4.5454459e-11    2.0237075e-09    1.4032450e-08    1.9029494e-13 
  -6.6960601e+00    9.1982086e-09    8.1804772e-04    2.7478399e-03    1.8163350e-06    1.1054257e-06    7.1649491e-07    2.7128115e-08    9.6903201e-08    6.4411821e-08    2.3490574e-08    4.3147120e-09    2.4404218e-09    8.2845036e-09    5.5145660e-11    6.3627574e-10    5.2376556e-10    2.3525570e-12    7.4722514e-13    2.8138987e-09    2.9749617e-10    3.3697653e-13    1.9147709e-12    1.1899630e-13    5.5640876e-13    6.4998744e-12    1.9069000e-13    7.8265415e-13    2.0444334e-12    0.0000000e+00    1.1202528e-08    1.7230480e-14    4.8837020e-13    4.0566096e-13    2.5978878e-13    2.2499628e-08    4.9379789e-10    9.0054053e-09    1.0386596e-11    4.5638662e-11    1.9865305e-09    1.4384739e-08    1.9421744e-13 
  -6.5377998e+00    8.8394251e-09    8.1802834e-04    2.7478396e-03    1.8324721e-06    1.1126483e-06    7.1826291e-07    2.7204195e-08    9.5815638e-08    6.3023650e-08    2.1903178e-08    4.2278165e-09    2.4447495e-09    8.3319234e-09    5.6117043e-11    6.3892803e-10    5.2156261e-10    2.2189404e-12    7.2105554e-13    2.7359040e-09    2.9632255e-10    3.1308892e-13    1.9223101e-12    1.1447174e-13    5.3649875e-13    6.3202488e-12    1.8555042e-13    7.6547433e-13    1.9766480e-12    0.0000000e+00    1.1020706e-08    1.6823714e-14    4.7606090e-13    3.9045678e-13    2.5144277e-13    2.2225558e-08    4.6110077e-10    8.3710402e-09    1.0163499e-11    4.4749741e-11    1.9245318e-09    1.5007808e-08    1.9929949e-13 
  -6.4278969e+00    8.6518711e-09    8.1801733e-04    2.7478394e-03    1.8410771e-06    1.1164878e-06    7.2035399e-07    2.7312205e-08    9.5219737e-08    6.2052733e-08    2.0945987e-08    4.1687568e-09    2.4387276e-09    8.3549307e-09    5.6893405e-11    6.3961808e-10    5.1690204e-10    2.1053943e-12    6.8700667e-13    2.6827571e-09    2.9501956e-10    3.0482020e-13    1.9302252e-12    1.0873060e-13    5.1141687e-13    6.1334971e-12    1.7929047e-13    7.4499256e-13    1.9238416e-12    0.0000000e+00    1.0902950e-08    1.6478671e-14    4.6796405e-13    3.7214482e-13    2.4540994e-13    2.2072490e-08    4.3927359e-10    7.9595189e-09    9.9870437e-12    4.4112830e-11    1.8872324e-09    1.5436227e-08    2.0285996e-13 
  -6.3399746e+00    8.5149801e-09    8.1800471e-04    2.7478392e-03    1.8520426e-06    1.1214180e-06    7.2041378e-07    2.7289895e-08    9.4443984e-08    6.1235363e-08    2.0007757e-08    4.1166936e-09    2.4646211e-09    8.4619293e-09    5.7471782e-11    6.4894652e-10    5.2431272e-10    2.0994834e-12    7.1026821e-13    2.6394287e-09    2.9465989e-10    3.0204402e-13    1.9455055e-12    1.1052784e-13    5.1866174e-13    6.1529487e-12    1.8077479e-13    7.4975133e-13    1.9150051e-12    0.0000000e+00    1.0808358e-08    1.6540054e-14    4.6814326e-13    3.7694890e-13    2.4354033e-13    2.1924120e-08    4.2572441e-10    7.6331663e-09    9.9566860e-12    4.4507898e-11    1.8531232e-09    1.5791775e-08    2.0704732e-13 
  -6.2300716e+00    8.3021090e-09    8.1799361e-04    2.7478390e-03    1.8607776e-06    1.1253597e-06    7.2239140e-07    2.7389301e-08    9.3787646e-08    6.0194987e-08    1.9113599e-08    4.0622906e-09    2.4558860e-09    8.4532164e-09    5.8147452e-11    6.4594081e-10    5.1712659e-10    2.0002311e-12    6.7386978e-13    2.5890513e-09    2.9335290e-10    2.9783784e-13    1.9500497e-12    1.0643435e-13    5.0134069e-13    6.0414466e-12    1.7701677e-13    7.3858389e-13    1.8779568e-12    0.0000000e+00    1.0699725e-08    1.6231302e-14    4.6164146e-13    3.6442498e-13    2.3821129e-13    2.1797904e-08    4.0475739e-10    7.2474720e-09    9.7401542e-12    4.3738258e-11    1.8175060e-09    1.6223497e-08    2.1031867e-13 
  -6.1421493e+00    8.1713681e-09    8.1798108e-04    2.7478389e-03    1.8716483e-06    1.1302878e-06    7.2242590e-07    2.7362737e-08    9.2981008e-08    5.9337581e-08    1.8222473e-08    4.0104961e-09    2.4822759e-09    8.5548956e-09    5.8750982e-11    6.5522317e-10    5.2426965e-10    1.9803155e-12    7.0230514e-13    2.5471701e-09    2.9251491e-10    2.9043216e-13    1.9672192e-12    1.0635175e-13    5.0029088e-13    5.9658546e-12    1.7589236e-13    7.3183356e-13    1.8286265e-12    0.0000000e+00    1.0611055e-08    1.6175704e-14    4.5612735e-13    3.6340799e-13    2.3459445e-13    2.1665306e-08    3.9196947e-10    6.9431799e-09    9.6984684e-12    4.4232277e-11    1.7849623e-09    1.6583419e-08    2.1484833e-13 
  -6.0322464e+00    8.0181021e-09    8.1797007e-04    2.7478387e-03    1.8803416e-06    1.1342250e-06    7.2432196e-07    2.7457695e-08    9.2287619e-08    5.8252918e-08    1.7385659e-08    3.9561052e-09    2.4719259e-09    8.5325051e-09    5.9432762e-11    6.5139053e-10    5.1700462e-10    1.8788497e-12    6.6835476e-13    2.4983783e-09    2.9075619e-10    2.8609517e-13    1.9733731e-12    1.0258396e-13    4.8404029e-13    5.8418634e-12    1.7194542e-13    7.1882546e-13    1.7876179e-12    0.0000000e+00    1.0508357e-08    1.5869251e-14    4.4961101e-13    3.5170839e-13    2.2937403e-13    2.1552686e-08    3.7243414e-10    6.5846688e-09    9.4788683e-12    4.3565100e-11    1.7513664e-09    1.7018020e-08    2.1800233e-13 
  -5.9443240e+00    7.8958191e-09    8.1795772e-04    2.7478385e-03    1.8910524e-06    1.1390967e-06    7.2432334e-07    2.7428409e-08    9.1460464e-08    5.7364526e-08    1.6553147e-08    3.9076415e-09    2.4930811e-09    8.6380607e-09    6.0054908e-11    6.6127425e-10    5.2420473e-10    1.8680614e-12    7.0239797e-13    2.4600099e-09    2.8973516e-10    2.8162022e-13    1.9918333e-12    1.0422497e-13    4.9081862e-13    5.8538934e-12    1.7331584e-13    7.2237169e-13    1.7726835e-12    0.0000000e+00    1.0426023e-08    1.5866377e-14    4.4801851e-13    3.5637795e-13    2.2696557e-13    2.1432769e-08    3.6043436e-10    6.3032342e-09    9.4278787e-12    4.4154660e-11    1.7204346e-09    1.7378682e-08    2.2228617e-13 
  -5.8344211e+00    7.7379167e-09    8.1794676e-04    2.7478383e-03    1.8997067e-06    1.1430648e-06    7.2615824e-07    2.7516499e-08    9.0721058e-08    5.6226463e-08    1.5786338e-08    3.8592965e-09    2.4776956e-09    8.6099996e-09    6.0717821e-11    6.5590336e-10    5.1640029e-10    1.7810771e-12    6.6963680e-13    2.4158048e-09    2.8789123e-10    2.8113642e-13    2.0002309e-12    1.0091709e-13    4.7669123e-13    5.7552226e-12    1.7008607e-13    7.1241176e-13    1.7398544e-12    0.0000000e+00    1.0330412e-08    1.5633644e-14    4.4428150e-13    3.4625761e-13    2.2270470e-13    2.1334624e-08    3.4196425e-10    5.9724602e-09    9.2006381e-12    4.3494492e-11    1.6888179e-09    1.7807727e-08    2.2482976e-13 
  -5.6970424e+00    7.6251356e-09    8.1793363e-04    2.7478380e-03    1.9098971e-06    1.1477566e-06    7.2855147e-07    2.7630291e-08    8.9824821e-08    5.4826182e-08    1.4858201e-08    3.7932038e-09    2.4708346e-09    8.6296470e-09    6.1758134e-11    6.5602016e-10    5.1173994e-10    1.6668554e-12    6.4602042e-13    2.3624096e-09    2.8643806e-10    2.6345619e-13    2.0200440e-12    9.5904469e-14    4.5386986e-13    5.5267357e-12    1.6312977e-13    6.8618462e-13    1.6730446e-12    0.0000000e+00    1.0214425e-08    1.5200528e-14    4.3324711e-13    3.2976444e-13    2.1551726e-13    2.1218662e-08    3.2143920e-10    5.5870906e-09    8.9799959e-12    4.3197034e-11    1.6517724e-09    1.8333410e-08    2.2884609e-13 
  -5.5871395e+00    7.5267230e-09    8.1791850e-04    2.7478378e-03    1.9229507e-06    1.1538529e-06    7.2851541e-07    2.7582711e-08    8.8719894e-08    5.3641831e-08    1.3958584e-08    3.7349746e-09    2.4960860e-09    8.7140837e-09    6.2579902e-11    6.6198595e-10    5.1886122e-10    1.6535911e-12    6.8978024e-13    2.3216479e-09    2.8491290e-10    2.5570784e-13    2.0431516e-12    9.8663187e-14    4.6545212e-13    5.5459300e-12    1.6538775e-13    6.9101871e-13    1.6502274e-12    0.0000000e+00    1.0122344e-08    1.5160273e-14    4.3047966e-13    3.3784574e-13    2.1247193e-13    2.1096195e-08    3.0767176e-10    5.2878897e-09    8.8785438e-12    4.3813444e-11    1.6167905e-09    1.8752369e-08    2.3311250e-13 
  -5.4992171e+00    7.4027232e-09    8.1790598e-04    2.7478377e-03    1.9337520e-06    1.1590074e-06    7.2841218e-07    2.7532880e-08    8.7757779e-08    5.2641613e-08    1.3278939e-08    3.6916559e-09    2.5166919e-09    8.7480742e-09    6.3097599e-11    6.6407982e-10    5.2299276e-10    1.6472452e-12    7.3108929e-13    2.2912288e-09    2.8462877e-10    2.5293880e-13    2.0582586e-12    1.0075857e-13    4.7458161e-13    5.5984055e-12    1.6783633e-13    6.9965817e-13    1.6511274e-12    0.0000000e+00    1.0052365e-08    1.5166305e-14    4.3062277e-13    3.4429006e-13    2.1058355e-13    2.1006088e-08    2.9581398e-10    5.0545229e-09    8.7663628e-12    4.4039811e-11    1.5884052e-09    1.9072442e-08    2.3537013e-13 
  -5.3893142e+00    7.2433781e-09    8.1789520e-04    2.7478375e-03    1.9421255e-06    1.1630395e-06    7.3024200e-07    2.7613417e-08    8.6909955e-08    5.1452239e-08    1.2631992e-08    3.6458049e-09    2.5039110e-09    8.7026444e-09    6.3894124e-11    6.5713981e-10    5.1504408e-10    1.5785735e-12    6.8687366e-13    2.2565778e-09    2.8326733e-10    2.5064658e-13    2.0727040e-12    9.7138148e-14    4.5832365e-13    5.4444421e-12    1.6310550e-13    6.8215065e-13    1.6030563e-12    0.0000000e+00    9.9696174e-09    1.4892701e-14    4.2444557e-13    3.3257194e-13    2.0583101e-13    2.0931873e-08    2.7995004e-10    4.7825171e-09    8.5499553e-12    4.3453210e-11    1.5594388e-09    1.9445295e-08    2.3709551e-13 
  -5.2519355e+00    7.1525359e-09    8.1788211e-04    2.7478373e-03    1.9522983e-06    1.1678847e-06    7.3244422e-07    2.7712163e-08    8.5874466e-08    4.9989991e-08    1.1849873e-08    3.5885513e-09    2.4959105e-09    8.6979288e-09    6.4935959e-11    6.5490408e-10    5.0971420e-10    1.5024760e-12    6.5055617e-13    2.2135220e-09    2.8143984e-10    2.4560307e-13    2.0965440e-12    9.2520900e-14    4.3748380e-13    5.2520459e-12    1.5702609e-13    6.5988847e-13    1.5459175e-12    0.0000000e+00    9.8679693e-09    1.4581666e-14    4.1623366e-13    3.1755410e-13    1.9996849e-13    2.0842816e-08    2.6202395e-10    4.4674700e-09    8.3239160e-12    4.3138737e-11    1.5254220e-09    1.9897963e-08    2.4011145e-13 
  -5.1420326e+00    7.0580165e-09    8.1786714e-04    2.7478371e-03    1.9653165e-06    1.1740153e-06    7.3213341e-07    2.7650778e-08    8.4671257e-08    4.8777258e-08    1.1095747e-08    3.5369336e-09    2.5218629e-09    8.7934133e-09    6.5717718e-11    6.6300871e-10    5.1735458e-10    1.5000422e-12    6.8902211e-13    2.1793052e-09    2.8046728e-10    2.3952722e-13    2.1211374e-12    9.5123691e-14    4.4850085e-13    5.2848376e-12    1.5941564e-13    6.6625814e-13    1.5307007e-12    0.0000000e+00    9.7867009e-09    1.4572838e-14    4.1385845e-13    3.2526928e-13    1.9728087e-13    2.0744998e-08    2.4935829e-10    4.2255622e-09    8.2100145e-12    4.3784070e-11    1.4930674e-09    2.0271414e-08    2.4401949e-13 
  -5.0541103e+00    6.9561236e-09    8.1785472e-04    2.7478370e-03    1.9762451e-06    1.1791517e-06    7.3167376e-07    2.7589668e-08    8.3639471e-08    4.7740295e-08    1.0552548e-08    3.4988563e-09    2.5404986e-09    8.8478031e-09    6.6013996e-11    6.6833248e-10    5.2099178e-10    1.5014801e-12    7.1972018e-13    2.1542580e-09    2.7964368e-10    2.3754950e-13    2.1342199e-12    9.7328310e-14    4.5791020e-13    5.3222135e-12    1.6163382e-13    6.7299681e-13    1.5224248e-12    0.0000000e+00    9.7236825e-09    1.4601585e-14    4.1377300e-13    3.3187334e-13    1.9567478e-13    2.0677483e-08    2.3848123e-10    4.0386531e-09    8.0811691e-12    4.3918968e-11    1.4671717e-09    2.0570041e-08    2.4572913e-13 
  -4.9442073e+00    6.7916085e-09    8.1784401e-04    2.7478368e-03    1.9847386e-06    1.1831884e-06    7.3315459e-07    2.7660980e-08    8.2694335e-08    4.6528266e-08    1.0036584e-08    3.4560667e-09    2.5312426e-09    8.8311965e-09    6.6631167e-11    6.6528265e-10    5.1329436e-10    1.4360277e-12    6.7453567e-13    2.1246066e-09    2.7893715e-10    2.3147356e-13    2.1494822e-12    9.3705289e-14    4.4168907e-13    5.1850969e-12    1.5707737e-13    6.5712993e-13    1.4886581e-12    0.0000000e+00    9.6482962e-09    1.4366515e-14    4.0837242e-13    3.2020691e-13    1.9137708e-13    2.0625515e-08    2.2471867e-10    3.8229872e-09    7.8701425e-12    4.3314097e-11    1.4408538e-09    2.0931169e-08    2.4735749e-13 
  -4.8068287e+00    6.6997058e-09    8.1783095e-04    2.7478366e-03    1.9951046e-06    1.1880706e-06    7.3491874e-07    2.7749146e-08    8.1527693e-08    4.5055532e-08    9.4025272e-09    3.4004350e-09    2.5271763e-09    8.8627324e-09    6.7412944e-11    6.6804877e-10    5.0854889e-10    1.3641690e-12    6.4119000e-13    2.0879694e-09    2.7698207e-10    2.1992671e-13    2.1737695e-12    8.8581168e-14    4.1793997e-13    4.9318160e-12    1.4930413e-13    6.2649334e-13    1.4169354e-12    0.0000000e+00    9.5528265e-09    1.4010202e-14    3.9808969e-13    3.0303602e-13    1.8506199e-13    2.0561639e-08    2.0923262e-10    3.5751156e-09    7.6489933e-12    4.3014495e-11    1.4095360e-09    2.1391363e-08    2.5022107e-13 
  -4.6969257e+00    6.6166056e-09    8.1781566e-04    2.7478364e-03    2.0086183e-06    1.1944123e-06    7.3414717e-07    2.7669892e-08    8.0179626e-08    4.3793947e-08    8.7955574e-09    3.3525961e-09    2.5524007e-09    8.9699999e-09    6.7675239e-11    6.7918467e-10    5.1555935e-10    1.3644522e-12    6.8499209e-13    2.0587052e-09    2.7559136e-10    2.1577182e-13    2.1937869e-12    9.0369177e-14    4.2517411e-13    4.9337201e-12    1.5050355e-13    6.2856351e-13    1.4014473e-12    0.0000000e+00    9.4758807e-09    1.3980948e-14    3.9579905e-13    3.0803025e-13    1.8235069e-13    2.0486622e-08    1.9782449e-10    3.3851457e-09    7.5133729e-12    4.3460154e-11    1.3791609e-09    2.1781618e-08    2.5309126e-13 
  -4.5595471e+00    6.4844466e-09    8.1780258e-04    2.7478362e-03    2.0191624e-06    1.1993257e-06    7.3565498e-07    2.7755083e-08    7.8928379e-08    4.2289368e-08    8.2801778e-09    3.3022947e-09    2.5447233e-09    8.9858228e-09    6.8327439e-11    6.8104276e-10    5.0737674e-10    1.3146651e-12    6.4458840e-13    2.0266601e-09    2.7402739e-10    2.1346490e-13    2.2147031e-12    8.8050247e-14    4.1467114e-13    4.8344623e-12    1.4746259e-13    6.1765884e-13    1.3705646e-12    0.0000000e+00    9.3853287e-09    1.3781567e-14    3.9139068e-13    3.0043948e-13    1.7838029e-13    2.0444396e-08    1.8323152e-10    3.1699400e-09    7.2617291e-12    4.2734435e-11    1.3494398e-09    2.2256985e-08    2.5491578e-13 
  -4.4496441e+00    6.4147169e-09    8.1778746e-04    2.7478360e-03    2.0326516e-06    1.2056071e-06    7.3468119e-07    2.7674753e-08    7.7535518e-08    4.1054650e-08    7.7415483e-09    3.2575994e-09    2.5686856e-09    9.1067380e-09    6.8669117e-11    6.9408587e-10    5.1493339e-10    1.3200289e-12    6.9340493e-13    1.9999344e-09    2.7314054e-10    2.0943513e-13    2.2355512e-12    8.9522098e-14    4.2049126e-13    4.8249556e-12    1.4825243e-13    6.1812008e-13    1.3507877e-12    0.0000000e+00    9.3112407e-09    1.3777436e-14    3.8909004e-13    3.0443274e-13    1.7596149e-13    2.0383715e-08    1.7276010e-10    3.0062666e-09    7.1279342e-12    4.3266089e-11    1.3197614e-09    2.2660436e-08    2.5814133e-13 
  -4.3122655e+00    6.2745030e-09    8.1777410e-04    2.7478358e-03    2.0436048e-06    1.2107120e-06    7.3585416e-07    2.7747387e-08    7.6180629e-08    3.9542995e-08    7.3042280e-09    3.2106105e-09    2.5607653e-09    9.1168881e-09    6.9170163e-11    6.9467593e-10    5.0560463e-10    1.2738558e-12    6.5758506e-13    1.9712084e-09    2.7129446e-10    2.0651529e-13    2.2539479e-12    8.7349311e-14    4.1063123e-13    4.7222367e-12    1.4526036e-13    6.0666297e-13    1.3159767e-12    0.0000000e+00    9.2239656e-09    1.3559381e-14    3.8376426e-13    2.9729637e-13    1.7194208e-13    2.0357404e-08    1.5960451e-10    2.8207306e-09    6.8744778e-12    4.2351223e-11    1.2909943e-09    2.3145040e-08    2.5926205e-13 
  -4.2023625e+00    6.1940038e-09    8.1775894e-04    2.7478356e-03    2.0572804e-06    1.2170527e-06    7.3460004e-07    2.7659001e-08    7.4725739e-08    3.8331741e-08    6.8279664e-09    3.1673713e-09    2.5850212e-09    9.2424240e-09    6.9531482e-11    7.0775772e-10    5.1318605e-10    1.2769528e-12    7.1561961e-13    1.9467120e-09    2.7006057e-10    2.0192952e-13    2.2734159e-12    8.8091431e-14    4.1340221e-13    4.7021543e-12    1.4546422e-13    6.0568144e-13    1.2953980e-12    0.0000000e+00    9.1520753e-09    1.3533942e-14    3.8041400e-13    2.9913879e-13    1.6925145e-13    2.0307616e-08    1.4996856e-10    2.6801740e-09    6.7401938e-12    4.2876073e-11    1.2616302e-09    2.3551700e-08    2.6229475e-13 
  -4.0649839e+00    6.0764133e-09    8.1774543e-04    2.7478354e-03    2.0685752e-06    1.2222831e-06    7.3542521e-07    2.7721733e-08    7.3290399e-08    3.6845383e-08    6.4526999e-09    3.1218099e-09    2.5763324e-09    9.2495222e-09    6.9981212e-11    7.0742594e-10    5.0311518e-10    1.2347340e-12    6.7396429e-13    1.9202675e-09    2.6813024e-10    1.9919747e-13    2.2890136e-12    8.5313948e-14    4.0059625e-13    4.5709242e-12    1.4143785e-13    5.9034381e-13    1.2566144e-12    0.0000000e+00    9.0661947e-09    1.3300675e-14    3.7447018e-13    2.8987082e-13    1.6514018e-13    2.0291992e-08    1.3823870e-10    2.5209500e-09    6.4917905e-12    4.1863743e-11    1.2333629e-09    2.4035040e-08    2.6318318e-13 
  -3.9550809e+00    6.0172858e-09    8.1773010e-04    2.7478352e-03    2.0826477e-06    1.2287560e-06    7.3374914e-07    2.7617483e-08    7.1771339e-08    3.5664421e-08    6.0437049e-09    3.0765034e-09    2.6041876e-09    9.3787874e-09    7.0291456e-11    7.2000236e-10    5.1071081e-10    1.2303743e-12    7.3544810e-13    1.8969656e-09    2.6737243e-10    1.8906408e-13    2.3030267e-12    8.6386042e-14    4.0480625e-13    4.5563115e-12    1.4192143e-13    5.8986900e-13    1.2377545e-12    0.0000000e+00    8.9963774e-09    1.3234627e-14    3.7032329e-13    2.9273910e-13    1.6232595e-13    2.0252034e-08    1.2940929e-10    2.4005121e-09    6.3552494e-12    4.2275210e-11    1.2043539e-09    2.4435048e-08    2.6609397e-13 
  -3.8177023e+00    5.8906800e-09    8.1771652e-04    2.7478350e-03    2.0942595e-06    1.2340652e-06    7.3415693e-07    2.7669180e-08    7.0272461e-08    3.4236153e-08    5.7211287e-09    3.0226370e-09    2.6074551e-09    9.3893286e-09    7.0762279e-11    7.2005642e-10    5.0045509e-10    1.1773317e-12    6.8685785e-13    1.8715726e-09    2.6630080e-10    1.7933487e-13    2.3158365e-12    8.2991457e-14    3.8915978e-13    4.3955379e-12    1.3691405e-13    5.7038602e-13    1.1933393e-12    0.0000000e+00    8.9127859e-09    1.2910048e-14    3.6140970e-13    2.8142645e-13    1.5728199e-13    2.0243255e-08    1.1899942e-10    2.2643553e-09    6.1198886e-12    4.1233170e-11    1.1761218e-09    2.4906987e-08    2.6684848e-13 
  -3.6697370e+00    5.8204960e-09    8.1770119e-04    2.7478347e-03    2.1076636e-06    1.2401529e-06    7.3388575e-07    2.7676148e-08    6.8638260e-08    3.2793929e-08    5.3344358e-09    2.9654079e-09    2.6168750e-09    9.5124483e-09    7.1875284e-11    7.3197542e-10    4.9533153e-10    1.1487264e-12    6.5983528e-13    1.8429731e-09    2.6388314e-10    1.7625387e-13    2.3365349e-12    8.0171854e-14    3.7600198e-13    4.2464336e-12    1.3246744e-13    5.5221093e-13    1.1475695e-12    0.0000000e+00    8.8193279e-09    1.2750157e-14    3.5538412e-13    2.7188700e-13    1.5337190e-13    2.0223511e-08    1.0912910e-10    2.1331603e-09    5.9107797e-12    4.0786230e-11    1.1451251e-09    2.5430122e-08    2.7145603e-13 
  -3.5513648e+00    5.7582984e-09    8.1768390e-04    2.7478345e-03    2.1240589e-06    1.2476810e-06    7.3109363e-07    2.7513889e-08    6.6841833e-08    3.1552462e-08    5.0270779e-09    2.9220918e-09    2.6404742e-09    9.6064560e-09    7.1711204e-11    7.3989252e-10    5.0434690e-10    1.1550531e-12    7.4809718e-13    1.8215545e-09    2.6180816e-10    1.7484915e-13    2.3408981e-12    8.1842649e-14    3.8304530e-13    4.2725967e-12    1.3409649e-13    5.5714823e-13    1.1432304e-12    0.0000000e+00    8.7459759e-09    1.2689839e-14    3.5313552e-13    2.7680381e-13    1.5119412e-13    2.0203142e-08    1.0091215e-10    2.0311304e-09    5.7531219e-12    4.0800392e-11    1.1144153e-09    2.5844670e-08    2.7220953e-13 
  -3.4035011e+00    5.6645374e-09    8.1766982e-04    2.7478343e-03    2.1361173e-06    1.2532550e-06    7.3128540e-07    2.7564387e-08    6.5167588e-08    3.0166704e-08    4.7565387e-09    2.8724708e-09    2.6323154e-09    9.6675280e-09    7.2709319e-11    7.4652101e-10    4.9411027e-10    1.1086455e-12    6.8651128e-13    1.7967616e-09    2.5946600e-10    1.7141606e-13    2.3627606e-12    7.8644187e-14    3.6874998e-13    4.1512256e-12    1.3002750e-13    5.4247412e-13    1.1122652e-12    0.0000000e+00    8.6578601e-09    1.2467689e-14    3.4709613e-13    2.6653267e-13    1.4737385e-13    2.0206688e-08    9.2203048e-11    1.9189630e-09    5.5356201e-12    3.9775843e-11    1.0849105e-09    2.6352785e-08    2.7466586e-13 
  -3.2852102e+00    5.6432748e-09    8.1765269e-04    2.7478341e-03    2.1525802e-06    1.2607418e-06    7.2812924e-07    2.7388791e-08    6.3372310e-08    2.9010601e-08    4.4864839e-09    2.8295544e-09    2.6571579e-09    9.7928481e-09    7.2740665e-11    7.5825537e-10    4.9927226e-10    1.0957553e-12    7.4789550e-13    1.7771208e-09    2.5796019e-10    1.6700605e-13    2.3620157e-12    7.9496077e-14    3.7232126e-13    4.1584566e-12    1.3083023e-13    5.4473200e-13    1.1046012e-12    0.0000000e+00    8.5878525e-09    1.2369777e-14    3.4373235e-13    2.6900024e-13    1.4487612e-13    2.0186014e-08    8.5131484e-11    1.8329464e-09    5.3836310e-12    3.9583175e-11    1.0546703e-09    2.6779942e-08    2.7667421e-13 
  -3.1373658e+00    5.5277049e-09    8.1763801e-04    2.7478338e-03    2.1656815e-06    1.2666445e-06    7.2751020e-07    2.7407130e-08    6.1620082e-08    2.7677234e-08    4.2713207e-09    2.7849079e-09    2.6463180e-09    9.8484635e-09    7.3359363e-11    7.6344909e-10    4.8768498e-10    1.0563388e-12    6.9258558e-13    1.7564357e-09    2.5564940e-10    1.6581195e-13    2.3745081e-12    7.7562991e-14    3.6362218e-13    4.0781398e-12    1.2828449e-13    5.3535140e-13    1.0818768e-12    0.0000000e+00    8.5057789e-09    1.2159424e-14    3.3886136e-13    2.6272599e-13    1.4170048e-13    2.0191613e-08    7.7664381e-11    1.7368984e-09    5.1693669e-12    3.8317318e-11    1.0250935e-09    2.7312897e-08    2.7818671e-13 
  -2.9895667e+00    5.4886526e-09    8.1762135e-04    2.7478336e-03    2.1810653e-06    1.2736023e-06    7.2557805e-07    2.7334309e-08    5.9718808e-08    2.6412097e-08    4.0272003e-09    2.7373806e-09    2.6529502e-09    1.0003617e-08    7.4439066e-11    7.7788892e-10    4.8618149e-10    1.0272558e-12    6.9590781e-13    1.7346093e-09    2.5353320e-10    1.6162074e-13    2.3959967e-12    7.5824539e-14    3.5558961e-13    3.9857658e-12    1.2559503e-13    5.2423001e-13    1.0516769e-12    0.0000000e+00    8.4229360e-09    1.1981745e-14    3.3301689e-13    2.5689635e-13    1.3832395e-13    2.0180676e-08    7.0621949e-11    1.6496825e-09    4.9890030e-12    3.7807147e-11    9.9331549e-10    2.7884749e-08    2.8382280e-13 
  -2.8713274e+00    5.4275945e-09    8.1760383e-04    2.7478333e-03    2.1985631e-06    1.2812855e-06    7.2138378e-07    2.7118735e-08    5.7896651e-08    2.5330177e-08    3.8495026e-09    2.7013990e-09    2.6720832e-09    1.0142763e-08    7.4243908e-11    7.9027147e-10    4.8652718e-10    1.0307664e-12    7.4972029e-13    1.7195039e-09    2.5191130e-10    1.5939779e-13    2.3868651e-12    7.7781825e-14    3.6400373e-13    4.0279748e-12    1.2770334e-13    5.3108389e-13    1.0514904e-12    0.0000000e+00    8.3588290e-09    1.1930161e-14    3.3105573e-13    2.6282323e-13    1.3682793e-13    2.0168609e-08    6.5198961e-11    1.5822751e-09    4.8306003e-12    3.7013416e-11    9.6540307e-10    2.8371463e-08    2.8642942e-13 
  -2.7340939e+00    5.3409747e-09    8.1758938e-04    2.7478331e-03    2.2120081e-06    1.2872315e-06    7.1973979e-07    2.7082480e-08    5.6184344e-08    2.4201301e-08    3.6901049e-09    2.6611046e-09    2.6663039e-09    1.0234544e-08    7.4835532e-11    7.9906332e-10    4.7651478e-10    9.9266722e-13    7.1955043e-13    1.7025107e-09    2.5022253e-10    1.5480497e-13    2.3969531e-12    7.5104524e-14    3.5191222e-13    3.9194883e-12    1.2409509e-13    5.1772170e-13    1.0244508e-12    0.0000000e+00    8.2869439e-09    1.1712529e-14    3.2504235e-13    2.5412533e-13    1.3355979e-13    2.0170205e-08    5.9756695e-11    1.5122536e-09    4.6507857e-12    3.5837109e-11    9.3825126e-10    2.8945784e-08    2.8966631e-13 
  -2.5863637e+00    5.2898271e-09    8.1757306e-04    2.7478327e-03    2.2274419e-06    1.2940640e-06    7.1730246e-07    2.6997805e-08    5.4297753e-08    2.3030944e-08    3.5190312e-09    2.6124739e-09    2.6753709e-09    1.0363417e-08    7.5554861e-11    8.1135696e-10    4.6944793e-10    9.5425552e-13    7.1134788e-13    1.6833784e-09    2.4871006e-10    1.4587862e-13    2.4094056e-12    7.2754381e-14    3.4094270e-13    3.7973349e-12    1.2033669e-13    5.0240738e-13    9.9112739e-13    0.0000000e+00    8.2094695e-09    1.1479359e-14    3.1784194e-13    2.4618100e-13    1.2995407e-13    2.0165983e-08    5.4307556e-11    1.4433052e-09    4.4685252e-12    3.4836059e-11    9.0878095e-10    2.9595160e-08    2.9433365e-13 
  -2.4386716e+00    5.2487381e-09    8.1755604e-04    2.7478324e-03    2.2437555e-06    1.3013011e-06    7.1427429e-07    2.6875196e-08    5.2350450e-08    2.1902478e-08    3.3585698e-09    2.5657440e-09    2.6873314e-09    1.0510900e-08    7.6323886e-11    8.2583214e-10    4.6445086e-10    9.2891844e-13    7.2029974e-13    1.6658275e-09    2.4673676e-10    1.4146947e-13    2.4214216e-12    7.1821035e-14    3.3631165e-13    3.7233144e-12    1.1838975e-13    4.9345578e-13    9.6585201e-13    0.0000000e+00    8.1329717e-09    1.1290848e-14    3.1216295e-13    2.4276828e-13    1.2697047e-13    2.0161026e-08    4.9197830e-11    1.3790691e-09    4.2926070e-12    3.3908474e-11    8.7858429e-10    3.0274120e-08    2.9948679e-13 
  -2.3205179e+00    5.2040971e-09    8.1753834e-04    2.7478322e-03    2.2619502e-06    1.3091979e-06    7.0911748e-07    2.6609462e-08    5.0530663e-08    2.0958207e-08    3.2315488e-09    2.5281677e-09    2.7112299e-09    1.0642139e-08    7.6136200e-11    8.3767503e-10    4.6338518e-10    9.2187534e-13    7.7151670e-13    1.6534312e-09    2.4470462e-10    1.3658633e-13    2.4055650e-12    7.2354625e-14    3.3812952e-13    3.6996668e-12    1.1827169e-13    4.9125330e-13    9.5157592e-13    0.0000000e+00    8.0728501e-09    1.1142730e-14    3.0735182e-13    2.4395506e-13    1.2458546e-13    2.0154509e-08    4.5211091e-11    1.3289578e-09    4.1439449e-12    3.3034352e-11    8.5204100e-10    3.0835844e-08    3.0192210e-13 
  -2.1728566e+00    5.1643359e-09    8.1752353e-04    2.7478318e-03    2.2759929e-06    1.3153873e-06    7.0693930e-07    2.6557114e-08    4.8724248e-08    1.9916827e-08    3.1151412e-09    2.4863832e-09    2.7014919e-09    1.0691228e-08    7.6863742e-11    8.4097447e-10    4.4861956e-10    8.8335860e-13    7.2235478e-13    1.6377881e-09    2.4176841e-10    1.3406287e-13    2.4161428e-12    6.9142313e-14    3.2364465e-13    3.5705405e-12    1.1390018e-13    4.7481676e-13    9.2078553e-13    0.0000000e+00    7.9993952e-09    1.0929328e-14    3.0151325e-13    2.3355426e-13    1.2155734e-13    2.0165026e-08    4.1145536e-11    1.2732151e-09    3.9663560e-12    3.1575121e-11    8.2581746e-10    3.1515453e-08    3.0418120e-13 
  -2.0251572e+00    5.1504515e-09    8.1750613e-04    2.7478315e-03    2.2932575e-06    1.3229636e-06    7.0289350e-07    2.6377975e-08    4.6774684e-08    1.8907017e-08    2.9916499e-09    2.4459507e-09    2.7073080e-09    1.0810748e-08    7.7734244e-11    8.4963257e-10    4.4188240e-10    8.6696793e-13    7.2139270e-13    1.6230005e-09    2.3912850e-10    1.3189243e-13    2.4231557e-12    6.8774270e-14    3.2168923e-13    3.5325182e-12    1.1295858e-13    4.7029648e-13    9.0693759e-13    0.0000000e+00    7.9272994e-09    1.0786104e-14    2.9767487e-13    2.3208597e-13    1.1943363e-13    2.0167288e-08    3.7259471e-11    1.2213634e-09    3.8009732e-12    3.0507504e-11    7.9822991e-10    3.2201225e-08    3.0875042e-13 
  -1.8775140e+00    5.1206363e-09    8.1748902e-04    2.7478312e-03    2.3103364e-06    1.3304321e-06    6.9875253e-07    2.6195112e-08    4.4860601e-08    1.7944330e-08    2.8833253e-09    2.4054315e-09    2.7138433e-09    1.0924971e-08    7.8757778e-11    8.5748822e-10    4.3333280e-10    8.4444611e-13    7.1189249e-13    1.6093009e-09    2.3690099e-10    1.2862872e-13    2.4314321e-12    6.8565198e-14    3.2054573e-13    3.5018781e-12    1.1233435e-13    4.6691091e-13    8.9268058e-13    0.0000000e+00    7.8579004e-09    1.0638765e-14    2.9361782e-13    2.3121180e-13    1.1733043e-13    2.0171614e-08    3.3726771e-11    1.1734580e-09    3.6407355e-12    2.9348259e-11    7.7197930e-10    3.2881999e-08    3.1445783e-13 
  -1.7298696e+00    5.0480327e-09    8.1747178e-04    2.7478309e-03    2.3277140e-06    1.3380106e-06    6.9427083e-07    2.5990563e-08    4.2955167e-08    1.7016899e-08    2.7848654e-09    2.3660296e-09    2.7208086e-09    1.1043000e-08    7.9637782e-11    8.6503515e-10    4.2396035e-10    8.2500928e-13    7.0135200e-13    1.5960624e-09    2.3489160e-10    1.2528397e-13    2.4357363e-12    6.7689415e-14    3.1638434e-13    3.4546567e-12    1.1089617e-13    4.6123008e-13    8.8015768e-13    0.0000000e+00    7.7903922e-09    1.0479713e-14    2.8907529e-13    2.2818147e-13    1.1506313e-13    2.0182064e-08    3.0585615e-11    1.1291900e-09    3.4839945e-12    2.8090486e-11    7.4714444e-10    3.3562253e-08    3.2025305e-13 
  -1.5822224e+00    5.0121192e-09    8.1745427e-04    2.7478306e-03    2.3456151e-06    1.3457845e-06    6.8933942e-07    2.5759812e-08    4.1052315e-08    1.6126369e-08    2.6916891e-09    2.3291984e-09    2.7266415e-09    1.1135949e-08    8.0377248e-11    8.7035129e-10    4.1440191e-10    8.0664830e-13    6.8602219e-13    1.5830873e-09    2.3283808e-10    1.2309640e-13    2.4376825e-12    6.6243641e-14    3.0962137e-13    3.3862041e-12    1.0867027e-13    4.5264017e-13    8.6320693e-13    0.0000000e+00    7.7229397e-09    1.0340787e-14    2.8487695e-13    2.2328849e-13    1.1292774e-13    2.0193024e-08    2.7696027e-11    1.0880211e-09    3.3306237e-12    2.6838927e-11    7.2308529e-10    3.4246462e-08    3.2570935e-13 
  -1.4345764e+00    4.9671579e-09    8.1743672e-04    2.7478302e-03    2.3636720e-06    1.3536282e-06    6.8416032e-07    2.5511644e-08    3.9163394e-08    1.5273776e-08    2.6040463e-09    2.2950224e-09    2.7293420e-09    1.1229254e-08    8.1045285e-11    8.7588087e-10    4.0455412e-10    7.9130897e-13    6.7055910e-13    1.5699179e-09    2.3044809e-10    1.2077604e-13    2.4394685e-12    6.5375451e-14    3.0566730e-13    3.3505517e-12    1.0749876e-13    4.4841973e-13    8.5395397e-13    0.0000000e+00    7.6571429e-09    1.0207652e-14    2.8089519e-13    2.2043379e-13    1.1097696e-13    2.0205251e-08    2.5116183e-11    1.0498098e-09    3.1822106e-12    2.5564556e-11    7.0027146e-10    3.4940108e-08    3.3074708e-13 
  -1.2869298e+00    4.9267210e-09    8.1741926e-04    2.7478299e-03    2.3817161e-06    1.3614834e-06    6.7882807e-07    2.5251220e-08    3.7300913e-08    1.4460662e-08    2.5222074e-09    2.2606051e-09    2.7322589e-09    1.1308123e-08    8.1671850e-11    8.8067924e-10    3.9469265e-10    7.7458497e-13    6.5733280e-13    1.5567584e-09    2.2817240e-10    1.1753899e-13    2.4422755e-12    6.4136432e-14    2.9977965e-13    3.2842333e-12    1.0542286e-13    4.3999188e-13    8.3653090e-13    0.0000000e+00    7.5916277e-09    1.0055030e-14    2.7622945e-13    2.1616277e-13    1.0882381e-13    2.0218937e-08    2.2772993e-11    1.0145009e-09    3.0392013e-12    2.4301586e-11    6.7871400e-10    3.5641055e-08    3.3531682e-13 
  -1.1393007e+00    4.8734914e-09    8.1740200e-04    2.7478296e-03    2.3996672e-06    1.3692836e-06    6.7337410e-07    2.4982946e-08    3.5471925e-08    1.3687239e-08    2.4460546e-09    2.2268979e-09    2.7346978e-09    1.1382594e-08    8.2278139e-11    8.8491586e-10    3.8446210e-10    7.5556360e-13    6.4593051e-13    1.5437957e-09    2.2624028e-10    1.1474057e-13    2.4456693e-12    6.3155754e-14    2.9507141e-13    3.2266939e-12    1.0367862e-13    4.3266009e-13    8.2109934e-13    0.0000000e+00    7.5272112e-09    9.8965927e-15    2.7181858e-13    2.1273834e-13    1.0674675e-13    2.0232133e-08    2.0641904e-11    9.8186515e-10    2.9012781e-12    2.3052985e-11    6.5839446e-10    3.6341287e-08    3.3908753e-13 
  -9.9174294e-01    4.8347993e-09    8.1738482e-04    2.7478293e-03    2.4176819e-06    1.3770680e-06    6.6771637e-07    2.4702184e-08    3.3682885e-08    1.2946713e-08    2.3740869e-09    2.1945506e-09    2.7362192e-09    1.1457076e-08    8.2834479e-11    8.8910801e-10    3.7370700e-10    7.3747248e-13    6.3691509e-13    1.5306815e-09    2.2405222e-10    1.1233769e-13    2.4484869e-12    6.1808370e-14    2.8902743e-13    3.1789369e-12    1.0196660e-13    4.2666429e-13    8.1078561e-13    0.0000000e+00    7.4635511e-09    9.7608010e-15    2.6776063e-13    2.0840334e-13    1.0481334e-13    2.0243099e-08    1.8748673e-11    9.5171563e-10    2.7676989e-12    2.1786239e-11    6.3953626e-10    3.7033784e-08    3.4246597e-13 
  -8.4411526e-01    4.8024768e-09    8.1736775e-04    2.7478290e-03    2.4357824e-06    1.3848270e-06    6.6183480e-07    2.4409465e-08    3.1934834e-08    1.2237348e-08    2.3068613e-09    2.1626956e-09    2.7368454e-09    1.1527326e-08    8.3399350e-11    8.9205057e-10    3.6284532e-10    7.1646082e-13    6.2596502e-13    1.5180431e-09    2.2184132e-10    1.0984876e-13    2.4496073e-12    6.0988704e-14    2.8522908e-13    3.1415323e-12    1.0074937e-13    4.2198758e-13    8.0081496e-13    0.0000000e+00    7.4015151e-09    9.6117597e-15    2.6376886e-13    2.0565957e-13    1.0293947e-13    2.0251818e-08    1.7010942e-11    9.2353944e-10    2.6382221e-12    2.0563648e-11    6.2159473e-10    3.7708758e-08    3.4570925e-13 
  -6.9925045e-01    4.7577633e-09    8.1735083e-04    2.7478286e-03    2.4539415e-06    1.3925585e-06    6.5568802e-07    2.4099104e-08    3.0246025e-08    1.1565814e-08    2.2436889e-09    2.1319928e-09    2.7374594e-09    1.1589962e-08    8.3885314e-11    8.9463213e-10    3.5259002e-10    6.9463773e-13    6.1899532e-13    1.5059735e-09    2.1981760e-10    1.0740713e-13    2.4486683e-12    6.0009493e-14    2.8093208e-13    3.1143670e-12    9.9671431e-14    4.1867276e-13    7.9586225e-13    0.0000000e+00    7.3425130e-09    9.4658696e-15    2.5990263e-13    2.0259022e-13    1.0108724e-13    2.0258235e-08    1.5443021e-11    8.9761898e-10    2.5144821e-12    1.9390721e-11    6.0484830e-10    3.8351159e-08    3.4836006e-13 
  -5.5441444e-01    4.7137863e-09    8.1733429e-04    2.7478284e-03    2.4718035e-06    1.4001162e-06    6.4955016e-07    2.3790291e-08    2.8612905e-08    1.0921223e-08    2.1856682e-09    2.1035547e-09    2.7345518e-09    1.1652929e-08    8.4317535e-11    8.9761509e-10    3.4142826e-10    6.7707865e-13    6.0505877e-13    1.4937369e-09    2.1750159e-10    1.0528560e-13    2.4487702e-12    5.8858660e-14    2.7558277e-13    3.0577183e-12    9.7854983e-14    4.1128194e-13    7.8122188e-13    0.0000000e+00    7.2841335e-09    9.3253370e-15    2.5594161e-13    1.9873024e-13    9.9313407e-14    2.0264193e-08    1.4084054e-11    8.7353940e-10    2.3944949e-12    1.8213667e-11    5.8943965e-10    3.8971232e-08    3.5014762e-13 
  -4.0678747e-01    4.6642823e-09    8.1731785e-04    2.7478281e-03    2.4896924e-06    1.4076276e-06    6.4329397e-07    2.3476624e-08    2.7012531e-08    1.0290730e-08    2.1293817e-09    2.0755486e-09    2.7285250e-09    1.1711916e-08    8.4721401e-11    9.0108984e-10    3.2942296e-10    6.5564608e-13    5.8751152e-13    1.4807581e-09    2.1516638e-10    1.0333743e-13    2.4491663e-12    5.7332912e-14    2.6874114e-13    3.0019166e-12    9.5851541e-14    4.0399249e-13    7.6950100e-13    0.0000000e+00    7.2253188e-09    9.1798843e-15    2.5198613e-13    1.9383059e-13    9.7496700e-14    2.0268439e-08    1.2834819e-11    8.5073532e-10    2.2754614e-12    1.7038157e-11    5.7490707e-10    3.9581535e-08    3.5100638e-13 
  -2.5915667e-01    4.6352676e-09    8.1730130e-04    2.7478278e-03    2.5078743e-06    1.4152324e-06    6.3673221e-07    2.3143038e-08    2.5433726e-08    9.6868314e-09    2.0767652e-09    2.0480208e-09    2.7240670e-09    1.1773100e-08    8.5034685e-11    9.0523319e-10    3.1867687e-10    6.3332725e-13    5.7935379e-13    1.4687406e-09    2.1298467e-10    1.0117924e-13    2.4467047e-12    5.6286316e-14    2.6380392e-13    2.9466951e-12    9.4088075e-14    3.9666217e-13    7.5561833e-13    0.0000000e+00    7.1678091e-09    9.0159295e-15    2.4802912e-13    1.9026006e-13    9.5662570e-14    2.0273158e-08    1.1653974e-11    8.2921596e-10    2.1617535e-12    1.5918993e-11    5.6110188e-10    4.0172678e-08    3.5132742e-13 
  -1.1152292e-01    4.5966639e-09    8.1728482e-04    2.7478275e-03    2.5262088e-06    1.4227952e-06    6.2991247e-07    2.2798804e-08    2.3899821e-08    9.1087609e-09    2.0267956e-09    2.0217898e-09    2.7183651e-09    1.1833811e-08    8.5350251e-11    9.0984655e-10    3.0737842e-10    6.1654293e-13    5.6944154e-13    1.4569462e-09    2.1070944e-10    9.9200275e-14    2.4443372e-12    5.5408857e-14    2.5986010e-13    2.9120530e-12    9.2891789e-14    3.9210403e-13    7.4764024e-13    0.0000000e+00    7.1119467e-09    8.8769371e-15    2.4448394e-13    1.8743181e-13    9.4062098e-14    2.0277860e-08    1.0620494e-11    8.0898406e-10    2.0503842e-12    1.4832518e-11    5.4819680e-10    4.0747675e-08    3.5123897e-13 
   3.6106750e-02    4.5698958e-09    8.1726842e-04    2.7478273e-03    2.5447045e-06    1.4302985e-06    6.2283870e-07    2.2445796e-08    2.2410342e-08    8.5538414e-09    1.9794183e-09    1.9955293e-09    2.7134869e-09    1.1906002e-08    8.5551595e-11    9.1530129e-10    2.9616503e-10    5.9710263e-13    5.6223833e-13    1.4453453e-09    2.0864744e-10    9.6990150e-14    2.4388213e-12    5.4277972e-14    2.5468703e-13    2.8655418e-12    9.1258262e-14    3.8588827e-13    7.3782549e-13    0.0000000e+00    7.0571649e-09    8.7323548e-15    2.4075174e-13    1.8371504e-13    9.2382558e-14    2.0281466e-08    9.6587837e-12    7.8986199e-10    1.9421764e-12    1.3782573e-11    5.3609793e-10    4.1314705e-08    3.5109556e-13 
   1.8371073e-01    4.5277908e-09    8.1725202e-04    2.7478270e-03    2.5634774e-06    1.4377607e-06    6.1543341e-07    2.2080134e-08    2.0973431e-08    8.0186684e-09    1.9348687e-09    1.9709476e-09    2.7072056e-09    1.1994143e-08    8.5674882e-11    9.2282192e-10    2.8469028e-10    5.8148321e-13    5.5394374e-13    1.4340597e-09    2.0645702e-10    9.5122359e-14    2.4309066e-12    5.3100368e-14    2.4924596e-13    2.8138227e-12    8.9476105e-14    3.7892067e-13    7.2641577e-13    0.0000000e+00    7.0030460e-09    8.5930751e-15    2.3705509e-13    1.7979946e-13    9.0774841e-14    2.0284865e-08    8.8122386e-12    7.7192820e-10    1.8362185e-12    1.2763939e-11    5.2486225e-10    4.1886538e-08    3.5125728e-13 
   3.3135442e-01    4.4907366e-09    8.1723573e-04    2.7478267e-03    2.5823569e-06    1.4451437e-06    6.0779541e-07    2.1705031e-08    1.9594662e-08    7.5030797e-09    1.8918019e-09    1.9466124e-09    2.7002257e-09    1.2091550e-08    8.5772610e-11    9.3180303e-10    2.7272410e-10    5.6364370e-13    5.4012466e-13    1.4223892e-09    2.0423454e-10    9.2826050e-14    2.4219995e-12    5.1597143e-14    2.4234452e-13    2.7496199e-12    8.7246031e-14    3.7022604e-13    7.1273635e-13    0.0000000e+00    6.9491554e-09    8.4436574e-15    2.3304550e-13    1.7484058e-13    8.9036976e-14    2.0287247e-08    8.0394883e-12    7.5509979e-10    1.7320116e-12    1.1787296e-11    5.1440044e-10    4.2476058e-08    3.5194355e-13 
   4.7900250e-01    4.4748934e-09    8.1721953e-04    2.7478264e-03    2.6013126e-06    1.4524744e-06    5.9994715e-07    2.1318268e-08    1.8270379e-08    7.0080901e-09    1.8504718e-09    1.9224404e-09    2.6922894e-09    1.2197857e-08    8.5796643e-11    9.4225001e-10    2.6082533e-10    5.4598126e-13    5.2741751e-13    1.4103996e-09    2.0199726e-10    9.0529944e-14    2.4114392e-12    5.0294786e-14    2.3638915e-13    2.6953344e-12    8.5343677e-14    3.6283897e-13    7.0126636e-13    0.0000000e+00    6.8959171e-09    8.2993351e-15    2.2930458e-13    1.7056399e-13    8.7408064e-14    2.0288022e-08    7.3411374e-12    7.3926742e-10    1.6308863e-12    1.0850610e-11    5.0461107e-10    4.3090482e-08    3.5262252e-13 
   6.2666137e-01    4.4501522e-09    8.1720345e-04    2.7478261e-03    2.6203010e-06    1.4597420e-06    5.9191644e-07    2.0922185e-08    1.6999990e-08    6.5357235e-09    1.8119530e-09    1.8989397e-09    2.6858285e-09    1.2297038e-08    8.5784910e-11    9.5228049e-10    2.4921110e-10    5.3127029e-13    5.1406779e-13    1.3988280e-09    1.9993396e-10    8.8358315e-14    2.3994522e-12    4.9631456e-14    2.3330181e-13    2.6636776e-12    8.4270976e-14    3.5843015e-13    6.9460757e-13    0.0000000e+00    6.8442041e-09    8.1660460e-15    2.2614007e-13    1.6833893e-13    8.6018995e-14    2.0287914e-08    6.7106008e-12    7.2424640e-10    1.5334236e-12    9.9681851e-12    4.9542407e-10    4.3731363e-08    3.5325200e-13 
   7.7432629e-01    4.4214237e-09    8.1718753e-04    2.7478258e-03    2.6392648e-06    1.4669461e-06    5.8374253e-07    2.0516966e-08    1.5786099e-08    6.0851321e-09    1.7758558e-09    1.8753651e-09    2.6800124e-09    1.2383567e-08    8.5763680e-11    9.6113451e-10    2.3790964e-10    5.1540789e-13    5.0293884e-13    1.3876287e-09    1.9801567e-10    8.6529194e-14    2.3855570e-12    4.8733514e-14    2.2914597e-13    2.6238609e-12    8.2875218e-14    3.5288645e-13    6.8701381e-13    0.0000000e+00    6.7936403e-09    8.0314248e-15    2.2297318e-13    1.6534878e-13    8.4593923e-14    2.0283703e-08    6.1275938e-12    7.1005389e-10    1.4400724e-12    9.1223791e-12    4.8683118e-10    4.4394662e-08    3.5369148e-13 
   9.2200705e-01    4.4243736e-09    8.1717174e-04    2.7478255e-03    2.6583028e-06    1.4740856e-06    5.7535330e-07    2.0101935e-08    1.4628875e-08    5.6596376e-09    1.7420313e-09    1.8526989e-09    2.6728309e-09    1.2465112e-08    8.5695652e-11    9.6859214e-10    2.2659171e-10    5.0071989e-13    4.8911929e-13    1.3770992e-09    1.9615509e-10    8.4570141e-14    2.3685898e-12    4.7673018e-14    2.2417532e-13    2.5750157e-12    8.1165217e-14    3.4609260e-13    6.7754362e-13    0.0000000e+00    6.7438887e-09    7.8902099e-15    2.1955954e-13    1.6176680e-13    8.3100576e-14    2.0277906e-08    5.6030104e-12    6.9660660e-10    1.3506695e-12    8.3252760e-12    4.7873747e-10    4.5073878e-08    3.5394814e-13 
   1.0697211e+00    4.3781507e-09    8.1715607e-04    2.7478251e-03    2.6773791e-06    1.4811553e-06    5.6677411e-07    1.9676999e-08    1.3528376e-08    5.2552982e-09    1.7112061e-09    1.8309050e-09    2.6663914e-09    1.2550322e-08    8.5624007e-11    9.7575529e-10    2.1560177e-10    4.8769994e-13    4.7632229e-13    1.3674596e-09    1.9428278e-10    8.2661339e-14    2.3502178e-12    4.7232783e-14    2.2199665e-13    2.5448288e-12    8.0222063e-14    3.4175988e-13    6.7059948e-13    0.0000000e+00    6.6958629e-09    7.7566481e-15    2.1642137e-13    1.6017921e-13    8.1787590e-14    2.0275366e-08    5.1309424e-12    6.8394461e-10    1.2649722e-12    7.5708457e-12    4.7120930e-10    4.5766219e-08    3.5438608e-13 
   1.2174626e+00    4.3486786e-09    8.1714056e-04    2.7478248e-03    2.6965176e-06    1.4881395e-06    5.5797507e-07    1.9241698e-08    1.2494850e-08    4.8705654e-09    1.6800535e-09    1.8090297e-09    2.6595246e-09    1.2633065e-08    8.5538051e-11    9.8217626e-10    2.0467472e-10    4.7263429e-13    4.6232029e-13    1.3570713e-09    1.9230062e-10    8.0824099e-14    2.3286076e-12    4.5760413e-14    2.1530130e-13    2.4853761e-12    7.8098777e-14    3.3351951e-13    6.5871573e-13    0.0000000e+00    6.6478632e-09    7.6228545e-15    2.1289411e-13    1.5537905e-13    8.0284264e-14    2.0272251e-08    4.7007255e-12    6.7194081e-10    1.1822527e-12    6.8555087e-12    4.6425990e-10    4.6470349e-08    3.5524612e-13 
   1.3652352e+00    4.3291514e-09    8.1712518e-04    2.7478245e-03    2.7156993e-06    1.4950503e-06    5.4899406e-07    1.8797751e-08    1.1518597e-08    4.5050742e-09    1.6513091e-09    1.7877798e-09    2.6532300e-09    1.2715193e-08    8.5409336e-11    9.8851786e-10    1.9412749e-10    4.5960424e-13    4.5006688e-13    1.3473814e-09    1.9043148e-10    7.9024133e-14    2.3052363e-12    4.4588625e-14    2.0980619e-13    2.4320836e-12    7.6221353e-14    3.2606360e-13    6.4812373e-13    0.0000000e+00    6.6004082e-09    7.4823549e-15    2.0949268e-13    1.5142105e-13    7.8825496e-14    2.0268967e-08    4.3122082e-12    6.6059775e-10    1.1028585e-12    6.1923523e-12    4.5780753e-10    4.7183683e-08    3.5609182e-13 
   1.5130468e+00    4.3029096e-09    8.1711002e-04    2.7478241e-03    2.7347765e-06    1.5018718e-06    5.3992133e-07    1.8346540e-08    1.0601524e-08    4.1561206e-09    1.6232764e-09    1.7662468e-09    2.6479990e-09    1.2789274e-08    8.5296412e-11    9.9375808e-10    1.8372157e-10    4.4505575e-13    4.3802061e-13    1.3372904e-09    1.8853416e-10    7.7083963e-14    2.2803646e-12    4.4009984e-14    2.0724307e-13    2.4108663e-12    7.5433774e-14    3.2292368e-13    6.4406924e-13    0.0000000e+00    6.5547136e-09    7.3543514e-15    2.0653054e-13    1.4959107e-13    7.7553841e-14    2.0265001e-08    3.9562174e-12    6.4976580e-10    1.0256332e-12    5.5750802e-12    4.5179994e-10    4.7899132e-08    3.5675268e-13 
   1.6608666e+00    4.2776143e-09    8.1709518e-04    2.7478238e-03    2.7535459e-06    1.5085638e-06    5.3089873e-07    1.7895068e-08    9.7324523e-09    3.8273830e-09    1.5971734e-09    1.7443273e-09    2.6433406e-09    1.2856581e-08    8.5289434e-11    9.9828892e-10    1.7373924e-10    4.3092105e-13    4.2816195e-13    1.3277097e-09    1.8672375e-10    7.4713170e-14    2.2564060e-12    4.3022841e-14    2.0258519e-13    2.3609727e-12    7.3750200e-14    3.1586573e-13    6.3303536e-13    0.0000000e+00    6.5096108e-09    7.2127791e-15    2.0299748e-13    1.4623073e-13    7.6095435e-14    2.0262657e-08    3.6291463e-12    6.3945750e-10    9.5200492e-13    5.0115019e-12    4.4618460e-10    4.8610122e-08    3.5767483e-13 
   1.8087328e+00    4.2568245e-09    8.1708046e-04    2.7478235e-03    2.7723497e-06    1.5152228e-06    5.2171892e-07    1.7433608e-08    8.9144489e-09    3.5103146e-09    1.5714240e-09    1.7229124e-09    2.6386458e-09    1.2895949e-08    8.5165884e-11    9.9916176e-10    1.6379059e-10    4.1560260e-13    4.1956224e-13    1.3179207e-09    1.8500923e-10    7.2838528e-14    2.2288745e-12    4.1753178e-14    1.9680831e-13    2.3107023e-12    7.1921163e-14    3.0879495e-13    6.2366927e-13    0.0000000e+00    6.4652369e-09    7.0650922e-15    1.9956870e-13    1.4209011e-13    7.4582113e-14    2.0261776e-08    3.3310766e-12    6.2964417e-10    8.7959153e-13    4.4734438e-12    4.4099709e-10    4.9304399e-08    3.5759191e-13 
   1.9566143e+00    4.2517568e-09    8.1706592e-04    2.7478232e-03    2.7910813e-06    1.5218170e-06    5.1246504e-07    1.6967339e-08    8.1367368e-09    3.2094457e-09    1.5470519e-09    1.7019888e-09    2.6340424e-09    1.2926976e-08    8.5019521e-11    9.9889416e-10    1.5396067e-10    4.0250460e-13    4.0826475e-13    1.3084906e-09    1.8318697e-10    7.0996733e-14    2.2012124e-12    4.0997748e-14    1.9335492e-13    2.2772419e-12    7.0755492e-14    3.0394369e-13    6.1650410e-13    0.0000000e+00    6.4224375e-09    6.9294994e-15    1.9643097e-13    1.3961291e-13    7.3248748e-14    2.0259754e-08    3.0623381e-12    6.2024094e-10    8.1028013e-13    3.9824381e-12    4.3614848e-10    4.9980284e-08    3.5726979e-13 
   2.1044992e+00    4.2357155e-09    8.1705167e-04    2.7478228e-03    2.8095441e-06    1.5282478e-06    5.0323616e-07    1.6500997e-08    7.4153542e-09    2.9255292e-09    1.5251011e-09    1.6819393e-09    2.6308678e-09    1.2987577e-08    8.5025079e-11    1.0013510e-09    1.4430667e-10    3.9070593e-13    3.9419422e-13    1.2999736e-09    1.8141241e-10    6.9309339e-14    2.1757941e-12    4.0459426e-14    1.9085572e-13    2.2530672e-12    6.9881925e-14    3.0028852e-13    6.1148796e-13    0.0000000e+00    6.3816076e-09    6.7920376e-15    1.9321989e-13    1.3781746e-13    7.1934714e-14    2.0255143e-08    2.8219531e-12    6.1127345e-10    7.4437099e-13    3.5361539e-12    4.3163190e-10    5.0646557e-08    3.5787286e-13 
   2.2390935e+00    4.2155640e-09    8.1703779e-04    2.7478226e-03    2.8278700e-06    1.5345509e-06    4.9380516e-07    1.6018919e-08    6.7841590e-09    2.6743938e-09    1.5062766e-09    1.6642969e-09    2.6310401e-09    1.3045002e-08    8.4833784e-11    1.0042833e-09    1.3571511e-10    3.8220854e-13    3.8631549e-13    1.2925093e-09    1.7990299e-10    6.7379490e-14    2.1422993e-12    4.0197366e-14    1.8964384e-13    2.2452953e-12    6.9482770e-14    2.9878464e-13    6.1241442e-13    0.0000000e+00    6.3459663e-09    6.6782775e-15    1.9052994e-13    1.3694976e-13    7.0854445e-14    2.0245654e-08    2.6286088e-12    6.0331941e-10    6.8400625e-13    3.1337392e-12    4.2763184e-10    5.1250908e-08    3.5841603e-13 
   2.3737350e+00    4.1852874e-09    8.1702537e-04    2.7478223e-03    2.8441989e-06    1.5401533e-06    4.8547636e-07    1.5598062e-08    6.2110299e-09    2.4455848e-09    1.4881569e-09    1.6469109e-09    2.6260470e-09    1.3088221e-08    8.4936686e-11    1.0066456e-09    1.2792485e-10    3.7049077e-13    3.7347047e-13    1.2849088e-09    1.7861709e-10    6.6040650e-14    2.1231430e-12    3.9683212e-14    1.8745358e-13    2.2387486e-12    6.8986130e-14    2.9746970e-13    6.1556124e-13    0.0000000e+00    6.3122121e-09    6.5790834e-15    1.8859972e-13    1.3540395e-13    6.9950527e-14    2.0237756e-08    2.4454075e-12    5.9579886e-10    6.3159553e-13    2.8118570e-12    4.2393359e-10    5.1847881e-08    3.5922055e-13 
   2.5084017e+00    4.1700203e-09    8.1701306e-04    2.7478220e-03    2.8605502e-06    1.5457104e-06    4.7702624e-07    1.5171897e-08    5.6770983e-09    2.2289075e-09    1.4711190e-09    1.6321049e-09    2.6183613e-09    1.3111597e-08    8.4819620e-11    1.0065561e-09    1.1938289e-10    3.6187501e-13    3.5595099e-13    1.2775230e-09    1.7713505e-10    6.6284804e-14    2.0968649e-12    3.8924267e-14    1.8408173e-13    2.2180656e-12    6.8045040e-14    2.9425049e-13    6.1488030e-13    0.0000000e+00    6.2791155e-09    6.4943196e-15    1.8697446e-13    1.3300005e-13    6.9157213e-14    2.0231157e-08    2.2977177e-12    5.8862155e-10    5.7933839e-13    2.4832768e-12    4.2050022e-10    5.2435019e-08    3.5902412e-13 
   2.6430919e+00    4.1432433e-09    8.1700098e-04    2.7478217e-03    2.8767151e-06    1.5511718e-06    4.6859054e-07    1.4744451e-08    5.1808491e-09    2.0250276e-09    1.4551883e-09    1.6246970e-09    2.5996658e-09    1.3143709e-08    8.4774502e-11    1.0067327e-09    1.1126356e-10    3.5758896e-13    3.3944878e-13    1.2706872e-09    1.7507438e-10    6.8874167e-14    2.0715610e-12    3.8491375e-14    1.8209085e-13    2.1974715e-12    6.7317722e-14    2.9099557e-13    6.1060386e-13    0.0000000e+00    6.2465513e-09    6.4183175e-15    1.8560155e-13    1.3156887e-13    6.8516112e-14    2.0225603e-08    2.1817282e-12    5.8169249e-10    5.2990995e-13    2.1878336e-12    4.1727336e-10    5.3011792e-08    3.5911330e-13 
   2.7778087e+00    4.1151779e-09    8.1698904e-04    2.7478215e-03    2.8928554e-06    1.5565652e-06    4.6006826e-07    1.4314458e-08    4.7190701e-09    1.8331715e-09    1.4399321e-09    1.6202108e-09    2.5750033e-09    1.3165394e-08    8.4618680e-11    1.0058063e-09    1.0348143e-10    3.4961319e-13    3.2287662e-13    1.2642261e-09    1.7258146e-10    6.9281668e-14    2.0443718e-12    3.7656420e-14    1.7827902e-13    2.1658934e-12    6.6103277e-14    2.8628288e-13    6.0583612e-13    0.0000000e+00    6.2142641e-09    6.3227566e-15    1.8346812e-13    1.2883493e-13    6.7595243e-14    2.0220790e-08    2.0656463e-12    5.7506307e-10    4.8293939e-13    1.9168188e-12    4.1424687e-10    5.3574296e-08    3.5851688e-13 
   2.9000000e+00    4.0931108e-09    8.1697723e-04    2.7478212e-03    2.9091610e-06    1.5619065e-06    4.5122665e-07    1.3868397e-08    4.3174835e-09    1.6648065e-09    1.4253665e-09    1.6143436e-09    2.5596896e-09    1.3191696e-08    8.4145327e-11    1.0053249e-09    9.7223459e-11    3.4070048e-13    3.1616280e-13    1.2575743e-09    1.7064104e-10    6.7945326e-14    2.0101369e-12    3.6916256e-14    1.7495720e-13    2.1408031e-12    6.5087924e-14    2.8243149e-13    6.0350424e-13    0.0000000e+00    6.1854308e-09    6.2239471e-15    1.8116123e-13    1.2646110e-13    6.6611525e-14    2.0214732e-08    1.9556076e-12    5.6922460e-10    4.4146862e-13    1.6853725e-12    4.1158634e-10    5.4074188e-08    3.5686326e-13 
   3.0347674e+00    4.0871548e-09    8.1696670e-04    2.7478210e-03    2.9235170e-06    1.5665893e-06    4.4361782e-07    1.3493504e-08    3.9332507e-09    1.4993613e-09    1.4113925e-09    1.6046517e-09    2.5374278e-09    1.3222165e-08    8.4192347e-11    1.0077951e-09    8.9565853e-11    3.2743940e-13    2.9421305e-13    1.2503435e-09    1.6904270e-10    6.6130876e-14    1.9897259e-12    3.5891363e-14    1.7017714e-13    2.0957054e-12    6.3452250e-14    2.7588124e-13    5.9604547e-13    0.0000000e+00    6.1542209e-09    6.1146909e-15    1.7876624e-13    1.2302247e-13    6.5570238e-14    2.0211136e-08    1.8393931e-12    5.6319303e-10    4.0019083e-13    1.4641996e-12    4.0897303e-10    5.4615079e-08    3.5687773e-13 
   3.1695764e+00    4.0684197e-09    8.1695508e-04    2.7478207e-03    2.9397521e-06    1.5717820e-06    4.3475749e-07    1.3056879e-08    3.5698881e-09    1.3391443e-09    1.3973606e-09    1.5933460e-09    2.5265491e-09    1.3232258e-08    8.3547391e-11    1.0068295e-09    8.2447536e-11    3.1608571e-13    2.7981941e-13    1.2430127e-09    1.6777468e-10    6.4374721e-14    1.9547384e-12    3.5262115e-14    1.6738192e-13    2.0752028e-12    6.2616148e-14    2.7269597e-13    5.9389115e-13    0.0000000e+00    6.1241626e-09    6.0097631e-15    1.7646476e-13    1.2102824e-13    6.4588506e-14    2.0206368e-08    1.7340606e-12    5.5734464e-10    3.5930775e-13    1.2553303e-12    4.0647357e-10    5.5145711e-08    3.5397181e-13 
   3.3025227e+00    4.0645418e-09    8.1694373e-04    2.7478205e-03    2.9557032e-06    1.5768401e-06    4.2597648e-07    1.2623465e-08    3.2407536e-09    1.1912236e-09    1.3834671e-09    1.5810194e-09    2.5184677e-09    1.3254775e-08    8.3131768e-11    1.0087195e-09    7.5666682e-11    3.0476494e-13    2.6549109e-13    1.2354481e-09    1.6663977e-10    6.2142545e-14    1.9231444e-12    3.4187467e-14    1.6245279e-13    2.0283995e-12    6.0968382e-14    2.6596576e-13    5.8452496e-13    0.0000000e+00    6.0946766e-09    5.8910264e-15    1.7353907e-13    1.1749061e-13    6.3390843e-14    2.0199039e-08    1.6407651e-12    5.5174790e-10    3.2136930e-13    1.0740656e-12    4.0413467e-10    5.5663747e-08    3.5207430e-13 
   3.4187708e+00    4.1747400e-09    8.1692834e-04    2.7478203e-03    2.9778354e-06    1.5837282e-06    4.1316012e-07    1.1962417e-08    2.9271201e-09    1.0561493e-09    1.3730087e-09    1.5700060e-09    2.5375942e-09    1.3486193e-08    8.3311256e-11    1.0382604e-09    7.3557435e-11    3.1246965e-13    3.0270521e-13    1.2297366e-09    1.6593329e-10    6.0956106e-14    1.8808494e-12    3.6336366e-14    1.7190876e-13    2.1007970e-12    6.3471054e-14    2.7427791e-13    6.0151691e-13    0.0000000e+00    6.0699695e-09    5.8316354e-15    1.7287640e-13    1.2423943e-13    6.3175649e-14    2.0180332e-08    1.5785238e-12    5.4660253e-10    2.8979934e-13    9.5374001e-13    4.0176881e-10    5.6142456e-08    3.5574486e-13 
   3.5200747e+00    3.9323034e-08    8.1691993e-04    2.7478201e-03    2.9897763e-06    1.5874567e-06    4.0651890e-07    1.1637075e-08    2.7095437e-09    9.5764994e-10    1.3689931e-09    1.5598106e-09    2.5251193e-09    1.3501412e-08    8.3487994e-11    1.0438213e-09    6.7926942e-11    3.0597918e-13    2.8830339e-13    1.2276285e-09    1.6518121e-10    6.1911358e-14    1.8640158e-12    3.9678933e-14    1.8807029e-13    2.5884850e-12    7.1155127e-14    3.2378050e-13    1.3509639e-12    0.0000000e+00    6.0543324e-09    5.7749162e-15    1.7531727e-13    1.3592555e-13    6.3239952e-14    2.0170054e-08    1.5201150e-12    5.4256357e-10    2.6382317e-13    8.4453270e-13    3.9995274e-10    5.6560968e-08    3.5602641e-13 
   3.6030475e+00    1.2797744e-07    8.1691361e-04    2.7478199e-03    2.9987932e-06    1.5902317e-06    4.0151076e-07    1.1397911e-08    2.5511321e-09    8.8187304e-10    1.3689470e-09    1.5527695e-09    2.5165909e-09    1.3487308e-08    8.3360215e-11    1.0456283e-09    6.3359689e-11    3.0252064e-13    2.7289384e-13    1.2304686e-09    1.6487666e-10    7.1978068e-14    1.8473184e-12    4.7521050e-14    2.2834517e-13    5.1600127e-12    9.6400559e-14    5.2367458e-13    5.5510963e-12    0.0000000e+00    6.0556299e-09    5.8580732e-15    2.1002439e-13    1.6617069e-13    6.4878657e-14    2.0165246e-08    1.4816687e-12    5.3943834e-10    2.4338680e-13    7.6536063e-13    3.9855991e-10    5.6898691e-08    3.5461934e-13 
   3.7206957e+00    2.6524476e-07    8.1690467e-04    2.7478197e-03    3.0110791e-06    1.5940649e-06    3.9474287e-07    1.1073770e-08    2.3530300e-09    7.8094606e-10    1.4122192e-09    1.5779463e-09    2.5351081e-09    1.3503011e-08    8.3115863e-11    1.0605161e-09    5.7310963e-11    7.6646217e-13    2.4968234e-13    1.3199771e-09    1.6855901e-10    4.1965426e-13    1.8517350e-12    3.3410839e-13    1.7269385e-12    7.5027912e-11    1.0791857e-12    7.4283223e-12    8.5041215e-11    0.0000000e+00    6.3724232e-09    2.4896008e-14    1.9141905e-12    1.3071168e-12    3.0571244e-13    2.0206376e-08    1.4604682e-12    5.3520544e-10    2.1686390e-13    8.9147258e-13    3.9673883e-10    5.7369229e-08    3.5205774e-13 
   3.8025347e+00    4.0084046e-07    8.1689555e-04    2.7478195e-03    3.0193669e-06    1.5976862e-06    3.9099321e-07    1.0858087e-08    2.2390877e-09    7.1619149e-10    1.7142137e-09    1.9179404e-09    2.7661365e-09    1.3486933e-08    8.2906189e-11    1.0830437e-09    5.4341496e-11    4.8712998e-12    2.3452957e-13    1.9688767e-09    2.0354475e-10    6.0082741e-12    2.1504533e-12    2.6256633e-12    1.3955736e-11    7.6948327e-10    1.0154980e-11    7.5840640e-11    9.8343509e-10    0.0000000e+00    9.0510679e-09    2.8310293e-13    2.7509990e-11    1.0388774e-11    3.3781611e-12    2.0594902e-08    1.5905044e-12    5.3249974e-10    2.0505123e-13    2.2100490e-12    3.9585897e-10    5.7691379e-08    3.5020999e-13 
   3.9121646e+00    6.9293871e-07    8.1686958e-04    2.7478193e-03    3.0304958e-06    1.6074212e-06    3.9136417e-07    1.0586451e-08    2.2216581e-09    6.3616341e-10    3.4135976e-09    5.1254902e-09    3.1640214e-09    1.3461407e-08    8.2579956e-11    1.0891167e-09    5.0667196e-11    1.2413317e-11    2.1317348e-13    4.8903036e-09    2.9356497e-10    4.5592269e-11    2.6869303e-12    5.0162560e-12    2.6845968e-11    2.2290478e-09    2.1400452e-11    1.8224785e-10    4.4579055e-09    0.0000000e+00    2.2938454e-08    8.1542677e-13    1.3921118e-10    2.2523666e-11    9.5347726e-12    2.3065690e-08    3.6729923e-12    5.3245233e-10    1.9268303e-13    3.9212023e-12    3.9831257e-10    5.8116236e-08    3.4759769e-13 
   4.0100224e+00    9.8375991e-07    8.1683852e-04    2.7478192e-03    3.0409552e-06    1.6189204e-06    3.9509045e-07    1.0347937e-08    2.3593804e-09    5.7059740e-10    5.8975083e-09    9.9764095e-09    3.4006688e-09    1.3466529e-08    8.2293991e-11    1.1012413e-09    4.7730320e-11    1.6180195e-11    1.9831739e-13    8.3406275e-09    3.6828040e-10    1.0469974e-10    2.9498023e-12    6.5194190e-12    3.4916991e-11    3.2355491e-09    2.7820140e-11    2.4072090e-10    7.9019301e-09    0.0000000e+00    4.0276136e-08    1.0692792e-12    2.4606009e-10    3.0629006e-11    1.2272580e-11    2.6638298e-08    8.3641279e-12    5.4158893e-10    1.7992149e-13    4.8774913e-12    4.0420398e-10    5.8490396e-08    3.4534004e-13 
   4.1122168e+00    1.4688977e-06    8.1679618e-04    2.7478190e-03    3.0528393e-06    1.6344879e-06    4.0248910e-07    1.0096987e-08    2.7088713e-09    5.0747425e-10    1.0005304e-08    1.6972539e-08    3.8400110e-09    1.3465023e-08    8.1942638e-11    1.1100378e-09    4.7079611e-11    2.7091367e-11    1.8527891e-13    1.3140248e-08    4.8354051e-10    2.0128023e-10    3.9270008e-12    1.2216834e-11    6.4585191e-11    4.8795145e-09    4.4558292e-11    3.4956214e-10    1.2223572e-08    0.0000000e+00    6.4407212e-08    1.7337364e-12    4.9053324e-10    5.5930215e-11    2.1407519e-11    3.2194369e-08    2.0303369e-11    5.6668533e-10    1.8406415e-13    1.1564357e-11    4.1620657e-10    5.8877590e-08    3.4294400e-13 
   4.2047671e+00    1.9856583e-06    8.1674857e-04    2.7478188e-03    3.0649795e-06    1.6519467e-06    4.1194166e-07    9.8605148e-09    3.3242849e-09    4.5625171e-10    1.6484890e-08    2.5160245e-08    4.4106654e-09    1.3396161e-08    8.1646652e-11    1.1120680e-09    5.1088919e-11    3.4221812e-11    1.7592326e-13    1.8627204e-08    5.9738389e-10    3.3484917e-10    4.2627662e-12    1.5536597e-11    8.0280619e-11    6.4746586e-09    5.2104757e-11    4.2209361e-10    1.7998278e-08    0.0000000e+00    9.0048573e-08    1.8294027e-12    7.4152844e-10    7.2439032e-11    2.2159521e-11    3.9709791e-08    3.8164542e-11    6.3150121e-10    1.9249830e-13    2.7183569e-11    4.3654958e-10    5.9226805e-08    3.4102548e-13 
   4.3015631e+00    2.6883854e-06    8.1662530e-04    2.7478187e-03    3.1007447e-06    1.7016979e-06    4.4712456e-07    9.7670299e-09    6.4091660e-09    5.7350223e-10    4.0701417e-08    3.9692301e-08    6.0859294e-09    1.4282883e-08    8.3088688e-11    1.2588994e-09    1.0922850e-10    7.5866993e-11    2.4609401e-13    3.1274935e-08    7.6084911e-10    4.8373954e-10    1.2310708e-11    2.8433927e-11    1.4197181e-10    8.7103182e-09    7.4204068e-11    5.2168446e-10    2.4035386e-08    0.0000000e+00    1.3360780e-07    2.3225216e-12    1.1423125e-09    1.2478435e-10    3.0513955e-11    6.2985524e-08    2.5918221e-10    1.3939530e-09    2.0580084e-12    2.4399933e-10    6.1038460e-10    5.9596287e-08    3.4219725e-13 
   4.4015126e+00    3.5701632e-06    8.1616316e-04    2.7478184e-03    3.3248597e-06    1.8949180e-06    6.0679478e-07    1.4959532e-08    3.4344900e-08    2.6555320e-08    9.4975874e-08    5.5224301e-08    6.9384676e-09    1.6876361e-08    1.0196091e-10    1.5496312e-09    6.4054692e-10    9.8931804e-11    3.6836175e-12    4.7259945e-08    9.1918659e-10    7.4088419e-10    2.2447321e-11    4.2354952e-11    2.0865863e-10    1.0789227e-08    9.3880514e-11    5.7802112e-10    3.0387389e-08    0.0000000e+00    1.7410934e-07    2.6496875e-12    2.1344386e-09    1.8527499e-10    3.6485581e-11    1.0170682e-07    3.0053224e-09    9.7881642e-09    2.9037696e-11    1.3660084e-09    1.8343038e-09    6.0190833e-08    4.1209488e-13 
   4.5040301e+00    4.5291590e-06    8.1576165e-04    2.7478181e-03    3.4592782e-06    2.0635194e-06    8.2514846e-07    2.5232516e-08    9.7887786e-08    8.9392741e-08    1.9399412e-07    6.9489228e-08    7.5358735e-09    1.4782506e-08    7.8410633e-11    1.3851925e-09    1.2275690e-09    1.1595345e-10    6.3253687e-12    6.7012190e-08    1.0683533e-09    9.7099479e-10    3.0989529e-11    4.8372743e-11    2.1797846e-10    9.8366639e-09    7.1775327e-11    4.6499157e-10    3.1596982e-08    0.0000000e+00    2.1341681e-07    2.1541242e-12    2.1708594e-09    2.2703897e-10    3.8224060e-11    1.6292984e-07    9.0109376e-09    2.6470364e-08    4.9433950e-11    2.9606425e-09    4.5560560e-09    6.0711461e-08    3.1477357e-13 
   4.6030020e+00    5.5230617e-06    8.1526016e-04    2.7478179e-03    3.6677172e-06    2.2730932e-06    1.0793626e-06    3.6960454e-08    1.7174094e-07    1.4879441e-07    2.9926554e-07    7.3565893e-08    8.2575342e-09    1.4714200e-08    7.0087823e-11    1.4542016e-09    1.7438177e-09    1.2397348e-10    7.4502280e-12    8.3618907e-08    1.2307065e-09    1.3580079e-09    4.2556201e-11    5.5499717e-11    2.4627096e-10    1.1253047e-08    8.0524676e-11    5.2130406e-10    3.6673823e-08    0.0000000e+00    2.2903600e-07    2.2679630e-12    2.6985644e-09    2.6799188e-10    4.2077401e-11    2.1726655e-07    1.7688573e-08    5.0030427e-08    6.9949729e-11    4.3693134e-09    8.0715358e-09    6.1307076e-08    2.6324191e-13 
   4.7019627e+00    6.3424706e-06    8.1451374e-04    2.7478176e-03    4.0398918e-06    2.5856769e-06    1.3811362e-06    5.0201184e-08    2.4514950e-07    2.0542433e-07    4.2461974e-07    7.9911448e-08    9.5195532e-09    1.5402004e-08    8.5188476e-11    1.4597069e-09    1.9231988e-09    1.5479648e-10    7.8984904e-12    1.0570723e-07    1.4747330e-09    1.7186668e-09    4.9780380e-11    6.4605031e-11    2.9081864e-10    1.3059393e-08    9.9313955e-11    5.8692860e-10    4.0343394e-08    0.0000000e+00    2.5262331e-07    2.3079686e-12    3.2672012e-09    3.1360297e-10    4.5279901e-11    2.8230928e-07    2.7292006e-08    7.5633707e-08    7.7413780e-11    5.1956504e-09    1.1898792e-08    6.1993008e-08    2.7866573e-13 
   4.8010463e+00    6.7495246e-06    8.1393063e-04    2.7478173e-03    4.3287726e-06    2.8205968e-06    1.6023814e-06    5.9251635e-08    3.0318888e-07    2.3171987e-07    5.3272141e-07    9.1986198e-08    1.0198270e-08    1.5283366e-08    9.3166823e-11    1.3751790e-09    1.9908236e-09    1.9774064e-10    8.0043303e-12    1.3240736e-07    2.0342101e-09    2.3475896e-09    5.3523604e-11    9.0744624e-11    4.3291715e-10    1.8637198e-08    1.6839036e-10    9.1314927e-10    4.9080892e-08    0.0000000e+00    2.9303898e-07    2.7511953e-12    4.3571138e-09    4.2025070e-10    5.3099493e-11    3.4032459e-07    3.4438473e-08    9.9404940e-08    7.2301127e-11    4.6618531e-09    1.5171306e-08    6.2673177e-08    2.8696819e-13 
   4.9000163e+00    7.5434279e-06    8.1331561e-04    2.7478170e-03    4.5840649e-06    3.0568864e-06    1.8430954e-06    6.7740488e-08    3.6151553e-07    2.5140909e-07    6.3082263e-07    1.2090181e-07    1.2588216e-08    1.5396760e-08    9.7611208e-11    1.3876450e-09    2.1592524e-09    2.9742798e-10    7.6585666e-12    1.7864905e-07    2.4660982e-09    2.8654048e-09    7.2420076e-11    1.9459856e-10    9.8483301e-10    3.1809170e-08    3.7767420e-10    1.7544741e-09    6.2456250e-08    0.0000000e+00    4.1045803e-07    6.4075081e-12    8.2942349e-09    8.3711525e-10    1.1963433e-10    4.0698962e-07    4.1601383e-08    1.2128682e-07    7.9901602e-11    4.8065633e-09    1.8357449e-08    6.3318500e-08    2.8623636e-13 
   5.0089158e+00    8.2963875e-06    8.1248592e-04    2.7478167e-03    4.8925002e-06    3.3756141e-06    2.1943521e-06    7.8841495e-08    4.4317653e-07    2.7474010e-07    7.8854837e-07    1.8186548e-07    1.4961950e-08    1.5855066e-08    1.0641939e-10    1.4921003e-09    2.5133494e-09    3.2960450e-10    8.8417065e-12    2.3494773e-07    2.7364267e-09    2.8642655e-09    8.9207315e-11    2.1742814e-10    1.0550462e-09    2.8926936e-08    3.6238775e-10    1.7910293e-09    6.5152346e-08    0.0000000e+00    6.0318381e-07    8.2936770e-12    9.2909232e-09    9.1866580e-10    1.7626443e-10    5.1497196e-07    5.0225553e-08    1.5540593e-07    9.5319083e-11    5.3516998e-09    2.3291334e-08    6.4002534e-08    2.8459023e-13 
   5.1079625e+00    9.4565452e-06    8.1162440e-04    2.7478164e-03    5.2229140e-06    3.7144395e-06    2.5686899e-06    9.0724869e-08    5.3064541e-07    2.9958035e-07    9.5831101e-07    2.3518770e-07    1.7412903e-08    1.6199459e-08    1.1459549e-10    1.5394598e-09    2.8994297e-09    3.8740862e-10    9.5835311e-12    2.8053451e-07    3.2188394e-09    3.3043523e-09    1.0733424e-10    2.2569719e-10    1.0697002e-09    3.0383281e-08    3.7134071e-10    1.9373460e-09    7.3529004e-08    0.0000000e+00    7.6103453e-07    9.5100283e-12    9.6341902e-09    9.3445367e-10    1.8733856e-10    6.2739820e-07    5.9469079e-08    1.9321501e-07    1.1085738e-10    5.9743117e-09    2.8501951e-08    6.4605365e-08    2.9139803e-13 
   5.2069268e+00    1.0521483e-05    8.1059376e-04    2.7478162e-03    5.6230520e-06    4.1263657e-06    3.0286533e-06    1.0522218e-07    6.4025004e-07    3.2902027e-07    1.1512608e-06    2.8444945e-07    2.0430227e-08    1.7057771e-08    1.2642277e-10    1.6645073e-09    3.3796845e-09    4.6836199e-10    1.0525250e-11    3.3518637e-07    3.8165945e-09    3.8403068e-09    1.3587481e-10    2.5489804e-10    1.1991746e-09    3.3553573e-08    4.1314604e-10    2.1453711e-09    8.3434531e-08    0.0000000e+00    9.2741254e-07    1.1020378e-11    1.1139042e-08    1.0412804e-09    2.1314892e-10    7.5470490e-07    7.1809072e-08    2.4080537e-07    1.3141523e-10    6.7137059e-09    3.4840004e-08    6.5217250e-08    3.0530883e-13 
   5.3059508e+00    1.2369961e-05    8.0931139e-04    2.7478159e-03    6.1334595e-06    4.6450763e-06    3.6244041e-06    1.2412810e-07    7.8386658e-07    3.6495271e-07    1.3649897e-06    3.2688092e-07    2.4359498e-08    1.7839452e-08    1.4045855e-10    1.7777449e-09    4.0880093e-09    5.7291700e-10    1.1692506e-11    3.9763848e-07    4.5831366e-09    4.3259080e-09    1.7564939e-10    2.9873941e-10    1.4224661e-09    3.9946058e-08    5.1810936e-10    2.6145862e-09    9.0635373e-08    0.0000000e+00    1.0969539e-06    1.4200980e-11    1.3354727e-08    1.1960976e-09    2.5691222e-10    8.9011964e-07    8.8161637e-08    3.0612764e-07    1.6084991e-10    7.5273979e-09    4.3443521e-08    6.5851011e-08    3.2494097e-13 
   5.4049367e+00    1.3630047e-05    8.0768809e-04    2.7478156e-03    6.8088795e-06    5.3011092e-06    4.3816340e-06    1.4881235e-07    9.5851719e-07    4.1339215e-07    1.5956772e-06    3.7423141e-07    2.8760100e-08    2.0142006e-08    1.7359654e-10    2.0197700e-09    5.1916009e-09    6.7462237e-10    1.6330957e-11    4.6158558e-07    5.4599400e-09    4.7293161e-09    2.1657443e-10    3.3811603e-10    1.5990880e-09    4.2507986e-08    5.6658563e-10    2.7932594e-09    9.4828790e-08    0.0000000e+00    1.2744748e-06    1.5527345e-11    1.4440359e-08    1.3320979e-09    2.8066939e-10    1.0320197e-06    1.0612410e-07    3.8847172e-07    2.0505546e-10    8.6581155e-09    5.3951142e-08    6.6603202e-08    3.6992700e-13 
   5.5039525e+00    1.4441769e-05    8.0570827e-04    2.7478152e-03    7.6744460e-06    6.1035014e-06    5.2940528e-06    1.7959482e-07    1.1602425e-06    4.7919173e-07    1.8390182e-06    4.2176777e-07    3.3041957e-08    2.3004504e-08    2.0282647e-10    2.2363557e-09    6.4852770e-09    7.8251087e-10    1.7909404e-11    5.2644434e-07    6.2868215e-09    5.0188672e-09    2.5812453e-10    3.9461243e-10    1.8778860e-09    4.6910901e-08    6.4362299e-10    2.9449361e-09    9.5251588e-08    0.0000000e+00    1.4481982e-06    1.7249899e-11    1.7098866e-08    1.5378851e-09    3.1631449e-10    1.1841006e-06    1.2658535e-07    4.7840176e-07    2.4500257e-10    9.9424391e-09    6.5617520e-08    6.7570472e-08    4.1968552e-13 
   5.6014058e+00    1.5110333e-05    8.0338728e-04    2.7478146e-03    8.8101623e-06    7.0462110e-06    6.2734918e-06    2.1390281e-07    1.3715705e-06    5.5843556e-07    2.0934997e-06    4.6555900e-07    3.5719542e-08    2.9185238e-08    2.5763510e-10    2.7317164e-09    7.7561864e-09    8.2542854e-10    2.3343682e-11    5.8231979e-07    6.8490318e-09    4.7947841e-09    2.8133781e-10    4.0087311e-10    1.9036867e-09    4.4879213e-08    6.0249269e-10    2.3639359e-09    8.3214887e-08    0.0000000e+00    1.5885192e-06    1.4748554e-11    1.9151256e-08    1.5818598e-09    2.9480740e-10    1.3361616e-06    1.4936730e-07    5.6515569e-07    2.8139268e-10    1.1277010e-08    7.7565872e-08    6.8895210e-08    5.0723810e-13 
   5.7067897e+00    1.5162932e-05    8.0074975e-04    2.7478137e-03    1.0224165e-05    8.1205182e-06    7.3074565e-06    2.5215594e-07    1.6157076e-06    6.5056299e-07    2.4031150e-06    4.9127642e-07    3.8290861e-08    3.6538226e-08    3.1157714e-10    3.2436297e-09    8.6933790e-09    8.6900726e-10    2.4614629e-11    6.3384581e-07    7.0378848e-09    3.6672223e-09    3.0568353e-10    4.4113922e-10    2.0732493e-09    3.8022181e-08    5.3799927e-10    1.7928637e-09    6.1807954e-08    0.0000000e+00    1.6614220e-06    1.2350162e-11    2.0500116e-08    1.7693189e-09    3.1304185e-10    1.5172120e-06    1.7926426e-07    6.5484223e-07    3.0743266e-10    1.3431262e-08    9.0908519e-08    7.0910150e-08    6.1317704e-13 
   5.8068404e+00    1.5330583e-05    7.9804854e-04    2.7478126e-03    1.1739105e-05    9.2398499e-06    8.3661294e-06    2.9363207e-07    1.8885056e-06    7.5108068e-07    2.7664355e-06    4.7244407e-07    4.0055209e-08    4.4023727e-08    3.6854871e-10    3.8382066e-09    1.0147327e-08    8.8038550e-10    2.8502836e-11    6.7252394e-07    7.0522176e-09    2.8653066e-09    3.5030082e-10    4.1984327e-10    1.8792409e-09    2.7754064e-08    3.9414637e-10    1.3011092e-09    4.8171459e-08    0.0000000e+00    1.6306165e-06    1.0917896e-11    1.6592483e-08    1.6943151e-09    3.0854009e-10    1.7086243e-06    2.1676756e-07    7.5722783e-07    3.5466722e-10    1.6722109e-08    1.0667708e-07    7.3424859e-08    7.1270607e-13 
   5.9024242e+00    1.5101023e-05    7.9524592e-04    2.7478113e-03    1.3376003e-05    1.0408528e-05    9.4483755e-06    3.3895841e-07    2.1798901e-06    8.6268697e-07    3.1407827e-06    4.1408976e-07    4.1118260e-08    5.2204984e-08    4.2695648e-10    4.4580224e-09    1.1258411e-08    9.0093014e-10    3.1478348e-11    7.0347939e-07    7.2499646e-09    2.7101127e-09    3.9195208e-10    4.1375894e-10    1.8069728e-09    2.9288201e-08    3.8393967e-10    1.3169147e-09    4.8582621e-08    0.0000000e+00    1.5260402e-06    1.0681410e-11    1.3625534e-08    1.7072929e-09    2.9325010e-10    1.8763642e-06    2.6289778e-07    8.6860589e-07    4.0356840e-10    2.0847064e-08    1.2414110e-07    7.6402017e-08    8.3010524e-13 
   6.0096914e+00    1.4545525e-05    7.9184078e-04    2.7478094e-03    1.5404375e-05    1.1836190e-05    1.0736093e-05    3.9469918e-07    2.5368811e-06    1.0105539e-06    3.5877120e-06    3.2108613e-07    4.2079844e-08    6.2590224e-08    4.9811167e-10    5.2750399e-09    1.2543154e-08    8.8233414e-10    3.6095203e-11    7.5266553e-07    7.1702952e-09    2.4038527e-09    4.1863944e-10    3.3971867e-10    1.4107085e-09    2.1430080e-08    2.5906855e-10    9.3273375e-10    4.3625517e-08    0.0000000e+00    1.3910649e-06    8.9278886e-12    1.1413593e-08    1.4757876e-09    2.7931979e-10    2.0615989e-06    3.2173298e-07    1.0060002e-06    4.4808447e-10    2.5707873e-08    1.4672979e-07    8.0580742e-08    9.7931888e-13 
   6.1088032e+00    1.4050311e-05    7.8847479e-04    2.7478072e-03    1.7522007e-05    1.3209951e-05    1.1933754e-05    4.4921415e-07    2.8949034e-06    1.1674981e-06    3.9138101e-06    2.4261133e-07    4.2631121e-08    7.4076591e-08    5.4187406e-10    6.3487347e-09    1.3267921e-08    8.1608675e-10    3.7421040e-11    7.6337928e-07    7.0247457e-09    2.5299009e-09    4.1783445e-10    2.7430122e-10    1.1584564e-09    2.2819417e-08    2.5073385e-10    9.7045221e-10    4.5458621e-08    0.0000000e+00    1.2313525e-06    7.7175207e-12    9.7430964e-09    1.2858448e-09    2.2587828e-10    2.1324518e-06    3.6310532e-07    1.1669352e-06    5.1141244e-10    2.8373546e-08    1.6762970e-07    8.5242455e-08    1.1078667e-12 
   6.2077814e+00    1.3934637e-05    7.8492667e-04    2.7478048e-03    1.9716364e-05    1.4631420e-05    1.3273889e-05    5.1154673e-07    3.2279459e-06    1.3719879e-06    4.0513397e-06    2.0119078e-07    4.2178342e-08    8.3401373e-08    6.1808802e-10    7.1302602e-09    1.5830197e-08    7.2331355e-10    4.8760028e-11    7.1707479e-07    6.4765696e-09    2.1801865e-09    4.0365197e-10    2.7422932e-10    1.1866703e-09    2.0211196e-08    2.3804246e-10    8.5606977e-10    4.0119290e-08    0.0000000e+00    1.1038757e-06    6.4341236e-12    1.0677156e-08    1.3577868e-09    2.2645850e-10    2.1111506e-06    3.8946035e-07    1.3083844e-06    6.1514102e-10    3.1408378e-08    1.8675854e-07    9.0428848e-08    1.2556374e-12 
   6.3011710e+00    1.4005216e-05    7.8107689e-04    2.7478021e-03    2.2322770e-05    1.6207068e-05    1.4356139e-05    5.6450272e-07    3.4302252e-06    1.6154184e-06    4.1239277e-06    1.7124886e-07    4.1997681e-08    1.0108204e-07    7.1648718e-10    8.9606120e-09    1.7699442e-08    6.4701500e-10    5.9825196e-11    6.4571656e-07    6.0353267e-09    2.2649805e-09    3.3566917e-10    2.3285430e-10    9.8606930e-10    1.9182586e-08    2.0560825e-10    8.2546685e-10    4.0314088e-08    0.0000000e+00    9.9419515e-07    5.1683840e-12    8.5773823e-09    1.2057047e-09    1.9401033e-10    2.0839576e-06    3.9677502e-07    1.3440664e-06    6.6195541e-10    3.4395340e-08    1.9454915e-07    9.6386814e-08    1.4809331e-12 
   6.4077286e+00    1.4260427e-05    7.7747649e-04    2.7477985e-03    2.4901176e-05    1.7681524e-05    1.5151908e-05    6.1173295e-07    3.6416003e-06    1.9256278e-06    4.3315611e-06    1.5155604e-07    4.0427830e-08    1.1070689e-07    7.1378609e-10    9.5965838e-09    1.6978901e-08    5.2430178e-10    5.8331975e-11    6.0164503e-07    5.5293137e-09    2.2248617e-09    2.4359698e-10    2.3672353e-10    1.0223948e-09    2.1308875e-08    2.3114059e-10    9.3347297e-10    4.1414993e-08    0.0000000e+00    9.3716358e-07    4.7185456e-12    8.6790765e-09    1.2474297e-09    1.8944176e-10    2.1334749e-06    4.0097172e-07    1.3302765e-06    6.6724786e-10    3.7985020e-08    1.9592799e-07    1.0430581e-07    1.6176128e-12 
   6.5049560e+00    1.4368711e-05    7.7515704e-04    2.7477952e-03    2.6420547e-05    1.8626443e-05    1.5842426e-05    6.5425920e-07    3.8878068e-06    2.2253320e-06    4.6095716e-06    1.4082061e-07    3.8329101e-08    1.0914379e-07    6.8886000e-10    9.1033237e-09    1.6320666e-08    4.3602197e-10    5.2749417e-11    5.9091460e-07    5.2539804e-09    2.1925910e-09    2.0243305e-10    2.3461247e-10    1.0163926e-09    2.1490775e-08    2.3141196e-10    9.0394776e-10    4.1201839e-08    0.0000000e+00    9.2125842e-07    4.1528172e-12    8.6406062e-09    1.2539087e-09    1.8200401e-10    2.2335049e-06    4.0642982e-07    1.3354330e-06    6.8357629e-10    4.2419851e-08    1.9966789e-07    1.1146438e-07    1.6520036e-12 
   6.6020645e+00    1.4281055e-05    7.7302544e-04    2.7477919e-03    2.7666553e-05    1.9500183e-05    1.6646168e-05    6.9923481e-07    4.1643184e-06    2.5301964e-06    4.9251900e-06    1.3364217e-07    3.6765848e-08    1.0830538e-07    6.8726227e-10    8.9753523e-09    1.6617129e-08    3.7267132e-10    5.5817632e-11    5.8942132e-07    4.9065391e-09    2.0200792e-09    1.9143907e-10    2.2409723e-10    9.5548800e-10    1.9054857e-08    2.0422849e-10    8.2524054e-10    3.8489432e-08    0.0000000e+00    9.1364958e-07    3.9085640e-12    8.2342313e-09    1.2099654e-09    1.8241788e-10    2.3535276e-06    4.1131996e-07    1.3597220e-06    7.2246611e-10    4.7364225e-08    2.0621856e-07    1.1842429e-07    1.6764332e-12 
   6.7013959e+00    1.4211480e-05    7.7080955e-04    2.7477886e-03    2.8923502e-05    2.0409643e-05    1.7520787e-05    7.4631503e-07    4.4547752e-06    2.8403091e-06    5.2614242e-06    1.2734808e-07    3.5969792e-08    1.0903919e-07    6.9661480e-10    9.0016213e-09    1.7179272e-08    3.4181489e-10    5.8257269e-11    5.8807500e-07    4.6208235e-09    1.9023268e-09    1.8718616e-10    2.2490461e-10    9.5659598e-10    1.9024692e-08    2.0541666e-10    8.2485833e-10    3.7378750e-08    0.0000000e+00    9.0271789e-07    3.8871785e-12    7.4781288e-09    1.2159774e-09    1.7773479e-10    2.4790464e-06    4.1277807e-07    1.3911630e-06    7.5707285e-10    5.1524405e-08    2.1307726e-07    1.2559918e-07    1.7259628e-12 
   6.8005910e+00    1.4267192e-05    7.6858278e-04    2.7477852e-03    3.0168733e-05    2.1321733e-05    1.8422117e-05    7.9305450e-07    4.7472017e-06    3.1401296e-06    5.5872902e-06    1.2082436e-07    3.5787178e-08    1.1017042e-07    7.1643968e-10    9.1127583e-09    1.7809703e-08    3.2592919e-10    6.1763810e-11    5.8756859e-07    4.4609804e-09    1.9140195e-09    1.8503312e-10    2.1807486e-10    9.2503524e-10    1.9669952e-08    2.0943087e-10    8.5156706e-10    3.6966413e-08    0.0000000e+00    8.9117605e-07    3.8118285e-12    7.1305362e-09    1.2004235e-09    1.7170590e-10    2.5934497e-06    4.1418477e-07    1.4235997e-06    8.0327282e-10    5.4085824e-08    2.2017055e-07    1.3284204e-07    1.7673295e-12 
   6.9093072e+00    1.4309947e-05    7.6606486e-04    2.7477815e-03    3.1595026e-05    2.2350061e-05    1.9418576e-05    8.4377293e-07    5.0696992e-06    3.4646576e-06    5.9310292e-06    1.1451973e-07    3.5546333e-08    1.1286569e-07    7.4497676e-10    9.3995814e-09    1.8664685e-08    2.9638483e-10    6.5082213e-11    5.8850448e-07    4.1903323e-09    1.7780174e-09    1.8387865e-10    1.9938621e-10    8.2612247e-10    1.6882814e-08    1.7318858e-10    7.4174138e-10    3.4673070e-08    0.0000000e+00    8.8335226e-07    3.5682198e-12    6.7598117e-09    1.1345156e-09    1.7047416e-10    2.7080935e-06    4.1653476e-07    1.4583863e-06    8.5852721e-10    5.7184692e-08    2.2770941e-07    1.4099887e-07    1.8099811e-12 
   7.0071396e+00    1.4253873e-05    7.6375701e-04    2.7477781e-03    3.2888712e-05    2.3293863e-05    2.0352489e-05    8.9061382e-07    5.3638215e-06    3.7648669e-06    6.2168463e-06    1.0697043e-07    3.5081297e-08    1.1458591e-07    7.5937027e-10    9.5338272e-09    1.9514251e-08    2.8415592e-10    6.7271152e-11    5.8578529e-07    4.1039445e-09    1.9005730e-09    1.8184827e-10    1.9676613e-10    8.2957531e-10    1.8896895e-08    1.9389260e-10    8.4402036e-10    3.7028170e-08    0.0000000e+00    8.6825308e-07    3.6877310e-12    6.3716623e-09    1.1306510e-09    1.5968515e-10    2.7932524e-06    4.1692624e-07    1.4911549e-06    9.0552281e-10    5.9822709e-08    2.3412738e-07    1.4840975e-07    1.8442566e-12 
   7.1008794e+00    1.4271131e-05    7.6147441e-04    2.7477750e-03    3.4132344e-05    2.4228075e-05    2.1308733e-05    9.3736165e-07    5.6497577e-06    4.0598574e-06    6.4812260e-06    1.0339643e-07    3.4735548e-08    1.1625382e-07    7.7050666e-10    9.6972927e-09    2.0617146e-08    2.7544758e-10    7.2004517e-11    5.8717361e-07    3.9719724e-09    1.8709671e-09    1.8275201e-10    1.9945920e-10    8.4896332e-10    1.9611347e-08    2.0148845e-10    8.5740409e-10    3.7683858e-08    0.0000000e+00    8.6636029e-07    3.6682813e-12    6.7061641e-09    1.1443482e-09    1.5933680e-10    2.8706388e-06    4.1649980e-07    1.5219995e-06    9.5582263e-10    6.2383177e-08    2.3991488e-07    1.5558420e-07    1.8733257e-12 
   7.2041532e+00    1.4126884e-05    7.5885580e-04    2.7477715e-03    3.5559959e-05    2.5294561e-05    2.2409720e-05    9.9138095e-07    5.9732437e-06    4.4008709e-06    6.7541650e-06    1.0101450e-07    3.4368472e-08    1.2022588e-07    7.9717042e-10    1.0109473e-08    2.1842235e-08    2.6325641e-10    7.6226087e-11    5.8637269e-07    3.8067174e-09    1.8190283e-09    1.8357583e-10    1.9951490e-10    8.5609913e-10    1.9875887e-08    2.0671981e-10    8.7522979e-10    3.7713062e-08    0.0000000e+00    8.6157683e-07    3.7407927e-12    6.6467264e-09    1.1439477e-09    1.5708696e-10    2.9453817e-06    4.1414882e-07    1.5569637e-06    1.0260104e-09    6.4950878e-08    2.4611307e-07    1.6383478e-07    1.9489039e-12 
   7.3096333e+00    1.3917895e-05    7.5607340e-04    2.7477677e-03    3.7063060e-05    2.6430645e-05    2.3596216e-05    1.0487550e-06    6.3081587e-06    4.7618230e-06    7.0096187e-06    9.9261532e-08    3.4159431e-08    1.2239222e-07    8.2269730e-10    1.0251224e-08    2.3064030e-08    2.5764141e-10    7.8538678e-11    5.8425530e-07    3.6590512e-09    1.7766854e-09    1.8529653e-10    1.9601838e-10    8.3953621e-10    1.9391597e-08    2.0037931e-10    8.4783112e-10    3.7048353e-08    0.0000000e+00    8.5908093e-07    3.6210777e-12    6.7152717e-09    1.1338149e-09    1.5517138e-10    3.0095175e-06    4.1137015e-07    1.5905945e-06    1.0849059e-09    6.7154150e-08    2.5201255e-07    1.7251739e-07    2.0019193e-12 
   7.4089793e+00    1.3727059e-05    7.5332872e-04    2.7477642e-03    3.8564258e-05    2.7549843e-05    2.4746672e-05    1.1037684e-06    6.6258082e-06    5.1048714e-06    7.2311319e-06    9.6665708e-08    3.4114846e-08    1.2536750e-07    8.5901890e-10    1.0505596e-08    2.4340742e-08    2.5114915e-10    8.2598435e-11    5.8176492e-07    3.4757737e-09    1.6572757e-09    1.8881923e-10    1.9931592e-10    8.6319302e-10    1.9091620e-08    2.0721871e-10    8.5376863e-10    3.5269944e-08    0.0000000e+00    8.5512460e-07    3.7407586e-12    6.8322467e-09    1.1439510e-09    1.5643763e-10    3.0583873e-06    4.0915884e-07    1.6207221e-06    1.1445962e-09    6.9065160e-08    2.5743572e-07    1.8083311e-07    2.0669995e-12 
   7.5083666e+00    1.3626831e-05    7.5046583e-04    2.7477607e-03    4.0163435e-05    2.8712899e-05    2.5912474e-05    1.1593761e-06    6.9429969e-06    5.4490536e-06    7.4266505e-06    9.4025155e-08    3.3756421e-08    1.2932394e-07    8.9402357e-10    1.0868907e-08    2.5586761e-08    2.3653580e-10    8.6816787e-11    5.7651059e-07    3.3424911e-09    1.6736037e-09    1.8946390e-10    1.8548897e-10    7.9388409e-10    1.8264338e-08    1.8884115e-10    8.0464082e-10    3.5587608e-08    0.0000000e+00    8.4699643e-07    3.5373199e-12    6.3932002e-09    1.0820938e-09    1.4809746e-10    3.0923423e-06    4.0633115e-07    1.6496358e-06    1.2100910e-09    7.0235994e-08    2.6244942e-07    1.8934675e-07    2.1363438e-12
[truncated: 545,341 more chars]
