# Supplementary material for: Research on combustion and emissions of heavy duty diesel engines under low-speed and low-load conditions in low temperature environments
Source: PLoS One. 2025 Feb 21;20(2):e0318933. doi: 10.1371/journal.pone.0318933 (PMC11844864; doi:10.1371/journal.pone.0318933)
Supplement: S1 File — (ZIP) [file pone.0318933.s001.zip › 1000rpm_30%/3-tigaojinqiwendu/Tin342K/spray.out]

# CONVERGE Release Build 2.3.20/  Jan 30, 2017        Run Date:Thu Aug 31 20:48:15 2023
# column       1                2                3                4                5                6                7                8                9               10               11               12               13               14               15               16               17               18               19               20               21               22               23               24               25               26               27 
#          Crank      tot_parcels    spray_parcels   liq_spray_mass          DIESEL2              smd             DV10             DV50             DV90           Inj_No         Inj_Mass     Tot_Inj_Mass      Inj_Vel_Old      Inj_Vel_New              C_a        Inj_Press           Noz_No      Spray_Penet           Inj_No         Inj_Mass     Tot_Inj_Mass      Inj_Vel_Old      Inj_Vel_New              C_a        Inj_Press           Noz_No      Spray_Penet 
#          (DEG)      (drop+film)           (drop)             (kg)             (kg)              (m)              (m)              (m)              (m)               ##             (kg)             (kg)            (m/s)            (m/s)           (none)            (MPa)               ##              (m)               ##             (kg)             (kg)            (m/s)            (m/s)           (none)            (MPa)               ##              (m) 
#
  -1.4600000e+02                0                0    0.0000000e+00    0.0000000e+00    0.0000000e+00    0.0000000e+00    0.0000000e+00    0.0000000e+00                1    0.0000000e+00    0.0000000e+00    0.0000000e+00    0.0000000e+00    0.0000000e+00    0.0000000e+00                1    0.0000000e+00                2    0.0000000e+00    0.0000000e+00    0.0000000e+00    0.0000000e+00    0.0000000e+00    0.0000000e+00                1    0.0000000e+00 
  -1.4587230e+02                0                0    0.0000000e+00    0.0000000e+00    0.0000000e+00    0.0000000e+00    0.0000000e+00    0.0000000e+00                1    0.0000000e+00    0.0000000e+00    0.0000000e+00    0.0000000e+00    0.0000000e+00    0.0000000e+00                1    0.0000000e+00                2    0.0000000e+00    0.0000000e+00    0.0000000e+00    0.0000000e+00    0.0000000e+00    0.0000000e+00                1    0.0000000e+00 
  -1.4579372e+02                0                0    0.0000000e+00    0.0000000e+00    0.0000000e+00    0.0000000e+00    0.0000000e+00    0.0000000e+00                1    0.0000000e+00    0.0000000e+00    0.0000000e+00    0.0000000e+00    0.0000000e+00    0.0000000e+00                1    0.0000000e+00                2    0.0000000e+00    0.0000000e+00    0.0000000e+00    0.0000000e+00    0.0000000e+00    0.0000000e+00                1    0.0000000e+00 
  -1.4567094e+02                0                0    0.0000000e+00    0.0000000e+00    0.0000000e+00    0.0000000e+00    0.0000000e+00    0.0000000e+00                1    0.0000000e+00    0.0000000e+00    0.0000000e+00    0.0000000e+00    0.0000000e+00    0.0000000e+00                1    0.0000000e+00                2    0.0000000e+00    0.0000000e+00    0.0000000e+00    0.0000000e+00    0.0000000e+00    0.0000000e+00                1    0.0000000e+00 
  -1.4558567e+02                0                0    0.0000000e+00    0.0000000e+00    0.0000000e+00    0.0000000e+00    0.0000000e+00    0.0000000e+00                1    0.0000000e+00    0.0000000e+00    0.0000000e+00    0.0000000e+00    0.0000000e+00    0.0000000e+00                1    0.0000000e+00                2    0.0000000e+00    0.0000000e+00    0.0000000e+00    0.0000000e+00    0.0000000e+00    0.0000000e+00                1    0.0000000e+00 
  -1.4547909e+02                0                0    0.0000000e+00    0.0000000e+00    0.0000000e+00    0.0000000e+00    0.0000000e+00    0.0000000e+00                1    0.0000000e+00    0.0000000e+00    0.0000000e+00    0.0000000e+00    0.0000000e+00    0.0000000e+00                1    0.0000000e+00                2    0.0000000e+00    0.0000000e+00    0.0000000e+00    0.0000000e+00    0.0000000e+00    0.0000000e+00                1    0.0000000e+00 
  -1.4534587e+02                0                0    0.0000000e+00    0.0000000e+00    0.0000000e+00    0.0000000e+00    0.0000000e+00    0.0000000e+00                1    0.0000000e+00    0.0000000e+00    0.0000000e+00    0.0000000e+00    0.0000000e+00    0.0000000e+00                1    0.0000000e+00                2    0.0000000e+00    0.0000000e+00    0.0000000e+00    0.0000000e+00    0.0000000e+00    0.0000000e+00                1    0.0000000e+00 
  -1.4517933e+02                0                0    0.0000000e+00    0.0000000e+00    0.0000000e+00    0.0000000e+00    0.0000000e+00    0.0000000e+00                1    0.0000000e+00    0.0000000e+00    0.0000000e+00    0.0000000e+00    0.0000000e+00    0.0000000e+00                1    0.0000000e+00                2    0.0000000e+00    0.0000000e+00    0.0000000e+00    0.0000000e+00    0.0000000e+00    0.0000000e+00                1    0.0000000e+00 
  -1.4497117e+02                0                0    0.0000000e+00    0.0000000e+00    0.0000000e+00    0.0000000e+00    0.0000000e+00    0.0000000e+00                1    0.0000000e+00    0.0000000e+00    0.0000000e+00    0.0000000e+00    0.0000000e+00    0.0000000e+00                1    0.0000000e+00                2    0.0000000e+00    0.0000000e+00    0.0000000e+00    0.0000000e+00    0.0000000e+00    0.0000000e+00                1    0.0000000e+00 
  -1.4471096e+02                0                0    0.0000000e+00    0.0000000e+00    0.0000000e+00    0.0000000e+00    0.0000000e+00    0.0000000e+00                1    0.0000000e+00    0.0000000e+00    0.0000000e+00    0.0000000e+00    0.0000000e+00    0.0000000e+00                1    0.0000000e+00                2    0.0000000e+00    0.0000000e+00    0.0000000e+00    0.0000000e+00    0.0000000e+00    0.0000000e+00                1    0.0000000e+00 
  -1.4438570e+02                0                0    0.0000000e+00    0.0000000e+00    0.0000000e+00    0.0000000e+00    0.0000000e+00    0.0000000e+00                1    0.0000000e+00    0.0000000e+00    0.0000000e+00    0.0000000e+00    0.0000000e+00    0.0000000e+00                1    0.0000000e+00                2    0.0000000e+00    0.0000000e+00    0.0000000e+00    0.0000000e+00    0.0000000e+00    0.0000000e+00                1    0.0000000e+00 
  -1.4397912e+02                0                0    0.0000000e+00    0.0000000e+00    0.0000000e+00    0.0000000e+00    0.0000000e+00    0.0000000e+00                1    0.0000000e+00    0.0000000e+00    0.0000000e+00    0.0000000e+00    0.0000000e+00    0.0000000e+00                1    0.0000000e+00                2    0.0000000e+00    0.0000000e+00    0.0000000e+00    0.0000000e+00    0.0000000e+00    0.0000000e+00                1    0.0000000e+00 
  -1.4347090e+02                0                0    0.0000000e+00    0.0000000e+00    0.0000000e+00    0.0000000e+00    0.0000000e+00    0.0000000e+00                1    0.0000000e+00    0.0000000e+00    0.0000000e+00    0.0000000e+00    0.0000000e+00    0.0000000e+00                1    0.0000000e+00                2    0.0000000e+00    0.0000000e+00    0.0000000e+00    0.0000000e+00    0.0000000e+00    0.0000000e+00                1    0.0000000e+00 
  -1.4287090e+02                0                0    0.0000000e+00    0.0000000e+00    0.0000000e+00    0.0000000e+00    0.0000000e+00    0.0000000e+00                1    0.0000000e+00    0.0000000e+00    0.0000000e+00    0.0000000e+00    0.0000000e+00    0.0000000e+00                1    0.0000000e+00                2    0.0000000e+00    0.0000000e+00    0.0000000e+00    0.0000000e+00    0.0000000e+00    0.0000000e+00                1    0.0000000e+00 
  -1.4227090e+02                0                0    0.0000000e+00    0.0000000e+00    0.0000000e+00    0.0000000e+00    0.0000000e+00    0.0000000e+00                1    0.0000000e+00    0.0000000e+00    0.0000000e+00    0.0000000e+00    0.0000000e+00    0.0000000e+00                1    0.0000000e+00                2    0.0000000e+00    0.0000000e+00    0.0000000e+00    0.0000000e+00    0.0000000e+00    0.0000000e+00                1    0.0000000e+00 
  -1.4167090e+02                0                0    0.0000000e+00    0.0000000e+00    0.0000000e+00    0.0000000e+00    0.0000000e+00    0.0000000e+00                1    0.0000000e+00    0.0000000e+00    0.0000000e+00    0.0000000e+00    0.0000000e+00    0.0000000e+00                1    0.0000000e+00                2    0.0000000e+00    0.0000000e+00    0.0000000e+00    0.0000000e+00    0.0000000e+00    0.0000000e+00                1    0.0000000e+00 
  -1.4107090e+02                0                0    0.0000000e+00    0.0000000e+00    0.0000000e+00    0.0000000e+00    0.0000000e+00    0.0000000e+00                1    0.0000000e+00    0.0000000e+00    0.0000000e+00    0.0000000e+00    0.0000000e+00    0.0000000e+00                1    0.0000000e+00                2    0.0000000e+00    0.0000000e+00    0.0000000e+00    0.0000000e+00    0.0000000e+00    0.0000000e+00                1    0.0000000e+00 
  -1.4047090e+02                0                0    0.0000000e+00    0.0000000e+00    0.0000000e+00    0.0000000e+00    0.0000000e+00    0.0000000e+00                1    0.0000000e+00    0.0000000e+00    0.0000000e+00    0.0000000e+00    0.0000000e+00    0.0000000e+00                1    0.0000000e+00                2    0.0000000e+00    0.0000000e+00    0.0000000e+00    0.0000000e+00    0.0000000e+00    0.0000000e+00                1    0.0000000e+00 
  -1.3987090e+02                0                0    0.0000000e+00    0.0000000e+00    0.0000000e+00    0.0000000e+00    0.0000000e+00    0.0000000e+00                1    0.0000000e+00    0.0000000e+00    0.0000000e+00    0.0000000e+00    0.0000000e+00    0.0000000e+00                1    0.0000000e+00                2    0.0000000e+00    0.0000000e+00    0.0000000e+00    0.0000000e+00    0.0000000e+00    0.0000000e+00                1    0.0000000e+00 
  -1.3927090e+02                0                0    0.0000000e+00    0.0000000e+00    0.0000000e+00    0.0000000e+00    0.0000000e+00    0.0000000e+00                1    0.0000000e+00    0.0000000e+00    0.0000000e+00    0.0000000e+00    0.0000000e+00    0.0000000e+00                1    0.0000000e+00                2    0.0000000e+00    0.0000000e+00    0.0000000e+00    0.0000000e+00    0.0000000e+00    0.0000000e+00                1    0.0000000e+00 
  -1.3867090e+02                0                0    0.0000000e+00    0.0000000e+00    0.0000000e+00    0.0000000e+00    0.0000000e+00    0.0000000e+00                1    0.0000000e+00    0.0000000e+00    0.0000000e+00    0.0000000e+00    0.0000000e+00    0.0000000e+00                1    0.0000000e+00                2    0.0000000e+00    0.0000000e+00    0.0000000e+00    0.0000000e+00    0.0000000e+00    0.0000000e+00                1    0.0000000e+00 
  -1.3807090e+02                0                0    0.0000000e+00    0.0000000e+00    0.0000000e+00    0.0000000e+00    0.0000000e+00    0.0000000e+00                1    0.0000000e+00    0.0000000e+00    0.0000000e+00    0.0000000e+00    0.0000000e+00    0.0000000e+00                1    0.0000000e+00                2    0.0000000e+00    0.0000000e+00    0.0000000e+00    0.0000000e+00    0.0000000e+00    0.0000000e+00                1    0.0000000e+00 
  -1.3747090e+02                0                0    0.0000000e+00    0.0000000e+00    0.0000000e+00    0.0000000e+00    0.0000000e+00    0.0000000e+00                1    0.0000000e+00    0.0000000e+00    0.0000000e+00    0.0000000e+00    0.0000000e+00    0.0000000e+00                1    0.0000000e+00                2    0.0000000e+00    0.0000000e+00    0.0000000e+00    0.0000000e+00    0.0000000e+00    0.0000000e+00                1    0.0000000e+00 
  -1.3687090e+02                0                0    0.0000000e+00    0.0000000e+00    0.0000000e+00    0.0000000e+00    0.0000000e+00    0.0000000e+00                1    0.0000000e+00    0.0000000e+00    0.0000000e+00    0.0000000e+00    0.0000000e+00    0.0000000e+00                1    0.0000000e+00                2    0.0000000e+00    0.0000000e+00    0.0000000e+00    0.0000000e+00    0.0000000e+00    0.0000000e+00                1    0.0000000e+00 
  -1.3627090e+02                0                0    0.0000000e+00    0.0000000e+00    0.0000000e+00    0.0000000e+00    0.0000000e+00    0.0000000e+00                1    0.0000000e+00    0.0000000e+00    0.0000000e+00    0.0000000e+00    0.0000000e+00    0.0000000e+00                1    0.0000000e+00                2    0.0000000e+00    0.0000000e+00    0.0000000e+00    0.0000000e+00    0.0000000e+00    0.0000000e+00                1    0.0000000e+00 
  -1.3567090e+02                0                0    0.0000000e+00    0.0000000e+00    0.0000000e+00    0.0000000e+00    0.0000000e+00    0.0000000e+00                1    0.0000000e+00    0.0000000e+00    0.0000000e+00    0.0000000e+00    0.0000000e+00    0.0000000e+00                1    0.0000000e+00                2    0.0000000e+00    0.0000000e+00    0.0000000e+00    0.0000000e+00    0.0000000e+00    0.0000000e+00                1    0.0000000e+00 
  -1.3507090e+02                0                0    0.0000000e+00    0.0000000e+00    0.0000000e+00    0.0000000e+00    0.0000000e+00    0.0000000e+00                1    0.0000000e+00    0.0000000e+00    0.0000000e+00    0.0000000e+00    0.0000000e+00    0.0000000e+00                1    0.0000000e+00                2    0.0000000e+00    0.0000000e+00    0.0000000e+00    0.0000000e+00    0.0000000e+00    0.0000000e+00                1    0.0000000e+00 
  -1.3447090e+02                0                0    0.0000000e+00    0.0000000e+00    0.0000000e+00    0.0000000e+00    0.0000000e+00    0.0000000e+00                1    0.0000000e+00    0.0000000e+00    0.0000000e+00    0.0000000e+00    0.0000000e+00    0.0000000e+00                1    0.0000000e+00                2    0.0000000e+00    0.0000000e+00    0.0000000e+00    0.0000000e+00    0.0000000e+00    0.0000000e+00                1    0.0000000e+00 
  -1.3387090e+02                0                0    0.0000000e+00    0.0000000e+00    0.0000000e+00    0.0000000e+00    0.0000000e+00    0.0000000e+00                1    0.0000000e+00    0.0000000e+00    0.0000000e+00    0.0000000e+00    0.0000000e+00    0.0000000e+00                1    0.0000000e+00                2    0.0000000e+00    0.0000000e+00    0.0000000e+00    0.0000000e+00    0.0000000e+00    0.0000000e+00                1    0.0000000e+00 
  -1.3327090e+02                0                0    0.0000000e+00    0.0000000e+00    0.0000000e+00    0.0000000e+00    0.0000000e+00    0.0000000e+00                1    0.0000000e+00    0.0000000e+00    0.0000000e+00    0.0000000e+00    0.0000000e+00    0.0000000e+00                1    0.0000000e+00                2    0.0000000e+00    0.0000000e+00    0.0000000e+00    0.0000000e+00    0.0000000e+00    0.0000000e+00                1    0.0000000e+00 
  -1.3267090e+02                0                0    0.0000000e+00    0.0000000e+00    0.0000000e+00    0.0000000e+00    0.0000000e+00    0.0000000e+00                1    0.0000000e+00    0.0000000e+00    0.0000000e+00    0.0000000e+00    0.0000000e+00    0.0000000e+00                1    0.0000000e+00                2    0.0000000e+00    0.0000000e+00    0.0000000e+00    0.0000000e+00    0.0000000e+00    0.0000000e+00                1    0.0000000e+00 
  -1.3207090e+02                0                0    0.0000000e+00    0.0000000e+00    0.0000000e+00    0.0000000e+00    0.0000000e+00    0.0000000e+00                1    0.0000000e+00    0.0000000e+00    0.0000000e+00    0.0000000e+00    0.0000000e+00    0.0000000e+00                1    0.0000000e+00                2    0.0000000e+00    0.0000000e+00    0.0000000e+00    0.0000000e+00    0.0000000e+00    0.0000000e+00                1    0.0000000e+00 
  -1.3147090e+02                0                0    0.0000000e+00    0.0000000e+00    0.0000000e+00    0.0000000e+00    0.0000000e+00    0.0000000e+00                1    0.0000000e+00    0.0000000e+00    0.0000000e+00    0.0000000e+00    0.0000000e+00    0.0000000e+00                1    0.0000000e+00                2    0.0000000e+00    0.0000000e+00    0.0000000e+00    0.0000000e+00    0.0000000e+00    0.0000000e+00                1    0.0000000e+00 
  -1.3087090e+02                0                0    0.0000000e+00    0.0000000e+00    0.0000000e+00    0.0000000e+00    0.0000000e+00    0.0000000e+00                1    0.0000000e+00    0.0000000e+00    0.0000000e+00    0.0000000e+00    0.0000000e+00    0.0000000e+00                1    0.0000000e+00                2    0.0000000e+00    0.0000000e+00    0.0000000e+00    0.0000000e+00    0.0000000e+00    0.0000000e+00                1    0.0000000e+00 
  -1.3027090e+02                0                0    0.0000000e+00    0.0000000e+00    0.0000000e+00    0.0000000e+00    0.0000000e+00    0.0000000e+00                1    0.0000000e+00    0.0000000e+00    0.0000000e+00    0.0000000e+00    0.0000000e+00    0.0000000e+00                1    0.0000000e+00                2    0.0000000e+00    0.0000000e+00    0.0000000e+00    0.0000000e+00    0.0000000e+00    0.0000000e+00                1    0.0000000e+00 
  -1.2967090e+02                0                0    0.0000000e+00    0.0000000e+00    0.0000000e+00    0.0000000e+00    0.0000000e+00    0.0000000e+00                1    0.0000000e+00    0.0000000e+00    0.0000000e+00    0.0000000e+00    0.0000000e+00    0.0000000e+00                1    0.0000000e+00                2    0.0000000e+00    0.0000000e+00    0.0000000e+00    0.0000000e+00    0.0000000e+00    0.0000000e+00                1    0.0000000e+00 
  -1.2907090e+02                0                0    0.0000000e+00    0.0000000e+00    0.0000000e+00    0.0000000e+00    0.0000000e+00    0.0000000e+00                1    0.0000000e+00    0.0000000e+00    0.0000000e+00    0.0000000e+00    0.0000000e+00    0.0000000e+00                1    0.0000000e+00                2    0.0000000e+00    0.0000000e+00    0.0000000e+00    0.0000000e+00    0.0000000e+00    0.0000000e+00                1    0.0000000e+00 
  -1.2847090e+02                0                0    0.0000000e+00    0.0000000e+00    0.0000000e+00    0.0000000e+00    0.0000000e+00    0.0000000e+00                1    0.0000000e+00    0.0000000e+00    0.0000000e+00    0.0000000e+00    0.0000000e+00    0.0000000e+00                1    0.0000000e+00                2    0.0000000e+00    0.0000000e+00    0.0000000e+00    0.0000000e+00    0.0000000e+00    0.0000000e+00                1    0.0000000e+00 
  -1.2787090e+02                0                0    0.0000000e+00    0.0000000e+00    0.0000000e+00    0.0000000e+00    0.0000000e+00    0.0000000e+00                1    0.0000000e+00    0.0000000e+00    0.0000000e+00    0.0000000e+00    0.0000000e+00    0.0000000e+00                1    0.0000000e+00                2    0.0000000e+00    0.0000000e+00    0.0000000e+00    0.0000000e+00    0.0000000e+00    0.0000000e+00                1    0.0000000e+00 
  -1.2727090e+02                0                0    0.0000000e+00    0.0000000e+00    0.0000000e+00    0.0000000e+00    0.0000000e+00    0.0000000e+00                1    0.0000000e+00    0.0000000e+00    0.0000000e+00    0.0000000e+00    0.0000000e+00    0.0000000e+00                1    0.0000000e+00                2    0.0000000e+00    0.0000000e+00    0.0000000e+00    0.0000000e+00    0.0000000e+00    0.0000000e+00                1    0.0000000e+00 
  -1.2667090e+02                0                0    0.0000000e+00    0.0000000e+00    0.0000000e+00    0.0000000e+00    0.0000000e+00    0.0000000e+00                1    0.0000000e+00    0.0000000e+00    0.0000000e+00    0.0000000e+00    0.0000000e+00    0.0000000e+00                1    0.0000000e+00                2    0.0000000e+00    0.0000000e+00    0.0000000e+00    0.0000000e+00    0.0000000e+00    0.0000000e+00                1    0.0000000e+00 
  -1.2607090e+02                0                0    0.0000000e+00    0.0000000e+00    0.0000000e+00    0.0000000e+00    0.0000000e+00    0.0000000e+00                1    0.0000000e+00    0.0000000e+00    0.0000000e+00    0.0000000e+00    0.0000000e+00    0.0000000e+00                1    0.0000000e+00                2    0.0000000e+00    0.0000000e+00    0.0000000e+00    0.0000000e+00    0.0000000e+00    0.0000000e+00                1    0.0000000e+00 
  -1.2547090e+02                0                0    0.0000000e+00    0.0000000e+00    0.0000000e+00    0.0000000e+00    0.0000000e+00    0.0000000e+00                1    0.0000000e+00    0.0000000e+00    0.0000000e+00    0.0000000e+00    0.0000000e+00    0.0000000e+00                1    0.0000000e+00                2    0.0000000e+00    0.0000000e+00    0.0000000e+00    0.0000000e+00    0.0000000e+00    0.0000000e+00                1    0.0000000e+00 
  -1.2487090e+02                0                0    0.0000000e+00    0.0000000e+00    0.0000000e+00    0.0000000e+00    0.0000000e+00    0.0000000e+00                1    0.0000000e+00    0.0000000e+00    0.0000000e+00    0.0000000e+00    0.0000000e+00    0.0000000e+00                1    0.0000000e+00                2    0.0000000e+00    0.0000000e+00    0.0000000e+00    0.0000000e+00    0.0000000e+00    0.0000000e+00                1    0.0000000e+00 
  -1.2427090e+02                0                0    0.0000000e+00    0.0000000e+00    0.0000000e+00    0.0000000e+00    0.0000000e+00    0.0000000e+00                1    0.0000000e+00    0.0000000e+00    0.0000000e+00    0.0000000e+00    0.0000000e+00    0.0000000e+00                1    0.0000000e+00                2    0.0000000e+00    0.0000000e+00    0.0000000e+00    0.0000000e+00    0.0000000e+00    0.0000000e+00                1    0.0000000e+00 
  -1.2367090e+02                0                0    0.0000000e+00    0.0000000e+00    0.0000000e+00    0.0000000e+00    0.0000000e+00    0.0000000e+00                1    0.0000000e+00    0.0000000e+00    0.0000000e+00    0.0000000e+00    0.0000000e+00    0.0000000e+00                1    0.0000000e+00                2    0.0000000e+00    0.0000000e+00    0.0000000e+00    0.0000000e+00    0.0000000e+00    0.0000000e+00                1    0.0000000e+00 
  -1.2307090e+02                0                0    0.0000000e+00    0.0000000e+00    0.0000000e+00    0.0000000e+00    0.0000000e+00    0.0000000e+00                1    0.0000000e+00    0.0000000e+00    0.0000000e+00    0.0000000e+00    0.0000000e+00    0.0000000e+00                1    0.0000000e+00                2    0.0000000e+00    0.0000000e+00    0.0000000e+00    0.0000000e+00    0.0000000e+00    0.0000000e+00                1    0.0000000e+00 
  -1.2247090e+02                0                0    0.0000000e+00    0.0000000e+00    0.0000000e+00    0.0000000e+00    0.0000000e+00    0.0000000e+00                1    0.0000000e+00    0.0000000e+00    0.0000000e+00    0.0000000e+00    0.0000000e+00    0.0000000e+00                1    0.0000000e+00                2    0.0000000e+00    0.0000000e+00    0.0000000e+00    0.0000000e+00    0.0000000e+00    0.0000000e+00                1    0.0000000e+00 
  -1.2187090e+02                0                0    0.0000000e+00    0.0000000e+00    0.0000000e+00    0.0000000e+00    0.0000000e+00    0.0000000e+00                1    0.0000000e+00    0.0000000e+00    0.0000000e+00    0.0000000e+00    0.0000000e+00    0.0000000e+00                1    0.0000000e+00                2    0.0000000e+00    0.0000000e+00    0.0000000e+00    0.0000000e+00    0.0000000e+00    0.0000000e+00                1    0.0000000e+00 
  -1.2127090e+02                0                0    0.0000000e+00    0.0000000e+00    0.0000000e+00    0.0000000e+00    0.0000000e+00    0.0000000e+00                1    0.0000000e+00    0.0000000e+00    0.0000000e+00    0.0000000e+00    0.0000000e+00    0.0000000e+00                1    0.0000000e+00                2    0.0000000e+00    0.0000000e+00    0.0000000e+00    0.0000000e+00    0.0000000e+00    0.0000000e+00                1    0.0000000e+00 
  -1.2067611e+02                0                0    0.0000000e+00    0.0000000e+00    0.0000000e+00    0.0000000e+00    0.0000000e+00    0.0000000e+00                1    0.0000000e+00    0.0000000e+00    0.0000000e+00    0.0000000e+00    0.0000000e+00    0.0000000e+00                1    0.0000000e+00                2    0.0000000e+00    0.0000000e+00    0.0000000e+00    0.0000000e+00    0.0000000e+00    0.0000000e+00                1    0.0000000e+00 
  -1.2008717e+02                0                0    0.0000000e+00    0.0000000e+00    0.0000000e+00    0.0000000e+00    0.0000000e+00    0.0000000e+00                1    0.0000000e+00    0.0000000e+00    0.0000000e+00    0.0000000e+00    0.0000000e+00    0.0000000e+00                1    0.0000000e+00                2    0.0000000e+00    0.0000000e+00    0.0000000e+00    0.0000000e+00    0.0000000e+00    0.0000000e+00                1    0.0000000e+00 
  -1.1950389e+02                0                0    0.0000000e+00    0.0000000e+00    0.0000000e+00    0.0000000e+00    0.0000000e+00    0.0000000e+00                1    0.0000000e+00    0.0000000e+00    0.0000000e+00    0.0000000e+00    0.0000000e+00    0.0000000e+00                1    0.0000000e+00                2    0.0000000e+00    0.0000000e+00    0.0000000e+00    0.0000000e+00    0.0000000e+00    0.0000000e+00                1    0.0000000e+00 
  -1.1892610e+02                0                0    0.0000000e+00    0.0000000e+00    0.0000000e+00    0.0000000e+00    0.0000000e+00    0.0000000e+00                1    0.0000000e+00    0.0000000e+00    0.0000000e+00    0.0000000e+00    0.0000000e+00    0.0000000e+00                1    0.0000000e+00                2    0.0000000e+00    0.0000000e+00    0.0000000e+00    0.0000000e+00    0.0000000e+00    0.0000000e+00                1    0.0000000e+00 
  -1.1835364e+02                0                0    0.0000000e+00    0.0000000e+00    0.0000000e+00    0.0000000e+00    0.0000000e+00    0.0000000e+00                1    0.0000000e+00    0.0000000e+00    0.0000000e+00    0.0000000e+00    0.0000000e+00    0.0000000e+00                1    0.0000000e+00                2    0.0000000e+00    0.0000000e+00    0.0000000e+00    0.0000000e+00    0.0000000e+00    0.0000000e+00                1    0.0000000e+00 
  -1.1778632e+02                0                0    0.0000000e+00    0.0000000e+00    0.0000000e+00    0.0000000e+00    0.0000000e+00    0.0000000e+00                1    0.0000000e+00    0.0000000e+00    0.0000000e+00    0.0000000e+00    0.0000000e+00    0.0000000e+00                1    0.0000000e+00                2    0.0000000e+00    0.0000000e+00    0.0000000e+00    0.0000000e+00    0.0000000e+00    0.0000000e+00                1    0.0000000e+00 
  -1.1722396e+02                0                0    0.0000000e+00    0.0000000e+00    0.0000000e+00    0.0000000e+00    0.0000000e+00    0.0000000e+00                1    0.0000000e+00    0.0000000e+00    0.0000000e+00    0.0000000e+00    0.0000000e+00    0.0000000e+00                1    0.0000000e+00                2    0.0000000e+00    0.0000000e+00    0.0000000e+00    0.0000000e+00    0.0000000e+00    0.0000000e+00                1    0.0000000e+00 
  -1.1666646e+02                0                0    0.0000000e+00    0.0000000e+00    0.0000000e+00    0.0000000e+00    0.0000000e+00    0.0000000e+00                1    0.0000000e+00    0.0000000e+00    0.0000000e+00    0.0000000e+00    0.0000000e+00    0.0000000e+00                1    0.0000000e+00                2    0.0000000e+00    0.0000000e+00    0.0000000e+00    0.0000000e+00    0.0000000e+00    0.0000000e+00                1    0.0000000e+00 
  -1.1611365e+02                0                0    0.0000000e+00    0.0000000e+00    0.0000000e+00    0.0000000e+00    0.0000000e+00    0.0000000e+00                1    0.0000000e+00    0.0000000e+00    0.0000000e+00    0.0000000e+00    0.0000000e+00    0.0000000e+00                1    0.0000000e+00                2    0.0000000e+00    0.0000000e+00    0.0000000e+00    0.0000000e+00    0.0000000e+00    0.0000000e+00                1    0.0000000e+00 
  -1.1556538e+02                0                0    0.0000000e+00    0.0000000e+00    0.0000000e+00    0.0000000e+00    0.0000000e+00    0.0000000e+00                1    0.0000000e+00    0.0000000e+00    0.0000000e+00    0.0000000e+00    0.0000000e+00    0.0000000e+00                1    0.0000000e+00                2    0.0000000e+00    0.0000000e+00    0.0000000e+00    0.0000000e+00    0.0000000e+00    0.0000000e+00                1    0.0000000e+00 
  -1.1502155e+02                0                0    0.0000000e+00    0.0000000e+00    0.0000000e+00    0.0000000e+00    0.0000000e+00    0.0000000e+00                1    0.0000000e+00    0.0000000e+00    0.0000000e+00    0.0000000e+00    0.0000000e+00    0.0000000e+00                1    0.0000000e+00                2    0.0000000e+00    0.0000000e+00    0.0000000e+00    0.0000000e+00    0.0000000e+00    0.0000000e+00                1    0.0000000e+00 
  -1.1448200e+02                0                0    0.0000000e+00    0.0000000e+00    0.0000000e+00    0.0000000e+00    0.0000000e+00    0.0000000e+00                1    0.0000000e+00    0.0000000e+00    0.0000000e+00    0.0000000e+00    0.0000000e+00    0.0000000e+00                1    0.0000000e+00                2    0.0000000e+00    0.0000000e+00    0.0000000e+00    0.0000000e+00    0.0000000e+00    0.0000000e+00                1    0.0000000e+00 
  -1.1394661e+02                0                0    0.0000000e+00    0.0000000e+00    0.0000000e+00    0.0000000e+00    0.0000000e+00    0.0000000e+00                1    0.0000000e+00    0.0000000e+00    0.0000000e+00    0.0000000e+00    0.0000000e+00    0.0000000e+00                1    0.0000000e+00                2    0.0000000e+00    0.0000000e+00    0.0000000e+00    0.0000000e+00    0.0000000e+00    0.0000000e+00                1    0.0000000e+00 
  -1.1341530e+02                0                0    0.0000000e+00    0.0000000e+00    0.0000000e+00    0.0000000e+00    0.0000000e+00    0.0000000e+00                1    0.0000000e+00    0.0000000e+00    0.0000000e+00    0.0000000e+00    0.0000000e+00    0.0000000e+00                1    0.0000000e+00                2    0.0000000e+00    0.0000000e+00    0.0000000e+00    0.0000000e+00    0.0000000e+00    0.0000000e+00                1    0.0000000e+00 
  -1.1288790e+02                0                0    0.0000000e+00    0.0000000e+00    0.0000000e+00    0.0000000e+00    0.0000000e+00    0.0000000e+00                1    0.0000000e+00    0.0000000e+00    0.0000000e+00    0.0000000e+00    0.0000000e+00    0.0000000e+00                1    0.0000000e+00                2    0.0000000e+00    0.0000000e+00    0.0000000e+00    0.0000000e+00    0.0000000e+00    0.0000000e+00                1    0.0000000e+00 
  -1.1236435e+02                0                0    0.0000000e+00    0.0000000e+00    0.0000000e+00    0.0000000e+00    0.0000000e+00    0.0000000e+00                1    0.0000000e+00    0.0000000e+00    0.0000000e+00    0.0000000e+00    0.0000000e+00    0.0000000e+00                1    0.0000000e+00                2    0.0000000e+00    0.0000000e+00    0.0000000e+00    0.0000000e+00    0.0000000e+00    0.0000000e+00                1    0.0000000e+00 
  -1.1184453e+02                0                0    0.0000000e+00    0.0000000e+00    0.0000000e+00    0.0000000e+00    0.0000000e+00    0.0000000e+00                1    0.0000000e+00    0.0000000e+00    0.0000000e+00    0.0000000e+00    0.0000000e+00    0.0000000e+00                1    0.0000000e+00                2    0.0000000e+00    0.0000000e+00    0.0000000e+00    0.0000000e+00    0.0000000e+00    0.0000000e+00                1    0.0000000e+00 
  -1.1132833e+02                0                0    0.0000000e+00    0.0000000e+00    0.0000000e+00    0.0000000e+00    0.0000000e+00    0.0000000e+00                1    0.0000000e+00    0.0000000e+00    0.0000000e+00    0.0000000e+00    0.0000000e+00    0.0000000e+00                1    0.0000000e+00                2    0.0000000e+00    0.0000000e+00    0.0000000e+00    0.0000000e+00    0.0000000e+00    0.0000000e+00                1    0.0000000e+00 
  -1.1081566e+02                0                0    0.0000000e+00    0.0000000e+00    0.0000000e+00    0.0000000e+00    0.0000000e+00    0.0000000e+00                1    0.0000000e+00    0.0000000e+00    0.0000000e+00    0.0000000e+00    0.0000000e+00    0.0000000e+00                1    0.0000000e+00                2    0.0000000e+00    0.0000000e+00    0.0000000e+00    0.0000000e+00    0.0000000e+00    0.0000000e+00                1    0.0000000e+00 
  -1.1030642e+02                0                0    0.0000000e+00    0.0000000e+00    0.0000000e+00    0.0000000e+00    0.0000000e+00    0.0000000e+00                1    0.0000000e+00    0.0000000e+00    0.0000000e+00    0.0000000e+00    0.0000000e+00    0.0000000e+00                1    0.0000000e+00                2    0.0000000e+00    0.0000000e+00    0.0000000e+00    0.0000000e+00    0.0000000e+00    0.0000000e+00                1    0.0000000e+00 
  -1.0980052e+02                0                0    0.0000000e+00    0.0000000e+00    0.0000000e+00    0.0000000e+00    0.0000000e+00    0.0000000e+00                1    0.0000000e+00    0.0000000e+00    0.0000000e+00    0.0000000e+00    0.0000000e+00    0.0000000e+00                1    0.0000000e+00                2    0.0000000e+00    0.0000000e+00    0.0000000e+00    0.0000000e+00    0.0000000e+00    0.0000000e+00                1    0.0000000e+00 
  -1.0929789e+02                0                0    0.0000000e+00    0.0000000e+00    0.0000000e+00    0.0000000e+00    0.0000000e+00    0.0000000e+00                1    0.0000000e+00    0.0000000e+00    0.0000000e+00    0.0000000e+00    0.0000000e+00    0.0000000e+00                1    0.0000000e+00                2    0.0000000e+00    0.0000000e+00    0.0000000e+00    0.0000000e+00    0.0000000e+00    0.0000000e+00                1    0.0000000e+00 
  -1.0879844e+02                0                0    0.0000000e+00    0.0000000e+00    0.0000000e+00    0.0000000e+00    0.0000000e+00    0.0000000e+00                1    0.0000000e+00    0.0000000e+00    0.0000000e+00    0.0000000e+00    0.0000000e+00    0.0000000e+00                1    0.0000000e+00                2    0.0000000e+00    0.0000000e+00    0.0000000e+00    0.0000000e+00    0.0000000e+00    0.0000000e+00                1    0.0000000e+00 
  -1.0830207e+02                0                0    0.0000000e+00    0.0000000e+00    0.0000000e+00    0.0000000e+00    0.0000000e+00    0.0000000e+00                1    0.0000000e+00    0.0000000e+00    0.0000000e+00    0.0000000e+00    0.0000000e+00    0.0000000e+00                1    0.0000000e+00                2    0.0000000e+00    0.0000000e+00    0.0000000e+00    0.0000000e+00    0.0000000e+00    0.0000000e+00                1    0.0000000e+00 
  -1.0780872e+02                0                0    0.0000000e+00    0.0000000e+00    0.0000000e+00    0.0000000e+00    0.0000000e+00    0.0000000e+00                1    0.0000000e+00    0.0000000e+00    0.0000000e+00    0.0000000e+00    0.0000000e+00    0.0000000e+00                1    0.0000000e+00                2    0.0000000e+00    0.0000000e+00    0.0000000e+00    0.0000000e+00    0.0000000e+00    0.0000000e+00                1    0.0000000e+00 
  -1.0731831e+02                0                0    0.0000000e+00    0.0000000e+00    0.0000000e+00    0.0000000e+00    0.0000000e+00    0.0000000e+00                1    0.0000000e+00    0.0000000e+00    0.0000000e+00    0.0000000e+00    0.0000000e+00    0.0000000e+00                1    0.0000000e+00                2    0.0000000e+00    0.0000000e+00    0.0000000e+00    0.0000000e+00    0.0000000e+00    0.0000000e+00                1    0.0000000e+00 
  -1.0683077e+02                0                0    0.0000000e+00    0.0000000e+00    0.0000000e+00    0.0000000e+00    0.0000000e+00    0.0000000e+00                1    0.0000000e+00    0.0000000e+00    0.0000000e+00    0.0000000e+00    0.0000000e+00    0.0000000e+00                1    0.0000000e+00                2    0.0000000e+00    0.0000000e+00    0.0000000e+00    0.0000000e+00    0.0000000e+00    0.0000000e+00                1    0.0000000e+00 
  -1.0634601e+02                0                0    0.0000000e+00    0.0000000e+00    0.0000000e+00    0.0000000e+00    0.0000000e+00    0.0000000e+00                1    0.0000000e+00    0.0000000e+00    0.0000000e+00    0.0000000e+00    0.0000000e+00    0.0000000e+00                1    0.0000000e+00                2    0.0000000e+00    0.0000000e+00    0.0000000e+00    0.0000000e+00    0.0000000e+00    0.0000000e+00                1    0.0000000e+00 
  -1.0586398e+02                0                0    0.0000000e+00    0.0000000e+00    0.0000000e+00    0.0000000e+00    0.0000000e+00    0.0000000e+00                1    0.0000000e+00    0.0000000e+00    0.0000000e+00    0.0000000e+00    0.0000000e+00    0.0000000e+00                1    0.0000000e+00                2    0.0000000e+00    0.0000000e+00    0.0000000e+00    0.0000000e+00    0.0000000e+00    0.0000000e+00                1    0.0000000e+00 
  -1.0538460e+02                0                0    0.0000000e+00    0.0000000e+00    0.0000000e+00    0.0000000e+00    0.0000000e+00    0.0000000e+00                1    0.0000000e+00    0.0000000e+00    0.0000000e+00    0.0000000e+00    0.0000000e+00    0.0000000e+00                1    0.0000000e+00                2    0.0000000e+00    0.0000000e+00    0.0000000e+00    0.0000000e+00    0.0000000e+00    0.0000000e+00                1    0.0000000e+00 
  -1.0490780e+02                0                0    0.0000000e+00    0.0000000e+00    0.0000000e+00    0.0000000e+00    0.0000000e+00    0.0000000e+00                1    0.0000000e+00    0.0000000e+00    0.0000000e+00    0.0000000e+00    0.0000000e+00    0.0000000e+00                1    0.0000000e+00                2    0.0000000e+00    0.0000000e+00    0.0000000e+00    0.0000000e+00    0.0000000e+00    0.0000000e+00                1    0.0000000e+00 
  -1.0443354e+02                0                0    0.0000000e+00    0.0000000e+00    0.0000000e+00    0.0000000e+00    0.0000000e+00    0.0000000e+00                1    0.0000000e+00    0.0000000e+00    0.0000000e+00    0.0000000e+00    0.0000000e+00    0.0000000e+00                1    0.0000000e+00                2    0.0000000e+00    0.0000000e+00    0.0000000e+00    0.0000000e+00    0.0000000e+00    0.0000000e+00                1    0.0000000e+00 
  -1.0396174e+02                0                0    0.0000000e+00    0.0000000e+00    0.0000000e+00    0.0000000e+00    0.0000000e+00    0.0000000e+00                1    0.0000000e+00    0.0000000e+00    0.0000000e+00    0.0000000e+00    0.0000000e+00    0.0000000e+00                1    0.0000000e+00                2    0.0000000e+00    0.0000000e+00    0.0000000e+00    0.0000000e+00    0.0000000e+00    0.0000000e+00                1    0.0000000e+00 
  -1.0349235e+02                0                0    0.0000000e+00    0.0000000e+00    0.0000000e+00    0.0000000e+00    0.0000000e+00    0.0000000e+00                1    0.0000000e+00    0.0000000e+00    0.0000000e+00    0.0000000e+00    0.0000000e+00    0.0000000e+00                1    0.0000000e+00                2    0.0000000e+00    0.0000000e+00    0.0000000e+00    0.0000000e+00    0.0000000e+00    0.0000000e+00                1    0.0000000e+00 
  -1.0302529e+02                0                0    0.0000000e+00    0.0000000e+00    0.0000000e+00    0.0000000e+00    0.0000000e+00    0.0000000e+00                1    0.0000000e+00    0.0000000e+00    0.0000000e+00    0.0000000e+00    0.0000000e+00    0.0000000e+00                1    0.0000000e+00                2    0.0000000e+00    0.0000000e+00    0.0000000e+00    0.0000000e+00    0.0000000e+00    0.0000000e+00                1    0.0000000e+00 
  -1.0256053e+02                0                0    0.0000000e+00    0.0000000e+00    0.0000000e+00    0.0000000e+00    0.0000000e+00    0.0000000e+00                1    0.0000000e+00    0.0000000e+00    0.0000000e+00    0.0000000e+00    0.0000000e+00    0.0000000e+00                1    0.0000000e+00                2    0.0000000e+00    0.0000000e+00    0.0000000e+00    0.0000000e+00    0.0000000e+00    0.0000000e+00                1    0.0000000e+00 
  -1.0209800e+02                0                0    0.0000000e+00    0.0000000e+00    0.0000000e+00    0.0000000e+00    0.0000000e+00    0.0000000e+00                1    0.0000000e+00    0.0000000e+00    0.0000000e+00    0.0000000e+00    0.0000000e+00    0.0000000e+00                1    0.0000000e+00                2    0.0000000e+00    0.0000000e+00    0.0000000e+00    0.0000000e+00    0.0000000e+00    0.0000000e+00                1    0.0000000e+00 
  -1.0163764e+02                0                0    0.0000000e+00    0.0000000e+00    0.0000000e+00    0.0000000e+00    0.0000000e+00    0.0000000e+00                1    0.0000000e+00    0.0000000e+00    0.0000000e+00    0.0000000e+00    0.0000000e+00    0.0000000e+00                1    0.0000000e+00                2    0.0000000e+00    0.0000000e+00    0.0000000e+00    0.0000000e+00    0.0000000e+00    0.0000000e+00                1    0.0000000e+00 
  -1.0117943e+02                0                0    0.0000000e+00    0.0000000e+00    0.0000000e+00    0.0000000e+00    0.0000000e+00    0.0000000e+00                1    0.0000000e+00    0.0000000e+00    0.0000000e+00    0.0000000e+00    0.0000000e+00    0.0000000e+00                1    0.0000000e+00                2    0.0000000e+00    0.0000000e+00    0.0000000e+00    0.0000000e+00    0.0000000e+00    0.0000000e+00                1    0.0000000e+00 
  -1.0072328e+02                0                0    0.0000000e+00    0.0000000e+00    0.0000000e+00    0.0000000e+00    0.0000000e+00    0.0000000e+00                1    0.0000000e+00    0.0000000e+00    0.0000000e+00    0.0000000e+00    0.0000000e+00    0.0000000e+00                1    0.0000000e+00                2    0.0000000e+00    0.0000000e+00    0.0000000e+00    0.0000000e+00    0.0000000e+00    0.0000000e+00                1    0.0000000e+00 
  -1.0026915e+02                0                0    0.0000000e+00    0.0000000e+00    0.0000000e+00    0.0000000e+00    0.0000000e+00    0.0000000e+00                1    0.0000000e+00    0.0000000e+00    0.0000000e+00    0.0000000e+00    0.0000000e+00    0.0000000e+00                1    0.0000000e+00                2    0.0000000e+00    0.0000000e+00    0.0000000e+00    0.0000000e+00    0.0000000e+00    0.0000000e+00                1    0.0000000e+00 
  -9.9817011e+01                0                0    0.0000000e+00    0.0000000e+00    0.0000000e+00    0.0000000e+00    0.0000000e+00    0.0000000e+00                1    0.0000000e+00    0.0000000e+00    0.0000000e+00    0.0000000e+00    0.0000000e+00    0.0000000e+00                1    0.0000000e+00                2    0.0000000e+00    0.0000000e+00    0.0000000e+00    0.0000000e+00    0.0000000e+00    0.0000000e+00                1    0.0000000e+00 
  -9.9366792e+01                0                0    0.0000000e+00    0.0000000e+00    0.0000000e+00    0.0000000e+00    0.0000000e+00    0.0000000e+00                1    0.0000000e+00    0.0000000e+00    0.0000000e+00    0.0000000e+00    0.0000000e+00    0.0000000e+00                1    0.0000000e+00                2    0.0000000e+00    0.0000000e+00    0.0000000e+00    0.0000000e+00    0.0000000e+00    0.0000000e+00                1    0.0000000e+00 
  -9.8918464e+01                0                0    0.0000000e+00    0.0000000e+00    0.0000000e+00    0.0000000e+00    0.0000000e+00    0.0000000e+00                1    0.0000000e+00    0.0000000e+00    0.0000000e+00    0.0000000e+00    0.0000000e+00    0.0000000e+00                1    0.0000000e+00                2    0.0000000e+00    0.0000000e+00    0.0000000e+00    0.0000000e+00    0.0000000e+00    0.0000000e+00                1    0.0000000e+00 
  -9.8471966e+01                0                0    0.0000000e+00    0.0000000e+00    0.0000000e+00    0.0000000e+00    0.0000000e+00    0.0000000e+00                1    0.0000000e+00    0.0000000e+00    0.0000000e+00    0.0000000e+00    0.0000000e+00    0.0000000e+00                1    0.0000000e+00                2    0.0000000e+00    0.0000000e+00    0.0000000e+00    0.0000000e+00    0.0000000e+00    0.0000000e+00                1    0.0000000e+00 
  -9.8027267e+01                0                0    0.0000000e+00    0.0000000e+00    0.0000000e+00    0.0000000e+00    0.0000000e+00    0.0000000e+00                1    0.0000000e+00    0.0000000e+00    0.0000000e+00    0.0000000e+00    0.0000000e+00    0.0000000e+00                1    0.0000000e+00                2    0.0000000e+00    0.0000000e+00    0.0000000e+00    0.0000000e+00    0.0000000e+00    0.0000000e+00                1    0.0000000e+00 
  -9.7584316e+01                0                0    0.0000000e+00    0.0000000e+00    0.0000000e+00    0.0000000e+00    0.0000000e+00    0.0000000e+00                1    0.0000000e+00    0.0000000e+00    0.0000000e+00    0.0000000e+00    0.0000000e+00    0.0000000e+00                1    0.0000000e+00                2    0.0000000e+00    0.0000000e+00    0.0000000e+00    0.0000000e+00    0.0000000e+00    0.0000000e+00                1    0.0000000e+00 
  -9.7143069e+01                0                0    0.0000000e+00    0.0000000e+00    0.0000000e+00    0.0000000e+00    0.0000000e+00    0.0000000e+00                1    0.0000000e+00    0.0000000e+00    0.0000000e+00    0.0000000e+00    0.0000000e+00    0.0000000e+00                1    0.0000000e+00                2    0.0000000e+00    0.0000000e+00    0.0000000e+00    0.0000000e+00    0.0000000e+00    0.0000000e+00                1    0.0000000e+00 
  -9.6703497e+01                0                0    0.0000000e+00    0.0000000e+00    0.0000000e+00    0.0000000e+00    0.0000000e+00    0.0000000e+00                1    0.0000000e+00    0.0000000e+00    0.0000000e+00    0.0000000e+00    0.0000000e+00    0.0000000e+00                1    0.0000000e+00                2    0.0000000e+00    0.0000000e+00    0.0000000e+00    0.0000000e+00    0.0000000e+00    0.0000000e+00                1    0.0000000e+00 
  -9.6265535e+01                0                0    0.0000000e+00    0.0000000e+00    0.0000000e+00    0.0000000e+00    0.0000000e+00    0.0000000e+00                1    0.0000000e+00    0.0000000e+00    0.0000000e+00    0.0000000e+00    0.0000000e+00    0.0000000e+00                1    0.0000000e+00                2    0.0000000e+00    0.0000000e+00    0.0000000e+00    0.0000000e+00    0.0000000e+00    0.0000000e+00                1    0.0000000e+00 
  -9.5829177e+01                0                0    0.0000000e+00    0.0000000e+00    0.0000000e+00    0.0000000e+00    0.0000000e+00    0.0000000e+00                1    0.0000000e+00    0.0000000e+00    0.0000000e+00    0.0000000e+00    0.0000000e+00    0.0000000e+00                1    0.0000000e+00                2    0.0000000e+00    0.0000000e+00    0.0000000e+00    0.0000000e+00    0.0000000e+00    0.0000000e+00                1    0.0000000e+00 
  -9.5394356e+01                0                0    0.0000000e+00    0.0000000e+00    0.0000000e+00    0.0000000e+00    0.0000000e+00    0.0000000e+00                1    0.0000000e+00    0.0000000e+00    0.0000000e+00    0.0000000e+00    0.0000000e+00    0.0000000e+00                1    0.0000000e+00                2    0.0000000e+00    0.0000000e+00    0.0000000e+00    0.0000000e+00    0.0000000e+00    0.0000000e+00                1    0.0000000e+00 
  -9.4961038e+01                0                0    0.0000000e+00    0.0000000e+00    0.0000000e+00    0.0000000e+00    0.0000000e+00    0.0000000e+00                1    0.0000000e+00    0.0000000e+00    0.0000000e+00    0.0000000e+00    0.0000000e+00    0.0000000e+00                1    0.0000000e+00                2    0.0000000e+00    0.0000000e+00    0.0000000e+00    0.0000000e+00    0.0000000e+00    0.0000000e+00                1    0.0000000e+00 
  -9.4529204e+01                0                0    0.0000000e+00    0.0000000e+00    0.0000000e+00    0.0000000e+00    0.0000000e+00    0.0000000e+00                1    0.0000000e+00    0.0000000e+00    0.0000000e+00    0.0000000e+00    0.0000000e+00    0.0000000e+00                1    0.0000000e+00                2    0.0000000e+00    0.0000000e+00    0.0000000e+00    0.0000000e+00    0.0000000e+00    0.0000000e+00                1    0.0000000e+00 
  -9.4098795e+01                0                0    0.0000000e+00    0.0000000e+00    0.0000000e+00    0.0000000e+00    0.0000000e+00    0.0000000e+00                1    0.0000000e+00    0.0000000e+00    0.0000000e+00    0.0000000e+00    0.0000000e+00    0.0000000e+00                1    0.0000000e+00                2    0.0000000e+00    0.0000000e+00    0.0000000e+00    0.0000000e+00    0.0000000e+00    0.0000000e+00                1    0.0000000e+00 
  -9.3669779e+01                0                0    0.0000000e+00    0.0000000e+00    0.0000000e+00    0.0000000e+00    0.0000000e+00    0.0000000e+00                1    0.0000000e+00    0.0000000e+00    0.0000000e+00    0.0000000e+00    0.0000000e+00    0.0000000e+00                1    0.0000000e+00                2    0.0000000e+00    0.0000000e+00    0.0000000e+00    0.0000000e+00    0.0000000e+00    0.0000000e+00                1    0.0000000e+00 
  -9.3242139e+01                0                0    0.0000000e+00    0.0000000e+00    0.0000000e+00    0.0000000e+00    0.0000000e+00    0.0000000e+00                1    0.0000000e+00    0.0000000e+00    0.0000000e+00    0.0000000e+00    0.0000000e+00    0.0000000e+00                1    0.0000000e+00                2    0.0000000e+00    0.0000000e+00    0.0000000e+00    0.0000000e+00    0.0000000e+00    0.0000000e+00                1    0.0000000e+00 
  -9.2815820e+01                0                0    0.0000000e+00    0.0000000e+00    0.0000000e+00    0.0000000e+00    0.0000000e+00    0.0000000e+00                1    0.0000000e+00    0.0000000e+00    0.0000000e+00    0.0000000e+00    0.0000000e+00    0.0000000e+00                1    0.0000000e+00                2    0.0000000e+00    0.0000000e+00    0.0000000e+00    0.0000000e+00    0.0000000e+00    0.0000000e+00                1    0.0000000e+00 
  -9.2390790e+01                0                0    0.0000000e+00    0.0000000e+00    0.0000000e+00    0.0000000e+00    0.0000000e+00    0.0000000e+00                1    0.0000000e+00    0.0000000e+00    0.0000000e+00    0.0000000e+00    0.0000000e+00    0.0000000e+00                1    0.0000000e+00                2    0.0000000e+00    0.0000000e+00    0.0000000e+00    0.0000000e+00    0.0000000e+00    0.0000000e+00                1    0.0000000e+00 
  -9.1967022e+01                0                0    0.0000000e+00    0.0000000e+00    0.0000000e+00    0.0000000e+00    0.0000000e+00    0.0000000e+00                1    0.0000000e+00    0.0000000e+00    0.0000000e+00    0.0000000e+00    0.0000000e+00    0.0000000e+00                1    0.0000000e+00                2    0.0000000e+00    0.0000000e+00    0.0000000e+00    0.0000000e+00    0.0000000e+00    0.0000000e+00                1    0.0000000e+00 
  -9.1544487e+01                0                0    0.0000000e+00    0.0000000e+00    0.0000000e+00    0.0000000e+00    0.0000000e+00    0.0000000e+00                1    0.0000000e+00    0.0000000e+00    0.0000000e+00    0.0000000e+00    0.0000000e+00    0.0000000e+00                1    0.0000000e+00                2    0.0000000e+00    0.0000000e+00    0.0000000e+00    0.0000000e+00    0.0000000e+00    0.0000000e+00                1    0.0000000e+00 
  -9.1123141e+01                0                0    0.0000000e+00    0.0000000e+00    0.0000000e+00    0.0000000e+00    0.0000000e+00    0.0000000e+00                1    0.0000000e+00    0.0000000e+00    0.0000000e+00    0.0000000e+00    0.0000000e+00    0.0000000e+00                1    0.0000000e+00                2    0.0000000e+00    0.0000000e+00    0.0000000e+00    0.0000000e+00    0.0000000e+00    0.0000000e+00                1    0.0000000e+00 
  -9.0702955e+01                0                0    0.0000000e+00    0.0000000e+00    0.0000000e+00    0.0000000e+00    0.0000000e+00    0.0000000e+00                1    0.0000000e+00    0.0000000e+00    0.0000000e+00    0.0000000e+00    0.0000000e+00    0.0000000e+00                1    0.0000000e+00                2    0.0000000e+00    0.0000000e+00    0.0000000e+00    0.0000000e+00    0.0000000e+00    0.0000000e+00                1    0.0000000e+00 
  -9.0283896e+01                0                0    0.0000000e+00    0.0000000e+00    0.0000000e+00    0.0000000e+00    0.0000000e+00    0.0000000e+00                1    0.0000000e+00    0.0000000e+00    0.0000000e+00    0.0000000e+00    0.0000000e+00    0.0000000e+00                1    0.0000000e+00                2    0.0000000e+00    0.0000000e+00    0.0000000e+00    0.0000000e+00    0.0000000e+00    0.0000000e+00                1    0.0000000e+00 
  -8.9865945e+01                0                0    0.0000000e+00    0.0000000e+00    0.0000000e+00    0.0000000e+00    0.0000000e+00    0.0000000e+00                1    0.0000000e+00    0.0000000e+00    0.0000000e+00    0.0000000e+00    0.0000000e+00    0.0000000e+00                1    0.0000000e+00                2    0.0000000e+00    0.0000000e+00    0.0000000e+00    0.0000000e+00    0.0000000e+00    0.0000000e+00                1    0.0000000e+00 
  -8.9449062e+01                0                0    0.0000000e+00    0.0000000e+00    0.0000000e+00    0.0000000e+00    0.0000000e+00    0.0000000e+00                1    0.0000000e+00    0.0000000e+00    0.0000000e+00    0.0000000e+00    0.0000000e+00    0.0000000e+00                1    0.0000000e+00                2    0.0000000e+00    0.0000000e+00    0.0000000e+00    0.0000000e+00    0.0000000e+00    0.0000000e+00                1    0.0000000e+00 
  -8.9033215e+01                0                0    0.0000000e+00    0.0000000e+00    0.0000000e+00    0.0000000e+00    0.0000000e+00    0.0000000e+00                1    0.0000000e+00    0.0000000e+00    0.0000000e+00    0.0000000e+00    0.0000000e+00    0.0000000e+00                1    0.0000000e+00                2    0.0000000e+00    0.0000000e+00    0.0000000e+00    0.0000000e+00    0.0000000e+00    0.0000000e+00                1    0.0000000e+00 
  -8.8618375e+01                0                0    0.0000000e+00    0.0000000e+00    0.0000000e+00    0.0000000e+00    0.0000000e+00    0.0000000e+00                1    0.0000000e+00    0.0000000e+00    0.0000000e+00    0.0000000e+00    0.0000000e+00    0.0000000e+00                1    0.0000000e+00                2    0.0000000e+00    0.0000000e+00    0.0000000e+00    0.0000000e+00    0.0000000e+00    0.0000000e+00                1    0.0000000e+00 
  -8.8204513e+01                0                0    0.0000000e+00    0.0000000e+00    0.0000000e+00    0.0000000e+00    0.0000000e+00    0.0000000e+00                1    0.0000000e+00    0.0000000e+00    0.0000000e+00    0.0000000e+00    0.0000000e+00    0.0000000e+00                1    0.0000000e+00                2    0.0000000e+00    0.0000000e+00    0.0000000e+00    0.0000000e+00    0.0000000e+00    0.0000000e+00                1    0.0000000e+00 
  -8.7791601e+01                0                0    0.0000000e+00    0.0000000e+00    0.0000000e+00    0.0000000e+00    0.0000000e+00    0.0000000e+00                1    0.0000000e+00    0.0000000e+00    0.0000000e+00    0.0000000e+00    0.0000000e+00    0.0000000e+00                1    0.0000000e+00                2    0.0000000e+00    0.0000000e+00    0.0000000e+00    0.0000000e+00    0.0000000e+00    0.0000000e+00                1    0.0000000e+00 
  -8.7618600e+01                0                0    0.0000000e+00    0.0000000e+00    0.0000000e+00    0.0000000e+00    0.0000000e+00    0.0000000e+00                1    0.0000000e+00    0.0000000e+00    0.0000000e+00    0.0000000e+00    0.0000000e+00    0.0000000e+00                1    0.0000000e+00                2    0.0000000e+00    0.0000000e+00    0.0000000e+00    0.0000000e+00    0.0000000e+00    0.0000000e+00                1    0.0000000e+00 
  -8.7402349e+01                0                0    0.0000000e+00    0.0000000e+00    0.0000000e+00    0.0000000e+00    0.0000000e+00    0.0000000e+00                1    0.0000000e+00    0.0000000e+00    0.0000000e+00    0.0000000e+00    0.0000000e+00    0.0000000e+00                1    0.0000000e+00                2    0.0000000e+00    0.0000000e+00    0.0000000e+00    0.0000000e+00    0.0000000e+00    0.0000000e+00                1    0.0000000e+00 
  -8.7132035e+01                0                0    0.0000000e+00    0.0000000e+00    0.0000000e+00    0.0000000e+00    0.0000000e+00    0.0000000e+00                1    0.0000000e+00    0.0000000e+00    0.0000000e+00    0.0000000e+00    0.0000000e+00    0.0000000e+00                1    0.0000000e+00                2    0.0000000e+00    0.0000000e+00    0.0000000e+00    0.0000000e+00    0.0000000e+00    0.0000000e+00                1    0.0000000e+00 
  -8.6794142e+01                0                0    0.0000000e+00    0.0000000e+00    0.0000000e+00    0.0000000e+00    0.0000000e+00    0.0000000e+00                1    0.0000000e+00    0.0000000e+00    0.0000000e+00    0.0000000e+00    0.0000000e+00    0.0000000e+00                1    0.0000000e+00                2    0.0000000e+00    0.0000000e+00    0.0000000e+00    0.0000000e+00    0.0000000e+00    0.0000000e+00                1    0.0000000e+00 
  -8.6384342e+01                0                0    0.0000000e+00    0.0000000e+00    0.0000000e+00    0.0000000e+00    0.0000000e+00    0.0000000e+00                1    0.0000000e+00    0.0000000e+00    0.0000000e+00    0.0000000e+00    0.0000000e+00    0.0000000e+00                1    0.0000000e+00                2    0.0000000e+00    0.0000000e+00    0.0000000e+00    0.0000000e+00    0.0000000e+00    0.0000000e+00                1    0.0000000e+00 
  -8.5975299e+01                0                0    0.0000000e+00    0.0000000e+00    0.0000000e+00    0.0000000e+00    0.0000000e+00    0.0000000e+00                1    0.0000000e+00    0.0000000e+00    0.0000000e+00    0.0000000e+00    0.0000000e+00    0.0000000e+00                1    0.0000000e+00                2    0.0000000e+00    0.0000000e+00    0.0000000e+00    0.0000000e+00    0.0000000e+00    0.0000000e+00                1    0.0000000e+00 
  -8.5567055e+01                0                0    0.0000000e+00    0.0000000e+00    0.0000000e+00    0.0000000e+00    0.0000000e+00    0.0000000e+00                1    0.0000000e+00    0.0000000e+00    0.0000000e+00    0.0000000e+00    0.0000000e+00    0.0000000e+00                1    0.0000000e+00                2    0.0000000e+00    0.0000000e+00    0.0000000e+00    0.0000000e+00    0.0000000e+00    0.0000000e+00                1    0.0000000e+00 
  -8.5159581e+01                0                0    0.0000000e+00    0.0000000e+00    0.0000000e+00    0.0000000e+00    0.0000000e+00    0.0000000e+00                1    0.0000000e+00    0.0000000e+00    0.0000000e+00    0.0000000e+00    0.0000000e+00    0.0000000e+00                1    0.0000000e+00                2    0.0000000e+00    0.0000000e+00    0.0000000e+00    0.0000000e+00    0.0000000e+00    0.0000000e+00                1    0.0000000e+00 
  -8.4752853e+01                0                0    0.0000000e+00    0.0000000e+00    0.0000000e+00    0.0000000e+00    0.0000000e+00    0.0000000e+00                1    0.0000000e+00    0.0000000e+00    0.0000000e+00    0.0000000e+00    0.0000000e+00    0.0000000e+00                1    0.0000000e+00                2    0.0000000e+00    0.0000000e+00    0.0000000e+00    0.0000000e+00    0.0000000e+00    0.0000000e+00                1    0.0000000e+00 
  -8.4346842e+01                0                0    0.0000000e+00    0.0000000e+00    0.0000000e+00    0.0000000e+00    0.0000000e+00    0.0000000e+00                1    0.0000000e+00    0.0000000e+00    0.0000000e+00    0.0000000e+00    0.0000000e+00    0.0000000e+00                1    0.0000000e+00                2    0.0000000e+00    0.0000000e+00    0.0000000e+00    0.0000000e+00    0.0000000e+00    0.0000000e+00                1    0.0000000e+00 
  -8.3941524e+01                0                0    0.0000000e+00    0.0000000e+00    0.0000000e+00    0.0000000e+00    0.0000000e+00    0.0000000e+00                1    0.0000000e+00    0.0000000e+00    0.0000000e+00    0.0000000e+00    0.0000000e+00    0.0000000e+00                1    0.0000000e+00                2    0.0000000e+00    0.0000000e+00    0.0000000e+00    0.0000000e+00    0.0000000e+00    0.0000000e+00                1    0.0000000e+00 
  -8.3536873e+01                0                0    0.0000000e+00    0.0000000e+00    0.0000000e+00    0.0000000e+00    0.0000000e+00    0.0000000e+00                1    0.0000000e+00    0.0000000e+00    0.0000000e+00    0.0000000e+00    0.0000000e+00    0.0000000e+00                1    0.0000000e+00                2    0.0000000e+00    0.0000000e+00    0.0000000e+00    0.0000000e+00    0.0000000e+00    0.0000000e+00                1    0.0000000e+00 
  -8.3132862e+01                0                0    0.0000000e+00    0.0000000e+00    0.0000000e+00    0.0000000e+00    0.0000000e+00    0.0000000e+00                1    0.0000000e+00    0.0000000e+00    0.0000000e+00    0.0000000e+00    0.0000000e+00    0.0000000e+00                1    0.0000000e+00                2    0.0000000e+00    0.0000000e+00    0.0000000e+00    0.0000000e+00    0.0000000e+00    0.0000000e+00                1    0.0000000e+00 
  -8.2729466e+01                0                0    0.0000000e+00    0.0000000e+00    0.0000000e+00    0.0000000e+00    0.0000000e+00    0.0000000e+00                1    0.0000000e+00    0.0000000e+00    0.0000000e+00    0.0000000e+00    0.0000000e+00    0.0000000e+00                1    0.0000000e+00                2    0.0000000e+00    0.0000000e+00    0.0000000e+00    0.0000000e+00    0.0000000e+00    0.0000000e+00                1    0.0000000e+00 
  -8.2326660e+01                0                0    0.0000000e+00    0.0000000e+00    0.0000000e+00    0.0000000e+00    0.0000000e+00    0.0000000e+00                1    0.0000000e+00    0.0000000e+00    0.0000000e+00    0.0000000e+00    0.0000000e+00    0.0000000e+00                1    0.0000000e+00                2    0.0000000e+00    0.0000000e+00    0.0000000e+00    0.0000000e+00    0.0000000e+00    0.0000000e+00                1    0.0000000e+00 
  -8.1924418e+01                0                0    0.0000000e+00    0.0000000e+00    0.0000000e+00    0.0000000e+00    0.0000000e+00    0.0000000e+00                1    0.0000000e+00    0.0000000e+00    0.0000000e+00    0.0000000e+00    0.0000000e+00    0.0000000e+00                1    0.0000000e+00                2    0.0000000e+00    0.0000000e+00    0.0000000e+00    0.0000000e+00    0.0000000e+00    0.0000000e+00                1    0.0000000e+00 
  -8.1522716e+01                0                0    0.0000000e+00    0.0000000e+00    0.0000000e+00    0.0000000e+00    0.0000000e+00    0.0000000e+00                1    0.0000000e+00    0.0000000e+00    0.0000000e+00    0.0000000e+00    0.0000000e+00    0.0000000e+00                1    0.0000000e+00                2    0.0000000e+00    0.0000000e+00    0.0000000e+00    0.0000000e+00    0.0000000e+00    0.0000000e+00                1    0.0000000e+00 
  -8.1121529e+01                0                0    0.0000000e+00    0.0000000e+00    0.0000000e+00    0.0000000e+00    0.0000000e+00    0.0000000e+00                1    0.0000000e+00    0.0000000e+00    0.0000000e+00    0.0000000e+00    0.0000000e+00    0.0000000e+00                1    0.0000000e+00                2    0.0000000e+00    0.0000000e+00    0.0000000e+00    0.0000000e+00    0.0000000e+00    0.0000000e+00                1    0.0000000e+00 
  -8.0720831e+01                0                0    0.0000000e+00    0.0000000e+00    0.0000000e+00    0.0000000e+00    0.0000000e+00    0.0000000e+00                1    0.0000000e+00    0.0000000e+00    0.0000000e+00    0.0000000e+00    0.0000000e+00    0.0000000e+00                1    0.0000000e+00                2    0.0000000e+00    0.0000000e+00    0.0000000e+00    0.0000000e+00    0.0000000e+00    0.0000000e+00                1    0.0000000e+00 
  -8.0320599e+01                0                0    0.0000000e+00    0.0000000e+00    0.0000000e+00    0.0000000e+00    0.0000000e+00    0.0000000e+00                1    0.0000000e+00    0.0000000e+00    0.0000000e+00    0.0000000e+00    0.0000000e+00    0.0000000e+00                1    0.0000000e+00                2    0.0000000e+00    0.0000000e+00    0.0000000e+00    0.0000000e+00    0.0000000e+00    0.0000000e+00                1    0.0000000e+00 
  -7.9920808e+01                0                0    0.0000000e+00    0.0000000e+00    0.0000000e+00    0.0000000e+00    0.0000000e+00    0.0000000e+00                1    0.0000000e+00    0.0000000e+00    0.0000000e+00    0.0000000e+00    0.0000000e+00    0.0000000e+00                1    0.0000000e+00                2    0.0000000e+00    0.0000000e+00    0.0000000e+00    0.0000000e+00    0.0000000e+00    0.0000000e+00                1    0.0000000e+00 
  -7.9521433e+01                0                0    0.0000000e+00    0.0000000e+00    0.0000000e+00    0.0000000e+00    0.0000000e+00    0.0000000e+00                1    0.0000000e+00    0.0000000e+00    0.0000000e+00    0.0000000e+00    0.0000000e+00    0.0000000e+00                1    0.0000000e+00                2    0.0000000e+00    0.0000000e+00    0.0000000e+00    0.0000000e+00    0.0000000e+00    0.0000000e+00                1    0.0000000e+00 
  -7.9122450e+01                0                0    0.0000000e+00    0.0000000e+00    0.0000000e+00    0.0000000e+00    0.0000000e+00    0.0000000e+00                1    0.0000000e+00    0.0000000e+00    0.0000000e+00    0.0000000e+00    0.0000000e+00    0.0000000e+00                1    0.0000000e+00                2    0.0000000e+00    0.0000000e+00    0.0000000e+00    0.0000000e+00    0.0000000e+00    0.0000000e+00                1    0.0000000e+00 
  -7.8723835e+01                0                0    0.0000000e+00    0.0000000e+00    0.0000000e+00    0.0000000e+00    0.0000000e+00    0.0000000e+00                1    0.0000000e+00    0.0000000e+00    0.0000000e+00    0.0000000e+00    0.0000000e+00    0.0000000e+00                1    0.0000000e+00                2    0.0000000e+00    0.0000000e+00    0.0000000e+00    0.0000000e+00    0.0000000e+00    0.0000000e+00                1    0.0000000e+00 
  -7.8325564e+01                0                0    0.0000000e+00    0.0000000e+00    0.0000000e+00    0.0000000e+00    0.0000000e+00    0.0000000e+00                1    0.0000000e+00    0.0000000e+00    0.0000000e+00    0.0000000e+00    0.0000000e+00    0.0000000e+00                1    0.0000000e+00                2    0.0000000e+00    0.0000000e+00    0.0000000e+00    0.0000000e+00    0.0000000e+00    0.0000000e+00                1    0.0000000e+00 
  -7.7927612e+01                0                0    0.0000000e+00    0.0000000e+00    0.0000000e+00    0.0000000e+00    0.0000000e+00    0.0000000e+00                1    0.0000000e+00    0.0000000e+00    0.0000000e+00    0.0000000e+00    0.0000000e+00    0.0000000e+00                1    0.0000000e+00                2    0.0000000e+00    0.0000000e+00    0.0000000e+00    0.0000000e+00    0.0000000e+00    0.0000000e+00                1    0.0000000e+00 
  -7.7529955e+01                0                0    0.0000000e+00    0.0000000e+00    0.0000000e+00    0.0000000e+00    0.0000000e+00    0.0000000e+00                1    0.0000000e+00    0.0000000e+00    0.0000000e+00    0.0000000e+00    0.0000000e+00    0.0000000e+00                1    0.0000000e+00                2    0.0000000e+00    0.0000000e+00    0.0000000e+00    0.0000000e+00    0.0000000e+00    0.0000000e+00                1    0.0000000e+00 
  -7.7132570e+01                0                0    0.0000000e+00    0.0000000e+00    0.0000000e+00    0.0000000e+00    0.0000000e+00    0.0000000e+00                1    0.0000000e+00    0.0000000e+00    0.0000000e+00    0.0000000e+00    0.0000000e+00    0.0000000e+00                1    0.0000000e+00                2    0.0000000e+00    0.0000000e+00    0.0000000e+00    0.0000000e+00    0.0000000e+00    0.0000000e+00                1    0.0000000e+00 
  -7.6880145e+01                0                0    0.0000000e+00    0.0000000e+00    0.0000000e+00    0.0000000e+00    0.0000000e+00    0.0000000e+00                1    0.0000000e+00    0.0000000e+00    0.0000000e+00    0.0000000e+00    0.0000000e+00    0.0000000e+00                1    0.0000000e+00                2    0.0000000e+00    0.0000000e+00    0.0000000e+00    0.0000000e+00    0.0000000e+00    0.0000000e+00                1    0.0000000e+00 
  -7.6564613e+01                0                0    0.0000000e+00    0.0000000e+00    0.0000000e+00    0.0000000e+00    0.0000000e+00    0.0000000e+00                1    0.0000000e+00    0.0000000e+00    0.0000000e+00    0.0000000e+00    0.0000000e+00    0.0000000e+00                1    0.0000000e+00                2    0.0000000e+00    0.0000000e+00    0.0000000e+00    0.0000000e+00    0.0000000e+00    0.0000000e+00                1    0.0000000e+00 
  -7.6170199e+01                0                0    0.0000000e+00    0.0000000e+00    0.0000000e+00    0.0000000e+00    0.0000000e+00    0.0000000e+00                1    0.0000000e+00    0.0000000e+00    0.0000000e+00    0.0000000e+00    0.0000000e+00    0.0000000e+00                1    0.0000000e+00                2    0.0000000e+00    0.0000000e+00    0.0000000e+00    0.0000000e+00    0.0000000e+00    0.0000000e+00                1    0.0000000e+00 
  -7.5773562e+01                0                0    0.0000000e+00    0.0000000e+00    0.0000000e+00    0.0000000e+00    0.0000000e+00    0.0000000e+00                1    0.0000000e+00    0.0000000e+00    0.0000000e+00    0.0000000e+00    0.0000000e+00    0.0000000e+00                1    0.0000000e+00                2    0.0000000e+00    0.0000000e+00    0.0000000e+00    0.0000000e+00    0.0000000e+00    0.0000000e+00                1    0.0000000e+00 
  -7.5377090e+01                0                0    0.0000000e+00    0.0000000e+00    0.0000000e+00    0.0000000e+00    0.0000000e+00    0.0000000e+00                1    0.0000000e+00    0.0000000e+00    0.0000000e+00    0.0000000e+00    0.0000000e+00    0.0000000e+00                1    0.0000000e+00                2    0.0000000e+00    0.0000000e+00    0.0000000e+00    0.0000000e+00    0.0000000e+00    0.0000000e+00                1    0.0000000e+00 
  -7.4980759e+01                0                0    0.0000000e+00    0.0000000e+00    0.0000000e+00    0.0000000e+00    0.0000000e+00    0.0000000e+00                1    0.0000000e+00    0.0000000e+00    0.0000000e+00    0.0000000e+00    0.0000000e+00    0.0000000e+00                1    0.0000000e+00                2    0.0000000e+00    0.0000000e+00    0.0000000e+00    0.0000000e+00    0.0000000e+00    0.0000000e+00                1    0.0000000e+00 
  -7.4584545e+01                0                0    0.0000000e+00    0.0000000e+00    0.0000000e+00    0.0000000e+00    0.0000000e+00    0.0000000e+00                1    0.0000000e+00    0.0000000e+00    0.0000000e+00    0.0000000e+00    0.0000000e+00    0.0000000e+00                1    0.0000000e+00                2    0.0000000e+00    0.0000000e+00    0.0000000e+00    0.0000000e+00    0.0000000e+00    0.0000000e+00                1    0.0000000e+00 
  -7.4188425e+01                0                0    0.0000000e+00    0.0000000e+00    0.0000000e+00    0.0000000e+00    0.0000000e+00    0.0000000e+00                1    0.0000000e+00    0.0000000e+00    0.0000000e+00    0.0000000e+00    0.0000000e+00    0.0000000e+00                1    0.0000000e+00                2    0.0000000e+00    0.0000000e+00    0.0000000e+00    0.0000000e+00    0.0000000e+00    0.0000000e+00                1    0.0000000e+00 
  -7.3792373e+01                0                0    0.0000000e+00    0.0000000e+00    0.0000000e+00    0.0000000e+00    0.0000000e+00    0.0000000e+00                1    0.0000000e+00    0.0000000e+00    0.0000000e+00    0.0000000e+00    0.0000000e+00    0.0000000e+00                1    0.0000000e+00                2    0.0000000e+00    0.0000000e+00    0.0000000e+00    0.0000000e+00    0.0000000e+00    0.0000000e+00                1    0.0000000e+00 
  -7.3396367e+01                0                0    0.0000000e+00    0.0000000e+00    0.0000000e+00    0.0000000e+00    0.0000000e+00    0.0000000e+00                1    0.0000000e+00    0.0000000e+00    0.0000000e+00    0.0000000e+00    0.0000000e+00    0.0000000e+00                1    0.0000000e+00                2    0.0000000e+00    0.0000000e+00    0.0000000e+00    0.0000000e+00    0.0000000e+00    0.0000000e+00                1    0.0000000e+00 
  -7.3000380e+01                0                0    0.0000000e+00    0.0000000e+00    0.0000000e+00    0.0000000e+00    0.0000000e+00    0.0000000e+00                1    0.0000000e+00    0.0000000e+00    0.0000000e+00    0.0000000e+00    0.0000000e+00    0.0000000e+00                1    0.0000000e+00                2    0.0000000e+00    0.0000000e+00    0.0000000e+00    0.0000000e+00    0.0000000e+00    0.0000000e+00                1    0.0000000e+00 
  -7.2604390e+01                0                0    0.0000000e+00    0.0000000e+00    0.0000000e+00    0.0000000e+00    0.0000000e+00    0.0000000e+00                1    0.0000000e+00    0.0000000e+00    0.0000000e+00    0.0000000e+00    0.0000000e+00    0.0000000e+00                1    0.0000000e+00                2    0.0000000e+00    0.0000000e+00    0.0000000e+00    0.0000000e+00    0.0000000e+00    0.0000000e+00                1    0.0000000e+00 
  -7.2208371e+01                0                0    0.0000000e+00    0.0000000e+00    0.0000000e+00    0.0000000e+00    0.0000000e+00    0.0000000e+00                1    0.0000000e+00    0.0000000e+00    0.0000000e+00    0.0000000e+00    0.0000000e+00    0.0000000e+00                1    0.0000000e+00                2    0.0000000e+00    0.0000000e+00    0.0000000e+00    0.0000000e+00    0.0000000e+00    0.0000000e+00                1    0.0000000e+00 
  -7.1812298e+01                0                0    0.0000000e+00    0.0000000e+00    0.0000000e+00    0.0000000e+00    0.0000000e+00    0.0000000e+00                1    0.0000000e+00    0.0000000e+00    0.0000000e+00    0.0000000e+00    0.0000000e+00    0.0000000e+00                1    0.0000000e+00                2    0.0000000e+00    0.0000000e+00    0.0000000e+00    0.0000000e+00    0.0000000e+00    0.0000000e+00                1    0.0000000e+00 
  -7.1416148e+01                0                0    0.0000000e+00    0.0000000e+00    0.0000000e+00    0.0000000e+00    0.0000000e+00    0.0000000e+00                1    0.0000000e+00    0.0000000e+00    0.0000000e+00    0.0000000e+00    0.0000000e+00    0.0000000e+00                1    0.0000000e+00                2    0.0000000e+00    0.0000000e+00    0.0000000e+00    0.0000000e+00    0.0000000e+00    0.0000000e+00                1    0.0000000e+00 
  -7.1019894e+01                0                0    0.0000000e+00    0.0000000e+00    0.0000000e+00    0.0000000e+00    0.0000000e+00    0.0000000e+00                1    0.0000000e+00    0.0000000e+00    0.0000000e+00    0.0000000e+00    0.0000000e+00    0.0000000e+00                1    0.0000000e+00                2    0.0000000e+00    0.0000000e+00    0.0000000e+00    0.0000000e+00    0.0000000e+00    0.0000000e+00                1    0.0000000e+00 
  -7.0623513e+01                0                0    0.0000000e+00    0.0000000e+00    0.0000000e+00    0.0000000e+00    0.0000000e+00    0.0000000e+00                1    0.0000000e+00    0.0000000e+00    0.0000000e+00    0.0000000e+00    0.0000000e+00    0.0000000e+00                1    0.0000000e+00                2    0.0000000e+00    0.0000000e+00    0.0000000e+00    0.0000000e+00    0.0000000e+00    0.0000000e+00                1    0.0000000e+00 
  -7.0226978e+01                0                0    0.0000000e+00    0.0000000e+00    0.0000000e+00    0.0000000e+00    0.0000000e+00    0.0000000e+00                1    0.0000000e+00    0.0000000e+00    0.0000000e+00    0.0000000e+00    0.0000000e+00    0.0000000e+00                1    0.0000000e+00                2    0.0000000e+00    0.0000000e+00    0.0000000e+00    0.0000000e+00    0.0000000e+00    0.0000000e+00                1    0.0000000e+00 
  -6.9830264e+01                0                0    0.0000000e+00    0.0000000e+00    0.0000000e+00    0.0000000e+00    0.0000000e+00    0.0000000e+00                1    0.0000000e+00    0.0000000e+00    0.0000000e+00    0.0000000e+00    0.0000000e+00    0.0000000e+00                1    0.0000000e+00                2    0.0000000e+00    0.0000000e+00    0.0000000e+00    0.0000000e+00    0.0000000e+00    0.0000000e+00                1    0.0000000e+00 
  -6.9433345e+01                0                0    0.0000000e+00    0.0000000e+00    0.0000000e+00    0.0000000e+00    0.0000000e+00    0.0000000e+00                1    0.0000000e+00    0.0000000e+00    0.0000000e+00    0.0000000e+00    0.0000000e+00    0.0000000e+00                1    0.0000000e+00                2    0.0000000e+00    0.0000000e+00    0.0000000e+00    0.0000000e+00    0.0000000e+00    0.0000000e+00                1    0.0000000e+00 
  -6.9036197e+01                0                0    0.0000000e+00    0.0000000e+00    0.0000000e+00    0.0000000e+00    0.0000000e+00    0.0000000e+00                1    0.0000000e+00    0.0000000e+00    0.0000000e+00    0.0000000e+00    0.0000000e+00    0.0000000e+00                1    0.0000000e+00                2    0.0000000e+00    0.0000000e+00    0.0000000e+00    0.0000000e+00    0.0000000e+00    0.0000000e+00                1    0.0000000e+00 
  -6.8638791e+01                0                0    0.0000000e+00    0.0000000e+00    0.0000000e+00    0.0000000e+00    0.0000000e+00    0.0000000e+00                1    0.0000000e+00    0.0000000e+00    0.0000000e+00    0.0000000e+00    0.0000000e+00    0.0000000e+00                1    0.0000000e+00                2    0.0000000e+00    0.0000000e+00    0.0000000e+00    0.0000000e+00    0.0000000e+00    0.0000000e+00                1    0.0000000e+00 
  -6.8241103e+01                0                0    0.0000000e+00    0.0000000e+00    0.0000000e+00    0.0000000e+00    0.0000000e+00    0.0000000e+00                1    0.0000000e+00    0.0000000e+00    0.0000000e+00    0.0000000e+00    0.0000000e+00    0.0000000e+00                1    0.0000000e+00                2    0.0000000e+00    0.0000000e+00    0.0000000e+00    0.0000000e+00    0.0000000e+00    0.0000000e+00                1    0.0000000e+00 
  -6.7843105e+01                0                0    0.0000000e+00    0.0000000e+00    0.0000000e+00    0.0000000e+00    0.0000000e+00    0.0000000e+00                1    0.0000000e+00    0.0000000e+00    0.0000000e+00    0.0000000e+00    0.0000000e+00    0.0000000e+00                1    0.0000000e+00                2    0.0000000e+00    0.0000000e+00    0.0000000e+00    0.0000000e+00    0.0000000e+00    0.0000000e+00                1    0.0000000e+00 
  -6.7444771e+01                0                0    0.0000000e+00    0.0000000e+00    0.0000000e+00    0.0000000e+00    0.0000000e+00    0.0000000e+00                1    0.0000000e+00    0.0000000e+00    0.0000000e+00    0.0000000e+00    0.0000000e+00    0.0000000e+00                1    0.0000000e+00                2    0.0000000e+00    0.0000000e+00    0.0000000e+00    0.0000000e+00    0.0000000e+00    0.0000000e+00                1    0.0000000e+00 
  -6.7046074e+01                0                0    0.0000000e+00    0.0000000e+00    0.0000000e+00    0.0000000e+00    0.0000000e+00    0.0000000e+00                1    0.0000000e+00    0.0000000e+00    0.0000000e+00    0.0000000e+00    0.0000000e+00    0.0000000e+00                1    0.0000000e+00                2    0.0000000e+00    0.0000000e+00    0.0000000e+00    0.0000000e+00    0.0000000e+00    0.0000000e+00                1    0.0000000e+00 
  -6.6646985e+01                0                0    0.0000000e+00    0.0000000e+00    0.0000000e+00    0.0000000e+00    0.0000000e+00    0.0000000e+00                1    0.0000000e+00    0.0000000e+00    0.0000000e+00    0.0000000e+00    0.0000000e+00    0.0000000e+00                1    0.0000000e+00                2    0.0000000e+00    0.0000000e+00    0.0000000e+00    0.0000000e+00    0.0000000e+00    0.0000000e+00                1    0.0000000e+00 
  -6.6247477e+01                0                0    0.0000000e+00    0.0000000e+00    0.0000000e+00    0.0000000e+00    0.0000000e+00    0.0000000e+00                1    0.0000000e+00    0.0000000e+00    0.0000000e+00    0.0000000e+00    0.0000000e+00    0.0000000e+00                1    0.0000000e+00                2    0.0000000e+00    0.0000000e+00    0.0000000e+00    0.0000000e+00    0.0000000e+00    0.0000000e+00                1    0.0000000e+00 
  -6.5847523e+01                0                0    0.0000000e+00    0.0000000e+00    0.0000000e+00    0.0000000e+00    0.0000000e+00    0.0000000e+00                1    0.0000000e+00    0.0000000e+00    0.0000000e+00    0.0000000e+00    0.0000000e+00    0.0000000e+00                1    0.0000000e+00                2    0.0000000e+00    0.0000000e+00    0.0000000e+00    0.0000000e+00    0.0000000e+00    0.0000000e+00                1    0.0000000e+00 
  -6.5447092e+01                0                0    0.0000000e+00    0.0000000e+00    0.0000000e+00    0.0000000e+00    0.0000000e+00    0.0000000e+00                1    0.0000000e+00    0.0000000e+00    0.0000000e+00    0.0000000e+00    0.0000000e+00    0.0000000e+00                1    0.0000000e+00                2    0.0000000e+00    0.0000000e+00    0.0000000e+00    0.0000000e+00    0.0000000e+00    0.0000000e+00                1    0.0000000e+00 
  -6.5046157e+01                0                0    0.0000000e+00    0.0000000e+00    0.0000000e+00    0.0000000e+00    0.0000000e+00    0.0000000e+00                1    0.0000000e+00    0.0000000e+00    0.0000000e+00    0.0000000e+00    0.0000000e+00    0.0000000e+00                1    0.0000000e+00                2    0.0000000e+00    0.0000000e+00    0.0000000e+00    0.0000000e+00    0.0000000e+00    0.0000000e+00                1    0.0000000e+00 
  -6.4644688e+01                0                0    0.0000000e+00    0.0000000e+00    0.0000000e+00    0.0000000e+00    0.0000000e+00    0.0000000e+00                1    0.0000000e+00    0.0000000e+00    0.0000000e+00    0.0000000e+00    0.0000000e+00    0.0000000e+00                1    0.0000000e+00                2    0.0000000e+00    0.0000000e+00    0.0000000e+00    0.0000000e+00    0.0000000e+00    0.0000000e+00                1    0.0000000e+00 
  -6.4242654e+01                0                0    0.0000000e+00    0.0000000e+00    0.0000000e+00    0.0000000e+00    0.0000000e+00    0.0000000e+00                1    0.0000000e+00    0.0000000e+00    0.0000000e+00    0.0000000e+00    0.0000000e+00    0.0000000e+00                1    0.0000000e+00                2    0.0000000e+00    0.0000000e+00    0.0000000e+00    0.0000000e+00    0.0000000e+00    0.0000000e+00                1    0.0000000e+00 
  -6.3840027e+01                0                0    0.0000000e+00    0.0000000e+00    0.0000000e+00    0.0000000e+00    0.0000000e+00    0.0000000e+00                1    0.0000000e+00    0.0000000e+00    0.0000000e+00    0.0000000e+00    0.0000000e+00    0.0000000e+00                1    0.0000000e+00                2    0.0000000e+00    0.0000000e+00    0.0000000e+00    0.0000000e+00    0.0000000e+00    0.0000000e+00                1    0.0000000e+00 
  -6.3436775e+01                0                0    0.0000000e+00    0.0000000e+00    0.0000000e+00    0.0000000e+00    0.0000000e+00    0.0000000e+00                1    0.0000000e+00    0.0000000e+00    0.0000000e+00    0.0000000e+00    0.0000000e+00    0.0000000e+00                1    0.0000000e+00                2    0.0000000e+00    0.0000000e+00    0.0000000e+00    0.0000000e+00    0.0000000e+00    0.0000000e+00                1    0.0000000e+00 
  -6.3032868e+01                0                0    0.0000000e+00    0.0000000e+00    0.0000000e+00    0.0000000e+00    0.0000000e+00    0.0000000e+00                1    0.0000000e+00    0.0000000e+00    0.0000000e+00    0.0000000e+00    0.0000000e+00    0.0000000e+00                1    0.0000000e+00                2    0.0000000e+00    0.0000000e+00    0.0000000e+00    0.0000000e+00    0.0000000e+00    0.0000000e+00                1    0.0000000e+00 
  -6.2628272e+01                0                0    0.0000000e+00    0.0000000e+00    0.0000000e+00    0.0000000e+00    0.0000000e+00    0.0000000e+00                1    0.0000000e+00    0.0000000e+00    0.0000000e+00    0.0000000e+00    0.0000000e+00    0.0000000e+00                1    0.0000000e+00                2    0.0000000e+00    0.0000000e+00    0.0000000e+00    0.0000000e+00    0.0000000e+00    0.0000000e+00                1    0.0000000e+00 
  -6.2222957e+01                0                0    0.0000000e+00    0.0000000e+00    0.0000000e+00    0.0000000e+00    0.0000000e+00    0.0000000e+00                1    0.0000000e+00    0.0000000e+00    0.0000000e+00    0.0000000e+00    0.0000000e+00    0.0000000e+00                1    0.0000000e+00                2    0.0000000e+00    0.0000000e+00    0.0000000e+00    0.0000000e+00    0.0000000e+00    0.0000000e+00                1    0.0000000e+00 
  -6.1816889e+01                0                0    0.0000000e+00    0.0000000e+00    0.0000000e+00    0.0000000e+00    0.0000000e+00    0.0000000e+00                1    0.0000000e+00    0.0000000e+00    0.0000000e+00    0.0000000e+00    0.0000000e+00    0.0000000e+00                1    0.0000000e+00                2    0.0000000e+00    0.0000000e+00    0.0000000e+00    0.0000000e+00    0.0000000e+00    0.0000000e+00                1    0.0000000e+00 
  -6.1410035e+01                0                0    0.0000000e+00    0.0000000e+00    0.0000000e+00    0.0000000e+00    0.0000000e+00    0.0000000e+00                1    0.0000000e+00    0.0000000e+00    0.0000000e+00    0.0000000e+00    0.0000000e+00    0.0000000e+00                1    0.0000000e+00                2    0.0000000e+00    0.0000000e+00    0.0000000e+00    0.0000000e+00    0.0000000e+00    0.0000000e+00                1    0.0000000e+00 
  -6.1002361e+01                0                0    0.0000000e+00    0.0000000e+00    0.0000000e+00    0.0000000e+00    0.0000000e+00    0.0000000e+00                1    0.0000000e+00    0.0000000e+00    0.0000000e+00    0.0000000e+00    0.0000000e+00    0.0000000e+00                1    0.0000000e+00                2    0.0000000e+00    0.0000000e+00    0.0000000e+00    0.0000000e+00    0.0000000e+00    0.0000000e+00                1    0.0000000e+00 
  -6.0798096e+01                0                0    0.0000000e+00    0.0000000e+00    0.0000000e+00    0.0000000e+00    0.0000000e+00    0.0000000e+00                1    0.0000000e+00    0.0000000e+00    0.0000000e+00    0.0000000e+00    0.0000000e+00    0.0000000e+00                1    0.0000000e+00                2    0.0000000e+00    0.0000000e+00    0.0000000e+00    0.0000000e+00    0.0000000e+00    0.0000000e+00                1    0.0000000e+00 
  -6.0542766e+01                0                0    0.0000000e+00    0.0000000e+00    0.0000000e+00    0.0000000e+00    0.0000000e+00    0.0000000e+00                1    0.0000000e+00    0.0000000e+00    0.0000000e+00    0.0000000e+00    0.0000000e+00    0.0000000e+00                1    0.0000000e+00                2    0.0000000e+00    0.0000000e+00    0.0000000e+00    0.0000000e+00    0.0000000e+00    0.0000000e+00                1    0.0000000e+00 
  -6.0223602e+01                0                0    0.0000000e+00    0.0000000e+00    0.0000000e+00    0.0000000e+00    0.0000000e+00    0.0000000e+00                1    0.0000000e+00    0.0000000e+00    0.0000000e+00    0.0000000e+00    0.0000000e+00    0.0000000e+00                1    0.0000000e+00                2    0.0000000e+00    0.0000000e+00    0.0000000e+00    0.0000000e+00    0.0000000e+00    0.0000000e+00                1    0.0000000e+00 
  -5.9824648e+01                0                0    0.0000000e+00    0.0000000e+00    0.0000000e+00    0.0000000e+00    0.0000000e+00    0.0000000e+00                1    0.0000000e+00    0.0000000e+00    0.0000000e+00    0.0000000e+00    0.0000000e+00    0.0000000e+00                1    0.0000000e+00                2    0.0000000e+00    0.0000000e+00    0.0000000e+00    0.0000000e+00    0.0000000e+00    0.0000000e+00                1    0.0000000e+00 
  -5.9413443e+01                0                0    0.0000000e+00    0.0000000e+00    0.0000000e+00    0.0000000e+00    0.0000000e+00    0.0000000e+00                1    0.0000000e+00    0.0000000e+00    0.0000000e+00    0.0000000e+00    0.0000000e+00    0.0000000e+00                1    0.0000000e+00                2    0.0000000e+00    0.0000000e+00    0.0000000e+00    0.0000000e+00    0.0000000e+00    0.0000000e+00                1    0.0000000e+00 
  -5.9001257e+01                0                0    0.0000000e+00    0.0000000e+00    0.0000000e+00    0.0000000e+00    0.0000000e+00    0.0000000e+00                1    0.0000000e+00    0.0000000e+00    0.0000000e+00    0.0000000e+00    0.0000000e+00    0.0000000e+00                1    0.0000000e+00                2    0.0000000e+00    0.0000000e+00    0.0000000e+00    0.0000000e+00    0.0000000e+00    0.0000000e+00                1    0.0000000e+00 
  -5.8588036e+01                0                0    0.0000000e+00    0.0000000e+00    0.0000000e+00    0.0000000e+00    0.0000000e+00    0.0000000e+00                1    0.0000000e+00    0.0000000e+00    0.0000000e+00    0.0000000e+00    0.0000000e+00    0.0000000e+00                1    0.0000000e+00                2    0.0000000e+00    0.0000000e+00    0.0000000e+00    0.0000000e+00    0.0000000e+00    0.0000000e+00                1    0.0000000e+00 
  -5.8173734e+01                0                0    0.0000000e+00    0.0000000e+00    0.0000000e+00    0.0000000e+00    0.0000000e+00    0.0000000e+00                1    0.0000000e+00    0.0000000e+00    0.0000000e+00    0.0000000e+00    0.0000000e+00    0.0000000e+00                1    0.0000000e+00                2    0.0000000e+00    0.0000000e+00    0.0000000e+00    0.0000000e+00    0.0000000e+00    0.0000000e+00                1    0.0000000e+00 
  -5.7758317e+01                0                0    0.0000000e+00    0.0000000e+00    0.0000000e+00    0.0000000e+00    0.0000000e+00    0.0000000e+00                1    0.0000000e+00    0.0000000e+00    0.0000000e+00    0.0000000e+00    0.0000000e+00    0.0000000e+00                1    0.0000000e+00                2    0.0000000e+00    0.0000000e+00    0.0000000e+00    0.0000000e+00    0.0000000e+00    0.0000000e+00                1    0.0000000e+00 
  -5.7341745e+01                0                0    0.0000000e+00    0.0000000e+00    0.0000000e+00    0.0000000e+00    0.0000000e+00    0.0000000e+00                1    0.0000000e+00    0.0000000e+00    0.0000000e+00    0.0000000e+00    0.0000000e+00    0.0000000e+00                1    0.0000000e+00                2    0.0000000e+00    0.0000000e+00    0.0000000e+00    0.0000000e+00    0.0000000e+00    0.0000000e+00                1    0.0000000e+00 
  -5.6923976e+01                0                0    0.0000000e+00    0.0000000e+00    0.0000000e+00    0.0000000e+00    0.0000000e+00    0.0000000e+00                1    0.0000000e+00    0.0000000e+00    0.0000000e+00    0.0000000e+00    0.0000000e+00    0.0000000e+00                1    0.0000000e+00                2    0.0000000e+00    0.0000000e+00    0.0000000e+00    0.0000000e+00    0.0000000e+00    0.0000000e+00                1    0.0000000e+00 
  -5.6504967e+01                0                0    0.0000000e+00    0.0000000e+00    0.0000000e+00    0.0000000e+00    0.0000000e+00    0.0000000e+00                1    0.0000000e+00    0.0000000e+00    0.0000000e+00    0.0000000e+00    0.0000000e+00    0.0000000e+00                1    0.0000000e+00                2    0.0000000e+00    0.0000000e+00    0.0000000e+00    0.0000000e+00    0.0000000e+00    0.0000000e+00                1    0.0000000e+00 
  -5.6084674e+01                0                0    0.0000000e+00    0.0000000e+00    0.0000000e+00    0.0000000e+00    0.0000000e+00    0.0000000e+00                1    0.0000000e+00    0.0000000e+00    0.0000000e+00    0.0000000e+00    0.0000000e+00    0.0000000e+00                1    0.0000000e+00                2    0.0000000e+00    0.0000000e+00    0.0000000e+00    0.0000000e+00    0.0000000e+00    0.0000000e+00                1    0.0000000e+00 
  -5.5663041e+01                0                0    0.0000000e+00    0.0000000e+00    0.0000000e+00    0.0000000e+00    0.0000000e+00    0.0000000e+00                1    0.0000000e+00    0.0000000e+00    0.0000000e+00    0.0000000e+00    0.0000000e+00    0.0000000e+00                1    0.0000000e+00                2    0.0000000e+00    0.0000000e+00    0.0000000e+00    0.0000000e+00    0.0000000e+00    0.0000000e+00                1    0.0000000e+00 
  -5.5240028e+01                0                0    0.0000000e+00    0.0000000e+00    0.0000000e+00    0.0000000e+00    0.0000000e+00    0.0000000e+00                1    0.0000000e+00    0.0000000e+00    0.0000000e+00    0.0000000e+00    0.0000000e+00    0.0000000e+00                1    0.0000000e+00                2    0.0000000e+00    0.0000000e+00    0.0000000e+00    0.0000000e+00    0.0000000e+00    0.0000000e+00                1    0.0000000e+00 
  -5.4901618e+01                0                0    0.0000000e+00    0.0000000e+00    0.0000000e+00    0.0000000e+00    0.0000000e+00    0.0000000e+00                1    0.0000000e+00    0.0000000e+00    0.0000000e+00    0.0000000e+00    0.0000000e+00    0.0000000e+00                1    0.0000000e+00                2    0.0000000e+00    0.0000000e+00    0.0000000e+00    0.0000000e+00    0.0000000e+00    0.0000000e+00                1    0.0000000e+00 
  -5.4478605e+01                0                0    0.0000000e+00    0.0000000e+00    0.0000000e+00    0.0000000e+00    0.0000000e+00    0.0000000e+00                1    0.0000000e+00    0.0000000e+00    0.0000000e+00    0.0000000e+00    0.0000000e+00    0.0000000e+00                1    0.0000000e+00                2    0.0000000e+00    0.0000000e+00    0.0000000e+00    0.0000000e+00    0.0000000e+00    0.0000000e+00                1    0.0000000e+00 
  -5.4140195e+01                0                0    0.0000000e+00    0.0000000e+00    0.0000000e+00    0.0000000e+00    0.0000000e+00    0.0000000e+00                1    0.0000000e+00    0.0000000e+00    0.0000000e+00    0.0000000e+00    0.0000000e+00    0.0000000e+00                1    0.0000000e+00                2    0.0000000e+00    0.0000000e+00    0.0000000e+00    0.0000000e+00    0.0000000e+00    0.0000000e+00                1    0.0000000e+00 
  -5.3717182e+01                0                0    0.0000000e+00    0.0000000e+00    0.0000000e+00    0.0000000e+00    0.0000000e+00    0.0000000e+00                1    0.0000000e+00    0.0000000e+00    0.0000000e+00    0.0000000e+00    0.0000000e+00    0.0000000e+00                1    0.0000000e+00                2    0.0000000e+00    0.0000000e+00    0.0000000e+00    0.0000000e+00    0.0000000e+00    0.0000000e+00                1    0.0000000e+00 
  -5.3378772e+01                0                0    0.0000000e+00    0.0000000e+00    0.0000000e+00    0.0000000e+00    0.0000000e+00    0.0000000e+00                1    0.0000000e+00    0.0000000e+00    0.0000000e+00    0.0000000e+00    0.0000000e+00    0.0000000e+00                1    0.0000000e+00                2    0.0000000e+00    0.0000000e+00    0.0000000e+00    0.0000000e+00    0.0000000e+00    0.0000000e+00                1    0.0000000e+00 
  -5.2955759e+01                0                0    0.0000000e+00    0.0000000e+00    0.0000000e+00    0.0000000e+00    0.0000000e+00    0.0000000e+00                1    0.0000000e+00    0.0000000e+00    0.0000000e+00    0.0000000e+00    0.0000000e+00    0.0000000e+00                1    0.0000000e+00                2    0.0000000e+00    0.0000000e+00    0.0000000e+00    0.0000000e+00    0.0000000e+00    0.0000000e+00                1    0.0000000e+00 
  -5.2617349e+01                0                0    0.0000000e+00    0.0000000e+00    0.0000000e+00    0.0000000e+00    0.0000000e+00    0.0000000e+00                1    0.0000000e+00    0.0000000e+00    0.0000000e+00    0.0000000e+00    0.0000000e+00    0.0000000e+00                1    0.0000000e+00                2    0.0000000e+00    0.0000000e+00    0.0000000e+00    0.0000000e+00    0.0000000e+00    0.0000000e+00                1    0.0000000e+00 
  -5.2194336e+01                0                0    0.0000000e+00    0.0000000e+00    0.0000000e+00    0.0000000e+00    0.0000000e+00    0.0000000e+00                1    0.0000000e+00    0.0000000e+00    0.0000000e+00    0.0000000e+00    0.0000000e+00    0.0000000e+00                1    0.0000000e+00                2    0.0000000e+00    0.0000000e+00    0.0000000e+00    0.0000000e+00    0.0000000e+00    0.0000000e+00                1    0.0000000e+00 
  -5.1855925e+01                0                0    0.0000000e+00    0.0000000e+00    0.0000000e+00    0.0000000e+00    0.0000000e+00    0.0000000e+00                1    0.0000000e+00    0.0000000e+00    0.0000000e+00    0.0000000e+00    0.0000000e+00    0.0000000e+00                1    0.0000000e+00                2    0.0000000e+00    0.0000000e+00    0.0000000e+00    0.0000000e+00    0.0000000e+00    0.0000000e+00                1    0.0000000e+00 
  -5.1432913e+01                0                0    0.0000000e+00    0.0000000e+00    0.0000000e+00    0.0000000e+00    0.0000000e+00    0.0000000e+00                1    0.0000000e+00    0.0000000e+00    0.0000000e+00    0.0000000e+00    0.0000000e+00    0.0000000e+00                1    0.0000000e+00                2    0.0000000e+00    0.0000000e+00    0.0000000e+00    0.0000000e+00    0.0000000e+00    0.0000000e+00                1    0.0000000e+00 
  -5.1094502e+01                0                0    0.0000000e+00    0.0000000e+00    0.0000000e+00    0.0000000e+00    0.0000000e+00    0.0000000e+00                1    0.0000000e+00    0.0000000e+00    0.0000000e+00    0.0000000e+00    0.0000000e+00    0.0000000e+00                1    0.0000000e+00                2    0.0000000e+00    0.0000000e+00    0.0000000e+00    0.0000000e+00    0.0000000e+00    0.0000000e+00                1    0.0000000e+00 
  -5.0671489e+01                0                0    0.0000000e+00    0.0000000e+00    0.0000000e+00    0.0000000e+00    0.0000000e+00    0.0000000e+00                1    0.0000000e+00    0.0000000e+00    0.0000000e+00    0.0000000e+00    0.0000000e+00    0.0000000e+00                1    0.0000000e+00                2    0.0000000e+00    0.0000000e+00    0.0000000e+00    0.0000000e+00    0.0000000e+00    0.0000000e+00                1    0.0000000e+00 
  -5.0333079e+01                0                0    0.0000000e+00    0.0000000e+00    0.0000000e+00    0.0000000e+00    0.0000000e+00    0.0000000e+00                1    0.0000000e+00    0.0000000e+00    0.0000000e+00    0.0000000e+00    0.0000000e+00    0.0000000e+00                1    0.0000000e+00                2    0.0000000e+00    0.0000000e+00    0.0000000e+00    0.0000000e+00    0.0000000e+00    0.0000000e+00                1    0.0000000e+00 
  -4.9910066e+01                0                0    0.0000000e+00    0.0000000e+00    0.0000000e+00    0.0000000e+00    0.0000000e+00    0.0000000e+00                1    0.0000000e+00    0.0000000e+00    0.0000000e+00    0.0000000e+00    0.0000000e+00    0.0000000e+00                1    0.0000000e+00                2    0.0000000e+00    0.0000000e+00    0.0000000e+00    0.0000000e+00    0.0000000e+00    0.0000000e+00                1    0.0000000e+00 
  -4.9571656e+01                0                0    0.0000000e+00    0.0000000e+00    0.0000000e+00    0.0000000e+00    0.0000000e+00    0.0000000e+00                1    0.0000000e+00    0.0000000e+00    0.0000000e+00    0.0000000e+00    0.0000000e+00    0.0000000e+00                1    0.0000000e+00                2    0.0000000e+00    0.0000000e+00    0.0000000e+00    0.0000000e+00    0.0000000e+00    0.0000000e+00                1    0.0000000e+00 
  -4.9148643e+01                0                0    0.0000000e+00    0.0000000e+00    0.0000000e+00    0.0000000e+00    0.0000000e+00    0.0000000e+00                1    0.0000000e+00    0.0000000e+00    0.0000000e+00    0.0000000e+00    0.0000000e+00    0.0000000e+00                1    0.0000000e+00                2    0.0000000e+00    0.0000000e+00    0.0000000e+00    0.0000000e+00    0.0000000e+00    0.0000000e+00                1    0.0000000e+00 
  -4.8810233e+01                0                0    0.0000000e+00    0.0000000e+00    0.0000000e+00    0.0000000e+00    0.0000000e+00    0.0000000e+00                1    0.0000000e+00    0.0000000e+00    0.0000000e+00    0.0000000e+00    0.0000000e+00    0.0000000e+00                1    0.0000000e+00                2    0.0000000e+00    0.0000000e+00    0.0000000e+00    0.0000000e+00    0.0000000e+00    0.0000000e+00                1    0.0000000e+00 
  -4.8387220e+01                0                0    0.0000000e+00    0.0000000e+00    0.0000000e+00    0.0000000e+00    0.0000000e+00    0.0000000e+00                1    0.0000000e+00    0.0000000e+00    0.0000000e+00    0.0000000e+00    0.0000000e+00    0.0000000e+00                1    0.0000000e+00                2    0.0000000e+00    0.0000000e+00    0.0000000e+00    0.0000000e+00    0.0000000e+00    0.0000000e+00                1    0.0000000e+00 
  -4.8048810e+01                0                0    0.0000000e+00    0.0000000e+00    0.0000000e+00    0.0000000e+00    0.0000000e+00    0.0000000e+00                1    0.0000000e+00    0.0000000e+00    0.0000000e+00    0.0000000e+00    0.0000000e+00    0.0000000e+00                1    0.0000000e+00                2    0.0000000e+00    0.0000000e+00    0.0000000e+00    0.0000000e+00    0.0000000e+00    0.0000000e+00                1    0.0000000e+00 
  -4.7625797e+01                0                0    0.0000000e+00    0.0000000e+00    0.0000000e+00    0.0000000e+00    0.0000000e+00    0.0000000e+00                1    0.0000000e+00    0.0000000e+00    0.0000000e+00    0.0000000e+00    0.0000000e+00    0.0000000e+00                1    0.0000000e+00                2    0.0000000e+00    0.0000000e+00    0.0000000e+00    0.0000000e+00    0.0000000e+00    0.0000000e+00                1    0.0000000e+00 
  -4.7287387e+01                0                0    0.0000000e+00    0.0000000e+00    0.0000000e+00    0.0000000e+00    0.0000000e+00    0.0000000e+00                1    0.0000000e+00    0.0000000e+00    0.0000000e+00    0.0000000e+00    0.0000000e+00    0.0000000e+00                1    0.0000000e+00                2    0.0000000e+00    0.0000000e+00    0.0000000e+00    0.0000000e+00    0.0000000e+00    0.0000000e+00                1    0.0000000e+00 
  -4.6864374e+01                0                0    0.0000000e+00    0.0000000e+00    0.0000000e+00    0.0000000e+00    0.0000000e+00    0.0000000e+00                1    0.0000000e+00    0.0000000e+00    0.0000000e+00    0.0000000e+00    0.0000000e+00    0.0000000e+00                1    0.0000000e+00                2    0.0000000e+00    0.0000000e+00    0.0000000e+00    0.0000000e+00    0.0000000e+00    0.0000000e+00                1    0.0000000e+00 
  -4.6525964e+01                0                0    0.0000000e+00    0.0000000e+00    0.0000000e+00    0.0000000e+00    0.0000000e+00    0.0000000e+00                1    0.0000000e+00    0.0000000e+00    0.0000000e+00    0.0000000e+00    0.0000000e+00    0.0000000e+00                1    0.0000000e+00                2    0.0000000e+00    0.0000000e+00    0.0000000e+00    0.0000000e+00    0.0000000e+00    0.0000000e+00                1    0.0000000e+00 
  -4.6102951e+01                0                0    0.0000000e+00    0.0000000e+00    0.0000000e+00    0.0000000e+00    0.0000000e+00    0.0000000e+00                1    0.0000000e+00    0.0000000e+00    0.0000000e+00    0.0000000e+00    0.0000000e+00    0.0000000e+00                1    0.0000000e+00                2    0.0000000e+00    0.0000000e+00    0.0000000e+00    0.0000000e+00    0.0000000e+00    0.0000000e+00                1    0.0000000e+00 
  -4.5764541e+01                0                0    0.0000000e+00    0.0000000e+00    0.0000000e+00    0.0000000e+00    0.0000000e+00    0.0000000e+00                1    0.0000000e+00    0.0000000e+00    0.0000000e+00    0.0000000e+00    0.0000000e+00    0.0000000e+00                1    0.0000000e+00                2    0.0000000e+00    0.0000000e+00    0.0000000e+00    0.0000000e+00    0.0000000e+00    0.0000000e+00                1    0.0000000e+00 
  -4.5341528e+01                0                0    0.0000000e+00    0.0000000e+00    0.0000000e+00    0.0000000e+00    0.0000000e+00    0.0000000e+00                1    0.0000000e+00    0.0000000e+00    0.0000000e+00    0.0000000e+00    0.0000000e+00    0.0000000e+00                1    0.0000000e+00                2    0.0000000e+00    0.0000000e+00    0.0000000e+00    0.0000000e+00    0.0000000e+00    0.0000000e+00                1    0.0000000e+00 
  -4.5003117e+01                0                0    0.0000000e+00    0.0000000e+00    0.0000000e+00    0.0000000e+00    0.0000000e+00    0.0000000e+00                1    0.0000000e+00    0.0000000e+00    0.0000000e+00    0.0000000e+00    0.0000000e+00    0.0000000e+00                1    0.0000000e+00                2    0.0000000e+00    0.0000000e+00    0.0000000e+00    0.0000000e+00    0.0000000e+00    0.0000000e+00                1    0.0000000e+00 
  -4.4580105e+01                0                0    0.0000000e+00    0.0000000e+00    0.0000000e+00    0.0000000e+00    0.0000000e+00    0.0000000e+00                1    0.0000000e+00    0.0000000e+00    0.0000000e+00    0.0000000e+00    0.0000000e+00    0.0000000e+00                1    0.0000000e+00                2    0.0000000e+00    0.0000000e+00    0.0000000e+00    0.0000000e+00    0.0000000e+00    0.0000000e+00                1    0.0000000e+00 
  -4.4241694e+01                0                0    0.0000000e+00    0.0000000e+00    0.0000000e+00    0.0000000e+00    0.0000000e+00    0.0000000e+00                1    0.0000000e+00    0.0000000e+00    0.0000000e+00    0.0000000e+00    0.0000000e+00    0.0000000e+00                1    0.0000000e+00                2    0.0000000e+00    0.0000000e+00    0.0000000e+00    0.0000000e+00    0.0000000e+00    0.0000000e+00                1    0.0000000e+00 
  -4.3818681e+01                0                0    0.0000000e+00    0.0000000e+00    0.0000000e+00    0.0000000e+00    0.0000000e+00    0.0000000e+00                1    0.0000000e+00    0.0000000e+00    0.0000000e+00    0.0000000e+00    0.0000000e+00    0.0000000e+00                1    0.0000000e+00                2    0.0000000e+00    0.0000000e+00    0.0000000e+00    0.0000000e+00    0.0000000e+00    0.0000000e+00                1    0.0000000e+00 
  -4.3480271e+01                0                0    0.0000000e+00    0.0000000e+00    0.0000000e+00    0.0000000e+00    0.0000000e+00    0.0000000e+00                1    0.0000000e+00    0.0000000e+00    0.0000000e+00    0.0000000e+00    0.0000000e+00    0.0000000e+00                1    0.0000000e+00                2    0.0000000e+00    0.0000000e+00    0.0000000e+00    0.0000000e+00    0.0000000e+00    0.0000000e+00                1    0.0000000e+00 
  -4.3057258e+01                0                0    0.0000000e+00    0.0000000e+00    0.0000000e+00    0.0000000e+00    0.0000000e+00    0.0000000e+00                1    0.0000000e+00    0.0000000e+00    0.0000000e+00    0.0000000e+00    0.0000000e+00    0.0000000e+00                1    0.0000000e+00                2    0.0000000e+00    0.0000000e+00    0.0000000e+00    0.0000000e+00    0.0000000e+00    0.0000000e+00                1    0.0000000e+00 
  -4.2718848e+01                0                0    0.0000000e+00    0.0000000e+00    0.0000000e+00    0.0000000e+00    0.0000000e+00    0.0000000e+00                1    0.0000000e+00    0.0000000e+00    0.0000000e+00    0.0000000e+00    0.0000000e+00    0.0000000e+00                1    0.0000000e+00                2    0.0000000e+00    0.0000000e+00    0.0000000e+00    0.0000000e+00    0.0000000e+00    0.0000000e+00                1    0.0000000e+00 
  -4.2295835e+01                0                0    0.0000000e+00    0.0000000e+00    0.0000000e+00    0.0000000e+00    0.0000000e+00    0.0000000e+00                1    0.0000000e+00    0.0000000e+00    0.0000000e+00    0.0000000e+00    0.0000000e+00    0.0000000e+00                1    0.0000000e+00                2    0.0000000e+00    0.0000000e+00    0.0000000e+00    0.0000000e+00    0.0000000e+00    0.0000000e+00                1    0.0000000e+00 
  -4.1957425e+01                0                0    0.0000000e+00    0.0000000e+00    0.0000000e+00    0.0000000e+00    0.0000000e+00    0.0000000e+00                1    0.0000000e+00    0.0000000e+00    0.0000000e+00    0.0000000e+00    0.0000000e+00    0.0000000e+00                1    0.0000000e+00                2    0.0000000e+00    0.0000000e+00    0.0000000e+00    0.0000000e+00    0.0000000e+00    0.0000000e+00                1    0.0000000e+00 
  -4.1534412e+01                0                0    0.0000000e+00    0.0000000e+00    0.0000000e+00    0.0000000e+00    0.0000000e+00    0.0000000e+00                1    0.0000000e+00    0.0000000e+00    0.0000000e+00    0.0000000e+00    0.0000000e+00    0.0000000e+00                1    0.0000000e+00                2    0.0000000e+00    0.0000000e+00    0.0000000e+00    0.0000000e+00    0.0000000e+00    0.0000000e+00                1    0.0000000e+00 
  -4.1196002e+01                0                0    0.0000000e+00    0.0000000e+00    0.0000000e+00    0.0000000e+00    0.0000000e+00    0.0000000e+00                1    0.0000000e+00    0.0000000e+00    0.0000000e+00    0.0000000e+00    0.0000000e+00    0.0000000e+00                1    0.0000000e+00                2    0.0000000e+00    0.0000000e+00    0.0000000e+00    0.0000000e+00    0.0000000e+00    0.0000000e+00                1    0.0000000e+00 
  -4.0772989e+01                0                0    0.0000000e+00    0.0000000e+00    0.0000000e+00    0.0000000e+00    0.0000000e+00    0.0000000e+00                1    0.0000000e+00    0.0000000e+00    0.0000000e+00    0.0000000e+00    0.0000000e+00    0.0000000e+00                1    0.0000000e+00                2    0.0000000e+00    0.0000000e+00    0.0000000e+00    0.0000000e+00    0.0000000e+00    0.0000000e+00                1    0.0000000e+00 
  -4.0434579e+01                0                0    0.0000000e+00    0.0000000e+00    0.0000000e+00    0.0000000e+00    0.0000000e+00    0.0000000e+00                1    0.0000000e+00    0.0000000e+00    0.0000000e+00    0.0000000e+00    0.0000000e+00    0.0000000e+00                1    0.0000000e+00                2    0.0000000e+00    0.0000000e+00    0.0000000e+00    0.0000000e+00    0.0000000e+00    0.0000000e+00                1    0.0000000e+00 
  -4.0011566e+01                0                0    0.0000000e+00    0.0000000e+00    0.0000000e+00    0.0000000e+00    0.0000000e+00    0.0000000e+00                1    0.0000000e+00    0.0000000e+00    0.0000000e+00    0.0000000e+00    0.0000000e+00    0.0000000e+00                1    0.0000000e+00                2    0.0000000e+00    0.0000000e+00    0.0000000e+00    0.0000000e+00    0.0000000e+00    0.0000000e+00                1    0.0000000e+00 
  -3.9673156e+01                0                0    0.0000000e+00    0.0000000e+00    0.0000000e+00    0.0000000e+00    0.0000000e+00    0.0000000e+00                1    0.0000000e+00    0.0000000e+00    0.0000000e+00    0.0000000e+00    0.0000000e+00    0.0000000e+00                1    0.0000000e+00                2    0.0000000e+00    0.0000000e+00    0.0000000e+00    0.0000000e+00    0.0000000e+00    0.0000000e+00                1    0.0000000e+00 
  -3.9250143e+01                0                0    0.0000000e+00    0.0000000e+00    0.0000000e+00    0.0000000e+00    0.0000000e+00    0.0000000e+00                1    0.0000000e+00    0.0000000e+00    0.0000000e+00    0.0000000e+00    0.0000000e+00    0.0000000e+00                1    0.0000000e+00                2    0.0000000e+00    0.0000000e+00    0.0000000e+00    0.0000000e+00    0.0000000e+00    0.0000000e+00                1    0.0000000e+00 
  -3.8911732e+01                0                0    0.0000000e+00    0.0000000e+00    0.0000000e+00    0.0000000e+00    0.0000000e+00    0.0000000e+00                1    0.0000000e+00    0.0000000e+00    0.0000000e+00    0.0000000e+00    0.0000000e+00    0.0000000e+00                1    0.0000000e+00                2    0.0000000e+00    0.0000000e+00    0.0000000e+00    0.0000000e+00    0.0000000e+00    0.0000000e+00                1    0.0000000e+00 
  -3.8488720e+01                0                0    0.0000000e+00    0.0000000e+00    0.0000000e+00    0.0000000e+00    0.0000000e+00    0.0000000e+00                1    0.0000000e+00    0.0000000e+00    0.0000000e+00    0.0000000e+00    0.0000000e+00    0.0000000e+00                1    0.0000000e+00                2    0.0000000e+00    0.0000000e+00    0.0000000e+00    0.0000000e+00    0.0000000e+00    0.0000000e+00                1    0.0000000e+00 
  -3.8150309e+01                0                0    0.0000000e+00    0.0000000e+00    0.0000000e+00    0.0000000e+00    0.0000000e+00    0.0000000e+00                1    0.0000000e+00    0.0000000e+00    0.0000000e+00    0.0000000e+00    0.0000000e+00    0.0000000e+00                1    0.0000000e+00                2    0.0000000e+00    0.0000000e+00    0.0000000e+00    0.0000000e+00    0.0000000e+00    0.0000000e+00                1    0.0000000e+00 
  -3.7727297e+01                0                0    0.0000000e+00    0.0000000e+00    0.0000000e+00    0.0000000e+00    0.0000000e+00    0.0000000e+00                1    0.0000000e+00    0.0000000e+00    0.0000000e+00    0.0000000e+00    0.0000000e+00    0.0000000e+00                1    0.0000000e+00                2    0.0000000e+00    0.0000000e+00    0.0000000e+00    0.0000000e+00    0.0000000e+00    0.0000000e+00                1    0.0000000e+00 
  -3.7388886e+01                0                0    0.0000000e+00    0.0000000e+00    0.0000000e+00    0.0000000e+00    0.0000000e+00    0.0000000e+00                1    0.0000000e+00    0.0000000e+00    0.0000000e+00    0.0000000e+00    0.0000000e+00    0.0000000e+00                1    0.0000000e+00                2    0.0000000e+00    0.0000000e+00    0.0000000e+00    0.0000000e+00    0.0000000e+00    0.0000000e+00                1    0.0000000e+00 
  -3.6965873e+01                0                0    0.0000000e+00    0.0000000e+00    0.0000000e+00    0.0000000e+00    0.0000000e+00    0.0000000e+00                1    0.0000000e+00    0.0000000e+00    0.0000000e+00    0.0000000e+00    0.0000000e+00    0.0000000e+00                1    0.0000000e+00                2    0.0000000e+00    0.0000000e+00    0.0000000e+00    0.0000000e+00    0.0000000e+00    0.0000000e+00                1    0.0000000e+00 
  -3.6627463e+01                0                0    0.0000000e+00    0.0000000e+00    0.0000000e+00    0.0000000e+00    0.0000000e+00    0.0000000e+00                1    0.0000000e+00    0.0000000e+00    0.0000000e+00    0.0000000e+00    0.0000000e+00    0.0000000e+00                1    0.0000000e+00                2    0.0000000e+00    0.0000000e+00    0.0000000e+00    0.0000000e+00    0.0000000e+00    0.0000000e+00                1    0.0000000e+00 
  -3.6204450e+01                0                0    0.0000000e+00    0.0000000e+00    0.0000000e+00    0.0000000e+00    0.0000000e+00    0.0000000e+00                1    0.0000000e+00    0.0000000e+00    0.0000000e+00    0.0000000e+00    0.0000000e+00    0.0000000e+00                1    0.0000000e+00                2    0.0000000e+00    0.0000000e+00    0.0000000e+00    0.0000000e+00    0.0000000e+00    0.0000000e+00                1    0.0000000e+00 
  -3.5866040e+01                0                0    0.0000000e+00    0.0000000e+00    0.0000000e+00    0.0000000e+00    0.0000000e+00    0.0000000e+00                1    0.0000000e+00    0.0000000e+00    0.0000000e+00    0.0000000e+00    0.0000000e+00    0.0000000e+00                1    0.0000000e+00                2    0.0000000e+00    0.0000000e+00    0.0000000e+00    0.0000000e+00    0.0000000e+00    0.0000000e+00                1    0.0000000e+00 
  -3.5443027e+01                0                0    0.0000000e+00    0.0000000e+00    0.0000000e+00    0.0000000e+00    0.0000000e+00    0.0000000e+00                1    0.0000000e+00    0.0000000e+00    0.0000000e+00    0.0000000e+00    0.0000000e+00    0.0000000e+00                1    0.0000000e+00                2    0.0000000e+00    0.0000000e+00    0.0000000e+00    0.0000000e+00    0.0000000e+00    0.0000000e+00                1    0.0000000e+00 
  -3.5104617e+01                0                0    0.0000000e+00    0.0000000e+00    0.0000000e+00    0.0000000e+00    0.0000000e+00    0.0000000e+00                1    0.0000000e+00    0.0000000e+00    0.0000000e+00    0.0000000e+00    0.0000000e+00    0.0000000e+00                1    0.0000000e+00                2    0.0000000e+00    0.0000000e+00    0.0000000e+00    0.0000000e+00    0.0000000e+00    0.0000000e+00                1    0.0000000e+00 
  -3.4681604e+01                0                0    0.0000000e+00    0.0000000e+00    0.0000000e+00    0.0000000e+00    0.0000000e+00    0.0000000e+00                1    0.0000000e+00    0.0000000e+00    0.0000000e+00    0.0000000e+00    0.0000000e+00    0.0000000e+00                1    0.0000000e+00                2    0.0000000e+00    0.0000000e+00    0.0000000e+00    0.0000000e+00    0.0000000e+00    0.0000000e+00                1    0.0000000e+00 
  -3.4343194e+01                0                0    0.0000000e+00    0.0000000e+00    0.0000000e+00    0.0000000e+00    0.0000000e+00    0.0000000e+00                1    0.0000000e+00    0.0000000e+00    0.0000000e+00    0.0000000e+00    0.0000000e+00    0.0000000e+00                1    0.0000000e+00                2    0.0000000e+00    0.0000000e+00    0.0000000e+00    0.0000000e+00    0.0000000e+00    0.0000000e+00                1    0.0000000e+00 
  -3.3920181e+01                0                0    0.0000000e+00    0.0000000e+00    0.0000000e+00    0.0000000e+00    0.0000000e+00    0.0000000e+00                1    0.0000000e+00    0.0000000e+00    0.0000000e+00    0.0000000e+00    0.0000000e+00    0.0000000e+00                1    0.0000000e+00                2    0.0000000e+00    0.0000000e+00    0.0000000e+00    0.0000000e+00    0.0000000e+00    0.0000000e+00                1    0.0000000e+00 
  -3.3581771e+01                0                0    0.0000000e+00    0.0000000e+00    0.0000000e+00    0.0000000e+00    0.0000000e+00    0.0000000e+00                1    0.0000000e+00    0.0000000e+00    0.0000000e+00    0.0000000e+00    0.0000000e+00    0.0000000e+00                1    0.0000000e+00                2    0.0000000e+00    0.0000000e+00    0.0000000e+00    0.0000000e+00    0.0000000e+00    0.0000000e+00                1    0.0000000e+00 
  -3.3158758e+01                0                0    0.0000000e+00    0.0000000e+00    0.0000000e+00    0.0000000e+00    0.0000000e+00    0.0000000e+00                1    0.0000000e+00    0.0000000e+00    0.0000000e+00    0.0000000e+00    0.0000000e+00    0.0000000e+00                1    0.0000000e+00                2    0.0000000e+00    0.0000000e+00    0.0000000e+00    0.0000000e+00    0.0000000e+00    0.0000000e+00                1    0.0000000e+00 
  -3.2820348e+01                0                0    0.0000000e+00    0.0000000e+00    0.0000000e+00    0.0000000e+00    0.0000000e+00    0.0000000e+00                1    0.0000000e+00    0.0000000e+00    0.0000000e+00    0.0000000e+00    0.0000000e+00    0.0000000e+00                1    0.0000000e+00                2    0.0000000e+00    0.0000000e+00    0.0000000e+00    0.0000000e+00    0.0000000e+00    0.0000000e+00                1    0.0000000e+00 
  -3.2397335e+01                0                0    0.0000000e+00    0.0000000e+00    0.0000000e+00    0.0000000e+00    0.0000000e+00    0.0000000e+00                1    0.0000000e+00    0.0000000e+00    0.0000000e+00    0.0000000e+00    0.0000000e+00    0.0000000e+00                1    0.0000000e+00                2    0.0000000e+00    0.0000000e+00    0.0000000e+00    0.0000000e+00    0.0000000e+00    0.0000000e+00                1    0.0000000e+00 
  -3.2058924e+01                0                0    0.0000000e+00    0.0000000e+00    0.0000000e+00    0.0000000e+00    0.0000000e+00    0.0000000e+00                1    0.0000000e+00    0.0000000e+00    0.0000000e+00    0.0000000e+00    0.0000000e+00    0.0000000e+00                1    0.0000000e+00                2    0.0000000e+00    0.0000000e+00    0.0000000e+00    0.0000000e+00    0.0000000e+00    0.0000000e+00                1    0.0000000e+00 
  -3.1635912e+01                0                0    0.0000000e+00    0.0000000e+00    0.0000000e+00    0.0000000e+00    0.0000000e+00    0.0000000e+00                1    0.0000000e+00    0.0000000e+00    0.0000000e+00    0.0000000e+00    0.0000000e+00    0.0000000e+00                1    0.0000000e+00                2    0.0000000e+00    0.0000000e+00    0.0000000e+00    0.0000000e+00    0.0000000e+00    0.0000000e+00                1    0.0000000e+00 
  -3.1297501e+01                0                0    0.0000000e+00    0.0000000e+00    0.0000000e+00    0.0000000e+00    0.0000000e+00    0.0000000e+00                1    0.0000000e+00    0.0000000e+00    0.0000000e+00    0.0000000e+00    0.0000000e+00    0.0000000e+00                1    0.0000000e+00                2    0.0000000e+00    0.0000000e+00    0.0000000e+00    0.0000000e+00    0.0000000e+00    0.0000000e+00                1    0.0000000e+00 
  -3.0874489e+01                0                0    0.0000000e+00    0.0000000e+00    0.0000000e+00    0.0000000e+00    0.0000000e+00    0.0000000e+00                1    0.0000000e+00    0.0000000e+00    0.0000000e+00    0.0000000e+00    0.0000000e+00    0.0000000e+00                1    0.0000000e+00                2    0.0000000e+00    0.0000000e+00    0.0000000e+00    0.0000000e+00    0.0000000e+00    0.0000000e+00                1    0.0000000e+00 
  -3.0536078e+01                0                0    0.0000000e+00    0.0000000e+00    0.0000000e+00    0.0000000e+00    0.0000000e+00    0.0000000e+00                1    0.0000000e+00    0.0000000e+00    0.0000000e+00    0.0000000e+00    0.0000000e+00    0.0000000e+00                1    0.0000000e+00                2    0.0000000e+00    0.0000000e+00    0.0000000e+00    0.0000000e+00    0.0000000e+00    0.0000000e+00                1    0.0000000e+00 
  -3.0113065e+01                0                0    0.0000000e+00    0.0000000e+00    0.0000000e+00    0.0000000e+00    0.0000000e+00    0.0000000e+00                1    0.0000000e+00    0.0000000e+00    0.0000000e+00    0.0000000e+00    0.0000000e+00    0.0000000e+00                1    0.0000000e+00                2    0.0000000e+00    0.0000000e+00    0.0000000e+00    0.0000000e+00    0.0000000e+00    0.0000000e+00                1    0.0000000e+00 
  -2.9774655e+01                0                0    0.0000000e+00    0.0000000e+00    0.0000000e+00    0.0000000e+00    0.0000000e+00    0.0000000e+00                1    0.0000000e+00    0.0000000e+00    0.0000000e+00    0.0000000e+00    0.0000000e+00    0.0000000e+00                1    0.0000000e+00                2    0.0000000e+00    0.0000000e+00    0.0000000e+00    0.0000000e+00    0.0000000e+00    0.0000000e+00                1    0.0000000e+00 
  -2.9351642e+01                0                0    0.0000000e+00    0.0000000e+00    0.0000000e+00    0.0000000e+00    0.0000000e+00    0.0000000e+00                1    0.0000000e+00    0.0000000e+00    0.0000000e+00    0.0000000e+00    0.0000000e+00    0.0000000e+00                1    0.0000000e+00                2    0.0000000e+00    0.0000000e+00    0.0000000e+00    0.0000000e+00    0.0000000e+00    0.0000000e+00                1    0.0000000e+00 
  -2.9013232e+01                0                0    0.0000000e+00    0.0000000e+00    0.0000000e+00    0.0000000e+00    0.0000000e+00    0.0000000e+00                1    0.0000000e+00    0.0000000e+00    0.0000000e+00    0.0000000e+00    0.0000000e+00    0.0000000e+00                1    0.0000000e+00                2    0.0000000e+00    0.0000000e+00    0.0000000e+00    0.0000000e+00    0.0000000e+00    0.0000000e+00                1    0.0000000e+00 
  -2.8590219e+01                0                0    0.0000000e+00    0.0000000e+00    0.0000000e+00    0.0000000e+00    0.0000000e+00    0.0000000e+00                1    0.0000000e+00    0.0000000e+00    0.0000000e+00    0.0000000e+00    0.0000000e+00    0.0000000e+00                1    0.0000000e+00                2    0.0000000e+00    0.0000000e+00    0.0000000e+00    0.0000000e+00    0.0000000e+00    0.0000000e+00                1    0.0000000e+00 
  -2.8251809e+01                0                0    0.0000000e+00    0.0000000e+00    0.0000000e+00    0.0000000e+00    0.0000000e+00    0.0000000e+00                1    0.0000000e+00    0.0000000e+00    0.0000000e+00    0.0000000e+00    0.0000000e+00    0.0000000e+00                1    0.0000000e+00                2    0.0000000e+00    0.0000000e+00    0.0000000e+00    0.0000000e+00    0.0000000e+00    0.0000000e+00                1    0.0000000e+00 
  -2.7828796e+01                0                0    0.0000000e+00    0.0000000e+00    0.0000000e+00    0.0000000e+00    0.0000000e+00    0.0000000e+00                1    0.0000000e+00    0.0000000e+00    0.0000000e+00    0.0000000e+00    0.0000000e+00    0.0000000e+00                1    0.0000000e+00                2    0.0000000e+00    0.0000000e+00    0.0000000e+00    0.0000000e+00    0.0000000e+00    0.0000000e+00                1    0.0000000e+00 
  -2.7490386e+01                0                0    0.0000000e+00    0.0000000e+00    0.0000000e+00    0.0000000e+00    0.0000000e+00    0.0000000e+00                1    0.0000000e+00    0.0000000e+00    0.0000000e+00    0.0000000e+00    0.0000000e+00    0.0000000e+00                1    0.0000000e+00                2    0.0000000e+00    0.0000000e+00    0.0000000e+00    0.0000000e+00    0.0000000e+00    0.0000000e+00                1    0.0000000e+00 
  -2.7219658e+01                0                0    0.0000000e+00    0.0000000e+00    0.0000000e+00    0.0000000e+00    0.0000000e+00    0.0000000e+00                1    0.0000000e+00    0.0000000e+00    0.0000000e+00    0.0000000e+00    0.0000000e+00    0.0000000e+00                1    0.0000000e+00                2    0.0000000e+00    0.0000000e+00    0.0000000e+00    0.0000000e+00    0.0000000e+00    0.0000000e+00                1    0.0000000e+00 
  -2.6881247e+01                0                0    0.0000000e+00    0.0000000e+00    0.0000000e+00    0.0000000e+00    0.0000000e+00    0.0000000e+00                1    0.0000000e+00    0.0000000e+00    0.0000000e+00    0.0000000e+00    0.0000000e+00    0.0000000e+00                1    0.0000000e+00                2    0.0000000e+00    0.0000000e+00    0.0000000e+00    0.0000000e+00    0.0000000e+00    0.0000000e+00                1    0.0000000e+00 
  -2.6458234e+01                0                0    0.0000000e+00    0.0000000e+00    0.0000000e+00    0.0000000e+00    0.0000000e+00    0.0000000e+00                1    0.0000000e+00    0.0000000e+00    0.0000000e+00    0.0000000e+00    0.0000000e+00    0.0000000e+00                1    0.0000000e+00                2    0.0000000e+00    0.0000000e+00    0.0000000e+00    0.0000000e+00    0.0000000e+00    0.0000000e+00                1    0.0000000e+00 
  -2.6119824e+01                0                0    0.0000000e+00    0.0000000e+00    0.0000000e+00    0.0000000e+00    0.0000000e+00    0.0000000e+00                1    0.0000000e+00    0.0000000e+00    0.0000000e+00    0.0000000e+00    0.0000000e+00    0.0000000e+00                1    0.0000000e+00                2    0.0000000e+00    0.0000000e+00    0.0000000e+00    0.0000000e+00    0.0000000e+00    0.0000000e+00                1    0.0000000e+00 
  -2.5849096e+01                0                0    0.0000000e+00    0.0000000e+00    0.0000000e+00    0.0000000e+00    0.0000000e+00    0.0000000e+00                1    0.0000000e+00    0.0000000e+00    0.0000000e+00    0.0000000e+00    0.0000000e+00    0.0000000e+00                1    0.0000000e+00                2    0.0000000e+00    0.0000000e+00    0.0000000e+00    0.0000000e+00    0.0000000e+00    0.0000000e+00                1    0.0000000e+00 
  -2.5510686e+01                0                0    0.0000000e+00    0.0000000e+00    0.0000000e+00    0.0000000e+00    0.0000000e+00    0.0000000e+00                1    0.0000000e+00    0.0000000e+00    0.0000000e+00    0.0000000e+00    0.0000000e+00    0.0000000e+00                1    0.0000000e+00                2    0.0000000e+00    0.0000000e+00    0.0000000e+00    0.0000000e+00    0.0000000e+00    0.0000000e+00                1    0.0000000e+00 
  -2.5239957e+01                0                0    0.0000000e+00    0.0000000e+00    0.0000000e+00    0.0000000e+00    0.0000000e+00    0.0000000e+00                1    0.0000000e+00    0.0000000e+00    0.0000000e+00    0.0000000e+00    0.0000000e+00    0.0000000e+00                1    0.0000000e+00                2    0.0000000e+00    0.0000000e+00    0.0000000e+00    0.0000000e+00    0.0000000e+00    0.0000000e+00                1    0.0000000e+00 
  -2.4901547e+01                0                0    0.0000000e+00    0.0000000e+00    0.0000000e+00    0.0000000e+00    0.0000000e+00    0.0000000e+00                1    0.0000000e+00    0.0000000e+00    0.0000000e+00    0.0000000e+00    0.0000000e+00    0.0000000e+00                1    0.0000000e+00                2    0.0000000e+00    0.0000000e+00    0.0000000e+00    0.0000000e+00    0.0000000e+00    0.0000000e+00                1    0.0000000e+00 
  -2.4630819e+01                0                0    0.0000000e+00    0.0000000e+00    0.0000000e+00    0.0000000e+00    0.0000000e+00    0.0000000e+00                1    0.0000000e+00    0.0000000e+00    0.0000000e+00    0.0000000e+00    0.0000000e+00    0.0000000e+00                1    0.0000000e+00                2    0.0000000e+00    0.0000000e+00    0.0000000e+00    0.0000000e+00    0.0000000e+00    0.0000000e+00                1    0.0000000e+00 
  -2.4292409e+01                0                0    0.0000000e+00    0.0000000e+00    0.0000000e+00    0.0000000e+00    0.0000000e+00    0.0000000e+00                1    0.0000000e+00    0.0000000e+00    0.0000000e+00    0.0000000e+00    0.0000000e+00    0.0000000e+00                1    0.0000000e+00                2    0.0000000e+00    0.0000000e+00    0.0000000e+00    0.0000000e+00    0.0000000e+00    0.0000000e+00                1    0.0000000e+00 
  -2.4021680e+01                0                0    0.0000000e+00    0.0000000e+00    0.0000000e+00    0.0000000e+00    0.0000000e+00    0.0000000e+00                1    0.0000000e+00    0.0000000e+00    0.0000000e+00    0.0000000e+00    0.0000000e+00    0.0000000e+00                1    0.0000000e+00                2    0.0000000e+00    0.0000000e+00    0.0000000e+00    0.0000000e+00    0.0000000e+00    0.0000000e+00                1    0.0000000e+00 
  -2.3683270e+01                0                0    0.0000000e+00    0.0000000e+00    0.0000000e+00    0.0000000e+00    0.0000000e+00    0.0000000e+00                1    0.0000000e+00    0.0000000e+00    0.0000000e+00    0.0000000e+00    0.0000000e+00    0.0000000e+00                1    0.0000000e+00                2    0.0000000e+00    0.0000000e+00    0.0000000e+00    0.0000000e+00    0.0000000e+00    0.0000000e+00                1    0.0000000e+00 
  -2.3412542e+01                0                0    0.0000000e+00    0.0000000e+00    0.0000000e+00    0.0000000e+00    0.0000000e+00    0.0000000e+00                1    0.0000000e+00    0.0000000e+00    0.0000000e+00    0.0000000e+00    0.0000000e+00    0.0000000e+00                1    0.0000000e+00                2    0.0000000e+00    0.0000000e+00    0.0000000e+00    0.0000000e+00    0.0000000e+00    0.0000000e+00                1    0.0000000e+00 
  -2.3074132e+01                0                0    0.0000000e+00    0.0000000e+00    0.0000000e+00    0.0000000e+00    0.0000000e+00    0.0000000e+00                1    0.0000000e+00    0.0000000e+00    0.0000000e+00    0.0000000e+00    0.0000000e+00    0.0000000e+00                1    0.0000000e+00                2    0.0000000e+00    0.0000000e+00    0.0000000e+00    0.0000000e+00    0.0000000e+00    0.0000000e+00                1    0.0000000e+00 
  -2.2803403e+01                0                0    0.0000000e+00    0.0000000e+00    0.0000000e+00    0.0000000e+00    0.0000000e+00    0.0000000e+00                1    0.0000000e+00    0.0000000e+00    0.0000000e+00    0.0000000e+00    0.0000000e+00    0.0000000e+00                1    0.0000000e+00                2    0.0000000e+00    0.0000000e+00    0.0000000e+00    0.0000000e+00    0.0000000e+00    0.0000000e+00                1    0.0000000e+00 
  -2.2464993e+01                0                0    0.0000000e+00    0.0000000e+00    0.0000000e+00    0.0000000e+00    0.0000000e+00    0.0000000e+00                1    0.0000000e+00    0.0000000e+00    0.0000000e+00    0.0000000e+00    0.0000000e+00    0.0000000e+00                1    0.0000000e+00                2    0.0000000e+00    0.0000000e+00    0.0000000e+00    0.0000000e+00    0.0000000e+00    0.0000000e+00                1    0.0000000e+00 
  -2.2194265e+01                0                0    0.0000000e+00    0.0000000e+00    0.0000000e+00    0.0000000e+00    0.0000000e+00    0.0000000e+00                1    0.0000000e+00    0.0000000e+00    0.0000000e+00    0.0000000e+00    0.0000000e+00    0.0000000e+00                1    0.0000000e+00                2    0.0000000e+00    0.0000000e+00    0.0000000e+00    0.0000000e+00    0.0000000e+00    0.0000000e+00                1    0.0000000e+00 
  -2.1855855e+01                0                0    0.0000000e+00    0.0000000e+00    0.0000000e+00    0.0000000e+00    0.0000000e+00    0.0000000e+00                1    0.0000000e+00    0.0000000e+00    0.0000000e+00    0.0000000e+00    0.0000000e+00    0.0000000e+00                1    0.0000000e+00                2    0.0000000e+00    0.0000000e+00    0.0000000e+00    0.0000000e+00    0.0000000e+00    0.0000000e+00                1    0.0000000e+00 
  -2.1585127e+01                0                0    0.0000000e+00    0.0000000e+00    0.0000000e+00    0.0000000e+00    0.0000000e+00    0.0000000e+00                1    0.0000000e+00    0.0000000e+00    0.0000000e+00    0.0000000e+00    0.0000000e+00    0.0000000e+00                1    0.0000000e+00                2    0.0000000e+00    0.0000000e+00    0.0000000e+00    0.0000000e+00    0.0000000e+00    0.0000000e+00                1    0.0000000e+00 
  -2.1246716e+01                0                0    0.0000000e+00    0.0000000e+00    0.0000000e+00    0.0000000e+00    0.0000000e+00    0.0000000e+00                1    0.0000000e+00    0.0000000e+00    0.0000000e+00    0.0000000e+00    0.0000000e+00    0.0000000e+00                1    0.0000000e+00                2    0.0000000e+00    0.0000000e+00    0.0000000e+00    0.0000000e+00    0.0000000e+00    0.0000000e+00                1    0.0000000e+00 
  -2.0975988e+01                0                0    0.0000000e+00    0.0000000e+00    0.0000000e+00    0.0000000e+00    0.0000000e+00    0.0000000e+00                1    0.0000000e+00    0.0000000e+00    0.0000000e+00    0.0000000e+00    0.0000000e+00    0.0000000e+00                1    0.0000000e+00                2    0.0000000e+00    0.0000000e+00    0.0000000e+00    0.0000000e+00    0.0000000e+00    0.0000000e+00                1    0.0000000e+00 
  -2.0759405e+01                0                0    0.0000000e+00    0.0000000e+00    0.0000000e+00    0.0000000e+00    0.0000000e+00    0.0000000e+00                1    0.0000000e+00    0.0000000e+00    0.0000000e+00    0.0000000e+00    0.0000000e+00    0.0000000e+00                1    0.0000000e+00                2    0.0000000e+00    0.0000000e+00    0.0000000e+00    0.0000000e+00    0.0000000e+00    0.0000000e+00                1    0.0000000e+00 
  -2.0488677e+01                0                0    0.0000000e+00    0.0000000e+00    0.0000000e+00    0.0000000e+00    0.0000000e+00    0.0000000e+00                1    0.0000000e+00    0.0000000e+00    0.0000000e+00    0.0000000e+00    0.0000000e+00    0.0000000e+00                1    0.0000000e+00                2    0.0000000e+00    0.0000000e+00    0.0000000e+00    0.0000000e+00    0.0000000e+00    0.0000000e+00                1    0.0000000e+00 
  -2.0150267e+01                0                0    0.0000000e+00    0.0000000e+00    0.0000000e+00    0.0000000e+00    0.0000000e+00    0.0000000e+00                1    0.0000000e+00    0.0000000e+00    0.0000000e+00    0.0000000e+00    0.0000000e+00    0.0000000e+00                1    0.0000000e+00                2    0.0000000e+00    0.0000000e+00    0.0000000e+00    0.0000000e+00    0.0000000e+00    0.0000000e+00                1    0.0000000e+00 
  -1.9879539e+01                0                0    0.0000000e+00    0.0000000e+00    0.0000000e+00    0.0000000e+00    0.0000000e+00    0.0000000e+00                1    0.0000000e+00    0.0000000e+00    0.0000000e+00    0.0000000e+00    0.0000000e+00    0.0000000e+00                1    0.0000000e+00                2    0.0000000e+00    0.0000000e+00    0.0000000e+00    0.0000000e+00    0.0000000e+00    0.0000000e+00                1    0.0000000e+00 
  -1.9799479e+01                0                0    0.0000000e+00    0.0000000e+00    0.0000000e+00    0.0000000e+00    0.0000000e+00    0.0000000e+00                1    0.0000000e+00    0.0000000e+00    0.0000000e+00    0.0000000e+00    0.0000000e+00    0.0000000e+00                1    0.0000000e+00                2    0.0000000e+00    0.0000000e+00    0.0000000e+00    0.0000000e+00    0.0000000e+00    0.0000000e+00                1    0.0000000e+00 
  -1.9655371e+01                0                0    0.0000000e+00    0.0000000e+00    0.0000000e+00    0.0000000e+00    0.0000000e+00    0.0000000e+00                1    0.0000000e+00    0.0000000e+00    0.0000000e+00    0.0000000e+00    0.0000000e+00    0.0000000e+00                1    0.0000000e+00                2    0.0000000e+00    0.0000000e+00    0.0000000e+00    0.0000000e+00    0.0000000e+00    0.0000000e+00                1    0.0000000e+00 
  -1.9591322e+01                0                0    0.0000000e+00    0.0000000e+00    0.0000000e+00    0.0000000e+00    0.0000000e+00    0.0000000e+00                1    0.0000000e+00    0.0000000e+00    0.0000000e+00    0.0000000e+00    0.0000000e+00    0.0000000e+00                1    0.0000000e+00                2    0.0000000e+00    0.0000000e+00    0.0000000e+00    0.0000000e+00    0.0000000e+00    0.0000000e+00                1    0.0000000e+00 
  -1.9447214e+01                0                0    0.0000000e+00    0.0000000e+00    0.0000000e+00    0.0000000e+00    0.0000000e+00    0.0000000e+00                1    0.0000000e+00    0.0000000e+00    0.0000000e+00    0.0000000e+00    0.0000000e+00    0.0000000e+00                1    0.0000000e+00                2    0.0000000e+00    0.0000000e+00    0.0000000e+00    0.0000000e+00    0.0000000e+00    0.0000000e+00                1    0.0000000e+00 
  -1.9367154e+01                0                0    0.0000000e+00    0.0000000e+00    0.0000000e+00    0.0000000e+00    0.0000000e+00    0.0000000e+00                1    0.0000000e+00    0.0000000e+00    0.0000000e+00    0.0000000e+00    0.0000000e+00    0.0000000e+00                1    0.0000000e+00                2    0.0000000e+00    0.0000000e+00    0.0000000e+00    0.0000000e+00    0.0000000e+00    0.0000000e+00                1    0.0000000e+00 
  -1.9295100e+01                0                0    0.0000000e+00    0.0000000e+00    0.0000000e+00    0.0000000e+00    0.0000000e+00    0.0000000e+00                1    0.0000000e+00    0.0000000e+00    0.0000000e+00    0.0000000e+00    0.0000000e+00    0.0000000e+00                1    0.0000000e+00                2    0.0000000e+00    0.0000000e+00    0.0000000e+00    0.0000000e+00    0.0000000e+00    0.0000000e+00                1    0.0000000e+00 
  -1.9182516e+01                0                0    0.0000000e+00    0.0000000e+00    0.0000000e+00    0.0000000e+00    0.0000000e+00    0.0000000e+00                1    0.0000000e+00    0.0000000e+00    0.0000000e+00    0.0000000e+00    0.0000000e+00    0.0000000e+00                1    0.0000000e+00                2    0.0000000e+00    0.0000000e+00    0.0000000e+00    0.0000000e+00    0.0000000e+00    0.0000000e+00                1    0.0000000e+00 
  -1.9069931e+01                0                0    0.0000000e+00    0.0000000e+00    0.0000000e+00    0.0000000e+00    0.0000000e+00    0.0000000e+00                1    0.0000000e+00    0.0000000e+00    0.0000000e+00    0.0000000e+00    0.0000000e+00    0.0000000e+00                1    0.0000000e+00                2    0.0000000e+00    0.0000000e+00    0.0000000e+00    0.0000000e+00    0.0000000e+00    0.0000000e+00                1    0.0000000e+00 
  -1.8957347e+01                0                0    0.0000000e+00    0.0000000e+00    0.0000000e+00    0.0000000e+00    0.0000000e+00    0.0000000e+00                1    0.0000000e+00    0.0000000e+00    0.0000000e+00    0.0000000e+00    0.0000000e+00    0.0000000e+00                1    0.0000000e+00                2    0.0000000e+00    0.0000000e+00    0.0000000e+00    0.0000000e+00    0.0000000e+00    0.0000000e+00                1    0.0000000e+00 
  -1.8844762e+01                0                0    0.0000000e+00    0.0000000e+00    0.0000000e+00    0.0000000e+00    0.0000000e+00    0.0000000e+00                1    0.0000000e+00    0.0000000e+00    0.0000000e+00    0.0000000e+00    0.0000000e+00    0.0000000e+00                1    0.0000000e+00                2    0.0000000e+00    0.0000000e+00    0.0000000e+00    0.0000000e+00    0.0000000e+00    0.0000000e+00                1    0.0000000e+00 
  -1.8766579e+01                0                0    0.0000000e+00    0.0000000e+00    0.0000000e+00    0.0000000e+00    0.0000000e+00    0.0000000e+00                1    0.0000000e+00    0.0000000e+00    0.0000000e+00    0.0000000e+00    0.0000000e+00    0.0000000e+00                1    0.0000000e+00                2    0.0000000e+00    0.0000000e+00    0.0000000e+00    0.0000000e+00    0.0000000e+00    0.0000000e+00                1    0.0000000e+00 
  -1.8668849e+01                0                0    0.0000000e+00    0.0000000e+00    0.0000000e+00    0.0000000e+00    0.0000000e+00    0.0000000e+00                1    0.0000000e+00    0.0000000e+00    0.0000000e+00    0.0000000e+00    0.0000000e+00    0.0000000e+00                1    0.0000000e+00                2    0.0000000e+00    0.0000000e+00    0.0000000e+00    0.0000000e+00    0.0000000e+00    0.0000000e+00                1    0.0000000e+00 
  -1.8546687e+01                0                0    0.0000000e+00    0.0000000e+00    0.0000000e+00    0.0000000e+00    0.0000000e+00    0.0000000e+00                1    0.0000000e+00    0.0000000e+00    0.0000000e+00    0.0000000e+00    0.0000000e+00    0.0000000e+00                1    0.0000000e+00                2    0.0000000e+00    0.0000000e+00    0.0000000e+00    0.0000000e+00    0.0000000e+00    0.0000000e+00                1    0.0000000e+00 
  -1.8500000e+01                0                0    0.0000000e+00    0.0000000e+00    0.0000000e+00    0.0000000e+00    0.0000000e+00    0.0000000e+00                1    0.0000000e+00    0.0000000e+00    0.0000000e+00    0.0000000e+00    0.0000000e+00    0.0000000e+00                1    0.0000000e+00                2    2.0105084e-34    2.0105084e-34    0.0000000e+00    0.0000000e+00    0.0000000e+00    0.0000000e+00                1    0.0000000e+00 
  -1.8377838e+01              928              928    1.4848000e-08    1.4848000e-08    2.1700000e-04    1.0855425e-04    1.0855425e-04    1.0855425e-04                1    0.0000000e+00    0.0000000e+00    0.0000000e+00    0.0000000e+00    0.0000000e+00    0.0000000e+00                1    0.0000000e+00                2    1.4857223e-08    1.4857223e-08    4.9228225e-01    4.9228225e-01    1.0000000e+00    1.3893041e-04                1    8.4645446e-05 
  -1.8280108e+01             3008             3008    4.8128000e-08    4.8128000e-08    2.1700000e-04    1.0855425e-04    1.0855425e-04    1.0855425e-04                1    0.0000000e+00    0.0000000e+00    0.0000000e+00    0.0000000e+00    0.0000000e+00    0.0000000e+00                1    0.0000000e+00                2    4.8137403e-08    4.8137403e-08    9.1328462e+00    9.1328462e+00    1.0000000e+00    4.7816881e-02                1    1.1970235e-04 
  -1.8157946e+01             7280             7280    1.1648000e-07    1.1648000e-07    2.1698312e-04    1.0853694e-04    1.0853694e-04    1.0853694e-04                1    0.0000000e+00    0.0000000e+00    0.0000000e+00    0.0000000e+00    0.0000000e+00    0.0000000e+00                1    0.0000000e+00                2    1.1648063e-07    1.1648063e-07    1.3504668e+01    1.3504668e+01    1.0000000e+00    1.0455307e-01                1    2.3992237e-04 
  -1.8060217e+01            12691            12691    1.9254400e-07    1.9254400e-07    2.1549210e-04    1.0689547e-04    1.0851828e-04    1.0851828e-04                1    0.0000000e+00    0.0000000e+00    0.0000000e+00    0.0000000e+00    0.0000000e+00    0.0000000e+00                1    0.0000000e+00                2    1.9254961e-07    1.9254961e-07    1.6611166e+01    1.6611166e+01    1.0000000e+00    1.5818641e-01                1    3.8546269e-04 
  -1.7938055e+01            28836            28836    3.1436799e-07    3.1436799e-07    2.0738423e-04    1.0473747e-04    1.0842664e-04    1.0842664e-04                1    0.0000000e+00    0.0000000e+00    0.0000000e+00    0.0000000e+00    0.0000000e+00    0.0000000e+00                1    0.0000000e+00                2    3.1437884e-07    3.1437884e-07    2.1952644e+01    2.1952644e+01    1.0000000e+00    2.7627567e-01                1    6.2020001e-04 
  -1.7840325e+01            55836            55836    4.3323198e-07    4.3323198e-07    1.9027168e-04    1.0224645e-04    1.0517627e-04    1.0852462e-04                1    0.0000000e+00    0.0000000e+00    0.0000000e+00    0.0000000e+00    0.0000000e+00    0.0000000e+00                1    0.0000000e+00                2    4.3323663e-07    4.3323663e-07    2.8284821e+01    2.8284821e+01    1.0000000e+00    4.5864412e-01                1    8.4615024e-04 
  -1.7718163e+01           109473           109473    6.0854398e-07    6.0854398e-07    1.4810566e-04    9.8389203e-05    1.0297966e-04    1.0844450e-04                1    0.0000000e+00    0.0000000e+00    0.0000000e+00    0.0000000e+00    0.0000000e+00    0.0000000e+00                1    0.0000000e+00                2    6.0855186e-07    6.0855186e-07    3.3931282e+01    3.3931282e+01    1.0000000e+00    6.6003882e-01                1    1.1751546e-03 
  -1.7620434e+01           171231           171231    7.7019187e-07    7.7019187e-07    1.1258885e-04    3.6279522e-05    1.0251677e-04    1.0855868e-04                1    0.0000000e+00    0.0000000e+00    0.0000000e+00    0.0000000e+00    0.0000000e+00    0.0000000e+00                1    0.0000000e+00                2    7.7019845e-07    7.7019845e-07    3.8976521e+01    3.8976521e+01    1.0000000e+00    8.7091364e-01                1    1.4735748e-03 
  -1.7498272e+01           273459           273459    9.9899179e-07    9.9899179e-07    8.4902980e-05    1.4809536e-05    9.9880273e-05    1.0845504e-04                1    0.0000000e+00    0.0000000e+00    0.0000000e+00    0.0000000e+00    0.0000000e+00    0.0000000e+00                1    0.0000000e+00                2    9.9899968e-07    9.9899968e-07    4.6817984e+01    4.6817984e+01    1.0000000e+00    1.2565923e+00                1    1.8893515e-03 
  -1.7303330e+01           499109           499109    1.3709909e-06    1.3709909e-06    5.3436527e-05    7.0222471e-06    9.5833031e-05    1.0848742e-04                1    0.0000000e+00    0.0000000e+00    0.0000000e+00    0.0000000e+00    0.0000000e+00    0.0000000e+00                1    0.0000000e+00                2    1.3709999e-06    1.3709999e-06    3.8143248e+01    3.8143248e+01    1.0000000e+00    8.3407346e-01                1    2.6072970e-03 
  -1.7207403e+01           628923           628923    1.4929245e-06    1.4929245e-06    4.3234083e-05    5.5378229e-06    9.2899164e-05    1.0842492e-04                1    0.0000000e+00    0.0000000e+00    0.0000000e+00    0.0000000e+00    0.0000000e+00    0.0000000e+00                1    0.0000000e+00                2    1.4929379e-06    1.4929379e-06    2.6777868e+01    2.6777868e+01    1.0000000e+00    4.1107488e-01                1    3.0049808e-03 
  -1.7111501e+01           747183           747183    1.5690409e-06    1.5690409e-06    3.6422060e-05    5.0657298e-06    8.9541763e-05    1.0722821e-04                1    0.0000000e+00    0.0000000e+00    0.0000000e+00    0.0000000e+00    0.0000000e+00    0.0000000e+00                1    0.0000000e+00                2    1.5690570e-06    1.5690570e-06    1.3871501e+01    1.3871501e+01    1.0000000e+00    1.1031026e-01                1    3.4019149e-03 
  -1.7014184e+01           843996           843996    1.5994300e-06    1.5994300e-06    3.2005867e-05    4.5781484e-06    8.6692808e-05    1.0704601e-04                1    0.0000000e+00    0.0000000e+00    0.0000000e+00    0.0000000e+00    0.0000000e+00    0.0000000e+00                1    0.0000000e+00                2    1.5994993e-06    1.5994993e-06    5.0200639e+00    5.0200639e+00    1.0000000e+00    1.4447325e-02                1    3.8480315e-03 
  -1.7000000e+01           860755           860755    1.5999258e-06    1.5999258e-06    3.1355158e-05    4.6653903e-06    8.5989091e-05    1.0684733e-04                1    0.0000000e+00    0.0000000e+00    0.0000000e+00    0.0000000e+00    0.0000000e+00    0.0000000e+00                1    0.0000000e+00                2    1.6000000e-06    1.6000000e-06    1.5651356e+00    1.5651356e+00    1.0000000e+00    1.4043420e-03                1    3.9169609e-03 
  -1.6899511e+01           927181           927181    1.5998016e-06    1.5998016e-06    2.8443095e-05    4.4431879e-06    8.3547479e-05    1.0631637e-04                1    0.0000000e+00    0.0000000e+00    0.0000000e+00    0.0000000e+00    0.0000000e+00    0.0000000e+00                1    0.0000000e+00                2    0.0000000e+00    1.6000000e-06    0.0000000e+00    0.0000000e+00    0.0000000e+00    0.0000000e+00                1    4.3811257e-03 
  -1.6795747e+01           996637           996637    1.5995484e-06    1.5995484e-06    2.6560703e-05    4.3794400e-06    7.9757544e-05    1.0535322e-04                1    0.0000000e+00    0.0000000e+00    0.0000000e+00    0.0000000e+00    0.0000000e+00    0.0000000e+00                1    0.0000000e+00                2    0.0000000e+00    1.6000000e-06    0.0000000e+00    0.0000000e+00    0.0000000e+00    0.0000000e+00                1    4.8614405e-03 
  -1.6687142e+01          1062248          1062248    1.5990620e-06    1.5990620e-06    2.4718996e-05    4.1992449e-06    7.5287370e-05    1.0447587e-04                1    0.0000000e+00    0.0000000e+00    0.0000000e+00    0.0000000e+00    0.0000000e+00    0.0000000e+00                1    0.0000000e+00                2    0.0000000e+00    1.6000000e-06    0.0000000e+00    0.0000000e+00    0.0000000e+00    0.0000000e+00                1    5.3694564e-03 
  -1.6588095e+01          1116168          1116168    1.5982781e-06    1.5982781e-06    2.3039171e-05    4.1025472e-06    6.9973353e-05    1.0408502e-04                1    0.0000000e+00    0.0000000e+00    0.0000000e+00    0.0000000e+00    0.0000000e+00    0.0000000e+00                1    0.0000000e+00                2    0.0000000e+00    1.6000000e-06    0.0000000e+00    0.0000000e+00    0.0000000e+00    0.0000000e+00                1    5.8111381e-03 
  -1.6467915e+01          1171365          1171365    1.5968615e-06    1.5968615e-06    2.1654806e-05    4.1451583e-06    6.2721495e-05    1.0388960e-04                1    0.0000000e+00    0.0000000e+00    0.0000000e+00    0.0000000e+00    0.0000000e+00    0.0000000e+00                1    0.0000000e+00                2    0.0000000e+00    1.6000000e-06    0.0000000e+00    0.0000000e+00    0.0000000e+00    0.0000000e+00                1    6.3226673e-03 
  -1.6342176e+01          1224363          1224363    1.5946084e-06    1.5946084e-06    2.0516269e-05    4.1475963e-06    4.1559837e-05    1.0344298e-04                1    0.0000000e+00    0.0000000e+00    0.0000000e+00    0.0000000e+00    0.0000000e+00    0.0000000e+00                1    0.0000000e+00                2    0.0000000e+00    1.6000000e-06    0.0000000e+00    0.0000000e+00    0.0000000e+00    0.0000000e+00                1    6.8328724e-03 
  -1.6241584e+01          1266655          1266655    1.5920341e-06    1.5920341e-06    1.9543510e-05    4.1075657e-06    2.6700243e-05    1.0295053e-04                1    0.0000000e+00    0.0000000e+00    0.0000000e+00    0.0000000e+00    0.0000000e+00    0.0000000e+00                1    0.0000000e+00                2    0.0000000e+00    1.6000000e-06    0.0000000e+00    0.0000000e+00    0.0000000e+00    0.0000000e+00                1    7.2149109e-03 
  -1.6161110e+01          1298906          1298906    1.5892108e-06    1.5892108e-06    1.8792205e-05    3.8976810e-06    1.8957901e-05    1.0249506e-04                1    0.0000000e+00    0.0000000e+00    0.0000000e+00    0.0000000e+00    0.0000000e+00    0.0000000e+00                1    0.0000000e+00                2    0.0000000e+00    1.6000000e-06    0.0000000e+00    0.0000000e+00    0.0000000e+00    0.0000000e+00                1    7.5005420e-03 
  -1.6060519e+01          1331040          1331040    1.5852193e-06    1.5852193e-06    1.8177457e-05    4.0769444e-06    1.3477465e-05    1.0207738e-04                1    0.0000000e+00    0.0000000e+00    0.0000000e+00    0.0000000e+00    0.0000000e+00    0.0000000e+00                1    0.0000000e+00                2    0.0000000e+00    1.6000000e-06    0.0000000e+00    0.0000000e+00    0.0000000e+00    0.0000000e+00                1    7.8388384e-03 
  -1.5980045e+01          1356768          1356768    1.5813337e-06    1.5813337e-06    1.7733693e-05    4.0134914e-06    1.2006211e-05    1.0180676e-04                1    0.0000000e+00    0.0000000e+00    0.0000000e+00    0.0000000e+00    0.0000000e+00    0.0000000e+00                1    0.0000000e+00                2    0.0000000e+00    1.6000000e-06    0.0000000e+00    0.0000000e+00    0.0000000e+00    0.0000000e+00                1    8.0968391e-03 
  -1.5835193e+01          1397775          1397775    1.5728823e-06    1.5728823e-06    1.7079945e-05    3.9966933e-06    9.6394763e-06    1.0109958e-04                1    0.0000000e+00    0.0000000e+00    0.0000000e+00    0.0000000e+00    0.0000000e+00    0.0000000e+00                1    0.0000000e+00                2    0.0000000e+00    1.6000000e-06    0.0000000e+00    0.0000000e+00    0.0000000e+00    0.0000000e+00                1    8.5403085e-03 
  -1.5770814e+01          1414050          1414050    1.5684877e-06    1.5684877e-06    1.6856198e-05    3.9915889e-06    9.3993753e-06    1.0062638e-04                1    0.0000000e+00    0.0000000e+00    0.0000000e+00    0.0000000e+00    0.0000000e+00    0.0000000e+00                1    0.0000000e+00                2    0.0000000e+00    1.6000000e-06    0.0000000e+00    0.0000000e+00    0.0000000e+00    0.0000000e+00                1    8.7303206e-03 
  -1.5690341e+01          1431384          1431384    1.5628193e-06    1.5628193e-06    1.6645509e-05    3.9801821e-06    8.6828370e-06    1.0014947e-04                1    0.0000000e+00    0.0000000e+00    0.0000000e+00    0.0000000e+00    0.0000000e+00    0.0000000e+00                1    0.0000000e+00                2    0.0000000e+00    1.6000000e-06    0.0000000e+00    0.0000000e+00    0.0000000e+00    0.0000000e+00                1    8.9565669e-03 
  -1.5589749e+01          1449432          1449432    1.5553406e-06    1.5553406e-06    1.6467212e-05    4.0090168e-06    8.4759819e-06    9.9461008e-05                1    0.0000000e+00    0.0000000e+00    0.0000000e+00    0.0000000e+00    0.0000000e+00    0.0000000e+00                1    0.0000000e+00                2    0.0000000e+00    1.6000000e-06    0.0000000e+00    0.0000000e+00    0.0000000e+00    0.0000000e+00                1    9.2341665e-03 
  -1.5464009e+01          1468508          1468508    1.5457939e-06    1.5457939e-06    1.6325262e-05    3.8096169e-06    8.2732115e-06    9.8954660e-05                1    0.0000000e+00    0.0000000e+00    0.0000000e+00    0.0000000e+00    0.0000000e+00    0.0000000e+00                1    0.0000000e+00                2    0.0000000e+00    1.6000000e-06    0.0000000e+00    0.0000000e+00    0.0000000e+00    0.0000000e+00                1    9.5673884e-03 
  -1.5306834e+01          1489934          1489934    1.5335624e-06    1.5335624e-06    1.6210082e-05    3.9992674e-06    8.2288795e-06    9.7990647e-05                1    0.0000000e+00    0.0000000e+00    0.0000000e+00    0.0000000e+00    0.0000000e+00    0.0000000e+00                1    0.0000000e+00                2    0.0000000e+00    1.6000000e-06    0.0000000e+00    0.0000000e+00    0.0000000e+00    0.0000000e+00                1    9.9806424e-03 
  -1.5181094e+01          1509179          1509179    1.5231932e-06    1.5231932e-06    1.6072443e-05    3.8056056e-06    8.0347128e-06    9.7080915e-05                1    0.0000000e+00    0.0000000e+00    0.0000000e+00    0.0000000e+00    0.0000000e+00    0.0000000e+00                1    0.0000000e+00                2    0.0000000e+00    1.6000000e-06    0.0000000e+00    0.0000000e+00    0.0000000e+00    0.0000000e+00                1    1.0309717e-02 
  -1.5024116e+01          1529322          1529322    1.5101979e-06    1.5101979e-06    1.5909775e-05    3.8182953e-06    7.8122330e-06    9.5913800e-05                1    0.0000000e+00    0.0000000e+00    0.0000000e+00    0.0000000e+00    0.0000000e+00    0.0000000e+00                1    0.0000000e+00                2    0.0000000e+00    1.6000000e-06    0.0000000e+00    0.0000000e+00    0.0000000e+00    0.0000000e+00                1    1.0693079e-02 
  -1.4898532e+01          1543062          1543062    1.4990319e-06    1.4990319e-06    1.5811268e-05    3.8714693e-06    7.8645077e-06    9.4771815e-05                1    0.0000000e+00    0.0000000e+00    0.0000000e+00    0.0000000e+00    0.0000000e+00    0.0000000e+00                1    0.0000000e+00                2    0.0000000e+00    1.6000000e-06    0.0000000e+00    0.0000000e+00    0.0000000e+00    0.0000000e+00                1    1.1002790e-02 
  -1.4798066e+01          1552647          1552647    1.4895446e-06    1.4895446e-06    1.5720765e-05    3.8282138e-06    7.8061077e-06    9.3681817e-05                1    0.0000000e+00    0.0000000e+00    0.0000000e+00    0.0000000e+00    0.0000000e+00    0.0000000e+00                1    0.0000000e+00                2    0.0000000e+00    1.6000000e-06    0.0000000e+00    0.0000000e+00    0.0000000e+00    0.0000000e+00                1    1.1237480e-02 
  -1.4674317e+01          1561379          1561379    1.4776975e-06    1.4776975e-06    1.5649063e-05    3.8407151e-06    7.8186281e-06    9.2056784e-05                1    0.0000000e+00    0.0000000e+00    0.0000000e+00    0.0000000e+00    0.0000000e+00    0.0000000e+00                1    0.0000000e+00                2    0.0000000e+00    1.6000000e-06    0.0000000e+00    0.0000000e+00    0.0000000e+00    0.0000000e+00                1    1.1522289e-02 
  -1.4575318e+01          1567115          1567115    1.4677349e-06    1.4677349e-06    1.5593968e-05    3.7706572e-06    7.9839013e-06    9.0610300e-05                1    0.0000000e+00    0.0000000e+00    0.0000000e+00    0.0000000e+00    0.0000000e+00    0.0000000e+00                1    0.0000000e+00                2    0.0000000e+00    1.6000000e-06    0.0000000e+00    0.0000000e+00    0.0000000e+00    0.0000000e+00                1    1.1740497e-02 
  -1.4451725e+01          1571893          1571893    1.4552586e-06    1.4552586e-06    1.5562125e-05    3.7804388e-06    7.9847135e-06    8.9033788e-05                1    0.0000000e+00    0.0000000e+00    0.0000000e+00    0.0000000e+00    0.0000000e+00    0.0000000e+00                1    0.0000000e+00                2    0.0000000e+00    1.6000000e-06    0.0000000e+00    0.0000000e+00    0.0000000e+00    0.0000000e+00                1    1.2000342e-02 
  -1.4352851e+01          1574603          1574603    1.4447179e-06    1.4447179e-06    1.5540645e-05    3.7408067e-06    7.9142694e-06    8.7673780e-05                1    0.0000000e+00    0.0000000e+00    0.0000000e+00    0.0000000e+00    0.0000000e+00    0.0000000e+00                1    0.0000000e+00                2    0.0000000e+00    1.6000000e-06    0.0000000e+00    0.0000000e+00    0.0000000e+00    0.0000000e+00                1    1.2212092e-02 
  -1.4229259e+01          1576530          1576530    1.4315060e-06    1.4315060e-06    1.5541712e-05    3.9621455e-06    8.1358008e-06    8.6044033e-05                1    0.0000000e+00    0.0000000e+00    0.0000000e+00    0.0000000e+00    0.0000000e+00    0.0000000e+00                1    0.0000000e+00                2    0.0000000e+00    1.6000000e-06    0.0000000e+00    0.0000000e+00    0.0000000e+00    0.0000000e+00                1    1.2463730e-02 
  -1.4088342e+01          1576408          1576408    1.4161486e-06    1.4161486e-06    1.5565902e-05    3.7834224e-06    8.1879217e-06    8.4455305e-05                1    0.0000000e+00    0.0000000e+00    0.0000000e+00    0.0000000e+00    0.0000000e+00    0.0000000e+00                1    0.0000000e+00                2    0.0000000e+00    1.6000000e-06    0.0000000e+00    0.0000000e+00    0.0000000e+00    0.0000000e+00                1    1.2742002e-02 
  -1.3975608e+01          1575327          1575327    1.4035835e-06    1.4035835e-06    1.5582524e-05    3.7933788e-06    8.1976860e-06    8.3302714e-05                1    0.0000000e+00    0.0000000e+00    0.0000000e+00    0.0000000e+00    0.0000000e+00    0.0000000e+00                1    0.0000000e+00                2    0.0000000e+00    1.6000000e-06    0.0000000e+00    0.0000000e+00    0.0000000e+00    0.0000000e+00                1    1.2961407e-02 
  -1.3834872e+01          1572836          1572836    1.3878581e-06    1.3878581e-06    1.5626977e-05    3.7465695e-06    8.1635535e-06    8.2148036e-05                1    0.0000000e+00    0.0000000e+00    0.0000000e+00    0.0000000e+00    0.0000000e+00    0.0000000e+00                1    0.0000000e+00                2    0.0000000e+00    1.6000000e-06    0.0000000e+00    0.0000000e+00    0.0000000e+00    0.0000000e+00                1    1.3224702e-02 
  -1.3722283e+01          1569528          1569528    1.3745604e-06    1.3745604e-06    1.5665892e-05    3.9423337e-06    8.2610441e-06    8.0893901e-05                1    0.0000000e+00    0.0000000e+00    0.0000000e+00    0.0000000e+00    0.0000000e+00    0.0000000e+00                1    0.0000000e+00                2    0.0000000e+00    1.6000000e-06    0.0000000e+00    0.0000000e+00    0.0000000e+00    0.0000000e+00                1    1.3433040e-02 
  -1.3581745e+01          1564356          1564356    1.3581861e-06    1.3581861e-06    1.5735977e-05    3.6820520e-06    8.5713582e-06    8.0281183e-05                1    0.0000000e+00    0.0000000e+00    0.0000000e+00    0.0000000e+00    0.0000000e+00    0.0000000e+00                1    0.0000000e+00                2    0.0000000e+00    1.6000000e-06    0.0000000e+00    0.0000000e+00    0.0000000e+00    0.0000000e+00                1    1.3690807e-02 
  -1.3469314e+01          1558502          1558502    1.3444569e-06    1.3444569e-06    1.5792070e-05    3.6707683e-06    8.6373940e-06    7.9825695e-05                1    0.0000000e+00    0.0000000e+00    0.0000000e+00    0.0000000e+00    0.0000000e+00    0.0000000e+00                1    0.0000000e+00                2    0.0000000e+00    1.6000000e-06    0.0000000e+00    0.0000000e+00    0.0000000e+00    0.0000000e+00                1    1.3883510e-02 
  -1.3328977e+01          1549109          1549109    1.3271019e-06    1.3271019e-06    1.5879316e-05    3.7563307e-06    8.8220481e-06    7.9319949e-05                1    0.0000000e+00    0.0000000e+00    0.0000000e+00    0.0000000e+00    0.0000000e+00    0.0000000e+00                1    0.0000000e+00                2    0.0000000e+00    1.6000000e-06    0.0000000e+00    0.0000000e+00    0.0000000e+00    0.0000000e+00                1    1.4129671e-02 
  -1.3216707e+01          1539086          1539086    1.3119687e-06    1.3119687e-06    1.5962355e-05    3.7772312e-06    8.9283106e-06    7.8897139e-05                1    0.0000000e+00    0.0000000e+00    0.0000000e+00    0.0000000e+00    0.0000000e+00    0.0000000e+00                1    0.0000000e+00                2    0.0000000e+00    1.6000000e-06    0.0000000e+00    0.0000000e+00    0.0000000e+00    0.0000000e+00                1    1.4322763e-02 
  -1.3076564e+01          1523287          1523287    1.2926838e-06    1.2926838e-06    1.6086911e-05    3.8942536e-06    9.1082721e-06    7.9063021e-05                1    0.0000000e+00    0.0000000e+00    0.0000000e+00    0.0000000e+00    0.0000000e+00    0.0000000e+00                1    0.0000000e+00                2    0.0000000e+00    1.6000000e-06    0.0000000e+00    0.0000000e+00    0.0000000e+00    0.0000000e+00                1    1.4541463e-02 
  -1.2964449e+01          1509610          1509610    1.2762241e-06    1.2762241e-06    1.6195420e-05    3.9083027e-06    9.1457360e-06    7.8978180e-05                1    0.0000000e+00    0.0000000e+00    0.0000000e+00    0.0000000e+00    0.0000000e+00    0.0000000e+00                1    0.0000000e+00                2    0.0000000e+00    1.6000000e-06    0.0000000e+00    0.0000000e+00    0.0000000e+00    0.0000000e+00                1    1.4736466e-02 
  -1.2824497e+01          1491515          1491515    1.2552645e-06    1.2552645e-06    1.6337113e-05    4.0067112e-06    9.4352315e-06    7.8648866e-05                1    0.0000000e+00    0.0000000e+00    0.0000000e+00    0.0000000e+00    0.0000000e+00    0.0000000e+00                1    0.0000000e+00                2    0.0000000e+00    1.6000000e-06    0.0000000e+00    0.0000000e+00    0.0000000e+00    0.0000000e+00                1    1.4956665e-02 
  -1.2796507e+01          1487731          1487731    1.2504733e-06    1.2504733e-06    1.6346085e-05    4.0504156e-06    9.4686101e-06    7.8550590e-05                1    0.0000000e+00    0.0000000e+00    0.0000000e+00    0.0000000e+00    0.0000000e+00    0.0000000e+00                1    0.0000000e+00                2    0.0000000e+00    1.6000000e-06    0.0000000e+00    0.0000000e+00    0.0000000e+00    0.0000000e+00                1    1.5003442e-02 
  -1.2663116e+01          1464899          1464899    1.2271469e-06    1.2271469e-06    1.6538904e-05    3.6696252e-06    9.2806239e-06    7.8950525e-05                1    0.0000000e+00    0.0000000e+00    0.0000000e+00    0.0000000e+00    0.0000000e+00    0.0000000e+00                1    0.0000000e+00                2    0.0000000e+00    1.6000000e-06    0.0000000e+00    0.0000000e+00    0.0000000e+00    0.0000000e+00                1    1.5205986e-02 
  -1.2594781e+01          1453228          1453228    1.2156276e-06    1.2156276e-06    1.6642153e-05    3.6970890e-06    9.4037923e-06    7.8835350e-05                1    0.0000000e+00    0.0000000e+00    0.0000000e+00    0.0000000e+00    0.0000000e+00    0.0000000e+00                1    0.0000000e+00                2    0.0000000e+00    1.6000000e-06    0.0000000e+00    0.0000000e+00    0.0000000e+00    0.0000000e+00                1    1.5314905e-02 
  -1.2402587e+01          1413508          1413508    1.1818504e-06    1.1818504e-06    1.6948163e-05    3.9129805e-06    9.7034219e-06    7.9188718e-05                1    0.0000000e+00    0.0000000e+00    0.0000000e+00    0.0000000e+00    0.0000000e+00    0.0000000e+00                1    0.0000000e+00                2    0.0000000e+00    1.6000000e-06    0.0000000e+00    0.0000000e+00    0.0000000e+00    0.0000000e+00                1    1.5594661e-02 
  -1.2269119e+01          1383909          1383909    1.1573891e-06    1.1573891e-06    1.7209463e-05    3.9991770e-06    1.0373059e-05    7.9505162e-05                1    0.0000000e+00    0.0000000e+00    0.0000000e+00    0.0000000e+00    0.0000000e+00    0.0000000e+00                1    0.0000000e+00                2    0.0000000e+00    1.6000000e-06    0.0000000e+00    0.0000000e+00    0.0000000e+00    0.0000000e+00                1    1.5792436e-02 
  -1.2162345e+01          1356791          1356791    1.1361395e-06    1.1361395e-06    1.7472003e-05    3.9833676e-06    1.0445351e-05    7.9538870e-05                1    0.0000000e+00    0.0000000e+00    0.0000000e+00    0.0000000e+00    0.0000000e+00    0.0000000e+00                1    0.0000000e+00                2    0.0000000e+00    1.6000000e-06    0.0000000e+00    0.0000000e+00    0.0000000e+00    0.0000000e+00                1    1.5947272e-02 
  -1.2028877e+01          1321820          1321820    1.1105317e-06    1.1105317e-06    1.7712959e-05    3.9838044e-06    1.0579479e-05    8.0087739e-05                1    0.0000000e+00    0.0000000e+00    0.0000000e+00    0.0000000e+00    0.0000000e+00    0.0000000e+00                1    0.0000000e+00                2    0.0000000e+00    1.6000000e-06    0.0000000e+00    0.0000000e+00    0.0000000e+00    0.0000000e+00                1    1.6134914e-02 
  -1.1958493e+01          1299960          1299960    1.0949602e-06    1.0949602e-06    1.7951485e-05    4.2241734e-06    1.0922190e-05    8.0478516e-05                1    0.0000000e+00    0.0000000e+00    0.0000000e+00    0.0000000e+00    0.0000000e+00    0.0000000e+00                1    0.0000000e+00                2    0.0000000e+00    1.6000000e-06    0.0000000e+00    0.0000000e+00    0.0000000e+00    0.0000000e+00                1    1.6232441e-02 
  -1.1893576e+01          1278537          1278537    1.0811688e-06    1.0811688e-06    1.7978719e-05    4.2232234e-06    1.0983314e-05    8.0664246e-05                1    0.0000000e+00    0.0000000e+00    0.0000000e+00    0.0000000e+00    0.0000000e+00    0.0000000e+00                1    0.0000000e+00                2    0.0000000e+00    1.6000000e-06    0.0000000e+00    0.0000000e+00    0.0000000e+00    0.0000000e+00                1    1.6320768e-02 
  -1.1758243e+01          1200128          1200128    1.0388963e-06    1.0388963e-06    1.8245149e-05    4.1889437e-06    1.1006900e-05    8.1284300e-05                1    0.0000000e+00    0.0000000e+00    0.0000000e+00    0.0000000e+00    0.0000000e+00    0.0000000e+00                1    0.0000000e+00                2    0.0000000e+00    1.6000000e-06    0.0000000e+00    0.0000000e+00    0.0000000e+00    0.0000000e+00                1    1.6518263e-02 
  -1.1681681e+01          1133269          1133269    1.0064765e-06    1.0064765e-06    1.8248019e-05    4.1332507e-06    1.1546636e-05    8.1973796e-05                1    0.0000000e+00    0.0000000e+00    0.0000000e+00    0.0000000e+00    0.0000000e+00    0.0000000e+00                1    0.0000000e+00                2    0.0000000e+00    1.6000000e-06    0.0000000e+00    0.0000000e+00    0.0000000e+00    0.0000000e+00                1    1.6618126e-02 
  -1.1565297e+01           983340           983340    9.3293307e-07    9.3293307e-07    1.7542769e-05    3.7615833e-06    1.2316055e-05    8.3425105e-05                1    0.0000000e+00    0.0000000e+00    0.0000000e+00    0.0000000e+00    0.0000000e+00    0.0000000e+00                1    0.0000000e+00                2    0.0000000e+00    1.6000000e-06    0.0000000e+00    0.0000000e+00    0.0000000e+00    0.0000000e+00                1    1.6784927e-02 
  -1.1467703e+01           808374           808374    8.4609169e-07    8.4609169e-07    1.7701723e-05    3.6380065e-06    1.4406891e-05    8.6019973e-05                1    0.0000000e+00    0.0000000e+00    0.0000000e+00    0.0000000e+00    0.0000000e+00    0.0000000e+00                1    0.0000000e+00                2    0.0000000e+00    1.6000000e-06    0.0000000e+00    0.0000000e+00    0.0000000e+00    0.0000000e+00                1    1.6943025e-02 
  -1.1374157e+01           659371           659371    7.6654837e-07    7.6654837e-07    2.1880540e-05    4.4127671e-06    4.4966225e-05    8.8763959e-05                1    0.0000000e+00    0.0000000e+00    0.0000000e+00    0.0000000e+00    0.0000000e+00    0.0000000e+00                1    0.0000000e+00                2    0.0000000e+00    1.6000000e-06    0.0000000e+00    0.0000000e+00    0.0000000e+00    0.0000000e+00                1    1.7076867e-02 
  -1.1255913e+01           540490           540490    6.9943011e-07    6.9943011e-07    2.6772555e-05    5.6620567e-06    5.1920936e-05    9.1649151e-05                1    0.0000000e+00    0.0000000e+00    0.0000000e+00    0.0000000e+00    0.0000000e+00    0.0000000e+00                1    0.0000000e+00                2    0.0000000e+00    1.6000000e-06    0.0000000e+00    0.0000000e+00    0.0000000e+00    0.0000000e+00                1    1.7239644e-02 
  -1.1194489e+01           501764           501764    6.7473884e-07    6.7473884e-07    2.9060454e-05    6.2885674e-06    5.3440497e-05    9.3464809e-05                1    0.0000000e+00    0.0000000e+00    0.0000000e+00    0.0000000e+00    0.0000000e+00    0.0000000e+00                1    0.0000000e+00                2    0.0000000e+00    1.6000000e-06    0.0000000e+00    0.0000000e+00    0.0000000e+00    0.0000000e+00                1    1.7332167e-02 
  -1.1081047e+01           448225           448225    6.3882356e-07    6.3882356e-07    3.5036580e-05    7.4681786e-06    5.5141923e-05    9.5054825e-05                1    0.0000000e+00    0.0000000e+00    0.0000000e+00    0.0000000e+00    0.0000000e+00    0.0000000e+00                1    0.0000000e+00                2    0.0000000e+00    1.6000000e-06    0.0000000e+00    0.0000000e+00    0.0000000e+00    0.0000000e+00                1    1.7487433e-02 
  -1.0968592e+01           411157           411157    6.1289925e-07    6.1289925e-07    3.9292081e-05    8.3736177e-06    5.6781387e-05    9.6646608e-05                1    0.0000000e+00    0.0000000e+00    0.0000000e+00    0.0000000e+00    0.0000000e+00    0.0000000e+00                1    0.0000000e+00                2    0.0000000e+00    1.6000000e-06    0.0000000e+00    0.0000000e+00    0.0000000e+00    0.0000000e+00                1    1.7640897e-02 
  -1.0899376e+01           392155           392155    5.9952080e-07    5.9952080e-07    4.0935652e-05    8.9602086e-06    5.7594383e-05    9.7073889e-05                1    0.0000000e+00    0.0000000e+00    0.0000000e+00    0.0000000e+00    0.0000000e+00    0.0000000e+00                1    0.0000000e+00                2    0.0000000e+00    1.6000000e-06    0.0000000e+00    0.0000000e+00    0.0000000e+00    0.0000000e+00                1    1.7723634e-02 
  -1.0749862e+01           348229           348229    5.6837731e-07    5.6837731e-07    4.5286961e-05    1.0350682e-05    5.9979341e-05    9.8973287e-05                1    0.0000000e+00    0.0000000e+00    0.0000000e+00    0.0000000e+00    0.0000000e+00    0.0000000e+00                1    0.0000000e+00                2    0.0000000e+00    1.6000000e-06    0.0000000e+00    0.0000000e+00    0.0000000e+00    0.0000000e+00                1    1.7919842e-02 
  -1.0661650e+01           320063           320063    5.4821674e-07    5.4821674e-07    4.7069658e-05    1.0983438e-05    6.1003269e-05    9.9113617e-05                1    0.0000000e+00    0.0000000e+00    0.0000000e+00    0.0000000e+00    0.0000000e+00    0.0000000e+00                1    0.0000000e+00                2    0.0000000e+00    1.6000000e-06    0.0000000e+00    0.0000000e+00    0.0000000e+00    0.0000000e+00                1    1.8042586e-02 
  -1.0563708e+01           289277           289277    5.2603509e-07    5.2603509e-07    5.0280554e-05    1.1443670e-05    6.2485389e-05    1.0045545e-04                1    0.0000000e+00    0.0000000e+00    0.0000000e+00    0.0000000e+00    0.0000000e+00    0.0000000e+00                1    0.0000000e+00                2    0.0000000e+00    1.6000000e-06    0.0000000e+00    0.0000000e+00    0.0000000e+00    0.0000000e+00                1    1.8176196e-02 
  -1.0462299e+01           256532           256532    5.0223920e-07    5.0223920e-07    5.5707473e-05    1.2076751e-05    6.3880288e-05    1.0070449e-04                1    0.0000000e+00    0.0000000e+00    0.0000000e+00    0.0000000e+00    0.0000000e+00    0.0000000e+00                1    0.0000000e+00                2    0.0000000e+00    1.6000000e-06    0.0000000e+00    0.0000000e+00    0.0000000e+00    0.0000000e+00                1    1.8294324e-02 
  -1.0375967e+01           234467           234467    4.8603904e-07    4.8603904e-07    5.7589644e-05    1.2689063e-05    6.4633968e-05    1.0155866e-04                1    0.0000000e+00    0.0000000e+00    0.0000000e+00    0.0000000e+00    0.0000000e+00    0.0000000e+00                1    0.0000000e+00                2    0.0000000e+00    1.6000000e-06    0.0000000e+00    0.0000000e+00    0.0000000e+00    0.0000000e+00                1    1.8413072e-02 
  -1.0281628e+01           210711           210711    4.6837097e-07    4.6837097e-07    6.5792121e-05    1.3444766e-05    6.5593797e-05    1.0203529e-04                1    0.0000000e+00    0.0000000e+00    0.0000000e+00    0.0000000e+00    0.0000000e+00    0.0000000e+00                1    0.0000000e+00                2    0.0000000e+00    1.6000000e-06    0.0000000e+00    0.0000000e+00    0.0000000e+00    0.0000000e+00                1    1.8540204e-02 
  -1.0173267e+01           190066           190066    4.5274435e-07    4.5274435e-07    7.4028384e-05    1.4759885e-05    6.6502133e-05    1.0183830e-04                1    0.0000000e+00    0.0000000e+00    0.0000000e+00    0.0000000e+00    0.0000000e+00    0.0000000e+00                1    0.0000000e+00                2    0.0000000e+00    1.6000000e-06    0.0000000e+00    0.0000000e+00    0.0000000e+00    0.0000000e+00                1    1.8662445e-02 
  -1.0051177e+01           174790           174790    4.4084443e-07    4.4084443e-07    8.3011075e-05    1.6794853e-05    6.6703509e-05    1.0208180e-04                1    0.0000000e+00    0.0000000e+00    0.0000000e+00    0.0000000e+00    0.0000000e+00    0.0000000e+00                1    0.0000000e+00                2    0.0000000e+00    1.6000000e-06    0.0000000e+00    0.0000000e+00    0.0000000e+00    0.0000000e+00                1    1.8815816e-02 
  -9.9808389e+00           169508           169508    4.3658087e-07    4.3658087e-07    8.5750017e-05    1.8174129e-05    6.7058694e-05    1.0197624e-04                1    0.0000000e+00    0.0000000e+00    0.0000000e+00    0.0000000e+00    0.0000000e+00    0.0000000e+00                1    0.0000000e+00                2    0.0000000e+00    1.6000000e-06    0.0000000e+00    0.0000000e+00    0.0000000e+00    0.0000000e+00                1    1.8910859e-02 
  -9.8542307e+00           161908           161908    4.3026865e-07    4.3026865e-07    9.2670545e-05    2.1534654e-05    6.7413380e-05    1.0215013e-04                1    0.0000000e+00    0.0000000e+00    0.0000000e+00    0.0000000e+00    0.0000000e+00    0.0000000e+00                1    0.0000000e+00                2    0.0000000e+00    1.6000000e-06    0.0000000e+00    0.0000000e+00    0.0000000e+00    0.0000000e+00                1    1.9044251e-02 
  -9.7979604e+00           159337           159337    4.2808842e-07    4.2808842e-07    9.4402509e-05    2.4178906e-05    6.7605295e-05    1.0182003e-04                1    0.0000000e+00    0.0000000e+00    0.0000000e+00    0.0000000e+00    0.0000000e+00    0.0000000e+00                1    0.0000000e+00                2    0.0000000e+00    1.6000000e-06    0.0000000e+00    0.0000000e+00    0.0000000e+00    0.0000000e+00                1    1.9121942e-02 
  -9.6397002e+00           154744           154744    4.2387955e-07    4.2387955e-07    9.7869149e-05    4.4969505e-05    6.7425790e-05    1.0177070e-04                1    0.0000000e+00    0.0000000e+00    0.0000000e+00    0.0000000e+00    0.0000000e+00    0.0000000e+00                1    0.0000000e+00                2    0.0000000e+00    1.6000000e-06    0.0000000e+00    0.0000000e+00    0.0000000e+00    0.0000000e+00                1    1.9288824e-02 
  -9.5693623e+00           153090           153090    4.2232791e-07    4.2232791e-07    9.9637312e-05    4.5082848e-05    6.7617923e-05    1.0208333e-04                1    0.0000000e+00    0.0000000e+00    0.0000000e+00    0.0000000e+00    0.0000000e+00    0.0000000e+00                1    0.0000000e+00                2    0.0000000e+00    1.6000000e-06    0.0000000e+00    0.0000000e+00    0.0000000e+00    0.0000000e+00                1    1.9369736e-02 
  -9.4814400e+00           151566           151566    4.2084280e-07    4.2084280e-07    1.0017127e-04    4.5775032e-05    6.7660356e-05    1.0148313e-04                1    0.0000000e+00    0.0000000e+00    0.0000000e+00    0.0000000e+00    0.0000000e+00    0.0000000e+00                1    0.0000000e+00                2    0.0000000e+00    1.6000000e-06    0.0000000e+00    0.0000000e+00    0.0000000e+00    0.0000000e+00                1    1.9469157e-02 
  -9.3231798e+00           149207           149207    4.1847312e-07    4.1847312e-07    1.0228233e-04    4.5987661e-05    6.7398529e-05    1.0152210e-04                1    0.0000000e+00    0.0000000e+00    0.0000000e+00    0.0000000e+00    0.0000000e+00    0.0000000e+00                1    0.0000000e+00                2    0.0000000e+00    1.6000000e-06    0.0000000e+00    0.0000000e+00    0.0000000e+00    0.0000000e+00                1    1.9644904e-02 
  -9.2528419e+00           148417           148417    4.1764937e-07    4.1764937e-07    1.0299760e-04    4.6205284e-05    6.7675869e-05    1.0122366e-04                1    0.0000000e+00    0.0000000e+00    0.0000000e+00    0.0000000e+00    0.0000000e+00    0.0000000e+00                1    0.0000000e+00                2    0.0000000e+00    1.6000000e-06    0.0000000e+00    0.0000000e+00    0.0000000e+00    0.0000000e+00                1    1.9721753e-02 
  -9.1965716e+00           147838           147838    4.1704995e-07    4.1704995e-07    1.0357090e-04    4.6339368e-05    6.7860427e-05    1.0148708e-04                1    0.0000000e+00    0.0000000e+00    0.0000000e+00    0.0000000e+00    0.0000000e+00    0.0000000e+00                1    0.0000000e+00                2    0.0000000e+00    1.6000000e-06    0.0000000e+00    0.0000000e+00    0.0000000e+00    0.0000000e+00                1    1.9782789e-02 
  -9.0383114e+00           146629           146629    4.1563909e-07    4.1563909e-07    1.0357673e-04    4.6451805e-05    6.7366058e-05    1.0109872e-04                1    0.0000000e+00    0.0000000e+00    0.0000000e+00    0.0000000e+00    0.0000000e+00    0.0000000e+00                1    0.0000000e+00                2    0.0000000e+00    1.6000000e-06    0.0000000e+00    0.0000000e+00    0.0000000e+00    0.0000000e+00                1    1.9932100e-02 
  -8.9679735e+00           145996           145996    4.1497794e-07    4.1497794e-07    1.0430930e-04    4.6587271e-05    6.7514282e-05    1.0126753e-04                1    0.0000000e+00    0.0000000e+00    0.0000000e+00    0.0000000e+00    0.0000000e+00    0.0000000e+00                1    0.0000000e+00                2    0.0000000e+00    1.6000000e-06    0.0000000e+00    0.0000000e+00    0.0000000e+00    0.0000000e+00                1    2.0006958e-02 
  -8.8800511e+00           145459           145459    4.1432446e-07    4.1432446e-07    1.0439806e-04    4.6963679e-05    6.8024558e-05    1.0131434e-04                1    0.0000000e+00    0.0000000e+00    0.0000000e+00    0.0000000e+00    0.0000000e+00    0.0000000e+00                1    0.0000000e+00                2    0.0000000e+00    1.6000000e-06    0.0000000e+00    0.0000000e+00    0.0000000e+00    0.0000000e+00                1    2.0099474e-02 
  -8.7217909e+00           144584           144584    4.1324059e-07    4.1324059e-07    1.0487539e-04    4.6938200e-05    6.7411489e-05    1.0085120e-04                1    0.0000000e+00    0.0000000e+00    0.0000000e+00    0.0000000e+00    0.0000000e+00    0.0000000e+00                1    0.0000000e+00                2    0.0000000e+00    1.6000000e-06    0.0000000e+00    0.0000000e+00    0.0000000e+00    0.0000000e+00                1    2.0263844e-02 
  -8.6514530e+00           144136           144136    4.1273200e-07    4.1273200e-07    1.0557370e-04    4.7082402e-05    6.7583935e-05    1.0038639e-04                1    0.0000000e+00    0.0000000e+00    0.0000000e+00    0.0000000e+00    0.0000000e+00    0.0000000e+00                1    0.0000000e+00                2    0.0000000e+00    1.6000000e-06    0.0000000e+00    0.0000000e+00    0.0000000e+00    0.0000000e+00                1    2.0335973e-02 
  -8.5951827e+00           143835           143835    4.1239596e-07    4.1239596e-07    1.0593563e-04    4.7176401e-05    6.7385268e-05    1.0083443e-04                1    0.0000000e+00    0.0000000e+00    0.0000000e+00    0.0000000e+00    0.0000000e+00    0.0000000e+00                1    0.0000000e+00                2    0.0000000e+00    1.6000000e-06    0.0000000e+00    0.0000000e+00    0.0000000e+00    0.0000000e+00                1    2.0393408e-02 
  -8.4369225e+00           143249           143249    4.1156815e-07    4.1156815e-07    1.0612549e-04    4.6852029e-05    6.7783364e-05    9.9878077e-05                1    0.0000000e+00    0.0000000e+00    0.0000000e+00    0.0000000e+00    0.0000000e+00    0.0000000e+00                1    0.0000000e+00                2    0.0000000e+00    1.6000000e-06    0.0000000e+00    0.0000000e+00    0.0000000e+00    0.0000000e+00                1    2.0553314e-02 
  -8.3665846e+00           142949           142949    4.1118088e-07    4.1118088e-07    1.0652497e-04    4.7453587e-05    6.7690197e-05    9.9789648e-05                1    0.0000000e+00    0.0000000e+00    0.0000000e+00    0.0000000e+00    0.0000000e+00    0.0000000e+00                1    0.0000000e+00                2    0.0000000e+00    1.6000000e-06    0.0000000e+00    0.0000000e+00    0.0000000e+00    0.0000000e+00                1    2.0602507e-02 
  -8.2786623e+00           142680           142680    4.1078174e-07    4.1078174e-07    1.0666046e-04    4.7094765e-05    6.7732347e-05    9.9756183e-05                1    0.0000000e+00    0.0000000e+00    0.0000000e+00    0.0000000e+00    0.0000000e+00    0.0000000e+00                1    0.0000000e+00                2    0.0000000e+00    1.6000000e-06    0.0000000e+00    0.0000000e+00    0.0000000e+00    0.0000000e+00                1    2.0689629e-02 
  -8.1204021e+00           142223           142223    4.1010925e-07    4.1010925e-07    1.0712297e-04    4.7123242e-05    6.7759942e-05    9.9070797e-05                1    0.0000000e+00    0.0000000e+00    0.0000000e+00    0.0000000e+00    0.0000000e+00    0.0000000e+00                1    0.0000000e+00                2    0.0000000e+00    1.6000000e-06    0.0000000e+00    0.0000000e+00    0.0000000e+00    0.0000000e+00                1    2.0850492e-02 
  -8.0500642e+00           141989           141989    4.0980813e-07    4.0980813e-07    1.0750687e-04    4.7606591e-05    6.7538520e-05    9.9571977e-05                1    0.0000000e+00    0.0000000e+00    0.0000000e+00    0.0000000e+00    0.0000000e+00    0.0000000e+00                1    0.0000000e+00                2    0.0000000e+00    1.6000000e-06    0.0000000e+00    0.0000000e+00    0.0000000e+00    0.0000000e+00                1    2.0921516e-02 
  -7.9621419e+00           141773           141773    4.0948027e-07    4.0948027e-07    1.0747489e-04    4.7693762e-05    6.7623079e-05    9.8940577e-05                1    0.0000000e+00    0.0000000e+00    0.0000000e+00    0.0000000e+00    0.0000000e+00    0.0000000e+00                1    0.0000000e+00                2    0.0000000e+00    1.6000000e-06    0.0000000e+00    0.0000000e+00    0.0000000e+00    0.0000000e+00                1    2.0987605e-02 
  -7.8522389e+00           141489           141489    4.0907394e-07    4.0907394e-07    1.0771421e-04    4.7740507e-05    6.7643588e-05    9.8919857e-05                1    0.0000000e+00    0.0000000e+00    0.0000000e+00    0.0000000e+00    0.0000000e+00    0.0000000e+00                1    0.0000000e+00                2    0.0000000e+00    1.6000000e-06    0.0000000e+00    0.0000000e+00    0.0000000e+00    0.0000000e+00                1    2.1095911e-02 
  -7.7643166e+00           141211           141211    4.0872894e-07    4.0872894e-07    1.0823745e-04    4.7119029e-05    6.7726998e-05    9.8994261e-05                1    0.0000000e+00    0.0000000e+00    0.0000000e+00    0.0000000e+00    0.0000000e+00    0.0000000e+00                1    0.0000000e+00                2    0.0000000e+00    1.6000000e-06    0.0000000e+00    0.0000000e+00    0.0000000e+00    0.0000000e+00                1    2.1181908e-02 
  -7.6939787e+00           141036           141036    4.0849562e-07    4.0849562e-07    1.0840484e-04    4.7563079e-05    6.7458894e-05    9.8723747e-05                1    0.0000000e+00    0.0000000e+00    0.0000000e+00    0.0000000e+00    0.0000000e+00    0.0000000e+00                1    0.0000000e+00                2    0.0000000e+00    1.6000000e-06    0.0000000e+00    0.0000000e+00    0.0000000e+00    0.0000000e+00                1    2.1228378e-02 
  -7.4961534e+00           140601           140601    4.0786292e-07    4.0786292e-07    1.0845496e-04    4.7767346e-05    6.7622580e-05    9.8114546e-05                1    0.0000000e+00    0.0000000e+00    0.0000000e+00    0.0000000e+00    0.0000000e+00    0.0000000e+00                1    0.0000000e+00                2    0.0000000e+00    1.6000000e-06    0.0000000e+00    0.0000000e+00    0.0000000e+00    0.0000000e+00                1    2.1416981e-02 
  -7.3378932e+00           140100           140100    4.0730551e-07    4.0730551e-07    1.0908189e-04    4.7582123e-05    6.7442907e-05    9.7943396e-05                1    0.0000000e+00    0.0000000e+00    0.0000000e+00    0.0000000e+00    0.0000000e+00    0.0000000e+00                1    0.0000000e+00                2    0.0000000e+00    1.6000000e-06    0.0000000e+00    0.0000000e+00    0.0000000e+00    0.0000000e+00                1    2.1542209e-02 
  -7.2499708e+00           139880           139880    4.0703374e-07    4.0703374e-07    1.0923355e-04    4.7825480e-05    6.7678972e-05    9.8168263e-05                1    0.0000000e+00    0.0000000e+00    0.0000000e+00    0.0000000e+00    0.0000000e+00    0.0000000e+00                1    0.0000000e+00                2    0.0000000e+00    1.6000000e-06    0.0000000e+00    0.0000000e+00    0.0000000e+00    0.0000000e+00                1    2.1622874e-02 
  -7.1400679e+00           139571           139571    4.0668380e-07    4.0668380e-07    1.0936129e-04    4.7731427e-05    6.7587737e-05    9.8081355e-05                1    0.0000000e+00    0.0000000e+00    0.0000000e+00    0.0000000e+00    0.0000000e+00    0.0000000e+00                1    0.0000000e+00                2    0.0000000e+00    1.6000000e-06    0.0000000e+00    0.0000000e+00    0.0000000e+00    0.0000000e+00                1    2.1721383e-02 
  -7.0521456e+00           139295           139295    4.0638573e-07    4.0638573e-07    1.0982381e-04    4.7498156e-05    6.7521680e-05    9.7556967e-05                1    0.0000000e+00    0.0000000e+00    0.0000000e+00    0.0000000e+00    0.0000000e+00    0.0000000e+00                1    0.0000000e+00                2    0.0000000e+00    1.6000000e-06    0.0000000e+00    0.0000000e+00    0.0000000e+00    0.0000000e+00                1    2.1799286e-02 
  -6.9818077e+00           139114           139114    4.0619146e-07    4.0619146e-07    1.0989848e-04    4.7906633e-05    6.7939345e-05    9.7988414e-05                1    0.0000000e+00    0.0000000e+00    0.0000000e+00    0.0000000e+00    0.0000000e+00    0.0000000e+00                1    0.0000000e+00                2    0.0000000e+00    1.6000000e-06    0.0000000e+00    0.0000000e+00    0.0000000e+00    0.0000000e+00                1    2.1861056e-02 
  -6.8938853e+00           138924           138924    4.0595676e-07    4.0595676e-07    1.0987107e-04    4.7703123e-05    6.7780485e-05    9.7896528e-05                1    0.0000000e+00    0.0000000e+00    0.0000000e+00    0.0000000e+00    0.0000000e+00    0.0000000e+00                1    0.0000000e+00                2    0.0000000e+00    1.6000000e-06    0.0000000e+00    0.0000000e+00    0.0000000e+00    0.0000000e+00                1    2.1937376e-02 
  -6.7839824e+00           138598           138598    4.0560282e-07    4.0560282e-07    1.1018454e-04    4.7733958e-05    6.7820590e-05    9.7950540e-05                1    0.0000000e+00    0.0000000e+00    0.0000000e+00    0.0000000e+00    0.0000000e+00    0.0000000e+00                1    0.0000000e+00                2    0.0000000e+00    1.6000000e-06    0.0000000e+00    0.0000000e+00    0.0000000e+00    0.0000000e+00                1    2.2008843e-02 
  -6.6960601e+00           138335           138335    4.0532844e-07    4.0532844e-07    1.1056191e-04    4.7763398e-05    6.7895944e-05    9.7375745e-05                1    0.0000000e+00    0.0000000e+00    0.0000000e+00    0.0000000e+00    0.0000000e+00    0.0000000e+00                1    0.0000000e+00                2    0.0000000e+00    1.6000000e-06    0.0000000e+00    0.0000000e+00    0.0000000e+00    0.0000000e+00                1    2.2083425e-02 
  -6.5377998e+00           137915           137915    4.0490312e-07    4.0490312e-07    1.1068719e-04    4.8093480e-05    6.7635139e-05    9.7309511e-05                1    0.0000000e+00    0.0000000e+00    0.0000000e+00    0.0000000e+00    0.0000000e+00    0.0000000e+00                1    0.0000000e+00                2    0.0000000e+00    1.6000000e-06    0.0000000e+00    0.0000000e+00    0.0000000e+00    0.0000000e+00                1    2.2215978e-02 
  -6.4278969e+00           137627           137627    4.0458876e-07    4.0458876e-07    1.1091313e-04    4.7975492e-05    6.7520557e-05    9.7200100e-05                1    0.0000000e+00    0.0000000e+00    0.0000000e+00    0.0000000e+00    0.0000000e+00    0.0000000e+00                1    0.0000000e+00                2    0.0000000e+00    1.6000000e-06    0.0000000e+00    0.0000000e+00    0.0000000e+00    0.0000000e+00                1    2.2306138e-02 
  -6.3399746e+00           137342           137342    4.0431947e-07    4.0431947e-07    1.1133239e-04    4.8033038e-05    6.7576442e-05    9.7253463e-05                1    0.0000000e+00    0.0000000e+00    0.0000000e+00    0.0000000e+00    0.0000000e+00    0.0000000e+00                1    0.0000000e+00                2    0.0000000e+00    1.6000000e-06    0.0000000e+00    0.0000000e+00    0.0000000e+00    0.0000000e+00                1    2.2377612e-02 
  -6.2300716e+00           137073           137073    4.0404778e-07    4.0404778e-07    1.1135475e-04    4.7911282e-05    6.7697413e-05    9.7010199e-05                1    0.0000000e+00    0.0000000e+00    0.0000000e+00    0.0000000e+00    0.0000000e+00    0.0000000e+00                1    0.0000000e+00                2    0.0000000e+00    1.6000000e-06    0.0000000e+00    0.0000000e+00    0.0000000e+00    0.0000000e+00                1    2.2466218e-02 
  -6.1421493e+00           136803           136803    4.0379233e-07    4.0379233e-07    1.1165865e-04    4.7850323e-05    6.7638211e-05    9.7686486e-05                1    0.0000000e+00    0.0000000e+00    0.0000000e+00    0.0000000e+00    0.0000000e+00    0.0000000e+00                1    0.0000000e+00                2    0.0000000e+00    1.6000000e-06    0.0000000e+00    0.0000000e+00    0.0000000e+00    0.0000000e+00                1    2.2536630e-02 
  -6.0322464e+00           136500           136500    4.0348748e-07    4.0348748e-07    1.1181818e-04    4.7812328e-05    6.7601311e-05    9.7651249e-05                1    0.0000000e+00    0.0000000e+00    0.0000000e+00    0.0000000e+00    0.0000000e+00    0.0000000e+00                1    0.0000000e+00                2    0.0000000e+00    1.6000000e-06    0.0000000e+00    0.0000000e+00    0.0000000e+00    0.0000000e+00                1    2.2623417e-02 
  -5.9443240e+00           136239           136239    4.0323783e-07    4.0323783e-07    1.1214759e-04    4.7927364e-05    6.7713031e-05    9.7025130e-05                1    0.0000000e+00    0.0000000e+00    0.0000000e+00    0.0000000e+00    0.0000000e+00    0.0000000e+00                1    0.0000000e+00                2    0.0000000e+00    1.6000000e-06    0.0000000e+00    0.0000000e+00    0.0000000e+00    0.0000000e+00                1    2.2691790e-02 
  -5.8344211e+00           135964           135964    4.0295467e-07    4.0295467e-07    1.1217441e-04    4.8069963e-05    6.7851518e-05    9.7157526e-05                1    0.0000000e+00    0.0000000e+00    0.0000000e+00    0.0000000e+00    0.0000000e+00    0.0000000e+00                1    0.0000000e+00                2    0.0000000e+00    1.6000000e-06    0.0000000e+00    0.0000000e+00    0.0000000e+00    0.0000000e+00                1    2.2776299e-02 
  -5.6970424e+00           135507           135507    4.0253760e-07    4.0253760e-07    1.1248839e-04    4.8176296e-05    6.7954786e-05    9.7256253e-05                1    0.0000000e+00    0.0000000e+00    0.0000000e+00    0.0000000e+00    0.0000000e+00    0.0000000e+00                1    0.0000000e+00                2    0.0000000e+00    1.6000000e-06    0.0000000e+00    0.0000000e+00    0.0000000e+00    0.0000000e+00                1    2.2880322e-02 
  -5.5871395e+00           135126           135126    4.0220027e-07    4.0220027e-07    1.1296374e-04    4.8029262e-05    6.7811991e-05    9.7119738e-05                1    0.0000000e+00    0.0000000e+00    0.0000000e+00    0.0000000e+00    0.0000000e+00    0.0000000e+00                1    0.0000000e+00                2    0.0000000e+00    1.6000000e-06    0.0000000e+00    0.0000000e+00    0.0000000e+00    0.0000000e+00                1    2.2962103e-02 
  -5.4992171e+00           134876           134876    4.0196761e-07    4.0196761e-07    1.1320095e-04    4.8537505e-05    6.7593779e-05    9.6911122e-05                1    0.0000000e+00    0.0000000e+00    0.0000000e+00    0.0000000e+00    0.0000000e+00    0.0000000e+00                1    0.0000000e+00                2    0.0000000e+00    1.6000000e-06    0.0000000e+00    0.0000000e+00    0.0000000e+00    0.0000000e+00                1    2.3026909e-02 
  -5.3893142e+00           134600           134600    4.0170220e-07    4.0170220e-07    1.1317526e-04    4.8637701e-05    6.7691189e-05    9.7004249e-05                1    0.0000000e+00    0.0000000e+00    0.0000000e+00    0.0000000e+00    0.0000000e+00    0.0000000e+00                1    0.0000000e+00                2    0.0000000e+00    1.6000000e-06    0.0000000e+00    0.0000000e+00    0.0000000e+00    0.0000000e+00                1    2.3106757e-02 
  -5.2519355e+00           134111           134111    4.0128465e-07    4.0128465e-07    1.1358352e-04    4.8650783e-05    6.7703908e-05    9.7016408e-05                1    0.0000000e+00    0.0000000e+00    0.0000000e+00    0.0000000e+00    0.0000000e+00    0.0000000e+00                1    0.0000000e+00                2    0.0000000e+00    1.6000000e-06    0.0000000e+00    0.0000000e+00    0.0000000e+00    0.0000000e+00                1    2.3204976e-02 
  -5.1420326e+00           133749           133749    4.0096262e-07    4.0096262e-07    1.1400529e-04    4.8828917e-05    6.7877091e-05    9.7181974e-05                1    0.0000000e+00    0.0000000e+00    0.0000000e+00    0.0000000e+00    0.0000000e+00    0.0000000e+00                1    0.0000000e+00                2    0.0000000e+00    1.6000000e-06    0.0000000e+00    0.0000000e+00    0.0000000e+00    0.0000000e+00                1    2.3282783e-02 
  -5.0541103e+00           133479           133479    4.0072773e-07    4.0072773e-07    1.1430176e-04    4.8591037e-05    6.7645822e-05    9.6960877e-05                1    0.0000000e+00    0.0000000e+00    0.0000000e+00    0.0000000e+00    0.0000000e+00    0.0000000e+00                1    0.0000000e+00                2    0.0000000e+00    1.6000000e-06    0.0000000e+00    0.0000000e+00    0.0000000e+00    0.0000000e+00                1    2.3344570e-02 
  -4.9442073e+00           133235           133235    4.0048772e-07    4.0048772e-07    1.1428827e-04    4.8760201e-05    6.7810284e-05    9.7118106e-05                1    0.0000000e+00    0.0000000e+00    0.0000000e+00    0.0000000e+00    0.0000000e+00    0.0000000e+00                1    0.0000000e+00                2    0.0000000e+00    1.6000000e-06    0.0000000e+00    0.0000000e+00    0.0000000e+00    0.0000000e+00                1    2.3421102e-02 
  -4.8068287e+00           132775           132775    4.0009815e-07    4.0009815e-07    1.1461402e-04    4.8942862e-05    6.7987870e-05    9.7287881e-05                1    0.0000000e+00    0.0000000e+00    0.0000000e+00    0.0000000e+00    0.0000000e+00    0.0000000e+00                1    0.0000000e+00                2    0.0000000e+00    1.6000000e-06    0.0000000e+00    0.0000000e+00    0.0000000e+00    0.0000000e+00                1    2.3515220e-02 
  -4.6969257e+00           132408           132408    3.9978427e-07    3.9978427e-07    1.1503189e-04    4.8791058e-05    6.7840284e-05    9.7146786e-05                1    0.0000000e+00    0.0000000e+00    0.0000000e+00    0.0000000e+00    0.0000000e+00    0.0000000e+00                1    0.0000000e+00                2    0.0000000e+00    1.6000000e-06    0.0000000e+00    0.0000000e+00    0.0000000e+00    0.0000000e+00                1    2.3589816e-02 
  -4.5595471e+00           132010           132010    3.9943469e-07    3.9943469e-07    1.1511462e-04    4.8592326e-05    6.7759129e-05    9.7246519e-05                1    0.0000000e+00    0.0000000e+00    0.0000000e+00    0.0000000e+00    0.0000000e+00    0.0000000e+00                1    0.0000000e+00                2    0.0000000e+00    1.6000000e-06    0.0000000e+00    0.0000000e+00    0.0000000e+00    0.0000000e+00                1    2.3682223e-02 
  -4.4496441e+00           131616           131616    3.9911008e-07    3.9911008e-07    1.1564449e-04    4.8457721e-05    6.7628261e-05    9.7121401e-05                1    0.0000000e+00    0.0000000e+00    0.0000000e+00    0.0000000e+00    0.0000000e+00    0.0000000e+00                1    0.0000000e+00                2    0.0000000e+00    1.6000000e-06    0.0000000e+00    0.0000000e+00    0.0000000e+00    0.0000000e+00                1    2.3755659e-02 
  -4.3122655e+00           131230           131230    3.9877333e-07    3.9877333e-07    1.1581767e-04    4.9183901e-05    6.8354751e-05    9.7111027e-05                1    0.0000000e+00    0.0000000e+00    0.0000000e+00    0.0000000e+00    0.0000000e+00    0.0000000e+00                1    0.0000000e+00                2    0.0000000e+00    1.6000000e-06    0.0000000e+00    0.0000000e+00    0.0000000e+00    0.0000000e+00                1    2.3846798e-02 
  -4.2023625e+00           130863           130863    3.9846781e-07    3.9846781e-07    1.1614670e-04    4.9214323e-05    6.7647021e-05    9.7139336e-05                1    0.0000000e+00    0.0000000e+00    0.0000000e+00    0.0000000e+00    0.0000000e+00    0.0000000e+00                1    0.0000000e+00                2    0.0000000e+00    1.6000000e-06    0.0000000e+00    0.0000000e+00    0.0000000e+00    0.0000000e+00                1    2.3919293e-02 
  -4.0649839e+00           130445           130445    3.9811291e-07    3.9811291e-07    1.1629305e-04    4.9093407e-05    6.8266772e-05    9.7026821e-05                1    0.0000000e+00    0.0000000e+00    0.0000000e+00    0.0000000e+00    0.0000000e+00    0.0000000e+00                1    0.0000000e+00                2    0.0000000e+00    1.6000000e-06    0.0000000e+00    0.0000000e+00    0.0000000e+00    0.0000000e+00                1    2.4009028e-02 
  -3.9550809e+00           130057           130057    3.9779254e-07    3.9779254e-07    1.1676315e-04    4.9122822e-05    6.8295370e-05    9.7054192e-05                1    0.0000000e+00    0.0000000e+00    0.0000000e+00    0.0000000e+00    0.0000000e+00    0.0000000e+00                1    0.0000000e+00                2    0.0000000e+00    1.6000000e-06    0.0000000e+00    0.0000000e+00    0.0000000e+00    0.0000000e+00                1    2.4079984e-02 
  -3.8177023e+00           129669           129669    3.9746191e-07    3.9746191e-07    1.1682606e-04    4.9312585e-05    6.8384398e-05    9.7373553e-05                1    0.0000000e+00    0.0000000e+00    0.0000000e+00    0.0000000e+00    0.0000000e+00    0.0000000e+00                1    0.0000000e+00                2    0.0000000e+00    1.6000000e-06    0.0000000e+00    0.0000000e+00    0.0000000e+00    0.0000000e+00                1    2.4168025e-02 
  -3.6697370e+00           129160           129160    3.9705103e-07    3.9705103e-07    1.1725714e-04    4.9297893e-05    6.8370097e-05    9.7359848e-05                1    0.0000000e+00    0.0000000e+00    0.0000000e+00    0.0000000e+00    0.0000000e+00    0.0000000e+00                1    0.0000000e+00                2    0.0000000e+00    1.6000000e-06    0.0000000e+00    0.0000000e+00    0.0000000e+00    0.0000000e+00                1    2.4261569e-02 
  -3.5513648e+00           128757           128757    3.9672146e-07    3.9672146e-07    1.1762109e-04    4.9205263e-05    6.8279938e-05    9.7273444e-05                1    0.0000000e+00    0.0000000e+00    0.0000000e+00    0.0000000e+00    0.0000000e+00    0.0000000e+00                1    0.0000000e+00                2    0.0000000e+00    1.6000000e-06    0.0000000e+00    0.0000000e+00    0.0000000e+00    0.0000000e+00                1    2.4335277e-02 
  -3.4035011e+00           128290           128290    3.9634237e-07    3.9634237e-07    1.1783125e-04    4.9626574e-05    6.7927476e-05    9.7666442e-05                1    0.0000000e+00    0.0000000e+00    0.0000000e+00    0.0000000e+00    0.0000000e+00    0.0000000e+00                1    0.0000000e+00                2    0.0000000e+00    1.6000000e-06    0.0000000e+00    0.0000000e+00    0.0000000e+00    0.0000000e+00                1    2.4425208e-02 
  -3.2852102e+00           127831           127831    3.9598392e-07    3.9598392e-07    1.1839530e-04    4.9425999e-05    6.7732036e-05    9.7479346e-05                1    0.0000000e+00    0.0000000e+00    0.0000000e+00    0.0000000e+00    0.0000000e+00    0.0000000e+00                1    0.0000000e+00                2    0.0000000e+00    1.6000000e-06    0.0000000e+00    0.0000000e+00    0.0000000e+00    0.0000000e+00                1    2.4496028e-02 
  -3.1373658e+00           127409           127409    3.9563234e-07    3.9563234e-07    1.1842012e-04    4.9397684e-05    6.8467227e-05    9.7452934e-05                1    0.0000000e+00    0.0000000e+00    0.0000000e+00    0.0000000e+00    0.0000000e+00    0.0000000e+00                1    0.0000000e+00                2    0.0000000e+00    1.6000000e-06    0.0000000e+00    0.0000000e+00    0.0000000e+00    0.0000000e+00                1    2.4583503e-02 
  -2.9895667e+00           126882           126882    3.9521778e-07    3.9521778e-07    1.1893531e-04    4.9373534e-05    6.8443721e-05    9.7430406e-05                1    0.0000000e+00    0.0000000e+00    0.0000000e+00    0.0000000e+00    0.0000000e+00    0.0000000e+00                1    0.0000000e+00                2    0.0000000e+00    1.6000000e-06    0.0000000e+00    0.0000000e+00    0.0000000e+00    0.0000000e+00                1    2.4694654e-02 
  -2.8713274e+00           126493           126493    3.9490611e-07    3.9490611e-07    1.1928932e-04    4.9360892e-05    6.8431416e-05    9.7418614e-05                1    0.0000000e+00    0.0000000e+00    0.0000000e+00    0.0000000e+00    0.0000000e+00    0.0000000e+00                1    0.0000000e+00                2    0.0000000e+00    1.6000000e-06    0.0000000e+00    0.0000000e+00    0.0000000e+00    0.0000000e+00                1    2.4762758e-02 
  -2.7340939e+00           126092           126092    3.9457788e-07    3.9457788e-07    1.1951858e-04    4.9339929e-05    6.8411013e-05    9.7399060e-05                1    0.0000000e+00    0.0000000e+00    0.0000000e+00    0.0000000e+00    0.0000000e+00    0.0000000e+00                1    0.0000000e+00                2    0.0000000e+00    1.6000000e-06    0.0000000e+00    0.0000000e+00    0.0000000e+00    0.0000000e+00                1    2.4841246e-02 
  -2.5863637e+00           125611           125611    3.9419557e-07    3.9419557e-07    1.1985097e-04    4.9568549e-05    6.7870937e-05    9.7612316e-05                1    0.0000000e+00    0.0000000e+00    0.0000000e+00    0.0000000e+00    0.0000000e+00    0.0000000e+00                1    0.0000000e+00                2    0.0000000e+00    1.6000000e-06    0.0000000e+00    0.0000000e+00    0.0000000e+00    0.0000000e+00                1    2.4924760e-02 
  -2.4386716e+00           125117           125117    3.9380667e-07    3.9380667e-07    1.2018693e-04    4.9656400e-05    6.7994844e-05    9.7030714e-05                1    0.0000000e+00    0.0000000e+00    0.0000000e+00    0.0000000e+00    0.0000000e+00    0.0000000e+00                1    0.0000000e+00                2    0.0000000e+00    1.6000000e-06    0.0000000e+00    0.0000000e+00    0.0000000e+00    0.0000000e+00                1    2.5007744e-02 
  -2.3205179e+00           124745           124745    3.9350795e-07    3.9350795e-07    1.2050901e-04    5.0001576e-05    6.8350756e-05    9.7403625e-05                1    0.0000000e+00    0.0000000e+00    0.0000000e+00    0.0000000e+00    0.0000000e+00    0.0000000e+00                1    0.0000000e+00                2    0.0000000e+00    1.6000000e-06    0.0000000e+00    0.0000000e+00    0.0000000e+00    0.0000000e+00                1    2.5073833e-02 
  -2.1728566e+00           124271           124271    3.9313442e-07    3.9313442e-07    1.2074923e-04    4.9588074e-05    6.7928267e-05    9.7731081e-05                1    0.0000000e+00    0.0000000e+00    0.0000000e+00    0.0000000e+00    0.0000000e+00    0.0000000e+00                1    0.0000000e+00                2    0.0000000e+00    1.6000000e-06    0.0000000e+00    0.0000000e+00    0.0000000e+00    0.0000000e+00                1    2.5155962e-02 
  -2.0251572e+00           123753           123753    3.9273648e-07    3.9273648e-07    1.2114553e-04    5.0122443e-05    6.7950705e-05    9.7406095e-05                1    0.0000000e+00    0.0000000e+00    0.0000000e+00    0.0000000e+00    0.0000000e+00    0.0000000e+00                1    0.0000000e+00                2    0.0000000e+00    1.6000000e-06    0.0000000e+00    0.0000000e+00    0.0000000e+00    0.0000000e+00                1    2.5237424e-02 
  -1.8775140e+00           123256           123256    3.9235474e-07    3.9235474e-07    1.2165826e-04    4.9716631e-05    6.8310591e-05    9.7751026e-05                1    0.0000000e+00    0.0000000e+00    0.0000000e+00    0.0000000e+00    0.0000000e+00    0.0000000e+00                1    0.0000000e+00                2    0.0000000e+00    1.6000000e-06    0.0000000e+00    0.0000000e+00    0.0000000e+00    0.0000000e+00                1    2.5318183e-02 
  -1.7298696e+00           122842           122842    3.9202302e-07    3.9202302e-07    1.2184500e-04    4.9544621e-05    6.8215389e-05    9.7777439e-05                1    0.0000000e+00    0.0000000e+00    0.0000000e+00    0.0000000e+00    0.0000000e+00    0.0000000e+00                1    0.0000000e+00                2    0.0000000e+00    1.6000000e-06    0.0000000e+00    0.0000000e+00    0.0000000e+00    0.0000000e+00                1    2.5398099e-02 
  -1.5822224e+00           122378           122378    3.9166103e-07    3.9166103e-07    1.2222800e-04    4.9807844e-05    6.8471881e-05    9.7245605e-05                1    0.0000000e+00    0.0000000e+00    0.0000000e+00    0.0000000e+00    0.0000000e+00    0.0000000e+00                1    0.0000000e+00                2    0.0000000e+00    1.6000000e-06    0.0000000e+00    0.0000000e+00    0.0000000e+00    0.0000000e+00                1    2.5482720e-02 
  -1.4345764e+00           121938           121938    3.9131728e-07    3.9131728e-07    1.2256781e-04    4.9641555e-05    6.8309844e-05    9.7090123e-05                1    0.0000000e+00    0.0000000e+00    0.0000000e+00    0.0000000e+00    0.0000000e+00    0.0000000e+00                1    0.0000000e+00                2    0.0000000e+00    1.6000000e-06    0.0000000e+00    0.0000000e+00    0.0000000e+00    0.0000000e+00                1    2.5568095e-02 
  -1.2869298e+00           121497           121497    3.9097237e-07    3.9097237e-07    1.2286928e-04    4.9675277e-05    6.8342704e-05    9.7121653e-05                1    0.0000000e+00    0.0000000e+00    0.0000000e+00    0.0000000e+00    0.0000000e+00    0.0000000e+00                1    0.0000000e+00                2    0.0000000e+00    1.6000000e-06    0.0000000e+00    0.0000000e+00    0.0000000e+00    0.0000000e+00                1    2.5651647e-02 
  -1.1393007e+00           121088           121088    3.9064878e-07    3.9064878e-07    1.2321674e-04    4.9830184e-05    6.8493650e-05    9.7266492e-05                1    0.0000000e+00    0.0000000e+00    0.0000000e+00    0.0000000e+00    0.0000000e+00    0.0000000e+00                1    0.0000000e+00                2    0.0000000e+00    1.6000000e-06    0.0000000e+00    0.0000000e+00    0.0000000e+00    0.0000000e+00                1    2.5734551e-02 
  -9.9174294e-01           120657           120657    3.9031637e-07    3.9031637e-07    1.2353157e-04    5.0387103e-05    6.8278340e-05    9.7837773e-05                1    0.0000000e+00    0.0000000e+00    0.0000000e+00    0.0000000e+00    0.0000000e+00    0.0000000e+00                1    0.0000000e+00                2    0.0000000e+00    1.6000000e-06    0.0000000e+00    0.0000000e+00    0.0000000e+00    0.0000000e+00                1    2.5790157e-02 
  -8.4411526e-01           120232           120232    3.8998585e-07    3.8998585e-07    1.2382692e-04    5.0390236e-05    6.8281395e-05    9.7840702e-05                1    0.0000000e+00    0.0000000e+00    0.0000000e+00    0.0000000e+00    0.0000000e+00    0.0000000e+00                1    0.0000000e+00                2    0.0000000e+00    1.6000000e-06    0.0000000e+00    0.0000000e+00    0.0000000e+00    0.0000000e+00                1    2.5871555e-02 
  -6.9925045e-01           119843           119843    3.8968074e-07    3.8968074e-07    1.2409233e-04    5.0391790e-05    6.8282911e-05    9.7842155e-05                1    0.0000000e+00    0.0000000e+00    0.0000000e+00    0.0000000e+00    0.0000000e+00    0.0000000e+00                1    0.0000000e+00                2    0.0000000e+00    1.6000000e-06    0.0000000e+00    0.0000000e+00    0.0000000e+00    0.0000000e+00                1    2.5950728e-02 
  -5.5441444e-01           119460           119460    3.8938020e-07    3.8938020e-07    1.2443952e-04    5.0427538e-05    6.8617821e-05    9.7880450e-05                1    0.0000000e+00    0.0000000e+00    0.0000000e+00    0.0000000e+00    0.0000000e+00    0.0000000e+00                1    0.0000000e+00                2    0.0000000e+00    1.6000000e-06    0.0000000e+00    0.0000000e+00    0.0000000e+00    0.0000000e+00                1    2.6029354e-02 
  -4.0678747e-01           119091           119091    3.8909118e-07    3.8909118e-07    1.2464129e-04    5.0604856e-05    6.8000101e-05    9.7255739e-05                1    0.0000000e+00    0.0000000e+00    0.0000000e+00    0.0000000e+00    0.0000000e+00    0.0000000e+00                1    0.0000000e+00                2    0.0000000e+00    1.6000000e-06    0.0000000e+00    0.0000000e+00    0.0000000e+00    0.0000000e+00                1    2.6109019e-02 
  -2.5915667e-01           118694           118694    3.8878527e-07    3.8878527e-07    1.2496414e-04    5.0518469e-05    6.8706523e-05    9.7965568e-05                1    0.0000000e+00    0.0000000e+00    0.0000000e+00    0.0000000e+00    0.0000000e+00    0.0000000e+00                1    0.0000000e+00                2    0.0000000e+00    1.6000000e-06    0.0000000e+00    0.0000000e+00    0.0000000e+00    0.0000000e+00                1    2.6187995e-02 
  -1.1152292e-01           118324           118324    3.8849702e-07    3.8849702e-07    1.2523884e-04    5.0611661e-05    6.8006746e-05    9.7262116e-05                1    0.0000000e+00    0.0000000e+00    0.0000000e+00    0.0000000e+00    0.0000000e+00    0.0000000e+00                1    0.0000000e+00                2    0.0000000e+00    1.6000000e-06    0.0000000e+00    0.0000000e+00    0.0000000e+00    0.0000000e+00                1    2.6266200e-02 
   3.6106750e-02           117946           117946    3.8820440e-07    3.8820440e-07    1.2555370e-04    5.0686168e-05    6.8111196e-05    9.7416926e-05                1    0.0000000e+00    0.0000000e+00    0.0000000e+00    0.0000000e+00    0.0000000e+00    0.0000000e+00                1    0.0000000e+00                2    0.0000000e+00    1.6000000e-06    0.0000000e+00    0.0000000e+00    0.0000000e+00    0.0000000e+00                1    2.6316541e-02 
   1.8371073e-01           117597           117597    3.8793265e-07    3.8793265e-07    1.2580559e-04    5.0784923e-05    6.8207636e-05    9.7509472e-05                1    0.0000000e+00    0.0000000e+00    0.0000000e+00    0.0000000e+00    0.0000000e+00    0.0000000e+00                1    0.0000000e+00                2    0.0000000e+00    1.6000000e-06    0.0000000e+00    0.0000000e+00    0.0000000e+00    0.0000000e+00                1    2.6393331e-02 
   3.3135442e-01           117254           117254    3.8766461e-07    3.8766461e-07    1.2602693e-04    5.0783597e-05    6.8206341e-05    9.7508229e-05                1    0.0000000e+00    0.0000000e+00    0.0000000e+00    0.0000000e+00    0.0000000e+00    0.0000000e+00                1    0.0000000e+00                2    0.0000000e+00    1.6000000e-06    0.0000000e+00    0.0000000e+00    0.0000000e+00    0.0000000e+00                1    2.6469489e-02 
   4.7900250e-01           116890           116890    3.8738468e-07    3.8738468e-07    1.2635168e-04    5.0465511e-05    6.8687993e-05    9.8002421e-05                1    0.0000000e+00    0.0000000e+00    0.0000000e+00    0.0000000e+00    0.0000000e+00    0.0000000e+00                1    0.0000000e+00                2    0.0000000e+00    1.6000000e-06    0.0000000e+00    0.0000000e+00    0.0000000e+00    0.0000000e+00                1    2.6544824e-02 
   6.2666137e-01           116543           116543    3.8711815e-07    3.8711815e-07    1.2658466e-04    5.0735856e-05    6.8159719e-05    9.7463489e-05                1    0.0000000e+00    0.0000000e+00    0.0000000e+00    0.0000000e+00    0.0000000e+00    0.0000000e+00                1    0.0000000e+00                2    0.0000000e+00    1.6000000e-06    0.0000000e+00    0.0000000e+00    0.0000000e+00    0.0000000e+00                1    2.6619278e-02 
   7.7432629e-01           116211           116211    3.8686135e-07    3.8686135e-07    1.2681080e-04    5.0553391e-05    6.8773720e-05    9.7292495e-05                1    0.0000000e+00    0.0000000e+00    0.0000000e+00    0.0000000e+00    0.0000000e+00    0.0000000e+00                1    0.0000000e+00                2    0.0000000e+00    1.6000000e-06    0.0000000e+00    0.0000000e+00    0.0000000e+00    0.0000000e+00                1    2.6692748e-02 
   9.2200705e-01           115832           115832    3.8657799e-07    3.8657799e-07    1.2717517e-04    5.0306979e-05    6.8533347e-05    9.7854025e-05                1    0.0000000e+00    0.0000000e+00    0.0000000e+00    0.0000000e+00    0.0000000e+00    0.0000000e+00                1    0.0000000e+00                2    0.0000000e+00    1.6000000e-06    0.0000000e+00    0.0000000e+00    0.0000000e+00    0.0000000e+00                1    2.6772393e-02 
   1.0697211e+00           115535           115535    3.8634469e-07    3.8634469e-07    1.2737694e-04    5.0542444e-05    6.8763041e-05    9.8074437e-05                1    0.0000000e+00    0.0000000e+00    0.0000000e+00    0.0000000e+00    0.0000000e+00    0.0000000e+00                1    0.0000000e+00                2    0.0000000e+00    1.6000000e-06    0.0000000e+00    0.0000000e+00    0.0000000e+00    0.0000000e+00                1    2.6823696e-02 
   1.2174626e+00           115223           115223    3.8610589e-07    3.8610589e-07    1.2760984e-04    5.0582956e-05    6.8802560e-05    9.7320202e-05                1    0.0000000e+00    0.0000000e+00    0.0000000e+00    0.0000000e+00    0.0000000e+00    0.0000000e+00                1    0.0000000e+00                2    0.0000000e+00    1.6000000e-06    0.0000000e+00    0.0000000e+00    0.0000000e+00    0.0000000e+00                1    2.6902053e-02 
   1.3652352e+00           114899           114899    3.8585936e-07    3.8585936e-07    1.2787512e-04    5.0794305e-05    6.8251851e-05    9.7612271e-05                1    0.0000000e+00    0.0000000e+00    0.0000000e+00    0.0000000e+00    0.0000000e+00    0.0000000e+00                1    0.0000000e+00                2    0.0000000e+00    1.6000000e-06    0.0000000e+00    0.0000000e+00    0.0000000e+00    0.0000000e+00                1    2.6979883e-02 
   1.5130468e+00           114598           114598    3.8562673e-07    3.8562673e-07    1.2810447e-04    5.0836731e-05    6.8293284e-05    9.7652031e-05                1    0.0000000e+00    0.0000000e+00    0.0000000e+00    0.0000000e+00    0.0000000e+00    0.0000000e+00                1    0.0000000e+00                2    0.0000000e+00    1.6000000e-06    0.0000000e+00    0.0000000e+00    0.0000000e+00    0.0000000e+00                1    2.7057035e-02 
   1.6608666e+00           114300           114300    3.8539724e-07    3.8539724e-07    1.2833229e-04    5.0755961e-05    6.8214407e-05    9.7576338e-05                1    0.0000000e+00    0.0000000e+00    0.0000000e+00    0.0000000e+00    0.0000000e+00    0.0000000e+00                1    0.0000000e+00                2    0.0000000e+00    1.6000000e-06    0.0000000e+00    0.0000000e+00    0.0000000e+00    0.0000000e+00                1    2.7105183e-02 
   1.8087328e+00           114005           114005    3.8517111e-07    3.8517111e-07    1.2849060e-04    5.0774530e-05    6.8232540e-05    9.7593739e-05                1    0.0000000e+00    0.0000000e+00    0.0000000e+00    0.0000000e+00    0.0000000e+00    0.0000000e+00                1    0.0000000e+00                2    0.0000000e+00    1.6000000e-06    0.0000000e+00    0.0000000e+00    0.0000000e+00    0.0000000e+00                1    2.7180466e-02 
   1.9566143e+00           113690           113690    3.8493398e-07    3.8493398e-07    1.2878877e-04    5.0867369e-05    6.8549857e-05    9.7484837e-05                1    0.0000000e+00    0.0000000e+00    0.0000000e+00    0.0000000e+00    0.0000000e+00    0.0000000e+00                1    0.0000000e+00                2    0.0000000e+00    1.6000000e-06    0.0000000e+00    0.0000000e+00    0.0000000e+00    0.0000000e+00                1    2.7255200e-02 
   2.1044992e+00           113397           113397    3.8471068e-07    3.8471068e-07    1.2894692e-04    5.1197750e-05    6.8891334e-05    9.7844472e-05                1    0.0000000e+00    0.0000000e+00    0.0000000e+00    0.0000000e+00    0.0000000e+00    0.0000000e+00                1    0.0000000e+00                2    0.0000000e+00    1.6000000e-06    0.0000000e+00    0.0000000e+00    0.0000000e+00    0.0000000e+00                1    2.7301009e-02 
   2.2390935e+00           113144           113144    3.8451615e-07    3.8451615e-07    1.2916745e-04    5.0519412e-05    6.8210048e-05    9.7962480e-05                1    0.0000000e+00    0.0000000e+00    0.0000000e+00    0.0000000e+00    0.0000000e+00    0.0000000e+00                1    0.0000000e+00                2    0.0000000e+00    1.6000000e-06    0.0000000e+00    0.0000000e+00    0.0000000e+00    0.0000000e+00                1    2.7367985e-02 
   2.3737350e+00           112913           112913    3.8433618e-07    3.8433618e-07    1.2933858e-04    5.1120061e-05    6.8796631e-05    9.7721928e-05                1    0.0000000e+00    0.0000000e+00    0.0000000e+00    0.0000000e+00    0.0000000e+00    0.0000000e+00                1    0.0000000e+00                2    0.0000000e+00    1.6000000e-06    0.0000000e+00    0.0000000e+00    0.0000000e+00    0.0000000e+00                1    2.7434647e-02 
   2.5084017e+00           112663           112663    3.8414469e-07    3.8414469e-07    1.2951607e-04    5.1291446e-05    6.8178680e-05    9.7932377e-05                1    0.0000000e+00    0.0000000e+00    0.0000000e+00    0.0000000e+00    0.0000000e+00    0.0000000e+00                1    0.0000000e+00                2    0.0000000e+00    1.6000000e-06    0.0000000e+00    0.0000000e+00    0.0000000e+00    0.0000000e+00                1    2.7501015e-02 
   2.6430919e+00           112436           112436    3.8396673e-07    3.8396673e-07    1.2966425e-04    5.1267072e-05    6.8959031e-05    9.7909510e-05                1    0.0000000e+00    0.0000000e+00    0.0000000e+00    0.0000000e+00    0.0000000e+00    0.0000000e+00                1    0.0000000e+00                2    0.0000000e+00    1.6000000e-06    0.0000000e+00    0.0000000e+00    0.0000000e+00    0.0000000e+00                1    2.7567063e-02 
   2.7778087e+00           112220           112220    3.8379637e-07    3.8379637e-07    1.2984122e-04    5.0558107e-05    6.8247837e-05    9.7998746e-05                1    0.0000000e+00    0.0000000e+00    0.0000000e+00    0.0000000e+00    0.0000000e+00    0.0000000e+00                1    0.0000000e+00                2    0.0000000e+00    1.6000000e-06    0.0000000e+00    0.0000000e+00    0.0000000e+00    0.0000000e+00                1    2.7604085e-02 
   2.9000000e+00           112027           112027    3.8364381e-07    3.8364381e-07    1.2994935e-04    5.0555651e-05    6.8245438e-05    9.7996444e-05                1    1.9289293e-34    1.9289293e-34    0.0000000e+00    0.0000000e+00    0.0000000e+00    0.0000000e+00                1    0.0000000e+00                2    0.0000000e+00    1.6000000e-06    0.0000000e+00    0.0000000e+00    0.0000000e+00    0.0000000e+00                1    2.7663370e-02 
   3.0347674e+00           111926           111926    4.8822198e-07    4.8822198e-07    1.4234234e-04    5.2172001e-05    7.3881958e-05    1.0845708e-04                1    1.0511351e-07    1.0511351e-07    1.5629732e+01    1.5629732e+01    1.0000000e+00    1.4004642e-01                1    2.1918689e-04                2    0.0000000e+00    1.6000000e-06    0.0000000e+00    0.0000000e+00    0.0000000e+00    0.0000000e+00                1    2.7728481e-02 
   3.1695764e+00           112352           112352    8.0311273e-07    8.0311273e-07    1.5576301e-04    5.5382632e-05    1.0362735e-04    1.0845182e-04                1    4.2058416e-07    4.2058416e-07    5.7816545e+01    5.7816545e+01    1.0000000e+00    1.9163429e+00                1    8.3604411e-04                2    0.0000000e+00    1.6000000e-06    0.0000000e+00    0.0000000e+00    0.0000000e+00    0.0000000e+00                1    2.7793290e-02 
   3.3025227e+00           115095           115095    1.3205336e-06    1.3205336e-06    8.6390960e-05    5.0818010e-05    9.8230803e-05    1.0867769e-04                1    9.3771315e-07    9.3771315e-07    1.0244208e+02    1.0244208e+02    1.0000000e+00    6.0162480e+00                1    1.7228239e-03                2    0.0000000e+00    1.6000000e-06    0.0000000e+00    0.0000000e+00    0.0000000e+00    0.0000000e+00                1    2.7856985e-02 
   3.4187708e+00           122944           122944    1.9402909e-06    1.9402909e-06    1.8166143e-05    1.7044137e-06    9.2704450e-05    1.0881065e-04                1    1.5575433e-06    1.5575433e-06    1.3944646e+02    1.3944646e+02    1.0000000e+00    1.1147666e+01                1    2.8077450e-03                2    0.0000000e+00    1.6000000e-06    0.0000000e+00    0.0000000e+00    0.0000000e+00    0.0000000e+00                1    2.7883537e-02 
   3.5200747e+00           134487           134487    2.5723512e-06    2.5723512e-06    7.2461685e-06    1.2399630e-06    8.4078060e-05    1.0579290e-04                1    2.2252416e-06    2.2252416e-06    1.6847206e+02    1.6847206e+02    1.0000000e+00    1.6271393e+01                1    3.7793591e-03                2    0.0000000e+00    1.6000000e-06    0.0000000e+00    0.0000000e+00    0.0000000e+00    0.0000000e+00                1    2.7931772e-02 
   3.6030475e+00           146587           146587    3.1190546e-06    3.1190546e-06    4.3263641e-06    4.2287444e-07    7.5117490e-05    1.0162203e-04                1    2.8606090e-06    2.8606090e-06    1.8774032e+02    1.8774032e+02    1.0000000e+00    2.0206173e+01                1    4.6102216e-03                2    0.0000000e+00    1.6000000e-06    0.0000000e+00    0.0000000e+00    0.0000000e+00    0.0000000e+00                1    2.7971164e-02 
   3.7206957e+00           169190           169190    4.0184607e-06    4.0184607e-06    2.3169569e-06    4.2554893e-07    6.2503603e-05    1.0070548e-04                1    3.8981043e-06    3.8981043e-06    2.2336601e+02    2.2336601e+02    1.0000000e+00    2.8602444e+01                1    5.7231677e-03                2    0.0000000e+00    1.6000000e-06    0.0000000e+00    0.0000000e+00    0.0000000e+00    0.0000000e+00                1    2.8026844e-02 
   3.8025347e+00           188009           188009    4.6939738e-06    4.6939738e-06    1.4811145e-06    4.0881874e-07    4.8024643e-05    9.7227662e-05                1    4.7142977e-06    4.7142977e-06    2.4513269e+02    2.4513269e+02    1.0000000e+00    3.4448588e+01                1    6.4778147e-03                2    0.0000000e+00    1.6000000e-06    0.0000000e+00    0.0000000e+00    0.0000000e+00    0.0000000e+00                1    2.8065461e-02 
   3.9121646e+00           215111           215111    5.5911086e-06    5.5911086e-06    8.8092254e-07    4.0477191e-07    1.9838595e-06    9.5150030e-05                1    5.9291370e-06    5.9291370e-06    2.7595972e+02    2.7595972e+02    1.0000000e+00    4.3657649e+01                1    7.6025036e-03                2    0.0000000e+00    1.6000000e-06    0.0000000e+00    0.0000000e+00    0.0000000e+00    0.0000000e+00                1    2.8116971e-02 
   4.0100224e+00           243614           243614    6.4706863e-06    6.4706863e-06    5.7613625e-07    4.0324898e-07    1.1897469e-06    9.1637012e-05                1    7.1310361e-06    7.1310361e-06    3.0464118e+02    3.0851633e+02    9.8743937e-01    5.3204229e+01                1    8.7164071e-03                2    0.0000000e+00    1.6000000e-06    0.0000000e+00    0.0000000e+00    0.0000000e+00    0.0000000e+00                1    2.8133391e-02 
   4.1122168e+00           270497           270497    7.3134042e-06    7.3134042e-06    3.9082910e-07    3.9929548e-07    3.9929548e-07    8.7601484e-05                1    8.5045190e-06    8.5045190e-06    3.3473947e+02    3.4467893e+02    9.7116315e-01    6.4236640e+01                1    9.9678012e-03                2    0.0000000e+00    1.6000000e-06    0.0000000e+00    0.0000000e+00    0.0000000e+00    0.0000000e+00                1    2.8180865e-02 
   4.2047671e+00           296500           296500    8.0904199e-06    8.0904199e-06    2.9438983e-07    3.9760727e-07    3.9760727e-07    8.3345563e-05                1    9.8526975e-06    9.8526975e-06    3.5967637e+02    3.7515869e+02    9.5873127e-01    7.4163933e+01                1    1.1148009e-02                2    0.0000000e+00    1.6000000e-06    0.0000000e+00    0.0000000e+00    0.0000000e+00    0.0000000e+00                1    2.8223750e-02 
   4.3015631e+00           316623           316623    8.7713240e-06    8.7713240e-06    2.2680624e-07    3.9505402e-07    3.9505402e-07    7.9716181e-05                1    1.1368796e-05    1.1368796e-05    3.8599755e+02    4.0766353e+02    9.4685326e-01    8.5415766e+01                1    1.2462174e-02                2    0.0000000e+00    1.6000000e-06    0.0000000e+00    0.0000000e+00    0.0000000e+00    0.0000000e+00                1    2.8268489e-02 
   4.4015126e+00           327699           327699    9.2013287e-06    9.2013287e-06    1.8955553e-07    3.9134316e-07    3.9134316e-07    7.6659975e-05                1    1.3048096e-05    1.3048096e-05    4.1471362e+02    4.4329026e+02    9.3553514e-01    9.8597418e+01                1    1.3998565e-02                2    0.0000000e+00    1.6000000e-06    0.0000000e+00    0.0000000e+00    0.0000000e+00    0.0000000e+00                1    2.8314477e-02 
   4.5040301e+00           335680           335680    9.5640456e-06    9.5640456e-06    1.6504556e-07    3.8545633e-07    3.8545633e-07    7.3974897e-05                1    1.4886041e-05    1.4886041e-05    4.3617886e+02    4.6987970e+02    9.2827772e-01    1.0906821e+02                1    1.5790299e-02                2    0.0000000e+00    1.6000000e-06    0.0000000e+00    0.0000000e+00    0.0000000e+00    0.0000000e+00                1    2.8361449e-02 
   4.6030020e+00           340550           340550    9.8172749e-06    9.8172749e-06    1.4857529e-07    3.8060265e-07    3.8060265e-07    7.2277517e-05                1    1.6691221e-05    1.6691221e-05    4.3617886e+02    4.6987970e+02    9.2827772e-01    1.0906821e+02                1    1.7626979e-02                2    0.0000000e+00    1.6000000e-06    0.0000000e+00    0.0000000e+00    0.0000000e+00    0.0000000e+00                1    2.8406682e-02 
   4.7019627e+00           344801           344801    1.0129586e-05    1.0129586e-05    1.3475306e-07    3.7474122e-07    3.7474122e-07    7.1134538e-05                1    1.8496197e-05    1.8496197e-05    4.3617886e+02    4.6987970e+02    9.2827772e-01    1.0906821e+02                1    1.9569517e-02                2    0.0000000e+00    1.6000000e-06    0.0000000e+00    0.0000000e+00    0.0000000e+00    0.0000000e+00                1    2.8451789e-02 
   4.8010463e+00           367771           367771    1.0980903e-05    1.0980903e-05    1.1415897e-07    3.6939471e-07    3.6939471e-07    6.8654390e-05                1    2.0303413e-05    2.0303413e-05    4.3617886e+02    4.6987970e+02    9.2827772e-01    1.0906821e+02                1    2.1712244e-02                2    0.0000000e+00    1.6000000e-06    0.0000000e+00    0.0000000e+00    0.0000000e+00    0.0000000e+00                1    2.8496876e-02 
   4.9000163e+00           389853           389853    1.1366714e-05    1.1366714e-05    9.8549221e-08    3.6385802e-07    3.6385802e-07    6.6889166e-05                1    2.2108560e-05    2.2108560e-05    4.3617886e+02    4.6987970e+02    9.2827772e-01    1.0906821e+02                1    2.3673046e-02                2    0.0000000e+00    1.6000000e-06    0.0000000e+00    0.0000000e+00    0.0000000e+00    0.0000000e+00                1    2.8541874e-02 
   5.0089158e+00           428682           428682    1.1716935e-05    1.1716935e-05    8.8174791e-08    3.5731569e-07    3.5731569e-07    6.3568772e-05                1    2.4094811e-05    2.4094811e-05    4.3617886e+02    4.6987970e+02    9.2827772e-01    1.0906821e+02                1    2.5982327e-02                2    0.0000000e+00    1.6000000e-06    0.0000000e+00    0.0000000e+00    0.0000000e+00    0.0000000e+00                1    2.8650938e-02 
   5.1079625e+00           441905           441905    1.1465738e-05    1.1465738e-05    8.2013041e-08    3.5148877e-07    3.5148877e-07    6.1136490e-05                1    2.5901357e-05    2.5901357e-05    4.3617886e+02    4.6987970e+02    9.2827772e-01    1.0906821e+02                1    2.7937733e-02                2    0.0000000e+00    1.6000000e-06    0.0000000e+00    0.0000000e+00    0.0000000e+00    0.0000000e+00                1    2.8786589e-02 
   5.2069268e+00           422296           422296    1.1147693e-05    1.1147693e-05    7.8729223e-08    4.0682616e-07    4.0682616e-07    6.1518055e-05                1    2.7706396e-05    2.7706396e-05    4.3617886e+02    4.6987970e+02    9.2827772e-01    1.0906821e+02                1    3.0488746e-02                2    0.0000000e+00    1.6000000e-06    0.0000000e+00    0.0000000e+00    0.0000000e+00    0.0000000e+00                1    2.8972507e-02 
   5.3059508e+00           372715           372715    9.8350600e-06    9.8350600e-06    7.6007791e-08    4.0614708e-07    4.0614708e-07    6.6958856e-05                1    2.9512527e-05    2.9512527e-05    4.3617886e+02    4.6987970e+02    9.2827772e-01    1.0906821e+02                1    3.2738971e-02                2    0.0000000e+00    1.6000000e-06    0.0000000e+00    0.0000000e+00    0.0000000e+00    0.0000000e+00                1    2.8864500e-02 
   5.4049367e+00           338499           338499    8.8846595e-06    8.8846595e-06    8.2611421e-08    4.4078605e-07    4.4078605e-07    7.1089698e-05                1    3.1317962e-05    3.1317962e-05    4.3617886e+02    4.6987970e+02    9.2827772e-01    1.0906821e+02                1    3.3801333e-02                2    0.0000000e+00    1.6000000e-06    0.0000000e+00    0.0000000e+00    0.0000000e+00    0.0000000e+00                1    2.8887657e-02 
   5.5039525e+00           312770           312770    8.1625024e-06    8.1625024e-06    9.2684710e-08    4.9529284e-07    4.9529284e-07    7.4259805e-05                1    3.3123943e-05    3.3123943e-05    4.3617886e+02    4.6987970e+02    9.2827772e-01    1.0906821e+02                1    2.6845941e-02                2    0.0000000e+00    1.6000000e-06    0.0000000e+00    0.0000000e+00    0.0000000e+00    0.0000000e+00                1    2.8982375e-02 
   5.6014058e+00           288326           288326    7.4512412e-06    7.4512412e-06    1.0004206e-07    5.0452453e-07    5.0452453e-07    7.6661302e-05                1    3.4901424e-05    3.4901424e-05    4.3617886e+02    4.6987970e+02    9.2827772e-01    1.0906821e+02                1    2.3675205e-02                2    0.0000000e+00    1.6000000e-06    0.0000000e+00    0.0000000e+00    0.0000000e+00    0.0000000e+00                1    2.9192433e-02 
   5.7067897e+00           276013           276013    7.3098454e-06    7.3098454e-06    9.5946048e-08    5.0722388e-07    5.0722388e-07    7.7079702e-05                1    3.6823554e-05    3.6823554e-05    4.3617886e+02    4.6987970e+02    9.2827772e-01    1.0906821e+02                1    2.3331054e-02                2    0.0000000e+00    1.6000000e-06    0.0000000e+00    0.0000000e+00    0.0000000e+00    0.0000000e+00                1    2.9373859e-02 
   5.8068404e+00           257222           257222    6.8790383e-06    6.8790383e-06    9.7896228e-08    5.0171824e-07    5.0171824e-07    7.9176637e-05                1    3.8648410e-05    3.8648410e-05    4.3617886e+02    4.6987970e+02    9.2827772e-01    1.0906821e+02                1    2.1134090e-02                2    0.0000000e+00    1.6000000e-06    0.0000000e+00    0.0000000e+00    0.0000000e+00    0.0000000e+00                1    2.9447779e-02 
   5.9024242e+00           247020           247020    6.7209619e-06    6.7209619e-06    9.7272118e-08    4.9465051e-07    4.9465051e-07    7.9977334e-05                1    4.0391794e-05    4.0391794e-05    4.3617886e+02    4.6987970e+02    9.2827772e-01    1.0906821e+02                1    2.2425722e-02                2    0.0000000e+00    1.6000000e-06    0.0000000e+00    0.0000000e+00    0.0000000e+00    0.0000000e+00                1    2.9480852e-02 
   6.0096914e+00           241247           241247    6.6607547e-06    6.6607547e-06    9.6792296e-08    4.9099190e-07    4.9099190e-07    8.0335647e-05                1    4.2348275e-05    4.2348275e-05    4.3617886e+02    4.6987970e+02    9.2827772e-01    1.0906821e+02                1    2.0470711e-02                2    0.0000000e+00    1.6000000e-06    0.0000000e+00    0.0000000e+00    0.0000000e+00    0.0000000e+00                1    2.9502719e-02 
   6.1088032e+00           237387           237387    6.6618069e-06    6.6618069e-06    9.7257594e-08    4.9323992e-07    4.9323992e-07    8.0711067e-05                1    4.4156005e-05    4.4156005e-05    4.3617886e+02    4.6987970e+02    9.2827772e-01    1.0906821e+02                1    2.0825166e-02                2    0.0000000e+00    1.6000000e-06    0.0000000e+00    0.0000000e+00    0.0000000e+00    0.0000000e+00                1    2.9497680e-02 
   6.2077814e+00           229602           229602    6.4790192e-06    6.4790192e-06    9.6351926e-08    4.9077627e-07    4.9077627e-07    8.2222742e-05                1    4.5961300e-05    4.5961300e-05    4.3617886e+02    4.6987970e+02    9.2827772e-01    1.0906821e+02                1    1.9672907e-02                2    0.0000000e+00    1.6000000e-06    0.0000000e+00    0.0000000e+00    0.0000000e+00    0.0000000e+00                1    2.9498244e-02 
   6.3011710e+00           224641           224641    6.2914971e-06    6.2914971e-06    9.2570778e-08    4.8114106e-07    4.8114106e-07    8.1517403e-05                1    4.7664663e-05    4.7664663e-05    4.3617886e+02    4.6987970e+02    9.2827772e-01    1.0906821e+02                1    2.0780473e-02                2    0.0000000e+00    1.6000000e-06    0.0000000e+00    0.0000000e+00    0.0000000e+00    0.0000000e+00                1    2.9447761e-02 
   6.4077286e+00           218688           218688    6.0185477e-06    6.0185477e-06    1.0157893e-07    4.8148606e-07    4.8148606e-07    8.3463033e-05                1    4.9608200e-05    4.9608200e-05    4.3617886e+02    4.6987970e+02    9.2827772e-01    1.0906821e+02                1    1.8962160e-02                2    0.0000000e+00    1.6000000e-06    0.0000000e+00    0.0000000e+00    0.0000000e+00    0.0000000e+00                1    2.9348136e-02 
   6.5049560e+00           213606           213606    5.9031680e-06    5.9031680e-06    1.0273245e-07    4.6577800e-07    4.6577800e-07    8.4328931e-05                1    5.1381563e-05    5.1381563e-05    4.3617886e+02    4.6987970e+02    9.2827772e-01    1.0906821e+02                1    1.8140962e-02                2    0.0000000e+00    1.6000000e-06    0.0000000e+00    0.0000000e+00    0.0000000e+00    0.0000000e+00                1    2.9322511e-02 
   6.6020645e+00           210068           210068    5.8895961e-06    5.8895961e-06    9.8136473e-08    4.6287334e-07    4.6287334e-07    8.3791568e-05                1    5.3152755e-05    5.3152755e-05    4.3617886e+02    4.6987970e+02    9.2827772e-01    1.0906821e+02                1    1.9313554e-02                2    0.0000000e+00    1.6000000e-06    0.0000000e+00    0.0000000e+00    0.0000000e+00    0.0000000e+00                1    2.9284207e-02 
   6.7013959e+00           204097           204097    5.8105916e-06    5.8105916e-06    1.0511526e-07    4.5005752e-07    4.5005752e-07    8.4060986e-05                1    5.4964492e-05    5.4964492e-05    4.3617886e+02    4.6987970e+02    9.2827772e-01    1.0906821e+02                1    1.7112875e-02                2    0.0000000e+00    1.6000000e-06    0.0000000e+00    0.0000000e+00    0.0000000e+00    0.0000000e+00                1    2.9276264e-02 
   6.8005910e+00           196190           196190    5.6245224e-06    5.6245224e-06    1.0477522e-07    4.4246858e-07    4.4246858e-07    8.6071248e-05                1    5.6773742e-05    5.6773742e-05    4.3617886e+02    4.6987970e+02    9.2827772e-01    1.0906821e+02                1    1.9376092e-02                2    0.0000000e+00    1.6000000e-06    0.0000000e+00    0.0000000e+00    0.0000000e+00    0.0000000e+00                1    2.9263234e-02 
   6.9093072e+00           189571           189571    5.4405059e-06    5.4405059e-06    1.0819650e-07    4.3474744e-07    4.3474744e-07    8.6233730e-05                1    5.8756652e-05    5.8756652e-05    4.3617886e+02    4.6987970e+02    9.2827772e-01    1.0906821e+02                1    1.8401503e-02                2    0.0000000e+00    1.6000000e-06    0.0000000e+00    0.0000000e+00    0.0000000e+00    0.0000000e+00                1    2.9266477e-02 
   7.0071396e+00           187013           187013    5.3788752e-06    5.3788752e-06    1.0333064e-07    4.3505359e-07    4.3505359e-07    8.5445772e-05                1    6.0541047e-05    6.0541047e-05    4.3617886e+02    4.6987970e+02    9.2827772e-01    1.0906821e+02                1    1.7100432e-02                2    0.0000000e+00    1.6000000e-06    0.0000000e+00    0.0000000e+00    0.0000000e+00    0.0000000e+00                1    2.9313145e-02 
   7.1008794e+00           180818           180818    5.2095472e-06    5.2095472e-06    1.0529386e-07    4.2091519e-07    4.2091519e-07    8.7534935e-05                1    6.2250798e-05    6.2250798e-05    4.3617886e+02    4.6987970e+02    9.2827772e-01    1.0906821e+02                1    1.6996845e-02                2    0.0000000e+00    1.6000000e-06    0.0000000e+00    0.0000000e+00    0.0000000e+00    0.0000000e+00                1    2.9312988e-02 
   7.2041532e+00           178250           178250    5.1530056e-06    5.1530056e-06    1.0574253e-07    4.3729904e-07    4.3729904e-07    8.7606303e-05                1    6.4134441e-05    6.4134441e-05    4.3617886e+02    4.6987970e+02    9.2827772e-01    1.0906821e+02                1    1.6559136e-02                2    0.0000000e+00    1.6000000e-06    0.0000000e+00    0.0000000e+00    0.0000000e+00    0.0000000e+00                1    2.9303924e-02 
   7.3096333e+00           175789           175789    5.1318575e-06    5.1318575e-06    1.0326454e-07    4.3597820e-07    4.3597820e-07    8.7335531e-05                1    6.6058327e-05    6.6058327e-05    4.3617886e+02    4.6987970e+02    9.2827772e-01    1.0906821e+02                1    1.6625175e-02                2    0.0000000e+00    1.6000000e-06    0.0000000e+00    0.0000000e+00    0.0000000e+00    0.0000000e+00                1    2.9283136e-02 
   7.4089793e+00           172862           172862    5.0909982e-06    5.0909982e-06    1.0340821e-07    4.4582507e-07    4.4582507e-07    8.8482489e-05                1    6.7870329e-05    6.7870329e-05    4.3617886e+02    4.6987970e+02    9.2827772e-01    1.0906821e+02                1    1.7287542e-02                2    0.0000000e+00    1.6000000e-06    0.0000000e+00    0.0000000e+00    0.0000000e+00    0.0000000e+00                1    2.9269182e-02 
   7.5083666e+00           169201           169201    4.9691419e-06    4.9691419e-06    1.0813949e-07    4.4247555e-07    4.4247555e-07    8.7802536e-05                1    6.9683085e-05    6.9683085e-05    4.3617886e+02    4.6987970e+02    9.2827772e-01    1.0906821e+02                1    1.6912877e-02                2    0.0000000e+00    1.6000000e-06    0.0000000e+00    0.0000000e+00    0.0000000e+00    0.0000000e+00                1    2.9254398e-02 
   7.6077339e+00           170816           170816    5.0416129e-06    5.0416129e-06    1.0376796e-07    4.3723853e-07    4.3723853e-07    8.8448376e-05                1    7.1495476e-05    7.1495476e-05    4.3617886e+02    4.6987970e+02    9.2827772e-01    1.0906821e+02                1    1.6428482e-02                2    0.0000000e+00    1.6000000e-06    0.0000000e+00    0.0000000e+00    0.0000000e+00    0.0000000e+00                1    2.9238000e-02 
   7.7070864e+00           162501           162501    4.7612985e-06    4.7612985e-06    1.0505061e-07    4.3754355e-07    4.3754355e-07    8.8511515e-05                1    7.3307598e-05    7.3307598e-05    4.3617886e+02    4.6987970e+02    9.2827772e-01    1.0906821e+02                1    1.7087706e-02                2    0.0000000e+00    1.6000000e-06    0.0000000e+00    0.0000000e+00    0.0000000e+00    0.0000000e+00                1    2.9213681e-02 
   7.8064895e+00           158523           158523    4.6491640e-06    4.6491640e-06    1.0932344e-07    4.2639769e-07    4.2639769e-07    8.8702707e-05                1    7.5107091e-05    7.5107091e-05    4.1471425e+02    4.4329105e+02    9.3553491e-01    9.8597721e+01                1    1.7112560e-02                2    0.0000000e+00    1.6000000e-06    0.0000000e+00    0.0000000e+00    0.0000000e+00    0.0000000e+00                1    2.9192474e-02 
   7.9083295e+00           147853           147853    4.1421983e-06    4.1421983e-06    1.1004959e-07    4.2821022e-07    4.2821022e-07    9.1598037e-05                1    7.6536911e-05    7.6536911e-05    2.7065160e+02    2.7065160e+02    1.0000000e+00    4.1994280e+01                1    1.8456808e-02                2    0.0000000e+00    1.6000000e-06    0.0000000e+00    0.0000000e+00    0.0000000e+00    0.0000000e+00                1    2.9178343e-02 
   8.0056277e+00           121527           121527    2.9407831e-06    2.9407831e-06    1.0929181e-07    4.2629636e-07    4.2629636e-07    9.5341866e-05                1    7.7342280e-05    7.7342280e-05    1.4774096e+02    1.4774096e+02    1.0000000e+00    1.2513269e+01                1    2.2592312e-02                2    0.0000000e+00    1.6000000e-06    0.0000000e+00    0.0000000e+00    0.0000000e+00    0.0000000e+00                1    2.9121089e-02 
   8.1126626e+00            89975            89975    1.4722086e-06    1.4722086e-06    5.4158904e-07    4.1742997e-07    2.4048368e-05    9.4126324e-05                1    0.0000000e+00    7.7342280e-05    0.0000000e+00    0.0000000e+00    0.0000000e+00    0.0000000e+00                1    2.8382908e-02                2    0.0000000e+00    1.6000000e-06    0.0000000e+00    0.0000000e+00    0.0000000e+00    0.0000000e+00                1    2.9112391e-02 
   8.2125460e+00            78361            78361    9.1530091e-07    9.1530091e-07    2.0577703e-06    4.2058268e-07    2.8926828e-05    8.5939318e-05                1    0.0000000e+00    7.7342280e-05    0.0000000e+00    0.0000000e+00    0.0000000e+00    0.0000000e+00                1    3.1205316e-02                2    0.0000000e+00    1.6000000e-06    0.0000000e+00    0.0000000e+00    0.0000000e+00    0.0000000e+00                1    2.9063527e-02 
   8.3021516e+00            71552            71552    6.4488859e-07    6.4488859e-07    5.0050265e-06    1.2302262e-06    3.6816357e-05    8.0490246e-05                1    0.0000000e+00    7.7342280e-05    0.0000000e+00    0.0000000e+00    0.0000000e+00    0.0000000e+00                1    3.2677988e-02                2    0.0000000e+00    1.6000000e-06    0.0000000e+00    0.0000000e+00    0.0000000e+00    0.0000000e+00                1    2.9047012e-02 
   8.4069530e+00            66107            66107    4.6461635e-07    4.6461635e-07    1.1598940e-05    2.8800169e-06    4.0210107e-05    7.5105625e-05                1    0.0000000e+00    7.7342280e-05    0.0000000e+00    0.0000000e+00    0.0000000e+00    0.0000000e+00                1    3.3430811e-02                2    0.0000000e+00    1.6000000e-06    0.0000000e+00    0.0000000e+00    0.0000000e+00    0.0000000e+00                1    2.8972950e-02 
   8.5105518e+00            62472            62472    3.6280291e-07    3.6280291e-07    1.8760494e-05    3.7552042e-06    4.3353371e-05    7.1637775e-05                1    0.0000000e+00    7.7342280e-05    0.0000000e+00    0.0000000e+00    0.0000000e+00    0.0000000e+00                1    3.3954412e-02                2    0.0000000e+00    1.6000000e-06    0.0000000e+00    0.0000000e+00    0.0000000e+00    0.0000000e+00                1    2.8973804e-02 
   8.6007021e+00            60221            60221    3.0370096e-07    3.0370096e-07    2.1599556e-05    4.4272353e-06    4.6348753e-05    7.1659858e-05                1    0.0000000e+00    7.7342280e-05    0.0000000e+00    0.0000000e+00    0.0000000e+00    0.0000000e+00                1    3.4184575e-02                2    0.0000000e+00    1.6000000e-06    0.0000000e+00    0.0000000e+00    0.0000000e+00    0.0000000e+00                1    2.8910757e-02 
   8.7099976e+00            58067            58067    2.5208881e-07    2.5208881e-07    2.9063496e-05    6.8566173e-06    4.8372224e-05    7.2654938e-05                1    0.0000000e+00    7.7342280e-05    0.0000000e+00    0.0000000e+00    0.0000000e+00    0.0000000e+00                1    3.1910650e-02                2    0.0000000e+00    1.6000000e-06    0.0000000e+00    0.0000000e+00    0.0000000e+00    0.0000000e+00                1    2.8898046e-02 
   8.8016364e+00            56770            56770    2.2613047e-07    2.2613047e-07    4.2726992e-05    1.0584350e-05    4.9764996e-05    7.3580683e-05                1    0.0000000e+00    7.7342280e-05    0.0000000e+00    0.0000000e+00    0.0000000e+00    0.0000000e+00                1    2.9379713e-02                2    0.0000000e+00    1.6000000e-06    0.0000000e+00    0.0000000e+00    0.0000000e+00    0.0000000e+00                1    2.8877347e-02 
   8.9036640e+00            55841            55841    2.0908403e-07    2.0908403e-07    3.9441349e-05    1.1046197e-05    5.0123183e-05    7.4170558e-05                1    0.0000000e+00    7.7342280e-05    0.0000000e+00    0.0000000e+00    0.0000000e+00    0.0000000e+00                1    2.9364583e-02                2    0.0000000e+00    1.6000000e-06    0.0000000e+00    0.0000000e+00    0.0000000e+00    0.0000000e+00                1    2.8870773e-02 
   9.0014168e+00            55156            55156    1.9422889e-07    1.9422889e-07    4.0823989e-05    1.1007078e-05    5.0455403e-05    7.3528952e-05                1    0.0000000e+00    7.7342280e-05    0.0000000e+00    0.0000000e+00    0.0000000e+00    0.0000000e+00                1    2.9938710e-02                2    0.0000000e+00    1.6000000e-06    0.0000000e+00    0.0000000e+00    0.0000000e+00    0.0000000e+00                1    2.8835626e-02 
   9.1141468e+00            54419            54419    1.7798842e-07    1.7798842e-07    3.9634333e-05    1.0861311e-05    5.0552897e-05    7.2780184e-05                1    0.0000000e+00    7.7342280e-05    0.0000000e+00    0.0000000e+00    0.0000000e+00    0.0000000e+00                1    3.0242722e-02                2    0.0000000e+00    1.6000000e-06    0.0000000e+00    0.0000000e+00    0.0000000e+00    0.0000000e+00                1    2.8827457e-02 
   9.2025610e+00            53826            53826    1.6586802e-07    1.6586802e-07    4.8106244e-05    1.3177322e-05    4.9850053e-05    7.2477908e-05                1    0.0000000e+00    7.7342280e-05    0.0000000e+00    0.0000000e+00    0.0000000e+00    0.0000000e+00                1    3.0374128e-02                2    0.0000000e+00    1.6000000e-06    0.0000000e+00    0.0000000e+00    0.0000000e+00    0.0000000e+00                1    2.8843907e-02 
   9.3166454e+00            53194            53194    1.5613264e-07    1.5613264e-07    5.2952362e-05    1.4559974e-05    5.0078936e-05    7.1699174e-05                1    0.0000000e+00    7.7342280e-05    0.0000000e+00    0.0000000e+00    0.0000000e+00    0.0000000e+00                1    3.0541463e-02                2    0.0000000e+00    1.6000000e-06    0.0000000e+00    0.0000000e+00    0.0000000e+00    0.0000000e+00                1    2.8845487e-02 
   9.4138819e+00            52754            52754    1.4925013e-07    1.4925013e-07    4.7687576e-05    1.3802686e-05    4.9741216e-05    7.1916054e-05                1    0.0000000e+00    7.7342280e-05    0.0000000e+00    0.0000000e+00    0.0000000e+00    0.0000000e+00                1    2.9714724e-02                2    0.0000000e+00    1.6000000e-06    0.0000000e+00    0.0000000e+00    0.0000000e+00    0.0000000e+00                1    2.8851578e-02 
   9.5165859e+00            52675            52675    1.4075376e-07    1.4075376e-07    5.6371255e-05    1.6559986e-05    4.9724338e-05    7.2336396e-05                1    0.0000000e+00    7.7342280e-05    0.0000000e+00    0.0000000e+00    0.0000000e+00    0.0000000e+00                1    2.9869388e-02                2    0.0000000e+00    1.6000000e-06    0.0000000e+00    0.0000000e+00    0.0000000e+00    0.0000000e+00                1    2.8869124e-02 
   9.6154613e+00            53080            53080    1.3502063e-07    1.3502063e-07    5.0630063e-05    1.7298415e-05    4.9971433e-05    7.1753445e-05                1    0.0000000e+00    7.7342280e-05    0.0000000e+00    0.0000000e+00    0.0000000e+00    0.0000000e+00                1    3.0356380e-02                2    0.0000000e+00    1.6000000e-06    0.0000000e+00    0.0000000e+00    0.0000000e+00    0.0000000e+00                1    2.8838489e-02 
   9.7196578e+00            53792            53792    1.2923414e-07    1.2923414e-07    5.5222848e-05    1.8648283e-05    4.8946409e-05    7.2030696e-05                1    0.0000000e+00    7.7342280e-05    0.0000000e+00    0.0000000e+00    0.0000000e+00    0.0000000e+00                1    3.0369580e-02                2    0.0000000e+00    1.6000000e-06    0.0000000e+00    0.0000000e+00    0.0000000e+00    0.0000000e+00                1    2.8850384e-02 
   9.8051008e+00            54840            54840    1.2500354e-07    1.2500354e-07    5.4646878e-05    1.7782062e-05    4.8466199e-05    7.2014490e-05                1    0.0000000e+00    7.7342280e-05    0.0000000e+00    0.0000000e+00    0.0000000e+00    0.0000000e+00                1    3.0444524e-02                2    0.0000000e+00    1.6000000e-06    0.0000000e+00    0.0000000e+00    0.0000000e+00    0.0000000e+00                1    2.8867539e-02 
   9.9188649e+00            55881            55881    1.1942347e-07    1.1942347e-07    5.3702951e-05    1.7763702e-05    4.7788674e-05    7.1379723e-05                1    0.0000000e+00    7.7342280e-05    0.0000000e+00    0.0000000e+00    0.0000000e+00    0.0000000e+00                1    3.0257436e-02                2    0.0000000e+00    1.6000000e-06    0.0000000e+00    0.0000000e+00    0.0000000e+00    0.0000000e+00                1    2.8863815e-02 
   1.0013913e+01            56545            56545    1.1520165e-07    1.1520165e-07    5.1409246e-05    1.6856813e-05    4.7113697e-05    7.1037745e-05                1    0.0000000e+00    7.7342280e-05    0.0000000e+00    0.0000000e+00    0.0000000e+00    0.0000000e+00                1    3.0863514e-02                2    0.0000000e+00    1.6000000e-06    0.0000000e+00    0.0000000e+00    0.0000000e+00    0.0000000e+00                1    2.8877604e-02 
   1.0115947e+01            56589            56589    1.1058933e-07    1.1058933e-07    4.9405564e-05    1.5163246e-05    4.6370643e-05    7.1336560e-05                1    0.0000000e+00    7.7342280e-05    0.0000000e+00    0.0000000e+00    0.0000000e+00    0.0000000e+00                1    3.1521570e-02                2    0.0000000e+00    1.6000000e-06    0.0000000e+00    0.0000000e+00    0.0000000e+00    0.0000000e+00                1    2.8921824e-02 
   1.0210429e+01            56042            56042    1.0581200e-07    1.0581200e-07    4.8515744e-05    1.5423890e-05    4.5705001e-05    7.1476159e-05                1    0.0000000e+00    7.7342280e-05    0.0000000e+00    0.0000000e+00    0.0000000e+00    0.0000000e+00                1    3.1761895e-02                2    0.0000000e+00    1.6000000e-06    0.0000000e+00    0.0000000e+00    0.0000000e+00    0.0000000e+00                1    2.8943087e-02 
   1.0307969e+01            54945            54945    1.0158888e-07    1.0158888e-07    4.9554230e-05    1.6635983e-05    4.5459672e-05    7.1080729e-05                1    0.0000000e+00    7.7342280e-05    0.0000000e+00    0.0000000e+00    0.0000000e+00    0.0000000e+00                1    3.1875943e-02                2    0.0000000e+00    1.6000000e-06    0.0000000e+00    0.0000000e+00    0.0000000e+00    0.0000000e+00                1    2.8983536e-02 
   1.0404597e+01            53793            53793    9.7455768e-08    9.7455768e-08    5.0625799e-05    1.8882587e-05    4.5318237e-05    7.1124466e-05                1    0.0000000e+00    7.7342280e-05    0.0000000e+00    0.0000000e+00    0.0000000e+00    0.0000000e+00                1    3.1717158e-02                2    0.0000000e+00    1.6000000e-06    0.0000000e+00    0.0000000e+00    0.0000000e+00    0.0000000e+00                1    2.9043918e-02 
   1.0507755e+01            52537            52537    9.3779292e-08    9.3779292e-08    4.9104014e-05    1.8812657e-05    4.4769700e-05    7.0077817e-05                1    0.0000000e+00    7.7342280e-05    0.0000000e+00    0.0000000e+00    0.0000000e+00    0.0000000e+00                1    3.1737293e-02                2    0.0000000e+00    1.6000000e-06    0.0000000e+00    0.0000000e+00    0.0000000e+00    0.0000000e+00                1    2.9103859e-02 
   1.0622546e+01            51454            51454    8.9364980e-08    8.9364980e-08    4.9232633e-05    2.0004334e-05    4.4003683e-05    7.0669626e-05                1    0.0000000e+00    7.7342280e-05    0.0000000e+00    0.0000000e+00    0.0000000e+00    0.0000000e+00                1    3.1926859e-02                2    0.0000000e+00    1.6000000e-06    0.0000000e+00    0.0000000e+00    0.0000000e+00    0.0000000e+00                1    2.9188873e-02 
   1.0708033e+01            50857            50857    8.6232933e-08    8.6232933e-08    5.0069915e-05    2.1210182e-05    4.3769842e-05    7.0974137e-05                1    0.0000000e+00    7.7342280e-05    0.0000000e+00    0.0000000e+00    0.0000000e+00    0.0000000e+00                1    3.2109672e-02                2    0.0000000e+00    1.6000000e-06    0.0000000e+00    0.0000000e+00    0.0000000e+00    0.0000000e+00                1    2.9232541e-02 
   1.0800601e+01            50328            50328    8.3382213e-08    8.3382213e-08    4.9163636e-05    1.9780905e-05    4.2898700e-05    7.0776041e-05                1    0.0000000e+00    7.7342280e-05    0.0000000e+00    0.0000000e+00    0.0000000e+00    0.0000000e+00                1    3.2243422e-02                2    0.0000000e+00    1.6000000e-06    0.0000000e+00    0.0000000e+00    0.0000000e+00    0.0000000e+00                1    2.9342582e-02 
   1.0917617e+01            49410            49410    7.9031181e-08    7.9031181e-08    4.8528752e-05    2.0152153e-05    4.2737959e-05    7.0970217e-05                1    0.0000000e+00    7.7342280e-05    0.0000000e+00    0.0000000e+00    0.0000000e+00    0.0000000e+00                1    3.2256788e-02                2    0.0000000e+00    1.6000000e-06    0.0000000e+00    0.0000000e+00    0.0000000e+00    0.0000000e+00                1    2.9406846e-02 
   1.1004363e+01            48703            48703    7.6350006e-08    7.6350006e-08    4.9141832e-05    2.0524943e-05    4.2276913e-05    7.0865216e-05                1    0.0000000e+00    7.7342280e-05    0.0000000e+00    0.0000000e+00    0.0000000e+00    0.0000000e+00                1    3.2743062e-02                2    0.0000000e+00    1.6000000e-06    0.0000000e+00    0.0000000e+00    0.0000000e+00    0.0000000e+00                1    2.9496296e-02 
   1.1127178e+01            47226            47226    7.2524543e-08    7.2524543e-08    5.1119201e-05    2.1316343e-05    4.1997253e-05    7.3626879e-05                1    0.0000000e+00    7.7342280e-05    0.0000000e+00    0.0000000e+00    0.0000000e+00    0.0000000e+00                1    3.2480397e-02                2    0.0000000e+00    1.6000000e-06    0.0000000e+00    0.0000000e+00    0.0000000e+00    0.0000000e+00                1    2.9636024e-02 
   1.1232729e+01            46092            46092    6.9993129e-08    6.9993129e-08    5.1549363e-05    2.0912558e-05    4.1111616e-05    7.3192472e-05                1    0.0000000e+00    7.7342280e-05    0.0000000e+00    0.0000000e+00    0.0000000e+00    0.0000000e+00                1    3.3108439e-02                2    0.0000000e+00    1.6000000e-06    0.0000000e+00    0.0000000e+00    0.0000000e+00    0.0000000e+00                1    2.9741433e-02 
   1.1311119e+01            45147            45147    6.8088334e-08    6.8088334e-08    4.9922177e-05    2.1056643e-05    4.1423488e-05    7.3428530e-05                1    0.0000000e+00    7.7342280e-05    0.0000000e+00    0.0000000e+00    0.0000000e+00    0.0000000e+00                1    3.3659392e-02                2    0.0000000e+00    1.6000000e-06    0.0000000e+00    0.0000000e+00    0.0000000e+00    0.0000000e+00                1    2.9847598e-02 
   1.1417529e+01            43966            43966    6.5752316e-08    6.5752316e-08    5.1437696e-05    2.1409515e-05    4.1060039e-05    7.4581521e-05                1    0.0000000e+00    7.7342280e-05    0.0000000e+00    0.0000000e+00    0.0000000e+00    0.0000000e+00                1    3.4281286e-02                2    0.0000000e+00    1.6000000e-06    0.0000000e+00    0.0000000e+00    0.0000000e+00    0.0000000e+00                1    2.9970053e-02 
   1.1518901e+01            42972            42972    6.3633952e-08    6.3633952e-08    5.1078306e-05    2.1424896e-05    4.1029457e-05    7.4637277e-05                1    0.0000000e+00    7.7342280e-05    0.0000000e+00    0.0000000e+00    0.0000000e+00    0.0000000e+00                1    3.4177289e-02                2    0.0000000e+00    1.6000000e-06    0.0000000e+00    0.0000000e+00    0.0000000e+00    0.0000000e+00                1    3.0043487e-02 
   1.1629601e+01            41985            41985    6.1355884e-08    6.1355884e-08    5.2134831e-05    2.1831960e-05    4.0775797e-05    7.4763269e-05                1    0.0000000e+00    7.7342280e-05    0.0000000e+00    0.0000000e+00    0.0000000e+00    0.0000000e+00                1    3.4528644e-02                2    0.0000000e+00    1.6000000e-06    0.0000000e+00    0.0000000e+00    0.0000000e+00    0.0000000e+00                1    3.0185849e-02 
   1.1734275e+01            41165            41165    5.9261535e-08    5.9261535e-08    5.2703722e-05    2.1721853e-05    4.0439215e-05    7.4949352e-05                1    0.0000000e+00    7.7342280e-05    0.0000000e+00    0.0000000e+00    0.0000000e+00    0.0000000e+00                1    3.4798708e-02                2    0.0000000e+00    1.6000000e-06    0.0000000e+00    0.0000000e+00    0.0000000e+00    0.0000000e+00                1    3.0319905e-02 
   1.1808760e+01            40651            40651    5.7836252e-08    5.7836252e-08    5.1821267e-05    2.1123598e-05    4.0480176e-05    7.4638843e-05                1    0.0000000e+00    7.7342280e-05    0.0000000e+00    0.0000000e+00    0.0000000e+00    0.0000000e+00                1    3.4855125e-02                2    0.0000000e+00    1.6000000e-06    0.0000000e+00    0.0000000e+00    0.0000000e+00    0.0000000e+00                1    3.0418118e-02 
   1.1913013e+01            39801            39801    5.6118332e-08    5.6118332e-08    5.3755677e-05    2.1035778e-05    4.0201449e-05    7.4586915e-05                1    0.0000000e+00    7.7342280e-05    0.0000000e+00    0.0000000e+00    0.0000000e+00    0.0000000e+00                1    3.5317992e-02                2    0.0000000e+00    1.6000000e-06    0.0000000e+00    0.0000000e+00    0.0000000e+00    0.0000000e+00                1    3.0544953e-02 
   1.2014355e+01            38888            38888    5.4404568e-08    5.4404568e-08    5.4391983e-05    2.1121966e-05    3.9798144e-05    7.4886722e-05                1    0.0000000e+00    7.7342280e-05    0.0000000e+00    0.0000000e+00    0.0000000e+00    0.0000000e+00                1    3.5634444e-02                2    0.0000000e+00    1.6000000e-06    0.0000000e+00    0.0000000e+00    0.0000000e+00    0.0000000e+00                1    3.0645520e-02 
   1.2124681e+01            37861            37861    5.2424872e-08    5.2424872e-08    5.7144656e-05    2.1992383e-05    4.0344823e-05    7.5329164e-05                1    0.0000000e+00    7.7342280e-05    0.0000000e+00    0.0000000e+00    0.0000000e+00    0.0000000e+00                1    3.5346523e-02                2    0.0000000e+00    1.6000000e-06    0.0000000e+00    0.0000000e+00    0.0000000e+00    0.0000000e+00                1    3.0762627e-02 
   1.2221398e+01            37042            37042    5.0936825e-08    5.0936825e-08    5.5664189e-05    2.1704738e-05    4.0002325e-05    7.4934081e-05                1    0.0000000e+00    7.7342280e-05    0.0000000e+00    0.0000000e+00    0.0000000e+00    0.0000000e+00                1    3.5709225e-02                2    0.0000000e+00    1.6000000e-06    0.0000000e+00    0.0000000e+00    0.0000000e+00    0.0000000e+00                1    3.0919606e-02 
   1.2334588e+01            36096            36096    4.8995545e-08    4.8995545e-08    6.0849177e-05    2.2343062e-05    4.0230833e-05    7.6602636e-05                1    0.0000000e+00    7.7342280e-05    0.0000000e+00    0.0000000e+00    0.0000000e+00    0.0000000e+00                1    3.4873608e-02                2    0.0000000e+00    1.6000000e-06    0.0000000e+00    0.0000000e+00    0.0000000e+00    0.0000000e+00                1    3.1051882e-02 
   1.2419793e+01            35531            35531    4.8068087e-08    4.8068087e-08    5.8114793e-05    2.2732711e-05    4.0512649e-05    7.6072524e-05                1    0.0000000e+00    7.7342280e-05    0.0000000e+00    0.0000000e+00    0.0000000e+00    0.0000000e+00                1    3.4662013e-02                2    0.0000000e+00    1.6000000e-06    0.0000000e+00    0.0000000e+00    0.0000000e+00    0.0000000e+00                1    3.1170962e-02 
   1.2507202e+01            34969            34969    4.7105634e-08    4.7105634e-08    5.8929095e-05    2.2493256e-05    4.0011305e-05    7.5631338e-05                1    0.0000000e+00    7.7342280e-05    0.0000000e+00    0.0000000e+00    0.0000000e+00    0.0000000e+00                1    3.5031162e-02                2    0.0000000e+00    1.6000000e-06    0.0000000e+00    0.0000000e+00    0.0000000e+00    0.0000000e+00                1    3.1258963e-02 
   1.2634359e+01            34087            34087    4.5420313e-08    4.5420313e-08    6.2497910e-05    2.2896502e-05    4.0392031e-05    7.7640576e-05                1    0.0000000e+00    7.7342280e-05    0.0000000e+00    0.0000000e+00    0.0000000e+00    0.0000000e+00                1    3.4813313e-02                2    0.0000000e+00    1.6000000e-06    0.0000000e+00    0.0000000e+00    0.0000000e+00    0.0000000e+00                1    3.1405460e-02 
   1.2722904e+01            33503            33503    4.4675791e-08    4.4675791e-08    6.2855988e-05    2.2799694e-05    4.0269446e-05    7.8026653e-05                1    0.0000000e+00    7.7342280e-05    0.0000000e+00    0.0000000e+00    0.0000000e+00    0.0000000e+00                1    3.5200542e-02                2    0.0000000e+00    1.6000000e-06    0.0000000e+00    0.0000000e+00    0.0000000e+00    0.0000000e+00                1    3.1544965e-02 
   1.2814220e+01            32852            32852    4.3610928e-08    4.3610928e-08    6.3823995e-05    2.3018546e-05    4.0315606e-05    7.7891979e-05                1    0.0000000e+00    7.7342280e-05    0.0000000e+00    0.0000000e+00    0.0000000e+00    0.0000000e+00                1    3.4618820e-02                2    0.0000000e+00    1.6000000e-06    0.0000000e+00    0.0000000e+00    0.0000000e+00    0.0000000e+00                1    3.1645541e-02 
   1.2907510e+01            32262            32262    4.2936989e-08    4.2936989e-08    6.4556763e-05    2.2847898e-05    4.0634449e-05    7.7393321e-05                1    0.0000000e+00    7.7342280e-05    0.0000000e+00    0.0000000e+00    0.0000000e+00    0.0000000e+00                1    3.5054951e-02                2    0.0000000e+00    1.6000000e-06    0.0000000e+00    0.0000000e+00    0.0000000e+00    0.0000000e+00                1    3.1789784e-02 
   1.3000855e+01            31640            31640    4.2279456e-08    4.2279456e-08    6.5039029e-05    2.3258037e-05    4.0412245e-05    7.7678284e-05                1    0.0000000e+00    7.7342280e-05    0.0000000e+00    0.0000000e+00    0.0000000e+00    0.0000000e+00                1    3.5645491e-02                2    0.0000000e+00    1.6000000e-06    0.0000000e+00    0.0000000e+00    0.0000000e+00    0.0000000e+00                1    3.1898700e-02 
   1.3140875e+01            30839            30839    4.1091226e-08    4.1091226e-08    6.3350824e-05    2.3004569e-05    4.0640130e-05    7.7617920e-05                1    0.0000000e+00    7.7342280e-05    0.0000000e+00    0.0000000e+00    0.0000000e+00    0.0000000e+00                1    3.5484327e-02                2    0.0000000e+00    1.6000000e-06    0.0000000e+00    0.0000000e+00    0.0000000e+00    0.0000000e+00                1    3.2050416e-02 
   1.3234321e+01            30284            30284    4.0427082e-08    4.0427082e-08    6.4869520e-05    2.3314345e-05    4.0396127e-05    7.7504827e-05                1    0.0000000e+00    7.7342280e-05    0.0000000e+00    0.0000000e+00    0.0000000e+00    0.0000000e+00                1    3.5551607e-02                2    0.0000000e+00    1.6000000e-06    0.0000000e+00    0.0000000e+00    0.0000000e+00    0.0000000e+00                1    3.2176766e-02 
   1.3327939e+01            29699            29699    3.9684241e-08    3.9684241e-08    6.4794633e-05    2.2986277e-05    4.0787014e-05    7.7616125e-05                1    0.0000000e+00    7.7342280e-05    0.0000000e+00    0.0000000e+00    0.0000000e+00    0.0000000e+00                1    3.5656456e-02                2    0.0000000e+00    1.6000000e-06    0.0000000e+00    0.0000000e+00    0.0000000e+00    0.0000000e+00                1    3.2296418e-02 
   1.3421774e+01            29154            29154    3.8976539e-08    3.8976539e-08    6.6607612e-05    2.3037351e-05    4.0783005e-05    7.7498151e-05                1    0.0000000e+00    7.7342280e-05    0.0000000e+00    0.0000000e+00    0.0000000e+00    0.0000000e+00                1    3.5963242e-02                2    0.0000000e+00    1.6000000e-06    0.0000000e+00    0.0000000e+00    0.0000000e+00    0.0000000e+00                1    3.2388790e-02 
   1.3515782e+01            28613            28613    3.8210325e-08    3.8210325e-08    6.7102878e-05    2.3071006e-05    4.0923710e-05    7.7860338e-05                1    0.0000000e+00    7.7342280e-05    0.0000000e+00    0.0000000e+00    0.0000000e+00    0.0000000e+00                1    3.6265182e-02                2    0.0000000e+00    1.6000000e-06    0.0000000e+00    0.0000000e+00    0.0000000e+00    0.0000000e+00                1    3.2520521e-02 
   1.3610124e+01            28076            28076    3.7628476e-08    3.7628476e-08    6.7324342e-05    2.2882892e-05    4.1007612e-05    7.7882042e-05                1    0.0000000e+00    7.7342280e-05    0.0000000e+00    0.0000000e+00    0.0000000e+00    0.0000000e+00                1    3.6397990e-02                2    0.0000000e+00    1.6000000e-06    0.0000000e+00    0.0000000e+00    0.0000000e+00    0.0000000e+00                1    3.2650386e-02 
   1.3704334e+01            27510            27510    3.7093585e-08    3.7093585e-08    6.6181563e-05    2.3415609e-05    4.1488245e-05    7.8256710e-05                1    0.0000000e+00    7.7342280e-05    0.0000000e+00    0.0000000e+00    0.0000000e+00    0.0000000e+00                1    3.6398309e-02                2    0.0000000e+00    1.6000000e-06    0.0000000e+00    0.0000000e+00    0.0000000e+00    0.0000000e+00                1    3.2781309e-02 
   1.3844946e+01            26683            26683    3.6157973e-08    3.6157973e-08    6.7960915e-05    2.3254587e-05    4.1840814e-05    7.8393725e-05                1    0.0000000e+00    7.7342280e-05    0.0000000e+00    0.0000000e+00    0.0000000e+00    0.0000000e+00                1    3.6705071e-02                2    0.0000000e+00    1.6000000e-06    0.0000000e+00    0.0000000e+00    0.0000000e+00    0.0000000e+00                1    3.2954317e-02 
   1.3938521e+01            26163            26163    3.5607440e-08    3.5607440e-08    6.8676560e-05    2.3777478e-05    4.1696206e-05    7.8151550e-05                1    0.0000000e+00    7.7342280e-05    0.0000000e+00    0.0000000e+00    0.0000000e+00    0.0000000e+00                1    3.6601524e-02                2    0.0000000e+00    1.6000000e-06    0.0000000e+00    0.0000000e+00    0.0000000e+00    0.0000000e+00                1    3.3069293e-02 
   1.4031973e+01            25637            25637    3.5144254e-08    3.5144254e-08    7.1154850e-05    2.3172402e-05    4.1681945e-05    8.0551986e-05                1    0.0000000e+00    7.7342280e-05    0.0000000e+00    0.0000000e+00    0.0000000e+00    0.0000000e+00                1    3.6730057e-02                2    0.0000000e+00    1.6000000e-06    0.0000000e+00    0.0000000e+00    0.0000000e+00    0.0000000e+00                1    3.3178184e-02 
   1.4125314e+01            25100            25100    3.4623572e-08    3.4623572e-08    7.0401541e-05    2.3157413e-05    4.2226336e-05    8.0364181e-05                1    0.0000000e+00    7.7342280e-05    0.0000000e+00    0.0000000e+00    0.0000000e+00    0.0000000e+00                1    3.6655132e-02                2    0.0000000e+00    1.6000000e-06    0.0000000e+00    0.0000000e+00    0.0000000e+00    0.0000000e+00                1    3.3262707e-02 
   1.4218499e+01            24546            24546    3.4049060e-08    3.4049060e-08    6.9191950e-05    2.3509051e-05    4.1895877e-05    8.0508212e-05                1    0.0000000e+00    7.7342280e-05    0.0000000e+00    0.0000000e+00    0.0000000e+00    0.0000000e+00                1    3.6718271e-02                2    0.0000000e+00    1.6000000e-06    0.0000000e+00    0.0000000e+00    0.0000000e+00    0.0000000e+00                1    3.3405799e-02 
   1.4311611e+01            23981            23981    3.3431677e-08    3.3431677e-08    6.9065773e-05    2.3575100e-05    4.1917665e-05    8.0437053e-05                1    0.0000000e+00    7.7342280e-05    0.0000000e+00    0.0000000e+00    0.0000000e+00    0.0000000e+00                1    3.6692198e-02                2    0.0000000e+00    1.6000000e-06    0.0000000e+00    0.0000000e+00    0.0000000e+00    0.0000000e+00                1    3.3516389e-02 
   1.4404619e+01            23424            23424    3.2757977e-08    3.2757977e-08    6.9135355e-05    2.4146302e-05    4.2939030e-05    8.0524484e-05                1    0.0000000e+00    7.7342280e-05    0.0000000e+00    0.0000000e+00    0.0000000e+00    0.0000000e+00                1    3.6778534e-02                2    0.0000000e+00    1.6000000e-06    0.0000000e+00    0.0000000e+00    0.0000000e+00    0.0000000e+00                1    3.3607827e-02 
   1.4543944e+01            22538            22538    3.1882116e-08    3.1882116e-08    7.4546175e-05    2.4915158e-05    4.2741405e-05    8.0852692e-05                1    0.0000000e+00    7.7342280e-05    0.0000000e+00    0.0000000e+00    0.0000000e+00    0.0000000e+00                1    3.6161632e-02                2    0.0000000e+00    1.6000000e-06    0.0000000e+00    0.0000000e+00    0.0000000e+00    0.0000000e+00                1    3.3786372e-02 
   1.4638412e+01            22002            22002    3.1422178e-08    3.1422178e-08    7.4715534e-05    2.4635925e-05    4.3392899e-05    8.0906848e-05                1    0.0000000e+00    7.7342280e-05    0.0000000e+00    0.0000000e+00    0.0000000e+00    0.0000000e+00                1    3.6600133e-02                2    0.0000000e+00    1.6000000e-06    0.0000000e+00    0.0000000e+00    0.0000000e+00    0.0000000e+00                1    3.3883991e-02 
   1.4735577e+01            21476            21476    3.0961424e-08    3.0961424e-08    7.5204495e-05    2.4858708e-05    4.2996073e-05    8.1147082e-05                1    0.0000000e+00    7.7342280e-05    0.0000000e+00    0.0000000e+00    0.0000000e+00    0.0000000e+00                1    3.7043303e-02                2    0.0000000e+00    1.6000000e-06    0.0000000e+00    0.0000000e+00    0.0000000e+00    0.0000000e+00                1    3.4026250e-02 
   1.4832632e+01            20959            20959    3.0510722e-08    3.0510722e-08    7.0402163e-05    2.5275213e-05    4.3349701e-05    8.0745192e-05                1    0.0000000e+00    7.7342280e-05    0.0000000e+00    0.0000000e+00    0.0000000e+00    0.0000000e+00                1    3.7270685e-02                2    0.0000000e+00    1.6000000e-06    0.0000000e+00    0.0000000e+00    0.0000000e+00    0.0000000e+00                1    3.4170255e-02 
   1.4929579e+01            20426            20426    3.0049516e-08    3.0049516e-08    7.6190776e-05    2.5856826e-05    4.3237590e-05    8.1102826e-05                1    0.0000000e+00    7.7342280e-05    0.0000000e+00    0.0000000e+00    0.0000000e+00    0.0000000e+00                1    3.7707489e-02                2    0.0000000e+00    1.6000000e-06    0.0000000e+00    0.0000000e+00    0.0000000e+00    0.0000000e+00                1    3.4238671e-02 
   1.5026760e+01            19902            19902    2.9652358e-08    2.9652358e-08    7.5264228e-05    2.5985506e-05    4.3947771e-05    8.1111077e-05                1    0.0000000e+00    7.7342280e-05    0.0000000e+00    0.0000000e+00    0.0000000e+00    0.0000000e+00                1    3.7972812e-02                2    0.0000000e+00    1.6000000e-06    0.0000000e+00    0.0000000e+00    0.0000000e+00    0.0000000e+00                1    3.4348157e-02 
   1.5124072e+01            19388            19388    2.9250813e-08    2.9250813e-08    7.8203028e-05    2.6194767e-05    4.4112319e-05    8.0565270e-05                1    0.0000000e+00    7.7342280e-05    0.0000000e+00    0.0000000e+00    0.0000000e+00    0.0000000e+00                1    3.8409731e-02                2    0.0000000e+00    1.6000000e-06    0.0000000e+00    0.0000000e+00    0.0000000e+00    0.0000000e+00                1    3.4460960e-02 
   1.5223611e+01            18876            18876    2.8921961e-08    2.8921961e-08    7.6067249e-05    2.6054734e-05    4.3930992e-05    8.0916355e-05                1    0.0000000e+00    7.7342280e-05    0.0000000e+00    0.0000000e+00    0.0000000e+00    0.0000000e+00                1    3.8808528e-02                2    0.0000000e+00    1.6000000e-06    0.0000000e+00    0.0000000e+00    0.0000000e+00    0.0000000e+00                1    3.4580106e-02 
   1.5312897e+01            18451            18451    2.8524059e-08    2.8524059e-08    7.6554932e-05    2.5726232e-05    4.4163326e-05    8.1037514e-05                1    0.0000000e+00    7.7342280e-05    0.0000000e+00    0.0000000e+00    0.0000000e+00    0.0000000e+00                1    3.8957870e-02                2    0.0000000e+00    1.6000000e-06    0.0000000e+00    0.0000000e+00    0.0000000e+00    0.0000000e+00                1    3.4682663e-02 
   1.5401451e+01            18026            18026    2.8102258e-08    2.8102258e-08    7.8780306e-05    2.6139707e-05    4.4577236e-05    8.2681461e-05                1    0.0000000e+00    7.7342280e-05    0.0000000e+00    0.0000000e+00    0.0000000e+00    0.0000000e+00                1    3.9187249e-02                2    0.0000000e+00    1.6000000e-06    0.0000000e+00    0.0000000e+00    0.0000000e+00    0.0000000e+00                1    3.4783223e-02 
   1.5527374e+01            17516            17516    2.7660613e-08    2.7660613e-08    7.6502319e-05    2.6496058e-05    4.4898788e-05    8.2931096e-05                1    0.0000000e+00    7.7342280e-05    0.0000000e+00    0.0000000e+00    0.0000000e+00    0.0000000e+00                1    3.9501672e-02                2    0.0000000e+00    1.6000000e-06    0.0000000e+00    0.0000000e+00    0.0000000e+00    0.0000000e+00                1    3.4919271e-02 
   1.5624826e+01            17043            17043    2.7244610e-08    2.7244610e-08    7.9639972e-05    2.6254073e-05    4.5221861e-05    8.2545572e-05                1    0.0000000e+00    7.7342280e-05    0.0000000e+00    0.0000000e+00    0.0000000e+00    0.0000000e+00                1    3.9736408e-02                2    0.0000000e+00    1.6000000e-06    0.0000000e+00    0.0000000e+00    0.0000000e+00    0.0000000e+00                1    3.5035040e-02 
   1.5722779e+01            16678            16678    2.6949801e-08    2.6949801e-08    7.2076053e-05    2.6026137e-05    4.5157724e-05    8.2803750e-05                1    0.0000000e+00    7.7342280e-05    0.0000000e+00    0.0000000e+00    0.0000000e+00    0.0000000e+00                1    3.9960823e-02                2    0.0000000e+00    1.6000000e-06    0.0000000e+00    0.0000000e+00    0.0000000e+00    0.0000000e+00                1    3.5151867e-02 
   1.5822022e+01            16232            16232    2.6409028e-08    2.6409028e-08    8.2620951e-05    2.7125963e-05    4.5834197e-05    8.2605554e-05                1    0.0000000e+00    7.7342280e-05    0.0000000e+00    0.0000000e+00    0.0000000e+00    0.0000000e+00                1    3.8955827e-02                2    0.0000000e+00    1.6000000e-06    0.0000000e+00    0.0000000e+00    0.0000000e+00    0.0000000e+00                1    3.5269421e-02 
   1.5920830e+01            15849            15849    2.6117018e-08    2.6117018e-08    8.0527413e-05    2.7311040e-05    4.6004846e-05    8.2747845e-05                1    0.0000000e+00    7.7342280e-05    0.0000000e+00    0.0000000e+00    0.0000000e+00    0.0000000e+00                1    3.9345618e-02                2    0.0000000e+00    1.6000000e-06    0.0000000e+00    0.0000000e+00    0.0000000e+00    0.0000000e+00                1    3.5344910e-02 
   1.6019054e+01            15484            15484    2.5831984e-08    2.5831984e-08    7.7147943e-05    2.7113856e-05    4.6219310e-05    8.3065545e-05                1    0.0000000e+00    7.7342280e-05    0.0000000e+00    0.0000000e+00    0.0000000e+00    0.0000000e+00                1    3.9685892e-02                2    0.0000000e+00    1.6000000e-06    0.0000000e+00    0.0000000e+00    0.0000000e+00    0.0000000e+00                1    3.5500834e-02 
   1.6117448e+01            15095            15095    2.5343942e-08    2.5343942e-08    8.0343225e-05    2.7330913e-05    4.6545715e-05    8.2916590e-05                1    0.0000000e+00    7.7342280e-05    0.0000000e+00    0.0000000e+00    0.0000000e+00    0.0000000e+00                1    3.9983026e-02                2    0.0000000e+00    1.6000000e-06    0.0000000e+00    0.0000000e+00    0.0000000e+00    0.0000000e+00                1    3.5569507e-02 
   1.6214162e+01            14759            14759    2.4927005e-08    2.4927005e-08    8.3130963e-05    2.7737110e-05    4.6550878e-05    8.2673314e-05                1    0.0000000e+00    7.7342280e-05    0.0000000e+00    0.0000000e+00    0.0000000e+00    0.0000000e+00                1    4.0136146e-02                2    0.0000000e+00    1.6000000e-06    0.0000000e+00    0.0000000e+00    0.0000000e+00    0.0000000e+00                1    3.5717958e-02 
   1.6312296e+01            14420            14420    2.4614024e-08    2.4614024e-08    8.2675760e-05    2.8206995e-05    4.7109633e-05    8.6368960e-05                1    0.0000000e+00    7.7342280e-05    0.0000000e+00    0.0000000e+00    0.0000000e+00    0.0000000e+00                1    4.0297269e-02                2    0.0000000e+00    1.6000000e-06    0.0000000e+00    0.0000000e+00    0.0000000e+00    0.0000000e+00                1    3.5823236e-02 
   1.6410114e+01            14127            14127    2.4366140e-08    2.4366140e-08    8.4775166e-05    2.8722084e-05    4.7580261e-05    8.6021930e-05                1    0.0000000e+00    7.7342280e-05    0.0000000e+00    0.0000000e+00    0.0000000e+00    0.0000000e+00                1    4.0672210e-02                2    0.0000000e+00    1.6000000e-06    0.0000000e+00    0.0000000e+00    0.0000000e+00    0.0000000e+00                1    3.5927344e-02 
   1.6508638e+01            13811            13811    2.4065058e-08    2.4065058e-08    8.1668201e-05    2.8517555e-05    4.7357810e-05    8.5762945e-05                1    0.0000000e+00    7.7342280e-05    0.0000000e+00    0.0000000e+00    0.0000000e+00    0.0000000e+00                1    4.1057492e-02                2    0.0000000e+00    1.6000000e-06    0.0000000e+00    0.0000000e+00    0.0000000e+00    0.0000000e+00                1    3.6030916e-02 
   1.6607728e+01            13503            13503    2.3747611e-08    2.3747611e-08    8.5187704e-05    2.9212272e-05    4.7284504e-05    8.6320525e-05                1    0.0000000e+00    7.7342280e-05    0.0000000e+00    0.0000000e+00    0.0000000e+00    0.0000000e+00                1    4.1314403e-02                2    0.0000000e+00    1.6000000e-06    0.0000000e+00    0.0000000e+00    0.0000000e+00    0.0000000e+00                1    3.6122223e-02 
   1.6706159e+01            13229            13229    2.3440239e-08    2.3440239e-08    8.4720896e-05    2.9318335e-05    4.8077791e-05    8.6318219e-05                1    0.0000000e+00    7.7342280e-05    0.0000000e+00    0.0000000e+00    0.0000000e+00    0.0000000e+00                1    4.1578974e-02                2    0.0000000e+00    1.6000000e-06    0.0000000e+00    0.0000000e+00    0.0000000e+00    0.0000000e+00                1    3.6271011e-02 
   1.6805810e+01            12939            12939    2.3137778e-08    2.3137778e-08    8.8902349e-05    2.9694802e-05    4.8016925e-05    8.6126942e-05                1    0.0000000e+00    7.7342280e-05    0.0000000e+00    0.0000000e+00    0.0000000e+00    0.0000000e+00                1    4.1483826e-02                2    0.0000000e+00    1.6000000e-06    0.0000000e+00    0.0000000e+00    0.0000000e+00    0.0000000e+00                1    3.6377950e-02 
   1.6904265e+01            12690            12690    2.2884472e-08    2.2884472e-08    8.9246972e-05    2.9827743e-05    4.8069473e-05    8.6073077e-05                1    0.0000000e+00    7.7342280e-05    0.0000000e+00    0.0000000e+00    0.0000000e+00    0.0000000e+00                1    4.1763949e-02                2    0.0000000e+00    1.6000000e-06    0.0000000e+00    0.0000000e+00    0.0000000e+00    0.0000000e+00                1    3.6480484e-02 
   1.7001405e+01            12449            12449    2.2669695e-08    2.2669695e-08    8.9992595e-05    2.9829532e-05    4.8803752e-05    8.5993223e-05                1    0.0000000e+00    7.7342280e-05    0.0000000e+00    0.0000000e+00    0.0000000e+00    0.0000000e+00                1    4.2050046e-02                2    0.0000000e+00    1.6000000e-06    0.0000000e+00    0.0000000e+00    0.0000000e+00    0.0000000e+00                1    3.6579604e-02 
   1.7147778e+01            12092            12092    2.2408373e-08    2.2408373e-08    9.0204853e-05    3.0328508e-05    4.8905212e-05    8.6058619e-05                1    0.0000000e+00    7.7342280e-05    0.0000000e+00    0.0000000e+00    0.0000000e+00    0.0000000e+00                1    4.2488565e-02                2    0.0000000e+00    1.6000000e-06    0.0000000e+00    0.0000000e+00    0.0000000e+00    0.0000000e+00                1    3.6770490e-02 
   1.7246503e+01            11862            11862    2.2212537e-08    2.2212537e-08    9.0796436e-05    3.0086006e-05    4.8598027e-05    8.5622070e-05                1    0.0000000e+00    7.7342280e-05    0.0000000e+00    0.0000000e+00    0.0000000e+00    0.0000000e+00                1    4.2740756e-02                2    0.0000000e+00    1.6000000e-06    0.0000000e+00    0.0000000e+00    0.0000000e+00    0.0000000e+00                1    3.6869231e-02 
   1.7344987e+01            11666            11666    2.2066704e-08    2.2066704e-08    8.9919053e-05    2.9900787e-05    4.8790978e-05    8.5815750e-05                1    0.0000000e+00    7.7342280e-05    0.0000000e+00    0.0000000e+00    0.0000000e+00    0.0000000e+00                1    4.3042748e-02                2    0.0000000e+00    1.6000000e-06    0.0000000e+00    0.0000000e+00    0.0000000e+00    0.0000000e+00                1    3.6965997e-02 
   1.7443708e+01            11466            11466    2.1906495e-08    2.1906495e-08    8.9481099e-05    2.9755825e-05    4.8604412e-05    8.6301587e-05                1    0.0000000e+00    7.7342280e-05    0.0000000e+00    0.0000000e+00    0.0000000e+00    0.0000000e+00                1    4.3302792e-02                2    0.0000000e+00    1.6000000e-06    0.0000000e+00    0.0000000e+00    0.0000000e+00    0.0000000e+00                1    3.7106124e-02 
   1.7542340e+01            11271            11271    2.1641176e-08    2.1641176e-08    8.7179019e-05    3.0098106e-05    4.8888384e-05    8.5717327e-05                1    0.0000000e+00    7.7342280e-05    0.0000000e+00    0.0000000e+00    0.0000000e+00    0.0000000e+00                1    4.3046669e-02                2    0.0000000e+00    1.6000000e-06    0.0000000e+00    0.0000000e+00    0.0000000e+00    0.0000000e+00                1    3.7199292e-02 
   1.7640122e+01            11090            11090    2.1354045e-08    2.1354045e-08    9.1555801e-05    3.0542256e-05    4.9327862e-05    8.6147651e-05                1    0.0000000e+00    7.7342280e-05    0.0000000e+00    0.0000000e+00    0.0000000e+00    0.0000000e+00                1    4.3331427e-02                2    0.0000000e+00    1.6000000e-06    0.0000000e+00    0.0000000e+00    0.0000000e+00    0.0000000e+00                1    3.7333643e-02 
   1.7738665e+01            10916            10916    2.1191316e-08    2.1191316e-08    8.9851634e-05    3.0336491e-05    4.9037291e-05    8.5690857e-05                1    0.0000000e+00    7.7342280e-05    0.0000000e+00    0.0000000e+00    0.0000000e+00    0.0000000e+00                1    4.3615099e-02                2    0.0000000e+00    1.6000000e-06    0.0000000e+00    0.0000000e+00    0.0000000e+00    0.0000000e+00                1    3.7422028e-02 
   1.7837577e+01            10718            10718    2.1007188e-08    2.1007188e-08    9.0155021e-05    3.0479488e-05    4.9257899e-05    8.7485379e-05                1    0.0000000e+00    7.7342280e-05    0.0000000e+00    0.0000000e+00    0.0000000e+00    0.0000000e+00                1    4.3346774e-02                2    0.0000000e+00    1.6000000e-06    0.0000000e+00    0.0000000e+00    0.0000000e+00    0.0000000e+00                1    3.7508833e-02 
   1.7936162e+01            10525            10525    2.0755818e-08    2.0755818e-08    8.9568245e-05    3.0977780e-05    4.9692956e-05    9.5144098e-05                1    0.0000000e+00    7.7342280e-05    0.0000000e+00    0.0000000e+00    0.0000000e+00    0.0000000e+00                1    4.3639624e-02                2    0.0000000e+00    1.6000000e-06    0.0000000e+00    0.0000000e+00    0.0000000e+00    0.0000000e+00                1    3.7661337e-02 
   1.8035136e+01            10363            10363    2.0482093e-08    2.0482093e-08    9.2860113e-05    3.1452439e-05    4.9684083e-05    9.4925571e-05                1    0.0000000e+00    7.7342280e-05    0.0000000e+00    0.0000000e+00    0.0000000e+00    0.0000000e+00                1    4.3937009e-02                2    0.0000000e+00    1.6000000e-06    0.0000000e+00    0.0000000e+00    0.0000000e+00    0.0000000e+00                1    3.7783820e-02 
   1.8134813e+01            10181            10181    2.0320263e-08    2.0320263e-08    9.2024557e-05    3.1569342e-05    4.9724686e-05    9.4776838e-05                1    0.0000000e+00    7.7342280e-05    0.0000000e+00    0.0000000e+00    0.0000000e+00    0.0000000e+00                1    4.4191045e-02                2    0.0000000e+00    1.6000000e-06    0.0000000e+00    0.0000000e+00    0.0000000e+00    0.0000000e+00                1    3.7885110e-02 
   1.8232840e+01            10040            10040    2.0173733e-08    2.0173733e-08    9.3002015e-05    3.1497943e-05    5.0277548e-05    9.5214458e-05                1    0.0000000e+00    7.7342280e-05    0.0000000e+00    0.0000000e+00    0.0000000e+00    0.0000000e+00                1    4.5058315e-02                2    0.0000000e+00    1.6000000e-06    0.0000000e+00    0.0000000e+00    0.0000000e+00    0.0000000e+00                1    3.7961772e-02 
   1.8332830e+01             9892             9892    1.9943779e-08    1.9943779e-08    9.5437199e-05    3.1737755e-05    5.0745879e-05    9.4871881e-05                1    0.0000000e+00    7.7342280e-05    0.0000000e+00    0.0000000e+00    0.0000000e+00    0.0000000e+00                1    4.4754738e-02                2    0.0000000e+00    1.6000000e-06    0.0000000e+00    0.0000000e+00    0.0000000e+00    0.0000000e+00                1    3.8106977e-02 
   1.8432513e+01             9759             9759    1.9759596e-08    1.9759596e-08    9.0167806e-05    3.2293707e-05    5.0985571e-05    9.5292212e-05                1    0.0000000e+00    7.7342280e-05    0.0000000e+00    0.0000000e+00    0.0000000e+00    0.0000000e+00                1    4.4618016e-02                2    0.0000000e+00    1.6000000e-06    0.0000000e+00    0.0000000e+00    0.0000000e+00    0.0000000e+00                1    3.8179002e-02 
   1.8531426e+01             9637             9637    1.9576441e-08    1.9576441e-08    9.5667925e-05    3.2534724e-05    5.0863192e-05    9.5274479e-05                1    0.0000000e+00    7.7342280e-05    0.0000000e+00    0.0000000e+00    0.0000000e+00    0.0000000e+00                1    4.4900678e-02                2    0.0000000e+00    1.6000000e-06    0.0000000e+00    0.0000000e+00    0.0000000e+00    0.0000000e+00                1    3.8298860e-02 
   1.8630885e+01             9515             9515    1.9438751e-08    1.9438751e-08    9.5718068e-05    3.2188293e-05    5.0485872e-05    9.4822314e-05                1    0.0000000e+00    7.7342280e-05    0.0000000e+00    0.0000000e+00    0.0000000e+00    0.0000000e+00                1    4.5145528e-02                2    0.0000000e+00    1.6000000e-06    0.0000000e+00    0.0000000e+00    0.0000000e+00    0.0000000e+00                1    3.8426546e-02 
   1.8730036e+01             9410             9410    1.9302175e-08    1.9302175e-08    9.7187360e-05    3.2477733e-05    5.0887393e-05    9.4787352e-05                1    0.0000000e+00    7.7342280e-05    0.0000000e+00    0.0000000e+00    0.0000000e+00    0.0000000e+00                1    4.5440747e-02                2    0.0000000e+00    1.6000000e-06    0.0000000e+00    0.0000000e+00    0.0000000e+00    0.0000000e+00                1    3.8516931e-02 
   1.8828711e+01             9265             9265    1.9189911e-08    1.9189911e-08    9.7043673e-05    3.2373478e-05    5.0781397e-05    9.4677205e-05                1    0.0000000e+00    7.7342280e-05    0.0000000e+00    0.0000000e+00    0.0000000e+00    0.0000000e+00                1    4.5645024e-02                2    0.0000000e+00    1.6000000e-06    0.0000000e+00    0.0000000e+00    0.0000000e+00    0.0000000e+00                1    3.8672314e-02 
   1.8927351e+01             9130             9130    1.9080126e-08    1.9080126e-08    9.5664567e-05    3.2313261e-05    5.0695361e-05    9.5236603e-05                1    0.0000000e+00    7.7342280e-05    0.0000000e+00    0.0000000e+00    0.0000000e+00    0.0000000e+00                1    4.5806977e-02                2    0.0000000e+00    1.6000000e-06    0.0000000e+00    0.0000000e+00    0.0000000e+00    0.0000000e+00                1    3.8793935e-02 
   1.9026592e+01             9009             9009    1.8904881e-08    1.8904881e-08    9.6532843e-05    3.2335624e-05    5.0641960e-05    9.4999620e-05                1    0.0000000e+00    7.7342280e-05    0.0000000e+00    0.0000000e+00    0.0000000e+00    0.0000000e+00                1    4.5923124e-02                2    0.0000000e+00    1.6000000e-06    0.0000000e+00    0.0000000e+00    0.0000000e+00    0.0000000e+00                1    3.8870418e-02 
   1.9125626e+01             8887             8887    1.8651397e-08    1.8651397e-08    8.7260930e-05    3.2778078e-05    5.1051625e-05    9.4627006e-05                1    0.0000000e+00    7.7342280e-05    0.0000000e+00    0.0000000e+00    0.0000000e+00    0.0000000e+00                1    4.4678621e-02                2    0.0000000e+00    1.6000000e-06    0.0000000e+00    0.0000000e+00    0.0000000e+00    0.0000000e+00                1    3.8989779e-02 
   1.9224831e+01             8791             8791    1.8449435e-08    1.8449435e-08    9.7907366e-05    3.3605053e-05    5.1855675e-05    9.4674441e-05                1    0.0000000e+00    7.7342280e-05    0.0000000e+00    0.0000000e+00    0.0000000e+00    0.0000000e+00                1    4.4914478e-02                2    0.0000000e+00    1.6000000e-06    0.0000000e+00    0.0000000e+00    0.0000000e+00    0.0000000e+00                1    3.9104151e-02 
   1.9323996e+01             8691             8691    1.8362347e-08    1.8362347e-08    9.7764711e-05    3.3462882e-05    5.2320292e-05    9.4924069e-05                1    0.0000000e+00    7.7342280e-05    0.0000000e+00    0.0000000e+00    0.0000000e+00    0.0000000e+00                1    4.5150719e-02                2    0.0000000e+00    1.6000000e-06    0.0000000e+00    0.0000000e+00    0.0000000e+00    0.0000000e+00                1    3.9230114e-02 
   1.9423174e+01             8602             8602    1.8283213e-08    1.8283213e-08    9.6561749e-05    3.3211104e-05    5.2028275e-05    9.5238077e-05                1    0.0000000e+00    7.7342280e-05    0.0000000e+00    0.0000000e+00    0.0000000e+00    0.0000000e+00                1    4.5387778e-02                2    0.0000000e+00    1.6000000e-06    0.0000000e+00    0.0000000e+00    0.0000000e+00    0.0000000e+00                1    3.9335970e-02 
   1.9522412e+01             8499             8499    1.8158803e-08    1.8158803e-08    9.7106863e-05    3.2763643e-05    5.2723363e-05    9.4781345e-05                1    0.0000000e+00    7.7342280e-05    0.0000000e+00    0.0000000e+00    0.0000000e+00    0.0000000e+00                1    4.5577532e-02                2    0.0000000e+00    1.6000000e-06    0.0000000e+00    0.0000000e+00    0.0000000e+00    0.0000000e+00                1    3.9419990e-02 
   1.9621627e+01             8402             8402    1.8033630e-08    1.8033630e-08    9.9222897e-05    3.3408409e-05    5.2617117e-05    9.5303135e-05                1    0.0000000e+00    7.7342280e-05    0.0000000e+00    0.0000000e+00    0.0000000e+00    0.0000000e+00                1    4.5719446e-02                2    0.0000000e+00    1.6000000e-06    0.0000000e+00    0.0000000e+00    0.0000000e+00    0.0000000e+00                1    3.9531649e-02 
   1.9720899e+01             8307             8307    1.7951700e-08    1.7951700e-08    9.6301502e-05    3.3439015e-05    5.2018988e-05    9.4895848e-05                1    0.0000000e+00    7.7342280e-05    0.0000000e+00    0.0000000e+00    0.0000000e+00    0.0000000e+00                1    4.5861097e-02                2    0.0000000e+00    1.6000000e-06    0.0000000e+00    0.0000000e+00    0.0000000e+00    0.0000000e+00                1    3.9617955e-02 
   1.9820191e+01             8209             8209    1.7826905e-08    1.7826905e-08    9.6548723e-05    3.3150034e-05    5.2407693e-05    9.5202492e-05                1    0.0000000e+00    7.7342280e-05    0.0000000e+00    0.0000000e+00    0.0000000e+00    0.0000000e+00                1    4.6000071e-02                2    0.0000000e+00    1.6000000e-06    0.0000000e+00    0.0000000e+00    0.0000000e+00    0.0000000e+00                1    3.9723254e-02 
   1.9919531e+01             8114             8114    1.7706797e-08    1.7706797e-08    9.9810383e-05    3.3542906e-05    5.2075752e-05    9.4843858e-05                1    0.0000000e+00    7.7342280e-05    0.0000000e+00    0.0000000e+00    0.0000000e+00    0.0000000e+00                1    4.6042000e-02                2    0.0000000e+00    1.6000000e-06    0.0000000e+00    0.0000000e+00    0.0000000e+00    0.0000000e+00                1    3.9878352e-02 
   2.0018900e+01             8004             8004    1.7616145e-08    1.7616145e-08    9.6897216e-05    3.3402959e-05    5.2589481e-05    9.5226197e-05                1    0.0000000e+00    7.7342280e-05    0.0000000e+00    0.0000000e+00    0.0000000e+00    0.0000000e+00                1    4.6083664e-02                2    0.0000000e+00    1.6000000e-06    0.0000000e+00    0.0000000e+00    0.0000000e+00    0.0000000e+00                1    3.9989879e-02 
   2.0118289e+01             7921             7921    1.7498424e-08    1.7498424e-08    9.9061534e-05    3.2718462e-05    5.2679091e-05    9.4738987e-05                1    0.0000000e+00    7.7342280e-05    0.0000000e+00    0.0000000e+00    0.0000000e+00    0.0000000e+00                1    4.6125316e-02                2    0.0000000e+00    1.6000000e-06    0.0000000e+00    0.0000000e+00    0.0000000e+00    0.0000000e+00                1    4.0104718e-02 
   2.0217714e+01             7836             7836    1.7421232e-08    1.7421232e-08    9.4465333e-05    3.2796568e-05    5.2068285e-05    9.4894322e-05                1    0.0000000e+00    7.7342280e-05    0.0000000e+00    0.0000000e+00    0.0000000e+00    0.0000000e+00                1    4.6118531e-02                2    0.0000000e+00    1.6000000e-06    0.0000000e+00    0.0000000e+00    0.0000000e+00    0.0000000e+00                1    4.0224366e-02 
   2.0317171e+01             7757             7757    1.7275968e-08    1.7275968e-08    9.8903897e-05    3.3143167e-05    5.2354423e-05    9.5046102e-05                1    0.0000000e+00    7.7342280e-05    0.0000000e+00    0.0000000e+00    0.0000000e+00    0.0000000e+00                1    4.5966212e-02                2    0.0000000e+00    1.6000000e-06    0.0000000e+00    0.0000000e+00    0.0000000e+00    0.0000000e+00                1    4.0351048e-02 
   2.0416716e+01             7688             7688    1.7165598e-08    1.7165598e-08    9.8323776e-05    3.3285854e-05    5.2532223e-05    9.5301932e-05                1    0.0000000e+00    7.7342280e-05    0.0000000e+00    0.0000000e+00    0.0000000e+00    0.0000000e+00                1    4.6053822e-02                2    0.0000000e+00    1.6000000e-06    0.0000000e+00    0.0000000e+00    0.0000000e+00    0.0000000e+00                1    4.0482760e-02 
   2.0516340e+01             7600             7600    1.7015541e-08    1.7015541e-08    9.8554331e-05    3.3344112e-05    5.2134726e-05    9.4977326e-05                1    0.0000000e+00    7.7342280e-05    0.0000000e+00    0.0000000e+00    0.0000000e+00    0.0000000e+00                1    4.6074481e-02                2    0.0000000e+00    1.6000000e-06    0.0000000e+00    0.0000000e+00    0.0000000e+00    0.0000000e+00                1    4.0571957e-02 
   2.0615962e+01             7518             7518    1.6900908e-08    1.6900908e-08    9.9512702e-05    3.3416669e-05    5.2091928e-05    9.4671519e-05                1    0.0000000e+00    7.7342280e-05    0.0000000e+00    0.0000000e+00    0.0000000e+00    0.0000000e+00                1    4.6129133e-02                2    0.0000000e+00    1.6000000e-06    0.0000000e+00    0.0000000e+00    0.0000000e+00    0.0000000e+00                1    4.0665161e-02 
   2.0715615e+01             7448             7448    1.6831546e-08    1.6831546e-08    9.7414559e-05    3.2797290e-05    5.2166418e-05    9.4629507e-05                1    0.0000000e+00    7.7342280e-05    0.0000000e+00    0.0000000e+00    0.0000000e+00    0.0000000e+00                1    4.6135430e-02                2    0.0000000e+00    1.6000000e-06    0.0000000e+00    0.0000000e+00    0.0000000e+00    0.0000000e+00                1    4.0760906e-02 
   2.0815347e+01             7367             7367    1.6717507e-08    1.6717507e-08    9.7764212e-05    3.3448949e-05    5.2774200e-05    9.5141096e-05                1    0.0000000e+00    7.7342280e-05    0.0000000e+00    0.0000000e+00    0.0000000e+00    0.0000000e+00                1    4.6382128e-02                2    0.0000000e+00    1.6000000e-06    0.0000000e+00    0.0000000e+00    0.0000000e+00    0.0000000e+00                1    4.0859351e-02 
   2.0915086e+01             7278             7278    1.6638439e-08    1.6638439e-08    9.4985925e-05    3.3041609e-05    5.2333947e-05    9.4628687e-05                1    0.0000000e+00    7.7342280e-05    0.0000000e+00    0.0000000e+00    0.0000000e+00    0.0000000e+00                1    4.6532548e-02                2    0.0000000e+00    1.6000000e-06    0.0000000e+00    0.0000000e+00    0.0000000e+00    0.0000000e+00                1    4.0999086e-02 
   2.1014836e+01             7191             7191    1.6415647e-08    1.6415647e-08    8.5216702e-05    3.3936677e-05    5.2421297e-05    9.5305615e-05                1    0.0000000e+00    7.7342280e-05    0.0000000e+00    0.0000000e+00    0.0000000e+00    0.0000000e+00                1    4.6052925e-02                2    0.0000000e+00    1.6000000e-06    0.0000000e+00    0.0000000e+00    0.0000000e+00    0.0000000e+00                1    4.1104295e-02 
   2.1114663e+01             7109             7109    1.6230993e-08    1.6230993e-08    9.3493038e-05    3.4309937e-05    5.2672751e-05    9.5274481e-05                1    0.0000000e+00    7.7342280e-05    0.0000000e+00    0.0000000e+00    0.0000000e+00    0.0000000e+00                1    4.6056198e-02                2    0.0000000e+00    1.6000000e-06    0.0000000e+00    0.0000000e+00    0.0000000e+00    0.0000000e+00                1    4.1245779e-02 
   2.1214520e+01             7061             7061    1.6141474e-08    1.6141474e-08    9.7771666e-05    3.4566575e-05    5.3012283e-05    9.4869852e-05                1    0.0000000e+00    7.7342280e-05    0.0000000e+00    0.0000000e+00    0.0000000e+00    0.0000000e+00                1    4.6252920e-02                2    0.0000000e+00    1.6000000e-06    0.0000000e+00    0.0000000e+00    0.0000000e+00    0.0000000e+00                1    4.1374909e-02 
   2.1314431e+01             6990             6990    1.6041162e-08    1.6041162e-08    1.0031868e-04    3.4550395e-05    5.2962604e-05    9.4744153e-05                1    0.0000000e+00    7.7342280e-05    0.0000000e+00    0.0000000e+00    0.0000000e+00    0.0000000e+00                1    4.6400388e-02                2    0.0000000e+00    1.6000000e-06    0.0000000e+00    0.0000000e+00    0.0000000e+00    0.0000000e+00                1    4.1494194e-02 
   2.1414451e+01             6929             6929    1.5982778e-08    1.5982778e-08    9.7819769e-05    3.3894236e-05    5.3005438e-05    9.4766953e-05                1    0.0000000e+00    7.7342280e-05    0.0000000e+00    0.0000000e+00    0.0000000e+00    0.0000000e+00                1    4.6595998e-02                2    0.0000000e+00    1.6000000e-06    0.0000000e+00    0.0000000e+00    0.0000000e+00    0.0000000e+00                1    4.1556309e-02 
   2.1514533e+01             6865             6865    1.5875754e-08    1.5875754e-08    9.9345779e-05    3.4087141e-05    5.2693424e-05    9.4915375e-05                1    0.0000000e+00    7.7342280e-05    0.0000000e+00    0.0000000e+00    0.0000000e+00    0.0000000e+00                1    4.6791399e-02                2    0.0000000e+00    1.6000000e-06    0.0000000e+00    0.0000000e+00    0.0000000e+00    0.0000000e+00                1    4.1705653e-02 
   2.1614664e+01             6801             6801    1.5779844e-08    1.5779844e-08    9.2262063e-05    3.4281877e-05    5.3108692e-05    9.5106971e-05                1    0.0000000e+00    7.7342280e-05    0.0000000e+00    0.0000000e+00    0.0000000e+00    0.0000000e+00                1    4.6520054e-02                2    0.0000000e+00    1.6000000e-06    0.0000000e+00    0.0000000e+00    0.0000000e+00    0.0000000e+00                1    4.1848079e-02 
   2.1714819e+01             6728             6728    1.5570074e-08    1.5570074e-08    1.0098003e-04    3.4455691e-05    5.3241162e-05    9.5147212e-05                1    0.0000000e+00    7.7342280e-05    0.0000000e+00    0.0000000e+00    0.0000000e+00    0.0000000e+00                1    4.6525438e-02                2    0.0000000e+00    1.6000000e-06    0.0000000e+00    0.0000000e+00    0.0000000e+00    0.0000000e+00                1    4.1937124e-02 
   2.1815019e+01             6661             6661    1.5395179e-08    1.5395179e-08    1.0301026e-04    3.4603496e-05    5.3360849e-05    9.5204174e-05                1    0.0000000e+00    7.7342280e-05    0.0000000e+00    0.0000000e+00    0.0000000e+00    0.0000000e+00                1    4.6211011e-02                2    0.0000000e+00    1.6000000e-06    0.0000000e+00    0.0000000e+00    0.0000000e+00    0.0000000e+00                1    4.2067826e-02 
   2.1915274e+01             6602             6602    1.5307435e-08    1.5307435e-08    1.0354753e-04    3.4962545e-05    5.3703294e-05    9.4788781e-05                1    0.0000000e+00    7.7342280e-05    0.0000000e+00    0.0000000e+00    0.0000000e+00    0.0000000e+00                1    4.6438218e-02                2    0.0000000e+00    1.6000000e-06    0.0000000e+00    0.0000000e+00    0.0000000e+00    0.0000000e+00                1    4.2144403e-02 
   2.2015614e+01             6542             6542    1.5248086e-08    1.5248086e-08    1.0349253e-04    3.4803444e-05    5.3536895e-05    9.4606385e-05                1    0.0000000e+00    7.7342280e-05    0.0000000e+00    0.0000000e+00    0.0000000e+00    0.0000000e+00                1    4.6707736e-02                2    0.0000000e+00    1.6000000e-06    0.0000000e+00    0.0000000e+00    0.0000000e+00    0.0000000e+00                1    4.2263197e-02 
   2.2116020e+01             6493             6493    1.5153505e-08    1.5153505e-08    1.0185307e-04    3.4649582e-05    5.4089835e-05    9.5130370e-05                1    0.0000000e+00    7.7342280e-05    0.0000000e+00    0.0000000e+00    0.0000000e+00    0.0000000e+00                1    4.6924097e-02                2    0.0000000e+00    1.6000000e-06    0.0000000e+00    0.0000000e+00    0.0000000e+00    0.0000000e+00                1    4.2376936e-02 
   2.2216497e+01             6460             6460    1.5105547e-08    1.5105547e-08    9.6263496e-05    3.4743236e-05    5.4174292e-05    9.5195412e-05                1    0.0000000e+00    7.7342280e-05    0.0000000e+00    0.0000000e+00    0.0000000e+00    0.0000000e+00                1    4.7136401e-02                2    0.0000000e+00    1.6000000e-06    0.0000000e+00    0.0000000e+00    0.0000000e+00    0.0000000e+00                1    4.2487061e-02 
   2.2317012e+01             6384             6384    1.4997116e-08    1.4997116e-08    9.7848150e-05    3.5097673e-05    5.3767788e-05    9.4698425e-05                1    0.0000000e+00    7.7342280e-05    0.0000000e+00    0.0000000e+00    0.0000000e+00    0.0000000e+00                1    4.7393760e-02                2    0.0000000e+00    1.6000000e-06    0.0000000e+00    0.0000000e+00    0.0000000e+00    0.0000000e+00                1    4.2594232e-02 
   2.2417578e+01             6315             6315    1.4931651e-08    1.4931651e-08    9.9819099e-05    3.5058503e-05    5.4408253e-05    9.5257725e-05                1    0.0000000e+00    7.7342280e-05    0.0000000e+00    0.0000000e+00    0.0000000e+00    0.0000000e+00                1    4.7598432e-02                2    0.0000000e+00    1.6000000e-06    0.0000000e+00    0.0000000e+00    0.0000000e+00    0.0000000e+00                1    4.2698450e-02 
   2.2518241e+01             6275             6275    1.4888130e-08    1.4888130e-08    9.7091188e-05    3.4988751e-05    5.4295313e-05    9.5053612e-05                1    0.0000000e+00    7.7342280e-05    0.0000000e+00    0.0000000e+00    0.0000000e+00    0.0000000e+00                1    4.7847088e-02                2    0.0000000e+00    1.6000000e-06    0.0000000e+00    0.0000000e+00    0.0000000e+00    0.0000000e+00                1    4.2848870e-02 
   2.2618955e+01             6238             6238    1.4837211e-08    1.4837211e-08    9.2923946e-05    3.4934147e-05    5.4183543e-05    9.4821157e-05                1    0.0000000e+00    7.7342280e-05    0.0000000e+00    0.0000000e+00    0.0000000e+00    0.0000000e+00                1    4.8041042e-02                2    0.0000000e+00    1.6000000e-06    0.0000000e+00    0.0000000e+00    0.0000000e+00    0.0000000e+00                1    4.2949180e-02 
   2.2719656e+01             6181             6181    1.4736850e-08    1.4736850e-08    9.3586050e-05    3.4783711e-05    5.4308471e-05    1.1722159e-04                1    0.0000000e+00    7.7342280e-05    0.0000000e+00    0.0000000e+00    0.0000000e+00    0.0000000e+00                1    4.8278717e-02                2    0.0000000e+00    1.6000000e-06    0.0000000e+00    0.0000000e+00    0.0000000e+00    0.0000000e+00                1    4.3048164e-02 
   2.2820442e+01             6129             6129    1.4611808e-08    1.4611808e-08    9.8697411e-05    3.5375822e-05    5.3456624e-05    1.1710105e-04                1    0.0000000e+00    7.7342280e-05    0.0000000e+00    0.0000000e+00    0.0000000e+00    0.0000000e+00                1    4.8462487e-02                2    0.0000000e+00    1.6000000e-06    0.0000000e+00    0.0000000e+00    0.0000000e+00    0.0000000e+00                1    4.3145692e-02 
   2.2921265e+01             6084             6084    1.4523995e-08    1.4523995e-08    9.7592209e-05    3.4958408e-05    5.3092178e-05    1.1764840e-04                1    0.0000000e+00    7.7342280e-05    0.0000000e+00    0.0000000e+00    0.0000000e+00    0.0000000e+00                1    4.8543035e-02                2    0.0000000e+00    1.6000000e-06    0.0000000e+00    0.0000000e+00    0.0000000e+00    0.0000000e+00                1    4.3290282e-02 
   2.3021769e+01             6037             6037    1.4430616e-08    1.4430616e-08    1.0127245e-04    3.5307303e-05    5.3450015e-05    1.1731236e-04                1    0.0000000e+00    7.7342280e-05    0.0000000e+00    0.0000000e+00    0.0000000e+00    0.0000000e+00                1    4.7329566e-02                2    0.0000000e+00    1.6000000e-06    0.0000000e+00    0.0000000e+00    0.0000000e+00    0.0000000e+00                1    4.3336443e-02 
   2.3111928e+01             5990             5990    1.4349807e-08    1.4349807e-08    1.0033507e-04    3.4684494e-05    5.3526747e-05    1.1730053e-04                1    0.0000000e+00    7.7342280e-05    0.0000000e+00    0.0000000e+00    0.0000000e+00    0.0000000e+00                1    4.7145896e-02                2    0.0000000e+00    1.6000000e-06    0.0000000e+00    0.0000000e+00    0.0000000e+00    0.0000000e+00                1    4.3473744e-02 
   2.3209699e+01             5926             5926    1.4251873e-08    1.4251873e-08    1.0108624e-04    3.5224830e-05    5.4080188e-05    1.1717312e-04                1    0.0000000e+00    7.7342280e-05    0.0000000e+00    0.0000000e+00    0.0000000e+00    0.0000000e+00                1    4.7313530e-02                2    0.0000000e+00    1.6000000e-06    0.0000000e+00    0.0000000e+00    0.0000000e+00    0.0000000e+00                1    4.3564301e-02 
   2.3325102e+01             5863             5863    1.4184858e-08    1.4184858e-08    9.9500061e-05    3.5395063e-05    5.4195356e-05    1.1710403e-04                1    0.0000000e+00    7.7342280e-05    0.0000000e+00    0.0000000e+00    0.0000000e+00    0.0000000e+00                1    4.7541924e-02                2    0.0000000e+00    1.6000000e-06    0.0000000e+00    0.0000000e+00    0.0000000e+00    0.0000000e+00                1    4.3659682e-02 
   2.3447316e+01             5810             5810    1.4094325e-08    1.4094325e-08    1.0092934e-04    3.5221120e-05    5.4008905e-05    1.1759833e-04                1    0.0000000e+00    7.7342280e-05    0.0000000e+00    0.0000000e+00    0.0000000e+00    0.0000000e+00                1    4.7623650e-02                2    0.0000000e+00    1.6000000e-06    0.0000000e+00    0.0000000e+00    0.0000000e+00    0.0000000e+00                1    4.3803365e-02 
   2.3547791e+01             5782             5782    1.4054746e-08    1.4054746e-08    1.0107890e-04    3.4939079e-05    5.4421223e-05    1.1719702e-04                1    0.0000000e+00    7.7342280e-05    0.0000000e+00    0.0000000e+00    0.0000000e+00    0.0000000e+00                1    4.7690574e-02                2    0.0000000e+00    1.6000000e-06    0.0000000e+00    0.0000000e+00    0.0000000e+00    0.0000000e+00                1    4.3935785e-02 
   2.3648316e+01             5736             5736    1.4010059e-08    1.4010059e-08    9.9558494e-05    3.5397142e-05    5.4152411e-05    1.1763178e-04                1    0.0000000e+00    7.7342280e-05    0.0000000e+00    0.0000000e+00    0.0000000e+00    0.0000000e+00                1    4.7795688e-02                2    0.0000000e+00    1.6000000e-06    0.0000000e+00    0.0000000e+00    0.0000000e+00    0.0000000e+00                1    4.4077079e-02 
   2.3704884e+01             5699             5699    1.3945368e-08    1.3945368e-08    1.0277820e-04    3.5543163e-05    5.4420065e-05    1.1758508e-04                1    0.0000000e+00    7.7342280e-05    0.0000000e+00    0.0000000e+00    0.0000000e+00    0.0000000e+00                1    4.7803740e-02                2    0.0000000e+00    1.6000000e-06    0.0000000e+00    0.0000000e+00    0.0000000e+00    0.0000000e+00                1    4.4068784e-02 
   2.3800735e+01             5673             5673    1.3908309e-08    1.3908309e-08    1.0050896e-04    3.5133848e-05    5.4735357e-05    1.1716979e-04                1    0.0000000e+00    7.7342280e-05    0.0000000e+00    0.0000000e+00    0.0000000e+00    0.0000000e+00                1    4.7900776e-02                2    0.0000000e+00    1.6000000e-06    0.0000000e+00    0.0000000e+00    0.0000000e+00    0.0000000e+00                1    4.4184337e-02 
   2.3950167e+01             5615             5615    1.3837596e-08    1.3837596e-08    9.9794975e-05    3.5200553e-05    5.4405700e-05    1.1719176e-04                1    0.0000000e+00    7.7342280e-05    0.0000000e+00    0.0000000e+00    0.0000000e+00    0.0000000e+00                1    4.7997755e-02                2    0.0000000e+00    1.6000000e-06    0.0000000e+00    0.0000000e+00    0.0000000e+00    0.0000000e+00                1    4.4333340e-02 
   2.4000348e+01             5593             5593    1.3812400e-08    1.3812400e-08    9.8361613e-05    3.5123880e-05    5.4328625e-05    1.1711337e-04                1    0.0000000e+00    7.7342280e-05    0.0000000e+00    0.0000000e+00    0.0000000e+00    0.0000000e+00                1    4.8046069e-02                2    0.0000000e+00    1.6000000e-06    0.0000000e+00    0.0000000e+00    0.0000000e+00    0.0000000e+00                1    4.4415120e-02 
   2.4100752e+01             5543             5543    1.3730823e-08    1.3730823e-08    1.0288511e-04    3.5447563e-05    5.4634769e-05    1.1736217e-04                1    0.0000000e+00    7.7342280e-05    0.0000000e+00    0.0000000e+00    0.0000000e+00    0.0000000e+00                1    4.8089901e-02                2    0.0000000e+00    1.6000000e-06    0.0000000e+00    0.0000000e+00    0.0000000e+00    0.0000000e+00                1    4.4479509e-02 
   2.4205767e+01             5474             5474    1.3664459e-08    1.3664459e-08    1.0213038e-04    3.5210648e-05    5.4374291e-05    1.1776173e-04                1    0.0000000e+00    7.7342280e-05    0.0000000e+00    0.0000000e+00    0.0000000e+00    0.0000000e+00                1    4.8184256e-02                2    0.0000000e+00    1.6000000e-06    0.0000000e+00    0.0000000e+00    0.0000000e+00    0.0000000e+00                1    4.4594272e-02 
   2.4344353e+01             5431             5431    1.3608460e-08    1.3608460e-08    1.0169655e-04    3.5467677e-05    5.3907412e-05    1.1734010e-04                1    0.0000000e+00    7.7342280e-05    0.0000000e+00    0.0000000e+00    0.0000000e+00    0.0000000e+00                1    4.8270996e-02                2    0.0000000e+00    1.6000000e-06    0.0000000e+00    0.0000000e+00    0.0000000e+00    0.0000000e+00                1    4.4676944e-02 
   2.4444974e+01             5402             5402    1.3569330e-08    1.3569330e-08    9.9276739e-05    3.5630179e-05    5.3939067e-05    1.1731598e-04                1    0.0000000e+00    7.7342280e-05    0.0000000e+00    0.0000000e+00    0.0000000e+00    0.0000000e+00                1    4.8424245e-02                2    0.0000000e+00    1.6000000e-06    0.0000000e+00    0.0000000e+00    0.0000000e+00    0.0000000e+00                1    4.4782901e-02 
   2.4517433e+01             5367             5367    1.3495028e-08    1.3495028e-08    1.0010165e-04    3.5532827e-05    5.3824936e-05    1.1714378e-04                1    0.0000000e+00    7.7342280e-05    0.0000000e+00    0.0000000e+00    0.0000000e+00    0.0000000e+00                1    4.8546033e-02                2    0.0000000e+00    1.6000000e-06    0.0000000e+00    0.0000000e+00    0.0000000e+00    0.0000000e+00                1    4.4871214e-02 
   2.4608006e+01             5340             5340    1.3460894e-08    1.3460894e-08    9.7082509e-05    3.5800808e-05    5.4146909e-05    1.1765264e-04                1    0.0000000e+00    7.7342280e-05    0.0000000e+00    0.0000000e+00    0.0000000e+00    0.0000000e+00                1    4.8682587e-02                2    0.0000000e+00    1.6000000e-06    0.0000000e+00    0.0000000e+00    0.0000000e+00    0.0000000e+00                1    4.4917749e-02 
   2.4708799e+01             5299             5299    1.3374912e-08    1.3374912e-08    9.8450824e-05    3.5800876e-05    5.4165863e-05    1.1773697e-04                1    0.0000000e+00    7.7342280e-05    0.0000000e+00    0.0000000e+00    0.0000000e+00    0.0000000e+00                1    4.8825428e-02                2    0.0000000e+00    1.6000000e-06    0.0000000e+00    0.0000000e+00    0.0000000e+00    0.0000000e+00                1    4.5016068e-02 
   2.4809658e+01             5250             5250    1.3291441e-08    1.3291441e-08    1.0061462e-04    3.5947224e-05    5.3854057e-05    1.1760238e-04                1    0.0000000e+00    7.7342280e-05    0.0000000e+00    0.0000000e+00    0.0000000e+00    0.0000000e+00                1    4.9017113e-02                2    0.0000000e+00    1.6000000e-06    0.0000000e+00    0.0000000e+00    0.0000000e+00    0.0000000e+00                1    4.5111459e-02 
   2.4910579e+01             5231             5231    1.3224322e-08    1.3224322e-08    1.0039144e-04    3.5491345e-05    5.4089474e-05    1.1775230e-04                1    0.0000000e+00    7.7342280e-05    0.0000000e+00    0.0000000e+00    0.0000000e+00    0.0000000e+00                1    4.9155603e-02                2    0.0000000e+00    1.6000000e-06    0.0000000e+00    0.0000000e+00    0.0000000e+00    0.0000000e+00                1    4.5204307e-02 
   2.5011570e+01             5194             5194    1.3180179e-08    1.3180179e-08    1.0028677e-04    3.5582613e-05    5.3462652e-05    1.1711559e-04                1    0.0000000e+00    7.7342280e-05    0.0000000e+00    0.0000000e+00    0.0000000e+00    0.0000000e+00                1    4.9344294e-02                2    0.0000000e+00    1.6000000e-06    0.0000000e+00    0.0000000e+00    0.0000000e+00    0.0000000e+00                1    4.5295109e-02 
   2.5112632e+01             5154             5154    1.3102583e-08    1.3102583e-08    1.0215197e-04    3.5652094e-05    5.3529934e-05    1.1717505e-04                1    0.0000000e+00    7.7342280e-05    0.0000000e+00    0.0000000e+00    0.0000000e+00    0.0000000e+00                1    4.9480300e-02                2    0.0000000e+00    1.6000000e-06    0.0000000e+00    0.0000000e+00    0.0000000e+00    0.0000000e+00                1    4.5383942e-02 
   2.5213334e+01             5127             5127    1.3059505e-08    1.3059505e-08    1.0191312e-04    3.5626886e-05    5.3505021e-05    1.1715118e-04                1    0.0000000e+00    7.7342280e-05    0.0000000e+00    0.0000000e+00    0.0000000e+00    0.0000000e+00                1    4.9666338e-02                2    0.0000000e+00    1.6000000e-06    0.0000000e+00    0.0000000e+00    0.0000000e+00    0.0000000e+00                1    4.5471677e-02 
   2.5314130e+01             5087             5087    1.2989006e-08    1.2989006e-08    1.0259620e-04    3.6177597e-05    5.3495725e-05    1.1771712e-04                1    0.0000000e+00    7.7342280e-05    0.0000000e+00    0.0000000e+00    0.0000000e+00    0.0000000e+00                1    4.9799456e-02                2    0.0000000e+00    1.6000000e-06    0.0000000e+00    0.0000000e+00    0.0000000e+00    0.0000000e+00                1    4.5558706e-02 
   2.5415003e+01             5055             5055    1.2947631e-08    1.2947631e-08    1.0241939e-04    3.5807556e-05    5.3922436e-05    1.1768681e-04                1    0.0000000e+00    7.7342280e-05    0.0000000e+00    0.0000000e+00    0.0000000e+00    0.0000000e+00                1    4.9982789e-02                2    0.0000000e+00    1.6000000e-06    0.0000000e+00    0.0000000e+00    0.0000000e+00    0.0000000e+00                1    4.5645162e-02 
   2.5515949e+01             5020             5020    1.2875461e-08    1.2875461e-08    1.0419785e-04    3.6109782e-05    5.4216464e-05    1.1722771e-04                1    0.0000000e+00    7.7342280e-05    0.0000000e+00    0.0000000e+00    0.0000000e+00    0.0000000e+00                1    5.0111992e-02                2    0.0000000e+00    1.6000000e-06    0.0000000e+00    0.0000000e+00    0.0000000e+00    0.0000000e+00                1    4.5731149e-02 
   2.5616965e+01             4989             4989    1.2836588e-08    1.2836588e-08    1.0256927e-04    3.6098596e-05    5.4186322e-05    1.1713161e-04                1    0.0000000e+00    7.7342280e-05    0.0000000e+00    0.0000000e+00    0.0000000e+00    0.0000000e+00                1    5.0238575e-02                2    0.0000000e+00    1.6000000e-06    0.0000000e+00    0.0000000e+00    0.0000000e+00    0.0000000e+00                1    4.5866516e-02 
   2.5718047e+01             4955             4955    1.2796916e-08    1.2796916e-08    9.9764745e-05    3.6080662e-05    5.4187584e-05    1.1719967e-04                1    0.0000000e+00    7.7342280e-05    0.0000000e+00    0.0000000e+00    0.0000000e+00    0.0000000e+00                1    5.0362355e-02                2    0.0000000e+00    1.6000000e-06    0.0000000e+00    0.0000000e+00    0.0000000e+00    0.0000000e+00                1    4.5951449e-02 
   2.5809070e+01             4926             4926    1.2757982e-08    1.2757982e-08    9.4630273e-05    3.5975067e-05    5.4084527e-05    1.1710544e-04                1    0.0000000e+00    7.7342280e-05    0.0000000e+00    0.0000000e+00    0.0000000e+00    0.0000000e+00                1    5.0424626e-02                2    0.0000000e+00    1.6000000e-06    0.0000000e+00    0.0000000e+00    0.0000000e+00    0.0000000e+00                1    4.6032559e-02 
   2.5900093e+01             4886             4886    1.2641154e-08    1.2641154e-08    1.0399865e-04    3.6590865e-05    5.3996741e-05    1.1709304e-04                1    0.0000000e+00    7.7342280e-05    0.0000000e+00    0.0000000e+00    0.0000000e+00    0.0000000e+00                1    4.9806689e-02                2    0.0000000e+00    1.6000000e-06    0.0000000e+00    0.0000000e+00    0.0000000e+00    0.0000000e+00                1    4.6113337e-02 
   2.6001307e+01             4866             4866    1.2610163e-08    1.2610163e-08    1.0458213e-04    3.6272379e-05    5.4392546e-05    1.1745073e-04                1    0.0000000e+00    7.7342280e-05    0.0000000e+00    0.0000000e+00    0.0000000e+00    0.0000000e+00                1    4.9922071e-02                2    0.0000000e+00    1.6000000e-06    0.0000000e+00    0.0000000e+00    0.0000000e+00    0.0000000e+00                1    4.6197133e-02 
   2.6102649e+01             4833             4833    1.2573348e-08    1.2573348e-08    1.0442139e-04    3.6230979e-05    5.4310995e-05    1.1722945e-04                1    0.0000000e+00    7.7342280e-05    0.0000000e+00    0.0000000e+00    0.0000000e+00    0.0000000e+00                1    5.0087632e-02                2    0.0000000e+00    1.6000000e-06    0.0000000e+00    0.0000000e+00    0.0000000e+00    0.0000000e+00                1    4.6230493e-02 
   2.6203649e+01             4799             4799    1.2535740e-08    1.2535740e-08    1.0377366e-04    3.6513909e-05    5.3895751e-05    1.1762917e-04                1    0.0000000e+00    7.7342280e-05    0.0000000e+00    0.0000000e+00    0.0000000e+00    0.0000000e+00                1    5.0251678e-02                2    0.0000000e+00    1.6000000e-06    0.0000000e+00    0.0000000e+00    0.0000000e+00    0.0000000e+00                1    4.6313498e-02 
   2.6304744e+01             4770             4770    1.2494704e-08    1.2494704e-08    1.0312938e-04    3.6718659e-05    5.4113376e-05    1.1716922e-04                1    0.0000000e+00    7.7342280e-05    0.0000000e+00    0.0000000e+00    0.0000000e+00    0.0000000e+00                1    5.0362671e-02                2    0.0000000e+00    1.6000000e-06    0.0000000e+00    0.0000000e+00    0.0000000e+00    0.0000000e+00                1    4.6345971e-02 
   2.6405913e+01             4734             4734    1.2449901e-08    1.2449901e-08    1.0387457e-04    3.6505580e-05    5.3887131e-05    1.1761949e-04                1    0.0000000e+00    7.7342280e-05    0.0000000e+00    0.0000000e+00    0.0000000e+00    0.0000000e+00                1    5.0525443e-02                2    0.0000000e+00    1.6000000e-06    0.0000000e+00    0.0000000e+00    0.0000000e+00    0.0000000e+00                1    4.6440091e-02 
   2.6507150e+01             4717             4717    1.2412714e-08    1.2412714e-08    1.0214769e-04    3.6253064e-05    5.3709931e-05    1.1771845e-04                1    0.0000000e+00    7.7342280e-05    0.0000000e+00    0.0000000e+00    0.0000000e+00    0.0000000e+00                1    5.0634865e-02                2    0.0000000e+00    1.6000000e-06    0.0000000e+00    0.0000000e+00    0.0000000e+00    0.0000000e+00                1    4.6541955e-02 
   2.6608453e+01             4686             4686    1.2349181e-08    1.2349181e-08    1.0452452e-04    3.5722282e-05    5.3882106e-05    1.1707830e-04                1    0.0000000e+00    7.7342280e-05    0.0000000e+00    0.0000000e+00    0.0000000e+00    0.0000000e+00                1    5.0796324e-02                2    0.0000000e+00    1.6000000e-06    0.0000000e+00    0.0000000e+00    0.0000000e+00    0.0000000e+00                1    4.6591421e-02 
   2.6709824e+01             4661             4661    1.2318859e-08    1.2318859e-08    1.0405509e-04    3.5694234e-05    5.3873667e-05    1.1713809e-04                1    0.0000000e+00    7.7342280e-05    0.0000000e+00    0.0000000e+00    0.0000000e+00    0.0000000e+00                1    5.0904668e-02                2    0.0000000e+00    1.6000000e-06    0.0000000e+00    0.0000000e+00    0.0000000e+00    0.0000000e+00                1    4.6688750e-02 
   2.6811264e+01             4625             4625    1.2279606e-08    1.2279606e-08    1.0420435e-04    3.5720135e-05    5.4010839e-05    1.1766249e-04                1    0.0000000e+00    7.7342280e-05    0.0000000e+00    0.0000000e+00    0.0000000e+00    0.0000000e+00                1    5.1065445e-02                2    0.0000000e+00    1.6000000e-06    0.0000000e+00    0.0000000e+00    0.0000000e+00    0.0000000e+00                1    4.6784242e-02 
   2.6912773e+01             4593             4593    1.2245177e-08    1.2245177e-08    9.9455523e-05    3.5838453e-05    5.4293881e-05    1.1778055e-04                1    0.0000000e+00    7.7342280e-05    0.0000000e+00    0.0000000e+00    0.0000000e+00    0.0000000e+00                1    5.1226077e-02                2    0.0000000e+00    1.6000000e-06    0.0000000e+00    0.0000000e+00    0.0000000e+00    0.0000000e+00                1    4.6827872e-02 
   2.7027033e+01             4551             4551    1.2124895e-08    1.2124895e-08    1.0366233e-04    3.6065377e-05    5.4520230e-05    1.1726673e-04                1    0.0000000e+00    7.7342280e-05    0.0000000e+00    0.0000000e+00    0.0000000e+00    0.0000000e+00                1    5.1392852e-02                2    0.0000000e+00    1.6000000e-06    0.0000000e+00    0.0000000e+00    0.0000000e+00    0.0000000e+00                1    4.6925922e-02 
   2.7116299e+01             4530             4530    1.2092941e-08    1.2092941e-08    1.0377213e-04    3.6473084e-05    5.4179304e-05    1.1762659e-04                1    0.0000000e+00    7.7342280e-05    0.0000000e+00    0.0000000e+00    0.0000000e+00    0.0000000e+00                1    5.1492492e-02                2    0.0000000e+00    1.6000000e-06    0.0000000e+00    0.0000000e+00    0.0000000e+00    0.0000000e+00                1    4.7012141e-02 
   2.7218013e+01             4494             4494    1.2052979e-08    1.2052979e-08    1.0288987e-04    3.6409163e-05    5.4020784e-05    1.1729216e-04                1    0.0000000e+00    7.7342280e-05    0.0000000e+00    0.0000000e+00    0.0000000e+00    0.0000000e+00                1    5.1651133e-02                2    0.0000000e+00    1.6000000e-06    0.0000000e+00    0.0000000e+00    0.0000000e+00    0.0000000e+00                1    4.7051119e-02 
   2.7319791e+01             4464             4464    1.2015519e-08    1.2015519e-08    1.0407807e-04    3.6166451e-05    5.4418054e-05    1.1764682e-04                1    0.0000000e+00    7.7342280e-05    0.0000000e+00    0.0000000e+00    0.0000000e+00    0.0000000e+00                1    5.1756615e-02                2    0.0000000e+00    1.6000000e-06    0.0000000e+00    0.0000000e+00    0.0000000e+00    0.0000000e+00                1    4.7089032e-02 
   2.7421629e+01             4444             4444    1.1985162e-08    1.1985162e-08    1.0454214e-04    3.5983457e-05    5.4220477e-05    1.1739872e-04                1    0.0000000e+00    7.7342280e-05    0.0000000e+00    0.0000000e+00    0.0000000e+00    0.0000000e+00                1    5.1914146e-02                2    0.0000000e+00    1.6000000e-06    0.0000000e+00    0.0000000e+00    0.0000000e+00    0.0000000e+00                1    4.7176447e-02 
   2.7523529e+01             4417             4417    1.1951454e-08    1.1951454e-08    1.0417099e-04    3.6033534e-05    5.4931313e-05    1.1748948e-04                1    0.0000000e+00    7.7342280e-05    0.0000000e+00    0.0000000e+00    0.0000000e+00    0.0000000e+00                1    5.2017525e-02                2    0.0000000e+00    1.6000000e-06    0.0000000e+00    0.0000000e+00    0.0000000e+00    0.0000000e+00                1    4.7262729e-02 
   2.7625075e+01             4399             4399    1.1924899e-08    1.1924899e-08    1.0364402e-04    3.6540726e-05    5.4783961e-05    1.1733219e-04                1    0.0000000e+00    7.7342280e-05    0.0000000e+00    0.0000000e+00    0.0000000e+00    0.0000000e+00                1    5.2173064e-02                2    0.0000000e+00    1.6000000e-06    0.0000000e+00    0.0000000e+00    0.0000000e+00    0.0000000e+00                1    4.7317428e-02 
   2.7726721e+01             4371             4371    1.1887733e-08    1.1887733e-08    1.0405545e-04    3.6595101e-05    5.4982340e-05    1.1763515e-04                1    0.0000000e+00    7.7342280e-05    0.0000000e+00    0.0000000e+00    0.0000000e+00    0.0000000e+00                1    5.2274804e-02                2    0.0000000e+00    1.6000000e-06    0.0000000e+00    0.0000000e+00    0.0000000e+00    0.0000000e+00                1    4.7411169e-02 
   2.7828438e+01             4328             4328    1.1843598e-08    1.1843598e-08    1.0479474e-04    3.6292048e-05    5.5164690e-05    1.1763964e-04                1    0.0000000e+00    7.7342280e-05    0.0000000e+00    0.0000000e+00    0.0000000e+00    0.0000000e+00                1    5.2428748e-02                2    0.0000000e+00    1.6000000e-06    0.0000000e+00    0.0000000e+00    0.0000000e+00    0.0000000e+00                1    4.7504437e-02 
   2.7930219e+01             4302             4302    1.1810245e-08    1.1810245e-08    1.0593848e-04    3.6448200e-05    5.5288039e-05    1.1765440e-04                1    0.0000000e+00    7.7342280e-05    0.0000000e+00    0.0000000e+00    0.0000000e+00    0.0000000e+00                1    5.2528863e-02                2    0.0000000e+00    1.6000000e-06    0.0000000e+00    0.0000000e+00    0.0000000e+00    0.0000000e+00                1    4.7546100e-02 
   2.8032066e+01             4276             4276    1.1779903e-08    1.1779903e-08    1.0574109e-04    3.6476205e-05    5.5310054e-05    1.1765659e-04                1    0.0000000e+00    7.7342280e-05    0.0000000e+00    0.0000000e+00    0.0000000e+00    0.0000000e+00                1    5.2648090e-02                2    0.0000000e+00    1.6000000e-06    0.0000000e+00    0.0000000e+00    0.0000000e+00    0.0000000e+00                1    4.7638026e-02 
   2.8133973e+01             4265             4265    1.1750980e-08    1.1750980e-08    1.0496401e-04    3.6683310e-05    5.5615110e-05    1.1763308e-04                1    0.0000000e+00    7.7342280e-05    0.0000000e+00    0.0000000e+00    0.0000000e+00    0.0000000e+00                1    5.2780222e-02                2    0.0000000e+00    1.6000000e-06    0.0000000e+00    0.0000000e+00    0.0000000e+00    0.0000000e+00                1    4.7729061e-02 
   2.8235939e+01             4241             4241    1.1720386e-08    1.1720386e-08    1.0536565e-04    3.6479315e-05    5.5414455e-05    1.1744336e-04                1    0.0000000e+00    7.7342280e-05    0.0000000e+00    0.0000000e+00    0.0000000e+00    0.0000000e+00                1    5.2857737e-02                2    0.0000000e+00    1.6000000e-06    0.0000000e+00    0.0000000e+00    0.0000000e+00    0.0000000e+00                1    4.7819166e-02 
   2.8337976e+01             4214             4214    1.1690089e-08    1.1690089e-08    1.0484152e-04    3.6720775e-05    5.5300589e-05    1.1767568e-04                1    0.0000000e+00    7.7342280e-05    0.0000000e+00    0.0000000e+00    0.0000000e+00    0.0000000e+00                1    5.2933823e-02                2    0.0000000e+00    1.6000000e-06    0.0000000e+00    0.0000000e+00    0.0000000e+00    0.0000000e+00                1    4.7908338e-02 
   2.8440079e+01             4188             4188    1.1659036e-08    1.1659036e-08    1.0496169e-04    3.6767393e-05    5.5345650e-05    1.1771552e-04                1    0.0000000e+00    7.7342280e-05    0.0000000e+00    0.0000000e+00    0.0000000e+00    0.0000000e+00                1    5.3007946e-02                2    0.0000000e+00    1.6000000e-06    0.0000000e+00    0.0000000e+00    0.0000000e+00    0.0000000e+00                1    4.7944855e-02 
   2.8542237e+01             4163             4163    1.1628747e-08    1.1628747e-08    1.0438473e-04    3.6351321e-05    5.5225682e-05    1.1744117e-04                1    0.0000000e+00    7.7342280e-05    0.0000000e+00    0.0000000e+00    0.0000000e+00    0.0000000e+00                1    5.3080390e-02                2    0.0000000e+00    1.6000000e-06    0.0000000e+00    0.0000000e+00    0.0000000e+00    0.0000000e+00                1    4.8031552e-02 
   2.8644038e+01             4140             4140    1.1596410e-08    1.1596410e-08    1.0487994e-04    3.6688620e-05    5.5550217e-05    1.1772363e-04                1    0.0000000e+00    7.7342280e-05    0.0000000e+00    0.0000000e+00    0.0000000e+00    0.0000000e+00                1    5.3151192e-02                2    0.0000000e+00    1.6000000e-06    0.0000000e+00    0.0000000e+00    0.0000000e+00    0.0000000e+00                1    4.8116771e-02 
   2.8745939e+01             4119             4119    1.1562451e-08    1.1562451e-08    1.0534182e-04    3.6273977e-05    5.5824797e-05    1.1727023e-04                1    0.0000000e+00    7.7342280e-05    0.0000000e+00    0.0000000e+00    0.0000000e+00    0.0000000e+00                1    5.3221257e-02                2    0.0000000e+00    1.6000000e-06    0.0000000e+00    0.0000000e+00    0.0000000e+00    0.0000000e+00                1    4.8200565e-02 
   2.8847905e+01             4089             4089    1.1525028e-08    1.1525028e-08    1.0517569e-04    3.5988755e-05    5.5547097e-05    1.1771469e-04                1    0.0000000e+00    7.7342280e-05    0.0000000e+00    0.0000000e+00    0.0000000e+00    0.0000000e+00                1    5.3290614e-02                2    0.0000000e+00    1.6000000e-06    0.0000000e+00    0.0000000e+00    0.0000000e+00    0.0000000e+00                1    4.8283236e-02 
   2.8921330e+01             4067             4067    1.1494493e-08    1.1494493e-08    1.0535889e-04    3.6623508e-05    5.6179946e-05    1.1764304e-04                1    0.0000000e+00    7.7342280e-05    0.0000000e+00    0.0000000e+00    0.0000000e+00    0.0000000e+00                1    5.3394144e-02                2    0.0000000e+00    1.6000000e-06    0.0000000e+00    0.0000000e+00    0.0000000e+00    0.0000000e+00                1    4.8342110e-02 
   2.9035547e+01             4043             4043    1.1456683e-08    1.1456683e-08    1.0444346e-04    3.6386990e-05    5.6011620e-05    1.1768903e-04                1    0.0000000e+00    7.7342280e-05    0.0000000e+00    0.0000000e+00    0.0000000e+00    0.0000000e+00                1    5.3524433e-02                2    0.0000000e+00    1.6000000e-06    0.0000000e+00    0.0000000e+00    0.0000000e+00    0.0000000e+00                1    4.8432383e-02 
   2.9130708e+01             4024             4024    1.1430994e-08    1.1430994e-08    1.0444960e-04    3.6189637e-05    5.6358669e-05    1.1764150e-04                1    0.0000000e+00    7.7342280e-05    0.0000000e+00    0.0000000e+00    0.0000000e+00    0.0000000e+00                1    5.3640947e-02                2    0.0000000e+00    1.6000000e-06    0.0000000e+00    0.0000000e+00    0.0000000e+00    0.0000000e+00                1    4.8505841e-02 
   2.9226017e+01             4005             4005    1.1378119e-08    1.1378119e-08    1.0522840e-04    3.6633138e-05    5.6047660e-05    1.1752698e-04                1    0.0000000e+00    7.7342280e-05    0.0000000e+00    0.0000000e+00    0.0000000e+00    0.0000000e+00                1    5.3756832e-02                2    0.0000000e+00    1.6000000e-06    0.0000000e+00    0.0000000e+00    0.0000000e+00    0.0000000e+00                1    4.8525681e-02 
   2.9321465e+01             3983             3983    1.1347810e-08    1.1347810e-08    1.0474740e-04    3.6581090e-05    5.6191754e-05    1.1747508e-04                1    0.0000000e+00    7.7342280e-05    0.0000000e+00    0.0000000e+00    0.0000000e+00    0.0000000e+00                1    5.3872186e-02                2    0.0000000e+00    1.6000000e-06    0.0000000e+00    0.0000000e+00    0.0000000e+00    0.0000000e+00                1    4.8596695e-02 
   2.9417044e+01             3959             3959    1.1316385e-08    1.1316385e-08    1.0315483e-04    3.6505062e-05    5.6115021e-05    1.1739614e-04                1    0.0000000e+00    7.7342280e-05    0.0000000e+00    0.0000000e+00    0.0000000e+00    0.0000000e+00                1    5.3878469e-02                2    0.0000000e+00    1.6000000e-06    0.0000000e+00    0.0000000e+00    0.0000000e+00    0.0000000e+00                1    4.8666993e-02 
   2.9512773e+01             3931             3931    1.1281025e-08    1.1281025e-08    9.8224218e-05    3.6819912e-05    5.6415635e-05    1.1765227e-04                1    0.0000000e+00    7.7342280e-05    0.0000000e+00    0.0000000e+00    0.0000000e+00    0.0000000e+00                1    5.3938511e-02                2    0.0000000e+00    1.6000000e-06    0.0000000e+00    0.0000000e+00    0.0000000e+00    0.0000000e+00                1    4.8736400e-02 
   2.9608644e+01             3920             3920    1.1223608e-08    1.1223608e-08    1.0726601e-04    3.7337601e-05    5.6147102e-05    1.1748243e-04                1    0.0000000e+00    7.7342280e-05    0.0000000e+00    0.0000000e+00    0.0000000e+00    0.0000000e+00                1    5.3943679e-02                2    0.0000000e+00    1.6000000e-06    0.0000000e+00    0.0000000e+00    0.0000000e+00    0.0000000e+00                1    4.8805122e-02 
   2.9704652e+01             3904             3904    1.1201166e-08    1.1201166e-08    1.0652235e-04    3.6912273e-05    5.6529875e-05    1.1701748e-04                1    0.0000000e+00    7.7342280e-05    0.0000000e+00    0.0000000e+00    0.0000000e+00    0.0000000e+00                1    5.4002865e-02                2    0.0000000e+00    1.6000000e-06    0.0000000e+00    0.0000000e+00    0.0000000e+00    0.0000000e+00                1    4.8873216e-02 
   2.9800819e+01             3879             3879    1.1167552e-08    1.1167552e-08    1.0624118e-04    3.6782620e-05    5.6522297e-05    1.1738630e-04                1    0.0000000e+00    7.7342280e-05    0.0000000e+00    0.0000000e+00    0.0000000e+00    0.0000000e+00                1    5.4116280e-02                2    0.0000000e+00    1.6000000e-06    0.0000000e+00    0.0000000e+00    0.0000000e+00    0.0000000e+00                1    4.8940859e-02 
   2.9945328e+01             3845             3845    1.1123563e-08    1.1123563e-08    1.0657926e-04    3.7083859e-05    5.6109390e-05    1.1732197e-04                1    0.0000000e+00    7.7342280e-05    0.0000000e+00    0.0000000e+00    0.0000000e+00    0.0000000e+00                1    5.4258313e-02                2    0.0000000e+00    1.6000000e-06    0.0000000e+00    0.0000000e+00    0.0000000e+00    0.0000000e+00                1    4.9041705e-02 
   3.0041852e+01             3818             3818    1.1094472e-08    1.1094472e-08    1.0588052e-04    3.6879690e-05    5.6713024e-05    1.1703941e-04                1    0.0000000e+00    7.7342280e-05    0.0000000e+00    0.0000000e+00    0.0000000e+00    0.0000000e+00                1    5.4372971e-02                2    0.0000000e+00    1.6000000e-06    0.0000000e+00    0.0000000e+00    0.0000000e+00    0.0000000e+00                1    4.9108535e-02 
   3.0138518e+01             3790             3790    1.0964723e-08    1.0964723e-08    1.0479914e-04    3.7090795e-05    5.6918211e-05    1.1722660e-04                1    0.0000000e+00    7.7342280e-05    0.0000000e+00    0.0000000e+00    0.0000000e+00    0.0000000e+00                1    5.4456928e-02                2    0.0000000e+00    1.6000000e-06    0.0000000e+00    0.0000000e+00    0.0000000e+00    0.0000000e+00                1    4.9174928e-02 
   3.0235323e+01             3765             3765    1.0933737e-08    1.0933737e-08    1.0507997e-04    3.6817097e-05    5.6665283e-05    1.1703685e-04                1    0.0000000e+00    7.7342280e-05    0.0000000e+00    0.0000000e+00    0.0000000e+00    0.0000000e+00                1    5.4539879e-02                2    0.0000000e+00    1.6000000e-06    0.0000000e+00    0.0000000e+00    0.0000000e+00    0.0000000e+00                1    4.9240937e-02 
   3.0332292e+01             3746             3746    1.0875597e-08    1.0875597e-08    1.0193799e-04    3.6923898e-05    5.6702513e-05    1.1768658e-04                1    0.0000000e+00    7.7342280e-05    0.0000000e+00    0.0000000e+00    0.0000000e+00    0.0000000e+00                1    5.4676811e-02                2    0.0000000e+00    1.6000000e-06    0.0000000e+00    0.0000000e+00    0.0000000e+00    0.0000000e+00                1    4.9306657e-02 
   3.0429402e+01             3733             3733    1.0817563e-08    1.0817563e-08    1.0507053e-04    3.7117808e-05    5.6892401e-05    1.1704012e-04                1    0.0000000e+00    7.7342280e-05    0.0000000e+00    0.0000000e+00    0.0000000e+00    0.0000000e+00                1    5.4772076e-02                2    0.0000000e+00    1.6000000e-06    0.0000000e+00    0.0000000e+00    0.0000000e+00    0.0000000e+00                1    4.9372114e-02 
   3.0526664e+01             3710             3710    1.0788182e-08    1.0788182e-08    1.0412793e-04    3.7183733e-05    5.6946884e-05    1.1705980e-04                1    0.0000000e+00    7.7342280e-05    0.0000000e+00    0.0000000e+00    0.0000000e+00    0.0000000e+00                1    5.4866871e-02                2    0.0000000e+00    1.6000000e-06    0.0000000e+00    0.0000000e+00    0.0000000e+00    0.0000000e+00                1    4.9490587e-02 
   3.0624070e+01             3683             3683    1.0753108e-08    1.0753108e-08    1.0403944e-04    3.7132724e-05    5.7145826e-05    1.1718513e-04                1    0.0000000e+00    7.7342280e-05    0.0000000e+00    0.0000000e+00    0.0000000e+00    0.0000000e+00                1    5.4960969e-02                2    0.0000000e+00    1.6000000e-06    0.0000000e+00    0.0000000e+00    0.0000000e+00    0.0000000e+00                1    4.9555593e-02 
   3.0721606e+01             3658             3658    1.0693011e-08    1.0693011e-08    1.0433187e-04    3.7129223e-05    5.7147677e-05    1.1720304e-04                1    0.0000000e+00    7.7342280e-05    0.0000000e+00    0.0000000e+00    0.0000000e+00    0.0000000e+00                1    5.5054284e-02                2    0.0000000e+00    1.6000000e-06    0.0000000e+00    0.0000000e+00    0.0000000e+00    0.0000000e+00                1    4.9566884e-02 
   3.0819283e+01             3644             3644    1.0665510e-08    1.0665510e-08    1.0475251e-04    3.7423992e-05    5.6604570e-05    1.1748206e-04                1    0.0000000e+00    7.7342280e-05    0.0000000e+00    0.0000000e+00    0.0000000e+00    0.0000000e+00                1    5.5146688e-02                2    0.0000000e+00    1.6000000e-06    0.0000000e+00    0.0000000e+00    0.0000000e+00    0.0000000e+00                1    4.9630976e-02 
   3.0917103e+01             3614             3614    1.0630719e-08    1.0630719e-08    1.0480783e-04    3.6883299e-05    5.6870712e-05    1.1766576e-04                1    0.0000000e+00    7.7342280e-05    0.0000000e+00    0.0000000e+00    0.0000000e+00    0.0000000e+00                1    5.5238335e-02                2    0.0000000e+00    1.6000000e-06    0.0000000e+00    0.0000000e+00    0.0000000e+00    0.0000000e+00                1    4.9694670e-02 
   3.1015078e+01             3592             3592    1.0602064e-08    1.0602064e-08    1.0579506e-04    3.7322086e-05    5.6521418e-05    1.1745843e-04                1    0.0000000e+00    7.7342280e-05    0.0000000e+00    0.0000000e+00    0.0000000e+00    0.0000000e+00                1    5.5329358e-02                2    0.0000000e+00    1.6000000e-06    0.0000000e+00    0.0000000e+00    0.0000000e+00    0.0000000e+00                1    4.9757908e-02 
   3.1113183e+01             3582             3582    1.0583948e-08    1.0583948e-08    1.0492091e-04    3.7587708e-05    5.6901673e-05    1.1736278e-04                1    0.0000000e+00    7.7342280e-05    0.0000000e+00    0.0000000e+00    0.0000000e+00    0.0000000e+00                1    5.5419755e-02                2    0.0000000e+00    1.6000000e-06    0.0000000e+00    0.0000000e+00    0.0000000e+00    0.0000000e+00                1    4.9820377e-02 
   3.1211441e+01             3562             3562    1.0554828e-08    1.0554828e-08    1.0365105e-04    3.7765908e-05    5.7073014e-05    1.1751265e-04                1    0.0000000e+00    7.7342280e-05    0.0000000e+00    0.0000000e+00    0.0000000e+00    0.0000000e+00                1    5.5509495e-02                2    0.0000000e+00    1.6000000e-06    0.0000000e+00    0.0000000e+00    0.0000000e+00    0.0000000e+00                1    4.9881998e-02 
   3.1309832e+01             3532             3532    1.0519991e-08    1.0519991e-08    1.0412914e-04    3.7885055e-05    5.7220701e-05    1.1774968e-04                1    0.0000000e+00    7.7342280e-05    0.0000000e+00    0.0000000e+00    0.0000000e+00    0.0000000e+00                1    5.5598529e-02                2    0.0000000e+00    1.6000000e-06    0.0000000e+00    0.0000000e+00    0.0000000e+00    0.0000000e+00                1    4.9942807e-02 
   3.1408362e+01             3513             3513    1.0492965e-08    1.0492965e-08    1.0396630e-04    3.7761159e-05    5.7097065e-05    1.1762686e-04                1    0.0000000e+00    7.7342280e-05    0.0000000e+00    0.0000000e+00    0.0000000e+00    0.0000000e+00                1    5.5686807e-02                2    0.0000000e+00    1.6000000e-06    0.0000000e+00    0.0000000e+00    0.0000000e+00    0.0000000e+00                1    5.0003277e-02 
   3.1507016e+01             3493             3493    1.0465627e-08    1.0465627e-08    1.0426559e-04    3.7758620e-05    5.7122702e-05    1.1774070e-04                1    0.0000000e+00    7.7342280e-05    0.0000000e+00    0.0000000e+00    0.0000000e+00    0.0000000e+00                1    5.5774305e-02                2    0.0000000e+00    1.6000000e-06    0.0000000e+00    0.0000000e+00    0.0000000e+00    0.0000000e+00                1    5.0063237e-02 
   3.1605806e+01             3470             3470    1.0434853e-08    1.0434853e-08    1.0401462e-04    3.7931870e-05    5.7309314e-05    1.1712664e-04                1    0.0000000e+00    7.7342280e-05    0.0000000e+00    0.0000000e+00    0.0000000e+00    0.0000000e+00                1    5.5861298e-02                2    0.0000000e+00    1.6000000e-06    0.0000000e+00    0.0000000e+00    0.0000000e+00    0.0000000e+00                1    5.0122252e-02 
   3.1704733e+01             3449             3449    1.0404053e-08    1.0404053e-08    1.0383855e-04    3.7603483e-05    5.7824278e-05    1.1764413e-04                1    0.0000000e+00    7.7342280e-05    0.0000000e+00    0.0000000e+00    0.0000000e+00    0.0000000e+00                1    5.5947854e-02                2    0.0000000e+00    1.6000000e-06    0.0000000e+00    0.0000000e+00    0.0000000e+00    0.0000000e+00                1    5.0180339e-02 
   3.1803784e+01             3430             3430    1.0375596e-08    1.0375596e-08    1.0461939e-04    3.7487067e-05    5.7825759e-05    1.1714695e-04                1    0.0000000e+00    7.7342280e-05    0.0000000e+00    0.0000000e+00    0.0000000e+00    0.0000000e+00                1    5.6033839e-02                2    0.0000000e+00    1.6000000e-06    0.0000000e+00    0.0000000e+00    0.0000000e+00    0.0000000e+00                1    5.0237497e-02 
   3.1902933e+01             3412             3412    1.0350242e-08    1.0350242e-08    1.0479173e-04    3.7430599e-05    5.8610082e-05    1.1706546e-04                1    0.0000000e+00    7.7342280e-05    0.0000000e+00    0.0000000e+00    0.0000000e+00    0.0000000e+00                1    5.6118940e-02                2    0.0000000e+00    1.6000000e-06    0.0000000e+00    0.0000000e+00    0.0000000e+00    0.0000000e+00                1    5.0293812e-02 
   3.2002185e+01             3396             3396    1.0321871e-08    1.0321871e-08    1.0474737e-04    3.7615011e-05    5.8717996e-05    1.1780636e-04                1    0.0000000e+00    7.7342280e-05    0.0000000e+00    0.0000000e+00    0.0000000e+00    0.0000000e+00                1    5.6203054e-02                2    0.0000000e+00    1.6000000e-06    0.0000000e+00    0.0000000e+00    0.0000000e+00    0.0000000e+00                1    5.0349332e-02 
   3.2101540e+01             3382             3382    1.0295271e-08    1.0295271e-08    1.0444606e-04    3.7472003e-05    5.8575364e-05    1.1766478e-04                1    0.0000000e+00    7.7342280e-05    0.0000000e+00    0.0000000e+00    0.0000000e+00    0.0000000e+00                1    5.6286156e-02                2    0.0000000e+00    1.6000000e-06    0.0000000e+00    0.0000000e+00    0.0000000e+00    0.0000000e+00                1    5.0404368e-02 
   3.2200993e+01             3362             3362    1.0266181e-08    1.0266181e-08    1.0495591e-04    3.7910720e-05    5.8872291e-05    1.1756469e-04                1    0.0000000e+00    7.7342280e-05    0.0000000e+00    0.0000000e+00    0.0000000e+00    0.0000000e+00                1    5.6368444e-02                2    0.0000000e+00    1.6000000e-06    0.0000000e+00    0.0000000e+00    0.0000000e+00    0.0000000e+00                1    5.0458793e-02 
   3.2300536e+01             3342             3342    1.0234785e-08    1.0234785e-08    1.0548603e-04    3.7941132e-05    5.8971845e-05    1.1701661e-04                1    0.0000000e+00    7.7342280e-05    0.0000000e+00    0.0000000e+00    0.0000000e+00    0.0000000e+00                1    5.6450004e-02                2    0.0000000e+00    1.6000000e-06    0.0000000e+00    0.0000000e+00    0.0000000e+00    0.0000000e+00                1    5.0512629e-02 
   3.2400154e+01             3319             3319    1.0204706e-08    1.0204706e-08    1.0572544e-04    3.8160151e-05    6.0021459e-05    1.1719719e-04                1    0.0000000e+00    7.7342280e-05    0.0000000e+00    0.0000000e+00    0.0000000e+00    0.0000000e+00                1    5.6530760e-02                2    0.0000000e+00    1.6000000e-06    0.0000000e+00    0.0000000e+00    0.0000000e+00    0.0000000e+00                1    5.0620424e-02 
   3.2536899e+01             3301             3301    1.0139748e-08    1.0139748e-08    1.0504050e-04    3.8157242e-05    6.0047198e-05    1.1729785e-04                1    0.0000000e+00    7.7342280e-05    0.0000000e+00    0.0000000e+00    0.0000000e+00    0.0000000e+00                1    5.6640129e-02                2    0.0000000e+00    1.6000000e-06    0.0000000e+00    0.0000000e+00    0.0000000e+00    0.0000000e+00                1    5.0674572e-02 
   3.2628042e+01             3283             3283    1.0113973e-08    1.0113973e-08    1.0374206e-04    3.7834993e-05    5.9440029e-05    1.1705346e-04                1    0.0000000e+00    7.7342280e-05    0.0000000e+00    0.0000000e+00    0.0000000e+00    0.0000000e+00                1    5.6654592e-02                2    0.0000000e+00    1.6000000e-06    0.0000000e+00    0.0000000e+00    0.0000000e+00    0.0000000e+00                1    5.0748393e-02 
   3.2719179e+01             3259             3259    1.0058874e-08    1.0058874e-08    1.0569190e-04    3.7968756e-05    5.9473255e-05    1.1761505e-04                1    0.0000000e+00    7.7342280e-05    0.0000000e+00    0.0000000e+00    0.0000000e+00    0.0000000e+00                1    5.6725430e-02                2    0.0000000e+00    1.6000000e-06    0.0000000e+00    0.0000000e+00    0.0000000e+00    0.0000000e+00                1    5.0767139e-02 
   3.2810317e+01             3241             3241    1.0015487e-08    1.0015487e-08    1.0780596e-04    3.8360750e-05    5.9850689e-05    1.1715719e-04                1    0.0000000e+00    7.7342280e-05    0.0000000e+00    0.0000000e+00    0.0000000e+00    0.0000000e+00                1    5.6795952e-02                2    0.0000000e+00    1.6000000e-06    0.0000000e+00    0.0000000e+00    0.0000000e+00    0.0000000e+00                1    5.0840045e-02 
   3.2901454e+01             3226             3226    9.9915248e-09    9.9915248e-09    1.0774666e-04    3.8728316e-05    6.0227000e-05    1.1755683e-04                1    0.0000000e+00    7.7342280e-05    0.0000000e+00    0.0000000e+00    0.0000000e+00    0.0000000e+00                1    5.6865937e-02                2    0.0000000e+00    1.6000000e-06    0.0000000e+00    0.0000000e+00    0.0000000e+00    0.0000000e+00                1    5.0857592e-02 
   3.3038163e+01             3195             3195    9.9520977e-09    9.9520977e-09    1.0838757e-04    3.9079091e-05    5.9853501e-05    1.1738264e-04                1    0.0000000e+00    7.7342280e-05    0.0000000e+00    0.0000000e+00    0.0000000e+00    0.0000000e+00                1    5.6969798e-02                2    0.0000000e+00    1.6000000e-06    0.0000000e+00    0.0000000e+00    0.0000000e+00    0.0000000e+00                1    5.0965078e-02 
   3.3129301e+01             3180             3180    9.9295432e-09    9.9295432e-09    1.0839886e-04    3.8650234e-05    6.0178977e-05    1.1758896e-04                1    0.0000000e+00    7.7342280e-05    0.0000000e+00    0.0000000e+00    0.0000000e+00    0.0000000e+00                1    5.7038175e-02                2    0.0000000e+00    1.6000000e-06    0.0000000e+00    0.0000000e+00    0.0000000e+00    0.0000000e+00                1    5.0981186e-02 
   3.3220436e+01             3167             3167    9.9059644e-09    9.9059644e-09    1.0843246e-04    3.8545663e-05    6.0023512e-05    1.1729778e-04                1    0.0000000e+00    7.7342280e-05    0.0000000e+00    0.0000000e+00    0.0000000e+00    0.0000000e+00                1    5.7048592e-02                2    0.0000000e+00    1.6000000e-06    0.0000000e+00    0.0000000e+00    0.0000000e+00    0.0000000e+00                1    5.1051977e-02 
   3.3311574e+01             3158             3158    9.8868213e-09    9.8868213e-09    1.0859333e-04    3.8822176e-05    5.9834292e-05    1.1726741e-04                1    0.0000000e+00    7.7342280e-05    0.0000000e+00    0.0000000e+00    0.0000000e+00    0.0000000e+00                1    5.7115952e-02                2    0.0000000e+00    1.6000000e-06    0.0000000e+00    0.0000000e+00    0.0000000e+00    0.0000000e+00                1    5.1122468e-02 
   3.3402713e+01             3139             3139    9.8610086e-09    9.8610086e-09    1.0877818e-04    3.8938437e-05    5.9971156e-05    1.1746059e-04                1    0.0000000e+00    7.7342280e-05    0.0000000e+00    0.0000000e+00    0.0000000e+00    0.0000000e+00                1    5.7183018e-02                2    0.0000000e+00    1.6000000e-06    0.0000000e+00    0.0000000e+00    0.0000000e+00    0.0000000e+00                1    5.1137209e-02 
   3.3539435e+01             3122             3122    9.8289987e-09    9.8289987e-09    1.0853348e-04    3.9234116e-05    5.9567186e-05    1.1706069e-04                1    0.0000000e+00    7.7342280e-05    0.0000000e+00    0.0000000e+00    0.0000000e+00    0.0000000e+00                1    5.7283175e-02                2    0.0000000e+00    1.6000000e-06    0.0000000e+00    0.0000000e+00    0.0000000e+00    0.0000000e+00                1    5.1241158e-02 
   3.3630590e+01             3110             3110    9.8066735e-09    9.8066735e-09    1.0947931e-04    3.8890025e-05    5.9908156e-05    1.1735771e-04                1    0.0000000e+00    7.7342280e-05    0.0000000e+00    0.0000000e+00    0.0000000e+00    0.0000000e+00                1    5.7349489e-02                2    0.0000000e+00    1.6000000e-06    0.0000000e+00    0.0000000e+00    0.0000000e+00    0.0000000e+00                1    5.1309617e-02 
   3.3721752e+01             3092             3092    9.7819432e-09    9.7819432e-09    1.0991612e-04    3.8924422e-05    5.9904612e-05    1.1725047e-04                1    0.0000000e+00    7.7342280e-05    0.0000000e+00    0.0000000e+00    0.0000000e+00    0.0000000e+00                1    5.7357530e-02                2    0.0000000e+00    1.6000000e-06    0.0000000e+00    0.0000000e+00    0.0000000e+00    0.0000000e+00                1    5.1377301e-02 
   3.3812922e+01             3070             3070    9.7553944e-09    9.7553944e-09    1.0958102e-04    3.8864635e-05    5.9794994e-05    1.1770232e-04                1    0.0000000e+00    7.7342280e-05    0.0000000e+00    0.0000000e+00    0.0000000e+00    0.0000000e+00                1    5.7422883e-02                2    0.0000000e+00    1.6000000e-06    0.0000000e+00    0.0000000e+00    0.0000000e+00    0.0000000e+00                1    5.1444208e-02 
   3.3904106e+01             3047             3047    9.7308959e-09    9.7308959e-09    1.0989161e-04    3.9482490e-05    5.9656442e-05    1.1739568e-04                1    0.0000000e+00    7.7342280e-05    0.0000000e+00    0.0000000e+00    0.0000000e+00    0.0000000e+00                1    5.7487786e-02                2    0.0000000e+00    1.6000000e-06    0.0000000e+00    0.0000000e+00    0.0000000e+00    0.0000000e+00                1    5.1510339e-02 
   3.4040887e+01             3029             3029    9.7000944e-09    9.7000944e-09    1.1065527e-04    3.9557969e-05    5.9693558e-05    1.1732300e-04                1    0.0000000e+00    7.7342280e-05    0.0000000e+00    0.0000000e+00    0.0000000e+00    0.0000000e+00                1    5.7584068e-02                2    0.0000000e+00    1.6000000e-06    0.0000000e+00    0.0000000e+00    0.0000000e+00    0.0000000e+00                1    5.1608192e-02 
   3.4132073e+01             3018             3018    9.6627675e-09    9.6627675e-09    1.1073707e-04    3.9276074e-05    5.9646587e-05    1.1724597e-04                1    0.0000000e+00    7.7342280e-05    0.0000000e+00    0.0000000e+00    0.0000000e+00    0.0000000e+00                1    5.7589069e-02                2    0.0000000e+00    1.6000000e-06    0.0000000e+00    0.0000000e+00    0.0000000e+00    0.0000000e+00                1    5.1673046e-02 
   3.4223271e+01             3001             3001    9.6413986e-09    9.6413986e-09    1.1130404e-04    3.9317766e-05    5.9492160e-05    1.1732542e-04                1    0.0000000e+00    7.7342280e-05    0.0000000e+00    0.0000000e+00    0.0000000e+00    0.0000000e+00                1    5.7651061e-02                2    0.0000000e+00    1.6000000e-06    0.0000000e+00    0.0000000e+00    0.0000000e+00    0.0000000e+00                1    5.1681745e-02 
   3.4323586e+01             2988             2988    9.6207122e-09    9.6207122e-09    1.0492599e-04    3.9357633e-05    5.9530510e-05    1.1735942e-04                1    0.0000000e+00    7.7342280e-05    0.0000000e+00    0.0000000e+00    0.0000000e+00    0.0000000e+00                1    5.7717999e-02                2    0.0000000e+00    1.6000000e-06    0.0000000e+00    0.0000000e+00    0.0000000e+00    0.0000000e+00                1    5.1752489e-02 
   3.4423920e+01             2973             2973    9.5618494e-09    9.5618494e-09    1.1147958e-04    3.9842586e-05    5.9439349e-05    1.1755389e-04                1    0.0000000e+00    7.7342280e-05    0.0000000e+00    0.0000000e+00    0.0000000e+00    0.0000000e+00                1    5.7782727e-02                2    0.0000000e+00    1.6000000e-06    0.0000000e+00    0.0000000e+00    0.0000000e+00    0.0000000e+00                1    5.1822973e-02 
   3.4524283e+01             2960             2960    9.5398725e-09    9.5398725e-09    1.1255826e-04    3.9225251e-05    6.0033071e-05    1.1708677e-04                1    0.0000000e+00    7.7342280e-05    0.0000000e+00    0.0000000e+00    0.0000000e+00    0.0000000e+00                1    5.7845138e-02                2    0.0000000e+00    1.6000000e-06    0.0000000e+00    0.0000000e+00    0.0000000e+00    0.0000000e+00                1    5.1892059e-02 
   3.4624672e+01             2947             2947    9.5197587e-09    9.5197587e-09    1.1231098e-04    3.9309394e-05    5.9470715e-05    1.1726650e-04                1    0.0000000e+00    7.7342280e-05    0.0000000e+00    0.0000000e+00    0.0000000e+00    0.0000000e+00                1    5.7906467e-02                2    0.0000000e+00    1.6000000e-06    0.0000000e+00    0.0000000e+00    0.0000000e+00    0.0000000e+00                1    5.1959571e-02 
   3.4725083e+01             2930             2930    9.4956569e-09    9.4956569e-09    1.1234228e-04    3.9659332e-05    5.9806749e-05    1.1756268e-04                1    0.0000000e+00    7.7342280e-05    0.0000000e+00    0.0000000e+00    0.0000000e+00    0.0000000e+00                1    5.7966919e-02                2    0.0000000e+00    1.6000000e-06    0.0000000e+00    0.0000000e+00    0.0000000e+00    0.0000000e+00                1    5.1969836e-02 
   3.4825518e+01             2916             2916    9.4758197e-09    9.4758197e-09    1.1218484e-04    3.9548701e-05    5.9456159e-05    1.1725200e-04                1    0.0000000e+00    7.7342280e-05    0.0000000e+00    0.0000000e+00    0.0000000e+00    0.0000000e+00                1    5.8027087e-02                2    0.0000000e+00    1.6000000e-06    0.0000000e+00    0.0000000e+00    0.0000000e+00    0.0000000e+00                1    5.2091761e-02 
   3.4925986e+01             2887             2887    9.4464229e-09    9.4464229e-09    1.1277109e-04    3.9666802e-05    5.9554405e-05    1.1729261e-04                1    0.0000000e+00    7.7342280e-05    0.0000000e+00    0.0000000e+00    0.0000000e+00    0.0000000e+00                1    5.8086997e-02                2    0.0000000e+00    1.6000000e-06    0.0000000e+00    0.0000000e+00    0.0000000e+00    0.0000000e+00                1    5.2099838e-02 
   3.5026487e+01             2874             2874    9.4258661e-09    9.4258661e-09    1.1248056e-04    3.9442632e-05    5.9977037e-05    1.1708835e-04                1    0.0000000e+00    7.7342280e-05    0.0000000e+00    0.0000000e+00    0.0000000e+00    0.0000000e+00                1    5.8145020e-02                2    0.0000000e+00    1.6000000e-06    0.0000000e+00    0.0000000e+00    0.0000000e+00    0.0000000e+00                1    5.2219276e-02 
   3.5127033e+01             2843             2843    9.3955000e-09    9.3955000e-09    1.1287948e-04    3.9784045e-05    6.0309283e-05    1.1739510e-04                1    0.0000000e+00    7.7342280e-05    0.0000000e+00    0.0000000e+00    0.0000000e+00    0.0000000e+00                1    5.8200985e-02                2    0.0000000e+00    1.6000000e-06    0.0000000e+00    0.0000000e+00    0.0000000e+00    0.0000000e+00                1    5.2224143e-02 
   3.5227612e+01             2818             2818    9.3657098e-09    9.3657098e-09    1.0834468e-04    3.9555024e-05    6.0749928e-05    1.1726967e-04                1    0.0000000e+00    7.7342280e-05    0.0000000e+00    0.0000000e+00    0.0000000e+00    0.0000000e+00                1    5.8320421e-02                2    0.0000000e+00    1.6000000e-06    0.0000000e+00    0.0000000e+00    0.0000000e+00    0.0000000e+00                1    5.2253344e-02 
   3.5328236e+01             2805             2805    9.3086996e-09    9.3086996e-09    1.1312439e-04    4.0197248e-05    6.1389877e-05    1.1726135e-04                1    0.0000000e+00    7.7342280e-05    0.0000000e+00    0.0000000e+00    0.0000000e+00    0.0000000e+00                1    5.8387862e-02                2    0.0000000e+00    1.6000000e-06    0.0000000e+00    0.0000000e+00    0.0000000e+00    0.0000000e+00                1    5.2359344e-02 
   3.5418810e+01             2786             2786    9.2860861e-09    9.2860861e-09    1.1388123e-04    4.0154158e-05    6.1323704e-05    1.1713432e-04                1    0.0000000e+00    7.7342280e-05    0.0000000e+00    0.0000000e+00    0.0000000e+00    0.0000000e+00                1    5.8448383e-02                2    0.0000000e+00    1.6000000e-06    0.0000000e+00    0.0000000e+00    0.0000000e+00    0.0000000e+00                1    5.2437969e-02 
   3.5531524e+01             2770             2770    9.2622885e-09    9.2622885e-09    1.1333842e-04    4.0064228e-05    6.1211847e-05    1.1760550e-04                1    0.0000000e+00    7.7342280e-05    0.0000000e+00    0.0000000e+00    0.0000000e+00    0.0000000e+00                1    5.8582349e-02                2    0.0000000e+00    1.6000000e-06    0.0000000e+00    0.0000000e+00    0.0000000e+00    0.0000000e+00                1    5.2479674e-02 
   3.5632239e+01             2760             2760    9.2457705e-09    9.2457705e-09    1.1319737e-04    4.0088972e-05    6.1256087e-05    1.1770173e-04                1    0.0000000e+00    7.7342280e-05    0.0000000e+00    0.0000000e+00    0.0000000e+00    0.0000000e+00                1    5.8707862e-02                2    0.0000000e+00    1.6000000e-06    0.0000000e+00    0.0000000e+00    0.0000000e+00    0.0000000e+00                1    5.2566984e-02 
   3.5722951e+01             2746             2746    9.2084032e-09    9.2084032e-09    1.1545280e-04    4.0389699e-05    6.1539118e-05    1.1729668e-04                1    0.0000000e+00    7.7342280e-05    0.0000000e+00    0.0000000e+00    0.0000000e+00    0.0000000e+00                1    5.8767109e-02                2    0.0000000e+00    1.6000000e-06    0.0000000e+00    0.0000000e+00    0.0000000e+00    0.0000000e+00                1    5.2589308e-02 
   3.5813743e+01             2732             2732    9.1912957e-09    9.1912957e-09    1.1538215e-04    4.0351135e-05    6.1530855e-05    1.1736830e-04                1    0.0000000e+00    7.7342280e-05    0.0000000e+00    0.0000000e+00    0.0000000e+00    0.0000000e+00                1    5.8885059e-02                2    0.0000000e+00    1.6000000e-06    0.0000000e+00    0.0000000e+00    0.0000000e+00    0.0000000e+00                1    5.2667912e-02 
   3.5904534e+01             2711             2711    9.1035744e-09    9.1035744e-09    1.1614926e-04    4.0083731e-05    6.1246435e-05    1.1768031e-04                1    0.0000000e+00    7.7342280e-05    0.0000000e+00    0.0000000e+00    0.0000000e+00    0.0000000e+00                1    5.9002619e-02                2    0.0000000e+00    1.6000000e-06    0.0000000e+00    0.0000000e+00    0.0000000e+00    0.0000000e+00                1    5.2690033e-02 
   3.6005493e+01             2701             2701    9.0894100e-09    9.0894100e-09    1.1597557e-04    4.0079945e-05    6.1396676e-05    1.1759533e-04                1    0.0000000e+00    7.7342280e-05    0.0000000e+00    0.0000000e+00    0.0000000e+00    0.0000000e+00                1    5.9126024e-02                2    0.0000000e+00    1.6000000e-06    0.0000000e+00    0.0000000e+00    0.0000000e+00    0.0000000e+00                1    5.2777323e-02 
   3.6118657e+01             2683             2683    9.0646517e-09    9.0646517e-09    1.1609759e-04    4.0260942e-05    6.1035891e-05    1.1751778e-04                1    0.0000000e+00    7.7342280e-05    0.0000000e+00    0.0000000e+00    0.0000000e+00    0.0000000e+00                1    5.9256364e-02                2    0.0000000e+00    1.6000000e-06    0.0000000e+00    0.0000000e+00    0.0000000e+00    0.0000000e+00                1    5.2818479e-02 
   3.6241924e+01             2672             2672    9.0428723e-09    9.0428723e-09    1.1669646e-04    4.0633713e-05    6.1393058e-05    1.1718380e-04                1    0.0000000e+00    7.7342280e-05    0.0000000e+00    0.0000000e+00    0.0000000e+00    0.0000000e+00                1    5.9392363e-02                2    0.0000000e+00    1.6000000e-06    0.0000000e+00    0.0000000e+00    0.0000000e+00    0.0000000e+00                1    5.2868122e-02 
   3.6343210e+01             2659             2659    9.0244145e-09    9.0244145e-09    1.1605183e-04    4.0373971e-05    6.1161826e-05    1.1767881e-04                1    0.0000000e+00    7.7342280e-05    0.0000000e+00    0.0000000e+00    0.0000000e+00    0.0000000e+00                1    5.9454374e-02                2    0.0000000e+00    1.6000000e-06    0.0000000e+00    0.0000000e+00    0.0000000e+00    0.0000000e+00                1    5.2955462e-02 
   3.6444582e+01             2647             2647    9.0066857e-09    9.0066857e-09    1.1692085e-04    3.9884037e-05    6.1200034e-05    1.1739675e-04                1    0.0000000e+00    7.7342280e-05    0.0000000e+00    0.0000000e+00    0.0000000e+00    0.0000000e+00                1    5.9554522e-02                2    0.0000000e+00    1.6000000e-06    0.0000000e+00    0.0000000e+00    0.0000000e+00    0.0000000e+00                1    5.2985868e-02 
   3.6546048e+01             2638             2638    8.9901391e-09    8.9901391e-09    1.1660358e-04    4.0160818e-05    6.0957386e-05    1.1749806e-04                1    0.0000000e+00    7.7342280e-05    0.0000000e+00    0.0000000e+00    0.0000000e+00    0.0000000e+00                1    5.9601955e-02                2    0.0000000e+00    1.6000000e-06    0.0000000e+00    0.0000000e+00    0.0000000e+00    0.0000000e+00                1    5.3073142e-02 
   3.6647605e+01             2617             2617    8.9644126e-09    8.9644126e-09    1.1643006e-04    4.0166942e-05    6.1027291e-05    1.1708948e-04                1    0.0000000e+00    7.7342280e-05    0.0000000e+00    0.0000000e+00    0.0000000e+00    0.0000000e+00                1    5.9648375e-02                2    0.0000000e+00    1.6000000e-06    0.0000000e+00    0.0000000e+00    0.0000000e+00    0.0000000e+00                1    5.3103238e-02 
   3.6749259e+01             2603             2603    8.9467170e-09    8.9467170e-09    1.1729970e-04    4.0378864e-05    6.1163200e-05    1.1767061e-04                1    0.0000000e+00    7.7342280e-05    0.0000000e+00    0.0000000e+00    0.0000000e+00    0.0000000e+00                1    5.9753868e-02                2    0.0000000e+00    1.6000000e-06    0.0000000e+00    0.0000000e+00    0.0000000e+00    0.0000000e+00                1    5.3190386e-02 
   3.6800122e+01             2600             2600    8.9396390e-09    8.9396390e-09    1.1729879e-04    4.0323836e-05    6.1781128e-05    1.1770013e-04                1    0.0000000e+00    7.7342280e-05    0.0000000e+00    0.0000000e+00    0.0000000e+00    0.0000000e+00                1    5.9746506e-02                2    0.0000000e+00    1.6000000e-06    0.0000000e+00    0.0000000e+00    0.0000000e+00    0.0000000e+00                1    5.3176652e-02 
   3.6901931e+01             2588             2588    8.7981772e-09    8.7981772e-09    1.1818794e-04    4.0340644e-05    6.5668694e-05    1.1762367e-04                1    0.0000000e+00    7.7342280e-05    0.0000000e+00    0.0000000e+00    0.0000000e+00    0.0000000e+00                1    5.9791308e-02                2    0.0000000e+00    1.6000000e-06    0.0000000e+00    0.0000000e+00    0.0000000e+00    0.0000000e+00                1    5.3263693e-02 
   3.7003840e+01             2579             2579    8.7821223e-09    8.7821223e-09    1.1843375e-04    4.0625581e-05    6.6187841e-05    1.1731236e-04                1    0.0000000e+00    7.7342280e-05    0.0000000e+00    0.0000000e+00    0.0000000e+00    0.0000000e+00                1    5.9895743e-02                2    0.0000000e+00    1.6000000e-06    0.0000000e+00    0.0000000e+00    0.0000000e+00    0.0000000e+00                1    5.3350718e-02 
   3.7105864e+01             2568             2568    8.7640272e-09    8.7640272e-09    1.1852305e-04    4.0451864e-05    6.6005039e-05    1.1711139e-04                1    0.0000000e+00    7.7342280e-05    0.0000000e+00    0.0000000e+00    0.0000000e+00    0.0000000e+00                1    5.9939462e-02                2    0.0000000e+00    1.6000000e-06    0.0000000e+00    0.0000000e+00    0.0000000e+00    0.0000000e+00                1    5.3380105e-02 
   3.7207996e+01             2555             2555    8.7445367e-09    8.7445367e-09    1.1850013e-04    4.0740221e-05    6.6127790e-05    1.1758908e-04                1    0.0000000e+00    7.7342280e-05    0.0000000e+00    0.0000000e+00    0.0000000e+00    0.0000000e+00                1    5.9982432e-02                2    0.0000000e+00    1.6000000e-06    0.0000000e+00    0.0000000e+00    0.0000000e+00    0.0000000e+00                1    5.3466783e-02 
   3.7310238e+01             2545             2545    8.7271726e-09    8.7271726e-09    1.1851167e-04    4.0585329e-05    6.6001744e-05    1.1752150e-04                1    0.0000000e+00    7.7342280e-05    0.0000000e+00    0.0000000e+00    0.0000000e+00    0.0000000e+00                1    6.0024323e-02                2    0.0000000e+00    1.6000000e-06    0.0000000e+00    0.0000000e+00    0.0000000e+00    0.0000000e+00                1    5.3495540e-02 
   3.7412601e+01             2529             2529    8.7074193e-09    8.7074193e-09    1.1875495e-04    4.0591837e-05    6.6242585e-05    1.1754408e-04                1    0.0000000e+00    7.7342280e-05    0.0000000e+00    0.0000000e+00    0.0000000e+00    0.0000000e+00                1    6.0186649e-02                2    0.0000000e+00    1.6000000e-06    0.0000000e+00    0.0000000e+00    0.0000000e+00    0.0000000e+00                1    5.3581994e-02 
   3.7512680e+01             2518             2518    8.6921701e-09    8.6921701e-09    1.1846600e-04    4.0717996e-05    6.5986218e-05    1.1718762e-04                1    0.0000000e+00    7.7342280e-05    0.0000000e+00    0.0000000e+00    0.0000000e+00    0.0000000e+00                1    6.0285862e-02                2    0.0000000e+00    1.6000000e-06    0.0000000e+00    0.0000000e+00    0.0000000e+00    0.0000000e+00                1    5.3666432e-02 
   3.7611860e+01             2503             2503    8.6746707e-09    8.6746707e-09    1.1889624e-04    4.0803374e-05    6.6010561e-05    1.1708828e-04                1    0.0000000e+00    7.7342280e-05    0.0000000e+00    0.0000000e+00    0.0000000e+00    0.0000000e+00                1    6.0383757e-02                2    0.0000000e+00    1.6000000e-06    0.0000000e+00    0.0000000e+00    0.0000000e+00    0.0000000e+00                1    5.3691976e-02 
   3.7714588e+01             2488             2488    8.6563581e-09    8.6563581e-09    1.1929807e-04    4.0859069e-05    6.5980926e-05    1.1754684e-04                1    0.0000000e+00    7.7342280e-05    0.0000000e+00    0.0000000e+00    0.0000000e+00    0.0000000e+00                1    6.0484488e-02                2    0.0000000e+00    1.6000000e-06    0.0000000e+00    0.0000000e+00    0.0000000e+00    0.0000000e+00                1    5.3778340e-02 
   3.7817445e+01             2473             2473    8.6382514e-09    8.6382514e-09    1.1923966e-04    4.1099979e-05    6.6312289e-05    1.1740039e-04                1    0.0000000e+00    7.7342280e-05    0.0000000e+00    0.0000000e+00    0.0000000e+00    0.0000000e+00                1    6.0645755e-02                2    0.0000000e+00    1.6000000e-06    0.0000000e+00    0.0000000e+00    0.0000000e+00    0.0000000e+00                1    5.3864633e-02 
   3.7920433e+01             2463             2463    8.6198483e-09    8.6198483e-09    1.1929114e-04    4.0988493e-05    6.6224015e-05    1.1735915e-04                1    0.0000000e+00    7.7342280e-05    0.0000000e+00    0.0000000e+00    0.0000000e+00    0.0000000e+00                1    6.0745604e-02                2    0.0000000e+00    1.6000000e-06    0.0000000e+00    0.0000000e+00    0.0000000e+00    0.0000000e+00                1    5.3892521e-02 
   3.8023556e+01             2449             2449    8.6003283e-09    8.6003283e-09    1.1989570e-04    4.1001435e-05    6.5736584e-05    1.1721243e-04                1    0.0000000e+00    7.7342280e-05    0.0000000e+00    0.0000000e+00    0.0000000e+00    0.0000000e+00                1    6.0875501e-02                2    0.0000000e+00    1.6000000e-06    0.0000000e+00    0.0000000e+00    0.0000000e+00    0.0000000e+00                1    5.3920117e-02 
   3.8126810e+01             2443             2443    8.5863495e-09    8.5863495e-09    1.1987982e-04    4.1389255e-05    6.6155724e-05    1.1769675e-04                1    0.0000000e+00    7.7342280e-05    0.0000000e+00    0.0000000e+00    0.0000000e+00    0.0000000e+00                1    6.0934117e-02                2    0.0000000e+00    1.6000000e-06    0.0000000e+00    0.0000000e+00    0.0000000e+00    0.0000000e+00                1    5.4005852e-02 
   3.8230197e+01             2430             2430    8.5667248e-09    8.5667248e-09    1.1995126e-04    4.1207542e-05    6.5978209e-05    1.1752798e-04                1    0.0000000e+00    7.7342280e-05    0.0000000e+00    0.0000000e+00    0.0000000e+00    0.0000000e+00                1    6.0931804e-02                2    0.0000000e+00    1.6000000e-06    0.0000000e+00    0.0000000e+00    0.0000000e+00    0.0000000e+00                1    5.4032606e-02 
   3.8333712e+01             2425             2425    8.5523879e-09    8.5523879e-09    1.2000770e-04    4.1386391e-05    6.5637568e-05    1.1770627e-04                1    0.0000000e+00    7.7342280e-05    0.0000000e+00    0.0000000e+00    0.0000000e+00    0.0000000e+00                1    6.0990777e-02                2    0.0000000e+00    1.6000000e-06    0.0000000e+00    0.0000000e+00    0.0000000e+00    0.0000000e+00                1    5.4117609e-02 
   3.8437360e+01             2399             2399    8.5270063e-09    8.5270063e-09    1.2015344e-04    4.1235331e-05    6.6201215e-05    1.1755961e-04                1    0.0000000e+00    7.7342280e-05    0.0000000e+00    0.0000000e+00    0.0000000e+00    0.0000000e+00                1    6.0988946e-02                2    0.0000000e+00    1.6000000e-06    0.0000000e+00    0.0000000e+00    0.0000000e+00    0.0000000e+00                1    5.4143587e-02 
   3.8541140e+01             2382             2382    8.5077485e-09    8.5077485e-09    1.1984246e-04    4.1222557e-05    6.6238095e-05    1.1769863e-04                1    0.0000000e+00    7.7342280e-05    0.0000000e+00    0.0000000e+00    0.0000000e+00    0.0000000e+00                1    6.0987562e-02                2    0.0000000e+00    1.6000000e-06    0.0000000e+00    0.0000000e+00    0.0000000e+00    0.0000000e+00                1    5.4228135e-02 
   3.8645047e+01             2366             2366    8.4886447e-09    8.4886447e-09    1.2023366e-04    4.1188317e-05    6.6194348e-05    1.1763533e-04                1    0.0000000e+00    7.7342280e-05    0.0000000e+00    0.0000000e+00    0.0000000e+00    0.0000000e+00                1    6.0986368e-02                2    0.0000000e+00    1.6000000e-06    0.0000000e+00    0.0000000e+00    0.0000000e+00    0.0000000e+00                1    5.4312579e-02 
   3.8749088e+01             2349             2349    8.4670265e-09    8.4670265e-09    1.1986249e-04    4.1677400e-05    6.5917359e-05    1.1724903e-04                1    0.0000000e+00    7.7342280e-05    0.0000000e+00    0.0000000e+00    0.0000000e+00    0.0000000e+00                1    6.0985139e-02                2    0.0000000e+00    1.6000000e-06    0.0000000e+00    0.0000000e+00    0.0000000e+00    0.0000000e+00                1    5.4337723e-02 
   3.8801155e+01             2346             2346    8.4598182e-09    8.4598182e-09    1.1981894e-04    4.1049209e-05    6.6006013e-05    1.1734572e-04                1    0.0000000e+00    7.7342280e-05    0.0000000e+00    0.0000000e+00    0.0000000e+00    0.0000000e+00                1    6.0984560e-02                2    0.0000000e+00    1.6000000e-06    0.0000000e+00    0.0000000e+00    0.0000000e+00    0.0000000e+00                1    5.4379549e-02 
   3.8905389e+01             2336             2336    8.4433436e-09    8.4433436e-09    1.2057770e-04    4.1140731e-05    6.6030589e-05    1.1731878e-04                1    0.0000000e+00    7.7342280e-05    0.0000000e+00    0.0000000e+00    0.0000000e+00    0.0000000e+00                1    6.1044670e-02                2    0.0000000e+00    1.6000000e-06    0.0000000e+00    0.0000000e+00    0.0000000e+00    0.0000000e+00                1    5.4403682e-02 
   3.9009750e+01             2329             2329    8.4281776e-09    8.4281776e-09    1.2043639e-04    4.1644009e-05    6.5747125e-05    1.1771947e-04                1    0.0000000e+00    7.7342280e-05    0.0000000e+00    0.0000000e+00    0.0000000e+00    0.0000000e+00                1    6.1064770e-02                2    0.0000000e+00    1.6000000e-06    0.0000000e+00    0.0000000e+00    0.0000000e+00    0.0000000e+00                1    5.4486886e-02 
   3.9114246e+01             2323             2323    8.4133954e-09    8.4133954e-09    1.2051888e-04    4.1391138e-05    6.6221133e-05    1.1738597e-04                1    0.0000000e+00    7.7342280e-05    0.0000000e+00    0.0000000e+00    0.0000000e+00    0.0000000e+00                1    6.1071622e-02                2    0.0000000e+00    1.6000000e-06    0.0000000e+00    0.0000000e+00    0.0000000e+00    0.0000000e+00                1    5.4570054e-02 
   3.9218771e+01             2312             2312    8.3980036e-09    8.3980036e-09    1.2072077e-04    4.1295075e-05    6.6055166e-05    1.1707596e-04                1    0.0000000e+00    7.7342280e-05    0.0000000e+00    0.0000000e+00    0.0000000e+00    0.0000000e+00                1    6.1068261e-02                2    0.0000000e+00    1.6000000e-06    0.0000000e+00    0.0000000e+00    0.0000000e+00    0.0000000e+00                1    5.4652627e-02 
   3.9323272e+01             2298             2298    8.3788229e-09    8.3788229e-09    1.1885305e-04    4.1466454e-05    6.5662764e-05    1.1707992e-04                1    0.0000000e+00    7.7342280e-05    0.0000000e+00    0.0000000e+00    0.0000000e+00    0.0000000e+00                1    6.1126319e-02                2    0.0000000e+00    1.6000000e-06    0.0000000e+00    0.0000000e+00    0.0000000e+00    0.0000000e+00                1    5.4734917e-02 
   3.9428155e+01             2287             2287    8.3612263e-09    8.3612263e-09    1.1907123e-04    4.1334235e-05    6.5530653e-05    1.1770418e-04                1    0.0000000e+00    7.7342280e-05    0.0000000e+00    0.0000000e+00    0.0000000e+00    0.0000000e+00                1    6.1181403e-02                2    0.0000000e+00    1.6000000e-06    0.0000000e+00    0.0000000e+00    0.0000000e+00    0.0000000e+00                1    5.4757759e-02 
   3.9533176e+01             2281             2281    8.3480191e-09    8.3480191e-09    1.1915900e-04    4.1194983e-05    6.6147567e-05    1.1756501e-04                1    0.0000000e+00    7.7342280e-05    0.0000000e+00    0.0000000e+00    0.0000000e+00    0.0000000e+00                1    6.1238121e-02                2    0.0000000e+00    1.6000000e-06    0.0000000e+00    0.0000000e+00    0.0000000e+00    0.0000000e+00                1    5.4840166e-02 
   3.9638140e+01             2270             2270    8.3307554e-09    8.3307554e-09    1.1722747e-04    4.1053182e-05    6.6006073e-05    1.1742415e-04                1    0.0000000e+00    7.7342280e-05    0.0000000e+00    0.0000000e+00    0.0000000e+00    0.0000000e+00                1    6.1242280e-02                2    0.0000000e+00    1.6000000e-06    0.0000000e+00    0.0000000e+00    0.0000000e+00    0.0000000e+00                1    5.4922341e-02 
   3.9743423e+01             2260             2260    8.3155702e-09    8.3155702e-09    1.1726910e-04    4.0905401e-05    6.5858861e-05    1.1727811e-04                1    0.0000000e+00    7.7342280e-05    0.0000000e+00    0.0000000e+00    0.0000000e+00    0.0000000e+00                1    6.1295120e-02                2    0.0000000e+00    1.6000000e-06    0.0000000e+00    0.0000000e+00    0.0000000e+00    0.0000000e+00                1    5.4944414e-02 
   3.9848837e+01             2251             2251    8.2998379e-09    8.2998379e-09    1.1728207e-04    4.0750792e-05    6.5705151e-05    1.1712625e-04                1    0.0000000e+00    7.7342280e-05    0.0000000e+00    0.0000000e+00    0.0000000e+00    0.0000000e+00                1    6.1286297e-02                2    0.0000000e+00    1.6000000e-06    0.0000000e+00    0.0000000e+00    0.0000000e+00    0.0000000e+00                1    5.5026175e-02
[truncated: 194,121 more chars]
