# Supplementary material for: Research on combustion and emissions of heavy duty diesel engines under low-speed and low-load conditions in low temperature environments
Source: PLoS One. 2025 Feb 21;20(2):e0318933. doi: 10.1371/journal.pone.0318933 (PMC11844864; doi:10.1371/journal.pone.0318933)
Supplement: S1 File — (ZIP) [file pone.0318933.s001.zip › 1000rpm_30%/3-tigaojinqiwendu/Tin342K/spray_ecn.out]

# CONVERGE Release Build 2.3.20/  Jan 30, 2017        Run Date:Thu Aug 31 20:48:15 2023
# column       1                2                3                4                5                6                7                8                9               10               11               12               13               14               15 
#          Crank           Inj_No           Noz_No    Spray_Penet90    Spray_Penet95    Spray_Penet97    Spray_Penet99      Vapor_Penet           Inj_No           Noz_No    Spray_Penet90    Spray_Penet95    Spray_Penet97    Spray_Penet99      Vapor_Penet 
#          (DEG)               ##               ##              (m)              (m)              (m)              (m)              (m)               ##               ##              (m)              (m)              (m)              (m)              (m) 
#
  -1.4600000e+02                1                1    0.0000000e+00    0.0000000e+00    0.0000000e+00    0.0000000e+00    0.0000000e+00                2                1    0.0000000e+00    0.0000000e+00    0.0000000e+00    0.0000000e+00    0.0000000e+00 
  -1.4587230e+02                1                1    0.0000000e+00    0.0000000e+00    0.0000000e+00    0.0000000e+00    0.0000000e+00                2                1    0.0000000e+00    0.0000000e+00    0.0000000e+00    0.0000000e+00    0.0000000e+00 
  -1.4579372e+02                1                1    0.0000000e+00    0.0000000e+00    0.0000000e+00    0.0000000e+00    0.0000000e+00                2                1    0.0000000e+00    0.0000000e+00    0.0000000e+00    0.0000000e+00    0.0000000e+00 
  -1.4567094e+02                1                1    0.0000000e+00    0.0000000e+00    0.0000000e+00    0.0000000e+00    0.0000000e+00                2                1    0.0000000e+00    0.0000000e+00    0.0000000e+00    0.0000000e+00    0.0000000e+00 
  -1.4558567e+02                1                1    0.0000000e+00    0.0000000e+00    0.0000000e+00    0.0000000e+00    0.0000000e+00                2                1    0.0000000e+00    0.0000000e+00    0.0000000e+00    0.0000000e+00    0.0000000e+00 
  -1.4547909e+02                1                1    0.0000000e+00    0.0000000e+00    0.0000000e+00    0.0000000e+00    0.0000000e+00                2                1    0.0000000e+00    0.0000000e+00    0.0000000e+00    0.0000000e+00    0.0000000e+00 
  -1.4534587e+02                1                1    0.0000000e+00    0.0000000e+00    0.0000000e+00    0.0000000e+00    0.0000000e+00                2                1    0.0000000e+00    0.0000000e+00    0.0000000e+00    0.0000000e+00    0.0000000e+00 
  -1.4517933e+02                1                1    0.0000000e+00    0.0000000e+00    0.0000000e+00    0.0000000e+00    0.0000000e+00                2                1    0.0000000e+00    0.0000000e+00    0.0000000e+00    0.0000000e+00    0.0000000e+00 
  -1.4497117e+02                1                1    0.0000000e+00    0.0000000e+00    0.0000000e+00    0.0000000e+00    0.0000000e+00                2                1    0.0000000e+00    0.0000000e+00    0.0000000e+00    0.0000000e+00    0.0000000e+00 
  -1.4471096e+02                1                1    0.0000000e+00    0.0000000e+00    0.0000000e+00    0.0000000e+00    0.0000000e+00                2                1    0.0000000e+00    0.0000000e+00    0.0000000e+00    0.0000000e+00    0.0000000e+00 
  -1.4438570e+02                1                1    0.0000000e+00    0.0000000e+00    0.0000000e+00    0.0000000e+00    0.0000000e+00                2                1    0.0000000e+00    0.0000000e+00    0.0000000e+00    0.0000000e+00    0.0000000e+00 
  -1.4397912e+02                1                1    0.0000000e+00    0.0000000e+00    0.0000000e+00    0.0000000e+00    0.0000000e+00                2                1    0.0000000e+00    0.0000000e+00    0.0000000e+00    0.0000000e+00    0.0000000e+00 
  -1.4347090e+02                1                1    0.0000000e+00    0.0000000e+00    0.0000000e+00    0.0000000e+00    0.0000000e+00                2                1    0.0000000e+00    0.0000000e+00    0.0000000e+00    0.0000000e+00    0.0000000e+00 
  -1.4287090e+02                1                1    0.0000000e+00    0.0000000e+00    0.0000000e+00    0.0000000e+00    0.0000000e+00                2                1    0.0000000e+00    0.0000000e+00    0.0000000e+00    0.0000000e+00    0.0000000e+00 
  -1.4227090e+02                1                1    0.0000000e+00    0.0000000e+00    0.0000000e+00    0.0000000e+00    0.0000000e+00                2                1    0.0000000e+00    0.0000000e+00    0.0000000e+00    0.0000000e+00    0.0000000e+00 
  -1.4167090e+02                1                1    0.0000000e+00    0.0000000e+00    0.0000000e+00    0.0000000e+00    0.0000000e+00                2                1    0.0000000e+00    0.0000000e+00    0.0000000e+00    0.0000000e+00    0.0000000e+00 
  -1.4107090e+02                1                1    0.0000000e+00    0.0000000e+00    0.0000000e+00    0.0000000e+00    0.0000000e+00                2                1    0.0000000e+00    0.0000000e+00    0.0000000e+00    0.0000000e+00    0.0000000e+00 
  -1.4047090e+02                1                1    0.0000000e+00    0.0000000e+00    0.0000000e+00    0.0000000e+00    0.0000000e+00                2                1    0.0000000e+00    0.0000000e+00    0.0000000e+00    0.0000000e+00    0.0000000e+00 
  -1.3987090e+02                1                1    0.0000000e+00    0.0000000e+00    0.0000000e+00    0.0000000e+00    0.0000000e+00                2                1    0.0000000e+00    0.0000000e+00    0.0000000e+00    0.0000000e+00    0.0000000e+00 
  -1.3927090e+02                1                1    0.0000000e+00    0.0000000e+00    0.0000000e+00    0.0000000e+00    0.0000000e+00                2                1    0.0000000e+00    0.0000000e+00    0.0000000e+00    0.0000000e+00    0.0000000e+00 
  -1.3867090e+02                1                1    0.0000000e+00    0.0000000e+00    0.0000000e+00    0.0000000e+00    0.0000000e+00                2                1    0.0000000e+00    0.0000000e+00    0.0000000e+00    0.0000000e+00    0.0000000e+00 
  -1.3807090e+02                1                1    0.0000000e+00    0.0000000e+00    0.0000000e+00    0.0000000e+00    0.0000000e+00                2                1    0.0000000e+00    0.0000000e+00    0.0000000e+00    0.0000000e+00    0.0000000e+00 
  -1.3747090e+02                1                1    0.0000000e+00    0.0000000e+00    0.0000000e+00    0.0000000e+00    0.0000000e+00                2                1    0.0000000e+00    0.0000000e+00    0.0000000e+00    0.0000000e+00    0.0000000e+00 
  -1.3687090e+02                1                1    0.0000000e+00    0.0000000e+00    0.0000000e+00    0.0000000e+00    0.0000000e+00                2                1    0.0000000e+00    0.0000000e+00    0.0000000e+00    0.0000000e+00    0.0000000e+00 
  -1.3627090e+02                1                1    0.0000000e+00    0.0000000e+00    0.0000000e+00    0.0000000e+00    0.0000000e+00                2                1    0.0000000e+00    0.0000000e+00    0.0000000e+00    0.0000000e+00    0.0000000e+00 
  -1.3567090e+02                1                1    0.0000000e+00    0.0000000e+00    0.0000000e+00    0.0000000e+00    0.0000000e+00                2                1    0.0000000e+00    0.0000000e+00    0.0000000e+00    0.0000000e+00    0.0000000e+00 
  -1.3507090e+02                1                1    0.0000000e+00    0.0000000e+00    0.0000000e+00    0.0000000e+00    0.0000000e+00                2                1    0.0000000e+00    0.0000000e+00    0.0000000e+00    0.0000000e+00    0.0000000e+00 
  -1.3447090e+02                1                1    0.0000000e+00    0.0000000e+00    0.0000000e+00    0.0000000e+00    0.0000000e+00                2                1    0.0000000e+00    0.0000000e+00    0.0000000e+00    0.0000000e+00    0.0000000e+00 
  -1.3387090e+02                1                1    0.0000000e+00    0.0000000e+00    0.0000000e+00    0.0000000e+00    0.0000000e+00                2                1    0.0000000e+00    0.0000000e+00    0.0000000e+00    0.0000000e+00    0.0000000e+00 
  -1.3327090e+02                1                1    0.0000000e+00    0.0000000e+00    0.0000000e+00    0.0000000e+00    0.0000000e+00                2                1    0.0000000e+00    0.0000000e+00    0.0000000e+00    0.0000000e+00    0.0000000e+00 
  -1.3267090e+02                1                1    0.0000000e+00    0.0000000e+00    0.0000000e+00    0.0000000e+00    0.0000000e+00                2                1    0.0000000e+00    0.0000000e+00    0.0000000e+00    0.0000000e+00    0.0000000e+00 
  -1.3207090e+02                1                1    0.0000000e+00    0.0000000e+00    0.0000000e+00    0.0000000e+00    0.0000000e+00                2                1    0.0000000e+00    0.0000000e+00    0.0000000e+00    0.0000000e+00    0.0000000e+00 
  -1.3147090e+02                1                1    0.0000000e+00    0.0000000e+00    0.0000000e+00    0.0000000e+00    0.0000000e+00                2                1    0.0000000e+00    0.0000000e+00    0.0000000e+00    0.0000000e+00    0.0000000e+00 
  -1.3087090e+02                1                1    0.0000000e+00    0.0000000e+00    0.0000000e+00    0.0000000e+00    0.0000000e+00                2                1    0.0000000e+00    0.0000000e+00    0.0000000e+00    0.0000000e+00    0.0000000e+00 
  -1.3027090e+02                1                1    0.0000000e+00    0.0000000e+00    0.0000000e+00    0.0000000e+00    0.0000000e+00                2                1    0.0000000e+00    0.0000000e+00    0.0000000e+00    0.0000000e+00    0.0000000e+00 
  -1.2967090e+02                1                1    0.0000000e+00    0.0000000e+00    0.0000000e+00    0.0000000e+00    0.0000000e+00                2                1    0.0000000e+00    0.0000000e+00    0.0000000e+00    0.0000000e+00    0.0000000e+00 
  -1.2907090e+02                1                1    0.0000000e+00    0.0000000e+00    0.0000000e+00    0.0000000e+00    0.0000000e+00                2                1    0.0000000e+00    0.0000000e+00    0.0000000e+00    0.0000000e+00    0.0000000e+00 
  -1.2847090e+02                1                1    0.0000000e+00    0.0000000e+00    0.0000000e+00    0.0000000e+00    0.0000000e+00                2                1    0.0000000e+00    0.0000000e+00    0.0000000e+00    0.0000000e+00    0.0000000e+00 
  -1.2787090e+02                1                1    0.0000000e+00    0.0000000e+00    0.0000000e+00    0.0000000e+00    0.0000000e+00                2                1    0.0000000e+00    0.0000000e+00    0.0000000e+00    0.0000000e+00    0.0000000e+00 
  -1.2727090e+02                1                1    0.0000000e+00    0.0000000e+00    0.0000000e+00    0.0000000e+00    0.0000000e+00                2                1    0.0000000e+00    0.0000000e+00    0.0000000e+00    0.0000000e+00    0.0000000e+00 
  -1.2667090e+02                1                1    0.0000000e+00    0.0000000e+00    0.0000000e+00    0.0000000e+00    0.0000000e+00                2                1    0.0000000e+00    0.0000000e+00    0.0000000e+00    0.0000000e+00    0.0000000e+00 
  -1.2607090e+02                1                1    0.0000000e+00    0.0000000e+00    0.0000000e+00    0.0000000e+00    0.0000000e+00                2                1    0.0000000e+00    0.0000000e+00    0.0000000e+00    0.0000000e+00    0.0000000e+00 
  -1.2547090e+02                1                1    0.0000000e+00    0.0000000e+00    0.0000000e+00    0.0000000e+00    0.0000000e+00                2                1    0.0000000e+00    0.0000000e+00    0.0000000e+00    0.0000000e+00    0.0000000e+00 
  -1.2487090e+02                1                1    0.0000000e+00    0.0000000e+00    0.0000000e+00    0.0000000e+00    0.0000000e+00                2                1    0.0000000e+00    0.0000000e+00    0.0000000e+00    0.0000000e+00    0.0000000e+00 
  -1.2427090e+02                1                1    0.0000000e+00    0.0000000e+00    0.0000000e+00    0.0000000e+00    0.0000000e+00                2                1    0.0000000e+00    0.0000000e+00    0.0000000e+00    0.0000000e+00    0.0000000e+00 
  -1.2367090e+02                1                1    0.0000000e+00    0.0000000e+00    0.0000000e+00    0.0000000e+00    0.0000000e+00                2                1    0.0000000e+00    0.0000000e+00    0.0000000e+00    0.0000000e+00    0.0000000e+00 
  -1.2307090e+02                1                1    0.0000000e+00    0.0000000e+00    0.0000000e+00    0.0000000e+00    0.0000000e+00                2                1    0.0000000e+00    0.0000000e+00    0.0000000e+00    0.0000000e+00    0.0000000e+00 
  -1.2247090e+02                1                1    0.0000000e+00    0.0000000e+00    0.0000000e+00    0.0000000e+00    0.0000000e+00                2                1    0.0000000e+00    0.0000000e+00    0.0000000e+00    0.0000000e+00    0.0000000e+00 
  -1.2187090e+02                1                1    0.0000000e+00    0.0000000e+00    0.0000000e+00    0.0000000e+00    0.0000000e+00                2                1    0.0000000e+00    0.0000000e+00    0.0000000e+00    0.0000000e+00    0.0000000e+00 
  -1.2127090e+02                1                1    0.0000000e+00    0.0000000e+00    0.0000000e+00    0.0000000e+00    0.0000000e+00                2                1    0.0000000e+00    0.0000000e+00    0.0000000e+00    0.0000000e+00    0.0000000e+00 
  -1.2067611e+02                1                1    0.0000000e+00    0.0000000e+00    0.0000000e+00    0.0000000e+00    0.0000000e+00                2                1    0.0000000e+00    0.0000000e+00    0.0000000e+00    0.0000000e+00    0.0000000e+00 
  -1.2008717e+02                1                1    0.0000000e+00    0.0000000e+00    0.0000000e+00    0.0000000e+00    0.0000000e+00                2                1    0.0000000e+00    0.0000000e+00    0.0000000e+00    0.0000000e+00    0.0000000e+00 
  -1.1950389e+02                1                1    0.0000000e+00    0.0000000e+00    0.0000000e+00    0.0000000e+00    0.0000000e+00                2                1    0.0000000e+00    0.0000000e+00    0.0000000e+00    0.0000000e+00    0.0000000e+00 
  -1.1892610e+02                1                1    0.0000000e+00    0.0000000e+00    0.0000000e+00    0.0000000e+00    0.0000000e+00                2                1    0.0000000e+00    0.0000000e+00    0.0000000e+00    0.0000000e+00    0.0000000e+00 
  -1.1835364e+02                1                1    0.0000000e+00    0.0000000e+00    0.0000000e+00    0.0000000e+00    0.0000000e+00                2                1    0.0000000e+00    0.0000000e+00    0.0000000e+00    0.0000000e+00    0.0000000e+00 
  -1.1778632e+02                1                1    0.0000000e+00    0.0000000e+00    0.0000000e+00    0.0000000e+00    0.0000000e+00                2                1    0.0000000e+00    0.0000000e+00    0.0000000e+00    0.0000000e+00    0.0000000e+00 
  -1.1722396e+02                1                1    0.0000000e+00    0.0000000e+00    0.0000000e+00    0.0000000e+00    0.0000000e+00                2                1    0.0000000e+00    0.0000000e+00    0.0000000e+00    0.0000000e+00    0.0000000e+00 
  -1.1666646e+02                1                1    0.0000000e+00    0.0000000e+00    0.0000000e+00    0.0000000e+00    0.0000000e+00                2                1    0.0000000e+00    0.0000000e+00    0.0000000e+00    0.0000000e+00    0.0000000e+00 
  -1.1611365e+02                1                1    0.0000000e+00    0.0000000e+00    0.0000000e+00    0.0000000e+00    0.0000000e+00                2                1    0.0000000e+00    0.0000000e+00    0.0000000e+00    0.0000000e+00    0.0000000e+00 
  -1.1556538e+02                1                1    0.0000000e+00    0.0000000e+00    0.0000000e+00    0.0000000e+00    0.0000000e+00                2                1    0.0000000e+00    0.0000000e+00    0.0000000e+00    0.0000000e+00    0.0000000e+00 
  -1.1502155e+02                1                1    0.0000000e+00    0.0000000e+00    0.0000000e+00    0.0000000e+00    0.0000000e+00                2                1    0.0000000e+00    0.0000000e+00    0.0000000e+00    0.0000000e+00    0.0000000e+00 
  -1.1448200e+02                1                1    0.0000000e+00    0.0000000e+00    0.0000000e+00    0.0000000e+00    0.0000000e+00                2                1    0.0000000e+00    0.0000000e+00    0.0000000e+00    0.0000000e+00    0.0000000e+00 
  -1.1394661e+02                1                1    0.0000000e+00    0.0000000e+00    0.0000000e+00    0.0000000e+00    0.0000000e+00                2                1    0.0000000e+00    0.0000000e+00    0.0000000e+00    0.0000000e+00    0.0000000e+00 
  -1.1341530e+02                1                1    0.0000000e+00    0.0000000e+00    0.0000000e+00    0.0000000e+00    0.0000000e+00                2                1    0.0000000e+00    0.0000000e+00    0.0000000e+00    0.0000000e+00    0.0000000e+00 
  -1.1288790e+02                1                1    0.0000000e+00    0.0000000e+00    0.0000000e+00    0.0000000e+00    0.0000000e+00                2                1    0.0000000e+00    0.0000000e+00    0.0000000e+00    0.0000000e+00    0.0000000e+00 
  -1.1236435e+02                1                1    0.0000000e+00    0.0000000e+00    0.0000000e+00    0.0000000e+00    0.0000000e+00                2                1    0.0000000e+00    0.0000000e+00    0.0000000e+00    0.0000000e+00    0.0000000e+00 
  -1.1184453e+02                1                1    0.0000000e+00    0.0000000e+00    0.0000000e+00    0.0000000e+00    0.0000000e+00                2                1    0.0000000e+00    0.0000000e+00    0.0000000e+00    0.0000000e+00    0.0000000e+00 
  -1.1132833e+02                1                1    0.0000000e+00    0.0000000e+00    0.0000000e+00    0.0000000e+00    0.0000000e+00                2                1    0.0000000e+00    0.0000000e+00    0.0000000e+00    0.0000000e+00    0.0000000e+00 
  -1.1081566e+02                1                1    0.0000000e+00    0.0000000e+00    0.0000000e+00    0.0000000e+00    0.0000000e+00                2                1    0.0000000e+00    0.0000000e+00    0.0000000e+00    0.0000000e+00    0.0000000e+00 
  -1.1030642e+02                1                1    0.0000000e+00    0.0000000e+00    0.0000000e+00    0.0000000e+00    0.0000000e+00                2                1    0.0000000e+00    0.0000000e+00    0.0000000e+00    0.0000000e+00    0.0000000e+00 
  -1.0980052e+02                1                1    0.0000000e+00    0.0000000e+00    0.0000000e+00    0.0000000e+00    0.0000000e+00                2                1    0.0000000e+00    0.0000000e+00    0.0000000e+00    0.0000000e+00    0.0000000e+00 
  -1.0929789e+02                1                1    0.0000000e+00    0.0000000e+00    0.0000000e+00    0.0000000e+00    0.0000000e+00                2                1    0.0000000e+00    0.0000000e+00    0.0000000e+00    0.0000000e+00    0.0000000e+00 
  -1.0879844e+02                1                1    0.0000000e+00    0.0000000e+00    0.0000000e+00    0.0000000e+00    0.0000000e+00                2                1    0.0000000e+00    0.0000000e+00    0.0000000e+00    0.0000000e+00    0.0000000e+00 
  -1.0830207e+02                1                1    0.0000000e+00    0.0000000e+00    0.0000000e+00    0.0000000e+00    0.0000000e+00                2                1    0.0000000e+00    0.0000000e+00    0.0000000e+00    0.0000000e+00    0.0000000e+00 
  -1.0780872e+02                1                1    0.0000000e+00    0.0000000e+00    0.0000000e+00    0.0000000e+00    0.0000000e+00                2                1    0.0000000e+00    0.0000000e+00    0.0000000e+00    0.0000000e+00    0.0000000e+00 
  -1.0731831e+02                1                1    0.0000000e+00    0.0000000e+00    0.0000000e+00    0.0000000e+00    0.0000000e+00                2                1    0.0000000e+00    0.0000000e+00    0.0000000e+00    0.0000000e+00    0.0000000e+00 
  -1.0683077e+02                1                1    0.0000000e+00    0.0000000e+00    0.0000000e+00    0.0000000e+00    0.0000000e+00                2                1    0.0000000e+00    0.0000000e+00    0.0000000e+00    0.0000000e+00    0.0000000e+00 
  -1.0634601e+02                1                1    0.0000000e+00    0.0000000e+00    0.0000000e+00    0.0000000e+00    0.0000000e+00                2                1    0.0000000e+00    0.0000000e+00    0.0000000e+00    0.0000000e+00    0.0000000e+00 
  -1.0586398e+02                1                1    0.0000000e+00    0.0000000e+00    0.0000000e+00    0.0000000e+00    0.0000000e+00                2                1    0.0000000e+00    0.0000000e+00    0.0000000e+00    0.0000000e+00    0.0000000e+00 
  -1.0538460e+02                1                1    0.0000000e+00    0.0000000e+00    0.0000000e+00    0.0000000e+00    0.0000000e+00                2                1    0.0000000e+00    0.0000000e+00    0.0000000e+00    0.0000000e+00    0.0000000e+00 
  -1.0490780e+02                1                1    0.0000000e+00    0.0000000e+00    0.0000000e+00    0.0000000e+00    0.0000000e+00                2                1    0.0000000e+00    0.0000000e+00    0.0000000e+00    0.0000000e+00    0.0000000e+00 
  -1.0443354e+02                1                1    0.0000000e+00    0.0000000e+00    0.0000000e+00    0.0000000e+00    0.0000000e+00                2                1    0.0000000e+00    0.0000000e+00    0.0000000e+00    0.0000000e+00    0.0000000e+00 
  -1.0396174e+02                1                1    0.0000000e+00    0.0000000e+00    0.0000000e+00    0.0000000e+00    0.0000000e+00                2                1    0.0000000e+00    0.0000000e+00    0.0000000e+00    0.0000000e+00    0.0000000e+00 
  -1.0349235e+02                1                1    0.0000000e+00    0.0000000e+00    0.0000000e+00    0.0000000e+00    0.0000000e+00                2                1    0.0000000e+00    0.0000000e+00    0.0000000e+00    0.0000000e+00    0.0000000e+00 
  -1.0302529e+02                1                1    0.0000000e+00    0.0000000e+00    0.0000000e+00    0.0000000e+00    0.0000000e+00                2                1    0.0000000e+00    0.0000000e+00    0.0000000e+00    0.0000000e+00    0.0000000e+00 
  -1.0256053e+02                1                1    0.0000000e+00    0.0000000e+00    0.0000000e+00    0.0000000e+00    0.0000000e+00                2                1    0.0000000e+00    0.0000000e+00    0.0000000e+00    0.0000000e+00    0.0000000e+00 
  -1.0209800e+02                1                1    0.0000000e+00    0.0000000e+00    0.0000000e+00    0.0000000e+00    0.0000000e+00                2                1    0.0000000e+00    0.0000000e+00    0.0000000e+00    0.0000000e+00    0.0000000e+00 
  -1.0163764e+02                1                1    0.0000000e+00    0.0000000e+00    0.0000000e+00    0.0000000e+00    0.0000000e+00                2                1    0.0000000e+00    0.0000000e+00    0.0000000e+00    0.0000000e+00    0.0000000e+00 
  -1.0117943e+02                1                1    0.0000000e+00    0.0000000e+00    0.0000000e+00    0.0000000e+00    0.0000000e+00                2                1    0.0000000e+00    0.0000000e+00    0.0000000e+00    0.0000000e+00    0.0000000e+00 
  -1.0072328e+02                1                1    0.0000000e+00    0.0000000e+00    0.0000000e+00    0.0000000e+00    0.0000000e+00                2                1    0.0000000e+00    0.0000000e+00    0.0000000e+00    0.0000000e+00    0.0000000e+00 
  -1.0026915e+02                1                1    0.0000000e+00    0.0000000e+00    0.0000000e+00    0.0000000e+00    0.0000000e+00                2                1    0.0000000e+00    0.0000000e+00    0.0000000e+00    0.0000000e+00    0.0000000e+00 
  -9.9817011e+01                1                1    0.0000000e+00    0.0000000e+00    0.0000000e+00    0.0000000e+00    0.0000000e+00                2                1    0.0000000e+00    0.0000000e+00    0.0000000e+00    0.0000000e+00    0.0000000e+00 
  -9.9366792e+01                1                1    0.0000000e+00    0.0000000e+00    0.0000000e+00    0.0000000e+00    0.0000000e+00                2                1    0.0000000e+00    0.0000000e+00    0.0000000e+00    0.0000000e+00    0.0000000e+00 
  -9.8918464e+01                1                1    0.0000000e+00    0.0000000e+00    0.0000000e+00    0.0000000e+00    0.0000000e+00                2                1    0.0000000e+00    0.0000000e+00    0.0000000e+00    0.0000000e+00    0.0000000e+00 
  -9.8471966e+01                1                1    0.0000000e+00    0.0000000e+00    0.0000000e+00    0.0000000e+00    0.0000000e+00                2                1    0.0000000e+00    0.0000000e+00    0.0000000e+00    0.0000000e+00    0.0000000e+00 
  -9.8027267e+01                1                1    0.0000000e+00    0.0000000e+00    0.0000000e+00    0.0000000e+00    0.0000000e+00                2                1    0.0000000e+00    0.0000000e+00    0.0000000e+00    0.0000000e+00    0.0000000e+00 
  -9.7584316e+01                1                1    0.0000000e+00    0.0000000e+00    0.0000000e+00    0.0000000e+00    0.0000000e+00                2                1    0.0000000e+00    0.0000000e+00    0.0000000e+00    0.0000000e+00    0.0000000e+00 
  -9.7143069e+01                1                1    0.0000000e+00    0.0000000e+00    0.0000000e+00    0.0000000e+00    0.0000000e+00                2                1    0.0000000e+00    0.0000000e+00    0.0000000e+00    0.0000000e+00    0.0000000e+00 
  -9.6703497e+01                1                1    0.0000000e+00    0.0000000e+00    0.0000000e+00    0.0000000e+00    0.0000000e+00                2                1    0.0000000e+00    0.0000000e+00    0.0000000e+00    0.0000000e+00    0.0000000e+00 
  -9.6265535e+01                1                1    0.0000000e+00    0.0000000e+00    0.0000000e+00    0.0000000e+00    0.0000000e+00                2                1    0.0000000e+00    0.0000000e+00    0.0000000e+00    0.0000000e+00    0.0000000e+00 
  -9.5829177e+01                1                1    0.0000000e+00    0.0000000e+00    0.0000000e+00    0.0000000e+00    0.0000000e+00                2                1    0.0000000e+00    0.0000000e+00    0.0000000e+00    0.0000000e+00    0.0000000e+00 
  -9.5394356e+01                1                1    0.0000000e+00    0.0000000e+00    0.0000000e+00    0.0000000e+00    0.0000000e+00                2                1    0.0000000e+00    0.0000000e+00    0.0000000e+00    0.0000000e+00    0.0000000e+00 
  -9.4961038e+01                1                1    0.0000000e+00    0.0000000e+00    0.0000000e+00    0.0000000e+00    0.0000000e+00                2                1    0.0000000e+00    0.0000000e+00    0.0000000e+00    0.0000000e+00    0.0000000e+00 
  -9.4529204e+01                1                1    0.0000000e+00    0.0000000e+00    0.0000000e+00    0.0000000e+00    0.0000000e+00                2                1    0.0000000e+00    0.0000000e+00    0.0000000e+00    0.0000000e+00    0.0000000e+00 
  -9.4098795e+01                1                1    0.0000000e+00    0.0000000e+00    0.0000000e+00    0.0000000e+00    0.0000000e+00                2                1    0.0000000e+00    0.0000000e+00    0.0000000e+00    0.0000000e+00    0.0000000e+00 
  -9.3669779e+01                1                1    0.0000000e+00    0.0000000e+00    0.0000000e+00    0.0000000e+00    0.0000000e+00                2                1    0.0000000e+00    0.0000000e+00    0.0000000e+00    0.0000000e+00    0.0000000e+00 
  -9.3242139e+01                1                1    0.0000000e+00    0.0000000e+00    0.0000000e+00    0.0000000e+00    0.0000000e+00                2                1    0.0000000e+00    0.0000000e+00    0.0000000e+00    0.0000000e+00    0.0000000e+00 
  -9.2815820e+01                1                1    0.0000000e+00    0.0000000e+00    0.0000000e+00    0.0000000e+00    0.0000000e+00                2                1    0.0000000e+00    0.0000000e+00    0.0000000e+00    0.0000000e+00    0.0000000e+00 
  -9.2390790e+01                1                1    0.0000000e+00    0.0000000e+00    0.0000000e+00    0.0000000e+00    0.0000000e+00                2                1    0.0000000e+00    0.0000000e+00    0.0000000e+00    0.0000000e+00    0.0000000e+00 
  -9.1967022e+01                1                1    0.0000000e+00    0.0000000e+00    0.0000000e+00    0.0000000e+00    0.0000000e+00                2                1    0.0000000e+00    0.0000000e+00    0.0000000e+00    0.0000000e+00    0.0000000e+00 
  -9.1544487e+01                1                1    0.0000000e+00    0.0000000e+00    0.0000000e+00    0.0000000e+00    0.0000000e+00                2                1    0.0000000e+00    0.0000000e+00    0.0000000e+00    0.0000000e+00    0.0000000e+00 
  -9.1123141e+01                1                1    0.0000000e+00    0.0000000e+00    0.0000000e+00    0.0000000e+00    0.0000000e+00                2                1    0.0000000e+00    0.0000000e+00    0.0000000e+00    0.0000000e+00    0.0000000e+00 
  -9.0702955e+01                1                1    0.0000000e+00    0.0000000e+00    0.0000000e+00    0.0000000e+00    0.0000000e+00                2                1    0.0000000e+00    0.0000000e+00    0.0000000e+00    0.0000000e+00    0.0000000e+00 
  -9.0283896e+01                1                1    0.0000000e+00    0.0000000e+00    0.0000000e+00    0.0000000e+00    0.0000000e+00                2                1    0.0000000e+00    0.0000000e+00    0.0000000e+00    0.0000000e+00    0.0000000e+00 
  -8.9865945e+01                1                1    0.0000000e+00    0.0000000e+00    0.0000000e+00    0.0000000e+00    0.0000000e+00                2                1    0.0000000e+00    0.0000000e+00    0.0000000e+00    0.0000000e+00    0.0000000e+00 
  -8.9449062e+01                1                1    0.0000000e+00    0.0000000e+00    0.0000000e+00    0.0000000e+00    0.0000000e+00                2                1    0.0000000e+00    0.0000000e+00    0.0000000e+00    0.0000000e+00    0.0000000e+00 
  -8.9033215e+01                1                1    0.0000000e+00    0.0000000e+00    0.0000000e+00    0.0000000e+00    0.0000000e+00                2                1    0.0000000e+00    0.0000000e+00    0.0000000e+00    0.0000000e+00    0.0000000e+00 
  -8.8618375e+01                1                1    0.0000000e+00    0.0000000e+00    0.0000000e+00    0.0000000e+00    0.0000000e+00                2                1    0.0000000e+00    0.0000000e+00    0.0000000e+00    0.0000000e+00    0.0000000e+00 
  -8.8204513e+01                1                1    0.0000000e+00    0.0000000e+00    0.0000000e+00    0.0000000e+00    0.0000000e+00                2                1    0.0000000e+00    0.0000000e+00    0.0000000e+00    0.0000000e+00    0.0000000e+00 
  -8.7791601e+01                1                1    0.0000000e+00    0.0000000e+00    0.0000000e+00    0.0000000e+00    0.0000000e+00                2                1    0.0000000e+00    0.0000000e+00    0.0000000e+00    0.0000000e+00    0.0000000e+00 
  -8.7618600e+01                1                1    0.0000000e+00    0.0000000e+00    0.0000000e+00    0.0000000e+00    0.0000000e+00                2                1    0.0000000e+00    0.0000000e+00    0.0000000e+00    0.0000000e+00    0.0000000e+00 
  -8.7402349e+01                1                1    0.0000000e+00    0.0000000e+00    0.0000000e+00    0.0000000e+00    0.0000000e+00                2                1    0.0000000e+00    0.0000000e+00    0.0000000e+00    0.0000000e+00    0.0000000e+00 
  -8.7132035e+01                1                1    0.0000000e+00    0.0000000e+00    0.0000000e+00    0.0000000e+00    0.0000000e+00                2                1    0.0000000e+00    0.0000000e+00    0.0000000e+00    0.0000000e+00    0.0000000e+00 
  -8.6794142e+01                1                1    0.0000000e+00    0.0000000e+00    0.0000000e+00    0.0000000e+00    0.0000000e+00                2                1    0.0000000e+00    0.0000000e+00    0.0000000e+00    0.0000000e+00    0.0000000e+00 
  -8.6384342e+01                1                1    0.0000000e+00    0.0000000e+00    0.0000000e+00    0.0000000e+00    0.0000000e+00                2                1    0.0000000e+00    0.0000000e+00    0.0000000e+00    0.0000000e+00    0.0000000e+00 
  -8.5975299e+01                1                1    0.0000000e+00    0.0000000e+00    0.0000000e+00    0.0000000e+00    0.0000000e+00                2                1    0.0000000e+00    0.0000000e+00    0.0000000e+00    0.0000000e+00    0.0000000e+00 
  -8.5567055e+01                1                1    0.0000000e+00    0.0000000e+00    0.0000000e+00    0.0000000e+00    0.0000000e+00                2                1    0.0000000e+00    0.0000000e+00    0.0000000e+00    0.0000000e+00    0.0000000e+00 
  -8.5159581e+01                1                1    0.0000000e+00    0.0000000e+00    0.0000000e+00    0.0000000e+00    0.0000000e+00                2                1    0.0000000e+00    0.0000000e+00    0.0000000e+00    0.0000000e+00    0.0000000e+00 
  -8.4752853e+01                1                1    0.0000000e+00    0.0000000e+00    0.0000000e+00    0.0000000e+00    0.0000000e+00                2                1    0.0000000e+00    0.0000000e+00    0.0000000e+00    0.0000000e+00    0.0000000e+00 
  -8.4346842e+01                1                1    0.0000000e+00    0.0000000e+00    0.0000000e+00    0.0000000e+00    0.0000000e+00                2                1    0.0000000e+00    0.0000000e+00    0.0000000e+00    0.0000000e+00    0.0000000e+00 
  -8.3941524e+01                1                1    0.0000000e+00    0.0000000e+00    0.0000000e+00    0.0000000e+00    0.0000000e+00                2                1    0.0000000e+00    0.0000000e+00    0.0000000e+00    0.0000000e+00    0.0000000e+00 
  -8.3536873e+01                1                1    0.0000000e+00    0.0000000e+00    0.0000000e+00    0.0000000e+00    0.0000000e+00                2                1    0.0000000e+00    0.0000000e+00    0.0000000e+00    0.0000000e+00    0.0000000e+00 
  -8.3132862e+01                1                1    0.0000000e+00    0.0000000e+00    0.0000000e+00    0.0000000e+00    0.0000000e+00                2                1    0.0000000e+00    0.0000000e+00    0.0000000e+00    0.0000000e+00    0.0000000e+00 
  -8.2729466e+01                1                1    0.0000000e+00    0.0000000e+00    0.0000000e+00    0.0000000e+00    0.0000000e+00                2                1    0.0000000e+00    0.0000000e+00    0.0000000e+00    0.0000000e+00    0.0000000e+00 
  -8.2326660e+01                1                1    0.0000000e+00    0.0000000e+00    0.0000000e+00    0.0000000e+00    0.0000000e+00                2                1    0.0000000e+00    0.0000000e+00    0.0000000e+00    0.0000000e+00    0.0000000e+00 
  -8.1924418e+01                1                1    0.0000000e+00    0.0000000e+00    0.0000000e+00    0.0000000e+00    0.0000000e+00                2                1    0.0000000e+00    0.0000000e+00    0.0000000e+00    0.0000000e+00    0.0000000e+00 
  -8.1522716e+01                1                1    0.0000000e+00    0.0000000e+00    0.0000000e+00    0.0000000e+00    0.0000000e+00                2                1    0.0000000e+00    0.0000000e+00    0.0000000e+00    0.0000000e+00    0.0000000e+00 
  -8.1121529e+01                1                1    0.0000000e+00    0.0000000e+00    0.0000000e+00    0.0000000e+00    0.0000000e+00                2                1    0.0000000e+00    0.0000000e+00    0.0000000e+00    0.0000000e+00    0.0000000e+00 
  -8.0720831e+01                1                1    0.0000000e+00    0.0000000e+00    0.0000000e+00    0.0000000e+00    0.0000000e+00                2                1    0.0000000e+00    0.0000000e+00    0.0000000e+00    0.0000000e+00    0.0000000e+00 
  -8.0320599e+01                1                1    0.0000000e+00    0.0000000e+00    0.0000000e+00    0.0000000e+00    0.0000000e+00                2                1    0.0000000e+00    0.0000000e+00    0.0000000e+00    0.0000000e+00    0.0000000e+00 
  -7.9920808e+01                1                1    0.0000000e+00    0.0000000e+00    0.0000000e+00    0.0000000e+00    0.0000000e+00                2                1    0.0000000e+00    0.0000000e+00    0.0000000e+00    0.0000000e+00    0.0000000e+00 
  -7.9521433e+01                1                1    0.0000000e+00    0.0000000e+00    0.0000000e+00    0.0000000e+00    0.0000000e+00                2                1    0.0000000e+00    0.0000000e+00    0.0000000e+00    0.0000000e+00    0.0000000e+00 
  -7.9122450e+01                1                1    0.0000000e+00    0.0000000e+00    0.0000000e+00    0.0000000e+00    0.0000000e+00                2                1    0.0000000e+00    0.0000000e+00    0.0000000e+00    0.0000000e+00    0.0000000e+00 
  -7.8723835e+01                1                1    0.0000000e+00    0.0000000e+00    0.0000000e+00    0.0000000e+00    0.0000000e+00                2                1    0.0000000e+00    0.0000000e+00    0.0000000e+00    0.0000000e+00    0.0000000e+00 
  -7.8325564e+01                1                1    0.0000000e+00    0.0000000e+00    0.0000000e+00    0.0000000e+00    0.0000000e+00                2                1    0.0000000e+00    0.0000000e+00    0.0000000e+00    0.0000000e+00    0.0000000e+00 
  -7.7927612e+01                1                1    0.0000000e+00    0.0000000e+00    0.0000000e+00    0.0000000e+00    0.0000000e+00                2                1    0.0000000e+00    0.0000000e+00    0.0000000e+00    0.0000000e+00    0.0000000e+00 
  -7.7529955e+01                1                1    0.0000000e+00    0.0000000e+00    0.0000000e+00    0.0000000e+00    0.0000000e+00                2                1    0.0000000e+00    0.0000000e+00    0.0000000e+00    0.0000000e+00    0.0000000e+00 
  -7.7132570e+01                1                1    0.0000000e+00    0.0000000e+00    0.0000000e+00    0.0000000e+00    0.0000000e+00                2                1    0.0000000e+00    0.0000000e+00    0.0000000e+00    0.0000000e+00    0.0000000e+00 
  -7.6880145e+01                1                1    0.0000000e+00    0.0000000e+00    0.0000000e+00    0.0000000e+00    0.0000000e+00                2                1    0.0000000e+00    0.0000000e+00    0.0000000e+00    0.0000000e+00    0.0000000e+00 
  -7.6564613e+01                1                1    0.0000000e+00    0.0000000e+00    0.0000000e+00    0.0000000e+00    0.0000000e+00                2                1    0.0000000e+00    0.0000000e+00    0.0000000e+00    0.0000000e+00    0.0000000e+00 
  -7.6170199e+01                1                1    0.0000000e+00    0.0000000e+00    0.0000000e+00    0.0000000e+00    0.0000000e+00                2                1    0.0000000e+00    0.0000000e+00    0.0000000e+00    0.0000000e+00    0.0000000e+00 
  -7.5773562e+01                1                1    0.0000000e+00    0.0000000e+00    0.0000000e+00    0.0000000e+00    0.0000000e+00                2                1    0.0000000e+00    0.0000000e+00    0.0000000e+00    0.0000000e+00    0.0000000e+00 
  -7.5377090e+01                1                1    0.0000000e+00    0.0000000e+00    0.0000000e+00    0.0000000e+00    0.0000000e+00                2                1    0.0000000e+00    0.0000000e+00    0.0000000e+00    0.0000000e+00    0.0000000e+00 
  -7.4980759e+01                1                1    0.0000000e+00    0.0000000e+00    0.0000000e+00    0.0000000e+00    0.0000000e+00                2                1    0.0000000e+00    0.0000000e+00    0.0000000e+00    0.0000000e+00    0.0000000e+00 
  -7.4584545e+01                1                1    0.0000000e+00    0.0000000e+00    0.0000000e+00    0.0000000e+00    0.0000000e+00                2                1    0.0000000e+00    0.0000000e+00    0.0000000e+00    0.0000000e+00    0.0000000e+00 
  -7.4188425e+01                1                1    0.0000000e+00    0.0000000e+00    0.0000000e+00    0.0000000e+00    0.0000000e+00                2                1    0.0000000e+00    0.0000000e+00    0.0000000e+00    0.0000000e+00    0.0000000e+00 
  -7.3792373e+01                1                1    0.0000000e+00    0.0000000e+00    0.0000000e+00    0.0000000e+00    0.0000000e+00                2                1    0.0000000e+00    0.0000000e+00    0.0000000e+00    0.0000000e+00    0.0000000e+00 
  -7.3396367e+01                1                1    0.0000000e+00    0.0000000e+00    0.0000000e+00    0.0000000e+00    0.0000000e+00                2                1    0.0000000e+00    0.0000000e+00    0.0000000e+00    0.0000000e+00    0.0000000e+00 
  -7.3000380e+01                1                1    0.0000000e+00    0.0000000e+00    0.0000000e+00    0.0000000e+00    0.0000000e+00                2                1    0.0000000e+00    0.0000000e+00    0.0000000e+00    0.0000000e+00    0.0000000e+00 
  -7.2604390e+01                1                1    0.0000000e+00    0.0000000e+00    0.0000000e+00    0.0000000e+00    0.0000000e+00                2                1    0.0000000e+00    0.0000000e+00    0.0000000e+00    0.0000000e+00    0.0000000e+00 
  -7.2208371e+01                1                1    0.0000000e+00    0.0000000e+00    0.0000000e+00    0.0000000e+00    0.0000000e+00                2                1    0.0000000e+00    0.0000000e+00    0.0000000e+00    0.0000000e+00    0.0000000e+00 
  -7.1812298e+01                1                1    0.0000000e+00    0.0000000e+00    0.0000000e+00    0.0000000e+00    0.0000000e+00                2                1    0.0000000e+00    0.0000000e+00    0.0000000e+00    0.0000000e+00    0.0000000e+00 
  -7.1416148e+01                1                1    0.0000000e+00    0.0000000e+00    0.0000000e+00    0.0000000e+00    0.0000000e+00                2                1    0.0000000e+00    0.0000000e+00    0.0000000e+00    0.0000000e+00    0.0000000e+00 
  -7.1019894e+01                1                1    0.0000000e+00    0.0000000e+00    0.0000000e+00    0.0000000e+00    0.0000000e+00                2                1    0.0000000e+00    0.0000000e+00    0.0000000e+00    0.0000000e+00    0.0000000e+00 
  -7.0623513e+01                1                1    0.0000000e+00    0.0000000e+00    0.0000000e+00    0.0000000e+00    0.0000000e+00                2                1    0.0000000e+00    0.0000000e+00    0.0000000e+00    0.0000000e+00    0.0000000e+00 
  -7.0226978e+01                1                1    0.0000000e+00    0.0000000e+00    0.0000000e+00    0.0000000e+00    0.0000000e+00                2                1    0.0000000e+00    0.0000000e+00    0.0000000e+00    0.0000000e+00    0.0000000e+00 
  -6.9830264e+01                1                1    0.0000000e+00    0.0000000e+00    0.0000000e+00    0.0000000e+00    0.0000000e+00                2                1    0.0000000e+00    0.0000000e+00    0.0000000e+00    0.0000000e+00    0.0000000e+00 
  -6.9433345e+01                1                1    0.0000000e+00    0.0000000e+00    0.0000000e+00    0.0000000e+00    0.0000000e+00                2                1    0.0000000e+00    0.0000000e+00    0.0000000e+00    0.0000000e+00    0.0000000e+00 
  -6.9036197e+01                1                1    0.0000000e+00    0.0000000e+00    0.0000000e+00    0.0000000e+00    0.0000000e+00                2                1    0.0000000e+00    0.0000000e+00    0.0000000e+00    0.0000000e+00    0.0000000e+00 
  -6.8638791e+01                1                1    0.0000000e+00    0.0000000e+00    0.0000000e+00    0.0000000e+00    0.0000000e+00                2                1    0.0000000e+00    0.0000000e+00    0.0000000e+00    0.0000000e+00    0.0000000e+00 
  -6.8241103e+01                1                1    0.0000000e+00    0.0000000e+00    0.0000000e+00    0.0000000e+00    0.0000000e+00                2                1    0.0000000e+00    0.0000000e+00    0.0000000e+00    0.0000000e+00    0.0000000e+00 
  -6.7843105e+01                1                1    0.0000000e+00    0.0000000e+00    0.0000000e+00    0.0000000e+00    0.0000000e+00                2                1    0.0000000e+00    0.0000000e+00    0.0000000e+00    0.0000000e+00    0.0000000e+00 
  -6.7444771e+01                1                1    0.0000000e+00    0.0000000e+00    0.0000000e+00    0.0000000e+00    0.0000000e+00                2                1    0.0000000e+00    0.0000000e+00    0.0000000e+00    0.0000000e+00    0.0000000e+00 
  -6.7046074e+01                1                1    0.0000000e+00    0.0000000e+00    0.0000000e+00    0.0000000e+00    0.0000000e+00                2                1    0.0000000e+00    0.0000000e+00    0.0000000e+00    0.0000000e+00    0.0000000e+00 
  -6.6646985e+01                1                1    0.0000000e+00    0.0000000e+00    0.0000000e+00    0.0000000e+00    0.0000000e+00                2                1    0.0000000e+00    0.0000000e+00    0.0000000e+00    0.0000000e+00    0.0000000e+00 
  -6.6247477e+01                1                1    0.0000000e+00    0.0000000e+00    0.0000000e+00    0.0000000e+00    0.0000000e+00                2                1    0.0000000e+00    0.0000000e+00    0.0000000e+00    0.0000000e+00    0.0000000e+00 
  -6.5847523e+01                1                1    0.0000000e+00    0.0000000e+00    0.0000000e+00    0.0000000e+00    0.0000000e+00                2                1    0.0000000e+00    0.0000000e+00    0.0000000e+00    0.0000000e+00    0.0000000e+00 
  -6.5447092e+01                1                1    0.0000000e+00    0.0000000e+00    0.0000000e+00    0.0000000e+00    0.0000000e+00                2                1    0.0000000e+00    0.0000000e+00    0.0000000e+00    0.0000000e+00    0.0000000e+00 
  -6.5046157e+01                1                1    0.0000000e+00    0.0000000e+00    0.0000000e+00    0.0000000e+00    0.0000000e+00                2                1    0.0000000e+00    0.0000000e+00    0.0000000e+00    0.0000000e+00    0.0000000e+00 
  -6.4644688e+01                1                1    0.0000000e+00    0.0000000e+00    0.0000000e+00    0.0000000e+00    0.0000000e+00                2                1    0.0000000e+00    0.0000000e+00    0.0000000e+00    0.0000000e+00    0.0000000e+00 
  -6.4242654e+01                1                1    0.0000000e+00    0.0000000e+00    0.0000000e+00    0.0000000e+00    0.0000000e+00                2                1    0.0000000e+00    0.0000000e+00    0.0000000e+00    0.0000000e+00    0.0000000e+00 
  -6.3840027e+01                1                1    0.0000000e+00    0.0000000e+00    0.0000000e+00    0.0000000e+00    0.0000000e+00                2                1    0.0000000e+00    0.0000000e+00    0.0000000e+00    0.0000000e+00    0.0000000e+00 
  -6.3436775e+01                1                1    0.0000000e+00    0.0000000e+00    0.0000000e+00    0.0000000e+00    0.0000000e+00                2                1    0.0000000e+00    0.0000000e+00    0.0000000e+00    0.0000000e+00    0.0000000e+00 
  -6.3032868e+01                1                1    0.0000000e+00    0.0000000e+00    0.0000000e+00    0.0000000e+00    0.0000000e+00                2                1    0.0000000e+00    0.0000000e+00    0.0000000e+00    0.0000000e+00    0.0000000e+00 
  -6.2628272e+01                1                1    0.0000000e+00    0.0000000e+00    0.0000000e+00    0.0000000e+00    0.0000000e+00                2                1    0.0000000e+00    0.0000000e+00    0.0000000e+00    0.0000000e+00    0.0000000e+00 
  -6.2222957e+01                1                1    0.0000000e+00    0.0000000e+00    0.0000000e+00    0.0000000e+00    0.0000000e+00                2                1    0.0000000e+00    0.0000000e+00    0.0000000e+00    0.0000000e+00    0.0000000e+00 
  -6.1816889e+01                1                1    0.0000000e+00    0.0000000e+00    0.0000000e+00    0.0000000e+00    0.0000000e+00                2                1    0.0000000e+00    0.0000000e+00    0.0000000e+00    0.0000000e+00    0.0000000e+00 
  -6.1410035e+01                1                1    0.0000000e+00    0.0000000e+00    0.0000000e+00    0.0000000e+00    0.0000000e+00                2                1    0.0000000e+00    0.0000000e+00    0.0000000e+00    0.0000000e+00    0.0000000e+00 
  -6.1002361e+01                1                1    0.0000000e+00    0.0000000e+00    0.0000000e+00    0.0000000e+00    0.0000000e+00                2                1    0.0000000e+00    0.0000000e+00    0.0000000e+00    0.0000000e+00    0.0000000e+00 
  -6.0798096e+01                1                1    0.0000000e+00    0.0000000e+00    0.0000000e+00    0.0000000e+00    0.0000000e+00                2                1    0.0000000e+00    0.0000000e+00    0.0000000e+00    0.0000000e+00    0.0000000e+00 
  -6.0542766e+01                1                1    0.0000000e+00    0.0000000e+00    0.0000000e+00    0.0000000e+00    0.0000000e+00                2                1    0.0000000e+00    0.0000000e+00    0.0000000e+00    0.0000000e+00    0.0000000e+00 
  -6.0223602e+01                1                1    0.0000000e+00    0.0000000e+00    0.0000000e+00    0.0000000e+00    0.0000000e+00                2                1    0.0000000e+00    0.0000000e+00    0.0000000e+00    0.0000000e+00    0.0000000e+00 
  -5.9824648e+01                1                1    0.0000000e+00    0.0000000e+00    0.0000000e+00    0.0000000e+00    0.0000000e+00                2                1    0.0000000e+00    0.0000000e+00    0.0000000e+00    0.0000000e+00    0.0000000e+00 
  -5.9413443e+01                1                1    0.0000000e+00    0.0000000e+00    0.0000000e+00    0.0000000e+00    0.0000000e+00                2                1    0.0000000e+00    0.0000000e+00    0.0000000e+00    0.0000000e+00    0.0000000e+00 
  -5.9001257e+01                1                1    0.0000000e+00    0.0000000e+00    0.0000000e+00    0.0000000e+00    0.0000000e+00                2                1    0.0000000e+00    0.0000000e+00    0.0000000e+00    0.0000000e+00    0.0000000e+00 
  -5.8588036e+01                1                1    0.0000000e+00    0.0000000e+00    0.0000000e+00    0.0000000e+00    0.0000000e+00                2                1    0.0000000e+00    0.0000000e+00    0.0000000e+00    0.0000000e+00    0.0000000e+00 
  -5.8173734e+01                1                1    0.0000000e+00    0.0000000e+00    0.0000000e+00    0.0000000e+00    0.0000000e+00                2                1    0.0000000e+00    0.0000000e+00    0.0000000e+00    0.0000000e+00    0.0000000e+00 
  -5.7758317e+01                1                1    0.0000000e+00    0.0000000e+00    0.0000000e+00    0.0000000e+00    0.0000000e+00                2                1    0.0000000e+00    0.0000000e+00    0.0000000e+00    0.0000000e+00    0.0000000e+00 
  -5.7341745e+01                1                1    0.0000000e+00    0.0000000e+00    0.0000000e+00    0.0000000e+00    0.0000000e+00                2                1    0.0000000e+00    0.0000000e+00    0.0000000e+00    0.0000000e+00    0.0000000e+00 
  -5.6923976e+01                1                1    0.0000000e+00    0.0000000e+00    0.0000000e+00    0.0000000e+00    0.0000000e+00                2                1    0.0000000e+00    0.0000000e+00    0.0000000e+00    0.0000000e+00    0.0000000e+00 
  -5.6504967e+01                1                1    0.0000000e+00    0.0000000e+00    0.0000000e+00    0.0000000e+00    0.0000000e+00                2                1    0.0000000e+00    0.0000000e+00    0.0000000e+00    0.0000000e+00    0.0000000e+00 
  -5.6084674e+01                1                1    0.0000000e+00    0.0000000e+00    0.0000000e+00    0.0000000e+00    0.0000000e+00                2                1    0.0000000e+00    0.0000000e+00    0.0000000e+00    0.0000000e+00    0.0000000e+00 
  -5.5663041e+01                1                1    0.0000000e+00    0.0000000e+00    0.0000000e+00    0.0000000e+00    0.0000000e+00                2                1    0.0000000e+00    0.0000000e+00    0.0000000e+00    0.0000000e+00    0.0000000e+00 
  -5.5240028e+01                1                1    0.0000000e+00    0.0000000e+00    0.0000000e+00    0.0000000e+00    0.0000000e+00                2                1    0.0000000e+00    0.0000000e+00    0.0000000e+00    0.0000000e+00    0.0000000e+00 
  -5.4901618e+01                1                1    0.0000000e+00    0.0000000e+00    0.0000000e+00    0.0000000e+00    0.0000000e+00                2                1    0.0000000e+00    0.0000000e+00    0.0000000e+00    0.0000000e+00    0.0000000e+00 
  -5.4478605e+01                1                1    0.0000000e+00    0.0000000e+00    0.0000000e+00    0.0000000e+00    0.0000000e+00                2                1    0.0000000e+00    0.0000000e+00    0.0000000e+00    0.0000000e+00    0.0000000e+00 
  -5.4140195e+01                1                1    0.0000000e+00    0.0000000e+00    0.0000000e+00    0.0000000e+00    0.0000000e+00                2                1    0.0000000e+00    0.0000000e+00    0.0000000e+00    0.0000000e+00    0.0000000e+00 
  -5.3717182e+01                1                1    0.0000000e+00    0.0000000e+00    0.0000000e+00    0.0000000e+00    0.0000000e+00                2                1    0.0000000e+00    0.0000000e+00    0.0000000e+00    0.0000000e+00    0.0000000e+00 
  -5.3378772e+01                1                1    0.0000000e+00    0.0000000e+00    0.0000000e+00    0.0000000e+00    0.0000000e+00                2                1    0.0000000e+00    0.0000000e+00    0.0000000e+00    0.0000000e+00    0.0000000e+00 
  -5.2955759e+01                1                1    0.0000000e+00    0.0000000e+00    0.0000000e+00    0.0000000e+00    0.0000000e+00                2                1    0.0000000e+00    0.0000000e+00    0.0000000e+00    0.0000000e+00    0.0000000e+00 
  -5.2617349e+01                1                1    0.0000000e+00    0.0000000e+00    0.0000000e+00    0.0000000e+00    0.0000000e+00                2                1    0.0000000e+00    0.0000000e+00    0.0000000e+00    0.0000000e+00    0.0000000e+00 
  -5.2194336e+01                1                1    0.0000000e+00    0.0000000e+00    0.0000000e+00    0.0000000e+00    0.0000000e+00                2                1    0.0000000e+00    0.0000000e+00    0.0000000e+00    0.0000000e+00    0.0000000e+00 
  -5.1855925e+01                1                1    0.0000000e+00    0.0000000e+00    0.0000000e+00    0.0000000e+00    0.0000000e+00                2                1    0.0000000e+00    0.0000000e+00    0.0000000e+00    0.0000000e+00    0.0000000e+00 
  -5.1432913e+01                1                1    0.0000000e+00    0.0000000e+00    0.0000000e+00    0.0000000e+00    0.0000000e+00                2                1    0.0000000e+00    0.0000000e+00    0.0000000e+00    0.0000000e+00    0.0000000e+00 
  -5.1094502e+01                1                1    0.0000000e+00    0.0000000e+00    0.0000000e+00    0.0000000e+00    0.0000000e+00                2                1    0.0000000e+00    0.0000000e+00    0.0000000e+00    0.0000000e+00    0.0000000e+00 
  -5.0671489e+01                1                1    0.0000000e+00    0.0000000e+00    0.0000000e+00    0.0000000e+00    0.0000000e+00                2                1    0.0000000e+00    0.0000000e+00    0.0000000e+00    0.0000000e+00    0.0000000e+00 
  -5.0333079e+01                1                1    0.0000000e+00    0.0000000e+00    0.0000000e+00    0.0000000e+00    0.0000000e+00                2                1    0.0000000e+00    0.0000000e+00    0.0000000e+00    0.0000000e+00    0.0000000e+00 
  -4.9910066e+01                1                1    0.0000000e+00    0.0000000e+00    0.0000000e+00    0.0000000e+00    0.0000000e+00                2                1    0.0000000e+00    0.0000000e+00    0.0000000e+00    0.0000000e+00    0.0000000e+00 
  -4.9571656e+01                1                1    0.0000000e+00    0.0000000e+00    0.0000000e+00    0.0000000e+00    0.0000000e+00                2                1    0.0000000e+00    0.0000000e+00    0.0000000e+00    0.0000000e+00    0.0000000e+00 
  -4.9148643e+01                1                1    0.0000000e+00    0.0000000e+00    0.0000000e+00    0.0000000e+00    0.0000000e+00                2                1    0.0000000e+00    0.0000000e+00    0.0000000e+00    0.0000000e+00    0.0000000e+00 
  -4.8810233e+01                1                1    0.0000000e+00    0.0000000e+00    0.0000000e+00    0.0000000e+00    0.0000000e+00                2                1    0.0000000e+00    0.0000000e+00    0.0000000e+00    0.0000000e+00    0.0000000e+00 
  -4.8387220e+01                1                1    0.0000000e+00    0.0000000e+00    0.0000000e+00    0.0000000e+00    0.0000000e+00                2                1    0.0000000e+00    0.0000000e+00    0.0000000e+00    0.0000000e+00    0.0000000e+00 
  -4.8048810e+01                1                1    0.0000000e+00    0.0000000e+00    0.0000000e+00    0.0000000e+00    0.0000000e+00                2                1    0.0000000e+00    0.0000000e+00    0.0000000e+00    0.0000000e+00    0.0000000e+00 
  -4.7625797e+01                1                1    0.0000000e+00    0.0000000e+00    0.0000000e+00    0.0000000e+00    0.0000000e+00                2                1    0.0000000e+00    0.0000000e+00    0.0000000e+00    0.0000000e+00    0.0000000e+00 
  -4.7287387e+01                1                1    0.0000000e+00    0.0000000e+00    0.0000000e+00    0.0000000e+00    0.0000000e+00                2                1    0.0000000e+00    0.0000000e+00    0.0000000e+00    0.0000000e+00    0.0000000e+00 
  -4.6864374e+01                1                1    0.0000000e+00    0.0000000e+00    0.0000000e+00    0.0000000e+00    0.0000000e+00                2                1    0.0000000e+00    0.0000000e+00    0.0000000e+00    0.0000000e+00    0.0000000e+00 
  -4.6525964e+01                1                1    0.0000000e+00    0.0000000e+00    0.0000000e+00    0.0000000e+00    0.0000000e+00                2                1    0.0000000e+00    0.0000000e+00    0.0000000e+00    0.0000000e+00    0.0000000e+00 
  -4.6102951e+01                1                1    0.0000000e+00    0.0000000e+00    0.0000000e+00    0.0000000e+00    0.0000000e+00                2                1    0.0000000e+00    0.0000000e+00    0.0000000e+00    0.0000000e+00    0.0000000e+00 
  -4.5764541e+01                1                1    0.0000000e+00    0.0000000e+00    0.0000000e+00    0.0000000e+00    0.0000000e+00                2                1    0.0000000e+00    0.0000000e+00    0.0000000e+00    0.0000000e+00    0.0000000e+00 
  -4.5341528e+01                1                1    0.0000000e+00    0.0000000e+00    0.0000000e+00    0.0000000e+00    0.0000000e+00                2                1    0.0000000e+00    0.0000000e+00    0.0000000e+00    0.0000000e+00    0.0000000e+00 
  -4.5003117e+01                1                1    0.0000000e+00    0.0000000e+00    0.0000000e+00    0.0000000e+00    0.0000000e+00                2                1    0.0000000e+00    0.0000000e+00    0.0000000e+00    0.0000000e+00    0.0000000e+00 
  -4.4580105e+01                1                1    0.0000000e+00    0.0000000e+00    0.0000000e+00    0.0000000e+00    0.0000000e+00                2                1    0.0000000e+00    0.0000000e+00    0.0000000e+00    0.0000000e+00    0.0000000e+00 
  -4.4241694e+01                1                1    0.0000000e+00    0.0000000e+00    0.0000000e+00    0.0000000e+00    0.0000000e+00                2                1    0.0000000e+00    0.0000000e+00    0.0000000e+00    0.0000000e+00    0.0000000e+00 
  -4.3818681e+01                1                1    0.0000000e+00    0.0000000e+00    0.0000000e+00    0.0000000e+00    0.0000000e+00                2                1    0.0000000e+00    0.0000000e+00    0.0000000e+00    0.0000000e+00    0.0000000e+00 
  -4.3480271e+01                1                1    0.0000000e+00    0.0000000e+00    0.0000000e+00    0.0000000e+00    0.0000000e+00                2                1    0.0000000e+00    0.0000000e+00    0.0000000e+00    0.0000000e+00    0.0000000e+00 
  -4.3057258e+01                1                1    0.0000000e+00    0.0000000e+00    0.0000000e+00    0.0000000e+00    0.0000000e+00                2                1    0.0000000e+00    0.0000000e+00    0.0000000e+00    0.0000000e+00    0.0000000e+00 
  -4.2718848e+01                1                1    0.0000000e+00    0.0000000e+00    0.0000000e+00    0.0000000e+00    0.0000000e+00                2                1    0.0000000e+00    0.0000000e+00    0.0000000e+00    0.0000000e+00    0.0000000e+00 
  -4.2295835e+01                1                1    0.0000000e+00    0.0000000e+00    0.0000000e+00    0.0000000e+00    0.0000000e+00                2                1    0.0000000e+00    0.0000000e+00    0.0000000e+00    0.0000000e+00    0.0000000e+00 
  -4.1957425e+01                1                1    0.0000000e+00    0.0000000e+00    0.0000000e+00    0.0000000e+00    0.0000000e+00                2                1    0.0000000e+00    0.0000000e+00    0.0000000e+00    0.0000000e+00    0.0000000e+00 
  -4.1534412e+01                1                1    0.0000000e+00    0.0000000e+00    0.0000000e+00    0.0000000e+00    0.0000000e+00                2                1    0.0000000e+00    0.0000000e+00    0.0000000e+00    0.0000000e+00    0.0000000e+00 
  -4.1196002e+01                1                1    0.0000000e+00    0.0000000e+00    0.0000000e+00    0.0000000e+00    0.0000000e+00                2                1    0.0000000e+00    0.0000000e+00    0.0000000e+00    0.0000000e+00    0.0000000e+00 
  -4.0772989e+01                1                1    0.0000000e+00    0.0000000e+00    0.0000000e+00    0.0000000e+00    0.0000000e+00                2                1    0.0000000e+00    0.0000000e+00    0.0000000e+00    0.0000000e+00    0.0000000e+00 
  -4.0434579e+01                1                1    0.0000000e+00    0.0000000e+00    0.0000000e+00    0.0000000e+00    0.0000000e+00                2                1    0.0000000e+00    0.0000000e+00    0.0000000e+00    0.0000000e+00    0.0000000e+00 
  -4.0011566e+01                1                1    0.0000000e+00    0.0000000e+00    0.0000000e+00    0.0000000e+00    0.0000000e+00                2                1    0.0000000e+00    0.0000000e+00    0.0000000e+00    0.0000000e+00    0.0000000e+00 
  -3.9673156e+01                1                1    0.0000000e+00    0.0000000e+00    0.0000000e+00    0.0000000e+00    0.0000000e+00                2                1    0.0000000e+00    0.0000000e+00    0.0000000e+00    0.0000000e+00    0.0000000e+00 
  -3.9250143e+01                1                1    0.0000000e+00    0.0000000e+00    0.0000000e+00    0.0000000e+00    0.0000000e+00                2                1    0.0000000e+00    0.0000000e+00    0.0000000e+00    0.0000000e+00    0.0000000e+00 
  -3.8911732e+01                1                1    0.0000000e+00    0.0000000e+00    0.0000000e+00    0.0000000e+00    0.0000000e+00                2                1    0.0000000e+00    0.0000000e+00    0.0000000e+00    0.0000000e+00    0.0000000e+00 
  -3.8488720e+01                1                1    0.0000000e+00    0.0000000e+00    0.0000000e+00    0.0000000e+00    0.0000000e+00                2                1    0.0000000e+00    0.0000000e+00    0.0000000e+00    0.0000000e+00    0.0000000e+00 
  -3.8150309e+01                1                1    0.0000000e+00    0.0000000e+00    0.0000000e+00    0.0000000e+00    0.0000000e+00                2                1    0.0000000e+00    0.0000000e+00    0.0000000e+00    0.0000000e+00    0.0000000e+00 
  -3.7727297e+01                1                1    0.0000000e+00    0.0000000e+00    0.0000000e+00    0.0000000e+00    0.0000000e+00                2                1    0.0000000e+00    0.0000000e+00    0.0000000e+00    0.0000000e+00    0.0000000e+00 
  -3.7388886e+01                1                1    0.0000000e+00    0.0000000e+00    0.0000000e+00    0.0000000e+00    0.0000000e+00                2                1    0.0000000e+00    0.0000000e+00    0.0000000e+00    0.0000000e+00    0.0000000e+00 
  -3.6965873e+01                1                1    0.0000000e+00    0.0000000e+00    0.0000000e+00    0.0000000e+00    0.0000000e+00                2                1    0.0000000e+00    0.0000000e+00    0.0000000e+00    0.0000000e+00    0.0000000e+00 
  -3.6627463e+01                1                1    0.0000000e+00    0.0000000e+00    0.0000000e+00    0.0000000e+00    0.0000000e+00                2                1    0.0000000e+00    0.0000000e+00    0.0000000e+00    0.0000000e+00    0.0000000e+00 
  -3.6204450e+01                1                1    0.0000000e+00    0.0000000e+00    0.0000000e+00    0.0000000e+00    0.0000000e+00                2                1    0.0000000e+00    0.0000000e+00    0.0000000e+00    0.0000000e+00    0.0000000e+00 
  -3.5866040e+01                1                1    0.0000000e+00    0.0000000e+00    0.0000000e+00    0.0000000e+00    0.0000000e+00                2                1    0.0000000e+00    0.0000000e+00    0.0000000e+00    0.0000000e+00    0.0000000e+00 
  -3.5443027e+01                1                1    0.0000000e+00    0.0000000e+00    0.0000000e+00    0.0000000e+00    0.0000000e+00                2                1    0.0000000e+00    0.0000000e+00    0.0000000e+00    0.0000000e+00    0.0000000e+00 
  -3.5104617e+01                1                1    0.0000000e+00    0.0000000e+00    0.0000000e+00    0.0000000e+00    0.0000000e+00                2                1    0.0000000e+00    0.0000000e+00    0.0000000e+00    0.0000000e+00    0.0000000e+00 
  -3.4681604e+01                1                1    0.0000000e+00    0.0000000e+00    0.0000000e+00    0.0000000e+00    0.0000000e+00                2                1    0.0000000e+00    0.0000000e+00    0.0000000e+00    0.0000000e+00    0.0000000e+00 
  -3.4343194e+01                1                1    0.0000000e+00    0.0000000e+00    0.0000000e+00    0.0000000e+00    0.0000000e+00                2                1    0.0000000e+00    0.0000000e+00    0.0000000e+00    0.0000000e+00    0.0000000e+00 
  -3.3920181e+01                1                1    0.0000000e+00    0.0000000e+00    0.0000000e+00    0.0000000e+00    0.0000000e+00                2                1    0.0000000e+00    0.0000000e+00    0.0000000e+00    0.0000000e+00    0.0000000e+00 
  -3.3581771e+01                1                1    0.0000000e+00    0.0000000e+00    0.0000000e+00    0.0000000e+00    0.0000000e+00                2                1    0.0000000e+00    0.0000000e+00    0.0000000e+00    0.0000000e+00    0.0000000e+00 
  -3.3158758e+01                1                1    0.0000000e+00    0.0000000e+00    0.0000000e+00    0.0000000e+00    0.0000000e+00                2                1    0.0000000e+00    0.0000000e+00    0.0000000e+00    0.0000000e+00    0.0000000e+00 
  -3.2820348e+01                1                1    0.0000000e+00    0.0000000e+00    0.0000000e+00    0.0000000e+00    0.0000000e+00                2                1    0.0000000e+00    0.0000000e+00    0.0000000e+00    0.0000000e+00    0.0000000e+00 
  -3.2397335e+01                1                1    0.0000000e+00    0.0000000e+00    0.0000000e+00    0.0000000e+00    0.0000000e+00                2                1    0.0000000e+00    0.0000000e+00    0.0000000e+00    0.0000000e+00    0.0000000e+00 
  -3.2058924e+01                1                1    0.0000000e+00    0.0000000e+00    0.0000000e+00    0.0000000e+00    0.0000000e+00                2                1    0.0000000e+00    0.0000000e+00    0.0000000e+00    0.0000000e+00    0.0000000e+00 
  -3.1635912e+01                1                1    0.0000000e+00    0.0000000e+00    0.0000000e+00    0.0000000e+00    0.0000000e+00                2                1    0.0000000e+00    0.0000000e+00    0.0000000e+00    0.0000000e+00    0.0000000e+00 
  -3.1297501e+01                1                1    0.0000000e+00    0.0000000e+00    0.0000000e+00    0.0000000e+00    0.0000000e+00                2                1    0.0000000e+00    0.0000000e+00    0.0000000e+00    0.0000000e+00    0.0000000e+00 
  -3.0874489e+01                1                1    0.0000000e+00    0.0000000e+00    0.0000000e+00    0.0000000e+00    0.0000000e+00                2                1    0.0000000e+00    0.0000000e+00    0.0000000e+00    0.0000000e+00    0.0000000e+00 
  -3.0536078e+01                1                1    0.0000000e+00    0.0000000e+00    0.0000000e+00    0.0000000e+00    0.0000000e+00                2                1    0.0000000e+00    0.0000000e+00    0.0000000e+00    0.0000000e+00    0.0000000e+00 
  -3.0113065e+01                1                1    0.0000000e+00    0.0000000e+00    0.0000000e+00    0.0000000e+00    0.0000000e+00                2                1    0.0000000e+00    0.0000000e+00    0.0000000e+00    0.0000000e+00    0.0000000e+00 
  -2.9774655e+01                1                1    0.0000000e+00    0.0000000e+00    0.0000000e+00    0.0000000e+00    0.0000000e+00                2                1    0.0000000e+00    0.0000000e+00    0.0000000e+00    0.0000000e+00    0.0000000e+00 
  -2.9351642e+01                1                1    0.0000000e+00    0.0000000e+00    0.0000000e+00    0.0000000e+00    0.0000000e+00                2                1    0.0000000e+00    0.0000000e+00    0.0000000e+00    0.0000000e+00    0.0000000e+00 
  -2.9013232e+01                1                1    0.0000000e+00    0.0000000e+00    0.0000000e+00    0.0000000e+00    0.0000000e+00                2                1    0.0000000e+00    0.0000000e+00    0.0000000e+00    0.0000000e+00    0.0000000e+00 
  -2.8590219e+01                1                1    0.0000000e+00    0.0000000e+00    0.0000000e+00    0.0000000e+00    0.0000000e+00                2                1    0.0000000e+00    0.0000000e+00    0.0000000e+00    0.0000000e+00    0.0000000e+00 
  -2.8251809e+01                1                1    0.0000000e+00    0.0000000e+00    0.0000000e+00    0.0000000e+00    0.0000000e+00                2                1    0.0000000e+00    0.0000000e+00    0.0000000e+00    0.0000000e+00    0.0000000e+00 
  -2.7828796e+01                1                1    0.0000000e+00    0.0000000e+00    0.0000000e+00    0.0000000e+00    0.0000000e+00                2                1    0.0000000e+00    0.0000000e+00    0.0000000e+00    0.0000000e+00    0.0000000e+00 
  -2.7490386e+01                1                1    0.0000000e+00    0.0000000e+00    0.0000000e+00    0.0000000e+00    0.0000000e+00                2                1    0.0000000e+00    0.0000000e+00    0.0000000e+00    0.0000000e+00    0.0000000e+00 
  -2.7219658e+01                1                1    0.0000000e+00    0.0000000e+00    0.0000000e+00    0.0000000e+00    0.0000000e+00                2                1    0.0000000e+00    0.0000000e+00    0.0000000e+00    0.0000000e+00    0.0000000e+00 
  -2.6881247e+01                1                1    0.0000000e+00    0.0000000e+00    0.0000000e+00    0.0000000e+00    0.0000000e+00                2                1    0.0000000e+00    0.0000000e+00    0.0000000e+00    0.0000000e+00    0.0000000e+00 
  -2.6458234e+01                1                1    0.0000000e+00    0.0000000e+00    0.0000000e+00    0.0000000e+00    0.0000000e+00                2                1    0.0000000e+00    0.0000000e+00    0.0000000e+00    0.0000000e+00    0.0000000e+00 
  -2.6119824e+01                1                1    0.0000000e+00    0.0000000e+00    0.0000000e+00    0.0000000e+00    0.0000000e+00                2                1    0.0000000e+00    0.0000000e+00    0.0000000e+00    0.0000000e+00    0.0000000e+00 
  -2.5849096e+01                1                1    0.0000000e+00    0.0000000e+00    0.0000000e+00    0.0000000e+00    0.0000000e+00                2                1    0.0000000e+00    0.0000000e+00    0.0000000e+00    0.0000000e+00    0.0000000e+00 
  -2.5510686e+01                1                1    0.0000000e+00    0.0000000e+00    0.0000000e+00    0.0000000e+00    0.0000000e+00                2                1    0.0000000e+00    0.0000000e+00    0.0000000e+00    0.0000000e+00    0.0000000e+00 
  -2.5239957e+01                1                1    0.0000000e+00    0.0000000e+00    0.0000000e+00    0.0000000e+00    0.0000000e+00                2                1    0.0000000e+00    0.0000000e+00    0.0000000e+00    0.0000000e+00    0.0000000e+00 
  -2.4901547e+01                1                1    0.0000000e+00    0.0000000e+00    0.0000000e+00    0.0000000e+00    0.0000000e+00                2                1    0.0000000e+00    0.0000000e+00    0.0000000e+00    0.0000000e+00    0.0000000e+00 
  -2.4630819e+01                1                1    0.0000000e+00    0.0000000e+00    0.0000000e+00    0.0000000e+00    0.0000000e+00                2                1    0.0000000e+00    0.0000000e+00    0.0000000e+00    0.0000000e+00    0.0000000e+00 
  -2.4292409e+01                1                1    0.0000000e+00    0.0000000e+00    0.0000000e+00    0.0000000e+00    0.0000000e+00                2                1    0.0000000e+00    0.0000000e+00    0.0000000e+00    0.0000000e+00    0.0000000e+00 
  -2.4021680e+01                1                1    0.0000000e+00    0.0000000e+00    0.0000000e+00    0.0000000e+00    0.0000000e+00                2                1    0.0000000e+00    0.0000000e+00    0.0000000e+00    0.0000000e+00    0.0000000e+00 
  -2.3683270e+01                1                1    0.0000000e+00    0.0000000e+00    0.0000000e+00    0.0000000e+00    0.0000000e+00                2                1    0.0000000e+00    0.0000000e+00    0.0000000e+00    0.0000000e+00    0.0000000e+00 
  -2.3412542e+01                1                1    0.0000000e+00    0.0000000e+00    0.0000000e+00    0.0000000e+00    0.0000000e+00                2                1    0.0000000e+00    0.0000000e+00    0.0000000e+00    0.0000000e+00    0.0000000e+00 
  -2.3074132e+01                1                1    0.0000000e+00    0.0000000e+00    0.0000000e+00    0.0000000e+00    0.0000000e+00                2                1    0.0000000e+00    0.0000000e+00    0.0000000e+00    0.0000000e+00    0.0000000e+00 
  -2.2803403e+01                1                1    0.0000000e+00    0.0000000e+00    0.0000000e+00    0.0000000e+00    0.0000000e+00                2                1    0.0000000e+00    0.0000000e+00    0.0000000e+00    0.0000000e+00    0.0000000e+00 
  -2.2464993e+01                1                1    0.0000000e+00    0.0000000e+00    0.0000000e+00    0.0000000e+00    0.0000000e+00                2                1    0.0000000e+00    0.0000000e+00    0.0000000e+00    0.0000000e+00    0.0000000e+00 
  -2.2194265e+01                1                1    0.0000000e+00    0.0000000e+00    0.0000000e+00    0.0000000e+00    0.0000000e+00                2                1    0.0000000e+00    0.0000000e+00    0.0000000e+00    0.0000000e+00    0.0000000e+00 
  -2.1855855e+01                1                1    0.0000000e+00    0.0000000e+00    0.0000000e+00    0.0000000e+00    0.0000000e+00                2                1    0.0000000e+00    0.0000000e+00    0.0000000e+00    0.0000000e+00    0.0000000e+00 
  -2.1585127e+01                1                1    0.0000000e+00    0.0000000e+00    0.0000000e+00    0.0000000e+00    0.0000000e+00                2                1    0.0000000e+00    0.0000000e+00    0.0000000e+00    0.0000000e+00    0.0000000e+00 
  -2.1246716e+01                1                1    0.0000000e+00    0.0000000e+00    0.0000000e+00    0.0000000e+00    0.0000000e+00                2                1    0.0000000e+00    0.0000000e+00    0.0000000e+00    0.0000000e+00    0.0000000e+00 
  -2.0975988e+01                1                1    0.0000000e+00    0.0000000e+00    0.0000000e+00    0.0000000e+00    0.0000000e+00                2                1    0.0000000e+00    0.0000000e+00    0.0000000e+00    0.0000000e+00    0.0000000e+00 
  -2.0759405e+01                1                1    0.0000000e+00    0.0000000e+00    0.0000000e+00    0.0000000e+00    0.0000000e+00                2                1    0.0000000e+00    0.0000000e+00    0.0000000e+00    0.0000000e+00    0.0000000e+00 
  -2.0488677e+01                1                1    0.0000000e+00    0.0000000e+00    0.0000000e+00    0.0000000e+00    0.0000000e+00                2                1    0.0000000e+00    0.0000000e+00    0.0000000e+00    0.0000000e+00    0.0000000e+00 
  -2.0150267e+01                1                1    0.0000000e+00    0.0000000e+00    0.0000000e+00    0.0000000e+00    0.0000000e+00                2                1    0.0000000e+00    0.0000000e+00    0.0000000e+00    0.0000000e+00    0.0000000e+00 
  -1.9879539e+01                1                1    0.0000000e+00    0.0000000e+00    0.0000000e+00    0.0000000e+00    0.0000000e+00                2                1    0.0000000e+00    0.0000000e+00    0.0000000e+00    0.0000000e+00    0.0000000e+00 
  -1.9799479e+01                1                1    0.0000000e+00    0.0000000e+00    0.0000000e+00    0.0000000e+00    0.0000000e+00                2                1    0.0000000e+00    0.0000000e+00    0.0000000e+00    0.0000000e+00    0.0000000e+00 
  -1.9655371e+01                1                1    0.0000000e+00    0.0000000e+00    0.0000000e+00    0.0000000e+00    0.0000000e+00                2                1    0.0000000e+00    0.0000000e+00    0.0000000e+00    0.0000000e+00    0.0000000e+00 
  -1.9591322e+01                1                1    0.0000000e+00    0.0000000e+00    0.0000000e+00    0.0000000e+00    0.0000000e+00                2                1    0.0000000e+00    0.0000000e+00    0.0000000e+00    0.0000000e+00    0.0000000e+00 
  -1.9447214e+01                1                1    0.0000000e+00    0.0000000e+00    0.0000000e+00    0.0000000e+00    0.0000000e+00                2                1    0.0000000e+00    0.0000000e+00    0.0000000e+00    0.0000000e+00    0.0000000e+00 
  -1.9367154e+01                1                1    0.0000000e+00    0.0000000e+00    0.0000000e+00    0.0000000e+00    0.0000000e+00                2                1    0.0000000e+00    0.0000000e+00    0.0000000e+00    0.0000000e+00    0.0000000e+00 
  -1.9295100e+01                1                1    0.0000000e+00    0.0000000e+00    0.0000000e+00    0.0000000e+00    0.0000000e+00                2                1    0.0000000e+00    0.0000000e+00    0.0000000e+00    0.0000000e+00    0.0000000e+00 
  -1.9182516e+01                1                1    0.0000000e+00    0.0000000e+00    0.0000000e+00    0.0000000e+00    0.0000000e+00                2                1    0.0000000e+00    0.0000000e+00    0.0000000e+00    0.0000000e+00    0.0000000e+00 
  -1.9069931e+01                1                1    0.0000000e+00    0.0000000e+00    0.0000000e+00    0.0000000e+00    0.0000000e+00                2                1    0.0000000e+00    0.0000000e+00    0.0000000e+00    0.0000000e+00    0.0000000e+00 
  -1.8957347e+01                1                1    0.0000000e+00    0.0000000e+00    0.0000000e+00    0.0000000e+00    0.0000000e+00                2                1    0.0000000e+00    0.0000000e+00    0.0000000e+00    0.0000000e+00    0.0000000e+00 
  -1.8844762e+01                1                1    0.0000000e+00    0.0000000e+00    0.0000000e+00    0.0000000e+00    0.0000000e+00                2                1    0.0000000e+00    0.0000000e+00    0.0000000e+00    0.0000000e+00    0.0000000e+00 
  -1.8766579e+01                1                1    0.0000000e+00    0.0000000e+00    0.0000000e+00    0.0000000e+00    0.0000000e+00                2                1    0.0000000e+00    0.0000000e+00    0.0000000e+00    0.0000000e+00    0.0000000e+00 
  -1.8668849e+01                1                1    0.0000000e+00    0.0000000e+00    0.0000000e+00    0.0000000e+00    0.0000000e+00                2                1    0.0000000e+00    0.0000000e+00    0.0000000e+00    0.0000000e+00    0.0000000e+00 
  -1.8546687e+01                1                1    0.0000000e+00    0.0000000e+00    0.0000000e+00    0.0000000e+00    0.0000000e+00                2                1    0.0000000e+00    0.0000000e+00    0.0000000e+00    0.0000000e+00    0.0000000e+00 
  -1.8500000e+01                1                1    0.0000000e+00    0.0000000e+00    0.0000000e+00    0.0000000e+00    0.0000000e+00                2                1    0.0000000e+00    0.0000000e+00    0.0000000e+00    0.0000000e+00    0.0000000e+00 
  -1.8377838e+01                1                1    0.0000000e+00    0.0000000e+00    0.0000000e+00    0.0000000e+00    0.0000000e+00                2                1    8.2529310e-05    8.4645446e-05    8.6117541e-05    8.7313618e-05    0.0000000e+00 
  -1.8280108e+01                1                1    0.0000000e+00    0.0000000e+00    0.0000000e+00    0.0000000e+00    0.0000000e+00                2                1    1.1550227e-04    1.1970235e-04    1.2206490e-04    1.2560872e-04    0.0000000e+00 
  -1.8157946e+01                1                1    0.0000000e+00    0.0000000e+00    0.0000000e+00    0.0000000e+00    0.0000000e+00                2                1    2.3538125e-04    2.3992237e-04    2.4194064e-04    2.4547262e-04    0.0000000e+00 
  -1.8060217e+01                1                1    0.0000000e+00    0.0000000e+00    0.0000000e+00    0.0000000e+00    0.0000000e+00                2                1    3.8172839e-04    3.8546269e-04    3.8753730e-04    3.9085668e-04    0.0000000e+00 
  -1.7938055e+01                1                1    0.0000000e+00    0.0000000e+00    0.0000000e+00    0.0000000e+00    0.0000000e+00                2                1    6.1498824e-04    6.2020001e-04    6.2215442e-04    6.2541177e-04    0.0000000e+00 
  -1.7840325e+01                1                1    0.0000000e+00    0.0000000e+00    0.0000000e+00    0.0000000e+00    0.0000000e+00                2                1    8.4040063e-04    8.4615024e-04    8.4902504e-04    8.5381638e-04    0.0000000e+00 
  -1.7718163e+01                1                1    0.0000000e+00    0.0000000e+00    0.0000000e+00    0.0000000e+00    0.0000000e+00                2                1    1.1655334e-03    1.1751546e-03    1.1792779e-03    1.1820268e-03    0.0000000e+00 
  -1.7620434e+01                1                1    0.0000000e+00    0.0000000e+00    0.0000000e+00    0.0000000e+00    0.0000000e+00                2                1    1.4569430e-03    1.4735748e-03    1.4885433e-03    1.4985224e-03    0.0000000e+00 
  -1.7498272e+01                1                1    0.0000000e+00    0.0000000e+00    0.0000000e+00    0.0000000e+00    0.0000000e+00                2                1    1.8495095e-03    1.8893515e-03    1.8977393e-03    1.9061271e-03    0.0000000e+00 
  -1.7303330e+01                1                1    0.0000000e+00    0.0000000e+00    0.0000000e+00    0.0000000e+00    0.0000000e+00                2                1    2.5670964e-03    2.6072970e-03    2.6331403e-03    2.6589835e-03    0.0000000e+00 
  -1.7207403e+01                1                1    0.0000000e+00    0.0000000e+00    0.0000000e+00    0.0000000e+00    0.0000000e+00                2                1    2.9215091e-03    3.0049808e-03    3.0283529e-03    3.0817747e-03    0.0000000e+00 
  -1.7111501e+01                1                1    0.0000000e+00    0.0000000e+00    0.0000000e+00    0.0000000e+00    0.0000000e+00                2                1    3.3422975e-03    3.4019149e-03    3.4317236e-03    3.5062452e-03    0.0000000e+00 
  -1.7014184e+01                1                1    0.0000000e+00    0.0000000e+00    0.0000000e+00    0.0000000e+00    0.0000000e+00                2                1    3.7701694e-03    3.8480315e-03    3.8931097e-03    3.9299918e-03    0.0000000e+00 
  -1.7000000e+01                1                1    0.0000000e+00    0.0000000e+00    0.0000000e+00    0.0000000e+00    0.0000000e+00                2                1    3.8337098e-03    3.9169609e-03    3.9585864e-03    3.9960494e-03    0.0000000e+00 
  -1.6899511e+01                1                1    0.0000000e+00    0.0000000e+00    0.0000000e+00    0.0000000e+00    0.0000000e+00                2                1    4.2792390e-03    4.3811257e-03    4.4228066e-03    4.4737499e-03    0.0000000e+00 
  -1.6795747e+01                1                1    0.0000000e+00    0.0000000e+00    0.0000000e+00    0.0000000e+00    0.0000000e+00                2                1    4.7634899e-03    4.8614405e-03    4.9129934e-03    4.9800122e-03    0.0000000e+00 
  -1.6687142e+01                1                1    0.0000000e+00    0.0000000e+00    0.0000000e+00    0.0000000e+00    3.9356814e-03                2                1    5.2501351e-03    5.3694564e-03    5.4262760e-03    5.5115055e-03    3.9356814e-03 
  -1.6588095e+01                1                1    0.0000000e+00    0.0000000e+00    0.0000000e+00    0.0000000e+00    3.9356814e-03                2                1    5.6686475e-03    5.8111381e-03    5.8792857e-03    5.9846049e-03    3.9356814e-03 
  -1.6467915e+01                1                1    0.0000000e+00    0.0000000e+00    0.0000000e+00    0.0000000e+00    4.8913288e-03                2                1    6.1668030e-03    6.3226673e-03    6.4039878e-03    6.5259685e-03    4.8913288e-03 
  -1.6342176e+01                1                1    0.0000000e+00    0.0000000e+00    0.0000000e+00    0.0000000e+00    5.8617922e-03                2                1    6.6495872e-03    6.8328724e-03    6.9208493e-03    7.0528146e-03    5.8617922e-03 
  -1.6241584e+01                1                1    0.0000000e+00    0.0000000e+00    0.0000000e+00    0.0000000e+00    6.1434606e-03                2                1    7.0213779e-03    7.2149109e-03    7.3155481e-03    7.4471506e-03    6.1434606e-03 
  -1.6161110e+01                1                1    0.0000000e+00    0.0000000e+00    0.0000000e+00    0.0000000e+00    6.1434606e-03                2                1    7.2991311e-03    7.5005420e-03    7.6133321e-03    7.7583479e-03    6.1434606e-03 
  -1.6060519e+01                1                1    0.0000000e+00    0.0000000e+00    0.0000000e+00    0.0000000e+00    7.0836162e-03                2                1    7.6283433e-03    7.8388384e-03    7.9567157e-03    8.1166920e-03    7.0836162e-03 
  -1.5980045e+01                1                1    0.0000000e+00    0.0000000e+00    0.0000000e+00    0.0000000e+00    7.0836162e-03                2                1    7.8789479e-03    8.0968391e-03    8.2188582e-03    8.3931712e-03    7.0836162e-03 
  -1.5835193e+01                1                1    0.0000000e+00    0.0000000e+00    0.0000000e+00    0.0000000e+00    8.0382291e-03                2                1    8.3184824e-03    8.5403085e-03    8.6697072e-03    8.8638051e-03    8.0382291e-03 
  -1.5770814e+01                1                1    0.0000000e+00    0.0000000e+00    0.0000000e+00    0.0000000e+00    8.0382291e-03                2                1    8.5033133e-03    8.7303206e-03    8.8627415e-03    9.0519142e-03    8.0382291e-03 
  -1.5690341e+01                1                1    0.0000000e+00    0.0000000e+00    0.0000000e+00    0.0000000e+00    8.0382291e-03                2                1    8.7331384e-03    8.9565669e-03    9.0925668e-03    9.2868524e-03    8.0382291e-03 
  -1.5589749e+01                1                1    0.0000000e+00    0.0000000e+00    0.0000000e+00    0.0000000e+00    8.0382291e-03                2                1    9.0138284e-03    9.2341665e-03    9.3643662e-03    9.5646735e-03    8.0382291e-03 
  -1.5464009e+01                1                1    0.0000000e+00    0.0000000e+00    0.0000000e+00    0.0000000e+00    9.0027017e-03                2                1    9.3603021e-03    9.5673884e-03    9.6916402e-03    9.8883722e-03    9.0027017e-03 
  -1.5306834e+01                1                1    0.0000000e+00    0.0000000e+00    0.0000000e+00    0.0000000e+00    9.2967810e-03                2                1    9.7765173e-03    9.9806424e-03    1.0098820e-02    1.0281458e-02    9.2967810e-03 
  -1.5181094e+01                1                1    0.0000000e+00    0.0000000e+00    0.0000000e+00    0.0000000e+00    9.2967810e-03                2                1    1.0111029e-02    1.0309717e-02    1.0409062e-02    1.0585673e-02    9.2967810e-03 
  -1.5024116e+01                1                1    0.0000000e+00    0.0000000e+00    0.0000000e+00    0.0000000e+00    9.9741740e-03                2                1    1.0510875e-02    1.0693079e-02    1.0795568e-02    1.0954996e-02    9.9741740e-03 
  -1.4898532e+01                1                1    0.0000000e+00    0.0000000e+00    0.0000000e+00    0.0000000e+00    1.0240393e-02                2                1    1.0816302e-02    1.1002790e-02    1.1096034e-02    1.1235900e-02    1.0240393e-02 
  -1.4798066e+01                1                1    0.0000000e+00    0.0000000e+00    0.0000000e+00    0.0000000e+00    1.0240393e-02                2                1    1.1047617e-02    1.1237480e-02    1.1320545e-02    1.1462941e-02    1.0240393e-02 
  -1.4674317e+01                1                1    0.0000000e+00    0.0000000e+00    0.0000000e+00    0.0000000e+00    1.0240393e-02                2                1    1.1339974e-02    1.1522289e-02    1.1607369e-02    1.1728913e-02    1.0240393e-02 
  -1.4575318e+01                1                1    0.0000000e+00    0.0000000e+00    0.0000000e+00    0.0000000e+00    1.0240393e-02                2                1    1.1554729e-02    1.1740497e-02    1.1814804e-02    1.1938648e-02    1.0240393e-02 
  -1.4451725e+01                1                1    0.0000000e+00    0.0000000e+00    0.0000000e+00    0.0000000e+00    1.1193800e-02                2                1    1.1823122e-02    1.2000342e-02    1.2088953e-02    1.2202880e-02    1.1193800e-02 
  -1.4352851e+01                1                1    0.0000000e+00    0.0000000e+00    0.0000000e+00    0.0000000e+00    1.1193800e-02                2                1    1.2031935e-02    1.2212092e-02    1.2289303e-02    1.2405118e-02    1.1193800e-02 
  -1.4229259e+01                1                1    0.0000000e+00    0.0000000e+00    0.0000000e+00    0.0000000e+00    1.1193800e-02                2                1    1.2280247e-02    1.2463730e-02    1.2542366e-02    1.2660319e-02    1.1193800e-02 
  -1.4088342e+01                1                1    0.0000000e+00    0.0000000e+00    0.0000000e+00    0.0000000e+00    1.1193800e-02                2                1    1.2554620e-02    1.2742002e-02    1.2822309e-02    1.2942769e-02    1.1193800e-02 
  -1.3975608e+01                1                1    0.0000000e+00    0.0000000e+00    0.0000000e+00    0.0000000e+00    1.2154697e-02                2                1    1.2770998e-02    1.2961407e-02    1.3043010e-02    1.3165416e-02    1.2154697e-02 
  -1.3834872e+01                1                1    0.0000000e+00    0.0000000e+00    0.0000000e+00    0.0000000e+00    1.2154697e-02                2                1    1.3044491e-02    1.3224702e-02    1.3307876e-02    1.3432638e-02    1.2154697e-02 
  -1.3722283e+01                1                1    0.0000000e+00    0.0000000e+00    0.0000000e+00    0.0000000e+00    1.2154697e-02                2                1    1.3250182e-02    1.3433040e-02    1.3517436e-02    1.3644030e-02    1.2154697e-02 
  -1.3581745e+01                1                1    0.0000000e+00    0.0000000e+00    0.0000000e+00    0.0000000e+00    1.2454644e-02                2                1    1.3490524e-02    1.3690807e-02    1.3776643e-02    1.3905397e-02    1.2454644e-02 
  -1.3469314e+01                1                1    0.0000000e+00    0.0000000e+00    0.0000000e+00    0.0000000e+00    1.2454644e-02                2                1    1.3680620e-02    1.3883510e-02    1.3970463e-02    1.4100893e-02    1.2454644e-02 
  -1.3328977e+01                1                1    0.0000000e+00    0.0000000e+00    0.0000000e+00    0.0000000e+00    1.3121440e-02                2                1    1.3923613e-02    1.4129671e-02    1.4217981e-02    1.4350447e-02    1.3121440e-02 
  -1.3216707e+01                1                1    0.0000000e+00    0.0000000e+00    0.0000000e+00    0.0000000e+00    1.3121440e-02                2                1    1.4099203e-02    1.4322763e-02    1.4412187e-02    1.4546323e-02    1.3121440e-02 
  -1.3076564e+01                1                1    0.0000000e+00    0.0000000e+00    0.0000000e+00    0.0000000e+00    1.3121440e-02                2                1    1.4329179e-02    1.4541463e-02    1.4647605e-02    1.4784074e-02    1.3121440e-02 
  -1.2964449e+01                1                1    0.0000000e+00    0.0000000e+00    0.0000000e+00    0.0000000e+00    1.3399764e-02                2                1    1.4505969e-02    1.4736466e-02    1.4828665e-02    1.4966963e-02    1.3399764e-02 
  -1.2824497e+01                1                1    0.0000000e+00    0.0000000e+00    0.0000000e+00    0.0000000e+00    1.3399764e-02                2                1    1.4722479e-02    1.4956665e-02    1.5050339e-02    1.5190850e-02    1.3399764e-02 
  -1.2796507e+01                1                1    0.0000000e+00    0.0000000e+00    0.0000000e+00    0.0000000e+00    1.3399764e-02                2                1    1.4752863e-02    1.5003442e-02    1.5097410e-02    1.5238361e-02    1.3399764e-02 
  -1.2663116e+01                1                1    0.0000000e+00    0.0000000e+00    0.0000000e+00    0.0000000e+00    1.3399764e-02                2                1    1.4967648e-02    1.5205986e-02    1.5301321e-02    1.5444324e-02    1.3399764e-02 
  -1.2594781e+01                1                1    0.0000000e+00    0.0000000e+00    0.0000000e+00    0.0000000e+00    1.3399764e-02                2                1    1.5058856e-02    1.5314905e-02    1.5410923e-02    1.5554950e-02    1.3399764e-02 
  -1.2402587e+01                1                1    0.0000000e+00    0.0000000e+00    0.0000000e+00    0.0000000e+00    1.3399764e-02                2                1    1.5349975e-02    1.5594661e-02    1.5708848e-02    1.5855660e-02    1.3399764e-02 
  -1.2269119e+01                1                1    0.0000000e+00    0.0000000e+00    0.0000000e+00    0.0000000e+00    1.4092824e-02                2                1    1.5544647e-02    1.5792436e-02    1.5891551e-02    1.6040225e-02    1.4092824e-02 
  -1.2162345e+01                1                1    0.0000000e+00    0.0000000e+00    0.0000000e+00    0.0000000e+00    1.4352323e-02                2                1    1.5697053e-02    1.5947272e-02    1.6047359e-02    1.6197490e-02    1.4352323e-02 
  -1.2028877e+01                1                1    0.0000000e+00    0.0000000e+00    0.0000000e+00    0.0000000e+00    1.4352323e-02                2                1    1.5881751e-02    1.6134914e-02    1.6236179e-02    1.6388077e-02    1.4352323e-02 
  -1.1958493e+01                1                1    0.0000000e+00    0.0000000e+00    0.0000000e+00    0.0000000e+00    1.4352323e-02                2                1    1.5977748e-02    1.6232441e-02    1.6334319e-02    1.6487135e-02    1.4352323e-02 
  -1.1893576e+01                1                1    0.0000000e+00    0.0000000e+00    0.0000000e+00    0.0000000e+00    1.4352323e-02                2                1    1.6064689e-02    1.6320768e-02    1.6423200e-02    1.6576847e-02    1.4352323e-02 
  -1.1758243e+01                1                1    0.0000000e+00    0.0000000e+00    0.0000000e+00    0.0000000e+00    1.4352323e-02                2                1    1.6259356e-02    1.6518263e-02    1.6621825e-02    1.6759909e-02    1.4352323e-02 
  -1.1681681e+01                1                1    0.0000000e+00    0.0000000e+00    0.0000000e+00    0.0000000e+00    1.4352323e-02                2                1    1.6375019e-02    1.6618126e-02    1.6722315e-02    1.6878598e-02    1.4352323e-02 
  -1.1565297e+01                1                1    0.0000000e+00    0.0000000e+00    0.0000000e+00    0.0000000e+00    1.4675513e-02                2                1    1.6557156e-02    1.6784927e-02    1.6890051e-02    1.7030218e-02    1.4675513e-02 
  -1.1467703e+01                1                1    0.0000000e+00    0.0000000e+00    0.0000000e+00    0.0000000e+00    1.5310934e-02                2                1    1.6713588e-02    1.6943025e-02    1.7031270e-02    1.7172461e-02    1.5310934e-02 
  -1.1374157e+01                1                1    0.0000000e+00    0.0000000e+00    0.0000000e+00    0.0000000e+00    1.5310934e-02                2                1    1.6881398e-02    1.7076867e-02    1.7165716e-02    1.7307876e-02    1.5310934e-02 
  -1.1255913e+01                1                1    0.0000000e+00    0.0000000e+00    0.0000000e+00    0.0000000e+00    1.5310934e-02                2                1    1.7060438e-02    1.7239644e-02    1.7347168e-02    1.7472612e-02    1.5310934e-02 
  -1.1194489e+01                1                1    0.0000000e+00    0.0000000e+00    0.0000000e+00    0.0000000e+00    1.5310934e-02                2                1    1.7152187e-02    1.7332167e-02    1.7422158e-02    1.7548145e-02    1.5310934e-02 
  -1.1081047e+01                1                1    0.0000000e+00    0.0000000e+00    0.0000000e+00    0.0000000e+00    1.5614295e-02                2                1    1.7306028e-02    1.7487433e-02    1.7578135e-02    1.7705118e-02    1.5614295e-02 
  -1.0968592e+01                1                1    0.0000000e+00    0.0000000e+00    0.0000000e+00    0.0000000e+00    1.6274526e-02                2                1    1.7458090e-02    1.7640897e-02    1.7732301e-02    1.7841985e-02    1.6274526e-02 
  -1.0899376e+01                1                1    0.0000000e+00    0.0000000e+00    0.0000000e+00    0.0000000e+00    1.6274526e-02                2                1    1.7558336e-02    1.7723634e-02    1.7815466e-02    1.7944032e-02    1.6274526e-02 
  -1.0749862e+01                1                1    0.0000000e+00    0.0000000e+00    0.0000000e+00    0.0000000e+00    1.6274526e-02                2                1    1.7752887e-02    1.7919842e-02    1.8012595e-02    1.8123898e-02    1.6274526e-02 
  -1.0661650e+01                1                1    0.0000000e+00    0.0000000e+00    0.0000000e+00    0.0000000e+00    1.6274526e-02                2                1    1.7874661e-02    1.8042586e-02    1.8135877e-02    1.8247827e-02    1.6274526e-02 
  -1.0563708e+01                1                1    0.0000000e+00    0.0000000e+00    0.0000000e+00    0.0000000e+00    1.6560245e-02                2                1    1.8007203e-02    1.8176196e-02    1.8251304e-02    1.8363967e-02    1.6560245e-02 
  -1.0462299e+01                1                1    0.0000000e+00    0.0000000e+00    0.0000000e+00    0.0000000e+00    1.6560245e-02                2                1    1.8143131e-02    1.8294324e-02    1.8388819e-02    1.8502214e-02    1.6560245e-02 
  -1.0375967e+01                1                1    0.0000000e+00    0.0000000e+00    0.0000000e+00    0.0000000e+00    1.6560245e-02                2                1    1.8242053e-02    1.8413072e-02    1.8489080e-02    1.8603093e-02    1.6560245e-02 
  -1.0281628e+01                1                1    0.0000000e+00    0.0000000e+00    0.0000000e+00    0.0000000e+00    1.6560245e-02                2                1    1.8368182e-02    1.8540204e-02    1.8616659e-02    1.8731340e-02    1.6560245e-02 
  -1.0173267e+01                1                1    0.0000000e+00    0.0000000e+00    0.0000000e+00    0.0000000e+00    1.6560245e-02                2                1    1.8508527e-02    1.8662445e-02    1.8739403e-02    1.8854841e-02    1.6560245e-02 
  -1.0051177e+01                1                1    0.0000000e+00    0.0000000e+00    0.0000000e+00    0.0000000e+00    1.6560245e-02                2                1    1.8660794e-02    1.8815816e-02    1.8893327e-02    1.9009593e-02    1.6560245e-02 
  -9.9808389e+00                1                1    0.0000000e+00    0.0000000e+00    0.0000000e+00    0.0000000e+00    1.6560245e-02                2                1    1.8735758e-02    1.8910859e-02    1.8969226e-02    1.9085959e-02    1.6560245e-02 
  -9.8542307e+00                1                1    0.0000000e+00    0.0000000e+00    0.0000000e+00    0.0000000e+00    1.6560245e-02                2                1    1.8887508e-02    1.9044251e-02    1.9122623e-02    1.9240180e-02    1.6560245e-02 
  -9.7979604e+00                1                1    0.0000000e+00    0.0000000e+00    0.0000000e+00    0.0000000e+00    1.6560245e-02                2                1    1.8945069e-02    1.9121942e-02    1.9200553e-02    1.9298815e-02    1.6560245e-02 
  -9.6397002e+00                1                1    0.0000000e+00    0.0000000e+00    0.0000000e+00    0.0000000e+00    1.6560245e-02                2                1    1.9130231e-02    1.9288824e-02    1.9368120e-02    1.9487065e-02    1.6560245e-02 
  -9.5693623e+00                1                1    0.0000000e+00    0.0000000e+00    0.0000000e+00    0.0000000e+00    1.6560245e-02                2                1    1.9210478e-02    1.9369736e-02    1.9449365e-02    1.9568808e-02    1.6560245e-02 
  -9.4814400e+00                1                1    0.0000000e+00    0.0000000e+00    0.0000000e+00    0.0000000e+00    1.6560245e-02                2                1    1.9309082e-02    1.9469157e-02    1.9549194e-02    1.9669251e-02    1.6560245e-02 
  -9.3231798e+00                1                1    0.0000000e+00    0.0000000e+00    0.0000000e+00    0.0000000e+00    1.6560245e-02                2                1    1.9483384e-02    1.9644904e-02    1.9725664e-02    1.9846805e-02    1.6560245e-02 
  -9.2528419e+00                1                1    0.0000000e+00    0.0000000e+00    0.0000000e+00    0.0000000e+00    1.6560245e-02                2                1    1.9559601e-02    1.9721753e-02    1.9802830e-02    1.9924444e-02    1.6560245e-02 
  -9.1965716e+00                1                1    0.0000000e+00    0.0000000e+00    0.0000000e+00    0.0000000e+00    1.6560245e-02                2                1    1.9620135e-02    1.9782789e-02    1.9864116e-02    1.9986107e-02    1.6560245e-02 
  -9.0383114e+00                1                1    0.0000000e+00    0.0000000e+00    0.0000000e+00    0.0000000e+00    1.6560245e-02                2                1    1.9768050e-02    1.9932100e-02    2.0034632e-02    2.0137163e-02    1.6560245e-02 
  -8.9679735e+00                1                1    0.0000000e+00    0.0000000e+00    0.0000000e+00    0.0000000e+00    1.5310934e-02                2                1    1.9842292e-02    2.0006958e-02    2.0089291e-02    2.0212791e-02    1.5310934e-02 
  -8.8800511e+00                1                1    0.0000000e+00    0.0000000e+00    0.0000000e+00    0.0000000e+00    1.5310934e-02                2                1    1.9934046e-02    2.0099474e-02    2.0182188e-02    2.0306259e-02    1.5310934e-02 
  -8.7217909e+00                1                1    0.0000000e+00    0.0000000e+00    0.0000000e+00    0.0000000e+00    1.5310934e-02                2                1    2.0097063e-02    2.0263844e-02    2.0347234e-02    2.0472320e-02    1.5310934e-02 
  -8.6514530e+00                1                1    0.0000000e+00    0.0000000e+00    0.0000000e+00    0.0000000e+00    1.5310934e-02                2                1    2.0168598e-02    2.0335973e-02    2.0419660e-02    2.0545191e-02    1.5310934e-02 
  -8.5951827e+00                1                1    0.0000000e+00    0.0000000e+00    0.0000000e+00    0.0000000e+00    1.5310934e-02                2                1    2.0225561e-02    2.0393408e-02    2.0477331e-02    2.0603216e-02    1.5310934e-02 
  -8.4369225e+00                1                1    0.0000000e+00    0.0000000e+00    0.0000000e+00    0.0000000e+00    1.5310934e-02                2                1    2.0363005e-02    2.0553314e-02    2.0637895e-02    2.0764768e-02    1.5310934e-02 
  -8.3665846e+00                1                1    0.0000000e+00    0.0000000e+00    0.0000000e+00    0.0000000e+00    1.5310934e-02                2                1    2.0432764e-02    2.0602507e-02    2.0687378e-02    2.0814685e-02    1.5310934e-02 
  -8.2786623e+00                1                1    0.0000000e+00    0.0000000e+00    0.0000000e+00    0.0000000e+00    1.5310934e-02                2                1    2.0519168e-02    2.0689629e-02    2.0774859e-02    2.0902704e-02    1.5310934e-02 
  -8.1204021e+00                1                1    0.0000000e+00    0.0000000e+00    0.0000000e+00    0.0000000e+00    1.5310934e-02                2                1    2.0657233e-02    2.0850492e-02    2.0936385e-02    2.1065224e-02    1.5310934e-02 
  -8.0500642e+00                1                1    0.0000000e+00    0.0000000e+00    0.0000000e+00    0.0000000e+00    1.5310934e-02                2                1    2.0727599e-02    2.0921516e-02    2.0986156e-02    2.1136980e-02    1.5310934e-02 
  -7.9621419e+00                1                1    0.0000000e+00    0.0000000e+00    0.0000000e+00    0.0000000e+00    1.5310934e-02                2                1    2.0814512e-02    2.0987605e-02    2.1074152e-02    2.1203972e-02    1.5310934e-02 
  -7.8522389e+00                1                1    0.0000000e+00    0.0000000e+00    0.0000000e+00    0.0000000e+00    1.5310934e-02                2                1    2.0921924e-02    2.1095911e-02    2.1182905e-02    2.1313395e-02    1.5310934e-02 
  -7.7643166e+00                1                1    0.0000000e+00    0.0000000e+00    0.0000000e+00    0.0000000e+00    1.5310934e-02                2                1    2.0985375e-02    2.1181908e-02    2.1269256e-02    2.1400278e-02    1.5310934e-02 
  -7.6939787e+00                1                1    0.0000000e+00    0.0000000e+00    0.0000000e+00    0.0000000e+00    1.5310934e-02                2                1    2.1053118e-02    2.1228378e-02    2.1316008e-02    2.1447453e-02    1.5310934e-02 
  -7.4961534e+00                1                1    0.0000000e+00    0.0000000e+00    0.0000000e+00    0.0000000e+00    1.4352323e-02                2                1    2.1218062e-02    2.1416981e-02    2.1505390e-02    2.1638003e-02    1.4352323e-02 
  -7.3378932e+00                1                1    0.0000000e+00    0.0000000e+00    0.0000000e+00    0.0000000e+00    0.0000000e+00                2                1    2.1364175e-02    2.1542209e-02    2.1631227e-02    2.1764753e-02    0.0000000e+00 
  -7.2499708e+00                1                1    0.0000000e+00    0.0000000e+00    0.0000000e+00    0.0000000e+00    0.0000000e+00                2                1    2.1444173e-02    2.1622874e-02    2.1712225e-02    2.1846251e-02    0.0000000e+00 
  -7.1400679e+00                1                1    0.0000000e+00    0.0000000e+00    0.0000000e+00    0.0000000e+00    0.0000000e+00                2                1    2.1541867e-02    2.1721383e-02    2.1811141e-02    2.1945777e-02    0.0000000e+00 
  -7.0521456e+00                1                1    0.0000000e+00    0.0000000e+00    0.0000000e+00    0.0000000e+00    0.0000000e+00                2                1    2.1596607e-02    2.1799286e-02    2.1889366e-02    2.2024485e-02    0.0000000e+00 
  -6.9818077e+00                1                1    0.0000000e+00    0.0000000e+00    0.0000000e+00    0.0000000e+00    0.0000000e+00                2                1    2.1657802e-02    2.1861056e-02    2.1951391e-02    2.2086893e-02    0.0000000e+00 
  -6.8938853e+00                1                1    0.0000000e+00    0.0000000e+00    0.0000000e+00    0.0000000e+00    0.0000000e+00                2                1    2.1733413e-02    2.1937376e-02    2.2028026e-02    2.2164002e-02    0.0000000e+00 
  -6.7839824e+00                1                1    0.0000000e+00    0.0000000e+00    0.0000000e+00    0.0000000e+00    0.0000000e+00                2                1    2.1826763e-02    2.2008843e-02    2.2099882e-02    2.2259202e-02    0.0000000e+00 
  -6.6960601e+00                1                1    0.0000000e+00    0.0000000e+00    0.0000000e+00    0.0000000e+00    0.0000000e+00                2                1    2.1900728e-02    2.2083425e-02    2.2174773e-02    2.2311795e-02    0.0000000e+00 
  -6.5377998e+00                1                1    0.0000000e+00    0.0000000e+00    0.0000000e+00    0.0000000e+00    0.0000000e+00                2                1    2.2009211e-02    2.2215978e-02    2.2307874e-02    2.2445719e-02    0.0000000e+00 
  -6.4278969e+00                1                1    0.0000000e+00    0.0000000e+00    0.0000000e+00    0.0000000e+00    0.0000000e+00                2                1    2.2098532e-02    2.2306138e-02    2.2398407e-02    2.2536811e-02    0.0000000e+00 
  -6.3399746e+00                1                1    0.0000000e+00    0.0000000e+00    0.0000000e+00    0.0000000e+00    0.0000000e+00                2                1    2.2169340e-02    2.2377612e-02    2.2470177e-02    2.2609025e-02    0.0000000e+00 
  -6.2300716e+00                1                1    0.0000000e+00    0.0000000e+00    0.0000000e+00    0.0000000e+00    0.0000000e+00                2                1    2.2257122e-02    2.2466218e-02    2.2559150e-02    2.2698547e-02    0.0000000e+00 
  -6.1421493e+00                1                1    0.0000000e+00    0.0000000e+00    0.0000000e+00    0.0000000e+00    0.0000000e+00                2                1    2.2326879e-02    2.2536630e-02    2.2629853e-02    2.2769687e-02    0.0000000e+00 
  -6.0322464e+00                1                1    0.0000000e+00    0.0000000e+00    0.0000000e+00    0.0000000e+00    0.0000000e+00                2                1    2.2389463e-02    2.2623417e-02    2.2716999e-02    2.2857372e-02    0.0000000e+00 
  -5.9443240e+00                1                1    0.0000000e+00    0.0000000e+00    0.0000000e+00    0.0000000e+00    0.0000000e+00                2                1    2.2457129e-02    2.2691790e-02    2.2785655e-02    2.2926452e-02    0.0000000e+00 
  -5.8344211e+00                1                1    0.0000000e+00    0.0000000e+00    0.0000000e+00    0.0000000e+00    0.0000000e+00                2                1    2.2540764e-02    2.2776299e-02    2.2870514e-02    2.3011835e-02    0.0000000e+00 
  -5.6970424e+00                1                1    0.0000000e+00    0.0000000e+00    0.0000000e+00    0.0000000e+00    0.0000000e+00                2                1    2.2643711e-02    2.2880322e-02    2.2974967e-02    2.3116933e-02    0.0000000e+00 
  -5.5871395e+00                1                1    0.0000000e+00    0.0000000e+00    0.0000000e+00    0.0000000e+00    0.0000000e+00                2                1    2.2724646e-02    2.2962103e-02    2.3057086e-02    2.3199560e-02    0.0000000e+00 
  -5.4992171e+00                1                1    0.0000000e+00    0.0000000e+00    0.0000000e+00    0.0000000e+00    0.0000000e+00                2                1    2.2788782e-02    2.3026909e-02    2.3122160e-02    2.3265037e-02    0.0000000e+00 
  -5.3893142e+00                1                1    0.0000000e+00    0.0000000e+00    0.0000000e+00    0.0000000e+00    0.0000000e+00                2                1    2.2867804e-02    2.3106757e-02    2.3202338e-02    2.3345710e-02    0.0000000e+00 
  -5.2519355e+00                1                1    0.0000000e+00    0.0000000e+00    0.0000000e+00    0.0000000e+00    0.0000000e+00                2                1    2.2965007e-02    2.3204976e-02    2.3324960e-02    2.3468942e-02    0.0000000e+00 
  -5.1420326e+00                1                1    0.0000000e+00    0.0000000e+00    0.0000000e+00    0.0000000e+00    0.0000000e+00                2                1    2.3042010e-02    2.3282783e-02    2.3403170e-02    2.3547634e-02    0.0000000e+00 
  -5.0541103e+00                1                1    0.0000000e+00    0.0000000e+00    0.0000000e+00    0.0000000e+00    0.0000000e+00                2                1    2.3103158e-02    2.3344570e-02    2.3465277e-02    2.3610124e-02    0.0000000e+00 
  -4.9442073e+00                1                1    0.0000000e+00    0.0000000e+00    0.0000000e+00    0.0000000e+00    0.0000000e+00                2                1    2.3178898e-02    2.3421102e-02    2.3542204e-02    2.3687526e-02    0.0000000e+00 
  -4.8068287e+00                1                1    0.0000000e+00    0.0000000e+00    0.0000000e+00    0.0000000e+00    0.0000000e+00                2                1    2.3247725e-02    2.3515220e-02    2.3636809e-02    2.3782715e-02    0.0000000e+00 
  -4.6969257e+00                1                1    0.0000000e+00    0.0000000e+00    0.0000000e+00    0.0000000e+00    0.0000000e+00                2                1    2.3321472e-02    2.3589816e-02    2.3711790e-02    2.3858159e-02    0.0000000e+00 
  -4.5595471e+00                1                1    0.0000000e+00    0.0000000e+00    0.0000000e+00    0.0000000e+00    0.0000000e+00                2                1    2.3412829e-02    2.3682223e-02    2.3804675e-02    2.3976108e-02    0.0000000e+00 
  -4.4496441e+00                1                1    0.0000000e+00    0.0000000e+00    0.0000000e+00    0.0000000e+00    0.0000000e+00                2                1    2.3485429e-02    2.3755659e-02    2.3878490e-02    2.4050455e-02    0.0000000e+00 
  -4.3122655e+00                1                1    0.0000000e+00    0.0000000e+00    0.0000000e+00    0.0000000e+00    0.0000000e+00                2                1    2.3575531e-02    2.3846798e-02    2.3970101e-02    2.4142725e-02    0.0000000e+00 
  -4.2023625e+00                1                1    0.0000000e+00    0.0000000e+00    0.0000000e+00    0.0000000e+00    0.0000000e+00                2                1    2.3647202e-02    2.3919293e-02    2.4042971e-02    2.4216120e-02    0.0000000e+00 
  -4.0649839e+00                1                1    0.0000000e+00    0.0000000e+00    0.0000000e+00    0.0000000e+00    0.0000000e+00                2                1    2.3735916e-02    2.4009028e-02    2.4133170e-02    2.4306968e-02    0.0000000e+00 
  -3.9550809e+00                1                1    0.0000000e+00    0.0000000e+00    0.0000000e+00    0.0000000e+00    0.0000000e+00                2                1    2.3806065e-02    2.4079984e-02    2.4229395e-02    2.4378805e-02    0.0000000e+00 
  -3.8177023e+00                1                1    0.0000000e+00    0.0000000e+00    0.0000000e+00    0.0000000e+00    0.0000000e+00                2                1    2.3893105e-02    2.4168025e-02    2.4317982e-02    2.4467939e-02    0.0000000e+00 
  -3.6697370e+00                1                1    0.0000000e+00    0.0000000e+00    0.0000000e+00    0.0000000e+00    0.0000000e+00                2                1    2.3960494e-02    2.4261569e-02    2.4412106e-02    2.4587732e-02    0.0000000e+00 
  -3.5513648e+00                1                1    0.0000000e+00    0.0000000e+00    0.0000000e+00    0.0000000e+00    0.0000000e+00                2                1    2.4033288e-02    2.4335277e-02    2.4486272e-02    2.4662432e-02    0.0000000e+00 
  -3.4035011e+00                1                1    0.0000000e+00    0.0000000e+00    0.0000000e+00    0.0000000e+00    0.0000000e+00                2                1    2.4122103e-02    2.4425208e-02    2.4576761e-02    2.4753572e-02    0.0000000e+00 
  -3.2852102e+00                1                1    0.0000000e+00    0.0000000e+00    0.0000000e+00    0.0000000e+00    0.0000000e+00                2                1    2.4192044e-02    2.4496028e-02    2.4648020e-02    2.4825344e-02    0.0000000e+00 
  -3.1373658e+00                1                1    0.0000000e+00    0.0000000e+00    0.0000000e+00    0.0000000e+00    0.0000000e+00                2                1    2.4278434e-02    2.4583503e-02    2.4736038e-02    2.4913995e-02    0.0000000e+00 
  -2.9895667e+00                1                1    0.0000000e+00    0.0000000e+00    0.0000000e+00    0.0000000e+00    0.0000000e+00                2                1    2.4363011e-02    2.4694654e-02    2.4822209e-02    2.5026297e-02    0.0000000e+00 
  -2.8713274e+00                1                1    0.0000000e+00    0.0000000e+00    0.0000000e+00    0.0000000e+00    0.0000000e+00                2                1    2.4430200e-02    2.4762758e-02    2.4916246e-02    2.5095315e-02    0.0000000e+00 
  -2.7340939e+00                1                1    0.0000000e+00    0.0000000e+00    0.0000000e+00    0.0000000e+00    0.0000000e+00                2                1    2.4507634e-02    2.4841246e-02    2.4995220e-02    2.5174857e-02    0.0000000e+00 
  -2.5863637e+00                1                1    0.0000000e+00    0.0000000e+00    0.0000000e+00    0.0000000e+00    0.0000000e+00                2                1    2.4590027e-02    2.4924760e-02    2.5079253e-02    2.5285242e-02    0.0000000e+00 
  -2.4386716e+00                1                1    0.0000000e+00    0.0000000e+00    0.0000000e+00    0.0000000e+00    0.0000000e+00                2                1    2.4671896e-02    2.5007744e-02    2.5162751e-02    2.5369426e-02    0.0000000e+00 
  -2.3205179e+00                1                1    0.0000000e+00    0.0000000e+00    0.0000000e+00    0.0000000e+00    0.0000000e+00                2                1    2.4737098e-02    2.5073833e-02    2.5229249e-02    2.5436471e-02    0.0000000e+00 
  -2.1728566e+00                1                1    0.0000000e+00    0.0000000e+00    0.0000000e+00    0.0000000e+00    0.0000000e+00                2                1    2.4818124e-02    2.5155962e-02    2.5337875e-02    2.5519788e-02    0.0000000e+00 
  -2.0251572e+00                1                1    0.0000000e+00    0.0000000e+00    0.0000000e+00    0.0000000e+00    0.0000000e+00                2                1    2.4898492e-02    2.5237424e-02    2.5419926e-02    2.5628500e-02    0.0000000e+00 
  -1.8775140e+00                1                1    0.0000000e+00    0.0000000e+00    0.0000000e+00    0.0000000e+00    0.0000000e+00                2                1    2.4978166e-02    2.5318183e-02    2.5501269e-02    2.5710510e-02    0.0000000e+00 
  -1.7298696e+00                1                1    0.0000000e+00    0.0000000e+00    0.0000000e+00    0.0000000e+00    0.0000000e+00                2                1    2.5057009e-02    2.5398099e-02    2.5581763e-02    2.5791665e-02    0.0000000e+00 
  -1.5822224e+00                1                1    0.0000000e+00    0.0000000e+00    0.0000000e+00    0.0000000e+00    0.0000000e+00                2                1    2.5114168e-02    2.5482720e-02    2.5666996e-02    2.5877597e-02    0.0000000e+00 
  -1.4345764e+00                1                1    0.0000000e+00    0.0000000e+00    0.0000000e+00    0.0000000e+00    0.0000000e+00                2                1    2.5198308e-02    2.5568095e-02    2.5752988e-02    2.5964295e-02    0.0000000e+00 
  -1.2869298e+00                1                1    0.0000000e+00    0.0000000e+00    0.0000000e+00    0.0000000e+00    0.0000000e+00                2                1    2.5280652e-02    2.5651647e-02    2.5837144e-02    2.6049141e-02    0.0000000e+00 
  -1.1393007e+00                1                1    0.0000000e+00    0.0000000e+00    0.0000000e+00    0.0000000e+00    0.0000000e+00                2                1    2.5362357e-02    2.5734551e-02    2.5920648e-02    2.6133330e-02    0.0000000e+00 
  -9.9174294e-01                1                1    0.0000000e+00    0.0000000e+00    0.0000000e+00    0.0000000e+00    0.0000000e+00                2                1    2.5416774e-02    2.5790157e-02    2.5976849e-02    2.6216882e-02    0.0000000e+00 
  -8.4411526e-01                1                1    0.0000000e+00    0.0000000e+00    0.0000000e+00    0.0000000e+00    0.0000000e+00                2                1    2.5496993e-02    2.5871555e-02    2.6058836e-02    2.6299626e-02    0.0000000e+00 
  -6.9925045e-01                1                1    0.0000000e+00    0.0000000e+00    0.0000000e+00    0.0000000e+00    0.0000000e+00                2                1    2.5575020e-02    2.5950728e-02    2.6138583e-02    2.6380110e-02    0.0000000e+00 
  -5.5441444e-01                1                1    0.0000000e+00    0.0000000e+00    0.0000000e+00    0.0000000e+00    0.0000000e+00                2                1    2.5652507e-02    2.6029354e-02    2.6217778e-02    2.6460036e-02    0.0000000e+00 
  -4.0678747e-01                1                1    0.0000000e+00    0.0000000e+00    0.0000000e+00    0.0000000e+00    0.0000000e+00                2                1    2.5704019e-02    2.6109019e-02    2.6298019e-02    2.6541020e-02    0.0000000e+00 
  -2.5915667e-01                1                1    0.0000000e+00    0.0000000e+00    0.0000000e+00    0.0000000e+00    0.0000000e+00                2                1    2.5781770e-02    2.6187995e-02    2.6377567e-02    2.6621302e-02    0.0000000e+00 
  -1.1152292e-01                1                1    0.0000000e+00    0.0000000e+00    0.0000000e+00    0.0000000e+00    0.0000000e+00                2                1    2.5858762e-02    2.6266200e-02    2.6456338e-02    2.6700801e-02    0.0000000e+00 
   3.6106750e-02                1                1    0.0000000e+00    0.0000000e+00    0.0000000e+00    0.0000000e+00    0.0000000e+00                2                1    2.5935142e-02    2.6316541e-02    2.6534484e-02    2.6779669e-02    0.0000000e+00 
   1.8371073e-01                1                1    0.0000000e+00    0.0000000e+00    0.0000000e+00    0.0000000e+00    0.0000000e+00                2                1    2.6010819e-02    2.6393331e-02    2.6611909e-02    2.6857810e-02    0.0000000e+00 
   3.3135442e-01                1                1    0.0000000e+00    0.0000000e+00    0.0000000e+00    0.0000000e+00    0.0000000e+00                2                1    2.6058472e-02    2.6469489e-02    2.6688698e-02    2.6935308e-02    0.0000000e+00 
   4.7900250e-01                1                1    0.0000000e+00    0.0000000e+00    0.0000000e+00    0.0000000e+00    0.0000000e+00                2                1    2.6132638e-02    2.6544824e-02    2.6764657e-02    2.7011969e-02    0.0000000e+00 
   6.2666137e-01                1                1    0.0000000e+00    0.0000000e+00    0.0000000e+00    0.0000000e+00    0.0000000e+00                2                1    2.6205935e-02    2.6619278e-02    2.6839727e-02    2.7087733e-02    0.0000000e+00 
   7.7432629e-01                1                1    0.0000000e+00    0.0000000e+00    0.0000000e+00    0.0000000e+00    0.0000000e+00                2                1    2.6278264e-02    2.6692748e-02    2.6913806e-02    2.7162496e-02    0.0000000e+00 
   9.2200705e-01                1                1    0.0000000e+00    0.0000000e+00    0.0000000e+00    0.0000000e+00    0.0000000e+00                2                1    2.6328957e-02    2.6772393e-02    2.6966395e-02    2.7243542e-02    0.0000000e+00 
   1.0697211e+00                1                1    0.0000000e+00    0.0000000e+00    0.0000000e+00    0.0000000e+00    0.0000000e+00                2                1    2.6406748e-02    2.6823696e-02    2.7046069e-02    2.7296238e-02    0.0000000e+00 
   1.2174626e+00                1                1    0.0000000e+00    0.0000000e+00    0.0000000e+00    0.0000000e+00    0.0000000e+00                2                1    2.6483886e-02    2.6902053e-02    2.7125075e-02    2.7375975e-02    0.0000000e+00 
   1.3652352e+00                1                1    0.0000000e+00    0.0000000e+00    0.0000000e+00    0.0000000e+00    0.0000000e+00                2                1    2.6532549e-02    2.6979883e-02    2.7175592e-02    2.7455177e-02    0.0000000e+00 
   1.5130468e+00                1                1    0.0000000e+00    0.0000000e+00    0.0000000e+00    0.0000000e+00    0.0000000e+00                2                1    2.6608421e-02    2.7057035e-02    2.7253303e-02    2.7533687e-02    0.0000000e+00 
   1.6608666e+00                1                1    0.0000000e+00    0.0000000e+00    0.0000000e+00    0.0000000e+00    0.0000000e+00                2                1    2.6683422e-02    2.7105183e-02    2.7330123e-02    2.7611297e-02    0.0000000e+00 
   1.8087328e+00                1                1    0.0000000e+00    0.0000000e+00    0.0000000e+00    0.0000000e+00    0.0000000e+00                2                1    2.6729338e-02    2.7180466e-02    2.7406030e-02    2.7659789e-02    0.0000000e+00 
   1.9566143e+00                1                1    0.0000000e+00    0.0000000e+00    0.0000000e+00    0.0000000e+00    0.0000000e+00                2                1    2.6802832e-02    2.7255200e-02    2.7453112e-02    2.7735842e-02    0.0000000e+00 
   2.1044992e+00                1                1    0.0000000e+00    0.0000000e+00    0.0000000e+00    0.0000000e+00    0.0000000e+00                2                1    2.6875760e-02    2.7301009e-02    2.7527809e-02    2.7811309e-02    0.0000000e+00 
   2.2390935e+00                1                1    0.0000000e+00    0.0000000e+00    0.0000000e+00    0.0000000e+00    0.0000000e+00                2                1    2.6913273e-02    2.7367985e-02    2.7595341e-02    2.7879536e-02    0.0000000e+00 
   2.3737350e+00                1                1    0.0000000e+00    0.0000000e+00    0.0000000e+00    0.0000000e+00    0.0000000e+00                2                1    2.6978827e-02    2.7434647e-02    2.7662556e-02    2.7947444e-02    0.0000000e+00 
   2.5084017e+00                1                1    0.0000000e+00    0.0000000e+00    0.0000000e+00    0.0000000e+00    0.0000000e+00                2                1    2.7044093e-02    2.7501015e-02    2.7729477e-02    2.8015053e-02    0.0000000e+00 
   2.6430919e+00                1                1    0.0000000e+00    0.0000000e+00    0.0000000e+00    0.0000000e+00    0.0000000e+00                2                1    2.7109044e-02    2.7567063e-02    2.7796073e-02    2.8082336e-02    0.0000000e+00 
   2.7778087e+00                1                1    0.0000000e+00    0.0000000e+00    0.0000000e+00    0.0000000e+00    0.0000000e+00                2                1    2.7144974e-02    2.7604085e-02    2.7833641e-02    2.8120586e-02    0.0000000e+00 
   2.9000000e+00                1                1    0.0000000e+00    0.0000000e+00    0.0000000e+00    0.0000000e+00    0.0000000e+00                2                1    2.7203272e-02    2.7663370e-02    2.7893419e-02    2.8180980e-02    0.0000000e+00 
   3.0347674e+00                1                1    2.1398432e-04    2.1918689e-04    2.1986549e-04    2.2371088e-04    0.0000000e+00                2                1    2.7267300e-02    2.7728481e-02    2.7959071e-02    2.8247309e-02    0.0000000e+00 
   3.1695764e+00                1                1    8.2925390e-04    8.3604411e-04    8.3859044e-04    8.4113676e-04    0.0000000e+00                2                1    2.7331031e-02    2.7793290e-02    2.8024419e-02    2.8313331e-02    0.0000000e+00 
   3.3025227e+00                1                1    1.7083919e-03    1.7228239e-03    1.7318440e-03    1.7552960e-03    0.0000000e+00                2                1    2.7364710e-02    2.7856985e-02    2.8088644e-02    2.8378218e-02    0.0000000e+00 
   3.4187708e+00                1                1    2.7082224e-03    2.8077450e-03    2.8771093e-03    2.9525052e-03    0.0000000e+00                2                1    2.7419295e-02    2.7883537e-02    2.8144673e-02    2.8434824e-02    0.0000000e+00 
   3.5200747e+00                1                1    3.6413374e-03    3.7793591e-03    3.8889646e-03    3.9945106e-03    3.9356814e-03                2                1    2.7466727e-02    2.7931772e-02    2.8193360e-02    2.8484014e-02    3.9356814e-03 
   3.6030475e+00                1                1    4.4422178e-03    4.6102216e-03    4.6942235e-03    4.7831667e-03    4.8913288e-03                2                1    2.7505463e-02    2.7971164e-02    2.8204014e-02    2.8495077e-02    4.8913288e-03 
   3.7206957e+00                1                1    5.5294797e-03    5.7231677e-03    5.8106397e-03    5.9543437e-03    6.1434606e-03                2                1    2.7560216e-02    2.8026844e-02    2.8260158e-02    2.8551800e-02    6.1434606e-03 
   3.8025347e+00                1                1    6.3084601e-03    6.4778147e-03    6.5695485e-03    6.7318467e-03    7.0836162e-03                2                1    2.7568986e-02    2.8065461e-02    2.8299097e-02    2.8591141e-02    7.0836162e-03 
   3.9121646e+00                1                1    7.4648651e-03    7.6025036e-03    7.6672747e-03    7.7806240e-03    8.0382291e-03                2                1    2.7619584e-02    2.8116971e-02    2.8351035e-02    2.8643615e-02    8.0382291e-03 
   4.0100224e+00                1                1    8.5886273e-03    8.7164071e-03    8.7711699e-03    8.8715683e-03    9.2967810e-03                2                1    2.7664502e-02    2.8133391e-02    2.8397142e-02    2.8690198e-02    9.2967810e-03 
   4.1122168e+00                1                1    9.8118919e-03    9.9678012e-03    1.0030165e-02    1.0123711e-02    1.1193800e-02                2                1    2.7711184e-02    2.8180865e-02    2.8445061e-02    2.8738611e-02    1.1193800e-02 
   4.2047671e+00                1                1    1.1031520e-02    1.1148009e-02    1.1229552e-02    1.1357690e-02    1.2154697e-02                2                1    2.7753355e-02    2.8223750e-02    2.8488348e-02    2.8782345e-02    1.2154697e-02 
   4.3015631e+00                1                1    1.2383549e-02    1.2462174e-02    1.2553904e-02    1.2711156e-02    1.3399764e-02                2                1    2.7797348e-02    2.8268489e-02    2.8504060e-02    2.8827970e-02    1.3399764e-02 
   4.4015126e+00                1                1    1.3910799e-02    1.3998565e-02    1.4042447e-02    1.4232605e-02    1.5614295e-02                2                1    2.7842569e-02    2.8314477e-02    2.8550431e-02    2.8874867e-02    1.5614295e-02 
   4.5040301e+00                1                1    1.5642111e-02    1.5790299e-02    1.5839695e-02    1.6004349e-02    1.7512202e-02                2                1    2.7888758e-02    2.8361449e-02    2.8597794e-02    2.8922769e-02    1.7512202e-02 
   4.6030020e+00                1                1    1.7408237e-02    1.7626979e-02    1.7681665e-02    1.7845722e-02    2.1935867e-02                2                1    2.7933237e-02    2.8406682e-02    2.8643404e-02    2.8968897e-02    2.1935867e-02 
   4.7019627e+00                1                1    1.9084323e-02    1.9569517e-02    1.9670600e-02    1.9771682e-02    2.1935867e-02                2                1    2.7977592e-02    2.8451789e-02    2.8688887e-02    2.8985260e-02    2.1935867e-02 
   4.8010463e+00                1                1    2.1289567e-02    2.1712244e-02    2.1778982e-02    2.1823474e-02    2.3216358e-02                2                1    2.8021928e-02    2.8496876e-02    2.8734349e-02    2.9060876e-02    2.3216358e-02 
   4.9000163e+00                1                1    2.3086111e-02    2.3673046e-02    2.3795324e-02    2.3868691e-02    2.5747316e-02                2                1    2.8066176e-02    2.8541874e-02    2.8779723e-02    2.9106765e-02    2.5747316e-02 
   5.0089158e+00                1                1    2.5369410e-02    2.5982327e-02    2.6142218e-02    2.6248812e-02    2.7949541e-02                2                1    2.8174415e-02    2.8650938e-02    2.8859416e-02    2.9157243e-02    2.7949541e-02 
   5.1079625e+00                1                1    2.7302785e-02    2.7937733e-02    2.8110901e-02    2.8341791e-02    2.9867170e-02                2                1    2.8368960e-02    2.8786589e-02    2.8965573e-02    2.9234049e-02    2.9867170e-02 
   5.2069268e+00                1                1    2.9991478e-02    3.0488746e-02    3.0581984e-02    3.0675222e-02    3.2067123e-02                2                1    2.8409934e-02    2.8972507e-02    2.9285048e-02    2.9910129e-02    3.2067123e-02 
   5.3059508e+00                1                1    3.2033100e-02    3.2738971e-02    3.2873423e-02    3.2974261e-02    3.4951493e-02                2                1    2.8226054e-02    2.8864500e-02    2.9267729e-02    3.0410212e-02    3.4951493e-02 
   5.4049367e+00                1                1    2.6031323e-02    3.3801333e-02    3.5126173e-02    3.5412625e-02    3.8108987e-02                2                1    2.8171730e-02    2.8887657e-02    2.9424602e-02    3.1071234e-02    3.8108987e-02 
   5.5039525e+00                1                1    2.1408307e-02    2.6845941e-02    2.9545745e-02    3.5857963e-02    3.9018450e-02                2                1    2.8186781e-02    2.8982375e-02    2.9664314e-02    3.1823785e-02    3.9018450e-02 
   5.6014058e+00                1                1    2.1692552e-02    2.3675205e-02    2.6240991e-02    3.5998752e-02    3.9764336e-02                2                1    2.8298390e-02    2.9192433e-02    3.0047604e-02    3.2535375e-02    3.9764336e-02 
   5.7067897e+00                1                1    2.0031713e-02    2.3331054e-02    2.6551839e-02    3.4760913e-02    3.9889879e-02                2                1    2.8390798e-02    2.9373859e-02    3.0396242e-02    3.3070168e-02    3.9889879e-02 
   5.8068404e+00                1                1    1.9323721e-02    2.1134090e-02    2.4282558e-02    3.3531182e-02    3.9889879e-02                2                1    2.8425560e-02    2.9447779e-02    3.0509315e-02    3.3222128e-02    3.9889879e-02 
   5.9024242e+00                1                1    1.8452041e-02    2.2425722e-02    2.4156830e-02    3.3481209e-02    3.9893983e-02                2                1    2.8418124e-02    2.9480852e-02    3.0504219e-02    3.3259439e-02    3.9893983e-02 
   6.0096914e+00                1                1    1.8305539e-02    2.0470711e-02    2.3934985e-02    3.3461739e-02    4.0019119e-02                2                1    2.8439203e-02    2.9502719e-02    3.0448067e-02    3.3165941e-02    4.0019119e-02 
   6.1088032e+00                1                1    1.8069473e-02    2.0825166e-02    2.3265923e-02    3.2241609e-02    4.0019119e-02                2                1    2.8473729e-02    2.9497680e-02    3.0442866e-02    3.3002745e-02    4.0019119e-02 
   6.2077814e+00                1                1    1.7626924e-02    1.9672907e-02    2.3095993e-02    3.2775063e-02    4.0019119e-02                2                1    2.8472904e-02    2.9498244e-02    3.0405275e-02    3.2810881e-02    4.0019119e-02 
   6.3011710e+00                1                1    1.8059690e-02    2.0780473e-02    2.2909781e-02    3.2215647e-02    4.0168768e-02                2                1    2.8501648e-02    2.9447761e-02    3.0354452e-02    3.2483206e-02    4.0168768e-02 
   6.4077286e+00                1                1    1.6365682e-02    1.8962160e-02    2.2935559e-02    3.1787190e-02    4.0168768e-02                2                1    2.8440868e-02    2.9348136e-02    3.0176511e-02    3.2227724e-02    4.0168768e-02 
   6.5049560e+00                1                1    1.6138389e-02    1.8140962e-02    2.2695836e-02    3.1884116e-02    4.0168768e-02                2                1    2.8414815e-02    2.9322511e-02    3.0072346e-02    3.2045597e-02    4.0168768e-02 
   6.6020645e+00                1                1    1.7272284e-02    1.9313554e-02    2.2532480e-02    3.2189257e-02    4.0168768e-02                2                1    2.8376475e-02    2.9284207e-02    2.9994605e-02    3.1889002e-02    4.0168768e-02 
   6.7013959e+00                1                1    1.5938078e-02    1.7112875e-02    2.2125342e-02    3.1602037e-02    4.0168768e-02                2                1    2.8409403e-02    2.9276264e-02    2.9985514e-02    3.1837444e-02    4.0168768e-02 
   6.8005910e+00                1                1    1.6341282e-02    1.9376092e-02    2.1866192e-02    3.1281883e-02    4.0168768e-02                2                1    2.8402550e-02    2.9263234e-02    2.9967429e-02    3.1727918e-02    4.0168768e-02 
   6.9093072e+00                1                1    1.5243618e-02    1.8401503e-02    2.2339113e-02    3.1033044e-02    4.0168768e-02                2                1    2.8411414e-02    2.9266477e-02    2.9966074e-02    3.1715066e-02    4.0168768e-02 
   7.0071396e+00                1                1    1.5503353e-02    1.7100432e-02    2.2047482e-02    3.0850893e-02    4.0168768e-02                2                1    2.8423696e-02    2.9313145e-02    2.9970563e-02    3.1749461e-02    4.0168768e-02 
   7.1008794e+00                1                1    1.4983551e-02    1.6996845e-02    2.1952644e-02    3.1012466e-02    4.0168768e-02                2                1    2.8430529e-02    2.9312988e-02    2.9965241e-02    3.1691791e-02    4.0168768e-02 
   7.2041532e+00                1                1    1.4149121e-02    1.6559136e-02    2.1729007e-02    3.1485681e-02    4.0168768e-02                2                1    2.8443145e-02    2.9303924e-02    2.9940152e-02    3.1512010e-02    4.0168768e-02 
   7.3096333e+00                1                1    1.4493742e-02    1.6625175e-02    2.1546847e-02    3.0460111e-02    4.0168768e-02                2                1    2.8449722e-02    2.9283136e-02    2.9889255e-02    3.1366671e-02    4.0168768e-02 
   7.4089793e+00                1                1    1.4812368e-02    1.7287542e-02    2.1657770e-02    3.0011482e-02    4.0168768e-02                2                1    2.8442581e-02    2.9269182e-02    2.9832773e-02    3.1222966e-02    4.0168768e-02 
   7.5083666e+00                1                1    1.4287134e-02    1.6912877e-02    2.1778226e-02    3.0041595e-02    4.0168768e-02                2                1    2.8416381e-02    2.9254398e-02    2.9825773e-02    3.1082798e-02    4.0168768e-02 
   7.6077339e+00                1                1    1.4202193e-02    1.6428482e-02    2.1687132e-02    3.0515522e-02    4.0168768e-02                2                1    2.8418591e-02    2.9238000e-02    2.9796687e-02    3.1025801e-02    4.0168768e-02 
   7.7070864e+00                1                1    1.4491615e-02    1.7087706e-02    2.2551123e-02    3.0881864e-02    4.0168768e-02                2                1    2.8386524e-02    2.9213681e-02    2.9777652e-02    3.0943192e-02    4.0168768e-02 
   7.8064895e+00                1                1    1.3766958e-02    1.7112560e-02    2.2534742e-02    3.0456511e-02    4.0235698e-02                2                1    2.8377456e-02    2.9192474e-02    2.9711122e-02    3.0896603e-02    4.0235698e-02 
   7.9083295e+00                1                1    1.3900525e-02    1.8456808e-02    2.3669505e-02    3.0851443e-02    4.0870117e-02                2                1    2.8330992e-02    2.9178343e-02    2.9694122e-02    3.0909886e-02    4.0870117e-02 
   8.0056277e+00                1                1    1.5344267e-02    2.2592312e-02    2.6871744e-02    3.2423438e-02    4.0870117e-02                2                1    2.8298670e-02    2.9121089e-02    2.9644446e-02    3.0840691e-02    4.0870117e-02 
   8.1126626e+00                1                1    2.3169721e-02    2.8382908e-02    3.1008809e-02    3.4329803e-02    4.0919023e-02                2                1    2.8266955e-02    2.9112391e-02    2.9627004e-02    3.0766504e-02    4.0919023e-02 
   8.2125460e+00                1                1    2.7819289e-02    3.1205316e-02    3.2821374e-02    3.5206984e-02    4.1866478e-02                2                1    2.8224806e-02    2.9063527e-02    2.9610520e-02    3.0740971e-02    4.1866478e-02 
   8.3021516e+00                1                1    3.0099159e-02    3.2677988e-02    3.3871177e-02    3.5564736e-02    4.1866478e-02                2                1    2.8215030e-02    2.9047012e-02    2.9553436e-02    3.0674802e-02    4.1866478e-02 
   8.4069530e+00                1                1    3.1398892e-02    3.3430811e-02    3.4580954e-02    3.6229491e-02    4.1914222e-02                2                1    2.8172190e-02    2.8972950e-02    2.9518922e-02    3.0610868e-02    4.1914222e-02 
   8.5105518e+00                1                1    3.2149144e-02    3.3954412e-02    3.4837841e-02    3.6182190e-02    4.1914222e-02                2                1    2.8102411e-02    2.8973804e-02    2.9445808e-02    3.0571357e-02    4.1914222e-02 
   8.6007021e+00                1                1    3.1772898e-02    3.4184575e-02    3.5256432e-02    3.6596253e-02    4.2863008e-02                2                1    2.8092177e-02    2.8910757e-02    2.9431671e-02    3.0510708e-02    4.2863008e-02 
   8.7099976e+00                1                1    2.7016142e-02    3.1910650e-02    3.4415714e-02    3.6304146e-02    4.2863008e-02                2                1    2.8027841e-02    2.8898046e-02    2.9405665e-02    3.0493421e-02    4.2863008e-02 
   8.8016364e+00                1                1    2.6277032e-02    2.9379713e-02    3.1409863e-02    3.5048811e-02    4.2863008e-02                2                1    2.8016408e-02    2.8877347e-02    2.9379562e-02    3.0455737e-02    4.2863008e-02 
   8.9036640e+00                1                1    2.6911244e-02    2.9364583e-02    3.0685612e-02    3.3856081e-02    4.0342656e-02                2                1    2.8012162e-02    2.8870773e-02    2.9407404e-02    3.0444892e-02    4.0342656e-02 
   9.0014168e+00                1                1    2.7089213e-02    2.9938710e-02    3.1078508e-02    3.3054159e-02    4.0342656e-02                2                1    2.7983341e-02    2.8835626e-02    2.9368304e-02    3.0433659e-02    4.0342656e-02 
   9.1141468e+00                1                1    2.7207066e-02    3.0242722e-02    3.1684658e-02    3.3619889e-02    4.0458762e-02                2                1    2.7963713e-02    2.8827457e-02    2.9367297e-02    3.0446977e-02    4.0458762e-02 
   9.2025610e+00                1                1    2.7041306e-02    3.0374128e-02    3.1623936e-02    3.3820569e-02    4.0458762e-02                2                1    2.7950354e-02    2.8843907e-02    2.9380039e-02    3.0452303e-02    4.0458762e-02 
   9.3166454e+00                1                1    2.7193938e-02    3.0541463e-02    3.2158807e-02    3.4340340e-02    4.0458762e-02                2                1    2.7951884e-02    2.8845487e-02    2.9381648e-02    3.0453971e-02    4.0458762e-02 
   9.4138819e+00                1                1    2.7173087e-02    2.9714724e-02    3.1882591e-02    3.4536359e-02    4.0458762e-02                2                1    2.7951092e-02    2.8851578e-02    2.9391869e-02    3.0472453e-02    4.0458762e-02 
   9.5165859e+00                1                1    2.7414888e-02    2.9869388e-02    3.1002235e-02    3.4287490e-02    4.0458762e-02                2                1    2.7926162e-02    2.8869124e-02    2.9413140e-02    3.0501172e-02    4.0458762e-02 
   9.6154613e+00                1                1    2.7782523e-02    3.0356380e-02    3.1378353e-02    3.3990062e-02    3.9764336e-02                2                1    2.7931618e-02    2.8838489e-02    2.9418886e-02    3.0543406e-02    3.9764336e-02 
   9.7196578e+00                1                1    2.7709471e-02    3.0369580e-02    3.1736581e-02    3.3473041e-02    0.0000000e+00                2                1    2.7893430e-02    2.8850384e-02    2.9452910e-02    3.0551635e-02    0.0000000e+00 
   9.8051008e+00                1                1    2.8162105e-02    3.0444524e-02    3.1585734e-02    3.3610460e-02    0.0000000e+00                2                1    2.7910016e-02    2.8867539e-02    2.9434959e-02    3.0569801e-02    0.0000000e+00 
   9.9188649e+00                1                1    2.8232775e-02    3.0257436e-02    3.1532223e-02    3.3856834e-02    0.0000000e+00                2                1    2.7870957e-02    2.8863815e-02    2.9466622e-02    3.0672236e-02    0.0000000e+00 
   1.0013913e+01                1                1    2.8553484e-02    3.0863514e-02    3.2113202e-02    3.3968800e-02    0.0000000e+00                2                1    2.7873165e-02    2.8877604e-02    2.9487441e-02    3.0707117e-02    0.0000000e+00 
   1.0115947e+01                1                1    2.8618757e-02    3.1521570e-02    3.2377528e-02    3.4163874e-02    0.0000000e+00                2                1    2.7882502e-02    2.8921824e-02    2.9531081e-02    3.0785436e-02    0.0000000e+00 
   1.0210429e+01                1                1    2.8600758e-02    3.1761895e-02    3.2665076e-02    3.4245645e-02    0.0000000e+00                2                1    2.7896517e-02    2.8943087e-02    2.9592683e-02    3.0855785e-02    0.0000000e+00 
   1.0307969e+01                1                1    2.9029207e-02    3.1875943e-02    3.3299310e-02    3.4610307e-02    0.0000000e+00                2                1    2.7928928e-02    2.8983536e-02    2.9638120e-02    3.0874557e-02    0.0000000e+00 
   1.0404597e+01                1                1    2.9338371e-02    3.1717158e-02    3.3567326e-02    3.5153184e-02    0.0000000e+00                2                1    2.7943769e-02    2.9043918e-02    2.9667335e-02    3.0950842e-02    0.0000000e+00 
   1.0507755e+01                1                1    2.9542099e-02    3.1737293e-02    3.3523213e-02    3.5197513e-02    0.0000000e+00                2                1    2.7993025e-02    2.9103859e-02    2.9733332e-02    3.0992277e-02    0.0000000e+00 
   1.0622546e+01                1                1    2.9625155e-02    3.1926859e-02    3.2854965e-02    3.5305166e-02    3.6884657e-02                2                1    2.8056389e-02    2.9188873e-02    2.9809913e-02    3.1051993e-02    3.6884657e-02 
   1.0708033e+01                1                1    2.9267782e-02    3.2109672e-02    3.3069272e-02    3.5173009e-02    0.0000000e+00                2                1    2.8130812e-02    2.9232541e-02    2.9893578e-02    3.1142204e-02    0.0000000e+00 
   1.0800601e+01                1                1    2.9745954e-02    3.2243422e-02    3.3585344e-02    3.5076370e-02    0.0000000e+00                2                1    2.8196965e-02    2.9342582e-02    2.9970823e-02    3.1264262e-02    0.0000000e+00 
   1.0917617e+01                1                1    3.0191452e-02    3.2256788e-02    3.3833953e-02    3.5110706e-02    0.0000000e+00                2                1    2.8251444e-02    2.9406846e-02    3.0077725e-02    3.1344940e-02    0.0000000e+00 
   1.1004363e+01                1                1    3.0547574e-02    3.2743062e-02    3.3954366e-02    3.5506350e-02    0.0000000e+00                2                1    2.8332957e-02    2.9496296e-02    3.0171784e-02    3.1485232e-02    0.0000000e+00 
   1.1127178e+01                1                1    3.0615850e-02    3.2480397e-02    3.3561834e-02    3.5314507e-02    0.0000000e+00                2                1    2.8461194e-02    2.9636024e-02    3.0318183e-02    3.1606706e-02    0.0000000e+00 
   1.1232729e+01                1                1    3.1073842e-02    3.3108439e-02    3.3774307e-02    3.5845896e-02    0.0000000e+00                2                1    2.8556363e-02    2.9741433e-02    3.0429539e-02    3.1729293e-02    0.0000000e+00 
   1.1311119e+01                1                1    3.1537063e-02    3.3659392e-02    3.4366835e-02    3.5893422e-02    0.0000000e+00                2                1    2.8631585e-02    2.9847598e-02    3.0510878e-02    3.1800589e-02    0.0000000e+00 
   1.1417529e+01                1                1    3.1913171e-02    3.4281286e-02    3.4807534e-02    3.6235921e-02    0.0000000e+00                2                1    2.8769796e-02    2.9970053e-02    3.0624739e-02    3.1934110e-02    0.0000000e+00 
   1.1518901e+01                1                1    3.2431275e-02    3.4177289e-02    3.5291765e-02    3.5886153e-02    0.0000000e+00                2                1    2.8848987e-02    3.0043487e-02    3.0731229e-02    3.1998123e-02    0.0000000e+00 
   1.1629601e+01                1                1    3.2774809e-02    3.4528644e-02    3.5807483e-02    3.6245942e-02    0.0000000e+00                2                1    2.8985689e-02    3.0185849e-02    3.0876851e-02    3.2149748e-02    0.0000000e+00 
   1.1734275e+01                1                1    3.2712981e-02    3.4798708e-02    3.5384175e-02    3.6298968e-02    3.6648280e-02                2                1    2.9114415e-02    3.0319905e-02    3.1013975e-02    3.2292525e-02    3.6648280e-02 
   1.1808760e+01                1                1    3.3090309e-02    3.4855125e-02    3.5516932e-02    3.6325806e-02    0.0000000e+00                2                1    2.9208722e-02    3.0418118e-02    3.1077788e-02    3.2360479e-02    0.0000000e+00 
   1.1913013e+01                1                1    3.2745402e-02    3.5317992e-02    3.5979515e-02    3.6383780e-02    0.0000000e+00                2                1    2.9295220e-02    3.0544953e-02    3.1206577e-02    3.2493067e-02    0.0000000e+00 
   1.2014355e+01                1                1    3.2873511e-02    3.5634444e-02    3.6297068e-02    3.6407506e-02    0.0000000e+00                2                1    2.9424140e-02    3.0645520e-02    3.1348738e-02    3.2607129e-02    0.0000000e+00 
   1.2124681e+01                1                1    3.3012318e-02    3.5346523e-02    3.6309845e-02    3.6383947e-02    0.0000000e+00                2                1    2.9569410e-02    3.0762627e-02    3.1471100e-02    3.2701605e-02    0.0000000e+00 
   1.2221398e+01                1                1    3.3286366e-02    3.5709225e-02    3.6305622e-02    3.6491995e-02    3.6675556e-02                2                1    2.9694699e-02    3.0919606e-02    3.1624855e-02    3.2812643e-02    3.6675556e-02 
   1.2334588e+01                1                1    3.3120603e-02    3.4873608e-02    3.6328229e-02    3.6440123e-02    0.0000000e+00                2                1    2.9818775e-02    3.1051882e-02    3.1761853e-02    3.2957593e-02    0.0000000e+00 
   1.2419793e+01                1                1    3.2196826e-02    3.4662013e-02    3.5745201e-02    3.6678983e-02    3.6648280e-02                2                1    2.9931635e-02    3.1170962e-02    3.1922070e-02    3.3048731e-02    3.6648280e-02 
   1.2507202e+01                1                1    3.2520907e-02    3.5031162e-02    3.5967824e-02    3.6567287e-02    0.0000000e+00                2                1    3.0042517e-02    3.1258963e-02    3.2033064e-02    3.3175786e-02    0.0000000e+00 
   1.2634359e+01                1                1    3.2625895e-02    3.4813313e-02    3.5999709e-02    3.6629982e-02    0.0000000e+00                2                1    3.0216141e-02    3.1405460e-02    3.2185951e-02    3.3338104e-02    0.0000000e+00 
   1.2722904e+01                1                1    3.3114584e-02    3.5200542e-02    3.6355268e-02    3.6616013e-02    0.0000000e+00                2                1    3.0311572e-02    3.1544965e-02    3.2292476e-02    3.3451118e-02    0.0000000e+00 
   1.2814220e+01                1                1    3.2897236e-02    3.4618820e-02    3.6265553e-02    3.6677237e-02    0.0000000e+00                2                1    3.0442860e-02    3.1645541e-02    3.2397216e-02    3.3562314e-02    0.0000000e+00 
   1.2907510e+01                1                1    3.3023870e-02    3.5054951e-02    3.6145717e-02    3.6484230e-02    0.0000000e+00                2                1    3.0542385e-02    3.1789784e-02    3.2545784e-02    3.3679784e-02    0.0000000e+00 
   1.3000855e+01                1                1    3.3566486e-02    3.5645491e-02    3.6363693e-02    3.6514893e-02    0.0000000e+00                2                1    3.0682063e-02    3.1898700e-02    3.2621078e-02    3.3761675e-02    0.0000000e+00 
   1.3140875e+01                1                1    3.3116159e-02    3.5484327e-02    3.6439233e-02    3.6630215e-02    3.6675556e-02                2                1    3.0838107e-02    3.2050416e-02    3.2808109e-02    3.3944649e-02    3.6675556e-02 
   1.3234321e+01                1                1    3.3473916e-02    3.5551607e-02    3.6551977e-02    3.7013686e-02    0.0000000e+00                2                1    3.0917178e-02    3.2176766e-02    3.2863815e-02    3.4008895e-02    0.0000000e+00 
   1.3327939e+01                1                1    3.3989904e-02    3.5656456e-02    3.6470353e-02    3.7323007e-02    0.0000000e+00                2                1    3.1052798e-02    3.2296418e-02    3.3012441e-02    3.4143004e-02    0.0000000e+00 
   1.3421774e+01                1                1    3.3971792e-02    3.5963242e-02    3.6470867e-02    3.7603260e-02    0.0000000e+00                2                1    3.1173736e-02    3.2388790e-02    3.3110228e-02    3.4249342e-02    0.0000000e+00 
   1.3515782e+01                1                1    3.3511860e-02    3.6265182e-02    3.6658513e-02    3.7956508e-02    0.0000000e+00                2                1    3.1296219e-02    3.2520521e-02    3.3209191e-02    3.4395234e-02    0.0000000e+00 
   1.3610124e+01                1                1    3.4021625e-02    3.6397990e-02    3.6714839e-02    3.8259476e-02    0.0000000e+00                2                1    3.1455390e-02    3.2650386e-02    3.3344255e-02    3.4539251e-02    0.0000000e+00 
   1.3704334e+01                1                1    3.4404973e-02    3.6398309e-02    3.6876709e-02    3.8590978e-02    0.0000000e+00                2                1    3.1577256e-02    3.2781309e-02    3.3441596e-02    3.4645649e-02    0.0000000e+00 
   1.3844946e+01                1                1    3.4154447e-02    3.6705071e-02    3.7103606e-02    3.7781115e-02    0.0000000e+00                2                1    3.1775975e-02    3.2954317e-02    3.3622045e-02    3.4800388e-02    0.0000000e+00 
   1.3938521e+01                1                1    3.4594862e-02    3.6601524e-02    3.7404189e-02    3.8046321e-02    0.0000000e+00                2                1    3.1882595e-02    3.3069293e-02    3.3741754e-02    3.4888895e-02    0.0000000e+00 
   1.4031973e+01                1                1    3.4871330e-02    3.6730057e-02    3.7457385e-02    3.8346341e-02    0.0000000e+00                2                1    3.2023122e-02    3.3178184e-02    3.3855290e-02    3.5010353e-02    0.0000000e+00 
   1.4125314e+01                1                1    3.5231237e-02    3.6655132e-02    3.7509469e-02    3.8648585e-02    0.0000000e+00                2                1    3.2144957e-02    3.3262707e-02    3.3956483e-02    3.5112776e-02    0.0000000e+00 
   1.4218499e+01                1                1    3.4615463e-02    3.6718271e-02    3.6960903e-02    3.8780641e-02    0.0000000e+00                2                1    3.2284540e-02    3.3405799e-02    3.4063089e-02    3.5223013e-02    0.0000000e+00 
   1.4311611e+01                1                1    3.4939126e-02    3.6692198e-02    3.7262966e-02    3.9179114e-02    0.0000000e+00                2                1    3.2430210e-02    3.3516389e-02    3.4175855e-02    3.5300826e-02    0.0000000e+00 
   1.4404619e+01                1                1    3.5134801e-02    3.6778534e-02    3.7518214e-02    3.9531788e-02    0.0000000e+00                2                1    3.2555146e-02    3.3607827e-02    3.4309615e-02    3.5401285e-02    0.0000000e+00 
   1.4543944e+01                1                1    3.3667726e-02    3.6161632e-02    3.7699540e-02    3.9985620e-02    3.6911758e-02                2                1    3.2725637e-02    3.3786372e-02    3.4454242e-02    3.5593550e-02    3.6911758e-02 
   1.4638412e+01                1                1    3.4003785e-02    3.6600133e-02    3.7898308e-02    4.0285273e-02    0.0000000e+00                2                1    3.2857204e-02    3.3883991e-02    3.4555352e-02    3.5700615e-02    0.0000000e+00 
   1.4735577e+01                1                1    3.4427489e-02    3.7043303e-02    3.8098067e-02    4.0587309e-02    0.0000000e+00                2                1    3.2993948e-02    3.4026250e-02    3.4661512e-02    3.5773222e-02    0.0000000e+00 
   1.4832632e+01                1                1    3.4805805e-02    3.7270685e-02    3.8290635e-02    4.0755515e-02    0.0000000e+00                2                1    3.3092455e-02    3.4170255e-02    3.4808951e-02    3.5886751e-02    0.0000000e+00 
   1.4929579e+01                1                1    3.4625833e-02    3.7707489e-02    3.8477903e-02    4.1003149e-02    0.0000000e+00                2                1    3.3235193e-02    3.4238671e-02    3.4921036e-02    3.5964653e-02    0.0000000e+00 
   1.5026760e+01                1                1    3.5041879e-02    3.7972812e-02    3.8748647e-02    4.1248559e-02    0.0000000e+00                2                1    3.3339104e-02    3.4348157e-02    3.5034313e-02    3.6043365e-02    0.0000000e+00 
   1.5124072e+01                1                1    3.5371673e-02    3.8409731e-02    3.8930540e-02    4.0102363e-02    0.0000000e+00                2                1    3.3486799e-02    3.4460960e-02    3.5110401e-02    3.6125153e-02    0.0000000e+00 
   1.5223611e+01                1                1    3.5836704e-02    3.8808528e-02    3.9158154e-02    4.0425550e-02    0.0000000e+00                2                1    3.3604874e-02    3.4580106e-02    3.5270895e-02    3.6246127e-02    0.0000000e+00 
   1.5312897e+01                1                1    3.6187728e-02    3.8957870e-02    3.9353604e-02    4.0716690e-02    3.9535066e-02                2                1    3.3702235e-02    3.4682663e-02    3.5336282e-02    3.6316711e-02    3.9535066e-02 
   1.5401451e+01                1                1    3.6312338e-02    3.9187249e-02    3.9673773e-02    4.3433272e-02    0.0000000e+00                2                1    3.3838696e-02    3.4783223e-02    3.5440285e-02    3.6384811e-02    0.0000000e+00 
   1.5527374e+01                1                1    3.6826616e-02    3.9501672e-02    4.0036684e-02    4.3915516e-02    0.0000000e+00                2                1    3.3967679e-02    3.4919271e-02    3.5539874e-02    3.6532839e-02    0.0000000e+00 
   1.5624826e+01                1                1    3.7224851e-02    3.9736408e-02    4.0364297e-02    4.4266179e-02    0.0000000e+00                2                1    3.4119635e-02    3.5035040e-02    3.5659180e-02    3.6616194e-02    0.0000000e+00 
   1.5722779e+01                1                1    3.7615493e-02    3.9960823e-02    4.0682463e-02    4.4606382e-02    0.0000000e+00                2                1    3.4231223e-02    3.5151867e-02    3.5779579e-02    3.6700223e-02    0.0000000e+00 
   1.5822022e+01                1                1    3.7459270e-02    3.8955827e-02    4.0951236e-02    4.2402442e-02    0.0000000e+00                2                1    3.4343494e-02    3.5269421e-02    3.5858648e-02    3.6742488e-02    0.0000000e+00 
   1.5920830e+01                1                1    3.6929259e-02    3.9345618e-02    4.1214876e-02    4.2673810e-02    0.0000000e+00                2                1    3.4455996e-02    3.5344910e-02    3.5979848e-02    3.6784103e-02    0.0000000e+00 
   1.6019054e+01                1                1    3.7348732e-02    3.9685892e-02    4.1518958e-02    4.2985412e-02    0.0000000e+00                2                1    3.4564362e-02    3.5500834e-02    3.6054205e-02    3.6862977e-02    0.0000000e+00 
   1.6117448e+01                1                1    3.7725920e-02    3.9983026e-02    4.1825562e-02    4.3299590e-02    0.0000000e+00                2                1    3.4627835e-02    3.5569507e-02    3.6125949e-02    3.6896408e-02    0.0000000e+00 
   1.6214162e+01                1                1    3.7358558e-02    4.0136146e-02    4.2126751e-02    4.3608131e-02    0.0000000e+00                2                1    3.4771217e-02    3.5717958e-02    3.6234363e-02    3.6965935e-02    0.0000000e+00 
   1.6312296e+01                1                1    3.7772953e-02    4.0297269e-02    4.1398789e-02    4.3969002e-02    0.0000000e+00                2                1    3.4871411e-02    3.5823236e-02    3.6342413e-02    3.7034649e-02    0.0000000e+00 
   1.6410114e+01                1                1    3.8144558e-02    4.0672210e-02    4.1637313e-02    4.4302836e-02    0.0000000e+00                2                1    3.4970442e-02    3.5927344e-02    3.6449291e-02    3.7145220e-02    0.0000000e+00 
   1.6508638e+01                1                1    3.8525920e-02    4.1057492e-02    4.1839978e-02    4.4601693e-02    0.0000000e+00                2                1    3.5068926e-02    3.6030916e-02    3.6555638e-02    3.7255268e-02    0.0000000e+00 
   1.6607728e+01                1                1    3.8778362e-02    4.1314403e-02    4.2098270e-02    4.4818749e-02    0.0000000e+00                2                1    3.5185090e-02    3.6122223e-02    3.6633387e-02    3.7357535e-02    0.0000000e+00 
   1.6706159e+01                1                1    3.9130435e-02    4.1578974e-02    4.2318156e-02    4.5090088e-02    4.1423332e-02                2                1    3.5243261e-02    3.6271011e-02    3.6742063e-02    3.7470053e-02    4.1423332e-02 
   1.6805810e+01                1                1    3.9492972e-02    4.1483826e-02    4.2548701e-02    4.5372934e-02    0.0000000e+00                2                1    3.5387781e-02    3.6377950e-02    3.6851509e-02    3.7626424e-02    0.0000000e+00 
   1.6904265e+01                1                1    3.9304517e-02    4.1763949e-02    4.2460015e-02    4.5615514e-02    0.0000000e+00                2                1    3.5485168e-02    3.6480484e-02    3.6956504e-02    3.7735447e-02    0.0000000e+00 
   1.7001405e+01                1                1    3.9677754e-02    4.2050046e-02    4.2747779e-02    4.5724774e-02    0.0000000e+00                2                1    3.5622705e-02    3.6579604e-02    3.7058053e-02    3.7840969e-02    0.0000000e+00 
   1.7147778e+01                1                1    4.0200719e-02    4.2488565e-02    4.3188926e-02    4.5850298e-02    0.0000000e+00                2                1    3.5762479e-02    3.6770490e-02    3.7208755e-02    3.7997634e-02    0.0000000e+00 
   1.7246503e+01                1                1    4.0493707e-02    4.2740756e-02    4.3489773e-02    4.5924077e-02    0.0000000e+00                2                1    3.5856098e-02    3.6869231e-02    3.7353773e-02    3.8146660e-02    0.0000000e+00 
   1.7344987e+01                1                1    4.0789693e-02    4.3042748e-02    4.3793767e-02    4.5952945e-02    0.0000000e+00                2                1    3.5992042e-02    3.6965997e-02    3.7452974e-02    3.8294116e-02    0.0000000e+00 
   1.7443708e+01                1                1    4.1137652e-02    4.3302792e-02    4.4055884e-02    4.6032750e-02    0.0000000e+00                2                1    3.6082814e-02    3.7106124e-02    3.7595534e-02    3.8396385e-02    0.0000000e+00 
   1.7542340e+01                1                1    4.0450653e-02    4.3046669e-02    4.4273877e-02    4.5878687e-02    0.0000000e+00                2                1    3.6215657e-02    3.7199292e-02    3.7691110e-02    3.8540613e-02    0.0000000e+00 
   1.7640122e+01                1                1    4.0828863e-02    4.3331427e-02    4.3841208e-02    4.5880334e-02    0.0000000e+00                2                1    3.6345268e-02    3.7333643e-02    3.7827831e-02    3.8681428e-02    0.0000000e+00 
   1.7738665e+01                1                1    4.1153331e-02    4.3615099e-02    4.4126032e-02    4.5937522e-02    0.0000000e+00                2                1    3.6428923e-02    3.7422028e-02    3.7918581e-02    3.8776263e-02    0.0000000e+00 
   1.7837577e+01                1                1    4.1484399e-02    4.3346774e-02    4.4417640e-02    4.5954099e-02    0.0000000e+00                2                1    3.6556371e-02    3.7508833e-02    3.8007741e-02    3.8914847e-02    0.0000000e+00 
   1.7936162e+01                1                1    4.1119261e-02    4.3639624e-02    4.4666439e-02    4.6019968e-02    0.0000000e+00                2                1    3.6659463e-02    3.7661337e-02    3.8116734e-02    3.9027528e-02    0.0000000e+00 
   1.8035136e+01                1                1    4.1269906e-02    4.3937009e-02    4.4966417e-02    4.6089407e-02    0.0000000e+00                2                1    3.6778688e-02    3.7783820e-02    3.8240698e-02    3.9154454e-02    0.0000000e+00 
   1.8134813e+01                1                1    4.1563977e-02    4.4191045e-02    4.5223108e-02    4.6161347e-02    0.0000000e+00                2                1    3.6877283e-02    3.7885110e-02    3.8389023e-02    3.9305229e-02    0.0000000e+00 
   1.8232840e+01                1                1    4.1954089e-02    4.5058315e-02    4.5481619e-02    4.6234158e-02    0.0000000e+00                2                1    3.6997809e-02    3.7961772e-02    3.8512608e-02    3.9384764e-02    0.0000000e+00 
   1.8332830e+01                1                1    4.2208104e-02    4.4754738e-02    4.5462136e-02    4.6311014e-02    0.0000000e+00                2                1    3.7141662e-02    3.8106977e-02    3.8612619e-02    3.9485999e-02    0.0000000e+00 
   1.8432513e+01                1                1    4.1414433e-02    4.4618016e-02    4.5593019e-02    4.6010878e-02    0.0000000e+00                2                1    3.7259026e-02    3.8179002e-02    3.8730988e-02    3.9604965e-02    0.0000000e+00 
   1.8531426e+01                1                1    4.1736693e-02    4.4900678e-02    4.5784733e-02    4.6063908e-02    0.0000000e+00                2                1    3.7332182e-02    3.8298860e-02    3.8851247e-02    3.9725861e-02    0.0000000e+00 
   1.8630885e+01                1                1    4.2020786e-02    4.5145528e-02    4.5891735e-02    4.6124925e-02    0.0000000e+00                2                1    3.7458971e-02    3.8426546e-02    3.8979446e-02    3.9854871e-02    0.0000000e+00 
   1.8730036e+01                1                1    4.2355264e-02    4.5440747e-02    4.5954994e-02    4.6188743e-02    0.0000000e+00                2                1    3.7548242e-02    3.8516931e-02    3.9070468e-02    3.9993029e-02    0.0000000e+00 
   1.8828711e+01                1                1    4.2645761e-02    4.5645024e-02    4.5973068e-02    4.6254249e-02    0.0000000e+00                2                1    3.7686462e-02    3.8672314e-02    3.9210052e-02    4.0106282e-02    0.0000000e+00 
   1.8927351e+01                1                1    4.2941104e-02    4.5806977e-02    4.5994903e-02    4.6323773e-02    0.0000000e+00                2                1    3.7803835e-02    3.8793935e-02    3.9333990e-02    4.0234081e-02    0.0000000e+00 
   1.9026592e+01                1                1    4.1165960e-02    4.5923124e-02    4.6064426e-02    4.6394131e-02    0.0000000e+00                2                1    3.7876058e-02    3.8870418e-02    3.9412795e-02    4.0361957e-02    0.0000000e+00 
   1.9125626e+01                1                1    4.1006405e-02    4.4678621e-02    4.5996852e-02    4.6373489e-02    0.0000000e+00                2                1    3.7991205e-02    3.8989779e-02    3.9534455e-02    4.0487640e-02    0.0000000e+00 
   1.9224831e+01                1                1    4.1281690e-02    4.4914478e-02    4.5999597e-02    4.6424209e-02    0.0000000e+00                2                1    3.8101481e-02    3.9104151e-02    3.9651063e-02    4.0608157e-02    0.0000000e+00 
   1.9323996e+01                1                1    4.1557573e-02    4.5150719e-02    4.6049006e-02    4.6521788e-02    0.0000000e+00                2                1    3.8224213e-02    3.9230114e-02    3.9733064e-02    4.0784687e-02    0.0000000e+00 
   1.9423174e+01                1                1    4.1834455e-02    4.5387778e-02    4.6098443e-02    4.6572219e-02    0.0000000e+00                2                1    3.8327355e-02    3.9335970e-02    3.9886123e-02    4.0894738e-02    0.0000000e+00 
   1.9522412e+01                1                1    4.2111740e-02    4.5577532e-02    4.6147251e-02    4.6669493e-02    0.0000000e+00                2                1    3.8455165e-02    3.9419990e-02    4.0017262e-02    4.0982087e-02    0.0000000e+00 
   1.9621627e+01                1                1    4.2341630e-02    4.5719446e-02    4.6195194e-02    4.6766093e-02    0.0000000e+00                2                1    3.8565217e-02    3.9531649e-02    4.0129916e-02    4.1142368e-02    0.0000000e+00 
   1.9720899e+01                1                1    4.2619356e-02    4.5861097e-02    4.6242478e-02    4.6862222e-02    0.0000000e+00                2                1    3.8696608e-02    3.9617955e-02    4.0262899e-02    4.1276381e-02    0.0000000e+00 
   1.9820191e+01                1                1    4.2895185e-02    4.6000071e-02    4.6334443e-02    4.6907652e-02    0.0000000e+00                2                1    3.8801600e-02    3.9723254e-02    4.0368411e-02    4.1428312e-02    0.0000000e+00 
   1.9919531e+01                1                1    4.3122497e-02    4.6042000e-02    4.6377025e-02    4.6999214e-02    0.0000000e+00                2                1    3.8956309e-02    3.9878352e-02    4.0477680e-02    4.1538029e-02    0.0000000e+00 
   2.0018900e+01                1                1    4.3398248e-02    4.6083664e-02    4.6467295e-02    4.7090696e-02    0.0000000e+00                2                1    3.9021266e-02    3.9989879e-02    4.0543372e-02    4.1604234e-02    0.0000000e+00 
   2.0118289e+01                1                1    4.3674908e-02    4.6125316e-02    4.6557741e-02    4.7182354e-02    0.0000000e+00                2                1    3.9135559e-02    4.0104718e-02    4.0658523e-02    4.1719983e-02    0.0000000e+00 
   2.0217714e+01                1                1    4.3952211e-02    4.6118531e-02    4.6648076e-02    4.7273901e-02    0.0000000e+00                2                1    3.9254548e-02    4.0224366e-02    4.0824729e-02    4.1840730e-02    0.0000000e+00 
   2.0317171e+01                1                1    4.4133352e-02    4.5966212e-02    4.6737943e-02    4.7364974e-02    0.0000000e+00                2                1    3.9380405e-02    4.0351048e-02    4.0905702e-02    4.1968788e-02    0.0000000e+00 
   2.0416716e+01                1                1    4.3589242e-02    4.6053822e-02    4.6875349e-02    4.7455250e-02    0.0000000e+00                2                1    3.9511174e-02    4.0482760e-02    4.1037953e-02    4.2102071e-02    0.0000000e+00 
   2.0516340e+01                1                1    4.3871335e-02    4.6074481e-02    4.6409742e-02    4.7176054e-02    0.0000000e+00                2                1    3.9599341e-02    4.0571957e-02    4.1127737e-02    4.2192982e-02    0.0000000e+00 
   2.0615962e+01                1                1    4.4113083e-02    4.6129133e-02    4.6513142e-02    4.7281161e-02    0.0000000e+00                2                1    3.9691423e-02    4.0665161e-02    4.1221583e-02    4.2334426e-02    0.0000000e+00 
   2.0715615e+01                1                1    4.4403547e-02    4.6135430e-02    4.6568400e-02    4.7338126e-02    0.0000000e+00                2                1    3.9832412e-02    4.0760906e-02    4.1318003e-02    4.2432196e-02    0.0000000e+00 
   2.0815347e+01                1                1    4.4646414e-02    4.6382128e-02    4.6574985e-02    4.7442842e-02    0.0000000e+00                2                1    3.9929673e-02    4.0859351e-02    4.1463641e-02    4.2579255e-02    0.0000000e+00 
   2.0915086e+01                1                1    4.4889655e-02    4.6532548e-02    4.6677510e-02    4.7547277e-02    0.0000000e+00                2                1    4.0020698e-02    4.0999086e-02    4.1604754e-02    4.2676321e-02    0.0000000e+00 
   2.1014836e+01                1                1    4.4261171e-02    4.6052925e-02    4.6827738e-02    4.7650976e-02    0.0000000e+00                2                1    4.0169043e-02    4.1104295e-02    4.1665445e-02    4.2834509e-02    0.0000000e+00 
   2.1114663e+01                1                1    4.4551728e-02    4.6056198e-02    4.6881230e-02    4.7754793e-02    0.0000000e+00                2                1    4.0260385e-02    4.1245779e-02    4.1761937e-02    4.2981949e-02    0.0000000e+00 
   2.1214520e+01                1                1    4.4793837e-02    4.6252920e-02    4.6982461e-02    4.7857911e-02    0.0000000e+00                2                1    4.0386430e-02    4.1374909e-02    4.1892684e-02    4.3069445e-02    0.0000000e+00 
   2.1314431e+01                1                1    4.3329774e-02    4.6400388e-02    4.7082747e-02    4.7960065e-02    0.0000000e+00                2                1    4.0502865e-02    4.1494194e-02    4.2013462e-02    4.3146409e-02    0.0000000e+00 
   2.1414451e+01                1                1    4.3567746e-02    4.6595998e-02    4.7182111e-02    4.8061281e-02    0.0000000e+00                2                1    4.0609696e-02    4.1556309e-02    4.2124277e-02    4.3260213e-02    0.0000000e+00 
   2.1514533e+01                1                1    4.3805755e-02    4.6791399e-02    4.7231904e-02    4.8161858e-02    0.0000000e+00                2                1    4.0709272e-02    4.1705653e-02    4.2275013e-02    4.3413734e-02    0.0000000e+00 
   2.1614664e+01                1                1    4.4043516e-02    4.6520054e-02    4.7248447e-02    4.8025400e-02    0.0000000e+00                2                1    4.0849431e-02    4.1848079e-02    4.2418734e-02    4.3560046e-02    0.0000000e+00 
   2.1714819e+01                1                1    4.3140011e-02    4.6525438e-02    4.7105797e-02    4.8121425e-02    0.0000000e+00                2                1    4.0984008e-02    4.1937124e-02    4.2508994e-02    4.3700390e-02    0.0000000e+00 
   2.1815019e+01                1                1    4.3359076e-02    4.6211011e-02    4.6936079e-02    4.8192864e-02    0.0000000e+00                2                1    4.1065074e-02    4.2067826e-02    4.2640827e-02    4.3739079e-02    0.0000000e+00 
   2.1915274e+01                1                1    4.2608762e-02    4.6438218e-02    4.7165330e-02    4.8280235e-02    0.0000000e+00                2                1    4.1187663e-02    4.2144403e-02    4.2718447e-02    4.3818698e-02    0.0000000e+00 
   2.2015614e+01                1                1    4.2819475e-02    4.6707736e-02    4.7388182e-02    4.8360247e-02    0.0000000e+00                2                1    4.1304848e-02    4.2263197e-02    4.2838206e-02    4.3940308e-02    0.0000000e+00 
   2.2116020e+01                1                1    4.3025937e-02    4.6924097e-02    4.7606275e-02    4.7947364e-02    0.0000000e+00                2                1    4.1417096e-02    4.2376936e-02    4.2952840e-02    4.4008664e-02    0.0000000e+00 
   2.2216497e+01                1                1    4.3228720e-02    4.7136401e-02    4.7820246e-02    4.8064476e-02    0.0000000e+00                2                1    4.1525815e-02    4.2487061e-02    4.3063809e-02    4.4121179e-02    0.0000000e+00 
   2.2317012e+01                1                1    4.3427960e-02    4.7393760e-02    4.7981286e-02    4.8177128e-02    0.0000000e+00                2                1    4.1631650e-02    4.2594232e-02    4.3171781e-02    4.4278750e-02    0.0000000e+00 
   2.2417578e+01                1                1    4.3623718e-02    4.7598432e-02    4.8089138e-02    4.8285420e-02    0.0000000e+00                2                1    4.1734602e-02    4.2698450e-02    4.3324951e-02    4.4336991e-02    0.0000000e+00 
   2.2518241e+01                1                1    4.3863929e-02    4.7847088e-02    4.8142137e-02    4.8437186e-02    0.0000000e+00                2                1    4.1883805e-02    4.2848870e-02    4.3427908e-02    4.4537733e-02    0.0000000e+00 
   2.2618955e+01                1                1    4.4049940e-02    4.8041042e-02    4.8238133e-02    4.8632316e-02    0.0000000e+00                2                1    4.1982944e-02    4.2949180e-02    4.3577233e-02    4.4640093e-02    0.0000000e+00 
   2.2719656e+01                1                1    4.4230808e-02    4.8278717e-02    4.8377446e-02    4.8821729e-02    0.0000000e+00                2                1    4.2032421e-02    4.3048164e-02    4.3628588e-02    4.4692700e-02    0.0000000e+00 
   2.2820442e+01                1                1    4.4456914e-02    4.8462487e-02    4.8462487e-02    4.9006454e-02    0.0000000e+00                2                1    4.2177214e-02    4.3145692e-02    4.3775203e-02    4.4792104e-02    0.0000000e+00 
   2.2921265e+01                1                1    4.4629872e-02    4.8543035e-02    4.8691636e-02    4.9137439e-02    0.0000000e+00                2                1    4.2272258e-02    4.3290282e-02    4.3872010e-02    4.4841558e-02    0.0000000e+00 
   2.3021769e+01                1                1    4.4749757e-02    4.7329566e-02    4.8867529e-02    4.9314034e-02    0.0000000e+00                2                1    4.2365862e-02    4.3336443e-02    4.3967320e-02    4.4986430e-02    0.0000000e+00 
   2.3111928e+01                1                1    4.4910316e-02    4.7145896e-02    4.9033719e-02    4.9431155e-02    0.0000000e+00                2                1    4.2453690e-02    4.3473744e-02    4.4105207e-02    4.5076687e-02    0.0000000e+00 
   2.3209699e+01                1                1    4.5074719e-02    4.7313530e-02    4.9204081e-02    4.9552341e-02    0.0000000e+00                2                1    4.2543262e-02    4.3564301e-02    4.4196372e-02    4.5168789e-02    0.0000000e+00 
   2.3325102e+01                1                1    4.5299380e-02    4.7541924e-02    4.9335959e-02    4.9684799e-02    0.0000000e+00                2                1    4.2637549e-02    4.3659682e-02    4.4243758e-02    4.5265891e-02    0.0000000e+00 
   2.3447316e+01                1                1    4.4927972e-02    4.7623650e-02    4.9021409e-02    4.9870048e-02    0.0000000e+00                2                1    4.2780150e-02    4.3803365e-02    4.4388060e-02    4.5411275e-02    0.0000000e+00 
   2.3547791e+01                1                1    4.5141078e-02    4.7690574e-02    4.9140287e-02    4.9990119e-02    0.0000000e+00                2                1    4.2911754e-02    4.3935785e-02    4.4520945e-02    4.5544975e-02    0.0000000e+00 
   2.3648316e+01                1                1    4.5340773e-02    4.7795688e-02    4.9198496e-02    5.0100302e-02    0.0000000e+00                2                1    4.3003218e-02    4.4077079e-02    4.4662820e-02    4.5639057e-02    0.0000000e+00 
   2.3704884e+01                1                1    4.5446158e-02    4.7803740e-02    4.9258418e-02    5.0161322e-02    0.0000000e+00                2                1    4.3042793e-02    4.4068784e-02    4.4703922e-02    4.5681057e-02    0.0000000e+00 
   2.3800735e+01                1                1    4.5638934e-02    4.7900776e-02    4.9358407e-02    5.0263143e-02    0.0000000e+00                2                1    4.3156795e-02    4.4184337e-02    4.4820435e-02    4.5799047e-02    0.0000000e+00 
   2.3950167e+01                1                1    4.5880207e-02    4.7997755e-02    4.9459872e-02    5.0417810e-02    0.0000000e+00                2                1    4.3303472e-02    4.4333340e-02    4.4970877e-02    4.5951703e-02    0.0000000e+00 
   2.4000348e+01                1                1    4.5976858e-02    4.8046069e-02    4.9509657e-02    5.0468559e-02    0.0000000e+00                2                1    4.3384493e-02    4.4415120e-02    4.5053128e-02    4.5985600e-02    0.0000000e+00 
   2.4100752e+01                1                1    4.6168327e-02    4.8089901e-02    4.9606932e-02    5.0567719e-02    0.0000000e+00                2                1    4.3447388e-02    4.4479509e-02    4.5118442e-02    4.6150563e-02    0.0000000e+00 
   2.4205767e+01                1                1    4.6360246e-02    4.8184256e-02    4.9704264e-02    5.0616269e-02    0.0000000e+00                2                1    4.3560630e-02    4.4594272e-02    4.5184925e-02    4.6267788e-02    0.0000000e+00 
   2.4344353e+01                1                1    4.6594214e-02    4.8270996e-02    4.9795343e-02    5.0811574e-02    0.0000000e+00                2                1    4.3690698e-02    4.4676944e-02    4.5367316e-02    4.6402875e-02    0.0000000e+00 
   2.4444974e+01                1                1    4.6794828e-02    4.8424245e-02    4.9900905e-02    5.0919290e-02    0.0000000e+00                2                1    4.3795406e-02    4.4782901e-02    4.5474147e-02    4.6511017e-02    0.0000000e+00 
   2.4517433e+01                1                1    4.6914233e-02    4.8546033e-02    4.9922864e-02    5.0993732e-02    0.0000000e+00                2                1    4.3833444e-02    4.4871214e-02    4.5464226e-02    4.6551414e-02    0.0000000e+00 
   2.4608006e+01                1                1    4.7098998e-02    4.8682587e-02    5.0010758e-02    5.1083512e-02    0.0000000e+00                2                1    4.3928371e-02    4.4917749e-02    4.5560845e-02    4.6649160e-02    0.0000000e+00 
   2.4708799e+01                1                1    4.7238857e-02    4.8825428e-02    4.9797842e-02    5.1179693e-02    0.0000000e+00                2                1    4.4025615e-02    4.5016068e-02    4.5659862e-02    4.6798882e-02    0.0000000e+00 
   2.4809658e+01                1                1    4.7427646e-02    4.9017113e-02    4.9940029e-02    5.1273130e-02    0.0000000e+00                2                1    4.4119998e-02    4.5111459e-02    4.5755908e-02    4.6846515e-02    0.0000000e+00 
   2.4910579e+01                1                1    4.7614675e-02    4.9155603e-02    5.0080159e-02    5.1364266e-02    0.0000000e+00                2                1    4.4261517e-02    4.5204307e-02    4.5849374e-02    4.6941025e-02    0.0000000e+00 
   2.5011570e+01                1                1    4.7800677e-02    4.9344294e-02    5.0219010e-02    5.1453904e-02    0.0000000e+00                2                1    4.4301795e-02    4.5295109e-02    4.5940763e-02    4.7033408e-02    0.0000000e+00 
   2.5112632e+01                1                1    4.7934040e-02    4.9480300e-02    5.0356513e-02    5.1541979e-02    0.0000000e+00                2                1    4.4439479e-02    4.5383942e-02    4.6030154e-02    4.7123743e-02    0.0000000e+00 
   2.5213334e+01                1                1    4.8117492e-02    4.9666338e-02    5.0492390e-02    5.1628210e-02    0.0000000e+00                2                1    4.4526423e-02    4.5471677e-02    4.6118429e-02    4.7212934e-02    0.0000000e+00 
   2.5314130e+01                1                1    4.8299784e-02    4.9799456e-02    5.0626861e-02    5.1712831e-02    0.0000000e+00                2                1    4.4612678e-02    4.5558706e-02    4.6205988e-02    4.7351179e-02    0.0000000e+00 
   2.5415003e+01                1                1    4.8480715e-02    4.9982789e-02    5.0759723e-02    5.1795636e-02    0.0000000e+00                2                1    4.4698374e-02    4.5645162e-02    4.6292965e-02    4.7439077e-02    0.0000000e+00 
   2.5515949e+01                1                1    4.8659471e-02    5.0111992e-02    5.0890129e-02    5.1875768e-02    0.0000000e+00                2                1    4.4783611e-02    4.5731149e-02    4.6429334e-02    4.7526483e-02    0.0000000e+00 
   2.5616965e+01                1                1    4.8783890e-02    5.0238575e-02    5.1017870e-02    5.1953025e-02    0.0000000e+00                2                1    4.4918242e-02    4.5866516e-02    4.6515335e-02    4.7663246e-02    0.0000000e+00 
   2.5718047e+01                1                1    4.8957620e-02    5.0362355e-02    5.1038709e-02    5.2027226e-02    0.0000000e+00                2                1    4.5002451e-02    4.5951449e-02    4.6600762e-02    4.7749549e-02    0.0000000e+00 
   2.5809070e+01                1                1    4.9122337e-02    5.0424626e-02    5.1101816e-02    5.2091556e-02    0.0000000e+00                2                1    4.5082919e-02    4.6032559e-02    4.6682313e-02    4.7831877e-02    0.0000000e+00 
   2.5900093e+01                1                1    4.8920077e-02    4.9806689e-02    5.1110529e-02    5.2153601e-02    0.0000000e+00                2                1    4.5163062e-02    4.6113337e-02    4.6713511e-02    4.7863843e-02    0.0000000e+00 
   2.6001307e+01                1                1    4.9034336e-02    4.9922071e-02    5.1175345e-02    5.2219740e-02    0.0000000e+00                2                1    4.5246163e-02    4.6197133e-02    4.6797746e-02    4.7948921e-02    0.0000000e+00 
   2.6102649e+01                1                1    4.9198812e-02    5.0087632e-02    5.1185586e-02    5.2283540e-02    0.0000000e+00                2                1    4.5328924e-02    4.6230493e-02    4.6881627e-02    4.7983546e-02    0.0000000e+00 
   2.6203649e+01                1                1    4.9361805e-02    5.0251678e-02    5.1246242e-02    5.2345498e-02    0.0000000e+00                2                1    4.5411287e-02    4.6313498e-02    4.6914972e-02    4.8067797e-02    0.0000000e+00 
   2.6304744e+01                1                1    4.9524166e-02    5.0362671e-02    5.1253582e-02    5.2406525e-02    0.0000000e+00                2                1    4.5493285e-02    4.6345971e-02    4.6998024e-02    4.8101500e-02    0.0000000e+00 
   2.6405913e+01                1                1    4.9685975e-02    5.0525443e-02    5.1312443e-02    5.2466711e-02    0.0000000e+00                2                1    4.5586597e-02    4.6440091e-02    4.7042557e-02    4.8197284e-02    0.0000000e+00 
   2.6507150e+01                1                1    4.9846978e-02    5.0634865e-02    5.1317701e-02    5.2525794e-02    0.0000000e+00                2                1    4.5687513e-02    4.6541955e-02    4.7145091e-02    4.8301101e-02    0.0000000e+00 
   2.6608453e+01                1                1    5.0007561e-02    5.0796324e-02    5.1427334e-02    5.2584186e-02    0.0000000e+00                2                1    4.5786385e-02    4.6591421e-02    4.7195197e-02    4.8402750e-02    0.0000000e+00 
   2.6709824e+01                1                1    5.0167682e-02    5.0904668e-02    5.1536370e-02    5.2641849e-02    0.0000000e+00                2                1    4.5832538e-02    4.6688750e-02    4.7293135e-02    4.8451540e-02    0.0000000e+00 
   2.6811264e+01                1                1    5.0327657e-02    5.1065445e-02    5.1645135e-02    5.2699117e-02    0.0000000e+00                2                1    4.5927203e-02    4.6784242e-02    4.7389210e-02    4.8548734e-02    0.0000000e+00 
   2.6912773e+01                1                1    5.0487493e-02    5.1226077e-02    5.1700881e-02    5.2756001e-02    0.0000000e+00                2                1    4.6020495e-02    4.6827872e-02    4.7483866e-02    4.8644470e-02    0.0000000e+00 
   2.7027033e+01                1                1    5.0653387e-02    5.1392852e-02    5.1815404e-02    5.2818964e-02    0.0000000e+00                2                1    4.6067213e-02    4.6925922e-02    4.7532070e-02    4.8744365e-02    0.0000000e+00 
   2.7116299e+01                1                1    5.0752354e-02    5.1492492e-02    5.1915429e-02    5.2867035e-02    0.0000000e+00                2                1    4.6152780e-02    4.7012141e-02    4.7568199e-02    4.8831966e-02    0.0000000e+00 
   2.7218013e+01                1                1    5.0910236e-02    5.1651133e-02    5.2021582e-02    5.2921243e-02    0.0000000e+00                2                1    4.6191045e-02    4.7051119e-02    4.7658231e-02    4.8872453e-02    0.0000000e+00 
   2.7319791e+01                1                1    5.1067940e-02    5.1756615e-02    5.2127441e-02    5.2975041e-02    0.0000000e+00                2                1    4.6278898e-02    4.7089032e-02    4.7747265e-02    4.8911833e-02    0.0000000e+00 
   2.7421629e+01                1                1    5.1171757e-02    5.1914146e-02    5.2179284e-02    5.3027728e-02    0.0000000e+00                2                1    4.6365681e-02    4.7176447e-02    4.7835194e-02    4.8949998e-02    0.0000000e+00 
   2.7523529e+01                1                1    5.1327496e-02    5.2017525e-02    5.2282920e-02    5.3079107e-02    0.0000000e+00                2                1    4.6451352e-02    4.7262729e-02    4.7921973e-02    4.9037617e-02    0.0000000e+00 
   2.7625075e+01                1                1    5.1482382e-02    5.2173064e-02    5.2385581e-02    5.3129393e-02    0.0000000e+00                2                1    4.6555882e-02    4.7317428e-02    4.7977435e-02    4.9195910e-02    0.0000000e+00 
   2.7726721e+01                1                1    5.1583479e-02    5.2274804e-02    5.2434340e-02    5.3178844e-02    0.0000000e+00                2                1    4.6597243e-02    4.7411169e-02    4.8072484e-02    4.9191631e-02    0.0000000e+00 
   2.7828438e+01                1                1    5.1736795e-02    5.2428748e-02    5.2535203e-02    5.3227156e-02    0.0000000e+00                2                1    4.6688911e-02    4.7504437e-02    4.8116083e-02    4.9237432e-02    0.0000000e+00 
   2.7930219e+01                1                1    5.1889566e-02    5.2528863e-02    5.2582138e-02    5.3274709e-02    0.0000000e+00                2                1    4.6780051e-02    4.7546100e-02    4.8158939e-02    4.9333547e-02    0.0000000e+00 
   2.8032066e+01                1                1    5.2007991e-02    5.2648090e-02    5.2701431e-02    5.3341529e-02    0.0000000e+00                2                1    4.6870496e-02    4.7638026e-02    4.8200882e-02    4.9377761e-02    0.0000000e+00 
   2.8133973e+01                1                1    5.2139167e-02    5.2780222e-02    5.2780222e-02    5.3421278e-02    0.0000000e+00                2                1    4.6960064e-02    4.7729061e-02    4.8292992e-02    4.9420854e-02    0.0000000e+00 
   2.8235939e+01                1                1    5.2269240e-02    5.2857737e-02    5.2857737e-02    5.3499734e-02    0.0000000e+00                2                1    4.7048717e-02    4.7819166e-02    4.8384161e-02    4.9514152e-02    0.0000000e+00 
   2.8337976e+01                1                1    5.2398055e-02    5.2933823e-02    5.2987400e-02    5.3576744e-02    0.0000000e+00                2                1    4.7136453e-02    4.7908338e-02    4.8474387e-02    4.9606485e-02    0.0000000e+00 
   2.8440079e+01                1                1    5.2525080e-02    5.3007946e-02    5.3061598e-02    5.3651767e-02    0.0000000e+00                2                1    4.7171551e-02    4.7944855e-02    4.8563498e-02    4.9646124e-02    0.0000000e+00 
   2.8542237e+01                1                1    5.2650589e-02    5.3080390e-02    5.3187840e-02    5.3725091e-02    0.0000000e+00                2                1    4.7256849e-02    4.8031552e-02    4.8599667e-02    4.9684250e-02    0.0000000e+00 
   2.8644038e+01                1                1    5.2774615e-02    5.3151192e-02    5.3312582e-02    5.3796753e-02    0.0000000e+00                2                1    4.7340695e-02    4.8116771e-02    4.8685895e-02    4.9772402e-02    0.0000000e+00 
   2.8745939e+01                1                1    5.2844183e-02    5.3221257e-02    5.3382860e-02    5.3867669e-02    0.0000000e+00                2                1    4.7371308e-02    4.8200565e-02    4.8770679e-02    4.9859079e-02    0.0000000e+00 
   2.8847905e+01                1                1    5.2913048e-02    5.3290614e-02    5.3506365e-02    5.3937868e-02    0.0000000e+00                2                1    4.7452557e-02    4.8283236e-02    4.8854328e-02    4.9892677e-02    0.0000000e+00 
   2.8921330e+01                1                1    5.2962240e-02    5.3394144e-02    5.3610096e-02    5.3988013e-02    0.0000000e+00                2                1    4.7510418e-02    4.8342110e-02    4.8913899e-02    4.9953514e-02    0.0000000e+00 
   2.9035547e+01                1                1    5.3037847e-02    5.3524433e-02    5.3686628e-02    5.4065084e-02    0.0000000e+00                2                1    4.7599138e-02    4.8432383e-02    4.9005239e-02    4.9994718e-02    0.0000000e+00 
   2.9130708e+01                1                1    5.3099666e-02    5.3640947e-02    5.3749203e-02    5.4128100e-02    0.0000000e+00                2                1    4.7671332e-02    4.8505841e-02    4.9027409e-02    5.0070545e-02    0.0000000e+00 
   2.9226017e+01                1                1    5.3160739e-02    5.3756832e-02    5.3811023e-02    5.4190355e-02    0.0000000e+00                2                1    4.7742166e-02    4.8525681e-02    4.9100259e-02    5.0092711e-02    0.0000000e+00 
   2.9321465e+01                1                1    5.3221162e-02    5.3872186e-02    5.3872186e-02    5.4251949e-02    0.0000000e+00                2                1    4.7812033e-02    4.8596695e-02    4.9172113e-02    5.0166018e-02    0.0000000e+00 
   2.9417044e+01                1                1    5.3281026e-02    5.3878469e-02    5.3987095e-02    5.4312973e-02    0.0000000e+00                2                1    4.7881196e-02    4.8666993e-02    4.9243243e-02    5.0238586e-02    0.0000000e+00 
   2.9512773e+01                1                1    5.3340402e-02    5.3938511e-02    5.4047258e-02    5.4373499e-02    0.0000000e+00                2                1    4.7949483e-02    4.8736400e-02    4.9313473e-02    5.0310235e-02    0.0000000e+00 
   2.9608644e+01                1                1    5.3399343e-02    5.3943679e-02    5.4161413e-02    5.4433581e-02    0.0000000e+00                2                1    4.8017095e-02    4.8805122e-02    4.9383008e-02    5.0381176e-02    0.0000000e+00 
   2.9704652e+01                1                1    5.3457932e-02    5.4002865e-02    5.4275332e-02    5.4493305e-02    0.0000000e+00                2                1    4.8084089e-02    4.8873216e-02    4.9451908e-02    5.0398860e-02    0.0000000e+00 
   2.9800819e+01                1                1    5.3516200e-02    5.4116280e-02    5.4389043e-02    5.4552701e-02    0.0000000e+00                2                1    4.8150641e-02    4.8940859e-02    4.9467671e-02    5.0468615e-02    0.0000000e+00 
   2.9945328e+01                1                1    5.3547983e-02    5.4258313e-02    5.4531517e-02    5.4640799e-02    0.0000000e+00                2                1    4.8249858e-02    4.9041705e-02    4.9569603e-02    5.0572609e-02    0.0000000e+00 
   3.0041852e+01                1                1    5.3607155e-02    5.4372971e-02    5.4646477e-02    5.4701179e-02    0.0000000e+00                2                1    4.8315609e-02    4.9108535e-02    4.9637152e-02    5.0641525e-02    0.0000000e+00 
   3.0138518e+01                1                1    5.3196858e-02    5.4456928e-02    5.4730856e-02    5.4785642e-02    0.0000000e+00                2                1    4.8433864e-02    4.9174928e-02    4.9704260e-02    5.0709991e-02    0.0000000e+00 
   3.0235323e+01                1                1    5.3332759e-02    5.4539879e-02    5.4814225e-02    5.4869094e-02    0.0000000e+00                2                1    4.8498878e-02    4.9240937e-02    4.9770979e-02    5.0778060e-02    0.0000000e+00 
   3.0332292e+01                1                1    5.3412925e-02    5.4676811e-02    5.4896617e-02    5.4951569e-02    0.0000000e+00                2                1    4.8563607e-02    4.9306657e-02    4.9784332e-02    5.0845831e-02    0.0000000e+00 
   3.0429402e+01                1                1    5.3561035e-02    5.4772076e-02    5.4992266e-02    5.5047313e-02    0.0000000e+00                2                1    4.8628078e-02    4.9372114e-02    4.9850423e-02    5.0913332e-02    0.0000000e+00 
   3.0526664e+01                1                1    5.3653734e-02    5.4866871e-02    5.5087441e-02    5.5142584e-02    0.0000000e+00                2                1    4.8692352e-02    4.9490587e-02    4.9916313e-02    5.0980627e-02    0.0000000e+00 
   3.0624070e+01                1                1    5.3745752e-02    5.4960969e-02    5.5181918e-02    5.5237155e-02    0.0000000e+00                2                1    4.8703024e-02    4.9555593e-02    4.9981878e-02    5.0994304e-02    0.0000000e+00 
   3.0721606e+01                1                1    5.3892334e-02    5.5054284e-02    5.5220276e-02    5.5330938e-02    0.0000000e+00                2                1    4.8819913e-02    4.9566884e-02    5.0047080e-02    5.1007472e-02    0.0000000e+00 
   3.0819283e+01                1                1    5.3982789e-02    5.5146688e-02    5.5312960e-02    5.5423808e-02    0.0000000e+00                2                1    4.8829614e-02    4.9630976e-02    5.0058368e-02    5.1073426e-02    0.0000000e+00 
   3.0917103e+01                1                1    5.4128016e-02    5.5238335e-02    5.5404883e-02    5.5515914e-02    0.0000000e+00                2                1    4.8945773e-02    4.9694670e-02    5.0122612e-02    5.1138972e-02    0.0000000e+00 
   3.1015078e+01                1                1    5.4217210e-02    5.5329358e-02    5.5496180e-02    5.5607395e-02    0.0000000e+00                2                1    4.9008058e-02    4.9757908e-02    5.0186394e-02    5.1204048e-02    0.0000000e+00 
   3.1113183e+01                1                1    5.4305790e-02    5.5419755e-02    5.5531152e-02    5.5698246e-02    0.0000000e+00                2                1    4.9069586e-02    4.9820377e-02    5.0249401e-02    5.1268332e-02    0.0000000e+00 
   3.1211441e+01                1                1    5.4449515e-02    5.5509495e-02    5.5621072e-02    5.5788437e-02    0.0000000e+00                2                1    4.9130278e-02    4.9881998e-02    5.0311553e-02    5.1331744e-02    0.0000000e+00 
   3.1309832e+01                1                1    5.4536848e-02    5.5598529e-02    5.5710285e-02    5.5877918e-02    0.0000000e+00                2                1    4.9243931e-02    4.9942807e-02    5.0372885e-02    5.1394321e-02    0.0000000e+00 
   3.1408362e+01                1                1    5.4623441e-02    5.5686807e-02    5.5798740e-02    5.5966640e-02    0.0000000e+00                2                1    4.9303554e-02    5.0003277e-02    5.0433876e-02    5.1456547e-02    0.0000000e+00 
   3.1507016e+01                1                1    5.4653213e-02    5.5774305e-02    5.5830359e-02    5.6054578e-02    0.0000000e+00                2                1    4.9362675e-02    5.0063237e-02    5.0494352e-02    5.1518250e-02    0.0000000e+00 
   3.1605806e+01                1                1    5.4682316e-02    5.5861298e-02    5.5917440e-02    5.6142008e-02    0.0000000e+00                2                1    4.9420864e-02    5.0122252e-02    5.0553876e-02    5.1578981e-02    0.0000000e+00 
   3.1704733e+01                1                1    5.4710816e-02    5.5947854e-02    5.6004083e-02    5.6228999e-02    0.0000000e+00                2                1    4.9478138e-02    5.0180339e-02    5.0612462e-02    5.1638756e-02    0.0000000e+00 
   3.1803784e+01                1                1    5.4738585e-02    5.6033839e-02    5.6090155e-02    5.6315416e-02    0.0000000e+00                2                1    4.9534497e-02    5.0237497e-02    5.0670113e-02    5.1697575e-02    0.0000000e+00 
   3.1902933e+01                1                1    5.4765318e-02    5.6118940e-02    5.6175341e-02    5.6400945e-02    0.0000000e+00                2                1    4.9644161e-02    5.0293812e-02    5.0672775e-02    5.1701389e-02    0.0000000e+00 
   3.2002185e+01                1                1    5.4790917e-02    5.6203054e-02    5.6259540e-02    5.6485482e-02    0.0000000e+00                2                1    4.9698964e-02    5.0349332e-02    5.0782911e-02    5.1758463e-02    0.0000000e+00 
   3.2101540e+01                1                1    5.4815362e-02    5.6286156e-02    5.6342725e-02    5.6569001e-02    0.0000000e+00                2                1    4.9753289e-02    5.0404368e-02    5.0838420e-02    5.1815039e-02    0.0000000e+00 
   3.2200993e+01                1                1    5.4838848e-02    5.6368444e-02    5.6425095e-02    5.6651702e-02    0.0000000e+00                2                1    4.9807011e-02    5.0458793e-02    5.0893315e-02    5.1870988e-02    0.0000000e+00 
   3.2300536e+01                1                1    5.4918194e-02    5.6450004e-02    5.6506737e-02    5.6733672e-02    0.0000000e+00                2                1    4.9860152e-02    5.0512629e-02    5.0947614e-02    5.1926330e-02    0.0000000e+00 
   3.2400154e+01                1                1    5.4939945e-02    5.6530760e-02    5.6587575e-02    5.6814835e-02    0.0000000e+00                2                1    4.9967258e-02    5.0620424e-02    5.1001438e-02    5.1981188e-02    0.0000000e+00 
   3.2536899e+01                1                1    5.5103161e-02    5.6640129e-02    5.6697054e-02    5.6924753e-02    0.0000000e+00                2                1    5.0020003e-02    5.0674572e-02    5.1110952e-02    5.2038258e-02    0.0000000e+00 
   3.2628042e+01                1                1    5.5172681e-02    5.6654592e-02    5.6768585e-02    5.6996571e-02    0.0000000e+00                2                1    5.0092870e-02    5.0748393e-02    5.1185408e-02    5.2114065e-02    0.0000000e+00 
   3.2719179e+01                1                1    5.5298734e-02    5.6725430e-02    5.6839565e-02    5.7067837e-02    0.0000000e+00                2                1    5.0165373e-02    5.0767139e-02    5.1204786e-02    5.2189494e-02    0.0000000e+00 
   3.2810317e+01                1                1    5.5367482e-02    5.6795952e-02    5.6910229e-02    5.7138784e-02    0.0000000e+00                2                1    5.0182630e-02    5.0840045e-02    5.1278321e-02    5.2209658e-02    0.0000000e+00 
   3.2901454e+01                1                1    5.5492916e-02    5.6865937e-02    5.7037564e-02    5.7209192e-02    0.0000000e+00                2                1    5.0254104e-02    5.0857592e-02    5.1351355e-02    5.2284018e-02    0.0000000e+00 
   3.3038163e+01                1                1    5.5651583e-02    5.6969798e-02    5.7141739e-02    5.7313680e-02    0.0000000e+00                2                1    5.0360315e-02    5.0965078e-02    5.1459885e-02    5.2284562e-02    0.0000000e+00 
   3.3129301e+01                1                1    5.5775761e-02    5.7038175e-02    5.7210322e-02    5.7382470e-02    0.0000000e+00                2                1    5.0375578e-02    5.0981186e-02    5.1476683e-02    5.2357568e-02    0.0000000e+00 
   3.3220436e+01                1                1    5.5842126e-02    5.7048592e-02    5.7278395e-02    5.7450747e-02    0.0000000e+00                2                1    5.0445528e-02    5.1051977e-02    5.1548162e-02    5.2375138e-02    0.0000000e+00 
   3.3311574e+01                1                1    5.5965580e-02    5.7115952e-02    5.7346026e-02    5.7518582e-02    0.0000000e+00                2                1    5.0459974e-02    5.1122468e-02    5.1619339e-02    5.2392248e-02    0.0000000e+00 
   3.3402713e+01                1                1    5.6088881e-02    5.7183018e-02    5.7413362e-02    5.7586121e-02    0.0000000e+00                2                1    5.0529091e-02    5.1137209e-02    5.1690044e-02    5.2464012e-02    0.0000000e+00 
   3.3539435e+01                1                1    5.6244809e-02    5.7283175e-02    5.7513923e-02    5.7686984e-02    0.0000000e+00                2                1    5.0631804e-02    5.1241158e-02    5.1795116e-02    5.2515262e-02    0.0000000e+00 
   3.3630590e+01                1                1    5.6367675e-02    5.7349489e-02    5.7580504e-02    5.7753765e-02    0.0000000e+00                2                1    5.0643978e-02    5.1309617e-02    5.1864315e-02    5.2529953e-02    0.0000000e+00 
   3.3721752e+01                1                1    5.6490228e-02    5.7357530e-02    5.7704450e-02    5.7820090e-02    0.0000000e+00                2                1    5.0710785e-02    5.1377301e-02    5.1877188e-02    5.2599248e-02    0.0000000e+00 
   3.3812922e+01                1                1    5.6554593e-02    5.7422883e-02    5.7770199e-02    5.7885970e-02    0.0000000e+00                2                1    5.0776823e-02    5.1444208e-02    5.1944746e-02    5.2667745e-02    0.0000000e+00 
   3.3904106e+01                1                1    5.6676466e-02    5.7487786e-02    5.7835494e-02    5.7951397e-02    0.0000000e+00                2                1    5.0842096e-02    5.1510339e-02    5.2011520e-02    5.2679762e-02    0.0000000e+00 
   3.4040887e+01                1                1    5.6829438e-02    5.7584068e-02    5.7932358e-02    5.8048455e-02    0.0000000e+00                2                1    5.0938680e-02    5.1608192e-02    5.2054533e-02    5.2779837e-02    0.0000000e+00 
   3.4132073e+01                1                1    5.6949836e-02    5.7589069e-02    5.7995853e-02    5.8112077e-02    0.0000000e+00                2                1    5.1002693e-02    5.1673046e-02    5.2119948e-02    5.2790301e-02    0.0000000e+00 
   3.4223271e+01                1                1    5.7069315e-02    5.7651061e-02    5.8058284e-02    5.8174633e-02    0.0000000e+00                2                1    5.1066486e-02    5.1681745e-02    5.2185139e-02    5.2856330e-02    0.0000000e+00 
   3.4323586e+01                1                1    5.7193820e-02    5.7717999e-02    5.8125695e-02    5.8242179e-02    0.0000000e+00                2                1    5.1136388e-02    5.1752489e-02    5.2256572e-02    5.2928682e-02    0.0000000e+00 
   3.4423920e+01                1                1    5.7316267e-02    5.7782727e-02    5.8190879e-02    5.8307494e-02    0.0000000e+00                2                1    5.1149948e-02    5.1822973e-02    5.2271657e-02    5.2944683e-02    0.0000000e+00 
   3.4524283e+01                1                1    5.7436544e-02    5.7845138e-02    5.8253731e-02    5.8370472e-02    0.0000000e+00                2                1    5.1218136e-02    5.1892059e-02    5.2341341e-02    5.3015264e-02    0.0000000e+00 
   3.4624672e+01                1                1    5.7555873e-02    5.7906467e-02    5.8315494e-02    5.8432358e-02    0.0000000e+00                2                1    5.1284772e-02    5.1959571e-02    5.2409438e-02    5.3084237e-02    0.0000000e+00 
   3.4725083e+01                1                1    5.7674452e-02    5.7966919e-02    5.8434865e-02    5.8493359e-02    0.0000000e+00                2                1    5.1350478e-02    5.1969836e-02    5.2476584e-02    5.3152249e-02    0.0000000e+00 
   3.4825518e+01                1                1    5.7792871e-02    5.8027087e-02    5.8495520e-02    5.8554074e-02    0.0000000e+00                2                1    5.1415245e-02    5.2091761e-02    5.2542772e-02    5.3219288e-02    0.0000000e+00 
   3.4925986e+01                1                1    5.7911154e-02    5.8086997e-02    5.8555914e-02    5.8614528e-02    0.0000000e+00                2                1    5.1478930e-02    5.2099838e-02    5.2607854e-02    5.3341654e-02    0.0000000e+00 
   3.5026487e+01                1                1    5.8027674e-02    5.8145020e-02    5.8614405e-02    5.8673078e-02    0.0000000e+00                2                1    5.1541104e-02    5.2219276e-02    5.2671391e-02    5.3349563e-02    0.0000000e+00 
   3.5127033e+01                1                1    5.8142255e-02    5.8200985e-02    5.8670821e-02    5.8729551e-02    0.0000000e+00                2                1    5.1601754e-02    5.2224143e-02    5.2733371e-02    5.3468922e-02    0.0000000e+00 
   3.5227612e+01                1                1    5.8202840e-02    5.8320421e-02    5.8731956e-02    5.8790747e-02    0.0000000e+00                2                1    5.1694485e-02    5.2253344e-02    5.2756317e-02    5.3482834e-02    0.0000000e+00 
   3.5328236e+01                1                1    5.8270145e-02    5.8387862e-02    5.8799874e-02    5.8858732e-02    0.0000000e+00                2                1    5.1744010e-02    5.2359344e-02    5.2862799e-02    5.3534073e-02    0.0000000e+00 
   3.5418810e+01                1                1    5.8330543e-02    5.8448383e-02    5.8860821e-02    5.8919741e-02    0.0000000e+00                2                1    5.1765688e-02    5.2437969e-02    5.2942181e-02    5.3558439e-02    0.0000000e+00 
   3.5531524e+01                1                1    5.8405363e-02    5.8582349e-02    5.8936321e-02    5.8995317e-02    0.0000000e+00                2                1    5.1862266e-02    5.2479674e-02    5.2984826e-02    5.3658362e-02    0.0000000e+00 
   3.5632239e+01                1                1    5.8471613e-02    5.8707862e-02    5.9003173e-02    5.9062235e-02    0.0000000e+00                2                1    5.1892328e-02    5.2566984e-02    5.3016755e-02    5.3747633e-02    0.0000000e+00 
   3.5722951e+01                1                1    5.8530622e-02    5.8767109e-02    5.9003597e-02    5.9121840e-02    0.0000000e+00                2                1    5.1969948e-02    5.2589308e-02    5.3096057e-02    5.3828028e-02    0.0000000e+00 
   3.5813743e+01                1                1    5.8529973e-02    5.8885059e-02    5.9062601e-02    5.9180963e-02    0.0000000e+00                2                1    5.1991237e-02    5.2667912e-02    5.3119029e-02    5.3908484e-02    0.0000000e+00 
   3.5904534e+01                1                1    5.8587942e-02    5.9002619e-02    5.9121098e-02    5.9239577e-02    0.0000000e+00                2                1    5.2068821e-02    5.2690033e-02    5.3198297e-02    5.3932456e-02    0.0000000e+00 
   3.6005493e+01                1                1    5.8651593e-02    5.9126024e-02    5.9185328e-02    5.9303936e-02    0.0000000e+00                2                1    5.2155082e-02    5.2777323e-02    5.3229862e-02    5.3965237e-02    0.0000000e+00 
   3.6118657e+01                1                1    5.8721988e-02    5.9256364e-02    5.9256364e-02    5.9375114e-02    0.0000000e+00                2                1    5.2195085e-02    5.2818479e-02    5.3271857e-02    5.4008595e-02    0.0000000e+00 
   3.6241924e+01                1                1    5.8797845e-02    5.9392363e-02    5.9392363e-02    5.9451815e-02    0.0000000e+00                2                1    5.2300258e-02    5.2868122e-02    5.3379200e-02    5.4060636e-02    0.0000000e+00 
   3.6343210e+01                1                1    5.8859235e-02    5.9454374e-02    5.9454374e-02    5.9513888e-02    0.0000000e+00                2                1    5.2329780e-02    5.2955462e-02    5.3410504e-02    5.4093066e-02    0.0000000e+00 
   3.6444582e+01                1                1    5.8958381e-02    5.9554522e-02    5.9614136e-02    5.9614136e-02    0.0000000e+00                2                1    5.2416127e-02    5.2985868e-02    5.3441660e-02    5.4125349e-02    0.0000000e+00 
   3.6546048e+01                1                1    5.9124184e-02    5.9601955e-02    5.9721398e-02    5.9721398e-02    0.0000000e+00                2                1    5.2445395e-02    5.3073142e-02    5.3529685e-02    5.4214500e-02    0.0000000e+00 
   3.6647605e+01                1                1    5.9229580e-02    5.9648375e-02    5.9827858e-02    5.9827858e-02    0.0000000e+00                2                1    5.2531621e-02    5.3103238e-02    5.3560532e-02    5.4246472e-02    0.0000000e+00 
   3.6749259e+01                1                1    5.9334332e-02    5.9753868e-02    5.9933669e-02    5.9933669e-02    0.0000000e+00                2                1    5.2560576e-02    5.3190386e-02    5.3648431e-02    5.4335497e-02    0.0000000e+00 
   3.6800122e+01                1                1    5.9386587e-02    5.9746506e-02    5.9986452e-02    5.9986452e-02    0.0000000e+00                2                1    5.2603628e-02    5.3176652e-02    5.3692374e-02    5.4380003e-02    0.0000000e+00 
   3.6901931e+01                1                1    5.9550941e-02    5.9791308e-02    6.0091767e-02    6.0091767e-02    0.0000000e+00                2                1    5.2689731e-02    5.3263693e-02    5.3722863e-02    5.4411617e-02    0.0000000e+00 
   3.7003840e+01                1                1    5.9654957e-02    5.9895743e-02    6.0196727e-02    6.0196727e-02    0.0000000e+00                2                1    5.2775818e-02    5.3350718e-02    5.3810637e-02    5.4500517e-02    0.0000000e+00 
   3.7105864e+01                1                1    5.9758558e-02    5.9939462e-02    6.0301269e-02    6.0301269e-02    0.0000000e+00                2                1    5.2804268e-02    5.3380105e-02    5.3840775e-02    5.4531780e-02    0.0000000e+00 
   3.7207996e+01                1                1    5.9922027e-02    5.9982432e-02    6.0405269e-02    6.0405269e-02    0.0000000e+00                2                1    5.2890010e-02    5.3466783e-02    5.3928200e-02    5.4562650e-02    0.0000000e+00 
   3.7310238e+01                1                1    6.0024323e-02    6.0024323e-02    6.0508390e-02    6.0508390e-02    0.0000000e+00                2                1    5.2917835e-02    5.3495540e-02    5.3957705e-02    5.4650951e-02    0.0000000e+00 
   3.7412601e+01                1                1    6.0126038e-02    6.0186649e-02    6.0610926e-02    6.0610926e-02    0.0000000e+00                2                1    5.3003354e-02    5.3581994e-02    5.3987041e-02    5.4681408e-02    0.0000000e+00 
   3.7512680e+01                1                1    6.0164441e-02    6.0285862e-02    6.0710838e-02    6.0710838e-02    0.0000000e+00                2                1    5.3086881e-02    5.3666432e-02    5.4072118e-02    5.4767579e-02    0.0000000e+00 
   3.7611860e+01                1                1    6.0201329e-02    6.0383757e-02    6.0809423e-02    6.0809423e-02    0.0000000e+00                2                1    5.3111522e-02    5.3691976e-02    5.4156339e-02    5.4794838e-02    0.0000000e+00 
   3.7714588e+01                1                1    6.0240844e-02    6.0484488e-02    6.0910864e-02    6.0910864e-02    0.0000000e+00                2                1    5.3196953e-02    5.3778340e-02    5.4185311e-02    5.4882976e-02    0.0000000e+00 
   3.7817445e+01                1                1    6.0340696e-02    6.0645755e-02    6.1011826e-02    6.1011826e-02    0.0000000e+00                2                1    5.3282313e-02    5.3864633e-02    5.4272258e-02    5.4971042e-02    0.0000000e+00 
   3.7920433e+01                1                1    6.0378931e-02    6.0745604e-02    6.1112278e-02    6.1112278e-02    0.0000000e+00                2                1    5.3309269e-02    5.3892521e-02    5.4300798e-02    5.5059026e-02    0.0000000e+00 
   3.8023556e+01                1                1    6.0447661e-02    6.0875501e-02    6.1119981e-02    6.1119981e-02    0.0000000e+00                2                1    5.3394352e-02    5.3920117e-02    5.4387464e-02    5.5146902e-02    0.0000000e+00 
   3.8126810e+01                1                1    6.0506295e-02    6.0934117e-02    6.1117470e-02    6.1117470e-02    0.0000000e+00                2                1    5.3420740e-02    5.4005852e-02    5.4473942e-02    5.5234588e-02    0.0000000e+00 
   3.8230197e+01                1                1    6.0565113e-02    6.0931804e-02    6.1115149e-02    6.1115149e-02    0.0000000e+00                2                1    5.3505173e-02    5.4032606e-02    5.4560040e-02    5.5263284e-02    0.0000000e+00 
   3.8333712e+01                1                1    6.0624099e-02    6.0990777e-02    6.1113003e-02    6.1113003e-02    0.0000000e+00                2                1    5.3589346e-02    5.4117609e-02    5.4587176e-02    5.5350222e-02    0.0000000e+00 
   3.8437360e+01                1                1    6.0622279e-02    6.0988946e-02    6.1111168e-02    6.1111168e-02    0.0000000e+00                2                1    5.3614496e-02    5.4143587e-02    5.4672677e-02    5.5436919e-02    0.0000000e+00 
   3.8541140e+01                1                1    6.0682013e-02    6.0987562e-02    6.1109781e-02    6.1109781e-02    0.0000000e+00                2                1    5.3698218e-02    5.4228135e-02    5.4699172e-02    5.5523487e-02    0.0000000e+00 
   3.8645047e+01                1                1    6.0803042e-02    6.0986368e-02    6.1108585e-02    6.1108585e-02    0.0000000e+00                2                1    5.3781837e-02    5.4312579e-02    5.4725378e-02    5.5609948e-02    0.0000000e+00 
   3.8749088e+01                1                1    6.0924032e-02    6.0985139e-02    6.1107354e-02    6.1107354e-02    0.0000000e+00                2                1    5.3806159e-02    5.4337723e-02    5.4810225e-02    5.5696166e-02    0.0000000e+00 
   3.8801155e+01                1                1    6.0923453e-02    6.0984560e-02    6.1106774e-02    6.1106774e-02    0.0000000e+00                2                1    5.3847575e-02    5.4379549e-02    5.4852415e-02    5.5739038e-02    0.0000000e+00 
   3.8905389e+01                1                1    6.0983565e-02    6.1044670e-02    6.1105776e-02    6.1105776e-02    0.0000000e+00                2                1    5.3930092e-02    5.4403682e-02    5.4877272e-02    5.5824453e-02    0.0000000e+00 
   3.9009750e+01                1                1    6.1003583e-02    6.1064770e-02    6.1187144e-02    6.1187144e-02    0.0000000e+00                2                1    5.4012572e-02    5.4486886e-02    5.4961201e-02    5.5850541e-02    0.0000000e+00 
   3.9114246e+01                1                1    6.1010428e-02    6.1071622e-02    6.1194010e-02    6.1194010e-02    0.0000000e+00                2                1    5.4035635e-02    5.4570054e-02    5.4985712e-02    5.5935789e-02    0.0000000e+00 
   3.9218771e+01                1                1    6.1068261e-02    6.1068261e-02    6.1190642e-02    6.1190642e-02    0.0000000e+00                2                1    5.4117400e-02    5.4652627e-02    5.5068915e-02    5.5960960e-02    0.0000000e+00 
   3.9323272e+01                1                1    6.1065132e-02    6.1126319e-02    6.1187507e-02    6.1187507e-02    0.0000000e+00                2                1    5.4198884e-02    5.4734917e-02    5.5151831e-02    5.6045219e-02    0.0000000e+00 
   3.9428155e+01                1                1    6.1058918e-02    6.1181403e-02    6.1181403e-02    6.1242646e-02    0.0000000e+00                2                1    5.4220918e-02    5.4757759e-02    5.5175302e-02    5.6070037e-02    0.0000000e+00 
   3.9533176e+01                1                1    6.1115522e-02    6.1238121e-02    6.1238121e-02    6.1299420e-02    0.0000000e+00                2                1    5.4302517e-02    5.4840166e-02    5.5258337e-02    5.6154418e-02    0.0000000e+00 
   3.9638140e+01                1                1    6.1119673e-02    6.1242280e-02    6.1242280e-02    6.1303583e-02    0.0000000e+00                2                1    5.4383887e-02    5.4922341e-02    5.5281310e-02    5.6178734e-02    0.0000000e+00 
   3.9743423e+01                1                1    6.1172407e-02    6.1295120e-02    6.1295120e-02    6.1356477e-02    0.0000000e+00                2                1    5.4465074e-02    5.4944414e-02    5.5363837e-02    5.6262601e-02    0.0000000e+00 
   3.9848837e+01                1                1    6.1163479e-02    6.1286297e-02    6.1286297e-02    6.1409115e-02    0.0000000e+00                2                1    5.4486114e-02    5.5026175e-02    5.5386215e-02    5.6286316e-02    0.0000000e+00 
   3.9901594e+01                1                1    6.1128183e-02    6.1251054e-02    6.1312489e-02    6.1435360e-02    0.0000000e+00                2                1    5.4526565e-02    5.5067027e-02    5.5427334e-02    5.6328104e-02    0.0000000e+00 
   4.0007212e+01                1                1    6.1118686e-02    6.1303149e-02    6.1364637e-02    6.1487612e-02    0.0000000e+00                2                1    5.4607346e-02    5.5148608e-02    5.5509450e-02    5.6351413e-02    0.0000000e+00 
   4.0112849e+01                1                1    6.1170164e-02    6.1293243e-02    6.1416322e-02    6.1539401e-02    0.0000000e+00                2                1    5.4687747e-02    5.5169578e-02    5.5591179e-02    5.6434383e-02    0.0000000e+00 
   4.0217437e+01                1                1    6.1159292e-02    6.1282473e-02    6.1405654e-02    6.1590425e-02    0.0000000e+00                2                1    5.4767129e-02    5.5249659e-02    5.5611557e-02    5.6576616e-02    0.0000000e+00 
   4.0322899e+01                1                1    6.1148335e-02    6.1271618e-02    6.1456542e-02    6.1641466e-02    0.0000000e+00                2                1    5.4786380e-02    5.5330015e-02    5.5692439e-02    5.6658902e-02    0.0000000e+00 
   4.0428329e+01                1                1    6.1115608e-02    6.1300619e-02    6.1423961e-02    6.1670643e-02    0.0000000e+00                2                1    5.4865516e-02    5.5349446e-02    5.5772884e-02    5.6740744e-02    0.0000000e+00 
   4.0533663e+01                1                1    6.1126140e-02    6.1311184e-02    6.1434547e-02    6.1681272e-02    0.0000000e+00                2                1    5.4944150e-02    5.5428773e-02    5.5792240e-02    5.6822064e-02    0.0000000e+00 
   4.0638931e+01                1                1    6.1136887e-02    6.1321964e-02    6.1445348e-02    6.1692116e-02    0.0000000e+00                2                1    5.5022209e-02    5.5507520e-02    5.5871504e-02    5.6902791e-02    0.0000000e+00 
   4.0744134e+01                1                1    6.1147795e-02    6.1271202e-02    6.1456311e-02    6.1703124e-02    0.0000000e+00                2                1    5.5099871e-02    5.5525118e-02    5.5950365e-02    5.6983108e-02    0.0000000e+00 
   4.0849295e+01                1                1    6.1097088e-02    6.1282230e-02    6.1467373e-02    6.1714230e-02    0.0000000e+00                2                1    5.5116329e-02    5.5603008e-02    5.5968017e-02    5.7063043e-02    0.0000000e+00 
   4.0901858e+01                1                1    6.1102627e-02    6.1287787e-02    6.1472946e-02    6.1719826e-02    0.0000000e+00                2                1    5.5154764e-02    5.5702659e-02    5.6007045e-02    5.7102835e-02    0.0000000e+00 
   4.1006937e+01                1                1    6.1113817e-02    6.1299010e-02    6.1484204e-02    6.1731128e-02    0.0000000e+00                2                1    5.5231236e-02    5.5718929e-02    5.6084699e-02    5.7182008e-02    0.0000000e+00 
   4.1111732e+01                1                1    6.1125058e-02    6.1310285e-02    6.1495513e-02    6.1742483e-02    0.0000000e+00                2                1    5.5330100e-02    5.5818128e-02    5.6123145e-02    5.7282210e-02    0.0000000e+00 
   4.1216711e+01                1                1    6.1136323e-02    6.1321585e-02    6.1506846e-02    6.1753862e-02    0.0000000e+00                2                1    5.5391294e-02    5.5879323e-02    5.6184341e-02    5.7343410e-02    0.0000000e+00 
   4.1321646e+01                1                1    6.1147730e-02    6.1333026e-02    6.1518322e-02    6.1765383e-02    0.0000000e+00                2                1    5.5452498e-02    5.5940529e-02    5.6245548e-02    5.7404622e-02    0.0000000e+00 
   4.1426553e+01                1                1    6.1159251e-02    6.1344582e-02    6.1529913e-02    6.1777021e-02    0.0000000e+00                2                1    5.5513793e-02    5.6001827e-02    5.6367852e-02    5.7526931e-02    0.0000000e+00 
   4.1531446e+01                1                1    6.1170858e-02    6.1294436e-02    6.1541591e-02    6.1788746e-02    0.0000000e+00                2                1    5.5575263e-02    5.6063301e-02    5.6429329e-02    5.7588418e-02    0.0000000e+00 
   4.1636323e+01                1                1    6.1182626e-02    6.1306228e-02    6.1553430e-02    6.1800633e-02    0.0000000e+00                2                1    5.5636832e-02    5.6124874e-02    5.6490906e-02    5.7650007e-02    0.0000000e+00 
   4.1741127e+01                1                1    6.1194469e-02    6.1318094e-02    6.1565344e-02    6.1812595e-02    0.0000000e+00                2                1    5.5698394e-02    5.6247448e-02    5.6552477e-02    5.7711589e-02    0.0000000e+00 
   4.1845911e+01                1                1    6.1206376e-02    6.1330025e-02    6.1577323e-02    6.1824622e-02    0.0000000e+00                2                1    5.5760105e-02    5.6309165e-02    5.6614198e-02    5.7773325e-02    0.0000000e+00 
   4.1950673e+01                1                1    6.1218352e-02    6.1342026e-02    6.1589373e-02    6.1836720e-02    0.0000000e+00                2                1    5.5820001e-02    5.6369050e-02    5.6674077e-02    5.7833181e-02    0.0000000e+00 
   4.2003057e+01                1                1    6.1224362e-02    6.1348047e-02    6.1595418e-02    6.1842789e-02    0.0000000e+00                2                1    5.5879949e-02    5.6367983e-02    5.6734009e-02    5.7832086e-02    0.0000000e+00 
   4.2107802e+01                1                1    6.1236486e-02    6.1360196e-02    6.1607616e-02    6.1855037e-02    0.0000000e+00                2                1    5.5938896e-02    5.6487915e-02    5.6792925e-02    5.7890962e-02    0.0000000e+00 
   4.2212516e+01                1                1    6.1186860e-02    6.1372462e-02    6.1558064e-02    6.1867401e-02    0.0000000e+00                2                1    5.5997978e-02    5.6546978e-02    5.6851977e-02    5.7949977e-02    0.0000000e+00 
   4.2317234e+01                1                1    6.1199202e-02    6.1384842e-02    6.1570481e-02    6.1879881e-02    0.0000000e+00                2                1    5.6057203e-02    5.6606186e-02    5.6911176e-02    5.8009141e-02    0.0000000e+00 
   4.2421946e+01                1                1    6.1211612e-02    6.1335397e-02    6.1582967e-02    6.1892429e-02    0.0000000e+00                2                1    5.6116530e-02    5.6665497e-02    5.6970478e-02    5.8068410e-02    0.0000000e+00 
   4.2526633e+01                1                1    6.1224172e-02    6.1347983e-02    6.1595603e-02    6.1905129e-02    0.0000000e+00                2                1    5.6175887e-02    5.6724837e-02    5.7029809e-02    5.8249698e-02    0.0000000e+00 
   4.2631318e+01                1                1    6.1236888e-02    6.1360724e-02    6.1608396e-02    6.1917985e-02    0.0000000e+00                2                1    5.6235329e-02    5.6784263e-02    5.7089227e-02    5.8309083e-02    0.0000000e+00 
   4.2735472e+01                1                1    6.1249676e-02    6.1373538e-02    6.1621262e-02    6.1930917e-02    0.0000000e+00                2                1    5.6294889e-02    5.6843809e-02    5.7148765e-02    5.8368590e-02    0.0000000e+00 
   4.2840071e+01                1                1    6.1262610e-02    6.1386498e-02    6.1634274e-02    6.1943994e-02    0.0000000e+00                2                1    5.6415605e-02    5.6903524e-02    5.7208473e-02    5.8428270e-02    0.0000000e+00 
   4.2941925e+01                1                1    6.1275356e-02    6.1399269e-02    6.1647097e-02    6.1956881e-02    0.0000000e+00                2                1    5.6414429e-02    5.6963326e-02    5.7268269e-02    5.8488040e-02    0.0000000e+00 
   4.3041146e+01                1                1    6.1287885e-02    6.1411824e-02    6.1659703e-02    6.1969550e-02    0.0000000e+00                2                1    5.6535320e-02    5.7023219e-02    5.7328156e-02    5.8547904e-02    0.0000000e+00 
   4.3140513e+01                1                1    6.1300556e-02    6.1424520e-02    6.1672450e-02    6.1982362e-02    0.0000000e+00                2                1    5.6554805e-02    5.7103881e-02    5.7408923e-02    5.8629092e-02    0.0000000e+00 
   4.3240001e+01                1                1    6.1313377e-02    6.1437367e-02    6.1685349e-02    6.1995325e-02    0.0000000e+00                2                1    5.6630627e-02    5.7180439e-02    5.7424799e-02    5.8646604e-02    0.0000000e+00 
   4.3339589e+01                1                1    6.1326364e-02    6.1450381e-02    6.1698415e-02    6.2008457e-02    0.0000000e+00                2                1    5.6706194e-02    5.7256740e-02    5.7501427e-02    5.8663690e-02    0.0000000e+00 
   4.3439272e+01                1                1    6.1339495e-02    6.1401516e-02    6.1711625e-02    6.2021734e-02    0.0000000e+00                2                1    5.6720267e-02    5.7271544e-02    5.7577809e-02    5.8680362e-02    0.0000000e+00 
   4.3539065e+01                1                1    6.1352739e-02    6.1414774e-02    6.1724950e-02    6.2035125e-02    0.0000000e+00                2                1    5.6795337e-02    5.7347344e-02    5.7654014e-02    5.8758027e-02    0.0000000e+00 
   4.3638956e+01                1                1    6.1366184e-02    6.1428232e-02    6.1738476e-02    6.2048719e-02    0.0000000e+00                2                1    5.6870321e-02    5.7423056e-02    5.7730132e-02    5.8774187e-02    0.0000000e+00 
   4.3738952e+01                1                1    6.1379798e-02    6.1441861e-02    6.1752173e-02    6.2062486e-02    0.0000000e+00                2                1    5.6940325e-02    5.7493741e-02    5.7801194e-02    5.8846534e-02    0.0000000e+00 
   4.3839041e+01                1                1    6.1393565e-02    6.1455641e-02    6.1766023e-02    6.2076405e-02    0.0000000e+00                2                1    5.7000976e-02    5.7616537e-02    5.7862762e-02    5.8909216e-02    0.0000000e+00 
   4.3939230e+01                1                1    6.1407502e-02    6.1469592e-02    6.1780045e-02    6.2090497e-02    0.0000000e+00                2                1    5.7079533e-02    5.7634302e-02    5.7942507e-02    5.8990403e-02    0.0000000e+00 
   4.4039524e+01                1                1    6.1421679e-02    6.1483784e-02    6.1794308e-02    6.2104832e-02    0.0000000e+00                2                1    5.7157825e-02    5.7713355e-02    5.7960257e-02    5.9071316e-02    0.0000000e+00 
   4.4139924e+01                1                1    6.1435955e-02    6.1498074e-02    6.1808670e-02    6.2119267e-02    0.0000000e+00                2                1    5.7174055e-02    5.7792153e-02    5.8101202e-02    5.9151968e-02    0.0000000e+00 
   4.4240417e+01                1                1    6.1388152e-02    6.1450286e-02    6.1823088e-02    6.2133757e-02    0.0000000e+00                2                1    5.7251641e-02    5.7870577e-02    5.8118152e-02    5.9232238e-02    0.0000000e+00 
   4.4341014e+01                1                1    6.1402597e-02    6.1464746e-02    6.1837636e-02    6.2148378e-02    0.0000000e+00                2                1    5.7328880e-02    5.7886675e-02    5.8196560e-02    5.9312149e-02    0.0000000e+00 
   4.4436119e+01                1                1    6.1416338e-02    6.1478501e-02    6.1851474e-02    6.2162286e-02    0.0000000e+00                2                1    5.7375575e-02    5.7933824e-02    5.8243962e-02    5.9360460e-02    0.0000000e+00 
   4.4525712e+01                1                1    6.1429519e-02    6.1491694e-02    6.1864748e-02    6.2175626e-02    0.0000000e+00                2                1    5.7450898e-02    5.8009276e-02    5.8319486e-02    5.9436242e-02    0.0000000e+00 
   4.4615377e+01                1                1    6.1442774e-02    6.1504963e-02    6.1878097e-02    6.2189042e-02    0.0000000e+00                2                1    5.7526348e-02    5.8084856e-02    5.8395139e-02    5.9512155e-02    0.0000000e+00 
   4.4705097e+01                1                1    6.1456115e-02    6.1518318e-02    6.1829330e-02    6.2202546e-02    0.0000000e+00                2                1    5.7539854e-02    5.8098493e-02    5.8470919e-02    5.9526127e-02    0.0000000e+00 
   4.4839818e+01                1                1    6.1476309e-02    6.1538532e-02    6.1849647e-02    6.2222985e-02    0.0000000e+00                2                1    5.7622387e-02    5.8181224e-02    5.8553783e-02    5.9609366e-02    0.0000000e+00 
   4.4928636e+01                1                1    6.1489849e-02    6.1489849e-02    6.1863269e-02    6.2236689e-02    0.0000000e+00                2                1    5.7698101e-02    5.8257071e-02    5.8629718e-02    5.9623442e-02    0.0000000e+00 
   4.5017514e+01                1                1    6.1503502e-02    6.1503502e-02    6.1877005e-02    6.2250508e-02    0.0000000e+00                2                1    5.7773942e-02    5.8270922e-02    5.8643657e-02    5.9699740e-02    0.0000000e+00 
   4.5106451e+01                1                1    6.1517302e-02    6.1517302e-02    6.1890889e-02    6.2264476e-02    0.0000000e+00                2                1    5.7787771e-02    5.8347007e-02    5.8719831e-02    5.9714030e-02    0.0000000e+00 
   4.5239971e+01                1                1    6.1538135e-02    6.1538135e-02    6.1911849e-02    6.2285562e-02    0.0000000e+00                2                1    5.7870877e-02    5.8430316e-02    5.8803276e-02    5.9797834e-02    0.0000000e+00 
   4.5329051e+01                1                1    6.1552234e-02    6.1552234e-02    6.1926033e-02    6.2299832e-02    0.0000000e+00                2                1    5.7947157e-02    5.8506732e-02    5.8879783e-02    5.9874584e-02    0.0000000e+00 
   4.5418192e+01                1                1    6.1566416e-02    6.1566416e-02    6.1940301e-02    6.2314186e-02    0.0000000e+00                2                1    5.7961376e-02    5.8583279e-02    5.8956421e-02    5.9951466e-02    0.0000000e+00 
   4.5507399e+01                1                1    6.1580664e-02    6.1580664e-02    6.1954636e-02    6.2328607e-02    0.0000000e+00                2                1    5.8037895e-02    5.8597746e-02    5.8970980e-02    5.9966271e-02    0.0000000e+00 
   4.5641329e+01                1                1    6.1539935e-02    6.1602285e-02    6.1976388e-02    6.2350491e-02    0.0000000e+00                2                1    5.8121809e-02    5.8681870e-02    5.9055243e-02    6.0050906e-02    0.0000000e+00 
   4.5730686e+01                1                1    6.1554395e-02    6.1616760e-02    6.1990951e-02    6.2365142e-02    0.0000000e+00                2                1    5.8136401e-02    5.8758846e-02    5.9132313e-02    6.0128226e-02    0.0000000e+00 
   4.5820102e+01                1                1    6.1568925e-02    6.1631305e-02    6.2005584e-02    6.2379864e-02    0.0000000e+00                2                1    5.8213350e-02    5.8773692e-02    5.9209514e-02    6.0205678e-02    0.0000000e+00 
   4.5909583e+01                1                1    6.1583523e-02    6.1645917e-02    6.2020285e-02    6.2394653e-02    0.0000000e+00                2                1    5.8228155e-02    5.8850916e-02    5.9286849e-02    6.0220990e-02    0.0000000e+00 
   4.6043921e+01                1                1    6.1605602e-02    6.1605602e-02    6.2042521e-02    6.2417023e-02    0.0000000e+00                2                1    5.8312857e-02    5.8935858e-02    5.9371958e-02    6.0306459e-02    0.0000000e+00 
   4.6133558e+01                1                1    6.1620443e-02    6.1620443e-02    6.2057467e-02    6.2432059e-02    0.0000000e+00                2                1    5.8390246e-02    5.9013407e-02    5.9449620e-02    6.0384363e-02    0.0000000e+00 
   4.6222794e+01                1                1    6.1635352e-02    6.1635352e-02    6.2072482e-02    6.2447165e-02    0.0000000e+00                2                1    5.8467676e-02    5.9028666e-02    5.9464992e-02    6.0399976e-02    0.0000000e+00 
   4.6302702e+01                1                1    6.1648779e-02    6.1648779e-02    6.2086005e-02    6.2460769e-02    0.0000000e+00                2                1    5.8481277e-02    5.9104745e-02    5.9541172e-02    6.0476374e-02    0.0000000e+00 
   4.6427150e+01                1                1    6.1607317e-02    6.1669799e-02    6.2107173e-02    6.2482066e-02    0.0000000e+00                2                1    5.8564961e-02    5.9188656e-02    5.9562873e-02    6.0498416e-02    0.0000000e+00 
   4.6516091e+01                1                1    6.1622488e-02    6.1684986e-02    6.2122468e-02    6.2497453e-02    0.0000000e+00                2                1    5.8642702e-02    5.9204175e-02    5.9640876e-02    6.0576663e-02    0.0000000e+00 
   4.6640684e+01                1                1    6.1643929e-02    6.1706448e-02    6.2144083e-02    6.2519198e-02    0.0000000e+00                2                1    5.8726802e-02    5.9288482e-02    5.9725345e-02    6.0599070e-02    0.0000000e+00 
   4.6720836e+01                1                1    6.1657830e-02    6.1720363e-02    6.2158096e-02    6.2533296e-02    0.0000000e+00                2                1    5.8740880e-02    5.9365119e-02    5.9739662e-02    6.0676020e-02    0.0000000e+00 
   4.6813456e+01                1                1    6.1673994e-02    6.1736544e-02    6.2174392e-02    6.2549690e-02    0.0000000e+00                2                1    5.8819683e-02    5.9444095e-02    5.9818743e-02    6.0692921e-02    0.0000000e+00 
   4.6938223e+01                1                1    6.1695959e-02    6.1758531e-02    6.2196535e-02    6.2571967e-02    0.0000000e+00                2                1    5.8904372e-02    5.9529021e-02    5.9903810e-02    6.0778318e-02    0.0000000e+00 
   4.7027483e+01                1                1    6.1711797e-02    6.1774386e-02    6.2212502e-02    6.2588030e-02    0.0000000e+00                2                1    5.8920399e-02    5.9545217e-02    5.9982590e-02    6.0857336e-02    0.0000000e+00 
   4.7116798e+01                1                1    6.1727767e-02    6.1790371e-02    6.2228601e-02    6.2604226e-02    0.0000000e+00                2                1    5.8999023e-02    5.9624012e-02    6.0061505e-02    6.0936491e-02    0.0000000e+00 
   4.7206168e+01                1                1    6.1681242e-02    6.1806483e-02    6.2244827e-02    6.2620551e-02    0.0000000e+00                2                1    5.9077777e-02    5.9640422e-02    6.0140552e-02    6.0953262e-02    0.0000000e+00 
   4.7340324e+01                1                1    6.1705489e-02    6.1830779e-02    6.2269295e-02    6.2645166e-02    0.0000000e+00                2                1    5.9102342e-02    5.9727764e-02    6.0228101e-02    6.1041149e-02    0.0000000e+00 
   4.7429827e+01                1                1    6.1721811e-02    6.1847134e-02    6.2285766e-02    6.2661737e-02    0.0000000e+00                2                1    5.9181402e-02    5.9806998e-02    6.0244916e-02    6.1120750e-02    0.0000000e+00 
   4.7518643e+01                1                1    6.1738107e-02    6.1800785e-02    6.2302212e-02    6.2678281e-02    0.0000000e+00                2                1    5.9260458e-02    5.9823652e-02    6.0324268e-02    6.1137770e-02    0.0000000e+00 
   4.7607525e+01                1                1    6.1754505e-02    6.1817200e-02    6.2318760e-02    6.2694929e-02    0.0000000e+00                2                1    5.9277047e-02    5.9902992e-02    6.0403749e-02    6.1217478e-02    0.0000000e+00 
   4.7740959e+01                1                1    6.1779388e-02    6.1842108e-02    6.2343869e-02    6.2720191e-02    0.0000000e+00                2                1    5.9364736e-02    5.9990947e-02    6.0491915e-02    6.1243367e-02    0.0000000e+00 
   4.7829986e+01                1                1    6.1796154e-02    6.1858891e-02    6.2360789e-02    6.2737212e-02    0.0000000e+00                2                1    5.9381600e-02    6.0007988e-02    6.0509099e-02    6.1260765e-02    0.0000000e+00 
   4.7919034e+01                1                1    6.1813034e-02    6.1875788e-02    6.2377823e-02    6.2754349e-02    0.0000000e+00                2                1    5.9461226e-02    6.0087794e-02    6.0589047e-02    6.1340928e-02    0.0000000e+00 
   4.8008133e+01                1                1    6.1830089e-02    6.1892860e-02    6.2395034e-02    6.2771664e-02    0.0000000e+00                2                1    5.9540992e-02    6.0167739e-02    6.0669137e-02    6.1358559e-02    0.0000000e+00 
   4.8141886e+01                1                1    6.1855899e-02    6.1918697e-02    6.2358282e-02    6.2797867e-02    0.0000000e+00                2                1    5.9629155e-02    6.0256170e-02    6.0757783e-02    6.1447499e-02    0.0000000e+00 
   4.8231124e+01                1                1    6.1873314e-02    6.1936129e-02    6.2375838e-02    6.2815547e-02    0.0000000e+00                2                1    5.9646255e-02    6.0273450e-02    6.0775206e-02    6.1527841e-02    0.0000000e+00 
   4.8320408e+01                1                1    6.1890850e-02    6.1953684e-02    6.2393517e-02    6.2833351e-02    0.0000000e+00                2                1    5.9726200e-02    6.0353576e-02    6.0855477e-02    6.1608329e-02    0.0000000e+00 
   4.8409745e+01                1                1    6.1845635e-02    6.1971338e-02    6.2411297e-02    6.2851256e-02    0.0000000e+00                2                1    5.9743532e-02    6.0433846e-02    6.0935893e-02    6.1626206e-02    0.0000000e+00 
   4.8543812e+01                1                1    6.1872306e-02    6.1998063e-02    6.2438212e-02    6.2878360e-02    0.0000000e+00                2                1    5.9832501e-02    6.0460334e-02    6.0962600e-02    6.1653217e-02    0.0000000e+00 
   4.8633242e+01                1                1    6.1890231e-02    6.2016024e-02    6.2456300e-02    6.2896576e-02    0.0000000e+00                2                1    5.9912898e-02    6.0540916e-02    6.1043330e-02    6.1734150e-02    0.0000000e+00 
   4.8722738e+01                1                1    6.1908232e-02    6.2034061e-02    6.2474465e-02    6.2914869e-02    0.0000000e+00                2                1    5.9993431e-02    6.0621634e-02    6.1061377e-02    6.1752400e-02    0.0000000e+00 
   4.8811945e+01                1                1    6.1926281e-02    6.2052148e-02    6.2492680e-02    6.2933213e-02    0.0000000e+00                2                1    6.0011189e-02    6.0639578e-02    6.1142289e-02    6.1770679e-02    0.0000000e+00 
   4.8900889e+01                1                1    6.1944472e-02    6.2070375e-02    6.2511037e-02    6.2951699e-02    0.0000000e+00                2                1    6.0091836e-02    6.0720412e-02    6.1160415e-02    6.1788991e-02    0.0000000e+00 
   4.9034421e+01                1                1    6.1972207e-02    6.2035187e-02    6.2539026e-02    6.2979886e-02    0.0000000e+00                2                1    6.0181622e-02    6.0747593e-02    6.1250679e-02    6.1879536e-02    0.0000000e+00 
   4.9123489e+01                1                1    6.1990918e-02    6.2053917e-02    6.2557908e-02    6.2998901e-02    0.0000000e+00                2                1    6.0199696e-02    6.0828742e-02    6.1331979e-02    6.1898120e-02    0.0000000e+00 
   4.9212602e+01                1                1    6.2009681e-02    6.2072699e-02    6.2576843e-02    6.3017968e-02    0.0000000e+00                2                1    6.0280807e-02    6.0847120e-02    6.1350508e-02    6.1916821e-02    0.0000000e+00 
   4.9301751e+01                1                1    6.2028529e-02    6.2091566e-02    6.2595863e-02    6.3037123e-02    0.0000000e+00                2                1    6.0299128e-02    6.0928555e-02    6.1369154e-02    6.1998581e-02    0.0000000e+00 
   4.9435538e+01                1                1    6.2057136e-02    6.2120202e-02    6.2624732e-02    6.3066195e-02    0.0000000e+00                2                1    6.0389793e-02    6.0956537e-02    6.1460310e-02    6.2027055e-02    0.0000000e+00 
   4.9524790e+01                1                1    6.2076348e-02    6.2139434e-02    6.2644119e-02    6.3085719e-02    0.0000000e+00                2                1    6.0471393e-02    6.1038312e-02    6.1542241e-02    6.2046169e-02    0.0000000e+00 
   4.9614064e+01                1                1    6.2095645e-02    6.2158750e-02    6.2663593e-02    6.3105330e-02    0.0000000e+00                2                1    6.0490108e-02    6.1057203e-02    6.1561287e-02    6.2065371e-02    0.0000000e+00 
   4.9703368e+01                1                1    6.2051898e-02    6.2178148e-02    6.2683148e-02    6.3125023e-02    0.0000000e+00                2                1    6.0508920e-02    6.1139221e-02    6.1643462e-02    6.2084673e-02    0.0000000e+00 
   4.9837421e+01                1                1    6.2081116e-02    6.2207426e-02    6.2712664e-02    6.3154747e-02    0.0000000e+00                2                1    6.0600380e-02    6.1230977e-02    6.1672395e-02    6.2113813e-02    0.0000000e+00 
   4.9926839e+01                1                1    6.2100733e-02    6.2227082e-02    6.2732480e-02    6.3174703e-02    0.0000000e+00                2                1    6.0682533e-02    6.1250249e-02    6.1691806e-02    6.2133362e-02    0.0000000e+00 
   5.0016297e+01                1                1    6.2120479e-02    6.2246869e-02    6.2752427e-02    6.3194791e-02    0.0000000e+00                2                1    6.0701731e-02    6.1332726e-02    6.1711323e-02    6.2153020e-02    0.0000000e+00 
   5.0105773e+01                1                1    6.2140331e-02    6.2266760e-02    6.2772480e-02    6.3214985e-02    0.0000000e+00                2                1    6.0784151e-02    6.1352227e-02    6.1730944e-02    6.2235901e-02    0.0000000e+00 
   5.0214345e+01                1                1    6.2164566e-02    6.2291045e-02    6.2796962e-02    6.3239640e-02    0.0000000e+00                2                1    6.0807731e-02    6.1439172e-02    6.1818036e-02    6.2260045e-02    0.0000000e+00 
   5.0325872e+01                1                1    6.2189651e-02    6.2316181e-02    6.2822303e-02    6.3265159e-02    0.0000000e+00                2                1    6.0895281e-02    6.1526975e-02    6.1842822e-02    6.2285007e-02    0.0000000e+00 
   5.0437265e+01                1                1    6.2214835e-02    6.2278126e-02    6.2847743e-02    6.3290778e-02    0.0000000e+00                2                1    6.0919806e-02    6.1551754e-02    6.1867728e-02    6.2310092e-02    0.0000000e+00 
   5.0548525e+01                1                1    6.2240202e-02    6.2303519e-02    6.2873368e-02    6.3316584e-02    0.0000000e+00                2                1    6.1007666e-02    6.1639870e-02    6.1955972e-02    6.2335294e-02    0.0000000e+00 
   5.0604092e+01                1                1    6.2252950e-02    6.2316279e-02    6.2886245e-02    6.3329552e-02    0.0000000e+00                2                1    6.1020039e-02    6.1652371e-02    6.1968537e-02    6.2347937e-02    0.0000000e+00 
   5.0729091e+01                1                1    6.2281759e-02    6.2345118e-02    6.2915348e-02    6.3358860e-02    0.0000000e+00                2                1    6.1111278e-02    6.1743899e-02    6.1996948e-02    6.2376521e-02    0.0000000e+00 
   5.0815896e+01                1                1    6.2301910e-02    6.2365290e-02    6.2935704e-02    6.3379360e-02    0.0000000e+00                2                1    6.1130856e-02    6.1763681e-02    6.2080093e-02    6.2396505e-02    0.0000000e+00 
   5.0924402e+01                1                1    6.2327278e-02    6.2390683e-02    6.2961330e-02    6.3405166e-02    0.0000000e+00                2                1    6.1218788e-02    6.1851868e-02    6.2105099e-02    6.2421639e-02    0.0000000e+00 
   5.1035139e+01                1                1    6.2289950e-02    6.2416813e-02    6.2987699e-02    6.3431721e-02    0.0000000e+00                2                1    6.1244115e-02    6.1877456e-02    6.2194127e-02    6.2510798e-02    0.0000000e+00 
   5.1145748e+01                1                1    6.2315994e-02    6.2442910e-02    6.3014034e-02    6.3458242e-02    0.0000000e+00                2                1    6.1332924e-02    6.1966528e-02    6.2219970e-02    6.2536772e-02    0.0000000e+00 
   5.1256229e+01                1                1    6.2342178e-02    6.2469148e-02    6.3040512e-02    6.3484907e-02    0.0000000e+00                2                1    6.1358519e-02    6.1992388e-02    6.2245936e-02    6.2562870e-02    0.0000000e+00 
   5.1349630e+01                1                1    6.2364446e-02    6.2491461e-02    6.3063029e-02    6.3507582e-02    0.0000000e+00                2                1    6.1443683e-02    6.2077777e-02    6.2268005e-02    6.2585052e-02    0.0000000e+00 
   5.1427946e+01                1                1    6.2383179e-02    6.2510232e-02    6.3081972e-02    6.3526659e-02    0.0000000e+00                2                1    6.1462026e-02    6.2096309e-02    6.2286594e-02    6.2603735e-02    0.0000000e+00 
   5.1525841e+01                1                1    6.2406672e-02    6.2533773e-02    6.3105728e-02    6.3550582e-02    0.0000000e+00                2                1    6.1548513e-02    6.2183034e-02    6.2309938e-02    6.2627199e-02    0.0000000e+00 
   5.1635882e+01                1                1    6.2433202e-02    6.2560357e-02    6.3132555e-02    6.3577598e-02    0.0000000e+00                2                1    6.1638054e-02    6.2209365e-02    6.2399802e-02    6.2653717e-02    0.0000000e+00 
   5.1773434e+01                1                1    6.2466557e-02    6.2593781e-02    6.3166285e-02    6.3611566e-02    0.0000000e+00                2                1    6.1670878e-02    6.2242493e-02    6.2433031e-02    6.2687082e-02    0.0000000e+00 
   5.1945373e+01                1                1    6.2508553e-02    6.2572207e-02    6.3208750e-02    6.3654330e-02    0.0000000e+00                2                1    6.1775796e-02    6.2284239e-02    6.2474905e-02    6.2729126e-02    0.0000000e+00 
   5.2148124e+01                1                1    6.2558503e-02    6.2622209e-02    6.3195555e-02    6.3705197e-02    0.0000000e+00                2                1    6.1888701e-02    6.2333943e-02    6.2524762e-02    6.2779186e-02    0.0000000e+00 
   5.2351004e+01                1                1    6.2608947e-02    6.2672703e-02    6.3246512e-02    6.3756565e-02    0.0000000e+00                2                1    6.1938589e-02    6.2447848e-02    6.2575163e-02    6.2893449e-02    0.0000000e+00 
   5.2553981e+01                1                1    6.2596065e-02    6.2723682e-02    6.3297958e-02    6.3808425e-02    0.0000000e+00                2                1    6.2052704e-02    6.2434959e-02    6.2689796e-02    6.2944632e-02    0.0000000e+00 
   5.2757047e+01                1                1    6.2647421e-02    6.2775142e-02    6.3349889e-02    6.3860776e-02    0.0000000e+00                2                1    6.2167438e-02    6.2486245e-02    6.2741291e-02    6.3123860e-02    0.0000000e+00 
   5.2960202e+01                1                1    6.2699257e-02    6.2827084e-02    6.3402307e-02    6.3913616e-02    0.0000000e+00                2                1    6.2282791e-02    6.2601862e-02    6.2857120e-02    6.3240006e-02    0.0000000e+00 
   5.3163446e+01                1                1    6.2751574e-02    6.2879508e-02    6.3455210e-02    6.3966946e-02    0.0000000e+00                2                1    6.2398815e-02    6.2654286e-02    6.2909757e-02    6.3292963e-02    0.0000000e+00 
   5.3366777e+01                1                1    6.2804372e-02    6.2932413e-02    6.3508600e-02    6.4020766e-02    0.0000000e+00                2                1    6.2451588e-02    6.2771197e-02    6.3026884e-02    6.3410415e-02    0.0000000e+00 
   5.3570195e+01                1                1    6.2857649e-02    6.2985799e-02    6.3562474e-02    6.4075075e-02    0.0000000e+00                2                1    6.2504861e-02    6.2824742e-02    6.3080647e-02    6.3464505e-02    0.0000000e+00 
   5.3773699e+01                1                1    6.2911202e-02    6.2975332e-02    6.3616629e-02    6.4129666e-02    0.0000000e+00                2                1    6.2558632e-02    6.2942820e-02    6.3134914e-02    6.3583133e-02    0.0000000e+00 
   5.3977320e+01                1                1    6.2900862e-02    6.3029231e-02    6.3671076e-02    6.4184553e-02    0.0000000e+00                2                1    6.2676994e-02    6.2997428e-02    6.3189689e-02    6.3702384e-02    0.0000000e+00 
   5.4181014e+01                1                1    6.2955103e-02    6.3083582e-02    6.3725981e-02    6.4239901e-02    0.0000000e+00                2                1    6.2731779e-02    6.3052494e-02    6.3244923e-02    6.3693923e-02    0.0000000e+00 
   5.4384797e+01                1                1    6.3009803e-02    6.3138395e-02    6.3781352e-02    6.4295718e-02    0.0000000e+00                2                1    6.2787021e-02    6.3172217e-02    6.3300616e-02    6.3750012e-02    0.0000000e+00 
   5.4588660e+01                1                1    6.3065241e-02    6.3193945e-02    6.3837468e-02    6.4352287e-02    0.0000000e+00                2                1    6.2859494e-02    6.3245135e-02    6.3373682e-02    6.3823596e-02    0.0000000e+00 
   5.4792609e+01                1                1    6.3121429e-02    6.3250248e-02    6.3894345e-02    6.4409622e-02    0.0000000e+00                2                1    6.2985085e-02    6.3307095e-02    6.3435899e-02    6.3886712e-02    0.0000000e+00 
   5.4996642e+01                1                1    6.3178241e-02    6.3307176e-02    6.3951852e-02    6.4467593e-02    0.0000000e+00                2                1    6.3046199e-02    6.3368851e-02    6.3562442e-02    6.3949625e-02    0.0000000e+00 
   5.5200759e+01                1                1    6.3171157e-02    6.3364736e-02    6.4009998e-02    6.4526208e-02    0.0000000e+00                2                1    6.3106513e-02    6.3429804e-02    6.3623779e-02    6.4011729e-02    0.0000000e+00 
   5.5404959e+01                1                1    6.3228983e-02    6.3422739e-02    6.4068592e-02    6.4585274e-02    0.0000000e+00                2                1    6.3230976e-02    6.3490120e-02    6.3684477e-02    6.4137978e-02    0.0000000e+00 
   5.5609238e+01                1                1    6.3287256e-02    6.3416545e-02    6.4127638e-02    6.4644797e-02    0.0000000e+00                2                1    6.3290430e-02    6.3550083e-02    6.3744823e-02    6.4199216e-02    0.0000000e+00 
   5.5813602e+01                1                1    6.3346116e-02    6.3475526e-02    6.4187280e-02    6.4704920e-02    0.0000000e+00                2                1    6.3349541e-02    6.3609703e-02    6.3804825e-02    6.4325150e-02    0.0000000e+00 
   5.6018041e+01                1                1    6.3405564e-02    6.3535095e-02    6.4247517e-02    6.4765642e-02    0.0000000e+00                2                1    6.3408703e-02    6.3669376e-02    6.3799712e-02    6.4321058e-02    0.0000000e+00 
   5.6222573e+01                1                1    6.3465600e-02    6.3595254e-02    6.4308350e-02    6.4826966e-02    0.0000000e+00                2                1    6.3489561e-02    6.3750566e-02    6.3881069e-02    6.4403079e-02    0.0000000e+00 
   5.6427184e+01                1                1    6.3461708e-02    6.3656376e-02    6.4370158e-02    6.4889272e-02    0.0000000e+00                2                1    6.3547329e-02    6.3808572e-02    6.3939193e-02    6.4461679e-02    0.0000000e+00 
   5.6631876e+01                1                1    6.3523571e-02    6.3718429e-02    6.3718429e-02    6.4952527e-02    0.0000000e+00                2                1    6.3605557e-02    6.3932410e-02    6.4063151e-02    6.4520745e-02    0.0000000e+00 
   5.6836654e+01                1                1    6.3586113e-02    6.3781163e-02    6.3781163e-02    6.5016476e-02    0.0000000e+00                2                1    6.3729673e-02    6.3991397e-02    6.4122259e-02    6.4580275e-02    0.0000000e+00 
   5.7041521e+01                1                1    6.3649324e-02    6.3779486e-02    6.3779486e-02    6.5081108e-02    0.0000000e+00                2                1    6.3788828e-02    6.4050795e-02    6.4181778e-02    6.4640219e-02    0.0000000e+00 
   5.7246477e+01                1                1    6.3713319e-02    6.3843612e-02    6.3843612e-02    6.5146543e-02    0.0000000e+00                2                1    6.3848487e-02    6.4045146e-02    6.4307357e-02    6.4700674e-02    0.0000000e+00 
   5.7451527e+01                1                1    6.3778097e-02    6.3908523e-02    6.3908523e-02    6.5212778e-02    0.0000000e+00                2                1    6.3908656e-02    6.4171114e-02    6.4367958e-02    6.4827261e-02    0.0000000e+00 
   5.7656662e+01                1                1    6.3778071e-02    6.3973909e-02    6.3973909e-02    6.5279499e-02    0.0000000e+00                2                1    6.3969414e-02    6.4232122e-02    6.4494830e-02    6.4888892e-02    0.0000000e+00 
   5.7861882e+01                1                1    6.3843731e-02    6.4039771e-02    6.4039771e-02    6.5346705e-02    0.0000000e+00                2                1    6.4030766e-02    6.4293726e-02    6.4556686e-02    6.4951126e-02    0.0000000e+00 
   5.8067190e+01                1                1    6.3910075e-02    6.4106319e-02    6.4106319e-02    6.5414611e-02    0.0000000e+00                2                1    6.4092391e-02    6.4355604e-02    6.4618817e-02    6.5013637e-02    0.0000000e+00 
   5.8272591e+01                1                1    6.3977123e-02    6.4108090e-02    6.4108090e-02    6.5483238e-02    0.0000000e+00                2                1    6.4135022e-02    6.4464596e-02    6.4728255e-02    6.5057828e-02    0.0000000e+00 
   5.8478080e+01                1                1    6.4044326e-02    6.4175430e-02    6.4175430e-02    6.5552022e-02    0.0000000e+00                2                1    6.4188886e-02    6.4519076e-02    6.4783228e-02    6.5113418e-02    0.0000000e+00 
   5.8683658e+01                1                1    6.4111671e-02    6.4242913e-02    6.4242913e-02    6.5620953e-02    0.0000000e+00                2                1    6.4268328e-02    6.4598926e-02    6.4797285e-02    6.5194004e-02    0.0000000e+00 
   5.8889332e+01                1                1    6.4113828e-02    6.4310899e-02    6.4310899e-02    6.5690398e-02    0.0000000e+00                2                1    6.4331062e-02    6.4661984e-02    6.4860536e-02    6.5257642e-02    0.0000000e+00 
   5.9095096e+01                1                1    6.4182107e-02    6.4379388e-02    6.4379388e-02    6.5760356e-02    0.0000000e+00                2                1    6.4394228e-02    6.4725475e-02    6.4990471e-02    6.5321717e-02    0.0000000e+00 
   5.9300952e+01                1                1    6.4251076e-02    6.4448569e-02    6.4448569e-02    6.5831020e-02    0.0000000e+00                2                1    6.4457882e-02    6.4855771e-02    6.5054715e-02    6.5386288e-02    0.0000000e+00 
   5.9506802e+01                1                1    6.4321148e-02    6.4518856e-02    6.4518856e-02    6.5902815e-02    0.0000000e+00                2                1    6.4521990e-02    6.4920274e-02    6.5119416e-02    6.5451319e-02    0.0000000e+00 
   5.9712746e+01                1                1    6.4391865e-02    6.4523816e-02    6.4523816e-02    6.5975272e-02    0.0000000e+00                2                1    6.4586576e-02    6.4985259e-02    6.5118153e-02    6.5516836e-02    0.0000000e+00 
   5.9918732e+01                1                1    6.4397163e-02    6.4595308e-02    6.4595308e-02    6.6048372e-02    0.0000000e+00                2                1    6.4651426e-02    6.5050509e-02    6.5250050e-02    6.5649133e-02    0.0000000e+00 
   6.0124835e+01                1                1    6.4469086e-02    6.4667453e-02    6.4667453e-02    6.6122140e-02    0.0000000e+00                2                1    6.4717125e-02    6.5116614e-02    6.5316358e-02    6.5715847e-02    0.0000000e+00 
   6.0331047e+01                1                1    6.4541416e-02    6.4740005e-02    6.4740005e-02    6.6196324e-02    0.0000000e+00                2                1    6.4850303e-02    6.5183552e-02    6.5450151e-02    6.5783400e-02    0.0000000e+00 
   6.0537380e+01                1                1    6.4614160e-02    6.4812973e-02    6.4812973e-02    6.6270934e-02    0.0000000e+00                2                1    6.4917463e-02    6.5251058e-02    6.5451214e-02    6.5851528e-02    0.0000000e+00 
   6.0743852e+01                1                1    6.4687331e-02    6.4886369e-02    6.4886369e-02    6.6345980e-02    0.0000000e+00                2                1    6.4984045e-02    6.5317981e-02    6.5585131e-02    6.5919067e-02    0.0000000e+00 
   6.0950438e+01                1                1    6.4694502e-02    6.4960187e-02    6.4960187e-02    6.6421459e-02    0.0000000e+00                2                1    6.5050963e-02    6.5318388e-02    6.5652668e-02    6.5986949e-02    0.0000000e+00 
   6.1157140e+01                1                1    6.4768440e-02    6.5034429e-02    6.5034429e-02    6.6497371e-02    0.0000000e+00                2                1    6.5118471e-02    6.5453098e-02    6.5720800e-02    6.6055428e-02    0.0000000e+00 
   6.1363964e+01                1                1    6.4842800e-02    6.5042521e-02    6.5042521e-02    6.6573716e-02    0.0000000e+00                2                1    6.5187313e-02    6.5522294e-02    6.5790279e-02    6.6125260e-02    0.0000000e+00 
   6.1570913e+01                1                1    6.4917764e-02    6.5117716e-02    6.5117716e-02    6.6650682e-02    0.0000000e+00                2                1    6.5256906e-02    6.5592244e-02    6.5860515e-02    6.6195854e-02    0.0000000e+00 
   6.1778009e+01                1                1    6.4993339e-02    6.5193524e-02    6.5193524e-02    6.6728274e-02    0.0000000e+00                2                1    6.5327412e-02    6.5663113e-02    6.5931674e-02    6.6267375e-02    0.0000000e+00 
   6.1985247e+01                1                1    6.5002638e-02    6.5269864e-02    6.5269864e-02    6.6806411e-02    0.0000000e+00                2                1    6.5408556e-02    6.5744674e-02    6.6013568e-02    6.6349686e-02    0.0000000e+00 
   6.2192627e+01                1                1    6.5079193e-02    6.5346733e-02    6.5346733e-02    6.6885090e-02    0.0000000e+00                2                1    6.5469767e-02    6.5806200e-02    6.6075346e-02    6.6411778e-02    0.0000000e+00 
   6.2400151e+01                1                1    6.5156273e-02    6.5424130e-02    6.5424130e-02    6.6964309e-02    0.0000000e+00                2                1    6.5541619e-02    6.5878420e-02    6.6147862e-02    6.6552024e-02    0.0000000e+00 
   6.2607820e+01                1                1    6.5233891e-02    6.5502068e-02    6.5502068e-02    6.7044082e-02    0.0000000e+00                2                1    6.5652216e-02    6.5989586e-02    6.6192008e-02    6.6664326e-02    0.0000000e+00 
   6.2815636e+01                1                1    6.5312047e-02    6.5580545e-02    6.5580545e-02    6.7124406e-02    0.0000000e+00                2                1    6.5703848e-02    6.6041831e-02    6.6244620e-02    6.6785393e-02    0.0000000e+00 
   6.3023601e+01                1                1    6.5323536e-02    6.5659562e-02    6.5659562e-02    6.7205284e-02    0.0000000e+00                2                1    6.5756027e-02    6.6162346e-02    6.6365506e-02    6.6839546e-02    0.0000000e+00 
   6.3231725e+01                1                1    6.5402688e-02    6.5739121e-02    6.5739121e-02    6.7286716e-02    0.0000000e+00                2                1    6.5808758e-02    6.6283666e-02    6.6419354e-02    6.6894263e-02    0.0000000e+00 
   6.3440012e+01                1                1    6.5482533e-02    6.5752008e-02    6.5752008e-02    6.7368861e-02    0.0000000e+00                2                1    6.5930007e-02    6.6337822e-02    6.6541729e-02    6.7017513e-02    0.0000000e+00 
   6.3648468e+01                1                1    6.5563075e-02    6.5832882e-02    6.5832882e-02    6.7451723e-02    0.0000000e+00                2                1    6.5983347e-02    6.6460007e-02    6.6596195e-02    6.7072855e-02    0.0000000e+00 
   6.3857098e+01                1                1    6.5644270e-02    6.5914411e-02    6.5914411e-02    6.7535257e-02    0.0000000e+00                2                1    6.6104850e-02    6.6514168e-02    6.6650607e-02    6.7128145e-02    0.0000000e+00 
   6.4065905e+01                1                1    6.5658505e-02    6.5996602e-02    6.5996602e-02    6.7619470e-02    0.0000000e+00                2                1    6.6158207e-02    6.6568279e-02    6.6773315e-02    6.7251731e-02    0.0000000e+00 
   6.4274895e+01                1                1    6.5740705e-02    6.6079225e-02    6.6079225e-02    6.7704124e-02    0.0000000e+00                2                1    6.6211516e-02    6.6622343e-02    6.6827756e-02    6.7375524e-02    0.0000000e+00 
   6.4484069e+01                1                1    6.5823336e-02    6.6162282e-02    6.6162282e-02    6.7789223e-02    0.0000000e+00                2                1    6.6333558e-02    6.6745142e-02    6.6950933e-02    6.7499712e-02    0.0000000e+00 
   6.4693435e+01                1                1    6.5906755e-02    6.6246131e-02    6.6246131e-02    6.7875134e-02    0.0000000e+00                2                1    6.6387270e-02    6.6799614e-02    6.7005785e-02    6.7624300e-02    0.0000000e+00 
   6.4902998e+01                1                1    6.5990963e-02    6.6330772e-02    6.6330772e-02    6.7961856e-02    0.0000000e+00                2                1    6.6441129e-02    6.6923085e-02    6.7129638e-02    6.7680445e-02    0.0000000e+00 
   6.5112760e+01                1                1    6.6075962e-02    6.6348160e-02    6.6348160e-02    6.8049395e-02    0.0000000e+00                2                1    6.6494929e-02    6.6977776e-02    6.7253689e-02    6.7805514e-02    0.0000000e+00 
   6.5322724e+01                1                1    6.6093605e-02    6.6434294e-02    6.6434294e-02    6.8137737e-02    0.0000000e+00                2                1    6.6548681e-02    6.7032420e-02    6.7308842e-02    6.7861687e-02    0.0000000e+00 
   6.5532894e+01                1                1    6.6179759e-02    6.6520892e-02    6.6520892e-02    6.8226556e-02    0.0000000e+00                2                1    6.6672463e-02    6.7087868e-02    6.7364805e-02    6.7918678e-02    0.0000000e+00 
   6.5743273e+01                1                1    6.6266378e-02    6.6607957e-02    6.6607957e-02    6.8315853e-02    0.0000000e+00                2                1    6.6727932e-02    6.7144115e-02    6.7490933e-02    6.8045843e-02    0.0000000e+00 
   6.5953812e+01                1                1    6.6352448e-02    6.6694471e-02    6.6694471e-02    6.8404586e-02    0.0000000e+00                2                1    6.6783552e-02    6.7270008e-02    6.7547983e-02    6.8103934e-02    0.0000000e+00 
   6.6164533e+01                1                1    6.6438999e-02    6.6781468e-02    6.6781468e-02    6.8493814e-02    0.0000000e+00                2                1    6.6908958e-02    6.7326704e-02    6.7605201e-02    6.8231820e-02    0.0000000e+00 
   6.6375503e+01                1                1    6.6457547e-02    6.6800465e-02    6.6800465e-02    6.8583640e-02    0.0000000e+00                2                1    6.6965070e-02    6.7453357e-02    6.7662623e-02    6.8290421e-02    0.0000000e+00 
   6.6586716e+01                1                1    6.6545308e-02    6.6888679e-02    6.6888679e-02    6.8674208e-02    0.0000000e+00                2                1    6.7091260e-02    6.7510580e-02    6.7790127e-02    6.8419108e-02    0.0000000e+00 
   6.6798168e+01                1                1    6.6633784e-02    6.6977611e-02    6.6977611e-02    6.8765515e-02    0.0000000e+00                2                1    6.7147994e-02    6.7638125e-02    6.7918200e-02    6.8548369e-02    0.0000000e+00 
   6.7009859e+01                1                1    6.6723213e-02    6.7067502e-02    6.7067502e-02    6.8857805e-02    0.0000000e+00                2                1    6.7205035e-02    6.7696095e-02    6.7976701e-02    6.8608063e-02    0.0000000e+00 
   6.7221787e+01                1                1    6.6813592e-02    6.7158348e-02    6.7158348e-02    6.8951076e-02    0.0000000e+00                2                1    6.7261484e-02    6.7753470e-02    6.8104888e-02    6.8737441e-02    0.0000000e+00 
   6.7433954e+01                1                1    6.6905055e-02    6.7250282e-02    6.7250282e-02    6.9045464e-02    0.0000000e+00                2                1    6.7387793e-02    6.7880703e-02    6.8162365e-02    6.8796106e-02    0.0000000e+00 
   6.7646364e+01                1                1    6.6928464e-02    6.7343309e-02    6.7343309e-02    6.9140975e-02    0.0000000e+00                2                1    6.7443848e-02    6.7937684e-02    6.8219876e-02    6.8925356e-02    0.0000000e+00 
   6.7859012e+01                1                1    6.7021371e-02    6.7367556e-02    6.7367556e-02    6.9236954e-02    0.0000000e+00                2                1    6.7570623e-02    6.7994706e-02    6.8348109e-02    6.8984234e-02    0.0000000e+00 
   6.8071897e+01                1                1    6.7114731e-02    6.7461398e-02    6.7461398e-02    6.9333400e-02    0.0000000e+00                2                1    6.7626888e-02    6.8051769e-02    6.8405836e-02    6.9113971e-02    0.0000000e+00 
   6.8285022e+01                1                1    6.7208405e-02    6.7555556e-02    6.7555556e-02    6.9430171e-02    0.0000000e+00                2                1    6.7754736e-02    6.8180420e-02    6.8535157e-02    6.9244631e-02    0.0000000e+00 
   6.8498383e+01                1                1    6.7302588e-02    6.7650226e-02    6.7650226e-02    6.9527467e-02    0.0000000e+00                2                1    6.7812390e-02    6.8238883e-02    6.8594294e-02    6.9376198e-02    0.0000000e+00 
   6.8711982e+01                1                1    6.7397287e-02    6.7745413e-02    6.7745413e-02    6.9625296e-02    0.0000000e+00                2                1    6.7870642e-02    6.8297950e-02    6.8654039e-02    6.9508654e-02    0.0000000e+00 
   6.8925818e+01                1                1    6.7423467e-02    6.7841814e-02    6.7841814e-02    6.9724372e-02    0.0000000e+00                2                1    6.8000829e-02    6.8428956e-02    6.8714374e-02    6.9570628e-02    0.0000000e+00 
   6.9139892e+01                1                1    6.7520457e-02    6.7869581e-02    6.7869581e-02    6.9824671e-02    0.0000000e+00                2                1    6.8059512e-02    6.8488458e-02    6.8845914e-02    6.9632316e-02    0.0000000e+00 
   6.9354209e+01                1                1    6.7617896e-02    6.7967523e-02    6.7967523e-02    6.9925435e-02    0.0000000e+00                2                1    6.8189527e-02    6.8547665e-02    6.8905804e-02    6.9765335e-02    0.0000000e+00 
   6.9568777e+01                1                1    6.7715785e-02    6.8065918e-02    6.8065918e-02    7.0026665e-02    0.0000000e+00                2                1    6.8247751e-02    6.8678336e-02    6.9037157e-02    6.9898328e-02    0.0000000e+00 
   6.9783586e+01                1                1    6.7814118e-02    6.8164760e-02    6.8164760e-02    7.0128354e-02    0.0000000e+00                2                1    6.8305822e-02    6.8737227e-02    6.9168632e-02    6.9959542e-02    0.0000000e+00 
   6.9998688e+01                1                1    6.7842684e-02    6.8264067e-02    6.8264067e-02    7.0230521e-02    0.0000000e+00                2                1    6.8435798e-02    6.8868024e-02    6.9228212e-02    7.0092664e-02    0.0000000e+00 
   7.0214020e+01                1                1    6.7941807e-02    6.8363806e-02    6.8363806e-02    7.0333134e-02    0.0000000e+00                2                1    6.8494230e-02    6.8999456e-02    6.9288156e-02    7.0226434e-02    0.0000000e+00 
   7.0429590e+01                1                1    6.8040933e-02    6.8393112e-02    6.8393112e-02    7.0435749e-02    0.0000000e+00                2                1    6.8625321e-02    6.9059201e-02    6.9420768e-02    7.0288527e-02    0.0000000e+00 
   7.0645399e+01                1                1    6.8140948e-02    6.8493645e-02    6.8493645e-02    7.0539284e-02    0.0000000e+00                2                1    6.8684576e-02    6.9191741e-02    6.9481549e-02    7.0350974e-02    0.0000000e+00 
   7.0861442e+01                1                1    6.8241860e-02    6.8595078e-02    6.8595078e-02    7.0643747e-02    0.0000000e+00                2                1    6.8816942e-02    6.9252492e-02    6.9615451e-02    7.0486551e-02    0.0000000e+00 
   7.1077728e+01                1                1    6.8273078e-02    6.8697574e-02    6.8697574e-02    7.0749304e-02    0.0000000e+00                2                1    6.8877367e-02    6.9386492e-02    6.9677421e-02    7.0622939e-02    0.0000000e+00 
   7.1294269e+01                1                1    6.8375986e-02    6.8801121e-02    6.8801121e-02    7.0855944e-02    0.0000000e+00                2                1    6.8938302e-02    6.9448417e-02    6.9812784e-02    7.0760139e-02    0.0000000e+00 
   7.1511024e+01                1                1    6.8479572e-02    6.8905352e-02    6.8905352e-02    7.0395581e-02    0.0000000e+00                2                1    6.9072728e-02    6.9583837e-02    6.9875899e-02    7.0825101e-02    0.0000000e+00 
   7.1728003e+01                1                1    6.8583837e-02    6.8583837e-02    6.8939194e-02    7.0502763e-02    0.0000000e+00                2                1    6.9134747e-02    6.9646856e-02    6.9939490e-02    7.0963708e-02    0.0000000e+00 
   7.1945208e+01                1                1    6.8617409e-02    6.8617409e-02    6.9044489e-02    7.0610446e-02    0.0000000e+00                2                1    6.9270525e-02    6.9783640e-02    7.0076849e-02    7.1029776e-02    0.0000000e+00 
   7.2162650e+01                1                1    6.8722537e-02    6.8722537e-02    6.9150271e-02    7.0718628e-02    0.0000000e+00                2                1    6.9333597e-02    6.9847723e-02    7.0214956e-02    7.1169762e-02    0.0000000e+00 
   7.2380322e+01                1                1    6.8828378e-02    6.8828378e-02    6.9256770e-02    7.0827542e-02    0.0000000e+00                2                1    6.9470141e-02    6.9911689e-02    7.0279645e-02    7.1309922e-02    0.0000000e+00 
   7.2598242e+01                1                1    6.8934936e-02    6.8934936e-02    6.9363992e-02    7.0937196e-02    0.0000000e+00                2                1    6.9606861e-02    7.0049277e-02    7.0344222e-02    7.1450263e-02    0.0000000e+00 
   7.2816401e+01                1                1    6.9042202e-02    6.9042202e-02    6.9471925e-02    7.1047577e-02    0.0000000e+00                2                1    6.9669864e-02    7.0113151e-02    7.0482556e-02    7.1516891e-02    0.0000000e+00 
   7.3034800e+01                1                1    6.9078435e-02    6.9078435e-02    6.9508830e-02    7.1158679e-02    0.0000000e+00                2                1    6.9732741e-02    7.0250925e-02    7.0621056e-02    7.1657424e-02    0.0000000e+00 
   7.3253431e+01                1                1    6.9186740e-02    6.9186740e-02    6.9617810e-02    7.1270245e-02    0.0000000e+00                2                1    6.9870543e-02    7.0315578e-02    7.0686441e-02    7.1724857e-02    0.0000000e+00 
   7.3472305e+01                1                1    6.9295492e-02    6.9295492e-02    6.9727239e-02    7.1382272e-02    0.0000000e+00                2                1    6.9935062e-02    7.0380981e-02    7.0826901e-02    7.1867380e-02    0.0000000e+00 
   7.3691419e+01                1                1    6.9405385e-02    6.9405385e-02    6.9837818e-02    6.9837818e-02    0.0000000e+00                2                1    7.0074759e-02    7.0521569e-02    7.0893911e-02    7.1936468e-02    0.0000000e+00 
   7.3910778e+01                1                1    6.9444243e-02    6.9444243e-02    6.9949555e-02    6.9949555e-02    0.0000000e+00                2                1    7.0140753e-02    7.0588460e-02    7.1036167e-02    7.2080816e-02    0.0000000e+00 
   7.4130371e+01                1                1    6.9555195e-02    6.9555195e-02    7.0061314e-02    7.0061314e-02    0.0000000e+00                2                1    7.0207337e-02    7.0730715e-02    7.1104556e-02    7.2151310e-02    0.0000000e+00 
   7.4350204e+01                1                1    6.9666178e-02    6.9666178e-02    7.0100686e-02    7.0100686e-02    0.0000000e+00                2                1    7.0349414e-02    7.0798931e-02    7.1248448e-02    7.2297321e-02    0.0000000e+00 
   7.4570271e+01                1                1    6.9777849e-02    6.9777849e-02    7.0213054e-02    7.0213054e-02    0.0000000e+00                2                1    7.0417276e-02    7.0942778e-02    7.1393208e-02    7.2369141e-02    0.0000000e+00 
   7.4790555e+01                1                1    6.9890195e-02    6.9890195e-02    7.0326100e-02    7.0326100e-02    0.0000000e+00                2                1    7.0485561e-02    7.1012134e-02    7.1538707e-02    7.2441404e-02    0.0000000e+00 
   7.5011070e+01                1                1    6.9930448e-02    6.9930448e-02    7.0439826e-02    7.0439826e-02    0.0000000e+00                2                1    7.0629653e-02    7.1081924e-02    7.1684952e-02    7.2589494e-02    0.0000000e+00 
   7.5231827e+01                1                1    7.0044908e-02    7.0044908e-02    7.0555121e-02    7.0555121e-02    0.0000000e+00                2                1    7.0698662e-02    7.1151859e-02    7.1756121e-02    7.2738046e-02    0.0000000e+00 
   7.5452820e+01                1                1    7.0160932e-02    7.0160932e-02    7.0671989e-02    7.0671989e-02    0.0000000e+00                2                1    7.0767810e-02    7.1297623e-02    7.1903123e-02    7.2811373e-02    0.0000000e+00 
   7.5674046e+01                1                1    7.0276913e-02    7.0276913e-02    7.0788816e-02    7.0788816e-02    0.0000000e+00                2                1    7.0912981e-02    7.1368038e-02    7.2050623e-02    7.2884893e-02    0.0000000e+00 
   7.5895505e+01                1                1    7.0392840e-02    7.0392840e-02    7.0832338e-02    7.0832338e-02    0.0000000e+00                2                1    7.0982641e-02    7.1514631e-02    7.2122619e-02    7.3034602e-02    0.0000000e+00 
   7.6117198e+01                1                1    7.0436658e-02    7.0436658e-02    7.0950258e-02    7.0950258e-02    0.0000000e+00                2                1    7.1119562e-02    7.1576433e-02    7.2261740e-02    7.3099336e-02    0.0000000e+00 
   7.6339122e+01                1                1    7.0554940e-02    7.0554940e-02    7.1069403e-02    7.1069403e-02    0.0000000e+00                2                1    7.1168444e-02    7.1702398e-02    7.2388910e-02    7.3227981e-02    0.0000000e+00 
   7.6561287e+01                1                1    7.0671127e-02    7.0671127e-02    7.1186437e-02    7.1186437e-02    0.0000000e+00                2                1    7.1294831e-02    7.1829734e-02    7.2517465e-02    7.3358026e-02    0.0000000e+00 
   7.6783693e+01                1                1    7.0785946e-02    7.0785946e-02    7.1302094e-02    7.1302094e-02    0.0000000e+00                2                1    7.1345592e-02    7.1958000e-02    7.2646960e-02    7.3412471e-02    0.0000000e+00 
   7.7006330e+01                1                1    7.0901665e-02    7.0901665e-02    7.1418657e-02    7.1418657e-02    0.0000000e+00                2                1    7.1473665e-02    7.2010484e-02    7.2777369e-02    7.3544254e-02    0.0000000e+00 
   7.7229204e+01                1                1    7.0944300e-02    7.0944300e-02    7.1536119e-02    7.1536119e-02    0.0000000e+00                2                1    7.1546808e-02    7.2161603e-02    7.2930097e-02    7.3698591e-02    0.0000000e+00 
   7.7452314e+01                1                1    7.1061662e-02    7.1061662e-02    7.1580361e-02    7.1580361e-02    0.0000000e+00                2                1    7.1699647e-02    7.2238742e-02    7.3008878e-02    7.3779014e-02    0.0000000e+00 
   7.7675659e+01                1                1    7.1179430e-02    7.1179430e-02    7.1698988e-02    7.1698988e-02    0.0000000e+00                2                1    7.1776221e-02    7.2316472e-02    7.3165438e-02    7.3937226e-02    0.0000000e+00 
   7.7899232e+01                1                1    7.1297594e-02    7.1297594e-02    7.1818014e-02    7.1818014e-02    0.0000000e+00                2                1    7.1930071e-02    7.2471480e-02    7.3244921e-02    7.4018363e-02    0.0000000e+00 
   7.8123039e+01                1                1    7.1416160e-02    7.1416160e-02    7.1937445e-02    7.1937445e-02    0.0000000e+00                2                1    7.2006673e-02    7.2549242e-02    7.3324341e-02    7.4099440e-02    0.0000000e+00 
   7.8347080e+01                1                1    7.1535124e-02    7.1535124e-02    7.2057278e-02    7.2057278e-02    0.0000000e+00                2                1    7.2083202e-02    7.2704608e-02    7.3481367e-02    7.4258126e-02    0.0000000e+00 
   7.8571349e+01                1                1    7.1579765e-02    7.1579765e-02    7.2177509e-02    7.2177509e-02    0.0000000e+00                2                1    7.2237489e-02    7.2782384e-02    7.3560805e-02    7.4339226e-02    0.0000000e+00 
   7.8795851e+01                1                1    7.1699614e-02    7.1699614e-02    7.2298359e-02    7.2298359e-02    0.0000000e+00                2                1    7.2313054e-02    7.2937115e-02    7.3717191e-02    7.4497267e-02    0.0000000e+00 
   7.9020584e+01                1                1    7.1820071e-02    7.1820071e-02    7.2344852e-02    7.2344852e-02    0.0000000e+00                2                1    7.2465780e-02    7.3012986e-02    7.3794710e-02    7.4576433e-02    0.0000000e+00 
   7.9245546e+01                1                1    7.1941128e-02    7.1941128e-02    7.2466794e-02    7.2466794e-02    0.0000000e+00                2                1    7.2539517e-02    7.3166208e-02    7.3949572e-02    7.4732936e-02    0.0000000e+00 
   7.9470739e+01                1                1    7.2063211e-02    7.2063211e-02    7.2589769e-02    7.2589769e-02    0.0000000e+00                2                1    7.2692391e-02    7.3241901e-02    7.4105418e-02    7.4811931e-02    0.0000000e+00 
   7.9696160e+01                1                1    7.2110961e-02    7.2110961e-02    7.2713770e-02    7.2713770e-02    0.0000000e+00                2                1    7.2767755e-02    7.3397098e-02    7.4183777e-02    7.4970455e-02    0.0000000e+00 
   7.9921809e+01                1                1    7.2234644e-02    7.2234644e-02    7.2838486e-02    7.2838486e-02    0.0000000e+00                2                1    7.2843914e-02    7.3553433e-02    7.4262951e-02    7.5051305e-02    0.0000000e+00 
   8.0147686e+01                1                1    7.2359025e-02    7.2359025e-02    7.2963908e-02    7.2963908e-02    0.0000000e+00                2                1    7.2999265e-02    7.3631293e-02    7.4421328e-02    7.5211364e-02    0.0000000e+00 
   8.0373791e+01                1                1    7.2483988e-02    7.2483988e-02    7.3089915e-02    7.3089915e-02    0.0000000e+00                2                1    7.3155135e-02    7.3788513e-02    7.4580235e-02    7.5292785e-02    0.0000000e+00 
   8.0600125e+01                1                1    7.2609522e-02    7.2609522e-02    7.3140626e-02    7.3140626e-02    0.0000000e+00                2                1    7.3232176e-02    7.3866907e-02    7.4660322e-02    7.5453737e-02    0.0000000e+00 
   8.0826688e+01                1                1    7.2659613e-02    7.2659613e-02    7.3267643e-02    7.3267643e-02    0.0000000e+00                2                1    7.3389477e-02    7.4025572e-02    7.4820691e-02    7.5536298e-02    0.0000000e+00 
   8.1053472e+01                1                1    7.2786680e-02    7.2786680e-02    7.3395773e-02    7.3395773e-02    0.0000000e+00                2                1    7.3468146e-02    7.4105613e-02    7.4902448e-02    7.5699282e-02    0.0000000e+00 
   8.1280484e+01                1                1    7.2914844e-02    7.2914844e-02    7.3525010e-02    7.3525010e-02    0.0000000e+00                2                1    7.3627349e-02    7.4266198e-02    7.4984904e-02    7.5783465e-02    0.0000000e+00 
   8.1507725e+01                1                1    7.3043564e-02    7.3043564e-02    7.3654808e-02    7.3654808e-02    0.0000000e+00                2                1    7.3707517e-02    7.4347757e-02    7.5148055e-02    7.5948354e-02    0.0000000e+00 
   8.1735192e+01                1                1    7.3096293e-02    7.3096293e-02    7.3785158e-02    7.3785158e-02    0.0000000e+00                2                1    7.3788299e-02    7.4510141e-02    7.5231983e-02    7.6114234e-02    0.0000000e+00 
   8.1962887e+01                1                1    7.3225969e-02    7.3225969e-02    7.3839380e-02    7.3839380e-02    0.0000000e+00                2                1    7.3869661e-02    7.4593085e-02    7.5396890e-02    7.6200695e-02    0.0000000e+00 
   8.2190804e+01                1                1    7.3356389e-02    7.3356389e-02    7.3970893e-02    7.3970893e-02    0.0000000e+00                2                1    7.4032126e-02    7.4757141e-02    7.5482156e-02    7.6368286e-02    0.0000000e+00 
   8.2418949e+01                1                1    7.3487548e-02    7.3487548e-02    7.4103151e-02    7.4103151e-02    0.0000000e+00                2                1    7.4114731e-02    7.4922081e-02    7.5648696e-02    7.6456046e-02    0.0000000e+00 
   8.2647318e+01                1                1    7.3619434e-02    7.3619434e-02    7.4236141e-02    7.4236141e-02    0.0000000e+00                2                1    7.4278734e-02    7.5006957e-02    7.5735180e-02    7.6625230e-02    0.0000000e+00 
   8.2875911e+01                1                1    7.3673861e-02    7.3673861e-02    7.4368897e-02    7.4368897e-02    0.0000000e+00                2                1    7.4362164e-02    7.5173093e-02    7.5902929e-02    7.6713858e-02    0.0000000e+00 
   8.3104727e+01                1                1    7.3805134e-02    7.3805134e-02    7.4501409e-02    7.4501409e-02    0.0000000e+00                2                1    7.4527248e-02    7.5258704e-02    7.5990160e-02    7.6884162e-02    0.0000000e+00 
   8.3333765e+01                1                1    7.3937468e-02    7.3937468e-02    7.4634991e-02    7.4634991e-02    0.0000000e+00                2                1    7.4611599e-02    7.5426136e-02    7.6159219e-02    7.6973756e-02    0.0000000e+00 
   8.3563026e+01                1                1    7.4070969e-02    7.4070969e-02    7.4769751e-02    7.4769751e-02    0.0000000e+00                2                1    7.4777915e-02    7.5512633e-02    7.6247350e-02    7.7145338e-02    0.0000000e+00 
   8.3792508e+01                1                1    7.4136538e-02    7.4136538e-02    7.4836673e-02    7.4836673e-02    0.0000000e+00                2                1    7.4863081e-02    7.5681257e-02    7.6417615e-02    7.7235791e-02    0.0000000e+00 
   8.4022211e+01                1                1    7.4287128e-02    7.4287128e-02    7.4988685e-02    7.4988685e-02    0.0000000e+00                2                1    7.5030524e-02    7.5850530e-02    7.6506534e-02    7.7408541e-02    0.0000000e+00 
   8.4252135e+01                1                1    7.4438327e-02    7.4438327e-02    7.5141312e-02    7.5141312e-02    0.0000000e+00                2                1    7.5116204e-02    7.6020228e-02    7.6677700e-02    7.7499541e-02    0.0000000e+00 
   8.4482277e+01                1                1    7.4511853e-02    7.4511853e-02    7.5216272e-02    7.5216272e-02    0.0000000e+00                2                1    7.5284294e-02    7.6107973e-02    7.6766917e-02    7.7672964e-02    0.0000000e+00 
   8.4712638e+01                1                1    7.4664071e-02    7.4664071e-02    7.5369928e-02    7.5369928e-02    0.0000000e+00                2                1    7.5370338e-02    7.6278415e-02    7.6938834e-02    7.7764358e-02    0.0000000e+00 
   8.4943218e+01                1                1    7.4738269e-02    7.4738269e-02    7.5524160e-02    7.5524160e-02    0.0000000e+00                2                1    7.5456483e-02    7.6366594e-02    7.7028493e-02    7.7938604e-02    0.0000000e+00 
   8.5174016e+01                1                1    7.4892303e-02    7.4892303e-02    7.5601063e-02    7.5601063e-02    0.0000000e+00                2                1    7.5625616e-02    7.6454844e-02    7.7201150e-02    7.8030378e-02    0.0000000e+00 
   8.5405030e+01                1                1    7.4968791e-02    7.4968791e-02    7.5757936e-02    7.5757936e-02    0.0000000e+00                2                1    7.5710972e-02    7.6542048e-02    7.7373123e-02    7.8204199e-02    0.0000000e+00 
   8.5636261e+01                1                1    7.5125349e-02    7.5125349e-02    7.5916142e-02    7.5916142e-02    0.0000000e+00                2                1    7.5878626e-02    7.6711541e-02    7.7461166e-02    7.8377373e-02    0.0000000e+00 
   8.5867708e+01                1                1    7.5283172e-02    7.5283172e-02    7.5996381e-02    7.5996381e-02    0.0000000e+00                2                1    7.6045694e-02    7.6796969e-02    7.7631718e-02    7.8466468e-02    0.0000000e+00 
   8.6099370e+01                1                1    7.5362796e-02    7.5362796e-02    7.6156925e-02    7.6156925e-02    0.0000000e+00                2                1    7.6128691e-02    7.6965270e-02    7.7718191e-02    7.8638428e-02    0.0000000e+00 
   8.6331248e+01                1                1    7.5521568e-02    7.5521568e-02    7.6237789e-02    7.6237789e-02    0.0000000e+00                2                1    7.6294778e-02    7.7133182e-02    7.7887745e-02    7.8726150e-02    0.0000000e+00 
   8.6563340e+01                1                1    7.5600503e-02    7.5600503e-02    7.6397977e-02    7.6397977e-02    0.0000000e+00                2                1    7.6460766e-02    7.7216971e-02    7.7973177e-02    7.8897428e-02    0.0000000e+00 
   8.6795645e+01                1                1    7.5758939e-02    7.5758939e-02    7.6558084e-02    7.6558084e-02    0.0000000e+00                2                1    7.6544376e-02    7.7386448e-02    7.8144313e-02    7.8986385e-02    0.0000000e+00 
   8.7028164e+01                1                1    7.5837217e-02    7.5837217e-02    7.6638032e-02    7.6638032e-02    0.0000000e+00                2                1    7.6713731e-02    7.7557666e-02    7.8232814e-02    7.9161143e-02    0.0000000e+00 
   8.7260895e+01                1                1    7.5995348e-02    7.5995348e-02    7.6797833e-02    7.6797833e-02    0.0000000e+00                2                1    7.6800128e-02    7.7730526e-02    7.8407179e-02    7.9337577e-02    0.0000000e+00 
   8.7493837e+01                1                1    7.6153428e-02    7.6153428e-02    7.6957582e-02    7.6957582e-02    0.0000000e+00                2                1    7.6972445e-02    7.7820159e-02    7.8498330e-02    7.9430816e-02    0.0000000e+00 
   8.7726991e+01                1                1    7.6232866e-02    7.6232866e-02    7.7038711e-02    7.7038711e-02    0.0000000e+00                2                1    7.7061627e-02    7.7911259e-02    7.8675928e-02    7.9610523e-02    0.0000000e+00 
   8.7960356e+01                1                1    7.6394576e-02    7.6394576e-02    7.7202129e-02    7.7202129e-02    0.0000000e+00                2                1    7.7237292e-02    7.8088861e-02    7.8770116e-02    7.9706842e-02    0.0000000e+00 
   8.8193931e+01                1                1    7.6477132e-02    7.6477132e-02    7.7367342e-02    7.7367342e-02    0.0000000e+00                2                1    7.7329203e-02    7.8182726e-02    7.8950897e-02    7.9889772e-02    0.0000000e+00 
   8.8427716e+01                1                1    7.6642131e-02    7.6642131e-02    7.7453159e-02    7.7453159e-02    0.0000000e+00                2                1    7.7505015e-02    7.8360479e-02    7.9044850e-02    7.9985860e-02    0.0000000e+00 
   8.8661710e+01                1                1    7.6719683e-02    7.6719683e-02    7.7608953e-02    7.7608953e-02    0.0000000e+00                2                1    7.7593910e-02    7.8537040e-02    7.9222953e-02    8.0166084e-02    0.0000000e+00 
   8.8895911e+01                1                1    7.6862993e-02    7.6862993e-02    7.7753924e-02    7.7753924e-02    0.0000000e+00                2                1    7.7769313e-02    7.8628642e-02    7.9316106e-02    8.0347301e-02    0.0000000e+00 
   8.9130321e+01                1                1    7.7006944e-02    7.7006944e-02    7.7899543e-02    7.7899543e-02    0.0000000e+00                2                1    7.7859501e-02    7.8806906e-02    7.9495928e-02    8.0443334e-02    0.0000000e+00 
   8.9364937e+01                1                1    7.7151526e-02    7.7151526e-02    7.8045801e-02    7.8045801e-02    0.0000000e+00                2                1    7.7950160e-02    7.8899719e-02    7.9590308e-02    8.0626190e-02    0.0000000e+00 
   8.9599760e+01                1                1    7.7296693e-02    7.7296693e-02    7.8111200e-02    7.8111200e-02    0.0000000e+00                2                1    7.8127764e-02    7.9079487e-02    7.9771649e-02    8.0723371e-02    0.0000000e+00 
   8.9834789e+01                1                1    7.7360829e-02    7.7360829e-02    7.8258476e-02    7.8258476e-02    0.0000000e+00                2                1    7.8219423e-02    7.9173318e-02    7.9867060e-02    8.0907673e-02    0.0000000e+00 
   9.0070023e+01                1                1    7.7506979e-02    7.7506979e-02    7.8406321e-02    7.8406321e-02    0.0000000e+00                2                1    7.8398590e-02    7.9354671e-02    8.0050002e-02    8.1006082e-02    0.0000000e+00 
   9.0305461e+01                1                1    7.7653678e-02    7.7653678e-02    7.8554722e-02    7.8554722e-02    0.0000000e+00                2                1    7.8491573e-02    7.9536966e-02    8.0233895e-02    8.1192171e-02    0.0000000e+00 
   9.0541103e+01                1                1    7.7800941e-02    7.7800941e-02    7.8703694e-02    7.8703694e-02    0.0000000e+00                2                1    7.8585031e-02    7.9632831e-02    8.0331365e-02    8.1291849e-02    0.0000000e+00 
   9.0776948e+01                1                1    7.7948754e-02    7.7948754e-02    7.8853223e-02    7.8853223e-02    0.0000000e+00                2                1    7.8766429e-02    7.9816648e-02    8.0516794e-02    8.1479495e-02    0.0000000e+00 
   9.1012996e+01                1                1    7.8097104e-02    7.8097104e-02    7.9003294e-02    7.9003294e-02    0.0000000e+00                2                1    7.8860883e-02    7.9913531e-02    8.0615297e-02    8.1667945e-02    0.0000000e+00 
   9.1249246e+01                1                1    7.8163170e-02    7.8163170e-02    7.9153622e-02    7.9153622e-02    0.0000000e+00                2                1    7.9043592e-02    8.0098678e-02    8.0802070e-02    8.1769233e-02    0.0000000e+00 
   9.1485698e+01                1                1    7.8311864e-02    7.8311864e-02    7.9304200e-02    7.9304200e-02    0.0000000e+00                2                1    7.9138863e-02    8.0196398e-02    8.0901421e-02    8.1958956e-02    0.0000000e+00 
   9.1722350e+01                1                1    7.8461605e-02    7.8461605e-02    7.9372986e-02    7.9372986e-02    0.0000000e+00                2                1    7.9322707e-02    8.0382698e-02    8.1089359e-02    8.2061018e-02    0.0000000e+00 
   9.1959202e+01                1                1    7.8612375e-02    7.8612375e-02    7.9525507e-02    7.9525507e-02    0.0000000e+00                2                1    7.9418632e-02    8.0481088e-02    8.1277931e-02    8.2251849e-02    0.0000000e+00 
   9.2196254e+01                1                1    7.8763831e-02    7.8763831e-02    7.9678723e-02    7.9678723e-02    0.0000000e+00                2                1    7.9603462e-02    8.0668392e-02    8.1467089e-02    8.2354530e-02    0.0000000e+00 
   9.2433504e+01                1                1    7.8832624e-02    7.8832624e-02    7.9832615e-02    7.9832615e-02    0.0000000e+00                2                1    7.9699882e-02    8.0767291e-02    8.1567848e-02    8.2546307e-02    0.0000000e+00 
   9.2670953e+01                1                1    7.8985242e-02    7.8985242e-02    7.9987169e-02    7.9987169e-02    0.0000000e+00                2                1    7.9885548e-02    8.0866286e-02    8.1668708e-02    8.2649446e-02    0.0000000e+00 
   9.2908599e+01                1                1    7.9138340e-02    7.9138340e-02    8.0142209e-02    8.0142209e-02    0.0000000e+00                2                1    8.0000218e-02    8.1056326e-02    8.1848407e-02    8.2816507e-02    0.0000000e+00 
   9.3146442e+01                1                1    7.9291899e-02    7.9291899e-02    8.0297716e-02    8.0297716e-02    0.0000000e+00                2                1    8.0171375e-02    8.1141545e-02    8.2023519e-02    8.2993689e-02    0.0000000e+00 
   9.3384482e+01                1                1    7.9446241e-02    7.9446241e-02    8.0454016e-02    8.0454016e-02    0.0000000e+00                2                1    8.0253061e-02    8.1313674e-02    8.2197518e-02    8.3169747e-02    0.0000000e+00 
   9.3622718e+01                1                1    7.9601348e-02    7.9601348e-02    8.0526945e-02    8.0526945e-02    0.0000000e+00                2                1    8.0421909e-02    8.1484754e-02    8.2281887e-02    8.3344732e-02    0.0000000e+00 
   9.3861149e+01                1                1    7.9672896e-02    7.9672896e-02    8.0684615e-02    8.0684615e-02    0.0000000e+00                2                1    8.0501046e-02    8.1654865e-02    8.2453662e-02    8.3429970e-02    0.0000000e+00 
   9.4099774e+01                1                1    7.9828976e-02    7.9828976e-02    8.0842677e-02    8.0842677e-02    0.0000000e+00                2                1    8.0667829e-02    8.1824038e-02    8.2624491e-02    8.3602822e-02    0.0000000e+00 
   9.4338593e+01                1                1    7.9985430e-02    7.9985430e-02    8.1001118e-02    8.1001118e-02    0.0000000e+00                2                1    8.0744598e-02    8.1903185e-02    8.2794405e-02    8.3774748e-02    0.0000000e+00 
   9.4577606e+01                1                1    8.0142247e-02    8.0142247e-02    8.1159927e-02    8.1159927e-02    0.0000000e+00                2                1    8.0911126e-02    8.2072102e-02    8.2965161e-02    8.3947526e-02    0.0000000e+00 
   9.4816813e+01                1                1    8.0299414e-02    8.0299414e-02    8.1319089e-02    8.1319089e-02    0.0000000e+00                2                1    8.1078420e-02    8.2241797e-02    8.3136702e-02    8.4121098e-02    0.0000000e+00 
   9.5056211e+01                1                1    8.0371776e-02    8.0371776e-02    8.1478591e-02    8.1478591e-02    0.0000000e+00                2                1    8.1246428e-02    8.2412216e-02    8.3308976e-02    8.4205735e-02    0.0000000e+00 
   9.5295802e+01                1                1    8.0529977e-02    8.0529977e-02    8.1553663e-02    8.1553663e-02    0.0000000e+00                2                1    8.1325233e-02    8.2583303e-02    8.3481924e-02    8.4380545e-02    0.0000000e+00 
   9.5535584e+01                1                1    8.0689021e-02    8.0689021e-02    8.1714729e-02    8.1714729e-02    0.0000000e+00                2                1    8.1494318e-02    8.2755004e-02    8.3655494e-02    8.4555983e-02    0.0000000e+00 
   9.5775555e+01                1                1    8.0847807e-02    8.0847807e-02    8.1875533e-02    8.1875533e-02    0.0000000e+00                2                1    8.1663959e-02    8.2927269e-02    8.3829633e-02    8.4731997e-02    0.0000000e+00 
   9.6015716e+01                1                1    8.1005888e-02    8.1005888e-02    8.2035624e-02    8.2035624e-02    0.0000000e+00                2                1    8.1833753e-02    8.3099689e-02    8.4003930e-02    8.4908170e-02    0.0000000e+00 
   9.6256066e+01                1                1    8.1159467e-02    8.1159467e-02    8.2191155e-02    8.2191155e-02    0.0000000e+00                2                1    8.2003682e-02    8.3181636e-02    8.4178366e-02    8.5084484e-02    0.0000000e+00 
   9.6496604e+01                1                1    8.1227829e-02    8.1227829e-02    8.2347619e-02    8.2347619e-02    0.0000000e+00                2                1    8.2083274e-02    8.3354476e-02    8.4262476e-02    8.5170477e-02    0.0000000e+00 
   9.6737331e+01                1                1    8.1383068e-02    8.1383068e-02    8.2504998e-02    8.2504998e-02    0.0000000e+00                2                1    8.2253743e-02    8.3527584e-02    8.4437471e-02    8.5347357e-02    0.0000000e+00 
   9.6978245e+01                1                1    8.1538785e-02    8.1538785e-02    8.2662862e-02    8.2662862e-02    0.0000000e+00                2                1    8.2333274e-02    8.3700936e-02    8.4612711e-02    8.5524486e-02    0.0000000e+00 
   9.7219341e+01                1                1    8.1694965e-02    8.1694965e-02    8.2821195e-02    8.2821195e-02    0.0000000e+00                2                1    8.2412392e-02    8.3874253e-02    8.4787916e-02    8.5701579e-02    0.0000000e+00 
   9.7460622e+01                1                1    8.1851597e-02    8.1851597e-02    8.2979986e-02    8.2979986e-02    0.0000000e+00                2                1    8.2564151e-02    8.4019026e-02    8.4928323e-02    8.5837620e-02    0.0000000e+00 
   9.7702126e+01                1                1    8.2008697e-02    8.2008697e-02    8.3139252e-02    8.3139252e-02    0.0000000e+00                2                1    8.2748508e-02    8.4115498e-02    8.5117958e-02    8.6029285e-02    0.0000000e+00 
   9.7943779e+01                1                1    8.2166200e-02    8.2166200e-02    8.3298926e-02    8.3298926e-02    0.0000000e+00                2                1    8.2932336e-02    8.4302363e-02    8.5307050e-02    8.6220402e-02    0.0000000e+00 
   9.8185653e+01                1                1    8.2324142e-02    8.2324142e-02    8.3459045e-02    8.3459045e-02    0.0000000e+00                2                1    8.3024157e-02    8.4397214e-02    8.5495659e-02    8.6319493e-02    0.0000000e+00 
   9.8427674e+01                1                1    8.2482457e-02    8.2482457e-02    8.3619543e-02    8.3619543e-02    0.0000000e+00                2                1    8.3206781e-02    8.4582858e-02    8.5683719e-02    8.6509366e-02    0.0000000e+00 
   9.8669915e+01                1                1    8.2641192e-02    8.2641192e-02    8.3780466e-02    8.3780466e-02    0.0000000e+00                2                1    8.3296990e-02    8.4768019e-02    8.5779351e-02    8.6698744e-02    0.0000000e+00 
   9.8912303e+01                1                1    8.2800285e-02    8.2800285e-02    8.3941752e-02    8.3941752e-02    0.0000000e+00                2                1    8.3478782e-02    8.4860881e-02    8.5966560e-02    8.6887960e-02    0.0000000e+00 
   9.9154910e+01                1                1    8.2871800e-02    8.2871800e-02    8.4103440e-02    8.4103440e-02    0.0000000e+00                2                1    8.3660464e-02    8.5045571e-02    8.6153657e-02    8.6984721e-02    0.0000000e+00 
   9.9397664e+01                1                1    8.3031455e-02    8.3031455e-02    8.4265468e-02    8.4265468e-02    0.0000000e+00                2                1    8.3753025e-02    8.5141197e-02    8.6344279e-02    8.7177182e-02    0.0000000e+00 
   9.9640635e+01                1                1    8.3191178e-02    8.3191178e-02    8.4427565e-02    8.4427565e-02    0.0000000e+00                2                1    8.3941157e-02    8.5332447e-02    8.6445479e-02    8.7373006e-02    0.0000000e+00 
   9.9883790e+01                1                1    8.3350937e-02    8.3350937e-02    8.4589698e-02    8.4589698e-02    0.0000000e+00                2                1    8.4130077e-02    8.5524498e-02    8.6640035e-02    8.7476688e-02    0.0000000e+00 
   1.0012713e+02                1                1    8.3510719e-02    8.3510719e-02    8.4751855e-02    8.4751855e-02    0.0000000e+00                2                1    8.4226532e-02    8.5624096e-02    8.6742147e-02    8.7673857e-02    0.0000000e+00 
   1.0037064e+02                1                1    8.3670513e-02    8.3670513e-02    8.4914024e-02    8.4914024e-02    0.0000000e+00                2                1    8.4416576e-02    8.5817294e-02    8.6937868e-02    8.7871679e-02    0.0000000e+00 
   1.0061434e+02                1                1    8.3830877e-02    8.3830877e-02    8.5076771e-02    8.5076771e-02    0.0000000e+00                2                1    8.4605372e-02    8.5915632e-02    8.7132302e-02    8.8068203e-02    0.0000000e+00 
   1.0085822e+02                1                1    8.3991789e-02    8.3991789e-02    8.5150912e-02    8.5150912e-02    0.0000000e+00                2                1    8.4699188e-02    8.6106152e-02    8.7325520e-02    8.8169698e-02    0.0000000e+00 
   1.0110228e+02                1                1    8.4152518e-02    8.4152518e-02    8.5313858e-02    8.5313858e-02    0.0000000e+00                2                1    8.4885476e-02    8.6295534e-02    8.7517584e-02    8.8363619e-02    0.0000000e+00 
   1.0134652e+02                1                1    8.4313057e-02    8.4313057e-02    8.5476613e-02    8.5476613e-02    0.0000000e+00                2                1    8.5071481e-02    8.6390419e-02    8.7709357e-02    8.8557245e-02    0.0000000e+00 
   1.0159093e+02                1                1    8.4384301e-02    8.4384301e-02    8.5639753e-02    8.5639753e-02    0.0000000e+00                2                1    8.5162774e-02    8.6579006e-02    8.7900823e-02    8.8750562e-02    0.0000000e+00 
   1.0183552e+02                1                1    8.4545412e-02    8.4545412e-02    8.5803261e-02    8.5803261e-02    0.0000000e+00                2                1    8.5347968e-02    8.6767280e-02    8.7997350e-02    8.8848938e-02    0.0000000e+00 
   1.0208029e+02                1                1    8.4706870e-02    8.4706870e-02    8.5967121e-02    8.5967121e-02    0.0000000e+00                2                1    8.5440659e-02    8.6863090e-02    8.8190692e-02    8.9044150e-02    0.0000000e+00 
   1.0232523e+02                1                1    8.4868659e-02    8.4868659e-02    8.6131317e-02    8.6131317e-02    0.0000000e+00                2                1    8.5630107e-02    8.7055692e-02    8.8386237e-02    8.9241588e-02    0.0000000e+00 
   1.0257035e+02                1                1    8.5030762e-02    8.5030762e-02    8.5030762e-02    8.6295832e-02    0.0000000e+00                2                1    8.5726265e-02    8.7250288e-02    8.8488556e-02    8.9345818e-02    0.0000000e+00 
   1.0281565e+02                1                1    8.5193163e-02    8.5193163e-02    8.5193163e-02    8.6460649e-02    0.0000000e+00                2                1    8.5919622e-02    8.7351616e-02    8.8783610e-02    8.9547340e-02    0.0000000e+00 
   1.0306112e+02                1                1    8.5356085e-02    8.5356085e-02    8.5356085e-02    8.6625995e-02    0.0000000e+00                2                1    8.6111591e-02    8.7546784e-02    8.8886298e-02    8.9747414e-02    0.0000000e+00 
   1.0330676e+02                1                1    8.5519502e-02    8.5519502e-02    8.5519502e-02    8.6791843e-02    0.0000000e+00                2                1    8.6206362e-02    8.7644733e-02    8.9083103e-02    8.9946126e-02    0.0000000e+00 
   1.0355257e+02                1                1    8.5682306e-02    8.5682306e-02    8.5682306e-02    8.6957069e-02    0.0000000e+00                2                1    8.6395580e-02    8.7837109e-02    8.9278637e-02    9.0047452e-02    0.0000000e+00 
   1.0379856e+02                1                1    8.5753452e-02    8.5753452e-02    8.5753452e-02    8.7121858e-02    0.0000000e+00                2                1    8.6595394e-02    8.8024361e-02    8.9453328e-02    9.0215444e-02    0.0000000e+00 
   1.0404472e+02                1                1    8.5916717e-02    8.5916717e-02    8.5916717e-02    8.7287728e-02    0.0000000e+00                2                1    8.6681040e-02    8.8208460e-02    8.9640415e-02    9.0404125e-02    0.0000000e+00 
   1.0429105e+02                1                1    8.6081020e-02    8.6081020e-02    8.6081020e-02    8.7454653e-02    0.0000000e+00                2                1    8.6861183e-02    8.8391776e-02    8.9826708e-02    9.0592005e-02    0.0000000e+00 
   1.0453755e+02                1                1    8.6246333e-02    8.6246333e-02    8.6246333e-02    8.7622605e-02    0.0000000e+00                2                1    8.7040572e-02    8.8574326e-02    9.0012221e-02    9.0779098e-02    0.0000000e+00 
   1.0478422e+02                1                1    8.6412564e-02    8.6412564e-02    8.6412564e-02    8.7791488e-02    0.0000000e+00                2                1    8.7219184e-02    8.8756086e-02    9.0196932e-02    9.0965383e-02    0.0000000e+00 
   1.0503106e+02                1                1    8.6579682e-02    8.6579682e-02    8.6579682e-02    8.7961272e-02    0.0000000e+00                2                1    8.7397053e-02    8.8937089e-02    9.0380873e-02    9.1150891e-02    0.0000000e+00 
   1.0527807e+02                1                1    8.6747323e-02    8.6747323e-02    8.6747323e-02    8.8131589e-02    0.0000000e+00                2                1    8.7478085e-02    8.9021248e-02    9.0564412e-02    9.1335993e-02    0.0000000e+00 
   1.0552525e+02                1                1    8.6915508e-02    8.6915508e-02    8.6915508e-02    8.8302458e-02    0.0000000e+00                2                1    8.7654992e-02    8.9201277e-02    9.0747561e-02    9.1520703e-02    0.0000000e+00 
   1.0577259e+02                1                1    8.6991575e-02    8.6991575e-02    8.6991575e-02    8.8473859e-02    0.0000000e+00                2                1    8.7833588e-02    8.9383023e-02    9.0932457e-02    9.1707175e-02    0.0000000e+00 
   1.0602010e+02                1                1    8.7160606e-02    8.7160606e-02    8.7160606e-02    8.8645771e-02    0.0000000e+00                2                1    8.8013736e-02    8.9566349e-02    9.1021924e-02    9.1895268e-02    0.0000000e+00 
   1.0626778e+02                1                1    8.7330118e-02    8.7330118e-02    8.7330118e-02    8.8818172e-02    0.0000000e+00                2                1    8.8195314e-02    8.9653891e-02    9.1209707e-02    9.1987615e-02    0.0000000e+00 
   1.0651563e+02                1                1    8.7500085e-02    8.7500085e-02    8.7500085e-02    8.8991034e-02    0.0000000e+00                2                1    8.8279155e-02    8.9838169e-02    9.1397183e-02    9.2176689e-02    0.0000000e+00 
   1.0676363e+02                1                1    8.7670275e-02    8.7670275e-02    8.7670275e-02    8.9164124e-02    0.0000000e+00                2                1    8.8459940e-02    9.0022146e-02    9.1584353e-02    9.2365456e-02    0.0000000e+00 
   1.0701181e+02                1                1    8.7840664e-02    8.7840664e-02    8.7840664e-02    8.9337417e-02    0.0000000e+00                2                1    8.8542593e-02    9.0205824e-02    9.1771218e-02    9.2553915e-02    0.0000000e+00 
   1.0726015e+02                1                1    8.2106323e-02    8.8011230e-02    8.8011230e-02    8.9510889e-02    0.0000000e+00                2                1    8.8718388e-02    9.0384921e-02    9.1953423e-02    9.2737674e-02    0.0000000e+00 
   1.0750865e+02                1                1    8.2265589e-02    8.8181949e-02    8.8181949e-02    8.9684517e-02    0.0000000e+00                2                1    8.8890014e-02    9.0461550e-02    9.2131307e-02    9.2917075e-02    0.0000000e+00 
   1.0775732e+02                1                1    8.2330190e-02    8.8257964e-02    8.8257964e-02    8.9857522e-02    0.0000000e+00                2                1    8.9063047e-02    9.0637642e-02    9.2310649e-02    9.3097947e-02    0.0000000e+00 
   1.0800615e+02                1                1    8.2488380e-02    8.8427544e-02    8.8427544e-02    9.0030175e-02    0.0000000e+00                2                1    8.9237366e-02    9.0815043e-02    9.2491325e-02    9.3280163e-02    0.0000000e+00 
   1.0825514e+02                1                1    8.2646237e-02    8.8596767e-02    8.8596767e-02    9.0202465e-02    0.0000000e+00                2                1    8.9314060e-02    9.0993638e-02    9.2673217e-02    9.3463607e-02    0.0000000e+00 
   1.0850429e+02                1                1    8.2804597e-02    8.8766528e-02    8.8766528e-02    9.0375303e-02    0.0000000e+00                2                1    8.9490425e-02    9.1173320e-02    9.2856216e-02    9.3648166e-02    0.0000000e+00 
   1.0875360e+02                1                1    8.2868621e-02    8.8936803e-02    8.8936803e-02    9.0548664e-02    0.0000000e+00                2                1    8.9667759e-02    9.1353989e-02    9.3040219e-02    9.3833739e-02    0.0000000e+00 
   1.0900308e+02                1                1    8.3027733e-02    8.9107567e-02    8.9107567e-02    9.0722523e-02    0.0000000e+00                2                1    8.9845969e-02    9.1535550e-02    9.3225131e-02    9.4020228e-02    0.0000000e+00 
   1.0925271e+02                1                1    8.3186922e-02    8.9278413e-02    8.9278413e-02    9.0896465e-02    0.0000000e+00                2                1    9.0025376e-02    9.1718332e-02    9.3411287e-02    9.4207971e-02    0.0000000e+00 
   1.0950250e+02                1                1    8.3346171e-02    8.9449324e-02    8.9449324e-02    9.1070473e-02    0.0000000e+00                2                1    9.0205871e-02    9.1902221e-02    9.3598570e-02    9.4396852e-02    0.0000000e+00 
   1.0975245e+02                1                1    8.3409919e-02    8.9620279e-02    8.9620279e-02    9.1244527e-02    0.0000000e+00                2                1    9.0387351e-02    9.2087114e-02    9.3786876e-02    9.4586764e-02    0.0000000e+00 
   1.1000256e+02                1                1    8.3569055e-02    8.9695538e-02    8.9695538e-02    9.1418611e-02    0.0000000e+00                2                1    9.0569725e-02    9.2272917e-02    9.3976109e-02    9.4777611e-02    0.0000000e+00 
   1.1025283e+02                1                1    7.7877776e-02    8.9866350e-02    8.9866350e-02    9.1592705e-02    0.0000000e+00                2                1    9.0752904e-02    9.2359151e-02    9.4166177e-02    9.4969300e-02    0.0000000e+00 
   1.1050325e+02                1                1    7.8024946e-02    9.0036175e-02    9.0036175e-02    9.1765792e-02    0.0000000e+00                2                1    9.0836213e-02    9.2546308e-02    9.4356997e-02    9.5161747e-02    0.0000000e+00 
   1.1075383e+02                1                1    7.8074988e-02    9.0205011e-02    9.0205011e-02    9.1937871e-02    0.0000000e+00                2                1    9.1020558e-02    9.2734123e-02    9.4548486e-02    9.5354870e-02    0.0000000e+00 
   1.1100457e+02                1                1    7.8221902e-02    9.0374750e-02    9.0374750e-02    9.2110871e-02    0.0000000e+00                2                1    9.1205475e-02    9.2922521e-02    9.4740571e-02    9.5447590e-02    0.0000000e+00 
   1.1125546e+02                1                1    7.8369564e-02    9.0545353e-02    9.0545353e-02    9.2284752e-02    0.0000000e+00                2                1    9.1289687e-02    9.3111433e-02    9.4831970e-02    9.5641635e-02    0.0000000e+00 
   1.1150651e+02                1                1    7.8421128e-02    9.0716786e-02    9.0716786e-02    9.2459478e-02    0.0000000e+00                2                1    9.1482960e-02    9.3193863e-02    9.5005406e-02    9.5911178e-02    0.0000000e+00 
   1.1175771e+02                1                1    7.8570011e-02    9.0889013e-02    9.0889013e-02    9.2635013e-02    0.0000000e+00                2                1    9.1645750e-02    9.3359697e-02    9.5275285e-02    9.6081848e-02    0.0000000e+00 
   1.1200906e+02                1                1    7.8622364e-02    9.1061997e-02    9.1061997e-02    9.2811320e-02    0.0000000e+00                2                1    9.1808720e-02    9.3626714e-02    9.5444709e-02    9.6252706e-02    0.0000000e+00 
   1.1226056e+02                1                1    7.8770948e-02    9.1234089e-02    9.1234089e-02    9.2986718e-02    0.0000000e+00                2                1    9.1971823e-02    9.3793047e-02    9.5614271e-02    9.6423704e-02    0.0000000e+00 
   1.1251222e+02                1                1    7.8821207e-02    9.1405286e-02    9.1405286e-02    9.3161204e-02    0.0000000e+00                2                1    9.2135014e-02    9.3959470e-02    9.5783926e-02    9.6594795e-02    0.0000000e+00 
   1.1276403e+02                1                1    7.8969343e-02    9.1577072e-02    9.1577072e-02    9.3434025e-02    0.0000000e+00                2                1    9.2399791e-02    9.4125941e-02    9.5953629e-02    9.6765935e-02    0.0000000e+00 
   1.1301599e+02                1                1    7.9020044e-02    9.1749420e-02    9.1749420e-02    9.3609867e-02    0.0000000e+00                2                1    9.2563336e-02    9.4394259e-02    9.6123464e-02    9.6937208e-02    0.0000000e+00 
   1.1326810e+02                1                1    7.9168938e-02    9.1922299e-02    9.1922299e-02    9.3786252e-02    0.0000000e+00                2                1    9.2726970e-02    9.4561130e-02    9.6293392e-02    9.7210472e-02    0.0000000e+00 
   1.1352036e+02                1                1    7.9318266e-02    9.1997394e-02    9.1997394e-02    9.3963150e-02    0.0000000e+00                2                1    9.2890656e-02    9.4728054e-02    9.6463374e-02    9.7382073e-02    0.0000000e+00 
   1.1377277e+02                1                1    7.9369530e-02    9.2171067e-02    9.2171067e-02    9.4140534e-02    0.0000000e+00                2                1    9.3054359e-02    9.4894995e-02    9.6633373e-02    9.7553691e-02    0.0000000e+00 
   1.1402533e+02                1                1    7.9519467e-02    9.2345187e-02    9.2345187e-02    9.4318375e-02    0.0000000e+00                2                1    9.3218674e-02    9.5062560e-02    9.6804008e-02    9.7725950e-02    0.0000000e+00 
   1.1427803e+02                1                1    7.9570877e-02    9.2519678e-02    9.2519678e-02    9.4496594e-02    0.0000000e+00                2                1    9.3383533e-02    9.5230679e-02    9.6975207e-02    9.7898780e-02    0.0000000e+00 
   1.1453089e+02                1                1    7.9721234e-02    9.2694503e-02    9.2694503e-02    9.4675155e-02    0.0000000e+00                2                1    9.3446068e-02    9.5502088e-02    9.7146903e-02    9.8072111e-02    0.0000000e+00 
   1.1478389e+02                1                1    7.9772010e-02    9.2868908e-02    9.2868908e-02    9.4853286e-02    0.0000000e+00                2                1    9.3611641e-02    9.5671303e-02    9.7422016e-02    9.8348864e-02    0.0000000e+00 
   1.1503703e+02                1                1    7.9921448e-02    9.3042880e-02    9.3042880e-02    9.5030976e-02    0.0000000e+00                2                1    9.3777966e-02    9.5841288e-02    9.7595111e-02    9.8523606e-02    0.0000000e+00 
   1.1529033e+02                1                1    8.0070505e-02    9.3216409e-02    9.3216409e-02    9.5208213e-02    0.0000000e+00                2                1    9.3944953e-02    9.6011948e-02    9.7768895e-02    9.8699043e-02    0.0000000e+00 
   1.1554376e+02                1                1    8.0119394e-02    9.3389481e-02    9.3389481e-02    9.5384983e-02    0.0000000e+00                2                1    9.4112905e-02    9.6183596e-02    9.7943683e-02    9.8875494e-02    0.0000000e+00 
   1.1579735e+02                1                1    8.0268527e-02    9.3563314e-02    9.3563314e-02    9.5562530e-02    0.0000000e+00                2                1    9.4281721e-02    9.6356126e-02    9.8119370e-02    9.9052853e-02    0.0000000e+00 
   1.1605107e+02                1                1    8.0318123e-02    9.3737859e-02    9.3737859e-02    9.5740805e-02    0.0000000e+00                2                1    9.4451306e-02    9.6529442e-02    9.8295858e-02    9.9231020e-02    0.0000000e+00 
   1.1630494e+02                1                1    8.0467992e-02    9.3912768e-02    9.3912768e-02    9.5919451e-02    0.0000000e+00                2                1    9.4621572e-02    9.6703455e-02    9.8473055e-02    9.9513997e-02    0.0000000e+00 
   1.1655896e+02                1                1    8.0618372e-02    9.4088275e-02    9.4088275e-02    9.6098708e-02    0.0000000e+00                2                1    9.4792438e-02    9.6773798e-02    9.8650876e-02    9.9693697e-02    0.0000000e+00 
   1.1681312e+02                1                1    8.0668528e-02    9.4264347e-02    9.4264347e-02    9.6278542e-02    0.0000000e+00                2                1    9.4964567e-02    9.6949524e-02    9.8830011e-02    9.9874726e-02    0.0000000e+00 
   1.1706742e+02                1                1    8.0819658e-02    9.4440948e-02    9.4440948e-02    9.6458917e-02    0.0000000e+00                2                1    9.5137831e-02    9.7126411e-02    9.9010328e-02    1.0005695e-01    0.0000000e+00 
   1.1732186e+02                1                1    8.0865686e-02    9.4612852e-02    9.4612852e-02    9.6634495e-02    0.0000000e+00                2                1    9.5207261e-02    9.7304337e-02    9.9191706e-02    1.0024024e-01    0.0000000e+00 
   1.1757644e+02                1                1    8.1010353e-02    9.4782114e-02    9.4782114e-02    9.6807372e-02    0.0000000e+00                2                1    9.5382267e-02    9.7273105e-02    9.9479082e-02    1.0042450e-01    0.0000000e+00 
   1.1783117e+02                1                1    8.1155339e-02    9.4951747e-02    9.4951747e-02    9.6980630e-02    0.0000000e+00                2                1    9.5558085e-02    9.7662889e-02    9.9662452e-02    1.0060961e-01    0.0000000e+00 
   1.1808604e+02                1                1    8.1198990e-02    9.5121721e-02    9.5121721e-02    9.7255862e-02    0.0000000e+00                2                1    9.5632203e-02    9.7740962e-02    9.9849721e-02    1.0079866e-01    0.0000000e+00 
   1.1834105e+02                1                1    8.1344569e-02    9.5292262e-02    9.5292262e-02    9.7430229e-02    0.0000000e+00                2                1    9.5861438e-02    9.7862940e-02    9.9969785e-02    1.0102321e-01    0.0000000e+00 
   1.1859620e+02                1                1    8.1490591e-02    9.5463320e-02    9.5463320e-02    9.7605126e-02    0.0000000e+00                2                1    9.6044371e-02    9.8049693e-02    1.0026610e-01    1.0121599e-01    0.0000000e+00 
   1.1885149e+02                1                1    8.1535020e-02    9.5635061e-02    9.5635061e-02    9.7780719e-02    0.0000000e+00                2                1    9.6226016e-02    9.8235131e-02    1.0056147e-01    1.0140742e-01    0.0000000e+00 
   1.1910691e+02                1                1    8.1681980e-02    9.5807436e-02    9.5807436e-02    9.7956961e-02    0.0000000e+00                2                1    9.6300466e-02    9.8419288e-02    1.0074999e-01    1.0159752e-01    0.0000000e+00 
   1.1936248e+02                1                1    8.1828922e-02    9.5979788e-02    9.5979788e-02    9.8133181e-02    0.0000000e+00                2                1    9.6479811e-02    9.8496441e-02    1.0093762e-01    1.0178673e-01    0.0000000e+00 
   1.1961819e+02                1                1    8.1873099e-02    9.6152096e-02    9.6152096e-02    9.8309355e-02    0.0000000e+00                2                1    9.6658320e-02    9.8678681e-02    1.0154972e-01    1.0197506e-01    0.0000000e+00 
   1.1987402e+02                1                1    8.2019761e-02    9.6324336e-02    9.6324336e-02    9.8485459e-02    0.0000000e+00                2                1    9.6837794e-02    9.8861907e-02    1.0173828e-01    1.0216441e-01    0.0000000e+00 
   1.2013000e+02                1                1    8.2166344e-02    9.6496484e-02    9.6496484e-02    9.8661470e-02    0.0000000e+00                2                1    9.7018164e-02    9.9046047e-02    1.0192777e-01    1.0235470e-01    0.0000000e+00 
   1.2038612e+02                1                1    8.2209542e-02    9.6668507e-02    9.6668507e-02    9.8940630e-02    0.0000000e+00                2                1    9.7199363e-02    9.9231032e-02    1.0211814e-01    1.0254586e-01    0.0000000e+00 
   1.2064237e+02                1                1    8.2355703e-02    9.6840374e-02    9.6840374e-02    9.9116537e-02    0.0000000e+00                2                1    9.7274191e-02    9.9416794e-02    1.0230931e-01    1.0273783e-01    0.0000000e+00 
   1.2089875e+02                1                1    8.2501711e-02    9.7012063e-02    9.7012063e-02    9.9292261e-02    0.0000000e+00                2                1    9.7456650e-02    9.9603272e-02    1.0250121e-01    1.0293054e-01    0.0000000e+00 
   1.2115527e+02                1                1    8.2647778e-02    9.7183819e-02    9.7183819e-02    9.9468054e-02    0.0000000e+00                2                1    9.7638984e-02    9.9789623e-02    1.0269298e-01    1.0323064e-01    0.0000000e+00 
