# Supplementary material for: Research on combustion and emissions of heavy duty diesel engines under low-speed and low-load conditions in low temperature environments
Source: PLoS One. 2025 Feb 21;20(2):e0318933. doi: 10.1371/journal.pone.0318933 (PMC11844864; doi:10.1371/journal.pone.0318933)
Supplement: S1 File — (ZIP) [file pone.0318933.s001.zip › 1000rpm_30%/3-tigaojinqiwendu/Tin342K/spray_map_1.211553e+02.out]

                X                Y                Z            U_VEL            V_VEL            W_VEL             TEMP              NUM           RADIUS        REGION_ID         BOUND_ID            DIESEL2             FILM    FROM_INJECTOR      FROM_NOZZLE
    5.8567119e-02   -2.4037788e-02   -6.3192821e-02    1.1235919e-01    1.0394665e-01   -4.0635371e+00    5.8738589e+02    5.6273274e-04    2.0376626e-05                0               -1      1.0000000e+00                0                1                0
    6.0225136e-02   -2.0099401e-02   -6.5578951e-02   -1.5851090e-03   -3.6708478e-01   -4.1772605e+00    5.9585507e+02    5.0809496e-04    1.9510251e-05                0               -1      1.0000000e+00                0                1                0
    6.0868551e-02   -1.7706868e-02   -5.1526502e-02   -2.6090495e-01   -8.3011082e-01   -3.1505711e+00    5.9217460e+02    3.6103481e-04    1.4692395e-05                0               -1      1.0000000e+00                0                1                0
    6.0239762e-02   -2.0047016e-02   -5.5876170e-02    1.6970436e-01    4.0938110e-01   -3.5496008e+00    6.1512741e+02    4.5176208e-04    3.5876403e-05                0               -1      1.0000000e+00                0                1                0
    5.8787423e-02   -2.3335658e-02   -5.6555671e-02   -5.7636984e-03    1.3014611e-01   -3.5463505e+00    5.9486473e+02    4.3532548e-04    2.2170170e-05                0               -1      1.0000000e+00                0                1                0
    5.8336189e-02   -2.3910747e-02   -5.6046012e-02   -2.6309517e-02    1.5567925e-01   -3.5851144e+00    5.8460147e+02    5.4072077e-04    1.8656178e-05                0               -1      1.0000000e+00                0                1                0
    5.8574365e-02   -2.3229827e-02   -5.5167305e-02   -5.5261396e-02    2.9718497e-01   -3.5111492e+00    6.0134072e+02    4.8442742e-04    2.5088295e-05                0               -1      1.0000000e+00                0                1                0
    5.8625286e-02   -2.4031370e-02   -5.9791581e-02    5.5866736e-02    8.9103677e-02   -3.7288304e+00    5.8904073e+02    5.8350964e-04    1.9986695e-05                0               -1      1.0000000e+00                0                1                0
    5.9999790e-02   -2.0092879e-02   -7.7369515e-02    3.2673697e-02   -1.9987831e-01   -4.8750446e+00    5.7881573e+02    5.2274922e-04    1.3769794e-05                0               -1      1.0000000e+00                0                1                0
    6.0051721e-02   -2.0237424e-02   -7.5795299e-02   -3.5212631e-02   -3.4841833e-01   -4.5202034e+00    5.8141848e+02    4.4973767e-04    1.5316206e-05                0               -1      1.0000000e+00                0                1                0
    5.9797630e-02   -1.7031921e-02   -7.7875552e-02   -7.4763885e-02   -9.8685107e-02   -4.6948247e+00    5.8830232e+02    5.2382855e-04    1.6299939e-05                0               -1      1.0000000e+00                0                1                0
    6.0770759e-02   -1.6641672e-02   -7.7663606e-02   -2.4954416e-01   -2.1213651e-01   -4.7091288e+00    5.8285453e+02    5.6889953e-04    1.3368907e-05                0               -1      1.0000000e+00                0                1                0
    5.9845586e-02   -1.7794596e-02   -7.7237293e-02    1.4274523e-01   -3.0260846e-01   -4.4662168e+00    5.7956850e+02    4.7529456e-04    1.1936241e-05                0               -1      1.0000000e+00                0                1                0
    6.1054909e-02   -1.6612227e-02   -7.7425744e-02   -8.5380350e-02    8.4567191e-03   -4.9212820e+00    5.8541305e+02    5.7857903e-04    1.4795417e-05                0               -1      1.0000000e+00                0                1                0
    6.0843004e-02   -1.6606645e-02   -7.6515626e-02   -1.2672227e-01   -4.2648919e-01   -4.4568011e+00    5.7848520e+02    5.1727213e-04    1.1193396e-05                0               -1      1.0000000e+00                0                1                0
    6.0194188e-02   -1.7029808e-02   -7.6530392e-02   -1.3943395e-01   -2.5020186e-01   -4.6807257e+00    5.7756670e+02    5.6949576e-04    1.0078888e-05                0               -1      1.0000000e+00                0                1                0
    5.9892148e-02   -1.7213955e-02   -7.6603257e-02   -8.9907926e-02   -2.4082673e-01   -4.7383466e+00    5.8766567e+02    4.5117466e-04    1.5667971e-05                0               -1      1.0000000e+00                0                1                0
    6.1126424e-02   -1.7149818e-02   -7.6463908e-02   -1.1707078e-01   -3.4691729e-01   -4.9462514e+00    5.8332242e+02    5.7668602e-04    1.3986528e-05                0               -1      1.0000000e+00                0                1                0
    6.0726981e-02   -1.7975179e-02   -7.5899105e-02   -1.9047393e-02   -2.6947118e-01   -4.6544981e+00    5.9741197e+02    5.2359177e-04    2.0584336e-05                0               -1      1.0000000e+00                0                1                0
    6.1329461e-02   -1.6326545e-02   -7.5677365e-02   -6.5626071e-02   -2.0035446e-01   -4.8635324e+00    5.9418312e+02    5.1156697e-04    1.7843728e-05                0               -1      1.0000000e+00                0                1                0
    6.0717447e-02   -1.7577061e-02   -7.5461110e-02   -1.4917552e-01   -6.4571539e-02   -4.6788431e+00    5.8810248e+02    4.3206925e-04    1.6441486e-05                0               -1      1.0000000e+00                0                1                0
    6.0773898e-02   -1.6138605e-02   -7.5364604e-02   -1.3269173e-01   -1.3164364e-01   -4.8688262e+00    5.9736046e+02    4.8591898e-04    1.9929298e-05                0               -1      1.0000000e+00                0                1                0
    6.0837136e-02   -1.7147755e-02   -7.4612568e-02    2.5361436e-02   -8.5343158e-02   -4.4796978e+00    5.8075944e+02    4.8698473e-04    1.2975941e-05                0               -1      1.0000000e+00                0                1                0
    6.0661217e-02   -1.7444216e-02   -7.4621662e-02   -9.7045007e-02   -2.4691117e-01   -4.6357541e+00    5.9953013e+02    4.6043336e-04    2.2046194e-05                0               -1      1.0000000e+00                0                1                0
    6.0139395e-02   -1.9301637e-02   -7.4659514e-02   -2.1768417e-01   -3.2278746e-01   -4.8359319e+00    6.1523488e+02    4.7856640e-04    3.2078795e-05                0               -1      1.0000000e+00                0                1                0
    6.1207232e-02   -1.6361512e-02   -7.4339859e-02    1.4481104e-01   -3.3070009e-01   -4.7702373e+00    5.8172279e+02    5.4753256e-04    1.2612886e-05                0               -1      1.0000000e+00                0                1                0
    5.9975607e-02   -2.0234948e-02   -7.2127550e-02    4.2421072e-02   -1.3040951e-01   -4.4301887e+00    5.6922183e+02    6.0575236e-04    1.2604080e-05                0               -1      1.0000000e+00                0                1                0
    5.9862461e-02   -2.0814148e-02   -7.1071110e-02   -2.2827960e-01   -5.6849557e-01   -4.6441006e+00    6.1854078e+02    4.3765351e-04    3.8011024e-05                0               -1      1.0000000e+00                0                1                0
    6.1224288e-02   -1.6109021e-02   -7.2840711e-02   -1.0910245e-01   -5.4506664e-01   -4.6284053e+00    5.9629628e+02    4.3417749e-04    1.9091903e-05                0               -1      1.0000000e+00                0                1                0
    6.0871394e-02   -1.7169884e-02   -7.3704494e-02    1.0878201e-01   -4.2879994e-01   -4.4827957e+00    5.8057769e+02    4.3349141e-04    1.2267230e-05                0               -1      1.0000000e+00                0                1                0
    6.0740253e-02   -1.7125779e-02   -7.3978875e-02   -4.4176399e-02   -3.6078805e-01   -4.7091109e+00    5.9462539e+02    4.5525819e-04    1.8991341e-05                0               -1      1.0000000e+00                0                1                0
    6.0251888e-02   -1.8886126e-02   -7.3793582e-02   -1.8166066e-01   -3.7788092e-01   -4.6686566e+00    6.0458576e+02    4.8387477e-04    2.4217123e-05                0               -1      1.0000000e+00                0                1                0
    5.9898446e-02   -1.9717440e-02   -7.3611567e-02   -1.3556989e-01   -2.1872065e-01   -4.7328877e+00    5.7987505e+02    5.4922085e-04    1.1849354e-05                0               -1      1.0000000e+00                0                1                0
    6.0138876e-02   -1.9453770e-02   -7.2787543e-02   -2.5693134e-01   -5.4600307e-01   -4.7809625e+00    6.0833634e+02    4.9706652e-04    2.6335463e-05                0               -1      1.0000000e+00                0                1                0
    6.0294621e-02   -1.9426458e-02   -7.2599863e-02   -6.3099979e-02   -2.2009301e-01   -4.7507600e+00    5.9130144e+02    4.4157743e-04    1.7564222e-05                0               -1      1.0000000e+00                0                1                0
    6.0407097e-02   -1.9089525e-02   -7.2560054e-02   -2.2326541e-01   -1.1569417e-01   -4.7248496e+00    5.8917449e+02    5.3943248e-04    1.6764053e-05                0               -1      1.0000000e+00                0                1                0
    6.0692531e-02   -1.7904035e-02   -7.2333710e-02   -1.3275396e-01   -3.8109219e-01   -4.8248531e+00    6.1695179e+02    4.4559813e-04    3.5137611e-05                0               -1      1.0000000e+00                0                1                0
    6.0339805e-02   -1.8371262e-02   -7.2281656e-02   -6.2018535e-02   -1.9064014e-01   -4.7270648e+00    5.9113245e+02    4.3641052e-04    1.7497352e-05                0               -1      1.0000000e+00                0                1                0
    6.0310078e-02   -1.9601440e-02   -7.2234115e-02   -2.3476623e-01   -5.0855705e-01   -4.7687004e+00    6.2312469e+02    4.6151094e-04    4.3939066e-05                0               -1      1.0000000e+00                0                1                0
    6.0746694e-02   -1.7323496e-02   -7.2038583e-02   -1.6524499e-01   -3.4378186e-01   -4.7239238e+00    6.1383519e+02    5.2001940e-04    3.1273776e-05                0               -1      1.0000000e+00                0                1                0
    6.0268813e-02   -1.9682319e-02   -7.1588297e-02   -2.0812881e-01   -5.0835909e-01   -4.6722935e+00    6.1705281e+02    4.5731152e-04    3.4503881e-05                0               -1      1.0000000e+00                0                1                0
    6.0102636e-02   -1.9532054e-02   -7.0388477e-02   -2.6640290e-01   -3.7367538e-01   -4.5845527e+00    6.1338497e+02    4.3745613e-04    3.0774809e-05                0               -1      1.0000000e+00                0                1                0
    5.7411657e-02   -2.1696478e-02   -7.8135807e-02   -9.0276425e-02   -9.8903431e-03   -4.7768601e+00    5.6914453e+02    5.5459898e-04    1.4465934e-05                0               -1      1.0000000e+00                0                1                0
    5.8503573e-02   -2.0441141e-02   -7.8180800e-02    9.5788774e-03   -5.0499534e-02   -4.8859231e+00    5.7853375e+02    5.2115390e-04    1.5944287e-05                0               -1      1.0000000e+00                0                1                0
    5.7648967e-02   -2.0443226e-02   -7.7685069e-02   -2.3135747e-01   -1.6737375e-01   -4.9666904e+00    6.0023612e+02    5.1505720e-04    2.3423648e-05                0               -1      1.0000000e+00                0                1                0
    5.7885942e-02   -2.0349340e-02   -7.7718968e-02   -2.9944086e-01   -2.2335797e-01   -4.8502042e+00    5.9824685e+02    4.5085285e-04    2.3214957e-05                0               -1      1.0000000e+00                0                1                0
    5.9295775e-02   -2.0199693e-02   -7.8040627e-02    1.9692543e-01   -3.4420163e-01   -5.0108632e+00    5.8027652e+02    5.0851388e-04    1.4811161e-05                0               -1      1.0000000e+00                0                1                0
    5.7859704e-02   -2.0374029e-02   -7.7410430e-02   -2.4989930e-01   -2.1865455e-01   -4.8291830e+00    6.1204236e+02    5.5460900e-04    3.0871840e-05                0               -1      1.0000000e+00                0                1                0
    5.9202269e-02   -2.0321608e-02   -7.7243784e-02    5.6783221e-02   -2.1893761e-01   -4.5098960e+00    5.7198475e+02    4.7128936e-04    1.2944710e-05                0               -1      1.0000000e+00                0                1                0
    5.8239926e-02   -2.1800729e-02   -7.7202928e-02   -1.7998506e-01   -2.5548936e-01   -4.8184060e+00    5.9559601e+02    4.3504524e-04    2.2130430e-05                0               -1      1.0000000e+00                0                1                0
    5.9593285e-02   -2.0251690e-02   -7.7993497e-02   -2.4811618e-01   -1.6153198e-02   -4.9504060e+00    5.8890033e+02    5.7564778e-04    1.9215468e-05                0               -1      1.0000000e+00                0                1                0
    5.8510183e-02   -2.2037697e-02   -7.6895210e-02   -1.4910951e-02   -1.7022738e-01   -4.7608057e+00    5.8479333e+02    5.4825386e-04    1.8525506e-05                0               -1      1.0000000e+00                0                1                0
    5.9281754e-02   -2.0161083e-02   -7.7132043e-02   -1.2198888e-01    8.8203678e-02   -5.0529283e+00    5.5900875e+02    5.2437644e-04    1.0817348e-05                0               -1      1.0000000e+00                0                1                0
    5.9647927e-02   -2.0735732e-02   -7.7283789e-02   -2.1237068e-01   -2.2921891e-01   -4.8162312e+00    5.6434716e+02    4.9328865e-04    1.1848403e-05                0               -1      1.0000000e+00                0                1                0
    5.7676492e-02   -2.0923735e-02   -7.6473781e-02   -1.8843412e-01   -1.0989666e-01   -4.8503134e+00    5.8377375e+02    5.2042842e-04    1.8420027e-05                0               -1      1.0000000e+00                0                1                0
    5.8216297e-02   -2.0120766e-02   -7.6257305e-02   -4.6340798e-01   -3.7662481e-01   -5.0150410e+00    5.7976922e+02    5.3856212e-04    1.3132268e-05                0               -1      1.0000000e+00                0                1                0
    5.8939490e-02   -2.2192308e-02   -7.5537830e-02   -1.1150432e-01   -1.3276237e-01   -4.7874301e+00    5.6771556e+02    4.5666690e-04    1.3994662e-05                0               -1      1.0000000e+00                0                1                0
    5.8892451e-02   -2.0671351e-02   -7.5617147e-02   -1.3587930e-01   -1.6540376e-01   -4.8194145e+00    5.9645864e+02    4.7040760e-04    2.2506728e-05                0               -1      1.0000000e+00                0                1                0
    5.8779012e-02   -2.0750321e-02   -7.5527415e-02   -2.9773251e-02   -1.7234579e-01   -4.7652880e+00    5.9512021e+02    4.5181421e-04    2.1643101e-05                0               -1      1.0000000e+00                0                1                0
    5.8079040e-02   -2.0560497e-02   -7.5447289e-02   -2.0412055e-01   -2.1192443e-01   -4.7821802e+00    6.0042970e+02    4.4883991e-04    2.4192280e-05                0               -1      1.0000000e+00                0                1                0
    5.8727402e-02   -2.3804433e-02   -7.5317907e-02   -2.2677960e-01   -4.6383604e-01   -4.8336977e+00    6.1590073e+02    4.7101342e-04    3.4561650e-05                0               -1      1.0000000e+00                0                1                0
    5.8693714e-02   -2.0693843e-02   -7.5304332e-02   -1.1568367e-01   -1.1506028e-01   -4.8197882e+00    5.9986547e+02    4.6538031e-04    2.3632421e-05                0               -1      1.0000000e+00                0                1                0
    5.7800640e-02   -2.0723707e-02   -7.5192028e-02   -1.6315281e-01   -2.8783744e-01   -4.7748536e+00    6.0031809e+02    4.5854771e-04    2.4459826e-05                0               -1      1.0000000e+00                0                1                0
    5.8871475e-02   -2.3441748e-02   -7.5117905e-02   -1.7608403e-01   -3.9888822e-01   -4.8265025e+00    5.9411351e+02    4.8402709e-04    2.2240197e-05                0               -1      1.0000000e+00                0                1                0
    5.8491061e-02   -2.0146045e-02   -7.5042632e-02   -1.0195416e-01   -1.7921705e-01   -4.7183477e+00    5.9163368e+02    4.5618211e-04    1.9774964e-05                0               -1      1.0000000e+00                0                1                0
    5.9008157e-02   -2.0636249e-02   -7.4909107e-02   -2.2056388e-01   -2.2651327e-01   -4.8286586e+00    6.0686609e+02    5.5085928e-04    2.7547882e-05                0               -1      1.0000000e+00                0                1                0
    5.7059022e-02   -2.2640002e-02   -7.4746502e-02    7.0457721e-02   -3.1162938e-01   -4.7001066e+00    5.9463842e+02    5.4925819e-04    2.1821866e-05                0               -1      1.0000000e+00                0                1                0
    5.9194777e-02   -2.1825909e-02   -7.4298810e-02   -2.7896142e-01   -3.4974156e-01   -4.7565517e+00    6.0296866e+02    4.7814776e-04    2.5252705e-05                0               -1      1.0000000e+00                0                1                0
    6.1270529e-02   -1.6270388e-02   -6.9631352e-02   -1.8195145e-01   -5.3162762e-01   -4.4032026e+00    6.1000334e+02    4.8138655e-04    2.7400386e-05                0               -1      1.0000000e+00                0                1                0
    6.0660411e-02   -1.7266553e-02   -6.8484747e-02   -2.0649156e-01   -2.8331913e-01   -4.4686360e+00    5.8609765e+02    2.7848697e-02    1.4734427e-05                0               -1      1.0000000e+00                0                0                0
    6.0887540e-02   -1.7903716e-02   -6.8460149e-02   -1.9774166e-01   -6.4492959e-01   -4.5298522e+00    6.1176514e+02    4.4408648e-04    2.8506458e-05                0               -1      1.0000000e+00                0                1                0
    6.0077369e-02   -1.9587082e-02   -6.8229438e-02   -1.7801463e-01   -3.3908015e-01   -4.1932987e+00    5.8257351e+02    4.4868176e-04    1.2625634e-05                0               -1      1.0000000e+00                0                1                0
    5.9540652e-02   -2.1133135e-02   -7.4071212e-02   -1.4095925e-01   -2.8465396e-01   -4.5669935e+00    5.7849267e+02    4.6366266e-04    1.6624427e-05                0               -1      1.0000000e+00                0                1                0
    5.9499680e-02   -2.1772713e-02   -7.3906070e-02   -1.3710072e-01   -2.5962177e-01   -4.7120902e+00    5.8889439e+02    4.2080426e-04    2.0091674e-05                0               -1      1.0000000e+00                0                1                0
    5.8230580e-02   -2.3177933e-02   -7.3071020e-02   -1.9050580e-01   -4.8111997e-02   -4.6021007e+00    5.6882873e+02    5.4333674e-04    1.4558963e-05                0               -1      1.0000000e+00                0                1                0
    5.8850616e-02   -2.1506427e-02   -7.2195708e-02   -2.0747563e-01   -1.3452154e-01   -4.5846305e+00    5.7443760e+02    5.5803945e-04    1.5308668e-05                0               -1      1.0000000e+00                0                1                0
    5.9433269e-02   -2.1121247e-02   -7.2085459e-02   -1.3961272e-01   -3.8351973e-02   -4.4464986e+00    5.5974100e+02    4.5753888e-04    1.1480932e-05                0               -1      1.0000000e+00                0                1                0
    5.8636720e-02   -2.1580613e-02   -7.1825345e-02   -2.0208219e-01   -6.4833799e-02   -4.2493565e+00    5.5654593e+02    5.4057637e-04    1.0695618e-05                0               -1      1.0000000e+00                0                1                0
    5.8211023e-02   -2.3956261e-02   -7.1826614e-02   -3.9100493e-01   -3.2203310e-01   -4.5097999e+00    5.9489053e+02    4.3925498e-04    2.2368203e-05                0               -1      1.0000000e+00                0                1                0
    5.9359525e-02   -2.0062402e-02   -7.4153827e-02    8.9674420e-02   -2.4104854e-01   -4.4331632e+00    5.7506380e+02    4.7397726e-04    1.1379520e-05                0               -1      1.0000000e+00                0                1                0
    5.8489023e-02   -2.2880001e-02   -7.0889867e-02   -1.7197581e-01   -1.5612551e-01   -4.4359453e+00    5.6103322e+02    6.0088346e-04    1.2262253e-05                0               -1      1.0000000e+00                0                1                0
    5.9747264e-02   -2.1283329e-02   -7.2116262e-02   -3.1468191e-02   -2.9130002e-01   -4.5584771e+00    5.8363912e+02    4.9435970e-04    1.7726261e-05                0               -1      1.0000000e+00                0                1                0
    5.9306893e-02   -2.2669780e-02   -7.0272417e-02   -1.1891648e-01   -3.8070402e-01   -4.3907854e+00    5.5763910e+02    5.9244631e-04    1.0734856e-05                0               -1      1.0000000e+00                0                1                0
    5.9329068e-02   -1.8239194e-02   -7.8133408e-02   -1.6516990e-01    1.4385202e-01   -4.7647221e+00    5.7776720e+02    5.2504436e-04    1.0507975e-05                0               -1      1.0000000e+00                0                1                0
    5.9034767e-02   -1.7505671e-02   -7.8083638e-02   -3.5477447e-02    3.6446815e-02   -4.8667567e+00    5.9705313e+02    4.2792796e-04    2.0101864e-05                0               -1      1.0000000e+00                0                1                0
    5.9345788e-02   -1.8987819e-02   -7.7716453e-02   -2.1646001e-01   -5.2433136e-01   -4.7211954e+00    5.8097308e+02    4.5078520e-04    1.2731404e-05                0               -1      1.0000000e+00                0                1                0
    5.9579357e-02   -1.7394318e-02   -7.7843625e-02   -1.4654728e-02   -3.1790497e-01   -4.8726686e+00    6.0490128e+02    5.3589723e-04    2.4573839e-05                0               -1      1.0000000e+00                0                1                0
    5.8882472e-02   -1.9308373e-02   -7.7795363e-02   -1.3667752e-01    7.1645695e-03   -4.6367829e+00    5.7698255e+02    6.1415761e-04    1.0560043e-05                0               -1      1.0000000e+00                0                1                0
    5.9355331e-02   -1.8051610e-02   -7.7757784e-02    5.6511199e-02   -2.8216256e-01   -4.6035071e+00    5.8048027e+02    5.8348421e-04    1.2569198e-05                0               -1      1.0000000e+00                0                1                0
    5.9437241e-02   -1.6527999e-02   -7.7980850e-02    9.9286097e-04    6.5412201e-02   -4.7818440e+00    5.8204263e+02    5.5292373e-04    1.3399752e-05                0               -1      1.0000000e+00                0                1                0
    5.8663369e-02   -1.8663538e-02   -7.7911436e-02   -2.1350376e-01   -1.8124334e-01   -4.8828222e+00    5.9254708e+02    4.8288858e-04    1.8366630e-05                0               -1      1.0000000e+00                0                1                0
    5.9144892e-02   -1.8444115e-02   -7.7630435e-02   -1.5014036e-01   -3.4210238e-01   -4.8242121e+00    5.8794823e+02    5.4910229e-04    1.5946200e-05                0               -1      1.0000000e+00                0                1                0
    5.8885531e-02   -1.9708845e-02   -7.7358656e-02   -1.3974222e-01   -1.3014083e-01   -4.7610899e+00    5.8648458e+02    4.4843747e-04    1.5334430e-05                0               -1      1.0000000e+00                0                1                0
    5.8312020e-02   -1.9731817e-02   -7.7684470e-02   -1.4849415e-01   -2.7326448e-01   -5.1017953e+00    6.0885896e+02    5.2258232e-04    2.7037499e-05                0               -1      1.0000000e+00                0                1                0
    5.9360275e-02   -1.9235103e-02   -7.7238038e-02    1.0241439e-01   -3.2804823e-01   -4.4933826e+00    5.7816602e+02    4.7950642e-04    1.0819340e-05                0               -1      1.0000000e+00                0                1                0
    5.8963673e-02   -1.7327687e-02   -7.7372388e-02   -2.7376146e-01    1.1519113e-02   -4.7526491e+00    5.9457684e+02    5.2842044e-04    1.8909086e-05                0               -1      1.0000000e+00                0                1                0
    5.7625462e-02   -1.9684808e-02   -7.7334883e-02   -1.7130338e-01   -1.7507543e-01   -4.9406465e+00    6.1083031e+02    4.7303968e-04    2.8973359e-05                0               -1      1.0000000e+00                0                1                0
    5.9611840e-02   -1.9618169e-02   -7.7187450e-02   -1.1434666e-01   -1.4488890e-01   -4.8471393e+00    6.0253722e+02    5.4476847e-04    2.3125770e-05                0               -1      1.0000000e+00                0                1                0
    5.9200599e-02   -1.9186505e-02   -7.6994188e-02   -6.0037759e-02    6.8229181e-02   -4.9952122e+00    5.8812781e+02    5.3931481e-04    1.5912419e-05                0               -1      1.0000000e+00                0                1                0
    5.8486020e-02   -1.9102417e-02   -7.6800470e-02   -2.5401954e-01   -3.1035858e-01   -4.7538961e+00    5.9910253e+02    5.5076289e-04    2.1478723e-05                0               -1      1.0000000e+00                0                1                0
    5.7899928e-02   -1.9992521e-02   -7.6768762e-02   -1.7676771e-01   -2.8404742e-01   -4.9178827e+00    5.9852449e+02    4.5952466e-04    2.0201117e-05                0               -1      1.0000000e+00                0                1                0
    5.8626576e-02   -1.9156362e-02   -7.6617346e-02   -1.3264896e-01   -1.5035664e-01   -4.7590776e+00    5.8915720e+02    4.3020037e-04    1.6025763e-05                0               -1      1.0000000e+00                0                1                0
    5.8793364e-02   -1.9177486e-02   -7.6560116e-02   -1.3063677e-01   -3.0036623e-01   -4.8817714e+00    6.0820804e+02    5.4617060e-04    2.6447106e-05                0               -1      1.0000000e+00                0                1                0
    5.8481605e-02   -1.8869389e-02   -7.6325300e-02   -4.1707290e-01    6.2260234e-02   -4.6503896e+00    5.7698118e+02    5.9351899e-04    1.0154665e-05                0               -1      1.0000000e+00                0                1                0
    5.8712314e-02   -1.9307034e-02   -7.6020319e-02   -2.5319475e-01   -4.0997470e-01   -4.5210033e+00    5.8286282e+02    6.0619090e-04    1.3811963e-05                0               -1      1.0000000e+00                0                1                0
    5.8991294e-02   -1.7442491e-02   -7.6315640e-02   -1.6868096e-01   -1.8598895e-01   -4.8566415e+00    5.9329847e+02    4.4887349e-04    1.8638317e-05                0               -1      1.0000000e+00                0                1                0
    5.9729738e-02   -1.9303288e-02   -7.7965046e-02   -8.1827882e-02   -8.0862523e-02   -4.5825550e+00    5.8291320e+02    4.5881136e-04    1.3774641e-05                0               -1      1.0000000e+00                0                1                0
    5.8770504e-02   -1.9951802e-02   -7.4858216e-02   -5.6594596e-02   -3.8373076e-01   -4.6361816e+00    5.8710045e+02    5.0713714e-04    1.5187062e-05                0               -1      1.0000000e+00                0                1                0
    5.8619678e-02   -1.9052357e-02   -7.4511341e-02   -2.1301589e-01   -2.7074041e-01   -4.8564886e+00    6.0388190e+02    5.6490288e-04    2.3876619e-05                0               -1      1.0000000e+00                0                1                0
    5.9016205e-02   -2.2369238e-02   -6.9999573e-02   -1.2763526e-02   -2.1117155e-01   -4.2381509e+00    5.6662052e+02    5.8069858e-04    1.3735388e-05                0               -1      1.0000000e+00                0                1                0
    5.8591876e-02   -2.1944942e-02   -6.9690307e-02   -2.9425089e-01   -2.6957975e-01   -4.1204030e+00    5.5913003e+02    5.0800016e-04    1.1591607e-05                0               -1      1.0000000e+00                0                1                0
    5.9028834e-02   -2.1513199e-02   -6.9829328e-02   -2.2936216e-01   -1.3996474e-03   -4.1405177e+00    5.5654494e+02    5.4682859e-04    1.0843043e-05                0               -1      1.0000000e+00                0                1                0
    5.8291685e-02   -2.3273704e-02   -6.8226614e-02   -3.1674654e-01   -2.3365057e-01   -4.2319247e+00    5.8444448e+02    5.1797372e-04    1.8760612e-05                0               -1      1.0000000e+00                0                1                0
    5.9000454e-02   -2.2598333e-02   -6.8269592e-02   -2.1236346e-01   -3.6618264e-01   -4.4298161e+00    5.9306579e+02    4.5777988e-04    2.1639010e-05                0               -1      1.0000000e+00                0                1                0
    5.9334655e-02   -2.1665415e-02   -6.7382343e-02    1.1098381e-01    5.0800660e-01   -4.3410916e+00    6.1507574e+02    2.6360195e-04    3.4677502e-05                0               -1      1.0000000e+00                0                1                0
    5.9486791e-02   -2.2134370e-02   -6.7024321e-02   -2.3393084e-01   -2.6401237e-01   -4.1571589e+00    5.8409077e+02    4.7278547e-04    1.8986487e-05                0               -1      1.0000000e+00                0                1                0
    5.9455055e-02   -1.7365946e-02   -7.4162462e-02   -2.9147270e-02   -2.3541133e-01   -4.6139004e+00    5.7916646e+02    5.6095041e-04    1.1553569e-05                0               -1      1.0000000e+00                0                1                0
    5.9443617e-02   -1.7815163e-02   -7.3631497e-02   -2.0735995e-01   -2.3778865e-01   -4.7880050e+00    6.1183624e+02    4.7378399e-04    2.8958667e-05                0               -1      1.0000000e+00                0                1                0
    5.9459367e-02   -1.8944159e-02   -7.2719179e-02   -1.2277826e-01   -3.3061768e-01   -4.5976377e+00    5.9763502e+02    4.6220040e-04    2.0112142e-05                0               -1      1.0000000e+00                0                1                0
    5.9743487e-02   -1.8723922e-02   -7.2033488e-02    1.2641157e-02   -1.6550774e-01   -4.4843495e+00    5.8722093e+02    4.4550914e-04    1.5891564e-05                0               -1      1.0000000e+00                0                1                0
    5.9213918e-02   -2.2182648e-02   -6.5680352e-02   -1.8156876e-01   -3.5950618e-01   -4.2362213e+00    5.8967251e+02    5.3260018e-04    1.9972062e-05                0               -1      1.0000000e+00                0                1                0
    5.9442844e-02   -2.2238072e-02   -6.3631610e-02    1.0467113e-03    1.6113808e-01   -4.0484498e+00    6.0027936e+02    5.2377550e-04    2.5454564e-05                0               -1      1.0000000e+00                0                1                0
    5.9466975e-02   -2.1534490e-02   -6.1202795e-02    3.2252339e-02    3.7410760e-01   -3.9483265e+00    6.0953455e+02    4.9078172e-04    3.0567777e-05                0               -1      1.0000000e+00                0                1                0
    5.8605237e-02    2.0252032e-02   -8.6812818e-02    1.8141816e-01    1.1481922e-01   -5.3927277e+00    5.7861002e+02    6.0551057e-04    1.7555477e-05                0               -1      1.0000000e+00                0                1                0
    6.2982424e-02    7.4649048e-03   -6.2954517e-02   -3.7614195e-03    2.8938444e-01   -4.1098905e+00    6.1032785e+02    4.4696584e-04    2.3718146e-05                0               -1      1.0000000e+00                0                1                0
    5.5607863e-02    1.8005740e-02   -8.7751320e-02    1.4356919e-01   -1.0746695e-01   -5.2127643e+00    5.6622723e+02    4.6715859e-04    1.2214816e-05                0               -1      1.0000000e+00                0                1                0
    5.4593894e-02    1.7395357e-02   -8.6610075e-02    1.2211129e-01    7.1828070e-03   -4.8534991e+00    5.6488444e+02    5.3596006e-04    1.1319625e-05                0               -1      1.0000000e+00                0                1                0
    6.0516775e-02    1.8335896e-02   -8.7623416e-02   -1.8492954e-01    1.2897035e-01   -5.4261399e+00    5.6000000e+02    6.4394238e-04    1.2266309e-05                0               -1      1.0000000e+00                0                1                0
    5.9141485e-02    1.9609172e-02   -8.8141128e-02   -3.8875479e-01    1.4272950e-01   -5.1909944e+00    5.5253170e+02    6.0738322e-04    1.0137826e-05                0               -1      1.0000000e+00                0                1                0
    5.8128427e-02    1.9873012e-02   -8.7041478e-02    3.7201640e-02    1.4681324e-01   -5.6769988e+00    5.6085657e+02    4.4888732e-04    1.1692904e-05                0               -1      1.0000000e+00                0                1                0
    6.3085548e-02    6.3759510e-03   -6.7789994e-02   -1.6710754e-01    3.7173702e-01   -4.4058523e+00    6.0719593e+02    4.3246157e-04    2.1539723e-05                0               -1      1.0000000e+00                0                1                0
    5.0724326e-02    2.0720701e-02   -7.1942258e-02   -7.0833212e-01    4.1801441e-01   -4.0338282e+00    5.9442761e+02    5.2574576e-04    1.9152251e-05                0               -1      1.0000000e+00                0                1                0
    5.1658632e-02    2.1299442e-02   -8.0413393e-02   -2.0839311e-01   -2.4798082e-01   -4.8490684e+00    5.7539875e+02    6.3295700e-04    1.1441047e-05                0               -1      1.0000000e+00                0                1                0
    4.9891402e-02    1.8607987e-02   -8.0919849e-02   -4.7381771e-01    1.8652967e-01   -5.3864891e+00    5.8219998e+02    5.4323492e-04    1.2771240e-05                0               -1      1.0000000e+00                0                1                0
    5.1197062e-02    1.8828247e-02   -7.8360099e-02   -7.5551420e-01   -4.0127505e-01   -4.7930756e+00    5.7484845e+02    4.4950793e-04    1.1302618e-05                0               -1      1.0000000e+00                0                1                0
    5.0784406e-02    2.0215163e-02   -7.6267944e-02   -2.0628438e-01   -2.4488358e-01   -4.0757903e+00    5.8366784e+02    5.7972552e-04    1.2902507e-05                0               -1      1.0000000e+00                0                1                0
    6.3148526e-02    3.6451419e-03   -6.8648042e-02   -8.6142316e-02    3.6743993e-01   -4.5050445e+00    6.1618798e+02    4.9510355e-04    2.9027604e-05                0               -1      1.0000000e+00                0                1                0
    6.2081026e-02    1.2779788e-02   -7.2693819e-02   -8.0350272e-02    3.2432775e-01   -4.7019197e+00    6.1593995e+02    4.5571923e-04    3.4121224e-05                0               -1      1.0000000e+00                0                1                0
    6.1607466e-02    1.3798778e-02   -7.1801256e-02   -1.7568442e-01    4.3294199e-01   -4.6853967e+00    6.0378648e+02    4.3906202e-04    2.4758176e-05                0               -1      1.0000000e+00                0                1                0
    6.1376681e-02    1.5438873e-02   -7.0703594e-02   -1.9999350e-01    4.3554058e-01   -4.2458296e+00    5.9095239e+02    4.8444987e-04    1.8338444e-05                0               -1      1.0000000e+00                0                1                0
    6.2196172e-02    1.2005503e-02   -7.2034180e-02   -1.8510868e-02    6.2692634e-01   -4.6100779e+00    5.9640153e+02    4.4251915e-04    1.7709485e-05                0               -1      1.0000000e+00                0                1                0
    5.9983704e-02    2.0280342e-02   -7.7019169e-02   -2.8065856e-02    6.1393486e-02   -4.6988279e+00    5.6885759e+02    4.9188815e-04    1.5008403e-05                0               -1      1.0000000e+00                0                1                0
    6.0139871e-02    2.0146847e-02   -7.6963720e-02   -5.1899483e-02    1.0962977e-01   -4.7849963e+00    5.9103736e+02    4.4856498e-04    2.1227842e-05                0               -1      1.0000000e+00                0                1                0
    5.9755150e-02    2.0855408e-02   -7.4784713e-02    4.7499044e-02    1.6133897e-01   -4.6209586e+00    5.7690758e+02    5.4511848e-04    1.6811152e-05                0               -1      1.0000000e+00                0                1                0
    6.2832261e-02    8.8462098e-03   -6.5199534e-02   -1.1834208e-02    2.3282196e-02   -4.2218973e+00    6.1746549e+02    5.2371111e-04    3.5631760e-05                0               -1      1.0000000e+00                0                1                0
    5.8514735e-02    2.0114571e-02   -8.1750804e-02   -9.8413795e-02    1.8445544e-02   -5.0129644e+00    5.6685138e+02    5.1376283e-04    1.4226418e-05                0               -1      1.0000000e+00                0                1                0
    5.6899623e-02    2.1675797e-02   -8.1546593e-02   -2.2832700e-01    2.7973255e-01   -5.1284022e+00    5.8967923e+02    5.5415312e-04    2.0876542e-05                0               -1      1.0000000e+00                0                1                0
    5.8422407e-02    2.0080513e-02   -8.0956756e-02   -6.9296950e-03   -2.4763400e-02   -5.1308441e+00    5.8322320e+02    6.2041538e-04    1.8495046e-05                0               -1      1.0000000e+00                0                1                0
    5.7492057e-02    2.0330848e-02   -8.0166596e-02    1.4383385e-03   -2.2391185e-01   -4.9916684e+00    5.7828044e+02    5.2649773e-04    1.7639360e-05                0               -1      1.0000000e+00                0                1                0
    5.9482769e-02    2.0059531e-02   -7.9790380e-02   -3.4896334e-02    7.4312805e-02   -4.9310973e+00    5.8411648e+02    5.3805497e-04    1.8635014e-05                0               -1      1.0000000e+00                0                1                0
    5.6658877e-02    2.0039501e-02   -8.0731924e-02   -1.1367105e-01    1.4236930e-01   -4.8854077e+00    5.6587029e+02    4.6840879e-04    1.3674122e-05                0               -1      1.0000000e+00                0                1                0
    5.7519150e-02    2.0030299e-02   -7.8233141e-02    3.9010938e-01   -1.5270683e-01   -4.8059182e+00    5.5281199e+02    6.1379747e-04    9.7883251e-06                0               -1      1.0000000e+00                0                1                0
    5.9769741e-02    2.0505585e-02   -8.2218689e-02   -8.8132502e-02   -6.9399002e-02   -5.2793956e+00    5.9626282e+02    4.8248151e-04    2.3611488e-05                0               -1      1.0000000e+00                0                1                0
    6.3117113e-02    5.9444318e-03   -7.4000267e-02    9.5231855e-03    2.6146007e-02   -4.7242934e+00    6.1297091e+02    4.3474242e-04    2.8371691e-05                0               -1      1.0000000e+00                0                1                0
    5.0326744e-02    1.5116940e-02   -7.7693675e-02   -1.1129450e-01   -7.4946092e-01   -4.3394628e+00    5.9146993e+02    4.1839067e-04    1.5315826e-05                0               -1      1.0000000e+00                0                1                0
    5.4277654e-02    2.0639012e-02   -8.2028734e-02    1.6892407e-02    1.6805070e-01   -4.9866514e+00    5.8047552e+02    5.5547653e-04    1.5705972e-05                0               -1      1.0000000e+00                0                1                0
    5.3936324e-02    2.0306534e-02   -7.8911875e-02   -2.6522016e-01   -1.1814962e-02   -4.9555800e+00    5.9283661e+02    5.1366248e-04    1.9302834e-05                0               -1      1.0000000e+00                0                1                0
    6.0075547e-02    1.8873962e-02   -8.4108798e-02   -7.2587048e-02    2.6870730e-01   -5.2172517e+00    5.7431151e+02    4.9063497e-04    1.4919469e-05                0               -1      1.0000000e+00                0                1                0
    6.0301539e-02    1.8010323e-02   -8.2448375e-02    8.2593460e-02   -8.9321532e-02   -5.0713222e+00    5.7956562e+02    6.0797979e-04    1.6211320e-05                0               -1      1.0000000e+00                0                1                0
    5.9914952e-02    1.9702355e-02   -8.2303776e-02   -2.9267530e-02    1.2526440e-01   -5.0136438e+00    5.8453949e+02    5.6488437e-04    1.8054638e-05                0               -1      1.0000000e+00                0                1                0
    5.5143145e-02    1.8852756e-02   -8.5310939e-02    3.4042709e-01    2.0913857e-01   -5.2532229e+00    5.8000076e+02    6.3088242e-04    1.6009978e-05                0               -1      1.0000000e+00                0                1                0
    5.4860026e-02    1.8396098e-02   -8.4872180e-02   -9.1522770e-02   -1.8314263e-01   -4.9262275e+00    5.7465630e+02    4.8427982e-04    1.4742143e-05                0               -1      1.0000000e+00                0                1                0
    5.3839800e-02    1.8282539e-02   -8.3119331e-02   -6.8579820e-01   -8.0796621e-02   -5.7219965e+00    5.6514292e+02    5.7891813e-04    1.0188491e-05                0               -1      1.0000000e+00                0                1                0
    5.4489536e-02    1.9567857e-02   -8.2497523e-02    6.1560832e-01    2.5266181e-01   -5.2491499e+00    5.6561972e+02    5.8594124e-04    1.0547190e-05                0               -1      1.0000000e+00                0                1                0
    6.1259892e-02    1.5904251e-02   -6.9966084e-02   -6.2977494e-02    2.7711234e-01   -4.5181413e+00    6.1814166e+02    5.0068650e-04    3.5418354e-05                0               -1      1.0000000e+00                0                1                0
    6.2167074e-02    1.2662351e-02   -6.9683784e-02   -1.1065644e-02    3.5174604e-01   -4.4618709e+00    6.1107041e+02    4.4563715e-04    2.9272324e-05                0               -1      1.0000000e+00                0                1                0
    6.2127589e-02    1.2943050e-02   -6.7909003e-02   -1.0945647e-01    2.3022174e-01   -4.3435905e+00    6.1852676e+02    5.0330832e-04    3.6898382e-05                0               -1      1.0000000e+00                0                1                0
    6.1778350e-02    1.4017292e-02   -6.7811691e-02   -1.5295775e-01    4.2873458e-01   -4.4346299e+00    6.1093120e+02    5.3991223e-04    2.7600371e-05                0               -1      1.0000000e+00                0                1                0
    6.1159034e-02    1.2805196e-02   -6.7755511e-02   -2.2595091e-01    2.1150910e-01   -4.3272634e+00    6.0992800e+02    5.5058355e-04    2.8458495e-05                0               -1      1.0000000e+00                0                1                0
    5.8137292e-02    1.8382105e-02   -8.4878619e-02    2.4467317e-01    9.3583392e-02   -5.2447154e+00    5.6960926e+02    5.8575116e-04    1.3280304e-05                0               -1      1.0000000e+00                0                1                0
    5.9034591e-02    1.8332825e-02   -8.4360767e-02    7.2132934e-02    4.2689812e-02   -5.2189453e+00    5.7843291e+02    5.5248153e-04    1.6613240e-05                0               -1      1.0000000e+00                0                1                0
    5.8315777e-02    1.8491475e-02   -8.4388267e-02   -1.8459149e-01    9.3295570e-02   -5.3392719e+00    5.7843180e+02    5.2659560e-04    1.6299137e-05                0               -1      1.0000000e+00                0                1                0
    5.6601652e-02    1.9356541e-02   -8.4126059e-02    1.8450409e-01    1.5474023e-01   -4.9820118e+00    5.6005170e+02    5.6395003e-04    1.0123448e-05                0               -1      1.0000000e+00                0                1                0
    5.8009367e-02    1.9621652e-02   -8.4204223e-02   -3.5134804e-02   -1.4180514e-01   -5.3089624e+00    5.7307702e+02    6.2669694e-04    1.4635460e-05                0               -1      1.0000000e+00                0                1                0
    5.6375300e-02    1.9696439e-02   -8.3924264e-02   -1.9744810e-02    1.1264519e-01   -5.3093110e+00    5.6165661e+02    4.3538195e-04    1.1158311e-05                0               -1      1.0000000e+00                0                1                0
    5.5810292e-02    1.9470024e-02   -8.3468871e-02    9.9821753e-02    1.0806226e-01   -4.8816898e+00    5.6175187e+02    5.4196605e-04    1.1382488e-05                0               -1      1.0000000e+00                0                1                0
    5.7943431e-02    1.8826159e-02   -8.3429651e-02    1.0448901e-02   -3.4441545e-03   -5.2834330e+00    5.8251919e+02    5.5713454e-04    1.7044564e-05                0               -1      1.0000000e+00                0                1                0
    5.6812702e-02    1.9107868e-02   -8.3071602e-02   -1.3592831e-02    2.4057995e-02   -5.0732969e+00    5.6698246e+02    5.4879900e-04    1.2555092e-05                0               -1      1.0000000e+00                0                1                0
    5.9114826e-02    1.7406760e-02   -8.2942662e-02   -9.8142174e-02   -6.9710478e-02   -5.4569862e+00    5.9617626e+02    5.1059964e-04    2.2206163e-05                0               -1      1.0000000e+00                0                1                0
    5.8182913e-02    1.8343132e-02   -8.2382624e-02   -3.9249928e-01   -4.5585771e-02   -5.1106050e+00    5.9042767e+02    4.2731301e-04    1.9792576e-05                0               -1      1.0000000e+00                0                1                0
    5.1604078e-02    1.9390798e-02   -7.5933714e-02   -1.1877773e-01   -2.6534977e-04   -4.6210805e+00    5.9026732e+02    5.6048403e-04    1.7566063e-05                0               -1      1.0000000e+00                0                1                0
    6.0023751e-02    2.0208864e-02   -7.4191497e-02    7.9197011e-02   -1.9582906e-02   -4.5572747e+00    5.5985490e+02    4.9395846e-04    1.3066978e-05                0               -1      1.0000000e+00                0                1                0
    5.9759820e-02    2.0897157e-02   -7.1312549e-02   -1.9088585e-02    1.2943658e-01   -4.4073487e+00    5.6300914e+02    5.3178797e-04    1.4161670e-05                0               -1      1.0000000e+00                0                1                0
    6.0014691e-02    2.0157122e-02   -7.0251029e-02   -2.4744258e-01    6.2541472e-01   -4.5805731e+00    6.2341797e+02    3.0781882e-04    4.5484129e-05                0               -1      1.0000000e+00                0                1                0
    5.6289290e-02    2.0895706e-02   -7.7813013e-02    1.2919298e-01   -9.9517955e-04   -4.7431569e+00    5.8610557e+02    5.0186425e-04    2.0108648e-05                0               -1      1.0000000e+00                0                1                0
    5.8848797e-02    2.3274160e-02   -7.7866614e-02    2.0159131e-02   -2.3677038e-01   -4.9209495e+00    5.9096207e+02    4.9439566e-04    2.0892137e-05                0               -1      1.0000000e+00                0                1                0
    5.9278343e-02    2.1871802e-02   -7.7611908e-02    1.2391764e-01   -1.9060374e-01   -4.7680946e+00    5.7176873e+02    5.2976606e-04    1.5936460e-05                0               -1      1.0000000e+00                0                1                0
    5.6717600e-02    2.0252743e-02   -7.7342556e-02   -1.9108333e-01   -1.5775354e-01   -4.6431739e+00    5.6334879e+02    5.5656511e-04    1.3903175e-05                0               -1      1.0000000e+00                0                1                0
    5.7788303e-02    2.1143036e-02   -7.6875498e-02   -9.0749764e-03    2.5207373e-01   -4.8305910e+00    5.9709141e+02    4.6533871e-04    2.3360786e-05                0               -1      1.0000000e+00                0                1                0
    5.6286742e-02    2.0089265e-02   -7.6674369e-02   -2.7501079e-02   -1.0265484e-01   -4.6215964e+00    5.6238318e+02    5.0208934e-04    1.3349867e-05                0               -1      1.0000000e+00                0                1                0
    5.9307469e-02    2.0354841e-02   -7.6708213e-02    3.7169216e-02   -1.0457244e-01   -4.6058250e+00    5.5452845e+02    5.2805623e-04    1.1586097e-05                0               -1      1.0000000e+00                0                1                0
    5.7280196e-02    2.1221228e-02   -7.6600431e-02    4.4835171e-02    8.8275151e-02   -4.7808202e+00    5.6469687e+02    5.9880215e-04    1.4220715e-05                0               -1      1.0000000e+00                0                1                0
    5.6717529e-02    2.1224545e-02   -7.6166947e-02    1.0194381e-01    3.1048678e-02   -4.7017805e+00    5.9247095e+02    5.0862357e-04    2.2211219e-05                0               -1      1.0000000e+00                0                1                0
    5.8222151e-02    2.0173081e-02   -7.6094374e-02   -2.2289698e-01    7.0480694e-02   -4.8333582e+00    6.0707835e+02    5.1391307e-04    2.7970357e-05                0               -1      1.0000000e+00                0                1                0
    5.6698106e-02    2.0022216e-02   -7.5931534e-02   -1.5367077e-01   -2.4873316e-01   -4.6564090e+00    5.5573846e+02    4.8059154e-04    1.1396837e-05                0               -1      1.0000000e+00                0                1                0
    5.8994278e-02    2.0632350e-02   -7.5638926e-02   -1.1830378e-01    4.2085225e-02   -4.6098829e+00    5.8133078e+02    5.7142913e-04    1.8538037e-05                0               -1      1.0000000e+00                0                1                0
    5.9015627e-02    2.0107481e-02   -7.5406852e-02    3.5967202e-02    3.6639335e-02   -4.9218646e+00    5.8203246e+02    5.9765401e-04    1.8041946e-05                0               -1      1.0000000e+00                0                1                0
    5.7082667e-02    2.0241187e-02   -7.5027559e-02    6.2710879e-02   -7.4474232e-02   -4.4666792e+00    5.5094846e+02    5.6971901e-04    1.0356031e-05                0               -1      1.0000000e+00                0                1                0
    5.8677298e-02    2.0436556e-02   -7.5081740e-02    5.8180045e-02    1.8778791e-01   -4.5398816e+00    5.8026163e+02    5.1742461e-04    1.7868862e-05                0               -1      1.0000000e+00                0                1                0
    5.7203097e-02    2.0092565e-02   -7.4933467e-02   -5.1739819e-02   -2.6099647e-01   -4.5619553e+00    5.5753281e+02    5.4397305e-04    1.2311359e-05                0               -1      1.0000000e+00                0                1                0
    5.7453467e-02    2.0119822e-02   -7.4782347e-02   -1.8716001e-01    1.1738586e-02   -4.5895461e+00    5.7917747e+02    5.6217806e-04    1.7510728e-05                0               -1      1.0000000e+00                0                1                0
    5.8850800e-02    2.2328661e-02   -7.4545577e-02   -2.8074006e-02    2.4191383e-01   -4.6155405e+00    6.0954656e+02    5.2369329e-04    3.0229378e-05                0               -1      1.0000000e+00                0                1                0
    5.4938446e-02    2.0675553e-02   -7.5826976e-02   -2.0937353e-01    1.1544255e-01   -4.6514795e+00    5.6917112e+02    6.0552934e-04    1.2174969e-05                0               -1      1.0000000e+00                0                1                0
    5.3694418e-02    2.0210713e-02   -7.4685792e-02    2.6030622e-01   -1.9129933e-01   -4.2803739e+00    5.7197605e+02    5.3673055e-04    1.3189801e-05                0               -1      1.0000000e+00                0                1                0
    5.5503543e-02    2.0356018e-02   -7.4562504e-02    9.8010452e-03   -2.6559816e-01   -4.8588765e+00    5.8518174e+02    5.3512122e-04    1.8619287e-05                0               -1      1.0000000e+00                0                1                0
    5.9993881e-02    1.9739024e-02   -8.1670967e-02   -1.4987332e-01   -3.6088964e-02   -4.9003047e+00    5.8177061e+02    6.0532287e-04    1.7451126e-05                0               -1      1.0000000e+00                0                1                0
    6.0206020e-02    1.9818410e-02   -7.9188436e-02    8.6707653e-02    3.1555403e-02   -5.0186993e+00    5.9765179e+02    5.3437907e-04    2.2391886e-05                0               -1      1.0000000e+00                0                1                0
    6.0587820e-02    1.6931886e-02   -7.8936488e-02   -9.6994063e-02    2.1813089e-01   -4.9478663e+00    5.8680520e+02    5.1854982e-04    1.8541283e-05                0               -1      1.0000000e+00                0                1                0
    6.0026458e-02    1.8888720e-02   -7.9043106e-02    4.9536591e-02   -1.0495633e-01   -5.0195566e+00    5.6324777e+02    5.5142640e-04    1.1537403e-05                0               -1      1.0000000e+00                0                1                0
    5.9909658e-02    2.0139988e-02   -6.9704914e-02   -1.4522907e-02   -1.3718603e-01   -4.3157521e+00    5.6107756e+02    5.5117410e-04    1.3469667e-05                0               -1      1.0000000e+00                0                1                0
    5.9920910e-02    2.0323209e-02   -6.9455247e-02   -1.8861571e-01    1.6684371e-01   -4.4030888e+00    5.8828757e+02    4.4003014e-04    2.0170340e-05                0               -1      1.0000000e+00                0                1                0
    5.9785490e-02    2.1333971e-02   -6.9538540e-02    2.0981647e-01   -6.1750178e-01   -4.4854521e+00    6.1387891e+02    4.5934602e-04    3.4813179e-05                0               -1      1.0000000e+00                0                1                0
    6.0110954e-02    2.0020526e-02   -6.7779075e-02   -2.5976894e-02    2.7385641e-01   -4.5134433e+00    5.7898660e+02    4.9951396e-04    1.5970700e-05                0               -1      1.0000000e+00                0                1                0
    5.8829362e-02    2.0466701e-02   -7.3778267e-02    1.4377149e-01   -1.0971626e-01   -4.4371083e+00    5.7576495e+02    4.6012015e-04    1.7267027e-05                0               -1      1.0000000e+00                0                1                0
    5.6577944e-02    2.1727786e-02   -7.3975468e-02   -7.1091831e-02    2.0518935e-01   -4.6663792e+00    5.9429142e+02    4.3156895e-04    2.2259271e-05                0               -1      1.0000000e+00                0                1                0
    5.9599685e-02    2.0351295e-02   -7.3650519e-02    3.9013677e-02    1.2812127e-01   -4.5528278e+00    5.7194662e+02    4.9577743e-04    1.5843708e-05                0               -1      1.0000000e+00                0                1                0
    5.8446733e-02    2.0259700e-02   -7.3850207e-02   -3.9634552e-02    3.8205908e-02   -4.7089034e+00    5.9386195e+02    4.9791541e-04    2.1480522e-05                0               -1      1.0000000e+00                0                1                0
    5.8443565e-02    2.0184270e-02   -7.3187602e-02   -7.7806915e-02   -1.7992857e-01   -4.2535258e+00    5.5451295e+02    5.1155807e-04    1.1674825e-05                0               -1      1.0000000e+00                0                1                0
    5.7580430e-02    2.1057665e-02   -7.3577917e-02   -2.1106041e-01   -5.8866358e-02   -4.7209361e+00    5.6155248e+02    5.9194399e-04    1.3150079e-05                0               -1      1.0000000e+00                0                1                0
    5.8244694e-02    2.0671923e-02   -7.3265634e-02    7.7165977e-02   -1.3135295e-01   -4.4800706e+00    5.7038950e+02    5.1784635e-04    1.5433439e-05                0               -1      1.0000000e+00                0                1                0
    5.9152536e-02    2.0243628e-02   -7.3107093e-02   -1.1849367e-01   -1.6071004e-01   -4.4768957e+00    5.6825534e+02    5.6198476e-04    1.5391248e-05                0               -1      1.0000000e+00                0                1                0
    5.8292718e-02    2.0274983e-02   -7.2827328e-02   -2.6284559e-01    8.6285705e-02   -4.6680567e+00    5.6644772e+02    4.9850665e-04    1.4191246e-05                0               -1      1.0000000e+00                0                1                0
    5.8424904e-02    2.1444168e-02   -7.2758169e-02   -2.7104388e-01    9.3773141e-02   -4.6548646e+00    6.0546861e+02    4.9115733e-04    2.7830606e-05                0               -1      1.0000000e+00                0                1                0
    5.7756779e-02    2.0101127e-02   -7.2748225e-02   -1.0968814e-01   -1.4158561e-01   -4.6269548e+00    5.6897175e+02    4.9879103e-04    1.5306508e-05                0               -1      1.0000000e+00                0                1                0
    5.9076087e-02    2.0396013e-02   -7.2547081e-02    1.0860132e-01   -8.4324994e-02   -4.4357041e+00    5.5290381e+02    5.6058592e-04    1.0928818e-05                0               -1      1.0000000e+00                0                1                0
    5.9688543e-02    2.0243555e-02   -7.2325777e-02   -1.2533731e-01   -1.0915606e-01   -4.4345976e+00    5.9121265e+02    5.6635482e-04    2.0807543e-05                0               -1      1.0000000e+00                0                1                0
    5.8375237e-02    2.0599759e-02   -7.2309294e-02   -1.3797666e-01    5.8000377e-02   -4.4118209e+00    5.7491049e+02    5.2741956e-04    1.6555379e-05                0               -1      1.0000000e+00                0                1                0
    5.9118937e-02    2.3006595e-02   -7.2114275e-02    2.1733602e-01   -6.7081722e-01   -4.6566496e+00    6.1892261e+02    4.9862511e-04    3.9925841e-05                0               -1      1.0000000e+00                0                1                0
    5.9571433e-02    2.0323275e-02   -7.1844071e-02   -9.8161246e-02    1.8276889e-01   -4.4664870e+00    5.7971953e+02    5.5381764e-04    1.7406012e-05                0               -1      1.0000000e+00                0                1                0
    5.8630158e-02    2.0038073e-02   -7.4057530e-02   -2.8797552e-02    1.4312673e-01   -4.5271289e+00    5.6339662e+02    5.4931998e-04    1.2291071e-05                0               -1      1.0000000e+00                0                1                0
    5.9381377e-02    2.0297744e-02   -7.1497220e-02   -1.2926014e-01   -1.7252123e-01   -4.1499163e+00    5.5658657e+02    4.3119309e-04    1.1906925e-05                0               -1      1.0000000e+00                0                1                0
    5.7828141e-02    2.0352899e-02   -7.1685582e-02   -3.5279499e-01    2.6143941e-01   -4.5375479e+00    6.0116749e+02    5.1599347e-04    2.4433089e-05                0               -1      1.0000000e+00                0                1                0
    5.8295381e-02    2.1442174e-02   -7.1690896e-02   -1.6360313e-01    8.7882760e-02   -4.6398438e+00    6.0428754e+02    4.3845994e-04    2.7017802e-05                0               -1      1.0000000e+00                0                1                0
    5.8125521e-02    2.0233891e-02   -7.1593837e-02   -1.0325784e-01   -2.9060908e-02   -4.4393483e+00    5.8014338e+02    5.3648211e-04    1.8171106e-05                0               -1      1.0000000e+00                0                1                0
    5.6709034e-02    2.0060046e-02   -7.3650576e-02   -2.2306328e-01    6.2600346e-02   -4.2665126e+00    5.6369873e+02    4.9993327e-04    1.2270934e-05                0               -1      1.0000000e+00                0                1                0
    5.9398930e-02    2.0352894e-02   -7.1171452e-02   -4.0761933e-02   -4.0582081e-02   -4.4211171e+00    5.4908666e+02    6.0021781e-04    1.0431568e-05                0               -1      1.0000000e+00                0                1                0
    5.8890841e-02    2.0603128e-02   -7.1241002e-02   -1.9140431e-01   -1.3139775e-01   -4.3968735e+00    5.6002129e+02    4.8369317e-04    1.3145622e-05                0               -1      1.0000000e+00                0                1                0
    5.8661110e-02    2.0291064e-02   -7.1133055e-02   -1.4402715e-01    8.2761838e-02   -4.3738551e+00    5.6307785e+02    5.7173918e-04    1.3849055e-05                0               -1      1.0000000e+00                0                1                0
    5.7899441e-02    2.0328351e-02   -7.1111036e-02   -2.1030316e-01    1.3032479e-01   -4.5679103e+00    5.9704142e+02    4.4445194e-04    2.2733408e-05                0               -1      1.0000000e+00                0                1                0
    5.9248393e-02    2.0424347e-02   -7.0920244e-02   -2.2789936e-01    3.5855708e-02   -4.4669840e+00    5.5219648e+02    4.5596311e-04    1.1208594e-05                0               -1      1.0000000e+00                0                1                0
    5.7939659e-02    2.0534227e-02   -7.0918099e-02   -1.7045965e-01    2.2476515e-01   -4.5042964e+00    6.0716237e+02    5.4486242e-04    2.8131062e-05                0               -1      1.0000000e+00                0                1                0
    5.8411746e-02    2.1357869e-02   -7.0839599e-02   -9.6612189e-02    1.2671169e-01   -4.5799044e+00    5.9054821e+02    4.9892664e-04    2.1509268e-05                0               -1      1.0000000e+00                0                1                0
    5.9051040e-02    2.0765548e-02   -7.0638959e-02   -7.0276588e-02    8.2657445e-02   -4.4567771e+00    5.8362220e+02    5.9811326e-04    1.8732012e-05                0               -1      1.0000000e+00                0                1                0
    5.8195061e-02    2.0964253e-02   -7.0630823e-02   -2.2556800e-01   -2.0724128e-02   -4.4961045e+00    5.8059439e+02    4.9425919e-04    1.8411344e-05                0               -1      1.0000000e+00                0                1                0
    5.8786394e-02    2.3710487e-02   -7.0767505e-02    1.6285217e-01   -4.2678666e-01   -4.5477215e+00    6.0345198e+02    5.0804584e-04    2.6208619e-05                0               -1      1.0000000e+00                0                1                0
    5.8399156e-02    2.0476291e-02   -7.0383478e-02   -1.9725393e-02    1.8388359e-01   -4.5214165e+00    5.8662915e+02    4.3489510e-04    1.9216579e-05                0               -1      1.0000000e+00                0                1                0
    5.6299066e-02    2.0002670e-02   -7.3250347e-02   -1.9037341e-01    1.8752186e-01   -4.5740382e+00    5.6214210e+02    4.7916234e-04    1.1299127e-05                0               -1      1.0000000e+00                0                1                0
    5.4718351e-02    2.1279044e-02   -7.4200149e-02   -3.2443765e-01   -1.3378043e-01   -4.8397813e+00    5.9794992e+02    5.5682012e-04    2.2647908e-05                0               -1      1.0000000e+00                0                1                0
    5.6022878e-02    1.9872774e-02   -8.2115385e-02    2.0509593e-02    8.1526277e-02   -4.6252351e+00    5.6201884e+02    6.5120752e-04    1.1200321e-05                0               -1      1.0000000e+00                0                1                0
    5.6123468e-02    1.9115149e-02   -8.1647907e-02    5.9373228e-03   -2.4479311e-01   -4.9035860e+00    5.6363210e+02    4.8223319e-04    1.1449326e-05                0               -1      1.0000000e+00                0                1                0
    5.7939553e-02    1.7859754e-02   -8.1927129e-02   -8.4196471e-03   -1.6009417e-01   -5.1649963e+00    5.7746316e+02    5.2319829e-04    1.5584737e-05                0               -1      1.0000000e+00                0                1                0
    5.9621668e-02    1.9017700e-02   -8.1614056e-02   -1.0334748e-01    4.2824341e-03   -4.9963102e+00    5.7910816e+02    5.4681992e-04    1.6396849e-05                0               -1      1.0000000e+00                0                1                0
    5.8398046e-02    1.8890439e-02   -8.0754784e-02    1.4525790e-03   -3.5072296e-01   -4.9636713e+00    5.6177744e+02    5.7344739e-04    1.0878645e-05                0               -1      1.0000000e+00                0                1                0
    5.8111805e-02    1.9600333e-02   -8.0674821e-02   -4.4917402e-01    2.6015762e-01   -4.9420949e+00    5.7024797e+02    5.4157373e-04    1.3764335e-05                0               -1      1.0000000e+00                0                1                0
    5.6149546e-02    1.9393482e-02   -8.0819947e-02    1.2482346e-01    2.6163518e-01   -5.2523124e+00    5.8133425e+02    4.8749159e-04    1.6546118e-05                0               -1      1.0000000e+00                0                1                0
    5.5788276e-02    1.8769086e-02   -8.0789258e-02    7.0572932e-02   -1.8645251e-01   -5.0879946e+00    5.9123632e+02    5.6433207e-04    1.9978804e-05                0               -1      1.0000000e+00                0                1                0
    5.8330504e-02    1.9841905e-02   -7.9846074e-02    5.3762048e-02    5.1453402e-02   -4.7304594e+00    5.8977859e+02    5.6453147e-04    2.0034582e-05                0               -1      1.0000000e+00                0                1                0
    5.7531883e-02    1.9054501e-02   -7.9797062e-02   -1.9635178e-01   -3.9649884e-02   -5.1092450e+00    5.9880659e+02    5.7151341e-04    2.3898297e-05                0               -1      1.0000000e+00                0                1                0
    5.9723014e-02    1.6632533e-02   -8.0364226e-02   -8.5937359e-02    7.9838055e-02   -5.0579226e+00    5.9490376e+02    3.7193957e-04    2.2139554e-05                0               -1      1.0000000e+00                0                1                0
    5.7341359e-02    1.9708091e-02   -7.9510636e-02   -8.3468995e-02    4.7702382e-02   -5.0192849e+00    5.7322653e+02    5.4466993e-04    1.4402221e-05                0               -1      1.0000000e+00                0                1                0
    5.6069030e-02    1.9346642e-02   -7.9117435e-02    5.1624241e-01    1.3981837e-01   -4.9226386e+00    5.6736293e+02    5.7132041e-04    1.1744655e-05                0               -1      1.0000000e+00                0                1                0
    5.7460379e-02    1.9553212e-02   -7.8906292e-02   -1.1208995e-01   -1.1706713e-01   -4.9697234e+00    5.7034194e+02    5.6369440e-04    1.3709564e-05                0               -1      1.0000000e+00                0                1                0
    5.8786548e-02    1.8973352e-02   -7.8277219e-02    2.9334837e-02   -1.0098908e-01   -4.4215247e+00    5.6733727e+02    6.1396144e-04    1.2709499e-05                0               -1      1.0000000e+00                0                1                0
    6.1227349e-02    1.5608720e-02   -6.4596193e-02   -1.9758184e-01    5.9755202e-01   -4.0802573e+00    6.0137008e+02    5.3965755e-04    2.2357952e-05                0               -1      1.0000000e+00                0                1                0
    6.1479280e-02    1.5081408e-02   -6.5473500e-02   -1.1548155e-01    3.5855849e-01   -4.0469595e+00    5.8335547e+02    4.8075177e-04    1.4361465e-05                0               -1      1.0000000e+00                0                1                0
    5.9939870e-02    1.8422275e-02   -7.7411175e-02   -7.8001542e-03    1.5444960e-01   -4.7407219e+00    5.5996912e+02    6.0612668e-04    9.7626289e-06                0               -1      1.0000000e+00                0                1                0
    6.0494253e-02    1.7950019e-02   -7.6082513e-02   -1.4682936e-01    2.7078096e-02   -4.7468783e+00    5.6810973e+02    4.7407279e-04    1.3270668e-05                0               -1      1.0000000e+00                0                1                0
    5.9777646e-02    1.6100605e-02   -7.5904012e-02   -2.8122531e-01   -1.1974447e-01   -4.5661322e+00    5.6291537e+02    5.1755462e-04    1.1229294e-05                0               -1      1.0000000e+00                0                1                0
    6.0075884e-02    1.8034248e-02   -7.5296549e-02   -2.4599473e-01    2.3385688e-01   -4.8214022e+00    5.6485201e+02    4.3249800e-04    1.2107580e-05                0               -1      1.0000000e+00                0                1                0
    6.0093365e-02    1.8485399e-02   -7.4843458e-02    1.0974175e-01   -7.3470053e-02   -4.3342998e+00    5.6163095e+02    5.4916546e-04    1.1135294e-05                0               -1      1.0000000e+00                0                1                0
    6.0280216e-02    1.8287517e-02   -7.4330490e-02   -2.1890291e-01    2.9748087e-01   -4.6659811e+00    5.7180706e+02    5.2642447e-04    1.4407800e-05                0               -1      1.0000000e+00                0                1                0
    5.3397223e-02    1.9554574e-02   -8.0978045e-02    1.7645218e-01   -2.8459197e-01   -4.8468087e+00    5.7694952e+02    5.6060876e-04    1.4881434e-05                0               -1      1.0000000e+00                0                1                0
    5.9588402e-02    1.7481071e-02   -7.8064881e-02    3.0729757e-02   -4.2414992e-02   -4.8339229e+00    5.6552258e+02    6.0747332e-04    1.2467142e-05                0               -1      1.0000000e+00                0                1                0
    5.5990605e-02    1.9325140e-02   -7.7773748e-02   -2.5665574e-01   -1.2829661e-01   -4.8078607e+00    5.8454286e+02    6.0745248e-04    1.7750488e-05                0               -1      1.0000000e+00                0                1                0
    5.9428718e-02    1.6491123e-02   -7.7594908e-02   -9.1418783e-02    5.5565622e-02   -4.8605711e+00    5.8266571e+02    5.4596453e-04    1.7123510e-05                0               -1      1.0000000e+00                0                1                0
    5.7589259e-02    1.9278867e-02   -7.7437371e-02   -3.4256678e-01    8.1137277e-02   -4.9262987e+00    6.1078373e+02    4.3123485e-04    3.0353977e-05                0               -1      1.0000000e+00                0                1                0
    5.9034024e-02    1.8933793e-02   -7.7263123e-02    1.2476109e-01    7.7148773e-02   -4.7468561e+00    5.6641692e+02    4.5865317e-04    1.2253529e-05                0               -1      1.0000000e+00                0                1                0
    5.7994964e-02    1.9614850e-02   -7.7324463e-02   -1.0567654e-01    1.3298345e-01   -4.9176795e+00    6.1392750e+02    5.2021660e-04    3.3188791e-05                0               -1      1.0000000e+00                0                1                0
    5.7719719e-02    1.9085315e-02   -7.7255486e-02   -4.3968141e-01   -4.2956795e-02   -5.1656913e+00    5.5908537e+02    6.2683841e-04    9.8932508e-06                0               -1      1.0000000e+00                0                1                0
    5.7273638e-02    1.9488557e-02   -7.6781292e-02    2.7205648e-03    2.4412488e-01   -5.0082814e+00    5.9233027e+02    4.3852011e-04    2.0567593e-05                0               -1      1.0000000e+00                0                1                0
    5.8382076e-02    1.6393404e-02   -7.6128970e-02   -2.6282029e-01    2.8756697e-02   -4.6838616e+00    5.6523595e+02    5.9256761e-04    1.2116564e-05                0               -1      1.0000000e+00                0                1                0
    5.6454308e-02    1.9728517e-02   -7.5781702e-02   -9.1656281e-02    2.1697269e-01   -4.4880073e+00    5.6043673e+02    5.3755977e-04    1.0607658e-05                0               -1      1.0000000e+00                0                1                0
    5.9314964e-02    1.9136844e-02   -7.5745436e-02   -1.3592285e-01   -9.0594142e-02   -4.6733922e+00    5.6171812e+02    4.7455989e-04    1.1112796e-05                0               -1      1.0000000e+00                0                1                0
    5.6565387e-02    1.9031635e-02   -7.5660715e-02   -1.3639388e-01    1.7862806e-02   -4.6985829e+00    5.6476913e+02    5.5854439e-04    1.1919348e-05                0               -1      1.0000000e+00                0                1                0
    5.5940951e-02    1.9972115e-02   -7.5741229e-02   -2.2659559e-01    7.8378810e-02   -4.8588705e+00    5.5524918e+02    5.3956204e-04    1.0670333e-05                0               -1      1.0000000e+00                0                1                0
    5.6292863e-02    1.9895951e-02   -7.5506772e-02    5.1114969e-02   -1.9803141e-01   -4.8078267e+00    5.5637023e+02    4.8475876e-04    1.1192172e-05                0               -1      1.0000000e+00                0                1                0
    5.8750235e-02    1.8485893e-02   -7.5423217e-02   -7.9732889e-02   -1.5441349e-01   -4.7861204e+00    5.6987311e+02    4.4545710e-04    1.3723565e-05                0               -1      1.0000000e+00                0                1                0
    5.9460082e-02    1.7726949e-02   -7.5323751e-02   -7.6721053e-02    1.8450646e-01   -4.6473835e+00    5.7991865e+02    1.5925786e-04    1.6805835e-05                0               -1      1.0000000e+00                0                1                0
    5.8451760e-02    1.8805810e-02   -7.5363798e-02   -1.9659607e-01    1.3776240e-01   -4.9212175e+00    5.9334928e+02    4.9513043e-04    2.1126052e-05                0               -1      1.0000000e+00                0                1                0
    5.8505144e-02    1.8946430e-02   -7.4971717e-02    4.3053426e-02   -3.6438070e-02   -4.5519929e+00    5.6493079e+02    5.9943096e-04    1.2045399e-05                0               -1      1.0000000e+00                0                1                0
    5.8790876e-02    1.8820315e-02   -7.4985230e-02   -2.4347984e-01    3.6807923e-01   -4.9354865e+00    5.9709686e+02    4.9904132e-04    2.0779116e-05                0               -1      1.0000000e+00                0                1                0
    5.7657826e-02    1.8602888e-02   -7.4798141e-02   -2.4027379e-01    1.5403455e-01   -4.7706283e+00    5.9252394e+02    4.3947687e-04    2.0511454e-05                0               -1      1.0000000e+00                0                1                0
    5.9118458e-02    1.6860246e-02   -7.4569490e-02   -9.4048649e-03   -2.9883453e-02   -4.5986295e+00    5.6790581e+02    5.5498519e-04    1.3214861e-05                0               -1      1.0000000e+00                0                1                0
    5.3882063e-02    1.8314094e-02   -7.8170913e-02    2.6417954e-01   -5.4448251e-01   -4.8155110e+00    5.6646118e+02    6.2770354e-04    1.1193703e-05                0               -1      1.0000000e+00                0                1                0
    5.2217819e-02    1.8686444e-02   -7.7586238e-02    2.0966392e-03   -4.8383701e-01   -4.4253329e+00    5.7249657e+02    5.5070814e-04    1.3288031e-05                0               -1      1.0000000e+00                0                1                0
    5.3788590e-02    1.9860601e-02   -7.7825957e-02   -2.3736833e-02    2.3728715e-01   -5.0637016e+00    5.7985711e+02    5.7484594e-04    1.5608898e-05                0               -1      1.0000000e+00                0                1                0
    5.2000846e-02    1.9545548e-02   -7.7131362e-02    7.3054116e-02    2.4159285e-01   -4.4192771e+00    5.7034596e+02    6.1366218e-04    1.2605480e-05                0               -1      1.0000000e+00                0                1                0
    5.4661482e-02    1.8853764e-02   -7.7346351e-02   -1.7873094e-02   -3.9904818e-01   -4.7976334e+00    5.7672465e+02    6.3820661e-04    1.4821605e-05                0               -1      1.0000000e+00                0                1                0
    5.1771295e-02    1.7985328e-02   -7.7216924e-02   -4.3436874e-01   -1.8561286e-01   -4.7227254e+00    5.8018086e+02    4.9655238e-04    1.5853408e-05                0               -1      1.0000000e+00                0                1                0
    5.3921678e-02    1.8382772e-02   -7.6229613e-02   -2.7598490e-02    2.0528779e-01   -4.7421005e+00    5.6670322e+02    5.3398769e-04    1.1388202e-05                0               -1      1.0000000e+00                0                1                0
    5.3635257e-02    1.9766369e-02   -7.6216265e-02    5.1249314e-02   -2.2966670e-01   -4.8216695e+00    5.8697032e+02    6.0441301e-04    1.7542851e-05                0               -1      1.0000000e+00                0                1                0
    5.4376146e-02    1.8530978e-02   -7.5441450e-02   -3.6600026e-01   -5.7399140e-02   -4.7087961e+00    5.6750840e+02    4.6525547e-04    1.1398921e-05                0               -1      1.0000000e+00                0                1                0
    6.0511055e-02    1.8675786e-02   -7.3593215e-02   -1.4464491e-01    4.0570745e-01   -4.7844223e+00    6.2321484e+02    1.9918977e-04    6.1552477e-05                0               -1      1.0000000e+00                0                1                0
    6.0038834e-02    1.9646298e-02   -7.3439758e-02   -3.1066933e-01    1.1131803e-01   -4.6302553e+00    5.7255173e+02    5.2682085e-04    1.4487631e-05                0               -1      1.0000000e+00                0                1                0
    6.0692690e-02    1.6269450e-02   -7.3470309e-02   -1.9712348e-01    1.9482521e-02   -4.5235662e+00    5.8778707e+02    5.0460674e-04    1.9009467e-05                0               -1      1.0000000e+00                0                1                0
    6.0045356e-02    1.9661276e-02   -7.3200183e-02    1.5556242e-01   -9.1322650e-02   -4.5868918e+00    5.5901651e+02    5.4471025e-04    1.0162820e-05                0               -1      1.0000000e+00                0                1                0
    6.0047665e-02    1.8814996e-02   -7.3222539e-02   -6.9225475e-02    2.8850939e-01   -4.6953965e+00    5.8095861e+02    5.7966044e-04    1.6625496e-05                0               -1      1.0000000e+00                0                1                0
    6.0120561e-02    1.8501578e-02   -7.2764535e-02   -8.8552506e-02    2.1951369e-01   -4.6831083e+00    5.9309550e+02    5.2868971e-04    2.1128512e-05                0               -1      1.0000000e+00                0                1                0
    6.0210627e-02    1.7236226e-02   -7.2714566e-02   -1.5598852e-03   -1.3286369e-01   -4.6103314e+00    5.7155986e+02    5.7843703e-04    1.4433065e-05                0               -1      1.0000000e+00                0                1                0
    6.0366635e-02    1.8704454e-02   -7.2379028e-02    1.3219378e-01    8.8076140e-02   -4.3626738e+00    5.6078519e+02    4.9414836e-04    1.0837095e-05                0               -1      1.0000000e+00                0                1                0
    5.9806759e-02    1.8552700e-02   -7.2304641e-02   -1.5430783e-01    1.9693615e-01   -4.0945542e+00    5.6276542e+02    5.1651348e-04    1.1297331e-05                0               -1      1.0000000e+00                0                1                0
    6.0334964e-02    1.8721068e-02   -7.2507704e-02    1.2031081e-01    6.4058803e-02   -4.6475035e+00    5.6674414e+02    5.5617823e-04    1.2391204e-05                0               -1      1.0000000e+00                0                1                0
    5.9896299e-02    1.9963372e-02   -7.1573481e-02   -1.0596366e-01    8.1833639e-02   -4.3157418e+00    5.6254133e+02    5.1209963e-04    1.2944332e-05                0               -1      1.0000000e+00                0                1                0
    6.0108717e-02    1.9329335e-02   -7.1583000e-02   -1.2127678e-01    2.1340746e-01   -4.5645940e+00    6.0959329e+02    4.8984524e-04    2.9265361e-05                0               -1      1.0000000e+00                0                1                0
    5.9770594e-02    1.9779837e-02   -7.1491248e-02   -1.6265713e-01    1.4622619e-01   -4.8074063e+00    5.8899423e+02    5.2390276e-04    1.9084202e-05                0               -1      1.0000000e+00                0                1                0
    6.0703692e-02    1.7403876e-02   -7.1327118e-02   -1.1355726e-01    4.5333755e-01   -4.5168879e+00    6.1384729e+02    4.4234260e-04    3.2221058e-05                0               -1      1.0000000e+00                0                1                0
    6.0108258e-02    1.9177486e-02   -7.1197896e-02   -1.8209456e-01    1.1026881e-02   -4.4446774e+00    5.6765441e+02    5.8558291e-04    1.2959358e-05                0               -1      1.0000000e+00                0                1                0
    5.9756040e-02    1.9469153e-02   -7.3260642e-02    2.0535273e-02   -7.8012858e-02   -4.4489588e+00    5.6013724e+02    5.4769074e-04    1.0772932e-05                0               -1      1.0000000e+00                0                1                0
    6.0036231e-02    1.9785135e-02   -7.0296262e-02    6.5063181e-04    3.1540702e-02   -4.1853692e+00    5.6385481e+02    5.6193359e-04    1.1649971e-05                0               -1      1.0000000e+00                0                1                0
    6.0060120e-02    1.9732897e-02   -7.0307638e-02   -2.5755812e-01    2.2947769e-01   -4.4543995e+00    5.9735808e+02    4.5656113e-04    2.2370728e-05                0               -1      1.0000000e+00                0                1                0
    6.0753391e-02    1.7223854e-02   -7.0388863e-02   -1.2667096e-01    3.1712545e-01   -4.5216895e+00    5.9811121e+02    4.1922404e-04    2.3026462e-05                0               -1      1.0000000e+00                0                1                0
    6.0552923e-02    1.8076238e-02   -7.0325563e-02   -2.7372133e-01    2.1966707e-01   -4.4399034e+00    5.8284699e+02    4.6192188e-04    1.7625050e-05                0               -1      1.0000000e+00                0                1                0
    5.8454103e-02    2.0780530e-02   -6.9905848e-02   -4.8068460e-02    1.1756345e-01   -4.4425734e+00    5.7389466e+02    4.9954233e-04    1.6058270e-05                0               -1      1.0000000e+00                0                1                0
    5.7347847e-02    2.0749753e-02   -6.9864444e-02   -3.0342262e-01    9.2042037e-02   -4.6448099e+00    5.9628473e+02    5.6233520e-04    2.1899512e-05                0               -1      1.0000000e+00                0                1                0
    5.9083623e-02    2.2222108e-02   -6.9461133e-02    7.6104447e-02   -4.5523528e-01   -4.3785638e+00    5.9294697e+02    4.9811958e-04    2.2734958e-05                0               -1      1.0000000e+00                0                1                0
    5.9249722e-02    2.0261861e-02   -6.9545831e-02    1.5552720e-02    6.3665842e-02   -4.3724395e+00    5.8332549e+02    5.0614351e-04    1.8324568e-05                0               -1      1.0000000e+00                0                1                0
    5.6909202e-02    2.0095243e-02   -6.9345789e-02   -2.3781608e-01   -6.2830588e-02   -4.4991939e+00    5.5391996e+02    5.5296857e-04    1.0950160e-05                0               -1      1.0000000e+00                0                1                0
    5.7948541e-02    2.0675400e-02   -6.9226981e-02   -1.8554711e-01    1.4526814e-01   -4.2752363e+00    5.9521151e+02    5.8052934e-04    2.2732618e-05                0               -1      1.0000000e+00                0                1                0
    5.7725969e-02    2.1222736e-02   -6.9339190e-02   -2.9537281e-01    1.4150072e-03   -4.5219807e+00    6.0092280e+02    4.5109605e-04    2.4758114e-05                0               -1      1.0000000e+00                0                1                0
    5.8695885e-02    2.0159407e-02   -6.9511929e-02   -1.9918279e-01   -8.7134412e-02   -4.4522337e+00    5.7868827e+02    4.7099351e-04    1.7420452e-05                0               -1      1.0000000e+00                0                1                0
    5.9096850e-02    2.0109348e-02   -6.9237638e-02   -2.6219397e-02    2.6727019e-02   -4.2907375e+00    5.7027639e+02    5.9595837e-04    1.5263881e-05                0               -1      1.0000000e+00                0                1                0
    5.9516673e-02    2.0996535e-02   -6.9400215e-02   -2.2852291e-01    3.1457015e-01   -4.4280872e+00    6.0845271e+02    4.2786555e-04    2.8828504e-05                0               -1      1.0000000e+00                0                1                0
    5.8273493e-02    2.1089261e-02   -6.9184394e-02   -9.0359415e-02    1.3305862e-01   -4.5319645e+00    5.9706280e+02    5.6088460e-04    2.3579539e-05                0               -1      1.0000000e+00                0                1                0
    5.8061957e-02    2.0352791e-02   -6.9096958e-02   -2.3484727e-01   -1.3871212e-01   -4.3915443e+00    5.8607146e+02    5.8661219e-04    2.0175239e-05                0               -1      1.0000000e+00                0                1                0
    5.8085929e-02    2.0682404e-02   -6.9062764e-02   -1.9122681e-01    2.0519886e-01   -4.3269528e+00    5.9549551e+02    5.0056052e-04    2.2289587e-05                0               -1      1.0000000e+00                0                1                0
    5.8245928e-02    2.0578100e-02   -6.8986105e-02   -1.3423343e-01    2.0482698e-01   -4.4018326e+00    5.9628031e+02    4.3335698e-04    2.2813637e-05                0               -1      1.0000000e+00                0                1                0
    5.9254032e-02    2.0356564e-02   -6.8741482e-02   -1.0153615e-01    1.1502092e-01   -4.2137908e+00    5.5476132e+02    4.8916025e-04    1.1966092e-05                0               -1      1.0000000e+00                0                1                0
    5.8440636e-02    2.0633058e-02   -6.8978979e-02   -1.7791813e-01    4.9951149e-02   -4.3775031e+00    5.8502535e+02    4.2465612e-04    1.9205212e-05                0               -1      1.0000000e+00                0                1                0
    5.9623820e-02    2.0497021e-02   -6.8996451e-02   -1.1258704e-01   -3.2529648e-02   -4.3929965e+00    5.6442847e+02    4.9989682e-04    1.3918002e-05                0               -1      1.0000000e+00                0                1                0
    5.9412021e-02    2.2083891e-02   -6.8839256e-02   -9.5108680e-02   -3.4181395e-02   -4.4936931e+00    5.8325501e+02    4.1924052e-04    1.9351707e-05                0               -1      1.0000000e+00                0                1                0
    5.6854572e-02    2.0494815e-02   -6.8767723e-02   -3.2284013e-02    1.7789697e-01   -4.2540657e+00    5.7696643e+02    5.1889942e-04    1.6588340e-05                0               -1      1.0000000e+00                0                1                0
    5.8803352e-02    2.1016050e-02   -6.8572440e-02   -1.8980705e-01    4.6095689e-02   -4.0810949e+00    5.7164178e+02    4.2128712e-04    1.6135406e-05                0               -1      1.0000000e+00                0                1                0
    5.7988460e-02    2.0925189e-02   -6.8538730e-02   -9.1087376e-02    1.6579437e-01   -4.3373362e+00    5.9849719e+02    4.6854081e-04    2.4186313e-05                0               -1      1.0000000e+00                0                1                0
    5.8715574e-02    2.0339203e-02   -6.8554556e-02   -2.1345193e-02   -3.1765249e-01   -4.1967633e+00    5.5620363e+02    6.0495284e-04    1.2418928e-05                0               -1      1.0000000e+00                0                1                0
    5.8430172e-02    2.0284749e-02   -6.8575858e-02   -2.1701536e-01    2.5242951e-01   -4.3515953e+00    5.9905948e+02    4.7766448e-04    2.3099216e-05                0               -1      1.0000000e+00                0                1                0
    5.8779140e-02    2.0880811e-02   -6.8353522e-02   -1.2501164e-01    1.5139080e-01   -4.3743662e+00    5.7610876e+02    4.9212526e-04    1.6953401e-05                0               -1      1.0000000e+00                0                1                0
    5.9585850e-02    2.0921627e-02   -6.8366886e-02    5.6275498e-02   -4.3839697e-01   -4.3635060e+00    6.0967666e+02    5.4463689e-04    3.1569231e-05                0               -1      1.0000000e+00                0                1                0
    5.9175720e-02    2.0790734e-02   -6.8093970e-02   -1.5831174e-01   -1.5904085e-01   -4.3618452e+00    5.5111467e+02    5.1230305e-04    1.0850410e-05                0               -1      1.0000000e+00                0                1                0
    5.8590567e-02    2.0274830e-02   -6.8187201e-02   -2.2675204e-01    8.0218514e-02   -4.2422579e+00    5.7258391e+02    6.0952595e-04    1.6030541e-05                0               -1      1.0000000e+00                0                1                0
    5.7673254e-02    2.0622523e-02   -6.7958483e-02   -2.5084523e-01    1.7485964e-01   -4.3791452e+00    6.0933391e+02    4.4479570e-04    2.9398415e-05                0               -1      1.0000000e+00                0                1                0
    5.8359385e-02    2.3959443e-02   -6.7910649e-02   -3.2539453e-01    2.6182892e-01   -4.3867593e+00    5.9991736e+02    5.5498026e-04    2.5549553e-05                0               -1      1.0000000e+00                0                1                0
    5.9350444e-02    2.1802456e-02   -6.8049476e-02   -2.6863400e-01    2.7516888e-01   -4.5115962e+00    5.8745956e+02    4.8530289e-04    2.0270355e-05                0               -1      1.0000000e+00                0                1                0
    5.7399376e-02    2.1032866e-02   -6.8008266e-02   -2.1374263e-01    3.0428852e-01   -4.3188908e+00    6.1683828e+02    5.3021376e-04    3.6304387e-05                0               -1      1.0000000e+00                0                1                0
    5.8272845e-02    2.0264845e-02   -6.8073949e-02   -1.7295802e-01    1.2976324e-01   -4.3914273e+00    6.0432444e+02    5.0941687e-04    2.6604986e-05                0               -1      1.0000000e+00                0                1                0
    5.8354906e-02    2.0483042e-02   -6.7729622e-02   -1.7742846e-01   -9.6458518e-02   -4.3031980e+00    5.6042488e+02    4.6257283e-04    1.3544739e-05                0               -1      1.0000000e+00                0                1                0
    5.7539827e-02    2.0741426e-02   -6.7826891e-02   -4.1014175e-01    7.5240002e-02   -4.1854857e+00    5.8116514e+02    4.4357872e-04    1.8260993e-05                0               -1      1.0000000e+00                0                1                0
    5.8516799e-02    2.0235924e-02   -6.7780606e-02   -3.3461646e-01    1.6173080e-01   -4.3073023e+00    6.1218263e+02    5.3731696e-04    3.0894765e-05                0               -1      1.0000000e+00                0                1                0
    5.7407660e-02    2.0122880e-02   -6.8491631e-02   -2.4287258e-01    3.0967926e-01   -4.3291572e+00    6.1863273e+02    5.2649568e-04    3.9848658e-05                0               -1      1.0000000e+00                0                1                0
    5.7868614e-02    2.0521583e-02   -6.7582057e-02   -2.8259644e-01    2.6328347e-01   -4.2768103e+00    6.1689125e+02    4.4590574e-04    3.6167090e-05                0               -1      1.0000000e+00                0                1                0
    5.9193224e-02    2.0140136e-02   -6.7621436e-02   -1.6138109e-01    3.5731886e-01   -4.3277306e+00    5.7968088e+02    5.5451564e-04    1.6990563e-05                0               -1      1.0000000e+00                0                1                0
    5.8332655e-02    2.0188437e-02   -6.7350617e-02   -8.8533890e-02    2.8816132e-02   -4.2073838e+00    5.7922391e+02    5.7326301e-04    1.7272237e-05                0               -1      1.0000000e+00                0                1                0
    5.7673884e-02    2.0568194e-02   -6.7411004e-02   -3.1328565e-01    4.0330054e-01   -4.2622052e+00    6.1791866e+02    4.3419640e-04    3.5257731e-05                0               -1      1.0000000e+00                0                1                0
    5.8689143e-02    2.0054700e-02   -6.7232109e-02    1.0256235e-01   -2.3451180e-02   -3.8056609e+00    5.5660308e+02    4.6385622e-04    1.1314706e-05                0               -1      1.0000000e+00                0                1                0
    5.9612301e-02    2.1554715e-02   -6.7139089e-02   -1.3922043e-01    3.7778859e-01   -4.3923285e+00    6.1643542e+02    4.6622724e-04    3.5227563e-05                0               -1      1.0000000e+00                0                1                0
    5.9163180e-02    2.0057354e-02   -6.8797104e-02   -1.6803737e-01    3.1584936e-01   -4.2353644e+00    5.8628747e+02    4.8612633e-04    1.8863788e-05                0               -1      1.0000000e+00                0                1                0
    5.8173154e-02    2.0494335e-02   -6.6870601e-02   -1.8866901e-01    2.1445735e-01   -4.2072879e+00    5.7698833e+02    4.4260509e-04    1.6917390e-05                0               -1      1.0000000e+00                0                1                0
    5.9242542e-02    2.1966065e-02   -6.6880150e-02   -1.1329111e-01   -3.4174394e-02   -4.2953589e+00    5.8251379e+02    5.1441157e-04    1.8960772e-05                0               -1      1.0000000e+00                0                1                0
    5.7944430e-02    2.0384823e-02   -6.6826085e-02   -1.5980444e-01    2.1181479e-01   -4.3018874e+00    6.0055263e+02    4.2985104e-04    2.4600090e-05                0               -1      1.0000000e+00                0                1                0
    5.9000409e-02    2.3206945e-02   -6.6716069e-02    1.8375268e-01   -3.7303519e-01   -4.2288958e+00    5.8895971e+02    4.9310635e-04    2.0921917e-05                0               -1      1.0000000e+00                0                1                0
    5.7914301e-02    2.0432065e-02   -6.6688723e-02   -1.1965476e-01    2.0655665e-01   -4.2484575e+00    6.0248131e+02    4.5956506e-04    2.4724272e-05                0               -1      1.0000000e+00                0                1                0
    5.9493525e-02    2.0044431e-02   -6.6483527e-02    5.1639325e-02    3.1217705e-01   -4.1590361e+00    5.7140618e+02    4.5141057e-04    1.3727545e-05                0               -1      1.0000000e+00                0                1                0
    5.8276973e-02    2.0276019e-02   -6.6317134e-02   -1.6234426e-01    2.9520271e-01   -4.1911786e+00    5.9507995e+02    4.7955975e-04    2.1733671e-05                0               -1      1.0000000e+00                0                1                0
    5.9844896e-02    2.0637215e-02   -6.3755612e-02   -1.0931541e-01    3.0482174e-01   -4.0115485e+00    5.9974586e+02    5.0781244e-04    2.3704781e-05                0               -1      1.0000000e+00                0                1                0
    5.9876707e-02    2.1097648e-02   -6.3747504e-02   -1.8227824e-01    3.4069173e-01   -4.0891334e+00    6.0911881e+02    4.9500522e-04    2.9289644e-05                0               -1      1.0000000e+00                0                1                0
    5.9960965e-02    2.0746051e-02   -6.4907938e-02   -6.1972163e-02    4.3377243e-01   -4.1434401e+00    6.0731893e+02    4.6627997e-04    2.7335406e-05                0               -1      1.0000000e+00                0                1                0
    5.9848946e-02    2.1174643e-02   -6.5414230e-02   -2.0817432e-01    5.4480235e-01   -4.2691621e+00    6.1495586e+02    4.8890061e-04    3.3332813e-05                0               -1      1.0000000e+00                0                1                0
    5.9885618e-02    2.0376911e-02   -6.6187753e-02   -3.8591017e-02    1.1173122e-02   -3.8534787e+00    5.5138801e+02    6.3255865e-04    1.1000418e-05                0               -1      1.0000000e+00                0                1                0
    5.9073398e-02    1.8742231e-02   -7.4191692e-02   -9.0623436e-02    1.3604219e-01   -4.5500747e+00    5.6487899e+02    4.7356047e-04    1.2270429e-05                0               -1      1.0000000e+00                0                1                0
    5.8936867e-02    1.8079632e-02   -7.4197994e-02   -2.3390030e-01   -1.9816120e-02   -4.6353415e+00    5.8077868e+02    5.8679819e-04    1.6811055e-05                0               -1      1.0000000e+00                0                1                0
    5.9487530e-02    1.9503422e-02   -7.4020185e-02    3.2801850e-02   -1.1910125e-02   -4.7485913e+00    5.5918038e+02    5.4562854e-04    1.0144934e-05                0               -1      1.0000000e+00                0                1                0
    5.7938736e-02    1.9911085e-02   -7.3753540e-02   -6.0849006e-02    1.5697704e-02   -4.4959998e+00    5.6963954e+02    6.0246414e-04    1.3802998e-05                0               -1      1.0000000e+00                0                1                0
    5.9227963e-02    1.7516046e-02   -7.3826940e-02   -2.8343750e-01   -1.6976998e-01   -4.6252689e+00    5.7093821e+02    5.7057015e-04    1.4188021e-05                0               -1      1.0000000e+00                0                1                0
    5.9056264e-02    1.8925531e-02   -7.3692505e-02   -8.7208490e-02    1.4511313e-01   -4.6486913e+00    5.7672995e+02    5.4396759e-04    1.5612000e-05                0               -1      1.0000000e+00                0                1                0
    5.7528198e-02    1.8348739e-02   -7.3186684e-02    1.6909367e-01    6.4752745e-02   -4.5060953e+00    5.6196449e+02    5.0444603e-04    1.0889860e-05                0               -1      1.0000000e+00                0                1                0
    5.9549155e-02    1.8560487e-02   -7.4046379e-02   -3.9287627e-01    2.4645803e-01   -4.7854682e+00    5.6175426e+02    5.3750378e-04    1.1254177e-05                0               -1      1.0000000e+00                0                1                0
    5.8207812e-02    1.8545088e-02   -7.3031988e-02   -1.1467054e-01    6.1995791e-02   -4.6025402e+00    5.7826694e+02    4.5186591e-04    1.6072796e-05                0               -1      1.0000000e+00                0                1                0
    5.9415217e-02    1.9365905e-02   -7.2784259e-02   -2.4620615e-01    5.8410841e-02   -4.5460547e+00    5.6501356e+02    4.9729353e-04    1.2123547e-05                0               -1      1.0000000e+00                0                1                0
    5.8661187e-02    1.9817114e-02   -7.2808258e-02    1.8050601e-02    2.0342082e-02   -4.3475797e+00    5.5966127e+02    6.4214002e-04    1.0797834e-05                0               -1      1.0000000e+00                0                1                0
    5.9608529e-02    1.8653876e-02   -7.2833054e-02   -3.5679391e-02    3.9458497e-02   -4.5683892e+00    5.8262273e+02    5.5042725e-04    1.7398493e-05                0               -1      1.0000000e+00                0                1                0
    5.8520332e-02    1.6734432e-02   -7.2629981e-02   -1.4127553e-01   -6.1401480e-02   -4.4108401e+00    5.6171550e+02    6.0916827e-04    1.1212987e-05                0               -1      1.0000000e+00                0                1                0
    5.9717561e-02    1.7769630e-02   -7.3761566e-02   -5.4613936e-02   -6.2869953e-02   -4.4134908e+00    5.7007406e+02    4.6622690e-04    1.4233337e-05                0               -1      1.0000000e+00                0                1                0
    5.8780584e-02    1.8624923e-02   -7.2585905e-02   -1.9773124e-01    1.0621569e-01   -4.6237460e+00    5.7678555e+02    5.0756255e-04    1.5472463e-05                0               -1      1.0000000e+00                0                1                0
    5.9335781e-02    1.9216087e-02   -7.2472005e-02   -1.3671868e-02    2.0362430e-01   -4.6560871e+00    5.7874731e+02    5.5607541e-04    1.6233743e-05                0               -1      1.0000000e+00                0                1                0
    5.9692161e-02    1.7950447e-02   -7.2484351e-02    3.8640628e-02    7.5074758e-02   -4.6160342e+00    5.7665002e+02    4.6220557e-04    1.5703734e-05                0               -1      1.0000000e+00                0                1                0
    5.9348718e-02    1.9383552e-02   -7.2558105e-02    2.8097151e-02   -4.7794771e-03   -4.8047456e+00    5.7441725e+02    4.1877575e-04    1.4978719e-05                0               -1      1.0000000e+00                0                1                0
    5.8055861e-02    1.8405117e-02   -7.2186347e-02    6.1558297e-02   -2.0286868e-01   -4.5574958e+00    5.6126590e+02    4.6848527e-04    1.0904311e-05                0               -1      1.0000000e+00                0                1                0
    5.8987310e-02    1.9494900e-02   -7.2242819e-02   -9.6815000e-02    8.2128065e-02   -4.5764368e+00    5.9489306e+02    5.8782931e-04    2.1174524e-05                0               -1      1.0000000e+00                0                1                0
    5.7413710e-02    1.9054459e-02   -7.2187373e-02   -1.8287576e-01    9.3796474e-02   -4.4617125e+00    5.6239685e+02    5.7697865e-04    1.0932517e-05                0               -1      1.0000000e+00                0                1                0
    5.9609142e-02    1.7786581e-02   -7.2184115e-02   -1.5389766e-01    1.9819691e-01   -4.5346339e+00    5.9190428e+02    4.7022773e-04    2.0199467e-05                0               -1      1.0000000e+00                0                1                0
    5.7988419e-02    1.8427377e-02   -7.1947424e-02   -2.8287593e-01    2.8159109e-01   -4.3723354e+00    5.7518488e+02    4.4580747e-04    1.4826598e-05                0               -1      1.0000000e+00                0                1                0
    5.8140412e-02    1.9333343e-02   -7.2067505e-02   -2.8363286e-01    1.6674224e-01   -4.6130308e+00    5.9971555e+02    5.6898271e-04    2.3359654e-05                0               -1      1.0000000e+00                0                1                0
    5.9668076e-02    1.8787839e-02   -7.1903583e-02   -2.6418886e-01   -6.7404926e-03   -4.5883160e+00    5.6631603e+02    5.7776536e-04    1.2914077e-05                0               -1      1.0000000e+00                0                1                0
    5.8864715e-02    1.8822795e-02   -7.1683393e-02   -1.2197896e-01    5.5015716e-02   -4.5907251e+00    5.6858103e+02    4.6133245e-04    1.3101358e-05                0               -1      1.0000000e+00                0                1                0
    5.8886763e-02    1.9267060e-02   -7.1514319e-02   -2.3980865e-01   -6.2059419e-02   -4.5291701e+00    5.6285083e+02    5.0776699e-04    1.1553516e-05                0               -1      1.0000000e+00                0                1                0
    5.8289150e-02    1.9437035e-02   -7.1534650e-02   -2.3787105e-01    2.1059740e-01   -4.5153325e+00    5.8887707e+02    5.0984664e-04    1.9349491e-05                0               -1      1.0000000e+00                0                1                0
    5.9481015e-02    1.7733948e-02   -7.1479688e-02   -6.3271830e-02    2.1110391e-01   -4.2318966e+00    5.5967586e+02    6.0259946e-04    1.0044443e-05                0               -1      1.0000000e+00                0                1                0
    5.8541126e-02    1.9202916e-02   -7.1456844e-02   -2.6893847e-01    1.6433015e-01   -4.5400212e+00    5.9191681e+02    4.2551603e-04    2.0206672e-05                0               -1      1.0000000e+00                0                1                0
    5.9505447e-02    1.8479833e-02   -7.1491742e-02   -1.2820119e-01    2.5095224e-01   -4.6784195e+00    5.6407479e+02    4.9502995e-04    1.1163947e-05                0               -1      1.0000000e+00                0                1                0
    5.8457156e-02    1.9138715e-02   -7.1174166e-02   -6.3676349e-02    2.4314818e-01   -4.3712070e+00    5.6554850e+02    5.0778013e-04    1.2306387e-05                0               -1      1.0000000e+00                0                1                0
    5.9412989e-02    1.9541693e-02   -7.1365005e-02   -2.3193641e-01    2.5160444e-01   -4.5739040e+00    5.7927917e+02    5.7768439e-04    1.6420558e-05                0               -1      1.0000000e+00                0                1                0
    5.9355658e-02    1.9048518e-02   -7.1176763e-02   -2.6248668e-01    1.6934557e-01   -4.3477188e+00    5.6360345e+02    4.2517550e-04    1.2133854e-05                0               -1      1.0000000e+00                0                1                0
    5.9012527e-02    1.8928139e-02   -7.1186447e-02   -1.2573544e-01   -8.1367249e-03   -4.5112990e+00    5.8246675e+02    5.1988066e-04    1.6891593e-05                0               -1      1.0000000e+00                0                1                0
    5.8532935e-02    1.9575334e-02   -7.1045622e-02   -2.0362229e-01    3.5039865e-01   -4.6678931e+00    5.8261752e+02    5.5614876e-04    1.7451585e-05                0               -1      1.0000000e+00                0                1                0
    5.9692037e-02    1.9850522e-02   -7.0997508e-02   -1.7597896e-01    1.9952501e-01   -4.4627338e+00    5.8130326e+02    5.1516716e-04    1.7234442e-05                0               -1      1.0000000e+00                0                1                0
    5.8714129e-02    1.9550203e-02   -7.0841704e-02   -3.3607980e-01    8.7896252e-02   -4.5079855e+00    5.7047127e+02    4.4706125e-04    1.3686074e-05                0               -1      1.0000000e+00                0                1                0
    5.9584228e-02    1.9823930e-02   -7.0787560e-02   -1.0867662e-01    3.2969106e-01   -4.4646183e+00    6.0991259e+02    5.0062896e-04    2.8230065e-05                0               -1      1.0000000e+00                0                1                0
    5.7909720e-02    1.9572048e-02   -7.0720820e-02   -2.7353594e-01    3.0492528e-01   -4.5770678e+00    6.1678354e+02    5.0473002e-04    3.5297578e-05                0               -1      1.0000000e+00                0                1                0
    5.7864926e-02    1.9645429e-02   -7.0597117e-02   -1.8970659e-01   -6.6048855e-02   -4.3882853e+00    5.6643777e+02    5.1772542e-04    1.2492174e-05                0               -1      1.0000000e+00                0                1                0
    5.8877159e-02    1.9579890e-02   -7.0667598e-02    3.7711343e-02    3.1156590e-01   -4.6181767e+00    5.7355297e+02    5.3475861e-04    1.4526240e-05                0               -1      1.0000000e+00                0                1                0
    5.7768842e-02    1.9440310e-02   -7.0491744e-02   -1.1011425e-01    8.1530904e-02   -4.4449996e+00    5.8362991e+02    4.8564151e-04    1.7247562e-05                0               -1      1.0000000e+00                0                1                0
    5.8550532e-02    1.9208882e-02   -7.0466585e-02   -1.6247377e-01    2.5954025e-01   -4.6165432e+00    6.0459165e+02    4.2846586e-04    2.5718164e-05                0               -1      1.0000000e+00                0                1                0
    5.9732127e-02    1.8964582e-02   -7.0419059e-02   -7.1974823e-02    6.2001933e-02   -4.5247962e+00    5.9533167e+02    5.0440723e-04    2.1724274e-05                0               -1      1.0000000e+00                0                1                0
    5.9459574e-02    1.9894738e-02   -7.0393352e-02   -7.2358692e-02    2.6591678e-01   -4.3417932e+00    5.5969173e+02    5.8988220e-04    1.0323558e-05                0               -1      1.0000000e+00                0                1                0
    5.9225429e-02    1.8562103e-02   -7.0389745e-02   -1.3188942e-01    1.1185502e-01   -4.4557460e+00    5.9214097e+02    4.3972178e-04    2.0714309e-05                0               -1      1.0000000e+00                0                1                0
    5.9221494e-02    1.8588110e-02   -7.0264317e-02   -1.1266422e-01    1.6614389e-01   -4.6713383e+00    5.6656795e+02    5.4962897e-04    1.2456869e-05                0               -1      1.0000000e+00                0                1                0
    5.9679328e-02    2.0273102e-02   -6.2430553e-02   -1.3664857e-01    2.3459663e-01   -3.7348510e+00    5.5741721e+02    5.1472717e-04    1.0777381e-05                0               -1      1.0000000e+00                0                1                0
    5.9205111e-02    2.2501768e-02   -6.2984039e-02   -1.8270960e-01    4.2456998e-01   -4.1029853e+00    6.1428283e+02    5.4243775e-04    3.3955013e-05                0               -1      1.0000000e+00                0                1                0
    5.8740288e-02    2.2901782e-02   -6.3031420e-02    1.1645797e-03   -4.8477094e-01   -4.1514762e+00    5.9687980e+02    4.8405788e-04    2.4055204e-05                0               -1      1.0000000e+00                0                1                0
    5.8744240e-02    2.3048161e-02   -6.2985332e-02   -1.7412915e-01   -6.0008110e-03   -4.1580927e+00    5.7699531e+02    4.6043845e-04    1.7299447e-05                0               -1      1.0000000e+00                0                1                0
    5.8221395e-02    2.0540688e-02   -6.3089055e-02   -4.8806581e-01    1.0990957e-01   -3.9000139e+00    5.6716836e+02    4.4780543e-04    1.4074316e-05                0               -1      1.0000000e+00                0                1                0
    5.8915190e-02    2.0742976e-02   -6.3401164e-02   -2.0173550e-01    3.8059913e-01   -3.9893828e+00    5.9977345e+02    5.7452021e-04    2.3538490e-05                0               -1      1.0000000e+00                0                1                0
    5.9059254e-02    2.0975117e-02   -6.3339478e-02   -2.0822583e-01    3.0273788e-01   -4.0941375e+00    6.0234022e+02    5.3409220e-04    2.5225267e-05                0               -1      1.0000000e+00                0                1                0
    5.9620727e-02    2.1643635e-02   -6.3558935e-02   -8.5931980e-02    1.8362758e-01   -4.2051922e+00    5.9738775e+02    4.4328507e-04    2.3149195e-05                0               -1      1.0000000e+00                0                1                0
    5.8983948e-02    2.1328852e-02   -6.3756467e-02   -1.4249527e-01    2.8288463e-01   -4.0548208e+00    6.0844884e+02    4.4846300e-04    2.8436092e-05                0               -1      1.0000000e+00                0                1                0
    5.9012212e-02    2.0736659e-02   -6.3924254e-02   -1.4270951e-01    1.3137974e-01   -4.0910483e+00    5.9322020e+02    4.4969358e-04    2.2061566e-05                0               -1      1.0000000e+00                0                1                0
    5.9499635e-02    2.0385194e-02   -6.3793784e-02   -1.0153689e-01    2.9692541e-01   -4.0587968e+00    5.8964713e+02    5.4763258e-04    2.0069106e-05                0               -1      1.0000000e+00                0                1                0
    5.8539898e-02    2.2394615e-02   -6.4002840e-02   -1.8866215e-01    6.5753254e-02   -4.0742801e+00    5.8705056e+02    4.2605391e-04    2.0051178e-05                0               -1      1.0000000e+00                0                1                0
    5.9689448e-02    2.0578443e-02   -6.4292210e-02   -3.6458256e-02    1.5509320e-01   -4.0802430e+00    5.8932578e+02    5.6959223e-04    2.0238669e-05                0               -1      1.0000000e+00                0                1                0
    5.9492914e-02    2.0471006e-02   -6.4209824e-02   -3.6472914e-01    2.6937891e-02   -4.0990561e+00    5.7626775e+02    4.3132055e-04    1.6842035e-05                0               -1      1.0000000e+00                0                1                0
    5.9241716e-02    2.1976443e-02   -6.4514911e-02   -1.3207718e-01    1.2535062e-01   -4.1847164e+00    5.9724598e+02    5.0823663e-04    2.3856640e-05                0               -1      1.0000000e+00                0                1                0
    5.9037387e-02    2.2522179e-02   -6.4679402e-02   -2.7328250e-01    4.2052891e-01   -4.1831138e+00    6.1542224e+02    5.0994972e-04    3.3748785e-05                0               -1      1.0000000e+00                0                1                0
    5.8570121e-02    2.3528393e-02   -6.4564502e-02   -2.1541362e-01    2.8501218e-01   -4.2080453e+00    6.0987785e+02    5.3611601e-04    3.0665452e-05                0               -1      1.0000000e+00                0                1                0
    5.9702173e-02    2.1244535e-02   -6.4751583e-02    1.1759431e-01   -4.1831079e-01   -4.1645600e+00    6.0767558e+02    5.2116605e-04    2.9247987e-05                0               -1      1.0000000e+00                0                1                0
    5.8894219e-02    2.1553740e-02   -6.4851968e-02   -1.8694790e-01    5.4979913e-01   -4.2599756e+00    6.1572769e+02    4.4628618e-04    3.2616077e-05                0               -1      1.0000000e+00                0                1                0
    5.8132126e-02    2.0117786e-02   -6.4705979e-02   -1.3398463e-01    1.4690279e-01   -3.9439704e+00    5.6065150e+02    5.2666877e-04    1.1507599e-05                0               -1      1.0000000e+00                0                1                0
    5.8638035e-02    2.2829376e-02   -6.5088712e-02   -1.5911612e-01    4.8189766e-02   -4.1698587e+00    5.9175881e+02    4.6649205e-04    2.2070104e-05                0               -1      1.0000000e+00                0                1                0
    5.8640843e-02    2.1525111e-02   -6.5198036e-02   -1.9491277e-01    3.8011887e-01   -4.1511480e+00    6.1843971e+02    5.4441487e-04    3.7135054e-05                0               -1      1.0000000e+00                0                1                0
    5.9194610e-02    2.1197051e-02   -6.5090159e-02   -2.2787082e-01   -5.1593287e-02   -3.9926865e+00    5.6182700e+02    4.7308463e-04    1.4031660e-05                0               -1      1.0000000e+00                0                1                0
    5.8355301e-02    2.1668494e-02   -6.5414869e-02   -1.7632038e-01    2.0737395e-01   -4.1378899e+00    5.9147081e+02    5.8108625e-04    2.0875107e-05                0               -1      1.0000000e+00                0                1                0
    5.8104508e-02    2.0461470e-02   -6.5377385e-02   -9.3517228e-02   -1.2511471e-01   -3.9361611e+00    5.5516744e+02    6.1845989e-04    1.2005722e-05                0               -1      1.0000000e+00                0                1                0
    5.8053949e-02    2.1102603e-02   -6.5458080e-02   -2.9807525e-01    4.3185432e-01   -4.1768431e+00    6.2125358e+02    4.9228764e-04    4.2222244e-05                0               -1      1.0000000e+00                0                1                0
    5.9331299e-02    2.0365392e-02   -6.5930379e-02   -1.1194498e-01   -1.1523472e-02   -4.1861426e+00    5.8284005e+02    4.2105503e-04    1.8359782e-05                0               -1      1.0000000e+00                0                1                0
    5.7211239e-02    2.1454236e-02   -6.6077722e-02   -3.5308276e-01    8.7477059e-02   -4.1067609e+00    5.9172445e+02    5.3553190e-04    2.1573428e-05                0               -1      1.0000000e+00                0                1                0
    5.8137796e-02    2.0162721e-02   -6.6087741e-02   -3.3210177e-01   -3.0407791e-01   -4.2363397e+00    5.5578439e+02    3.8315044e-04    1.2663086e-05                0               -1      1.0000000e+00                0                1                0
    5.8935365e-02    2.2933914e-02   -6.6114623e-02   -2.2342849e-01    2.9885775e-01   -4.2201633e+00    6.0791700e+02    5.2445643e-04    2.8385544e-05                0               -1      1.0000000e+00                0                1                0
    5.8385670e-02    2.0874559e-02   -6.6020494e-02   -2.2598021e-01    1.6846237e-01   -4.1330100e+00    5.9574247e+02    4.7698845e-04    2.2941192e-05                0               -1      1.0000000e+00                0                1                0
    5.9695903e-02    2.0578336e-02   -6.5022184e-02   -1.9934040e-01   -1.4049812e-01   -4.0557945e+00    5.6223562e+02    4.5146685e-04    1.3856232e-05                0               -1      1.0000000e+00                0                1                0
    5.9076487e-02    2.0062626e-02   -6.5734095e-02   -1.7200336e-01    4.1491969e-01   -4.2359715e+00    5.9568579e+02    4.4766013e-04    2.1322646e-05                0               -1      1.0000000e+00                0                1                0
    6.0219938e-02    1.8264775e-02   -6.9189543e-02   -1.2024101e-01    2.0848936e-01   -4.3865332e+00    5.8828699e+02    4.5639610e-04    1.8630365e-05                0               -1      1.0000000e+00                0                1                0
    6.0455056e-02    1.8162103e-02   -6.8984672e-02   -1.2669158e-01    2.7331481e-01   -4.3320656e+00    5.8049143e+02    4.6779435e-04    1.6428168e-05                0               -1      1.0000000e+00                0                1                0
    6.0475689e-02    1.7880550e-02   -6.8817492e-02   -2.1944872e-01    2.5861669e-01   -4.4842687e+00    6.0743780e+02    4.8814660e-04    2.6712349e-05                0               -1      1.0000000e+00                0                1                0
    6.0344591e-02    1.9555858e-02   -6.8767357e-02   -9.1665400e-02    1.9271902e-01   -4.4175865e+00    5.8868684e+02    4.8236448e-04    1.9076863e-05                0               -1      1.0000000e+00                0                1                0
    6.0406563e-02    1.8818360e-02   -6.8862685e-02   -1.0480486e-01    1.6200952e-01   -4.5851532e+00    5.9497979e+02    5.2062627e-04    2.0983337e-05                0               -1      1.0000000e+00                0                1                0
    6.0317856e-02    1.8135541e-02   -6.8737445e-02   -2.1707049e-01   -2.5457352e-02   -4.2799411e+00    5.9143880e+02    5.6917468e-04    2.0235109e-05                0               -1      1.0000000e+00                0                1                0
    6.0270044e-02    1.8552492e-02   -6.8704048e-02   -8.5645211e-02    3.6870565e-01   -4.5285779e+00    6.1281803e+02    4.3416454e-04    3.0721849e-05                0               -1      1.0000000e+00                0                1                0
    6.0798676e-02    1.8278341e-02   -6.8262038e-02   -9.9072704e-02    3.7078500e-01   -4.3337835e+00    6.1003918e+02    4.3264153e-04    2.8787347e-05                0               -1      1.0000000e+00                0                1                0
    6.0537791e-02    1.8102104e-02   -6.7948143e-02   -1.4923794e-01    3.3517322e-01   -4.3923462e+00    5.6852409e+02    4.6896752e-04    1.2719472e-05                0               -1      1.0000000e+00                0                1                0
    6.0407005e-02    1.9304941e-02   -6.7760756e-02   -1.0019047e-01    3.0669767e-01   -4.2326420e+00    5.9192560e+02    5.3299679e-04    2.0562322e-05                0               -1      1.0000000e+00                0                1                0
    6.0196978e-02    1.9305293e-02   -6.7885756e-02    8.2578508e-02   -2.5585480e-01   -4.3164429e+00    6.0652059e+02    4.9603896e-04    2.8964769e-05                0               -1      1.0000000e+00                0                1                0
    6.0491994e-02    1.8755430e-02   -6.7631785e-02   -1.4370871e-01    3.5445120e-01   -4.3810596e+00    6.1207563e+02    5.4994236e-04    2.9219543e-05                0               -1      1.0000000e+00                0                1                0
    5.9806053e-02    1.9454765e-02   -6.7020829e-02    1.9263422e-01   -9.8386421e-02   -4.2136605e+00    5.6508314e+02    4.6765213e-04    1.1884139e-05                0               -1      1.0000000e+00                0                1                0
    6.0157355e-02    1.9759985e-02   -6.6603474e-02   -2.3480583e-01    2.1726726e-01   -4.2479674e+00    5.7786306e+02    4.4839780e-04    1.5797829e-05                0               -1      1.0000000e+00                0                1                0
    6.0276655e-02    1.9618498e-02   -6.6639960e-02   -8.2937777e-02    3.5548321e-01   -4.1844127e+00    5.9160025e+02    4.1761560e-04    1.9833845e-05                0               -1      1.0000000e+00                0                1                0
    5.5321978e-02    1.9655803e-02   -7.4043863e-02    1.6031690e-01   -4.0005477e-01   -4.2493360e+00    5.8427713e+02    5.7945951e-04    1.7762080e-05                0               -1      1.0000000e+00                0                1                0
    5.3481986e-02    1.8513080e-02   -7.1063841e-02    3.1118113e-01   -1.6444205e-01   -4.4251013e+00    5.6690510e+02    5.0302787e-04    1.0662065e-05                0               -1      1.0000000e+00                0                1                0
    5.9132909e-02    1.8541818e-02   -7.0054621e-02   -1.7686738e-01    2.0576757e-01   -4.2288367e+00    5.6303474e+02    4.6343677e-04    1.1582988e-05                0               -1      1.0000000e+00                0                1                0
    5.9133676e-02    1.7940802e-02   -6.9939093e-02    5.9573044e-03   -1.4036437e-01   -4.0127956e+00    5.6327499e+02    5.7656269e-04    1.1843053e-05                0               -1      1.0000000e+00                0                1                0
    5.8380462e-02    1.9705828e-02   -7.0041846e-02   -1.7726292e-01    3.4785163e-01   -4.5544168e+00    5.9680508e+02    4.7119659e-04    2.2026605e-05                0               -1      1.0000000e+00                0                1                0
    5.8390542e-02    1.9862085e-02   -6.9990621e-02   -7.3105899e-02    2.8417710e-01   -4.5477238e+00    5.8125380e+02    4.6323949e-04    1.6776795e-05                0               -1      1.0000000e+00                0                1                0
    5.9497676e-02    1.7818243e-02   -7.0040131e-02    1.4110335e-01    8.6380693e-02   -4.5468293e+00    5.6041737e+02    5.6904518e-04    1.0618485e-05                0               -1      1.0000000e+00                0                1                0
    5.9339680e-02    1.9734197e-02   -6.9803137e-02   -1.9381203e-01    3.0036046e-01   -4.5153116e+00    5.9904265e+02    4.4406070e-04    2.2918339e-05                0               -1      1.0000000e+00                0                1                0
    5.8333663e-02    1.9462613e-02   -6.9718501e-02   -2.3413735e-01    1.1121532e-01   -4.3767129e+00    6.0016500e+02    5.1839066e-04    2.3903750e-05                0               -1      1.0000000e+00                0                1                0
    5.8716474e-02    1.9624189e-02   -6.9939112e-02   -1.3798870e-01    3.5055798e-01   -4.7459874e+00    5.7082018e+02    4.6164501e-04    1.3547098e-05                0               -1      1.0000000e+00                0                1                0
    5.9464713e-02    1.9524730e-02   -6.9642366e-02   -2.0993866e-01    1.3194112e-01   -4.4545129e+00    5.6779454e+02    5.9219851e-04    1.2814017e-05                0               -1      1.0000000e+00                0                1                0
    5.9221466e-02    1.9638933e-02   -6.9437808e-02   -3.5585154e-01    2.3790062e-01   -4.2692565e+00    5.5920584e+02    6.4031853e-04    9.8391768e-06                0               -1      1.0000000e+00                0                1                0
    5.8220692e-02    1.9806400e-02   -6.9495225e-02   -1.7130857e-01    1.5698338e-01   -4.5203522e+00    6.0792988e+02    5.3000166e-04    2.7077236e-05                0               -1      1.0000000e+00                0                1                0
    5.8276648e-02    1.9752617e-02   -6.9309997e-02   -2.6716649e-01    1.7449975e-01   -4.4082261e+00    5.9009121e+02    5.9603915e-04    1.9578561e-05                0               -1      1.0000000e+00                0                1                0
    5.9557910e-02    1.9376498e-02   -6.9206332e-02    2.8586705e-02    2.5310992e-01   -4.1938307e+00    5.6278679e+02    5.0496185e-04    1.1104570e-05                0               -1      1.0000000e+00                0                1                0
    5.8318916e-02    1.8882693e-02   -6.9201919e-02   -4.3738929e-02   -1.4830302e-01   -4.4434400e+00    5.6267166e+02    5.1645719e-04    1.1336505e-05                0               -1      1.0000000e+00                0                1                0
    5.8729660e-02    1.9768530e-02   -6.9128098e-02   -1.8329214e-01    1.9909001e-01   -4.3600212e+00    5.8543565e+02    4.4530329e-04    1.8510104e-05                0               -1      1.0000000e+00                0                1                0
    5.9358616e-02    1.9729498e-02   -6.9174855e-02   -1.5629738e-01    1.3551269e-01   -4.4243857e+00    5.7355210e+02    5.4379759e-04    1.4351665e-05                0               -1      1.0000000e+00                0                1                0
    5.9594842e-02    1.8463980e-02   -6.8961663e-02   -5.6256894e-02    2.1218043e-01   -4.4550120e+00    5.9334362e+02    5.3287453e-04    2.1420179e-05                0               -1      1.0000000e+00                0                1                0
    5.9185011e-02    1.8374702e-02   -6.8821549e-02   -2.0522414e-01    1.6622682e-01   -4.4104300e+00    6.0474187e+02    4.4426327e-04    2.6146482e-05                0               -1      1.0000000e+00                0                1                0
    5.8671305e-02    1.9787320e-02   -6.8676372e-02   -4.3854447e-03    3.3211152e-01   -4.2760763e+00    5.6945364e+02    4.7807963e-04    1.3175808e-05                0               -1      1.0000000e+00                0                1                0
    5.9671838e-02    1.9212855e-02   -6.8613524e-02   -1.2217480e-01    2.4213560e-01   -4.2426533e+00    5.7618737e+02    4.5253517e-04    1.5511442e-05                0               -1      1.0000000e+00                0                1                0
    5.9299428e-02    1.9639669e-02   -6.8460109e-02   -5.0545553e-02    1.2211446e-01   -4.4382828e+00    5.7871097e+02    4.5087754e-04    1.6064601e-05                0               -1      1.0000000e+00                0                1                0
    5.8671776e-02    1.9412943e-02   -6.8016813e-02   -1.7516265e-01    2.1461260e-01   -4.1282751e+00    5.6925720e+02    4.9358166e-04    1.3214478e-05                0               -1      1.0000000e+00                0                1                0
    5.9594473e-02    1.8438292e-02   -6.8129145e-02   -8.1920980e-02    1.9184695e-01   -4.4023348e+00    5.8550692e+02    5.2733306e-04    1.7809252e-05                0               -1      1.0000000e+00                0                1                0
    5.9253435e-02    1.9752494e-02   -6.7869081e-02   -1.4456461e-01    2.9732285e-01   -4.2801798e+00    5.7726511e+02    5.8012986e-04    1.5632219e-05                0               -1      1.0000000e+00                0                1                0
    5.9055585e-02    1.9979032e-02   -6.7718228e-02   -1.6266742e-01    4.3718204e-02   -4.0809874e+00    5.5724819e+02    5.9957227e-04    1.1016128e-05                0               -1      1.0000000e+00                0                1                0
    5.9649732e-02    1.8908156e-02   -6.7781530e-02   -2.3434911e-01    2.7999919e-01   -4.2441382e+00    5.8281453e+02    5.6223836e-04    1.7309155e-05                0               -1      1.0000000e+00                0                1                0
    5.9712780e-02    1.9623334e-02   -6.8848042e-02   -1.1539697e-01   -2.9107021e-01   -4.4691843e+00    5.6122101e+02    6.2746345e-04    1.0762100e-05                0               -1      1.0000000e+00                0                1                0
    5.7886933e-02    1.9856052e-02   -6.7468675e-02   -2.9846301e-01    2.0374317e-01   -4.1365637e+00    5.8409130e+02    5.2482202e-04    1.7368419e-05                0               -1      1.0000000e+00                0                1                0
    5.7767258e-02    1.9776623e-02   -6.7463277e-02   -2.5219900e-01    1.6546041e-01   -4.2587209e+00    6.0560215e+02    5.3835758e-04    2.6353929e-05                0               -1      1.0000000e+00                0                1                0
    5.9116414e-02    1.9356495e-02   -6.7324107e-02   -1.2835892e-01    8.0064191e-02   -4.1587764e+00    5.7920742e+02    4.2905256e-04    1.6280972e-05                0               -1      1.0000000e+00                0                1                0
    5.8438447e-02    1.9441735e-02   -6.7335945e-02   -1.8873756e-01    1.7529711e-01   -4.1477247e+00    5.8709459e+02    5.6771766e-04    1.8714653e-05                0               -1      1.0000000e+00                0                1                0
    5.9224818e-02    1.9789524e-02   -6.7222113e-02   -6.0999698e-02   -5.0481422e-02   -4.1321363e+00    5.6703667e+02    4.4883186e-04    1.2310491e-05                0               -1      1.0000000e+00                0                1                0
    5.8900069e-02    1.9877212e-02   -6.7071304e-02   -1.2607086e-01    3.1075858e-01   -4.2836989e+00    6.1124119e+02    4.6143611e-04    2.9569027e-05                0               -1      1.0000000e+00                0                1                0
    5.9294548e-02    1.8746510e-02   -6.6719987e-02   -1.5035409e-02    2.3523509e-01   -4.1844920e+00    5.8914840e+02    5.8343899e-04    1.9332570e-05                0               -1      1.0000000e+00                0                1                0
    5.9740162e-02    1.9785332e-02   -6.8073462e-02   -1.2620697e-01   -1.5517600e-01   -4.5000737e+00    5.7295275e+02    5.0122350e-04    1.5928462e-05                0               -1      1.0000000e+00                0                1                0
    6.0583013e-02    1.8248355e-02   -6.2946915e-02   -1.9103049e-01    3.5419005e-01   -4.0399361e+00    6.0546898e+02    4.6952816e-04    2.5732531e-05                0               -1      1.0000000e+00                0                1                0
    6.0441736e-02    1.8270075e-02   -6.3119203e-02   -1.0216427e-01    3.5258638e-01   -4.0539017e+00    6.0025502e+02    5.0881201e-04    2.2982491e-05                0               -1      1.0000000e+00                0                1                0
    6.0029675e-02    1.9502199e-02   -6.3509843e-02   -1.7269333e-03    1.9380210e-01   -3.9644226e+00    5.8702090e+02    5.1658481e-04    1.8203772e-05                0               -1      1.0000000e+00                0                1                0
    6.0892053e-02    1.7897610e-02   -6.4102404e-02    9.6288066e-02    2.9837472e-01   -4.0050990e+00    5.7359346e+02    4.5984384e-04    1.3932719e-05                0               -1      1.0000000e+00                0                1                0
    6.0220137e-02    1.8541329e-02   -6.4386399e-02   -3.0623730e-01    1.4055477e-01   -3.8554054e+00    5.6599816e+02    4.7621013e-04    1.1973261e-05                0               -1      1.0000000e+00                0                1                0
    6.0794668e-02    1.8028270e-02   -6.5593683e-02    7.7198615e-02    3.9773687e-01   -3.9391288e+00    5.6370604e+02    5.0166120e-04    1.0775080e-05                0               -1      1.0000000e+00                0                1                0
    6.0291705e-02    1.9796065e-02   -6.5696086e-02   -1.0285568e-01    3.3184611e-01   -4.2403073e+00    5.8658807e+02    4.8718763e-04    1.8098706e-05                0               -1      1.0000000e+00                0                1                0
    6.0207189e-02    1.9401515e-02   -6.5722065e-02   -2.6684071e-01    2.2371331e-01   -3.8652287e+00    5.7643099e+02    4.7143544e-04    1.5490064e-05                0               -1      1.0000000e+00                0                1                0
    6.0055046e-02    1.8992684e-02   -6.6145866e-02    2.6354090e-02   -4.0518586e-01   -4.2921677e+00    5.9820821e+02    5.3042616e-04    2.3895836e-05                0               -1      1.0000000e+00                0                1                0
    5.9806384e-02    1.9875437e-02   -6.4586439e-02    9.6380885e-02    2.8683786e-01   -4.0820020e+00    5.8862473e+02    4.4160000e-04    1.8479594e-05                0               -1      1.0000000e+00                0                1                0
    5.9122476e-02    1.9902316e-02   -6.3141883e-02   -7.9068270e-02    2.4137505e-01   -3.9124764e+00    5.8855015e+02    4.2236960e-04    1.8907315e-05                0               -1      1.0000000e+00                0                1                0
    5.9042898e-02    1.9896561e-02   -6.5257025e-02   -5.6084237e-02    3.0625083e-01   -4.0367631e+00    5.9026926e+02    5.5898653e-04    1.9303079e-05                0               -1      1.0000000e+00                0                1                0
    5.9741474e-02    1.9400536e-02   -6.6174171e-02   -4.2422594e-02    2.5484678e-01   -4.1815349e+00    5.8996661e+02    4.9893885e-04    1.9673472e-05                0               -1      1.0000000e+00                0                1                0
    6.3001770e-02   -7.6500820e-03   -5.8453393e-02   -5.9125303e-02   -3.9967068e-01   -5.0993971e+00    6.1299315e+02    1.5176830e-02    1.1088432e-04                0               -1      1.0000000e+00                0                0                0
    6.2997087e-02   -7.3867869e-03   -6.3111672e-02   -4.9623014e-02   -2.5725348e-01   -4.3366292e+00    6.1740209e+02    5.0999241e-04    2.9739625e-05                0               -1      1.0000000e+00                0                1                0
    5.9512250e-02   -1.5642535e-02   -7.5969111e-02   -9.7934068e-02   -5.4493528e-02   -4.8033415e+00    5.9960892e+02    4.9353104e-04    1.6187657e-05                0               -1      1.0000000e+00                0                1                0
    6.3233845e-02   -2.9240873e-03   -7.2731828e-02   -5.2433109e-02    5.9242286e-02   -4.7720538e+00    6.1170297e+02    5.5881772e-04    2.1657719e-05                0               -1      1.0000000e+00                0                1                0
    6.3436108e-02   -1.5677078e-03   -7.1724856e-02   -2.8269228e-02    1.8852662e-01   -4.6908773e+00    6.1687304e+02    4.6637720e-04    3.0742432e-05                0               -1      1.0000000e+00                0                1                0
    6.3321303e-02   -2.9998571e-03   -7.1620835e-02    6.3278958e-02    2.5092317e-01   -4.6314323e+00    6.1773725e+02    4.4276289e-04    3.2107597e-05                0               -1      1.0000000e+00                0                1                0
    6.3014425e-02   -7.1013683e-03   -7.6126169e-02   -3.4372043e-01    5.0553660e-03   -4.7834616e+00    6.0356383e+02    4.9722417e-04    1.5532366e-05                0               -1      1.0000000e+00                0                1                0
    6.3130187e-02   -5.6507051e-03   -7.4475246e-02    1.6836745e-02    8.5860503e-02   -4.7263342e+00    6.1630210e+02    4.7485224e-04    3.1145610e-05                0               -1      1.0000000e+00                0                1                0
    6.3244449e-02   -1.1181287e-03   -6.8773002e-02   -5.4879475e-03   -2.8101348e-02   -4.6987251e+00    6.0760802e+02    4.4056449e-04    1.4000740e-05                0               -1      1.0000000e+00                0                1                0
    6.3007744e-02   -3.8914459e-03   -6.8195360e-02   -4.2082465e-02    9.5976361e-02   -4.2833801e+00    6.1520423e+02    5.1573698e-04    2.7391863e-05                0               -1      1.0000000e+00                0                1                0
    6.1615094e-02   -1.3008644e-02   -7.8173507e-02   -1.9849913e-01   -6.4745181e-02   -4.5607119e+00    5.8127902e+02    4.3146159e-04    1.1737277e-05                0               -1      1.0000000e+00                0                1                0
    6.2169797e-02   -1.2160888e-02   -7.7922724e-02   -2.9500167e-01    1.6723641e-02   -4.7917057e+00    5.8305836e+02    5.7736787e-04    1.2449562e-05                0               -1      1.0000000e+00                0                1                0
    6.1063673e-02   -1.2496787e-02   -7.7193739e-02   -1.4918052e-02   -1.2311189e-01   -4.8691976e+00    5.8885858e+02    5.2505361e-04    1.4634769e-05                0               -1      1.0000000e+00                0                1                0
    6.1886017e-02   -1.3869601e-02   -7.7245147e-02    7.2379075e-03   -4.7882970e-02   -5.0219052e+00    6.1563830e+02    4.6133315e-04    3.2395216e-05                0               -1      1.0000000e+00                0                1                0
    6.0768910e-02   -1.3125582e-02   -7.7320466e-02   -1.1703596e-01   -1.1636752e-01   -4.9716168e+00    5.9949073e+02    4.3332379e-04    2.0541131e-05                0               -1      1.0000000e+00                0                1                0
    6.2022292e-02   -1.2506869e-02   -7.7086531e-02    4.8764758e-02   -1.4153282e-01   -4.8710725e+00    5.9912946e+02    5.1586544e-04    2.1041790e-05                0               -1      1.0000000e+00                0                1                0
    6.1393104e-02   -1.4645043e-02   -7.7067969e-02   -1.6645296e-01   -8.1960984e-02   -4.9321482e+00    5.8914266e+02    4.8345945e-04    1.5668313e-05                0               -1      1.0000000e+00                0                1                0
    6.2116529e-02   -1.3060913e-02   -7.7065649e-02   -1.1726320e-01   -1.6332528e-01   -5.1063755e+00    5.9442807e+02    5.7068570e-04    1.7983911e-05                0               -1      1.0000000e+00                0                1                0
    6.1390408e-02   -1.2412055e-02   -7.6763213e-02    9.6802845e-03   -1.9696389e-01   -4.9983145e+00    6.1289042e+02    4.8830178e-04    2.9364654e-05                0               -1      1.0000000e+00                0                1                0
    6.1343841e-02   -1.4444523e-02   -7.6792076e-02   -1.5595897e-02   -2.7963482e-01   -5.1247410e+00    5.8270599e+02    4.8529000e-04    1.1550161e-05                0               -1      1.0000000e+00                0                1                0
    6.1825817e-02   -1.4035934e-02   -7.6163566e-02    2.1587537e-01   -7.1836318e-02   -4.7748620e+00    5.8905464e+02    5.4459376e-04    1.5558433e-05                0               -1      1.0000000e+00                0                1                0
    6.1514316e-02   -1.3355899e-02   -7.6150241e-02    1.6420476e-01   -3.1968510e-01   -4.8142037e+00    5.9221907e+02    4.9540011e-04    1.6843262e-05                0               -1      1.0000000e+00                0                1                0
    6.1596457e-02   -1.4119272e-02   -7.5822522e-02    2.2976974e-02   -2.4880165e-01   -4.5794462e+00    5.8195416e+02    5.8774026e-04    9.9057394e-06                0               -1      1.0000000e+00                0                1                0
    6.1708695e-02   -1.4817028e-02   -7.5573408e-02    1.3058410e-01   -1.9310456e-01   -4.5343863e+00    5.8492100e+02    5.8467032e-04    1.3485157e-05                0               -1      1.0000000e+00                0                1                0
    6.0799852e-02   -1.5037241e-02   -7.5136995e-02   -1.5327033e-02   -3.6593347e-01   -4.7660709e+00    6.0281874e+02    4.5432126e-04    2.2831934e-05                0               -1      1.0000000e+00                0                1                0
    6.1804979e-02   -1.4554629e-02   -7.5114138e-02   -6.0008286e-02   -2.0335531e-01   -4.9157109e+00    6.1770424e+02    5.3027554e-04    3.4634299e-05                0               -1      1.0000000e+00                0                1                0
    6.1494965e-02   -1.4094224e-02   -7.4737182e-02   -7.9140100e-02   -1.6908326e-01   -4.4725029e+00    5.8250050e+02    5.4090039e-04    1.1205089e-05                0               -1      1.0000000e+00                0                1                0
    6.1420784e-02   -1.5599946e-02   -7.4717591e-02   -2.9652907e-01   -1.7419539e-01   -4.6761203e+00    5.8589423e+02    5.6349707e-04    1.3080960e-05                0               -1      1.0000000e+00                0                1                0
    6.1381255e-02   -1.4630827e-02   -7.4756444e-02   -2.9721808e-01   -3.3164693e-01   -4.7684909e+00    5.8383745e+02    4.8950783e-04    1.1842784e-05                0               -1      1.0000000e+00                0                1                0
    6.0952868e-02   -1.4513110e-02   -7.4458339e-02    1.5426617e-02   -3.1900955e-01   -4.5626967e+00    5.9472857e+02    5.2609534e-04    1.7932525e-05                0               -1      1.0000000e+00                0                1                0
    6.2239261e-02   -1.0820558e-02   -7.6297429e-02   -1.7261756e-01   -3.0487141e-01   -4.8790984e+00    5.9489501e+02    5.9582020e-04    1.2682136e-05                0               -1      1.0000000e+00                0                1                0
    6.2462546e-02   -1.0408807e-02   -7.6397042e-02   -7.4601080e-02   -2.1986387e-01   -4.8165168e+00    6.0017851e+02    4.9281170e-04    1.7442223e-05                0               -1      1.0000000e+00                0                1                0
    6.1604998e-02   -1.1972114e-02   -7.6011222e-02   -1.1506517e-01   -1.0645275e-01   -4.7740577e+00    5.9861023e+02    5.4718344e-04    1.6368186e-05                0               -1      1.0000000e+00                0                1                0
    6.2442083e-02   -1.0525945e-02   -7.5680007e-02   -6.9377105e-02   -1.0610836e-01   -4.9708512e+00    6.1167972e+02    4.2162821e-04    2.6933516e-05                0               -1      1.0000000e+00                0                1                0
    6.2366137e-02   -1.1150348e-02   -7.4824555e-02   -3.7679101e-01   -6.4468477e-02   -4.3151903e+00    5.9517997e+02    4.3496049e-04    1.3092479e-05                0               -1      1.0000000e+00                0                1                0
    6.2511441e-02   -1.1012785e-02   -7.4943469e-02   -4.3889357e-02   -2.1882564e-01   -4.9455489e+00    6.1617915e+02    4.9829441e-04    3.1938557e-05                0               -1      1.0000000e+00                0                1                0
    6.3289029e-02   -5.0946215e-03   -7.0094907e-02   -1.0892117e-01   -4.6727609e-01   -4.2913566e+00    6.0396376e+02    5.4009380e-04    1.3379487e-05                0               -1      1.0000000e+00                0                1                0
    6.3171901e-02   -6.3789449e-03   -6.9693351e-02   -1.1211296e-01    7.7122303e-04   -4.0511323e+00    6.0430016e+02    4.9284602e-04    1.3379955e-05                0               -1      1.0000000e+00                0                1                0
    6.3024375e-02   -7.6538240e-03   -6.9084257e-02   -3.3132592e-02   -1.0254082e-01   -4.5411097e+00    6.1773794e+02    4.9722208e-04    3.1423766e-05                0               -1      1.0000000e+00                0                1                0
    6.2902180e-02   -5.3428415e-03   -6.8933804e-02    3.0427201e-03   -7.1123578e-02   -4.3201995e+00    6.0922479e+02    4.9978202e-04    2.0095087e-05                0               -1      1.0000000e+00                0                1                0
    6.0764580e-02   -1.5803008e-02   -7.3884703e-02    1.9549452e-01   -2.9642923e-01   -4.5217162e+00    5.8379733e+02    4.7476976e-04    1.1313896e-05                0               -1      1.0000000e+00                0                1                0
    6.0802026e-02   -1.5088965e-02   -7.3987192e-02   -3.2829026e-02   -1.9143127e-01   -4.4813000e+00    5.8597399e+02    5.8907347e-04    1.3306571e-05                0               -1      1.0000000e+00                0                1                0
    5.9893624e-02   -1.4435923e-02   -7.4043672e-02   -2.0632178e-01   -5.0316569e-01   -4.5963672e+00    5.8754950e+02    4.6546497e-04    1.4297624e-05                0               -1      1.0000000e+00                0                1                0
    6.1536693e-02   -1.3995256e-02   -7.3701928e-02   -1.9669749e-01   -3.4727598e-01   -4.7853802e+00    6.1387403e+02    4.8515838e-04    3.0832829e-05                0               -1      1.0000000e+00                0                1                0
    6.0921890e-02   -1.5097653e-02   -7.3412215e-02   -7.3409324e-02   -1.6117858e-01   -4.5641284e+00    5.8425188e+02    5.7700560e-04    1.1233559e-05                0               -1      1.0000000e+00                0                1                0
    6.0781756e-02   -1.2688406e-02   -7.3468670e-02   -2.3919393e-01   -1.6522549e-01   -4.6398165e+00    6.0359368e+02    5.2578801e-04    2.2756511e-05                0               -1      1.0000000e+00                0                1                0
    6.0009496e-02   -1.5246697e-02   -7.3277054e-02   -1.5689805e-01   -3.7606756e-01   -4.7881873e+00    6.1689524e+02    4.8015818e-04    3.2650864e-05                0               -1      1.0000000e+00                0                1                0
    6.1556053e-02   -1.5294857e-02   -7.2933055e-02   -1.4706493e-01   -1.0278575e-01   -4.6893029e+00    5.8969765e+02    5.1768691e-04    1.5197103e-05                0               -1      1.0000000e+00                0                1                0
    6.1593363e-02   -1.3320550e-02   -7.2452379e-02   -1.4412905e-02   -2.6971710e-01   -4.6418867e+00    6.0531862e+02    5.2411149e-04    2.3014418e-05                0               -1      1.0000000e+00                0                1                0
    6.0271299e-02   -1.5295074e-02   -7.1576732e-02   -2.3168172e-01   -3.1987384e-01   -4.3800318e+00    5.8594619e+02    5.8771514e-04    1.2852758e-05                0               -1      1.0000000e+00                0                1                0
    6.0916499e-02   -1.5887693e-02   -7.0627631e-02   -1.3961124e-01   -2.5095671e-01   -4.3831322e+00    6.0153253e+02    4.3656210e-04    2.1430570e-05                0               -1      1.0000000e+00                0                1                0
    6.1324715e-02   -9.5413076e-03   -7.4184579e-02    9.8797564e-02   -1.6102326e-01   -4.7723097e+00    6.0043474e+02    5.1326593e-04    1.6621770e-05                0               -1      1.0000000e+00                0                1                0
    6.2111196e-02   -1.1156324e-02   -7.4118789e-02   -6.0556820e-02   -4.4588472e-01   -4.6712368e+00    5.9740398e+02    5.2079745e-04    1.3814973e-05                0               -1      1.0000000e+00                0                1                0
    6.2664195e-02   -1.0175622e-02   -7.3260101e-02   -4.8657424e-02   -1.3762371e-01   -4.7370686e+00    6.1363753e+02    4.3082798e-04    2.8981686e-05                0               -1      1.0000000e+00                0                1                0
    6.1367002e-02   -1.5324096e-02   -6.7135640e-02   -5.6303100e-02   -4.6131578e-01   -4.2452487e+00    5.8846055e+02    5.4263362e-04    1.3935551e-05                0               -1      1.0000000e+00                0                1                0
    6.1045262e-02   -1.5538973e-02   -6.5650848e-02   -1.8605154e-01   -5.5575449e-01   -4.3655217e+00    6.0391531e+02    5.0974203e-04    2.2011548e-05                0               -1      1.0000000e+00                0                1                0
    6.2405973e-02   -6.5972706e-03   -8.6589782e-02    1.4697255e-02   -4.3864365e-02   -5.7638228e+00    6.2483199e+02    1.3068870e-04    4.7472698e-05                0               -1      1.0000000e+00                0                1                0
    6.2565897e-02   -7.3060630e-03   -7.8756769e-02   -7.4975696e-02    9.2771113e-02   -5.0821766e+00    6.0703274e+02    5.9726862e-04    2.0779213e-05                0               -1      1.0000000e+00                0                1                0
    6.2389051e-02   -8.5464675e-03   -8.4053949e-02    4.1219873e-02    4.3325948e-03   -5.4692296e+00    6.0649801e+02    5.0017702e-04    2.5107223e-05                0               -1      1.0000000e+00                0                1                0
    6.1986080e-02   -1.3478986e-02   -8.4208501e-02    1.5600370e-01   -8.2798281e-02   -5.1858319e+00    5.9439300e+02    4.3615133e-04    2.0510719e-05                0               -1      1.0000000e+00                0                1                0
    5.9444984e-02   -7.9159202e-03   -8.8338738e-02    1.2986532e-01    1.4418134e-01   -5.7419264e+00    6.1398886e+02    1.7605371e-04    2.9096429e-05                0               -1      1.0000000e+00                0                1                0
    6.3255707e-02   -3.4595281e-03   -8.5936391e-02   -5.0033434e-04    3.8919666e-01   -5.7597829e+00    6.0573865e+02    1.1647253e-04    8.3450899e-05                0               -1      1.0000000e+00                0                1                0
    6.1441499e-02   -1.2752367e-02   -7.8578181e-02   -1.1138220e-01   -1.8674542e-01   -4.6625308e+00    5.8445809e+02    5.4454182e-04    1.3653731e-05                0               -1      1.0000000e+00                0                1                0
    6.0599694e-02   -1.5469759e-02   -7.8881889e-02   -1.0676781e-01   -2.2759407e-01   -4.9719437e+00    5.9967392e+02    5.9301952e-04    2.0848003e-05                0               -1      1.0000000e+00                0                1                0
    6.1311296e-02   -1.5752736e-02   -7.9096611e-02   -1.8066351e-01   -4.3669700e-01   -4.7800784e+00    5.8265639e+02    4.9512224e-04    1.3123847e-05                0               -1      1.0000000e+00                0                1                0
    6.0750767e-02   -1.3251523e-02   -7.9493540e-02    3.0432992e-02   -1.6819520e-01   -5.2297225e+00    5.9776718e+02    4.6884759e-04    1.9987771e-05                0               -1      1.0000000e+00                0                1                0
    6.0619414e-02   -1.3537657e-02   -8.0026701e-02   -2.8544229e-01    1.4154798e-02   -4.9397755e+00    5.8356780e+02    4.8768057e-04    1.3672857e-05                0               -1      1.0000000e+00                0                1                0
    6.0127624e-02   -1.5591066e-02   -8.0076594e-02   -4.1378878e-03    1.1686820e-01   -5.0541325e+00    5.8409530e+02    4.7941949e-04    1.3931235e-05                0               -1      1.0000000e+00                0                1                0
    6.1301686e-02   -1.5215291e-02   -8.0736014e-02   -1.0260159e-01   -2.1054975e-01   -5.1663232e+00    5.9339710e+02    4.5108219e-04    1.8608308e-05                0               -1      1.0000000e+00                0                1                0
    6.0869652e-02   -1.5518085e-02   -8.0946953e-02    1.1772102e-01   -2.4919997e-01   -5.1063617e+00    5.8457295e+02    4.3323461e-04    1.4970470e-05                0               -1      1.0000000e+00                0                1                0
    6.0237790e-02   -1.3151412e-02   -8.1629107e-02   -6.4121236e-02    3.0820904e-02   -4.7912079e+00    5.7559605e+02    5.2745542e-04    1.1156072e-05                0               -1      1.0000000e+00                0                1                0
    6.0683909e-02   -1.1447750e-02   -7.8762146e-02   -8.7539565e-02   -3.8948305e-02   -5.1716721e+00    6.1024599e+02    2.7388870e-04    2.6290229e-05                0               -1      1.0000000e+00                0                1                0
    6.2486185e-02   -1.0773027e-02   -7.8914783e-02    7.2226228e-02   -2.1855827e-01   -4.8121314e+00    5.9826149e+02    5.2045236e-04    1.7896067e-05                0               -1      1.0000000e+00                0                1                0
    6.2657728e-02   -9.3519019e-03   -7.8956399e-02    3.4806037e-02    1.6719196e-01   -4.9457969e+00    5.9517643e+02    5.6293301e-04    1.5254428e-05                0               -1      1.0000000e+00                0                1                0
    6.1068623e-02   -1.1770277e-02   -8.0845721e-02    3.0026326e-02   -1.4090200e-01   -5.3401972e+00    5.9293292e+02    4.6847570e-04    1.3718727e-05                0               -1      1.0000000e+00                0                1                0
    6.2384113e-02   -1.1823859e-02   -8.1133632e-02   -1.0258319e-01   -5.4485467e-01   -5.5757679e+00    6.2260416e+02    2.1826393e-02    4.4191190e-05                0               -1      1.0000000e+00                0                0                0
    6.3301062e-02    4.6798694e-03   -8.6585995e-02   -8.3044959e-03    6.5320045e-02   -5.3065694e+00    5.9623852e+02    2.2994015e-02    1.5589274e-05                0               -1      1.0000000e+00                0                0                0
    6.2917236e-02    8.4810195e-03   -7.9625875e-02   -2.6944225e-02    1.5441905e-01   -5.2198449e+00    6.2645863e+02    1.1020520e-04    6.5416628e-05                0               -1      1.0000000e+00                0                1                0
    6.1447480e-02    1.4078060e-02   -8.5871144e-02    2.3631624e-02    3.2036303e-01   -5.1755957e+00    5.6477584e+02    5.2082654e-04    1.2223422e-05                0               -1      1.0000000e+00                0                1                0
    5.8536037e-02   -2.4127144e-02   -7.8232104e-02   -4.4788721e-01   -1.0056243e+00   -5.2477866e+00    6.1865498e+02    2.3523440e-02    6.4892053e-05                0               -1      1.0000000e+00                0                0                0
    5.0269664e-02   -2.0122035e-02   -7.9353840e-02   -2.8705299e-01    3.4611296e-01   -5.1437079e+00    5.9055170e+02    4.8653438e-04    1.2090195e-05                0               -1      1.0000000e+00                0                1                0
    5.5714426e-02   -2.0433972e-02   -8.7972186e-02   -7.5843931e-02   -6.1736368e-02   -5.1921769e+00    5.5116971e+02    4.4250483e-04    1.1235045e-05                0               -1      1.0000000e+00                0                1                0
    5.4771510e-02   -2.0704091e-02   -8.6727334e-02    6.4045488e-02   -1.8475819e-01   -5.5514057e+00    5.6734232e+02    6.7476041e-04    9.4289763e-06                0               -1      1.0000000e+00                0                1                0
    6.0351283e-02   -1.7622045e-02   -8.4193057e-02   -3.8065971e-01   -2.5969045e-01   -5.1300888e+00    5.7280340e+02    5.7410118e-04    1.0360062e-05                0               -1      1.0000000e+00                0                1                0
    6.0141542e-02   -1.8331391e-02   -8.2604734e-02   -1.7908260e-01    2.7940535e-02   -5.2414808e+00    5.8059220e+02    5.4922122e-04    1.3099865e-05                0               -1      1.0000000e+00                0                1                0
    5.8027730e-02   -2.0813371e-02   -9.2251344e-02   -1.3542664e-01   -2.0404354e-01   -5.6681539e+00    5.4452063e+02    4.6658477e-04    1.2767218e-05                0               -1      1.0000000e+00                0                1                0
    5.9814117e-02   -2.0631419e-02   -8.0860910e-02   -9.5992383e-02   -1.7727939e-01   -5.0516945e+00    5.8114368e+02    5.7359584e-04    1.7110263e-05                0               -1      1.0000000e+00                0                1                0
    5.6778109e-02   -1.7889281e-02   -9.3318512e-02   -4.4154552e-01    9.1187139e-02   -5.7926427e+00    5.5304223e+02    4.6056654e-04    1.1227053e-05                0               -1      1.0000000e+00                0                1                0
    5.8993544e-02   -1.9202559e-02   -9.0566988e-02    5.3408079e-02    1.5356746e-02   -5.4053069e+00    5.7639012e+02    4.3328965e-04    1.5823904e-05                0               -1      1.0000000e+00                0                1                0
    5.8974964e-02   -1.9876630e-02   -8.5284653e-02   -6.5166011e-02   -2.4313817e-01   -5.4450722e+00    5.8742692e+02    5.5876662e-04    1.7018940e-05                0               -1      1.0000000e+00                0                1                0
    5.8410213e-02   -1.9340257e-02   -8.2271305e-02   -2.1733875e-01    9.0274551e-02   -4.9186698e+00    5.7827460e+02    6.2200108e-04    1.2522586e-05                0               -1      1.0000000e+00                0                1                0
    5.5000993e-02   -2.2152991e-02   -8.2941251e-02    2.8103141e-01   -3.7429401e-01   -5.0165787e+00    5.7276634e+02    5.4047221e-04    1.0783573e-05                0               -1      1.0000000e+00                0                1                0
    5.3310017e-02   -2.1614625e-02   -8.2838372e-02   -2.0920183e-01   -8.1201238e-02   -5.0621486e+00    5.8379147e+02    5.5305180e-04    1.5459688e-05                0               -1      1.0000000e+00                0                1                0
    6.0014412e-02   -1.9653946e-02   -7.8855711e-02   -9.0709669e-02   -1.2244258e-01   -4.7951000e+00    5.9340835e+02    5.8933539e-04    1.8757686e-05                0               -1      1.0000000e+00                0                1                0
    6.0426813e-02   -1.7424960e-02   -7.9117525e-02   -2.4773174e-01   -1.7448740e-01   -5.0776902e+00    5.7843833e+02    6.0123890e-04    1.1154123e-05                0               -1      1.0000000e+00                0                1                0
    6.0711973e-02   -1.8333635e-02   -7.9605296e-02    2.8986328e-02   -1.9017841e-01   -5.0564646e+00    5.8566749e+02    5.8614990e-04    1.4967667e-05                0               -1      1.0000000e+00                0                1                0
    6.0324957e-02   -1.8843390e-02   -8.0000836e-02   -9.5583404e-02   -1.8640224e-01   -5.1309145e+00    6.1189739e+02    4.6646515e-04    2.9529222e-05                0               -1      1.0000000e+00                0                1                0
    6.0522355e-02   -1.6902548e-02   -8.0151395e-02   -4.2594937e-02   -2.2788388e-01   -4.9495876e+00    5.8742235e+02    4.6183307e-04    1.6223562e-05                0               -1      1.0000000e+00                0                1                0
    6.0659688e-02   -1.6978896e-02   -8.0334670e-02   -1.5221105e-01   -2.7905803e-01   -4.8492319e+00    5.8257618e+02    4.6561290e-04    1.3776013e-05                0               -1      1.0000000e+00                0                1                0
    5.3139484e-02   -2.1622813e-02   -8.1136018e-02   -9.6925394e-02   -2.4836365e-01   -4.7557913e+00    5.8781547e+02    4.6296717e-04    1.6944401e-05                0               -1      1.0000000e+00                0                1                0
    5.9030916e-02   -2.2800450e-02   -8.5443676e-02    9.5326113e-02   -8.9814389e-02   -5.0471910e+00    5.5936274e+02    5.2083886e-04    1.3487133e-05                0               -1      1.0000000e+00                0                1                0
    5.9373371e-02   -2.2254037e-02   -8.5193863e-02   -1.2964432e-01   -2.6420181e-01   -5.5057753e+00    6.0221637e+02    5.8947149e-04    2.4854493e-05                0               -1      1.0000000e+00                0                1                0
    5.6652910e-02   -2.2510376e-02   -8.4498917e-02    1.6652957e-01    1.7453534e-01   -5.1888148e+00    5.5170323e+02    5.3567794e-04    1.0350701e-05                0               -1      1.0000000e+00                0                1                0
    5.8357325e-02   -2.0962793e-02   -8.4654490e-02    1.2651699e-01    4.4427325e-02   -5.0299041e+00    5.5807396e+02    5.5969675e-04    1.2374178e-05                0               -1      1.0000000e+00                0                1                0
    5.6518217e-02   -2.0784763e-02   -8.4621117e-02   -1.2783845e-01   -1.2172445e-01   -5.3639216e+00    5.7560519e+02    6.0249952e-04    1.6337923e-05                0               -1      1.0000000e+00                0                1                0
    5.9192357e-02   -2.0341178e-02   -8.4485767e-02    7.2333768e-02   -1.8146780e-01   -5.0555650e+00    5.5985288e+02    6.1914864e-04    1.2143976e-05                0               -1      1.0000000e+00                0                1                0
    5.8054478e-02   -2.2556707e-02   -8.4193727e-02    5.0445473e-02   -2.2808806e-01   -5.2116732e+00    5.6040141e+02    4.7911955e-04    1.2801957e-05                0               -1      1.0000000e+00                0                1                0
    5.9064668e-02   -2.0139321e-02   -8.4159322e-02   -5.7520327e-02   -1.7533716e-01   -5.1776831e+00    5.9152592e+02    5.6712084e-04    2.0118978e-05                0               -1      1.0000000e+00                0                1                0
    5.8027198e-02   -2.0046799e-02   -8.4867135e-02   -3.0309851e-01   -2.0857336e-01   -5.3471620e+00    6.0117061e+02    4.3646340e-04    2.3038166e-05                0               -1      1.0000000e+00                0                1                0
    5.6308825e-02   -2.1594560e-02   -8.2649134e-02    1.0535866e-01   -1.3168474e-01   -4.9821012e+00    5.6400557e+02    4.8330371e-04    1.2982606e-05                0               -1      1.0000000e+00                0                1                0
    5.6561699e-02   -2.1455195e-02   -8.2862255e-02   -2.3193217e-02   -7.4455754e-02   -5.0837858e+00    5.5638610e+02    5.7454207e-04    1.0634424e-05                0               -1      1.0000000e+00                0                1                0
    5.9658349e-02   -2.1610563e-02   -8.2551742e-02   -7.0168002e-02    2.2547260e-01   -5.2474306e+00    5.5717161e+02    5.0256239e-04    1.1385465e-05                0               -1      1.0000000e+00                0                1                0
    5.5871899e-02   -2.1903938e-02   -8.2542771e-02   -2.2090613e-01   -6.2091093e-03   -4.7412151e+00    5.6067231e+02    5.8704273e-04    1.2067196e-05                0               -1      1.0000000e+00                0                1                0
    5.8335507e-02   -2.0931530e-02   -7.8817588e-02    1.1883197e-03   -2.5140816e-01   -4.9606411e+00    5.9566503e+02    4.4843728e-04    2.2537156e-05                0               -1      1.0000000e+00                0                1                0
    5.8753551e-02   -2.3854623e-02   -7.8780489e-02   -3.3855666e-02   -1.0745100e-01   -4.9746381e+00    5.8329405e+02    4.6250672e-04    1.8420673e-05                0               -1      1.0000000e+00                0                1                0
    5.9356444e-02   -2.1399122e-02   -7.8731962e-02   -2.0554453e-01   -3.3158358e-01   -5.0260554e+00    6.1089007e+02    5.1890271e-04    2.9717323e-05                0               -1      1.0000000e+00                0                1                0
    5.8765010e-02   -2.0090364e-02   -7.8969259e-02    5.3807293e-02    3.1156608e-01   -5.1286193e+00    5.5813059e+02    6.2156716e-04    1.0584177e-05                0               -1      1.0000000e+00                0                1                0
    5.9306484e-02   -2.0382944e-02   -7.9295137e-02   -3.1711224e-01    1.9982442e-01   -4.6734953e+00    5.6582394e+02    4.5903130e-04    1.3406309e-05                0               -1      1.0000000e+00                0                1                0
    5.5749622e-02   -2.1643041e-02   -7.9375079e-02   -7.1787136e-02   -1.8116570e-01   -4.8784089e+00    5.7265509e+02    4.7506957e-04    1.4622461e-05                0               -1      1.0000000e+00                0                1                0
    5.9449803e-02   -2.0370754e-02   -7.9454724e-02   -1.0353423e-01    1.1129871e-01   -4.7201274e+00    5.6510724e+02    5.2182841e-04    1.2947402e-05                0               -1      1.0000000e+00                0                1                0
    5.9405656e-02   -2.1543024e-02   -7.9503356e-02    1.0750145e-01   -3.7352667e-01   -4.8872025e+00    5.7777111e+02    5.5224571e-04    1.6844148e-05                0               -1      1.0000000e+00                0                1                0
    5.8604273e-02   -2.3323255e-02   -7.9602437e-02   -1.6263893e-01   -1.8497672e-01   -5.0536798e+00    6.0160187e+02    5.2343179e-04    2.4001045e-05                0               -1      1.0000000e+00                0                1                0
    5.8331677e-02   -2.0609686e-02   -8.0081789e-02   -3.5823914e-01   -1.6926139e-01   -4.9079993e+00    5.7866254e+02    5.5018013e-04    1.6891854e-05                0               -1      1.0000000e+00                0                1                0
    5.8933794e-02   -2.1481737e-02   -8.0193875e-02   -2.8052610e-01   -1.5111145e-01   -4.7143772e+00    5.6308333e+02    4.5560491e-04    1.2527712e-05                0               -1      1.0000000e+00                0                1                0
    5.8360941e-02   -2.1251608e-02   -8.0525060e-02   -3.3249015e-01   -1.8911998e-01   -4.8634406e+00    5.8296860e+02    5.2623116e-04    1.8259227e-05                0               -1      1.0000000e+00                0                1                0
    5.6611045e-02   -2.0931176e-02   -8.0426854e-02    2.0577336e-01    1.0354736e-01   -4.8617346e+00    5.6731823e+02    6.2105648e-04    1.4036147e-05                0               -1      1.0000000e+00                0                1                0
    5.9164103e-02   -2.0717517e-02   -8.0500281e-02    2.1461155e-01    5.6073458e-02   -4.9653928e+00    5.6576490e+02    4.9762332e-04    1.3356753e-05                0               -1      1.0000000e+00                0                1                0
    5.7927956e-02   -2.1940665e-02   -8.0566497e-02   -1.8545278e-01   -1.9157153e-01   -5.0647706e+00    5.8805428e+02    4.7525460e-04    2.0177231e-05                0               -1      1.0000000e+00                0                1                0
    5.7766721e-02   -2.1767183e-02   -8.0411551e-02   -8.2541866e-02   -1.7423429e-01   -5.0774544e+00    5.9401318e+02    4.5724198e-04    2.1502311e-05                0               -1      1.0000000e+00                0                1                0
    5.7129128e-02   -2.1846925e-02   -8.1099330e-02   -1.4682395e-01   -2.8169200e-02   -5.1179826e+00    5.9210317e+02    4.4530832e-04    2.0945841e-05                0               -1      1.0000000e+00                0                1                0
    5.8351721e-02   -2.0182300e-02   -8.1242545e-02   -1.8270776e-01   -1.8370774e-01   -5.1960686e+00    6.0144618e+02    5.2162909e-04    2.2925301e-05                0               -1      1.0000000e+00                0                1                0
    5.7854731e-02   -2.0672638e-02   -8.1364532e-02   -1.2137376e-01   -1.1975532e-01   -4.9961075e+00    5.5889080e+02    5.8974434e-04    1.0688198e-05                0               -1      1.0000000e+00                0                1                0
    5.9365513e-02   -2.1457212e-02   -8.1715611e-02   -4.1873110e-03   -6.4964710e-02   -5.0909521e+00    5.8785097e+02    5.2065794e-04    1.9726479e-05                0               -1      1.0000000e+00                0                1                0
    5.8320176e-02   -2.0290685e-02   -8.1515689e-02   -1.2375094e-01   -1.4397797e-01   -5.0497243e+00    5.6501047e+02    4.8164277e-04    1.1255874e-05                0               -1      1.0000000e+00                0                1                0
    5.9244944e-02   -2.1952455e-02   -8.2138382e-02    6.3366261e-02   -3.0106400e-01   -5.0929724e+00    5.9260859e+02    5.4389818e-04    2.1571270e-05                0               -1      1.0000000e+00                0                1                0
    5.9559073e-02   -2.0101134e-02   -7.9494072e-02   -1.7759423e-01   -4.0104385e-01   -4.9600260e+00    5.9243725e+02    4.7817826e-04    1.8359864e-05                0               -1      1.0000000e+00                0                1                0
    5.9117259e-02   -1.8462731e-02   -7.8226755e-02   -3.6651302e-02   -9.0748984e-02   -4.6086078e+00    5.7926641e+02    5.4987344e-04    1.1828683e-05                0               -1      1.0000000e+00                0                1                0
    5.8777911e-02   -1.7306889e-02   -7.8356434e-02   -1.2726256e-01   -2.2084636e-01   -5.0842921e+00    5.8646658e+02    4.3071184e-04    1.5474903e-05                0               -1      1.0000000e+00                0                1                0
    5.8546153e-02   -1.9428652e-02   -7.8541097e-02   -2.7670524e-01    1.3850917e-02   -4.6806712e+00    5.8628866e+02    5.0404008e-04    1.5597360e-05                0               -1      1.0000000e+00                0                1                0
    5.9404500e-02   -1.9504058e-02   -7.8592966e-02   -2.2146233e-01   -8.1906692e-02   -4.7913210e+00    5.8653579e+02    4.5372312e-04    1.5429441e-05                0               -1      1.0000000e+00                0                1                0
    5.8659404e-02   -1.9908501e-02   -7.8968209e-02   -1.0668823e-01   -2.1646915e-01   -4.7556944e+00    5.8273415e+02    4.8788139e-04    1.3593609e-05                0               -1      1.0000000e+00                0                1                0
    5.7956086e-02   -1.9047486e-02   -7.8982806e-02   -1.9320535e-01   -1.2115607e-01   -5.0355179e+00    5.8573713e+02    5.0448467e-04    1.4912202e-05                0               -1      1.0000000e+00                0                1                0
    5.9016270e-02   -1.9533491e-02   -7.9121092e-02   -2.0620067e-01   -1.4858634e-01   -5.0180031e+00    5.9770389e+02    4.9173284e-04    2.0906581e-05                0               -1      1.0000000e+00                0                1                0
    5.9170614e-02   -1.7826234e-02   -7.9640633e-02   -2.4674908e-01   -1.4841985e-01   -5.1933506e+00    5.8592763e+02    4.5273870e-04    1.5148992e-05                0               -1      1.0000000e+00                0                1                0
    5.8016218e-02   -1.9424056e-02   -7.9981857e-02   -1.9712196e-01   -3.5487683e-01   -5.2093445e+00    6.1130366e+02    5.2142726e-04    2.8994400e-05                0               -1      1.0000000e+00                0                1                0
    5.9175067e-02   -1.9680788e-02   -8.0124541e-02   -4.5019481e-02    4.0211576e-02   -5.0587100e+00    5.7739680e+02    4.5268877e-04    1.1079511e-05                0               -1      1.0000000e+00                0                1                0
    5.9552847e-02   -1.8849212e-02   -8.0600166e-02   -9.4853053e-02   -2.3796007e-02   -4.7796867e+00    5.8137500e+02    4.4971816e-04    1.3566095e-05                0               -1      1.0000000e+00                0                1                0
    5.9281326e-02   -1.6324461e-02   -8.0524091e-02   -2.7526161e-01   -2.5004153e-01   -4.8269280e+00    5.8047837e+02    4.7597517e-04    1.1501199e-05                0               -1      1.0000000e+00                0                1                0
    5.6034237e-02   -1.8920480e-02   -8.1082636e-02    1.1561603e-01   -1.9006291e-01   -5.1051499e+00    5.7711794e+02    5.2280516e-04    1.1153352e-05                0               -1      1.0000000e+00                0                1                0
    5.6913532e-02   -1.9969934e-02   -8.2022929e-02   -3.5421328e-02    6.4150804e-02   -4.8497629e+00    5.7025621e+02    4.0273023e-04    1.2054752e-05                0               -1      1.0000000e+00                0                1                0
    6.2427900e-02    9.1388029e-03   -4.3875570e-02   -1.5788095e-01    6.4928577e-01   -2.9743438e+00    6.0889335e+02    5.1237196e-04    2.1718138e-05                0               -1      1.0000000e+00                0                1                0
    6.3375180e-02    3.9303765e-03   -3.6344593e-02    9.5247035e-03    8.3848792e-02   -2.7866845e+00    6.1754340e+02    4.6803501e-04    2.5231090e-05                0               -1      1.0000000e+00                0                1                0
    6.1819975e-02    1.4405113e-02   -4.1994698e-02   -2.6330523e-01    1.1142102e+00   -3.0820259e+00    6.2604513e+02    2.1530654e-02    5.1801640e-05                0               -1      1.0000000e+00                0                0                0
    6.2334585e-02    1.2083847e-02   -6.1204373e-02   -9.1363986e-02    2.7836708e-01   -4.0428039e+00    6.0594674e+02    5.6426780e-04    2.2469701e-05                0               -1      1.0000000e+00                0                1                0
    6.2996562e-02    7.6248040e-03   -5.1580250e-02   -1.2608322e-01    3.4104497e-01   -3.5968808e+00    6.0648410e+02    5.6814904e-04    1.5394164e-05                0               -1      1.0000000e+00                0                1                0
    6.2438395e-02    1.1190609e-02   -5.9801543e-02   -1.1382180e-01    1.9289208e-01   -3.7461248e+00    5.9368043e+02    4.6587599e-04    1.3343400e-05                0               -1      1.0000000e+00                0                1                0
    5.8220832e-02    2.4066663e-02   -5.4324133e-02   -1.3011822e-01    2.0724085e-01   -3.3107276e+00    5.7313856e+02    5.2974677e-04    1.6167633e-05                0               -1      1.0000000e+00                0                1                0
    6.0570081e-02    1.8827774e-02   -5.2537325e-02    1.0392017e-01   -3.0264571e-01   -3.3411057e+00    6.1143578e+02    4.3374351e-04    3.1678946e-05                0               -1      1.0000000e+00                0                1                0
    6.0486450e-02    1.7637532e-02   -4.0080630e-02   -1.0508769e-01   -7.7063525e-02   -2.3991181e+00    6.1001004e+02    4.9011625e-04    3.0705151e-05                0               -1      1.0000000e+00                0                1                0
    5.9755842e-02    2.0586122e-02   -5.9539629e-02   -1.4801570e-02    5.8830442e-02   -3.6902723e+00    5.6283487e+02    4.7629879e-04    1.3574611e-05                0               -1      1.0000000e+00                0                1                0
    5.8629137e-02    2.3921551e-02   -6.2183381e-02   -3.4632607e-02    9.9475885e-02   -3.8606834e+00    5.8168241e+02    5.4565380e-04    1.8734975e-05                0               -1      1.0000000e+00                0                1                0
    5.8789879e-02    2.1458226e-02   -6.1769707e-02   -1.1142085e-01    3.1391166e-01   -3.9589595e+00    6.0302524e+02    5.4302541e-04    2.5731111e-05                0               -1      1.0000000e+00                0                1                0
    5.9569597e-02    2.1028529e-02   -6.1605723e-02   -1.6417001e-01    4.4314915e-01   -3.8921909e+00    5.5797625e+02    4.9867960e-04    1.1837191e-05                0               -1      1.0000000e+00                0                1                0
    5.8335711e-02    2.3867744e-02   -6.1523088e-02   -2.4433354e-01    4.3445318e-01   -4.0367977e+00    6.0353477e+02    4.4196447e-04    2.6050765e-05                0               -1      1.0000000e+00                0                1                0
    5.9192344e-02    2.2709268e-02   -6.1461637e-02   -7.7113757e-02    1.7822324e-01   -3.9601686e+00    6.0137531e+02    4.5649651e-04    2.5980195e-05                0               -1      1.0000000e+00                0                1                0
    5.9209380e-02    2.2421399e-02   -6.0176899e-02   -2.4553567e-01    4.9238969e-01   -3.8656829e+00    6.1055987e+02    4.2225743e-04    3.0556967e-05                0               -1      1.0000000e+00                0                1                0
    5.9056277e-02    2.2708870e-02   -5.9782213e-02   -4.3015205e-03    6.3343092e-02   -3.7595858e+00    5.8831002e+02    5.7930429e-04    2.0590874e-05                0               -1      1.0000000e+00                0                1                0
    5.8623061e-02    2.3976414e-02   -6.1925157e-02    1.3884110e-01   -5.1460853e-01   -3.9833802e+00    6.0797415e+02    5.0060099e-04    2.8944700e-05                0               -1      1.0000000e+00                0                1                0
    6.0272368e-02    1.9191102e-02   -6.1270293e-02   -5.6477320e-02   -7.0681367e-02   -3.7220369e+00    5.9839840e+02    5.1265152e-04    2.4155162e-05                0               -1      1.0000000e+00                0                1                0
    6.0772939e-02    1.8340797e-02   -6.0551712e-02    5.0324912e-02   -3.4278638e-01   -3.8171616e+00    6.1193335e+02    4.6806239e-04    3.2570882e-05                0               -1      1.0000000e+00                0                1                0
    6.0816427e-02    1.7457950e-02   -5.9431444e-02    7.0004538e-02   -4.2843799e-01   -3.7696001e+00    6.1319134e+02    5.1855476e-04    3.3223299e-05                0               -1      1.0000000e+00                0                1                0
    6.0612748e-02    1.8032057e-02   -5.9016794e-02   -1.6863550e-01    2.9374054e-01   -3.7061450e+00    6.0190302e+02    5.3895867e-04    2.3849227e-05                0               -1      1.0000000e+00                0                1                0
    5.8279688e-02    2.3186140e-02   -5.6364518e-02   -7.1913179e-02   -3.6500834e-03   -3.3157073e+00    5.6379232e+02    4.2110276e-04    1.3836817e-05                0               -1      1.0000000e+00                0                1                0
    5.9496359e-02    2.2103843e-02   -5.8109462e-02   -4.4910553e-01    1.1879667e+00   -3.9289622e+00    6.2248330e+02    2.2003244e-02    6.5873382e-05                0               -1      1.0000000e+00                0                0                0
    5.8842700e-02    2.2993115e-02   -5.6127215e-02   -3.2040972e-03    2.5960084e-01   -3.5020199e+00    5.7732602e+02    5.6733950e-04    1.7549244e-05                0               -1      1.0000000e+00                0                1                0
    5.8626740e-02    2.3632562e-02   -5.6039657e-02    1.5265767e-01   -3.7901994e-01   -3.5256675e+00    5.8285841e+02    5.6241718e-04    1.8178263e-05                0               -1      1.0000000e+00                0                1                0
    5.9589442e-02    2.1400510e-02   -5.5839357e-02    1.0672229e-01   -4.8469092e-01   -3.5419990e+00    6.0541520e+02    5.2637415e-04    2.7341435e-05                0               -1      1.0000000e+00                0                1                0
    5.9523925e-02    2.1175816e-02   -5.1081396e-02    2.0267164e-01   -3.3953708e-01   -2.9984202e+00    6.0026020e+02    3.8824602e-04    2.5560516e-05                0               -1      1.0000000e+00                0                1                0
    5.9609806e-02    2.1341181e-02   -5.0185762e-02   -9.7056631e-02   -7.0796119e-02   -3.0711430e+00    5.9392166e+02    5.2070905e-04    2.2580523e-05                0               -1      1.0000000e+00                0                1                0
    5.8256688e-02    2.2554542e-02   -4.9801469e-02   -3.6897781e-02    1.6086851e-01   -3.1513433e+00    5.5396170e+02    5.0044090e-04    1.1049547e-05                0               -1      1.0000000e+00                0                1                0
    5.8477657e-02    2.0514931e-02   -4.6152260e-02   -1.6145904e-01    3.2943498e-01   -2.9124220e+00    5.7005858e+02    2.5855860e-04    1.4291349e-05                0               -1      1.0000000e+00                0                1                0
    5.8757674e-02    2.2486155e-02   -4.5261167e-02    4.9834875e-02   -3.2209091e-01   -2.7300354e+00    5.9292707e+02    4.3558628e-04    2.2503681e-05                0               -1      1.0000000e+00                0                1                0
    5.8745846e-02    2.2391645e-02   -4.3682302e-02   -1.6053010e-01   -2.2186394e-02   -2.4936727e+00    5.7937370e+02    5.8053132e-04    1.7929270e-05                0               -1      1.0000000e+00                0                1                0
    5.9905506e-02    2.0689431e-02   -2.0354851e-02    2.3445678e-01   -8.3680159e-01   -1.2459328e+00    6.1748948e+02    2.2438264e-02    3.9980612e-05                0               -1      1.0000000e+00                0                0                0
    6.0884026e-02    1.7112479e-02   -2.5517505e-02   -2.9997792e-01    7.1875902e-01   -1.5428304e+00    6.1727777e+02    5.3932111e-04    3.4620676e-05                0               -1      1.0000000e+00                0                1                0
    6.1082076e-02    1.6832790e-02   -1.3793809e-02    2.7413236e-01   -1.0912024e+00   -9.0982361e-01    6.1857474e+02    2.4156282e-02    6.0252114e-05                0               -1      1.0000000e+00                0                0                0
    6.0313118e-02    1.7624861e-02   -9.4349540e-04   -1.5714959e-01    1.2847285e-01   -4.3921297e-02    5.6167982e+02    2.4241035e-02    2.0843978e-05                0               -1      1.0000000e+00                0                0                0
    5.8508948e-02    2.3620387e-02   -4.6923424e-03   -1.9059437e-01    3.0571003e-01   -1.0064767e-01    5.9175962e+02    2.2920953e-04    2.7297043e-05                0               -1      1.0000000e+00                0                1                0
    6.1461810e-02   -1.5848235e-02   -1.6854937e-02    3.5730685e-01    1.6079166e+00   -1.2098891e+00    6.2198656e+02    2.2758196e-02    7.0845418e-05                0               -1      1.0000000e+00                0                0                0
    6.1408849e-02   -1.5739694e-02   -2.0628382e-02    3.7515021e-01    1.3284617e+00   -1.5206834e+00    5.8901140e+02    9.8297244e-05    8.8539757e-05                0               -1      1.0000000e+00                0                1                0
    5.9408627e-02   -2.0647133e-02   -4.2803951e-02   -1.5855217e-01    1.4358781e-01   -2.5898087e+00    6.0086910e+02    4.8077937e-04    2.5519590e-05                0               -1      1.0000000e+00                0                1                0
    5.9182294e-02   -2.1528024e-02   -3.6291172e-02   -1.3246038e-01    1.3279056e-01   -2.1695287e+00    5.9980016e+02    4.7008423e-04    2.6005356e-05                0               -1      1.0000000e+00                0                1                0
    5.9153241e-02   -2.3072874e-02   -1.7951649e-02   -3.1279298e-01   -8.2528332e-01   -1.1741472e+00    6.1478577e+02    2.2844090e-02    3.5756648e-05                0               -1      1.0000000e+00                0                0                0
    5.8823084e-02   -1.5765504e-02   -9.1898394e-04   -5.0074315e-01   -3.0600079e-01   -2.6165215e-02    6.2497880e+02    7.1862769e-05    4.5518024e-05                0               -1      1.0000000e+00                0                1                0
    5.9331014e-02   -2.2529532e-02   -2.9317190e-03   -3.8352633e-01   -9.1790908e-01   -3.8523690e-01    6.1701169e+02    1.4453088e-04    7.2666446e-05                0               -1      1.0000000e+00                0                1                0
    6.0819806e-02   -1.8032155e-02   -4.6784200e-03    1.6306707e-01    5.6395167e-01   -1.5105977e-01    6.0772571e+02    2.2763996e-02    5.7642531e-05                0               -1      1.0000000e+00                0                0                0
    6.1243884e-02   -1.6514881e-02   -2.6902964e-03    2.5386782e-01    1.1032190e+00   -1.9535234e-01    6.2423857e+02    2.2750618e-02    6.1209245e-05                0               -1      1.0000000e+00                0                0                0
    3.0611091e-02    1.1118369e-03   -9.8312101e-04    1.4405067e+00    1.2884649e-01   -1.9549869e-01    4.5099948e+02    3.9521468e-03    1.9042028e-04                0               -1      1.0000000e+00                0                0                0
