# Supplementary material for: Research on combustion and emissions of heavy duty diesel engines under low-speed and low-load conditions in low temperature environments
Source: PLoS One. 2025 Feb 21;20(2):e0318933. doi: 10.1371/journal.pone.0318933 (PMC11844864; doi:10.1371/journal.pone.0318933)
Supplement: S1 File — (ZIP) [file pone.0318933.s001.zip › 1000rpm_30%/3-tigaojinqiwendu/Tin342K/spray_rate_inj0.out]

# CONVERGE Release Build 2.3.20/  Jan 30, 2017        Run Date:Thu Aug 31 20:48:15 2023
# column       1                2                3                4                5                6                7 
#          Crank            Index      Mass_Inject      Inj_Vel_Old      Inj_Vel_New        Inj_Press              C_a 
#          (DEG)           (none)             (kg)            (m/s)            (m/s)            (MPa)           (none) 
#
   2.9000000e+00                0    0.0000000e+00    0.0000000e+00    0.0000000e+00    0.0000000e+00    1.0000000e+00 
   3.0575758e+00                1    1.7962963e-08    4.3617886e+01    4.3617886e+01    1.0906821e+00    1.0000000e+00 
   3.2151515e+00                2    7.1851852e-08    8.7235772e+01    8.7235772e+01    4.3627284e+00    1.0000000e+00 
   3.3727273e+00                3    1.6166667e-07    1.3085366e+02    1.3085366e+02    9.8161389e+00    1.0000000e+00 
   3.5303030e+00                4    2.8740741e-07    1.7447154e+02    1.7447154e+02    1.7450914e+01    1.0000000e+00 
   3.6878788e+00                5    4.4907407e-07    2.1808943e+02    2.1808943e+02    2.7267052e+01    1.0000000e+00 
   3.8454545e+00                6    6.4666667e-07    2.6170732e+02    2.6170732e+02    3.9264556e+01    1.0000000e+00 
   4.0030303e+00                7    8.8018519e-07    3.0532520e+02    3.0932902e+02    5.3443423e+01    9.8705646e-01 
   4.1606061e+00                8    1.1496296e-06    3.4894309e+02    3.6199244e+02    6.9803654e+01    9.6395132e-01 
   4.3181818e+00                9    1.4550000e-06    3.9256098e+02    4.1580020e+02    8.8345250e+01    9.4410963e-01 
   4.4757576e+00               10    1.7962963e-06    4.3617886e+02    4.6987970e+02    1.0906821e+02    9.2827772e-01 
   4.6333333e+00               11    2.1555556e-06    4.3617886e+02    4.6987970e+02    1.0906821e+02    9.2827772e-01 
   4.7909091e+00               12    2.5148148e-06    4.3617886e+02    4.6987970e+02    1.0906821e+02    9.2827772e-01 
   4.9484848e+00               13    2.8740741e-06    4.3617886e+02    4.6987970e+02    1.0906821e+02    9.2827772e-01 
   5.1060606e+00               14    3.2333333e-06    4.3617886e+02    4.6987970e+02    1.0906821e+02    9.2827772e-01 
   5.2636364e+00               15    3.5925926e-06    4.3617886e+02    4.6987970e+02    1.0906821e+02    9.2827772e-01 
   5.4212121e+00               16    3.9518519e-06    4.3617886e+02    4.6987970e+02    1.0906821e+02    9.2827772e-01 
   5.5787879e+00               17    4.3111111e-06    4.3617886e+02    4.6987970e+02    1.0906821e+02    9.2827772e-01 
   5.7363636e+00               18    4.6703704e-06    4.3617886e+02    4.6987970e+02    1.0906821e+02    9.2827772e-01 
   5.8939394e+00               19    5.0296296e-06    4.3617886e+02    4.6987970e+02    1.0906821e+02    9.2827772e-01 
   6.0515152e+00               20    5.3888889e-06    4.3617886e+02    4.6987970e+02    1.0906821e+02    9.2827772e-01 
   6.2090909e+00               21    5.7481481e-06    4.3617886e+02    4.6987970e+02    1.0906821e+02    9.2827772e-01 
   6.3666667e+00               22    6.1074074e-06    4.3617886e+02    4.6987970e+02    1.0906821e+02    9.2827772e-01 
   6.5242424e+00               23    6.4666667e-06    4.3617886e+02    4.6987970e+02    1.0906821e+02    9.2827772e-01 
   6.6818182e+00               24    6.8259259e-06    4.3617886e+02    4.6987970e+02    1.0906821e+02    9.2827772e-01 
   6.8393939e+00               25    7.1851852e-06    4.3617886e+02    4.6987970e+02    1.0906821e+02    9.2827772e-01 
   6.9969697e+00               26    7.5444444e-06    4.3617886e+02    4.6987970e+02    1.0906821e+02    9.2827772e-01 
   7.1545455e+00               27    7.9037037e-06    4.3617886e+02    4.6987970e+02    1.0906821e+02    9.2827772e-01 
   7.3121212e+00               28    8.2629630e-06    4.3617886e+02    4.6987970e+02    1.0906821e+02    9.2827772e-01 
   7.4696970e+00               29    8.6222222e-06    4.3617886e+02    4.6987970e+02    1.0906821e+02    9.2827772e-01 
   7.6272727e+00               30    8.9814815e-06    4.3617886e+02    4.6987970e+02    1.0906821e+02    9.2827772e-01 
   7.7848485e+00               31    9.3407407e-06    4.3617886e+02    4.6987970e+02    1.0906821e+02    9.2827772e-01 
   7.9424242e+00               32    9.6101852e-06    2.1808943e+02    2.1808943e+02    2.7267052e+01    1.0000000e+00 
   8.1000000e+00               33    9.7000000e-06    0.0000000e+00    0.0000000e+00    0.0000000e+00    1.0000000e+00 
