# Supplementary material for: Research on combustion and emissions of heavy duty diesel engines under low-speed and low-load conditions in low temperature environments
Source: PLoS One. 2025 Feb 21;20(2):e0318933. doi: 10.1371/journal.pone.0318933 (PMC11844864; doi:10.1371/journal.pone.0318933)
Supplement: S1 File — (ZIP) [file pone.0318933.s001.zip › 1000rpm_30%/3-tigaojinqiwendu/Tin342K/temperature.out]

# CONVERGE Release Build 2.3.20/  Jan 30, 2017        Run Date:Thu Aug 31 20:48:15 2023
# column       1                2                3                4                5 
#          Crank        Mass_Frac        Mass_Frac        Mass_Frac        Mass_Frac
#          (DEG)           >2500K           >2600K           >2700K           >2800K
#
  -1.4600000e+02    0.0000000e+00    0.0000000e+00    0.0000000e+00    0.0000000e+00
  -1.4587230e+02    0.0000000e+00    0.0000000e+00    0.0000000e+00    0.0000000e+00
  -1.4579372e+02    0.0000000e+00    0.0000000e+00    0.0000000e+00    0.0000000e+00
  -1.4567094e+02    0.0000000e+00    0.0000000e+00    0.0000000e+00    0.0000000e+00
  -1.4558567e+02    0.0000000e+00    0.0000000e+00    0.0000000e+00    0.0000000e+00
  -1.4547909e+02    0.0000000e+00    0.0000000e+00    0.0000000e+00    0.0000000e+00
  -1.4534587e+02    0.0000000e+00    0.0000000e+00    0.0000000e+00    0.0000000e+00
  -1.4517933e+02    0.0000000e+00    0.0000000e+00    0.0000000e+00    0.0000000e+00
  -1.4497117e+02    0.0000000e+00    0.0000000e+00    0.0000000e+00    0.0000000e+00
  -1.4471096e+02    0.0000000e+00    0.0000000e+00    0.0000000e+00    0.0000000e+00
  -1.4438570e+02    0.0000000e+00    0.0000000e+00    0.0000000e+00    0.0000000e+00
  -1.4397912e+02    0.0000000e+00    0.0000000e+00    0.0000000e+00    0.0000000e+00
  -1.4347090e+02    0.0000000e+00    0.0000000e+00    0.0000000e+00    0.0000000e+00
  -1.4287090e+02    0.0000000e+00    0.0000000e+00    0.0000000e+00    0.0000000e+00
  -1.4227090e+02    0.0000000e+00    0.0000000e+00    0.0000000e+00    0.0000000e+00
  -1.4167090e+02    0.0000000e+00    0.0000000e+00    0.0000000e+00    0.0000000e+00
  -1.4107090e+02    0.0000000e+00    0.0000000e+00    0.0000000e+00    0.0000000e+00
  -1.4047090e+02    0.0000000e+00    0.0000000e+00    0.0000000e+00    0.0000000e+00
  -1.3987090e+02    0.0000000e+00    0.0000000e+00    0.0000000e+00    0.0000000e+00
  -1.3927090e+02    0.0000000e+00    0.0000000e+00    0.0000000e+00    0.0000000e+00
  -1.3867090e+02    0.0000000e+00    0.0000000e+00    0.0000000e+00    0.0000000e+00
  -1.3807090e+02    0.0000000e+00    0.0000000e+00    0.0000000e+00    0.0000000e+00
  -1.3747090e+02    0.0000000e+00    0.0000000e+00    0.0000000e+00    0.0000000e+00
  -1.3687090e+02    0.0000000e+00    0.0000000e+00    0.0000000e+00    0.0000000e+00
  -1.3627090e+02    0.0000000e+00    0.0000000e+00    0.0000000e+00    0.0000000e+00
  -1.3567090e+02    0.0000000e+00    0.0000000e+00    0.0000000e+00    0.0000000e+00
  -1.3507090e+02    0.0000000e+00    0.0000000e+00    0.0000000e+00    0.0000000e+00
  -1.3447090e+02    0.0000000e+00    0.0000000e+00    0.0000000e+00    0.0000000e+00
  -1.3387090e+02    0.0000000e+00    0.0000000e+00    0.0000000e+00    0.0000000e+00
  -1.3327090e+02    0.0000000e+00    0.0000000e+00    0.0000000e+00    0.0000000e+00
  -1.3267090e+02    0.0000000e+00    0.0000000e+00    0.0000000e+00    0.0000000e+00
  -1.3207090e+02    0.0000000e+00    0.0000000e+00    0.0000000e+00    0.0000000e+00
  -1.3147090e+02    0.0000000e+00    0.0000000e+00    0.0000000e+00    0.0000000e+00
  -1.3087090e+02    0.0000000e+00    0.0000000e+00    0.0000000e+00    0.0000000e+00
  -1.3027090e+02    0.0000000e+00    0.0000000e+00    0.0000000e+00    0.0000000e+00
  -1.2967090e+02    0.0000000e+00    0.0000000e+00    0.0000000e+00    0.0000000e+00
  -1.2907090e+02    0.0000000e+00    0.0000000e+00    0.0000000e+00    0.0000000e+00
  -1.2847090e+02    0.0000000e+00    0.0000000e+00    0.0000000e+00    0.0000000e+00
  -1.2787090e+02    0.0000000e+00    0.0000000e+00    0.0000000e+00    0.0000000e+00
  -1.2727090e+02    0.0000000e+00    0.0000000e+00    0.0000000e+00    0.0000000e+00
  -1.2667090e+02    0.0000000e+00    0.0000000e+00    0.0000000e+00    0.0000000e+00
  -1.2607090e+02    0.0000000e+00    0.0000000e+00    0.0000000e+00    0.0000000e+00
  -1.2547090e+02    0.0000000e+00    0.0000000e+00    0.0000000e+00    0.0000000e+00
  -1.2487090e+02    0.0000000e+00    0.0000000e+00    0.0000000e+00    0.0000000e+00
  -1.2427090e+02    0.0000000e+00    0.0000000e+00    0.0000000e+00    0.0000000e+00
  -1.2367090e+02    0.0000000e+00    0.0000000e+00    0.0000000e+00    0.0000000e+00
  -1.2307090e+02    0.0000000e+00    0.0000000e+00    0.0000000e+00    0.0000000e+00
  -1.2247090e+02    0.0000000e+00    0.0000000e+00    0.0000000e+00    0.0000000e+00
  -1.2187090e+02    0.0000000e+00    0.0000000e+00    0.0000000e+00    0.0000000e+00
  -1.2127090e+02    0.0000000e+00    0.0000000e+00    0.0000000e+00    0.0000000e+00
  -1.2067611e+02    0.0000000e+00    0.0000000e+00    0.0000000e+00    0.0000000e+00
  -1.2008717e+02    0.0000000e+00    0.0000000e+00    0.0000000e+00    0.0000000e+00
  -1.1950389e+02    0.0000000e+00    0.0000000e+00    0.0000000e+00    0.0000000e+00
  -1.1892610e+02    0.0000000e+00    0.0000000e+00    0.0000000e+00    0.0000000e+00
  -1.1835364e+02    0.0000000e+00    0.0000000e+00    0.0000000e+00    0.0000000e+00
  -1.1778632e+02    0.0000000e+00    0.0000000e+00    0.0000000e+00    0.0000000e+00
  -1.1722396e+02    0.0000000e+00    0.0000000e+00    0.0000000e+00    0.0000000e+00
  -1.1666646e+02    0.0000000e+00    0.0000000e+00    0.0000000e+00    0.0000000e+00
  -1.1611365e+02    0.0000000e+00    0.0000000e+00    0.0000000e+00    0.0000000e+00
  -1.1556538e+02    0.0000000e+00    0.0000000e+00    0.0000000e+00    0.0000000e+00
  -1.1502155e+02    0.0000000e+00    0.0000000e+00    0.0000000e+00    0.0000000e+00
  -1.1448200e+02    0.0000000e+00    0.0000000e+00    0.0000000e+00    0.0000000e+00
  -1.1394661e+02    0.0000000e+00    0.0000000e+00    0.0000000e+00    0.0000000e+00
  -1.1341530e+02    0.0000000e+00    0.0000000e+00    0.0000000e+00    0.0000000e+00
  -1.1288790e+02    0.0000000e+00    0.0000000e+00    0.0000000e+00    0.0000000e+00
  -1.1236435e+02    0.0000000e+00    0.0000000e+00    0.0000000e+00    0.0000000e+00
  -1.1184453e+02    0.0000000e+00    0.0000000e+00    0.0000000e+00    0.0000000e+00
  -1.1132833e+02    0.0000000e+00    0.0000000e+00    0.0000000e+00    0.0000000e+00
  -1.1081566e+02    0.0000000e+00    0.0000000e+00    0.0000000e+00    0.0000000e+00
  -1.1030642e+02    0.0000000e+00    0.0000000e+00    0.0000000e+00    0.0000000e+00
  -1.0980052e+02    0.0000000e+00    0.0000000e+00    0.0000000e+00    0.0000000e+00
  -1.0929789e+02    0.0000000e+00    0.0000000e+00    0.0000000e+00    0.0000000e+00
  -1.0879844e+02    0.0000000e+00    0.0000000e+00    0.0000000e+00    0.0000000e+00
  -1.0830207e+02    0.0000000e+00    0.0000000e+00    0.0000000e+00    0.0000000e+00
  -1.0780872e+02    0.0000000e+00    0.0000000e+00    0.0000000e+00    0.0000000e+00
  -1.0731831e+02    0.0000000e+00    0.0000000e+00    0.0000000e+00    0.0000000e+00
  -1.0683077e+02    0.0000000e+00    0.0000000e+00    0.0000000e+00    0.0000000e+00
  -1.0634601e+02    0.0000000e+00    0.0000000e+00    0.0000000e+00    0.0000000e+00
  -1.0586398e+02    0.0000000e+00    0.0000000e+00    0.0000000e+00    0.0000000e+00
  -1.0538460e+02    0.0000000e+00    0.0000000e+00    0.0000000e+00    0.0000000e+00
  -1.0490780e+02    0.0000000e+00    0.0000000e+00    0.0000000e+00    0.0000000e+00
  -1.0443354e+02    0.0000000e+00    0.0000000e+00    0.0000000e+00    0.0000000e+00
  -1.0396174e+02    0.0000000e+00    0.0000000e+00    0.0000000e+00    0.0000000e+00
  -1.0349235e+02    0.0000000e+00    0.0000000e+00    0.0000000e+00    0.0000000e+00
  -1.0302529e+02    0.0000000e+00    0.0000000e+00    0.0000000e+00    0.0000000e+00
  -1.0256053e+02    0.0000000e+00    0.0000000e+00    0.0000000e+00    0.0000000e+00
  -1.0209800e+02    0.0000000e+00    0.0000000e+00    0.0000000e+00    0.0000000e+00
  -1.0163764e+02    0.0000000e+00    0.0000000e+00    0.0000000e+00    0.0000000e+00
  -1.0117943e+02    0.0000000e+00    0.0000000e+00    0.0000000e+00    0.0000000e+00
  -1.0072328e+02    0.0000000e+00    0.0000000e+00    0.0000000e+00    0.0000000e+00
  -1.0026915e+02    0.0000000e+00    0.0000000e+00    0.0000000e+00    0.0000000e+00
  -9.9817011e+01    0.0000000e+00    0.0000000e+00    0.0000000e+00    0.0000000e+00
  -9.9366792e+01    0.0000000e+00    0.0000000e+00    0.0000000e+00    0.0000000e+00
  -9.8918464e+01    0.0000000e+00    0.0000000e+00    0.0000000e+00    0.0000000e+00
  -9.8471966e+01    0.0000000e+00    0.0000000e+00    0.0000000e+00    0.0000000e+00
  -9.8027267e+01    0.0000000e+00    0.0000000e+00    0.0000000e+00    0.0000000e+00
  -9.7584316e+01    0.0000000e+00    0.0000000e+00    0.0000000e+00    0.0000000e+00
  -9.7143069e+01    0.0000000e+00    0.0000000e+00    0.0000000e+00    0.0000000e+00
  -9.6703497e+01    0.0000000e+00    0.0000000e+00    0.0000000e+00    0.0000000e+00
  -9.6265535e+01    0.0000000e+00    0.0000000e+00    0.0000000e+00    0.0000000e+00
  -9.5829177e+01    0.0000000e+00    0.0000000e+00    0.0000000e+00    0.0000000e+00
  -9.5394356e+01    0.0000000e+00    0.0000000e+00    0.0000000e+00    0.0000000e+00
  -9.4961038e+01    0.0000000e+00    0.0000000e+00    0.0000000e+00    0.0000000e+00
  -9.4529204e+01    0.0000000e+00    0.0000000e+00    0.0000000e+00    0.0000000e+00
  -9.4098795e+01    0.0000000e+00    0.0000000e+00    0.0000000e+00    0.0000000e+00
  -9.3669779e+01    0.0000000e+00    0.0000000e+00    0.0000000e+00    0.0000000e+00
  -9.3242139e+01    0.0000000e+00    0.0000000e+00    0.0000000e+00    0.0000000e+00
  -9.2815820e+01    0.0000000e+00    0.0000000e+00    0.0000000e+00    0.0000000e+00
  -9.2390790e+01    0.0000000e+00    0.0000000e+00    0.0000000e+00    0.0000000e+00
  -9.1967022e+01    0.0000000e+00    0.0000000e+00    0.0000000e+00    0.0000000e+00
  -9.1544487e+01    0.0000000e+00    0.0000000e+00    0.0000000e+00    0.0000000e+00
  -9.1123141e+01    0.0000000e+00    0.0000000e+00    0.0000000e+00    0.0000000e+00
  -9.0702955e+01    0.0000000e+00    0.0000000e+00    0.0000000e+00    0.0000000e+00
  -9.0283896e+01    0.0000000e+00    0.0000000e+00    0.0000000e+00    0.0000000e+00
  -8.9865945e+01    0.0000000e+00    0.0000000e+00    0.0000000e+00    0.0000000e+00
  -8.9449062e+01    0.0000000e+00    0.0000000e+00    0.0000000e+00    0.0000000e+00
  -8.9033215e+01    0.0000000e+00    0.0000000e+00    0.0000000e+00    0.0000000e+00
  -8.8618375e+01    0.0000000e+00    0.0000000e+00    0.0000000e+00    0.0000000e+00
  -8.8204513e+01    0.0000000e+00    0.0000000e+00    0.0000000e+00    0.0000000e+00
  -8.7791601e+01    0.0000000e+00    0.0000000e+00    0.0000000e+00    0.0000000e+00
  -8.7618600e+01    0.0000000e+00    0.0000000e+00    0.0000000e+00    0.0000000e+00
  -8.7402349e+01    0.0000000e+00    0.0000000e+00    0.0000000e+00    0.0000000e+00
  -8.7132035e+01    0.0000000e+00    0.0000000e+00    0.0000000e+00    0.0000000e+00
  -8.6794142e+01    0.0000000e+00    0.0000000e+00    0.0000000e+00    0.0000000e+00
  -8.6384342e+01    0.0000000e+00    0.0000000e+00    0.0000000e+00    0.0000000e+00
  -8.5975299e+01    0.0000000e+00    0.0000000e+00    0.0000000e+00    0.0000000e+00
  -8.5567055e+01    0.0000000e+00    0.0000000e+00    0.0000000e+00    0.0000000e+00
  -8.5159581e+01    0.0000000e+00    0.0000000e+00    0.0000000e+00    0.0000000e+00
  -8.4752853e+01    0.0000000e+00    0.0000000e+00    0.0000000e+00    0.0000000e+00
  -8.4346842e+01    0.0000000e+00    0.0000000e+00    0.0000000e+00    0.0000000e+00
  -8.3941524e+01    0.0000000e+00    0.0000000e+00    0.0000000e+00    0.0000000e+00
  -8.3536873e+01    0.0000000e+00    0.0000000e+00    0.0000000e+00    0.0000000e+00
  -8.3132862e+01    0.0000000e+00    0.0000000e+00    0.0000000e+00    0.0000000e+00
  -8.2729466e+01    0.0000000e+00    0.0000000e+00    0.0000000e+00    0.0000000e+00
  -8.2326660e+01    0.0000000e+00    0.0000000e+00    0.0000000e+00    0.0000000e+00
  -8.1924418e+01    0.0000000e+00    0.0000000e+00    0.0000000e+00    0.0000000e+00
  -8.1522716e+01    0.0000000e+00    0.0000000e+00    0.0000000e+00    0.0000000e+00
  -8.1121529e+01    0.0000000e+00    0.0000000e+00    0.0000000e+00    0.0000000e+00
  -8.0720831e+01    0.0000000e+00    0.0000000e+00    0.0000000e+00    0.0000000e+00
  -8.0320599e+01    0.0000000e+00    0.0000000e+00    0.0000000e+00    0.0000000e+00
  -7.9920808e+01    0.0000000e+00    0.0000000e+00    0.0000000e+00    0.0000000e+00
  -7.9521433e+01    0.0000000e+00    0.0000000e+00    0.0000000e+00    0.0000000e+00
  -7.9122450e+01    0.0000000e+00    0.0000000e+00    0.0000000e+00    0.0000000e+00
  -7.8723835e+01    0.0000000e+00    0.0000000e+00    0.0000000e+00    0.0000000e+00
  -7.8325564e+01    0.0000000e+00    0.0000000e+00    0.0000000e+00    0.0000000e+00
  -7.7927612e+01    0.0000000e+00    0.0000000e+00    0.0000000e+00    0.0000000e+00
  -7.7529955e+01    0.0000000e+00    0.0000000e+00    0.0000000e+00    0.0000000e+00
  -7.7132570e+01    0.0000000e+00    0.0000000e+00    0.0000000e+00    0.0000000e+00
  -7.6880145e+01    0.0000000e+00    0.0000000e+00    0.0000000e+00    0.0000000e+00
  -7.6564613e+01    0.0000000e+00    0.0000000e+00    0.0000000e+00    0.0000000e+00
  -7.6170199e+01    0.0000000e+00    0.0000000e+00    0.0000000e+00    0.0000000e+00
  -7.5773562e+01    0.0000000e+00    0.0000000e+00    0.0000000e+00    0.0000000e+00
  -7.5377090e+01    0.0000000e+00    0.0000000e+00    0.0000000e+00    0.0000000e+00
  -7.4980759e+01    0.0000000e+00    0.0000000e+00    0.0000000e+00    0.0000000e+00
  -7.4584545e+01    0.0000000e+00    0.0000000e+00    0.0000000e+00    0.0000000e+00
  -7.4188425e+01    0.0000000e+00    0.0000000e+00    0.0000000e+00    0.0000000e+00
  -7.3792373e+01    0.0000000e+00    0.0000000e+00    0.0000000e+00    0.0000000e+00
  -7.3396367e+01    0.0000000e+00    0.0000000e+00    0.0000000e+00    0.0000000e+00
  -7.3000380e+01    0.0000000e+00    0.0000000e+00    0.0000000e+00    0.0000000e+00
  -7.2604390e+01    0.0000000e+00    0.0000000e+00    0.0000000e+00    0.0000000e+00
  -7.2208371e+01    0.0000000e+00    0.0000000e+00    0.0000000e+00    0.0000000e+00
  -7.1812298e+01    0.0000000e+00    0.0000000e+00    0.0000000e+00    0.0000000e+00
  -7.1416148e+01    0.0000000e+00    0.0000000e+00    0.0000000e+00    0.0000000e+00
  -7.1019894e+01    0.0000000e+00    0.0000000e+00    0.0000000e+00    0.0000000e+00
  -7.0623513e+01    0.0000000e+00    0.0000000e+00    0.0000000e+00    0.0000000e+00
  -7.0226978e+01    0.0000000e+00    0.0000000e+00    0.0000000e+00    0.0000000e+00
  -6.9830264e+01    0.0000000e+00    0.0000000e+00    0.0000000e+00    0.0000000e+00
  -6.9433345e+01    0.0000000e+00    0.0000000e+00    0.0000000e+00    0.0000000e+00
  -6.9036197e+01    0.0000000e+00    0.0000000e+00    0.0000000e+00    0.0000000e+00
  -6.8638791e+01    0.0000000e+00    0.0000000e+00    0.0000000e+00    0.0000000e+00
  -6.8241103e+01    0.0000000e+00    0.0000000e+00    0.0000000e+00    0.0000000e+00
  -6.7843105e+01    0.0000000e+00    0.0000000e+00    0.0000000e+00    0.0000000e+00
  -6.7444771e+01    0.0000000e+00    0.0000000e+00    0.0000000e+00    0.0000000e+00
  -6.7046074e+01    0.0000000e+00    0.0000000e+00    0.0000000e+00    0.0000000e+00
  -6.6646985e+01    0.0000000e+00    0.0000000e+00    0.0000000e+00    0.0000000e+00
  -6.6247477e+01    0.0000000e+00    0.0000000e+00    0.0000000e+00    0.0000000e+00
  -6.5847523e+01    0.0000000e+00    0.0000000e+00    0.0000000e+00    0.0000000e+00
  -6.5447092e+01    0.0000000e+00    0.0000000e+00    0.0000000e+00    0.0000000e+00
  -6.5046157e+01    0.0000000e+00    0.0000000e+00    0.0000000e+00    0.0000000e+00
  -6.4644688e+01    0.0000000e+00    0.0000000e+00    0.0000000e+00    0.0000000e+00
  -6.4242654e+01    0.0000000e+00    0.0000000e+00    0.0000000e+00    0.0000000e+00
  -6.3840027e+01    0.0000000e+00    0.0000000e+00    0.0000000e+00    0.0000000e+00
  -6.3436775e+01    0.0000000e+00    0.0000000e+00    0.0000000e+00    0.0000000e+00
  -6.3032868e+01    0.0000000e+00    0.0000000e+00    0.0000000e+00    0.0000000e+00
  -6.2628272e+01    0.0000000e+00    0.0000000e+00    0.0000000e+00    0.0000000e+00
  -6.2222957e+01    0.0000000e+00    0.0000000e+00    0.0000000e+00    0.0000000e+00
  -6.1816889e+01    0.0000000e+00    0.0000000e+00    0.0000000e+00    0.0000000e+00
  -6.1410035e+01    0.0000000e+00    0.0000000e+00    0.0000000e+00    0.0000000e+00
  -6.1002361e+01    0.0000000e+00    0.0000000e+00    0.0000000e+00    0.0000000e+00
  -6.0798096e+01    0.0000000e+00    0.0000000e+00    0.0000000e+00    0.0000000e+00
  -6.0542766e+01    0.0000000e+00    0.0000000e+00    0.0000000e+00    0.0000000e+00
  -6.0223602e+01    0.0000000e+00    0.0000000e+00    0.0000000e+00    0.0000000e+00
  -5.9824648e+01    0.0000000e+00    0.0000000e+00    0.0000000e+00    0.0000000e+00
  -5.9413443e+01    0.0000000e+00    0.0000000e+00    0.0000000e+00    0.0000000e+00
  -5.9001257e+01    0.0000000e+00    0.0000000e+00    0.0000000e+00    0.0000000e+00
  -5.8588036e+01    0.0000000e+00    0.0000000e+00    0.0000000e+00    0.0000000e+00
  -5.8173734e+01    0.0000000e+00    0.0000000e+00    0.0000000e+00    0.0000000e+00
  -5.7758317e+01    0.0000000e+00    0.0000000e+00    0.0000000e+00    0.0000000e+00
  -5.7341745e+01    0.0000000e+00    0.0000000e+00    0.0000000e+00    0.0000000e+00
  -5.6923976e+01    0.0000000e+00    0.0000000e+00    0.0000000e+00    0.0000000e+00
  -5.6504967e+01    0.0000000e+00    0.0000000e+00    0.0000000e+00    0.0000000e+00
  -5.6084674e+01    0.0000000e+00    0.0000000e+00    0.0000000e+00    0.0000000e+00
  -5.5663041e+01    0.0000000e+00    0.0000000e+00    0.0000000e+00    0.0000000e+00
  -5.5240028e+01    0.0000000e+00    0.0000000e+00    0.0000000e+00    0.0000000e+00
  -5.4901618e+01    0.0000000e+00    0.0000000e+00    0.0000000e+00    0.0000000e+00
  -5.4478605e+01    0.0000000e+00    0.0000000e+00    0.0000000e+00    0.0000000e+00
  -5.4140195e+01    0.0000000e+00    0.0000000e+00    0.0000000e+00    0.0000000e+00
  -5.3717182e+01    0.0000000e+00    0.0000000e+00    0.0000000e+00    0.0000000e+00
  -5.3378772e+01    0.0000000e+00    0.0000000e+00    0.0000000e+00    0.0000000e+00
  -5.2955759e+01    0.0000000e+00    0.0000000e+00    0.0000000e+00    0.0000000e+00
  -5.2617349e+01    0.0000000e+00    0.0000000e+00    0.0000000e+00    0.0000000e+00
  -5.2194336e+01    0.0000000e+00    0.0000000e+00    0.0000000e+00    0.0000000e+00
  -5.1855925e+01    0.0000000e+00    0.0000000e+00    0.0000000e+00    0.0000000e+00
  -5.1432913e+01    0.0000000e+00    0.0000000e+00    0.0000000e+00    0.0000000e+00
  -5.1094502e+01    0.0000000e+00    0.0000000e+00    0.0000000e+00    0.0000000e+00
  -5.0671489e+01    0.0000000e+00    0.0000000e+00    0.0000000e+00    0.0000000e+00
  -5.0333079e+01    0.0000000e+00    0.0000000e+00    0.0000000e+00    0.0000000e+00
  -4.9910066e+01    0.0000000e+00    0.0000000e+00    0.0000000e+00    0.0000000e+00
  -4.9571656e+01    0.0000000e+00    0.0000000e+00    0.0000000e+00    0.0000000e+00
  -4.9148643e+01    0.0000000e+00    0.0000000e+00    0.0000000e+00    0.0000000e+00
  -4.8810233e+01    0.0000000e+00    0.0000000e+00    0.0000000e+00    0.0000000e+00
  -4.8387220e+01    0.0000000e+00    0.0000000e+00    0.0000000e+00    0.0000000e+00
  -4.8048810e+01    0.0000000e+00    0.0000000e+00    0.0000000e+00    0.0000000e+00
  -4.7625797e+01    0.0000000e+00    0.0000000e+00    0.0000000e+00    0.0000000e+00
  -4.7287387e+01    0.0000000e+00    0.0000000e+00    0.0000000e+00    0.0000000e+00
  -4.6864374e+01    0.0000000e+00    0.0000000e+00    0.0000000e+00    0.0000000e+00
  -4.6525964e+01    0.0000000e+00    0.0000000e+00    0.0000000e+00    0.0000000e+00
  -4.6102951e+01    0.0000000e+00    0.0000000e+00    0.0000000e+00    0.0000000e+00
  -4.5764541e+01    0.0000000e+00    0.0000000e+00    0.0000000e+00    0.0000000e+00
  -4.5341528e+01    0.0000000e+00    0.0000000e+00    0.0000000e+00    0.0000000e+00
  -4.5003117e+01    0.0000000e+00    0.0000000e+00    0.0000000e+00    0.0000000e+00
  -4.4580105e+01    0.0000000e+00    0.0000000e+00    0.0000000e+00    0.0000000e+00
  -4.4241694e+01    0.0000000e+00    0.0000000e+00    0.0000000e+00    0.0000000e+00
  -4.3818681e+01    0.0000000e+00    0.0000000e+00    0.0000000e+00    0.0000000e+00
  -4.3480271e+01    0.0000000e+00    0.0000000e+00    0.0000000e+00    0.0000000e+00
  -4.3057258e+01    0.0000000e+00    0.0000000e+00    0.0000000e+00    0.0000000e+00
  -4.2718848e+01    0.0000000e+00    0.0000000e+00    0.0000000e+00    0.0000000e+00
  -4.2295835e+01    0.0000000e+00    0.0000000e+00    0.0000000e+00    0.0000000e+00
  -4.1957425e+01    0.0000000e+00    0.0000000e+00    0.0000000e+00    0.0000000e+00
  -4.1534412e+01    0.0000000e+00    0.0000000e+00    0.0000000e+00    0.0000000e+00
  -4.1196002e+01    0.0000000e+00    0.0000000e+00    0.0000000e+00    0.0000000e+00
  -4.0772989e+01    0.0000000e+00    0.0000000e+00    0.0000000e+00    0.0000000e+00
  -4.0434579e+01    0.0000000e+00    0.0000000e+00    0.0000000e+00    0.0000000e+00
  -4.0011566e+01    0.0000000e+00    0.0000000e+00    0.0000000e+00    0.0000000e+00
  -3.9673156e+01    0.0000000e+00    0.0000000e+00    0.0000000e+00    0.0000000e+00
  -3.9250143e+01    0.0000000e+00    0.0000000e+00    0.0000000e+00    0.0000000e+00
  -3.8911732e+01    0.0000000e+00    0.0000000e+00    0.0000000e+00    0.0000000e+00
  -3.8488720e+01    0.0000000e+00    0.0000000e+00    0.0000000e+00    0.0000000e+00
  -3.8150309e+01    0.0000000e+00    0.0000000e+00    0.0000000e+00    0.0000000e+00
  -3.7727297e+01    0.0000000e+00    0.0000000e+00    0.0000000e+00    0.0000000e+00
  -3.7388886e+01    0.0000000e+00    0.0000000e+00    0.0000000e+00    0.0000000e+00
  -3.6965873e+01    0.0000000e+00    0.0000000e+00    0.0000000e+00    0.0000000e+00
  -3.6627463e+01    0.0000000e+00    0.0000000e+00    0.0000000e+00    0.0000000e+00
  -3.6204450e+01    0.0000000e+00    0.0000000e+00    0.0000000e+00    0.0000000e+00
  -3.5866040e+01    0.0000000e+00    0.0000000e+00    0.0000000e+00    0.0000000e+00
  -3.5443027e+01    0.0000000e+00    0.0000000e+00    0.0000000e+00    0.0000000e+00
  -3.5104617e+01    0.0000000e+00    0.0000000e+00    0.0000000e+00    0.0000000e+00
  -3.4681604e+01    0.0000000e+00    0.0000000e+00    0.0000000e+00    0.0000000e+00
  -3.4343194e+01    0.0000000e+00    0.0000000e+00    0.0000000e+00    0.0000000e+00
  -3.3920181e+01    0.0000000e+00    0.0000000e+00    0.0000000e+00    0.0000000e+00
  -3.3581771e+01    0.0000000e+00    0.0000000e+00    0.0000000e+00    0.0000000e+00
  -3.3158758e+01    0.0000000e+00    0.0000000e+00    0.0000000e+00    0.0000000e+00
  -3.2820348e+01    0.0000000e+00    0.0000000e+00    0.0000000e+00    0.0000000e+00
  -3.2397335e+01    0.0000000e+00    0.0000000e+00    0.0000000e+00    0.0000000e+00
  -3.2058924e+01    0.0000000e+00    0.0000000e+00    0.0000000e+00    0.0000000e+00
  -3.1635912e+01    0.0000000e+00    0.0000000e+00    0.0000000e+00    0.0000000e+00
  -3.1297501e+01    0.0000000e+00    0.0000000e+00    0.0000000e+00    0.0000000e+00
  -3.0874489e+01    0.0000000e+00    0.0000000e+00    0.0000000e+00    0.0000000e+00
  -3.0536078e+01    0.0000000e+00    0.0000000e+00    0.0000000e+00    0.0000000e+00
  -3.0113065e+01    0.0000000e+00    0.0000000e+00    0.0000000e+00    0.0000000e+00
  -2.9774655e+01    0.0000000e+00    0.0000000e+00    0.0000000e+00    0.0000000e+00
  -2.9351642e+01    0.0000000e+00    0.0000000e+00    0.0000000e+00    0.0000000e+00
  -2.9013232e+01    0.0000000e+00    0.0000000e+00    0.0000000e+00    0.0000000e+00
  -2.8590219e+01    0.0000000e+00    0.0000000e+00    0.0000000e+00    0.0000000e+00
  -2.8251809e+01    0.0000000e+00    0.0000000e+00    0.0000000e+00    0.0000000e+00
  -2.7828796e+01    0.0000000e+00    0.0000000e+00    0.0000000e+00    0.0000000e+00
  -2.7490386e+01    0.0000000e+00    0.0000000e+00    0.0000000e+00    0.0000000e+00
  -2.7219658e+01    0.0000000e+00    0.0000000e+00    0.0000000e+00    0.0000000e+00
  -2.6881247e+01    0.0000000e+00    0.0000000e+00    0.0000000e+00    0.0000000e+00
  -2.6458234e+01    0.0000000e+00    0.0000000e+00    0.0000000e+00    0.0000000e+00
  -2.6119824e+01    0.0000000e+00    0.0000000e+00    0.0000000e+00    0.0000000e+00
  -2.5849096e+01    0.0000000e+00    0.0000000e+00    0.0000000e+00    0.0000000e+00
  -2.5510686e+01    0.0000000e+00    0.0000000e+00    0.0000000e+00    0.0000000e+00
  -2.5239957e+01    0.0000000e+00    0.0000000e+00    0.0000000e+00    0.0000000e+00
  -2.4901547e+01    0.0000000e+00    0.0000000e+00    0.0000000e+00    0.0000000e+00
  -2.4630819e+01    0.0000000e+00    0.0000000e+00    0.0000000e+00    0.0000000e+00
  -2.4292409e+01    0.0000000e+00    0.0000000e+00    0.0000000e+00    0.0000000e+00
  -2.4021680e+01    0.0000000e+00    0.0000000e+00    0.0000000e+00    0.0000000e+00
  -2.3683270e+01    0.0000000e+00    0.0000000e+00    0.0000000e+00    0.0000000e+00
  -2.3412542e+01    0.0000000e+00    0.0000000e+00    0.0000000e+00    0.0000000e+00
  -2.3074132e+01    0.0000000e+00    0.0000000e+00    0.0000000e+00    0.0000000e+00
  -2.2803403e+01    0.0000000e+00    0.0000000e+00    0.0000000e+00    0.0000000e+00
  -2.2464993e+01    0.0000000e+00    0.0000000e+00    0.0000000e+00    0.0000000e+00
  -2.2194265e+01    0.0000000e+00    0.0000000e+00    0.0000000e+00    0.0000000e+00
  -2.1855855e+01    0.0000000e+00    0.0000000e+00    0.0000000e+00    0.0000000e+00
  -2.1585127e+01    0.0000000e+00    0.0000000e+00    0.0000000e+00    0.0000000e+00
  -2.1246716e+01    0.0000000e+00    0.0000000e+00    0.0000000e+00    0.0000000e+00
  -2.0975988e+01    0.0000000e+00    0.0000000e+00    0.0000000e+00    0.0000000e+00
  -2.0759405e+01    0.0000000e+00    0.0000000e+00    0.0000000e+00    0.0000000e+00
  -2.0488677e+01    0.0000000e+00    0.0000000e+00    0.0000000e+00    0.0000000e+00
  -2.0150267e+01    0.0000000e+00    0.0000000e+00    0.0000000e+00    0.0000000e+00
  -1.9879539e+01    0.0000000e+00    0.0000000e+00    0.0000000e+00    0.0000000e+00
  -1.9799479e+01    0.0000000e+00    0.0000000e+00    0.0000000e+00    0.0000000e+00
  -1.9655371e+01    0.0000000e+00    0.0000000e+00    0.0000000e+00    0.0000000e+00
  -1.9591322e+01    0.0000000e+00    0.0000000e+00    0.0000000e+00    0.0000000e+00
  -1.9447214e+01    0.0000000e+00    0.0000000e+00    0.0000000e+00    0.0000000e+00
  -1.9367154e+01    0.0000000e+00    0.0000000e+00    0.0000000e+00    0.0000000e+00
  -1.9295100e+01    0.0000000e+00    0.0000000e+00    0.0000000e+00    0.0000000e+00
  -1.9182516e+01    0.0000000e+00    0.0000000e+00    0.0000000e+00    0.0000000e+00
  -1.9069931e+01    0.0000000e+00    0.0000000e+00    0.0000000e+00    0.0000000e+00
  -1.8957347e+01    0.0000000e+00    0.0000000e+00    0.0000000e+00    0.0000000e+00
  -1.8844762e+01    0.0000000e+00    0.0000000e+00    0.0000000e+00    0.0000000e+00
  -1.8766579e+01    0.0000000e+00    0.0000000e+00    0.0000000e+00    0.0000000e+00
  -1.8668849e+01    0.0000000e+00    0.0000000e+00    0.0000000e+00    0.0000000e+00
  -1.8546687e+01    0.0000000e+00    0.0000000e+00    0.0000000e+00    0.0000000e+00
  -1.8500000e+01    0.0000000e+00    0.0000000e+00    0.0000000e+00    0.0000000e+00
  -1.8377838e+01    0.0000000e+00    0.0000000e+00    0.0000000e+00    0.0000000e+00
  -1.8280108e+01    0.0000000e+00    0.0000000e+00    0.0000000e+00    0.0000000e+00
  -1.8157946e+01    0.0000000e+00    0.0000000e+00    0.0000000e+00    0.0000000e+00
  -1.8060217e+01    0.0000000e+00    0.0000000e+00    0.0000000e+00    0.0000000e+00
  -1.7938055e+01    0.0000000e+00    0.0000000e+00    0.0000000e+00    0.0000000e+00
  -1.7840325e+01    0.0000000e+00    0.0000000e+00    0.0000000e+00    0.0000000e+00
  -1.7718163e+01    0.0000000e+00    0.0000000e+00    0.0000000e+00    0.0000000e+00
  -1.7620434e+01    0.0000000e+00    0.0000000e+00    0.0000000e+00    0.0000000e+00
  -1.7498272e+01    0.0000000e+00    0.0000000e+00    0.0000000e+00    0.0000000e+00
  -1.7303330e+01    0.0000000e+00    0.0000000e+00    0.0000000e+00    0.0000000e+00
  -1.7207403e+01    0.0000000e+00    0.0000000e+00    0.0000000e+00    0.0000000e+00
  -1.7111501e+01    0.0000000e+00    0.0000000e+00    0.0000000e+00    0.0000000e+00
  -1.7014184e+01    0.0000000e+00    0.0000000e+00    0.0000000e+00    0.0000000e+00
  -1.7000000e+01    0.0000000e+00    0.0000000e+00    0.0000000e+00    0.0000000e+00
  -1.6899511e+01    0.0000000e+00    0.0000000e+00    0.0000000e+00    0.0000000e+00
  -1.6795747e+01    0.0000000e+00    0.0000000e+00    0.0000000e+00    0.0000000e+00
  -1.6687142e+01    0.0000000e+00    0.0000000e+00    0.0000000e+00    0.0000000e+00
  -1.6588095e+01    0.0000000e+00    0.0000000e+00    0.0000000e+00    0.0000000e+00
  -1.6467915e+01    0.0000000e+00    0.0000000e+00    0.0000000e+00    0.0000000e+00
  -1.6342176e+01    0.0000000e+00    0.0000000e+00    0.0000000e+00    0.0000000e+00
  -1.6241584e+01    0.0000000e+00    0.0000000e+00    0.0000000e+00    0.0000000e+00
  -1.6161110e+01    0.0000000e+00    0.0000000e+00    0.0000000e+00    0.0000000e+00
  -1.6060519e+01    0.0000000e+00    0.0000000e+00    0.0000000e+00    0.0000000e+00
  -1.5980045e+01    0.0000000e+00    0.0000000e+00    0.0000000e+00    0.0000000e+00
  -1.5835193e+01    0.0000000e+00    0.0000000e+00    0.0000000e+00    0.0000000e+00
  -1.5770814e+01    0.0000000e+00    0.0000000e+00    0.0000000e+00    0.0000000e+00
  -1.5690341e+01    0.0000000e+00    0.0000000e+00    0.0000000e+00    0.0000000e+00
  -1.5589749e+01    0.0000000e+00    0.0000000e+00    0.0000000e+00    0.0000000e+00
  -1.5464009e+01    0.0000000e+00    0.0000000e+00    0.0000000e+00    0.0000000e+00
  -1.5306834e+01    0.0000000e+00    0.0000000e+00    0.0000000e+00    0.0000000e+00
  -1.5181094e+01    0.0000000e+00    0.0000000e+00    0.0000000e+00    0.0000000e+00
  -1.5024116e+01    0.0000000e+00    0.0000000e+00    0.0000000e+00    0.0000000e+00
  -1.4898532e+01    0.0000000e+00    0.0000000e+00    0.0000000e+00    0.0000000e+00
  -1.4798066e+01    0.0000000e+00    0.0000000e+00    0.0000000e+00    0.0000000e+00
  -1.4674317e+01    0.0000000e+00    0.0000000e+00    0.0000000e+00    0.0000000e+00
  -1.4575318e+01    0.0000000e+00    0.0000000e+00    0.0000000e+00    0.0000000e+00
  -1.4451725e+01    0.0000000e+00    0.0000000e+00    0.0000000e+00    0.0000000e+00
  -1.4352851e+01    0.0000000e+00    0.0000000e+00    0.0000000e+00    0.0000000e+00
  -1.4229259e+01    0.0000000e+00    0.0000000e+00    0.0000000e+00    0.0000000e+00
  -1.4088342e+01    0.0000000e+00    0.0000000e+00    0.0000000e+00    0.0000000e+00
  -1.3975608e+01    0.0000000e+00    0.0000000e+00    0.0000000e+00    0.0000000e+00
  -1.3834872e+01    0.0000000e+00    0.0000000e+00    0.0000000e+00    0.0000000e+00
  -1.3722283e+01    0.0000000e+00    0.0000000e+00    0.0000000e+00    0.0000000e+00
  -1.3581745e+01    0.0000000e+00    0.0000000e+00    0.0000000e+00    0.0000000e+00
  -1.3469314e+01    0.0000000e+00    0.0000000e+00    0.0000000e+00    0.0000000e+00
  -1.3328977e+01    0.0000000e+00    0.0000000e+00    0.0000000e+00    0.0000000e+00
  -1.3216707e+01    0.0000000e+00    0.0000000e+00    0.0000000e+00    0.0000000e+00
  -1.3076564e+01    0.0000000e+00    0.0000000e+00    0.0000000e+00    0.0000000e+00
  -1.2964449e+01    0.0000000e+00    0.0000000e+00    0.0000000e+00    0.0000000e+00
  -1.2824497e+01    0.0000000e+00    0.0000000e+00    0.0000000e+00    0.0000000e+00
  -1.2796507e+01    0.0000000e+00    0.0000000e+00    0.0000000e+00    0.0000000e+00
  -1.2663116e+01    0.0000000e+00    0.0000000e+00    0.0000000e+00    0.0000000e+00
  -1.2594781e+01    0.0000000e+00    0.0000000e+00    0.0000000e+00    0.0000000e+00
  -1.2402587e+01    0.0000000e+00    0.0000000e+00    0.0000000e+00    0.0000000e+00
  -1.2269119e+01    0.0000000e+00    0.0000000e+00    0.0000000e+00    0.0000000e+00
  -1.2162345e+01    0.0000000e+00    0.0000000e+00    0.0000000e+00    0.0000000e+00
  -1.2028877e+01    0.0000000e+00    0.0000000e+00    0.0000000e+00    0.0000000e+00
  -1.1958493e+01    0.0000000e+00    0.0000000e+00    0.0000000e+00    0.0000000e+00
  -1.1893576e+01    9.1023073e-06    2.2637164e-06    0.0000000e+00    0.0000000e+00
  -1.1758243e+01    4.6405364e-06    0.0000000e+00    0.0000000e+00    0.0000000e+00
  -1.1681681e+01    1.8671559e-05    4.5795284e-06    0.0000000e+00    0.0000000e+00
  -1.1565297e+01    6.6654388e-05    2.9413908e-05    0.0000000e+00    0.0000000e+00
  -1.1467703e+01    1.0820120e-04    3.8544074e-05    0.0000000e+00    0.0000000e+00
  -1.1374157e+01    1.3166143e-04    6.3830782e-05    0.0000000e+00    0.0000000e+00
  -1.1255913e+01    1.6942124e-04    8.6722170e-05    0.0000000e+00    0.0000000e+00
  -1.1194489e+01    1.9311927e-04    8.9272614e-05    0.0000000e+00    0.0000000e+00
  -1.1081047e+01    2.4622647e-04    1.0801242e-04    0.0000000e+00    0.0000000e+00
  -1.0968592e+01    2.6085425e-04    1.0393237e-04    0.0000000e+00    0.0000000e+00
  -1.0899376e+01    2.6373810e-04    1.1114705e-04    0.0000000e+00    0.0000000e+00
  -1.0749862e+01    3.2657719e-04    1.4189176e-04    0.0000000e+00    0.0000000e+00
  -1.0661650e+01    3.5117952e-04    1.6340612e-04    0.0000000e+00    0.0000000e+00
  -1.0563708e+01    4.0083559e-04    1.9249124e-04    0.0000000e+00    0.0000000e+00
  -1.0462299e+01    4.0585370e-04    2.1209415e-04    0.0000000e+00    0.0000000e+00
  -1.0375967e+01    4.3624904e-04    2.2706355e-04    0.0000000e+00    0.0000000e+00
  -1.0281628e+01    4.4013477e-04    2.3242941e-04    0.0000000e+00    0.0000000e+00
  -1.0173267e+01    4.5145616e-04    2.3809520e-04    0.0000000e+00    0.0000000e+00
  -1.0051177e+01    4.6157719e-04    2.3949806e-04    0.0000000e+00    0.0000000e+00
  -9.9808389e+00    4.7014648e-04    2.4025053e-04    0.0000000e+00    0.0000000e+00
  -9.8542307e+00    4.8690463e-04    2.6321994e-04    0.0000000e+00    0.0000000e+00
  -9.7979604e+00    4.9186054e-04    2.8281863e-04    0.0000000e+00    0.0000000e+00
  -9.6397002e+00    4.8745463e-04    2.9245955e-04    0.0000000e+00    0.0000000e+00
  -9.5693623e+00    4.9017187e-04    2.8988878e-04    0.0000000e+00    0.0000000e+00
  -9.4814400e+00    5.0230501e-04    2.9107915e-04    0.0000000e+00    0.0000000e+00
  -9.3231798e+00    5.4853263e-04    3.0500080e-04    0.0000000e+00    0.0000000e+00
  -9.2528419e+00    5.6129460e-04    3.2005621e-04    4.8660342e-06    0.0000000e+00
  -9.1965716e+00    5.5354825e-04    3.3020369e-04    1.4595956e-05    0.0000000e+00
  -9.0383114e+00    5.5814192e-04    3.3030655e-04    2.4506991e-06    0.0000000e+00
  -8.9679735e+00    5.5522482e-04    3.4514962e-04    1.9631540e-05    0.0000000e+00
  -8.8800511e+00    5.5982657e-04    3.3641157e-04    4.9402170e-06    0.0000000e+00
  -8.7217909e+00    5.7584090e-04    3.4792601e-04    9.8981548e-06    0.0000000e+00
  -8.6514530e+00    5.7273427e-04    3.5531449e-04    2.4756732e-05    0.0000000e+00
  -8.5951827e+00    5.8124747e-04    3.6061312e-04    5.9519447e-05    0.0000000e+00
  -8.4369225e+00    5.7765490e-04    3.6059738e-04    2.9940199e-05    0.0000000e+00
  -8.3665846e+00    5.8349649e-04    3.5803070e-04    6.0011440e-05    0.0000000e+00
  -8.2786623e+00    5.7823418e-04    3.5723627e-04    3.5097248e-05    0.0000000e+00
  -8.1204021e+00    5.8639230e-04    3.7422000e-04    5.5414979e-05    0.0000000e+00
  -8.0500642e+00    5.8368980e-04    3.8970874e-04    9.8367803e-05    0.0000000e+00
  -7.9621419e+00    5.6742111e-04    3.8133636e-04    8.1093380e-05    0.0000000e+00
  -7.8522389e+00    5.7047430e-04    3.7304848e-04    6.6178626e-05    0.0000000e+00
  -7.7643166e+00    5.8675721e-04    3.8075065e-04    9.9304548e-05    0.0000000e+00
  -7.6939787e+00    6.1638926e-04    3.8076184e-04    1.1974505e-04    0.0000000e+00
  -7.4961534e+00    6.2538116e-04    3.9236968e-04    9.2511817e-05    0.0000000e+00
  -7.3378932e+00    6.3203016e-04    4.2657499e-04    1.8295626e-04    0.0000000e+00
  -7.2499708e+00    6.1277508e-04    4.2047150e-04    1.5531865e-04    0.0000000e+00
  -7.1400679e+00    6.0452449e-04    4.0934949e-04    1.0904542e-04    0.0000000e+00
  -7.0521456e+00    6.1521252e-04    4.2238904e-04    1.3759379e-04    0.0000000e+00
  -6.9818077e+00    6.2942795e-04    4.4649269e-04    1.6371432e-04    0.0000000e+00
  -6.8938853e+00    6.3207979e-04    4.5660618e-04    1.5923860e-04    0.0000000e+00
  -6.7839824e+00    6.3820890e-04    4.6704936e-04    1.2316343e-04    0.0000000e+00
  -6.6960601e+00    6.5451502e-04    4.8811865e-04    1.4677127e-04    0.0000000e+00
  -6.5377998e+00    6.6842307e-04    4.9054851e-04    1.6073079e-04    0.0000000e+00
  -6.4278969e+00    6.7602479e-04    4.6787905e-04    1.4528801e-04    0.0000000e+00
  -6.3399746e+00    7.0877577e-04    4.9515310e-04    1.8493153e-04    0.0000000e+00
  -6.2300716e+00    7.1647858e-04    4.8931228e-04    1.7264781e-04    0.0000000e+00
  -6.1421493e+00    7.2451692e-04    5.1104998e-04    2.1525223e-04    0.0000000e+00
  -6.0322464e+00    7.1958620e-04    5.0302785e-04    1.8682964e-04    0.0000000e+00
  -5.9443240e+00    7.1306593e-04    5.0506136e-04    2.0553390e-04    0.0000000e+00
  -5.8344211e+00    7.2822937e-04    5.1327304e-04    1.6610875e-04    0.0000000e+00
  -5.6970424e+00    7.2670714e-04    5.2114197e-04    1.5082755e-04    0.0000000e+00
  -5.5871395e+00    7.3447643e-04    5.3197756e-04    1.8037012e-04    0.0000000e+00
  -5.4992171e+00    7.4352270e-04    5.4245521e-04    2.2347524e-04    0.0000000e+00
  -5.3893142e+00    7.3279684e-04    5.2203196e-04    2.0005297e-04    0.0000000e+00
  -5.2519355e+00    7.3198350e-04    5.1921805e-04    1.7122028e-04    0.0000000e+00
  -5.1420326e+00    7.3409424e-04    5.3832926e-04    2.1465676e-04    0.0000000e+00
  -5.0541103e+00    7.4810055e-04    5.4688685e-04    2.3936817e-04    0.0000000e+00
  -4.9442073e+00    7.4214794e-04    5.2965024e-04    2.1580572e-04    0.0000000e+00
  -4.8068287e+00    7.5081658e-04    5.2358958e-04    1.7266603e-04    0.0000000e+00
  -4.6969257e+00    7.5014889e-04    5.3212188e-04    2.2481868e-04    0.0000000e+00
  -4.5595471e+00    7.6236807e-04    5.1023997e-04    2.0396829e-04    0.0000000e+00
  -4.4496441e+00    7.7604601e-04    5.2987122e-04    2.2597107e-04    0.0000000e+00
  -4.3122655e+00    7.7782678e-04    5.2729603e-04    2.0807261e-04    0.0000000e+00
  -4.2023625e+00    7.7452165e-04    5.4960523e-04    2.2461651e-04    0.0000000e+00
  -4.0649839e+00    7.6129974e-04    5.2331261e-04    2.0345755e-04    0.0000000e+00
  -3.9550809e+00    7.6349374e-04    5.5665761e-04    2.3644355e-04    0.0000000e+00
  -3.8177023e+00    7.5818941e-04    5.5710157e-04    2.2413385e-04    0.0000000e+00
  -3.6697370e+00    7.4318743e-04    5.5197105e-04    1.9880309e-04    0.0000000e+00
  -3.5513648e+00    7.6779733e-04    5.5523621e-04    2.4374153e-04    0.0000000e+00
  -3.4035011e+00    7.7629898e-04    5.3419032e-04    2.0493204e-04    0.0000000e+00
  -3.2852102e+00    8.2376070e-04    5.3953996e-04    2.3796024e-04    0.0000000e+00
  -3.1373658e+00    8.2385582e-04    5.3508629e-04    2.2840419e-04    0.0000000e+00
  -2.9895667e+00    8.4132884e-04    5.3220836e-04    2.4505750e-04    0.0000000e+00
  -2.8713274e+00    8.5218651e-04    5.5187710e-04    2.7312668e-04    0.0000000e+00
  -2.7340939e+00    8.6957547e-04    5.5079044e-04    2.6282506e-04    0.0000000e+00
  -2.5863637e+00    8.6288112e-04    5.9717713e-04    2.6432772e-04    0.0000000e+00
  -2.4386716e+00    8.5575857e-04    6.1715517e-04    2.4151190e-04    0.0000000e+00
  -2.3205179e+00    8.8424696e-04    6.3930704e-04    2.4975115e-04    0.0000000e+00
  -2.1728566e+00    8.7633289e-04    6.3592205e-04    2.3041516e-04    0.0000000e+00
  -2.0251572e+00    8.8679100e-04    6.3425937e-04    2.6527372e-04    0.0000000e+00
  -1.8775140e+00    9.1549025e-04    6.2570368e-04    2.5932837e-04    0.0000000e+00
  -1.7298696e+00    9.1826700e-04    5.9534494e-04    2.8542391e-04    0.0000000e+00
  -1.5822224e+00    9.3690354e-04    6.1956744e-04    3.2313316e-04    0.0000000e+00
  -1.4345764e+00    9.0555789e-04    6.5742911e-04    3.3510118e-04    0.0000000e+00
  -1.2869298e+00    9.1743807e-04    6.7261181e-04    2.9780299e-04    0.0000000e+00
  -1.1393007e+00    9.4770023e-04    6.9330588e-04    2.7184708e-04    0.0000000e+00
  -9.9174294e-01    9.5280534e-04    7.0812345e-04    2.8340919e-04    0.0000000e+00
  -8.4411526e-01    9.4904927e-04    6.9612720e-04    3.2085555e-04    0.0000000e+00
  -6.9925045e-01    9.6132289e-04    6.8651253e-04    3.3245614e-04    0.0000000e+00
  -5.5441444e-01    9.6434057e-04    6.6806952e-04    3.3541662e-04    0.0000000e+00
  -4.0678747e-01    9.4549948e-04    6.7650028e-04    3.4163062e-04    0.0000000e+00
  -2.5915667e-01    9.3851412e-04    6.7040008e-04    2.9776819e-04    0.0000000e+00
  -1.1152292e-01    9.5609950e-04    6.6707865e-04    2.8277191e-04    0.0000000e+00
   3.6106750e-02    9.8730883e-04    6.7299438e-04    3.0823047e-04    0.0000000e+00
   1.8371073e-01    9.7485173e-04    6.6406200e-04    3.3092640e-04    0.0000000e+00
   3.3135442e-01    9.7366432e-04    6.2456364e-04    3.4218344e-04    0.0000000e+00
   4.7900250e-01    9.8582407e-04    6.6865793e-04    3.3638496e-04    0.0000000e+00
   6.2666137e-01    1.0122752e-03    6.8609654e-04    3.3051386e-04    0.0000000e+00
   7.7432629e-01    9.9468298e-04    6.9474677e-04    3.2147167e-04    0.0000000e+00
   9.2200705e-01    9.7527643e-04    7.0341949e-04    3.1266486e-04    0.0000000e+00
   1.0697211e+00    9.8965846e-04    7.2341808e-04    3.0951825e-04    0.0000000e+00
   1.2174626e+00    1.0126011e-03    7.4502479e-04    3.1754395e-04    0.0000000e+00
   1.3652352e+00    1.0109657e-03    7.4056832e-04    3.0852812e-04    0.0000000e+00
   1.5130468e+00    9.9650389e-04    7.3419603e-04    3.0538739e-04    0.0000000e+00
   1.6608666e+00    1.0161790e-03    7.2108625e-04    2.9647116e-04    0.0000000e+00
   1.8087328e+00    1.0189184e-03    7.3771896e-04    3.0426548e-04    0.0000000e+00
   1.9566143e+00    1.0422602e-03    7.5150798e-04    3.2923180e-04    0.0000000e+00
   2.1044992e+00    1.0342237e-03    7.5559865e-04    3.2305295e-04    0.0000000e+00
   2.2390935e+00    1.0477074e-03    7.4508856e-04    3.3382843e-04    0.0000000e+00
   2.3737350e+00    1.0644647e-03    7.4070479e-04    3.3628591e-04    0.0000000e+00
   2.5084017e+00    1.0561542e-03    7.2773911e-04    3.3575608e-04    0.0000000e+00
   2.6430919e+00    1.0324105e-03    7.2085896e-04    3.5468697e-04    0.0000000e+00
   2.7778087e+00    1.0329733e-03    7.4237041e-04    3.4537971e-04    0.0000000e+00
   2.9000000e+00    1.0352383e-03    7.6507264e-04    3.8469653e-04    0.0000000e+00
   3.0347674e+00    1.0501231e-03    7.3699844e-04    3.7833248e-04    0.0000000e+00
   3.1695764e+00    1.0570931e-03    7.1799075e-04    3.6647129e-04    0.0000000e+00
   3.3025227e+00    1.0560086e-03    7.0798261e-04    3.6035030e-04    0.0000000e+00
   3.4187708e+00    1.1012132e-03    7.2465688e-04    4.5490597e-04    0.0000000e+00
   3.5200747e+00    1.0935157e-03    7.4044493e-04    4.3964392e-04    0.0000000e+00
   3.6030475e+00    1.0735149e-03    7.5626399e-04    4.4464367e-04    0.0000000e+00
   3.7206957e+00    1.0734465e-03    7.7824319e-04    4.4079488e-04    0.0000000e+00
   3.8025347e+00    1.0567592e-03    7.8605136e-04    4.3472373e-04    0.0000000e+00
   3.9121646e+00    1.0696770e-03    7.7300009e-04    4.2547189e-04    0.0000000e+00
   4.0100224e+00    1.0766580e-03    7.6901240e-04    4.2763869e-04    0.0000000e+00
   4.1122168e+00    1.0774649e-03    7.7353844e-04    4.2690675e-04    0.0000000e+00
   4.2047671e+00    1.0670418e-03    7.6958686e-04    4.2626611e-04    0.0000000e+00
   4.3015631e+00    1.0708026e-03    7.7251132e-04    4.2625520e-04    0.0000000e+00
   4.4015126e+00    1.2006186e-03    7.8572310e-04    3.4607027e-04    0.0000000e+00
   4.5040301e+00    1.0124973e-03    6.2695481e-04    2.3733937e-04    0.0000000e+00
   4.6030020e+00    8.3191738e-04    5.0472863e-04    1.6625523e-04    0.0000000e+00
   4.7019627e+00    9.5080522e-04    5.6671239e-04    2.1990859e-04    0.0000000e+00
   4.8010463e+00    1.0571331e-03    6.5915452e-04    2.2563762e-04    0.0000000e+00
   4.9000163e+00    1.0988310e-03    6.4241044e-04    1.9296565e-04    0.0000000e+00
   5.0089158e+00    1.0501730e-03    6.1967210e-04    1.2470585e-04    0.0000000e+00
   5.1079625e+00    1.1025398e-03    6.0840711e-04    1.0547606e-04    0.0000000e+00
   5.2069268e+00    1.1558331e-03    6.2386840e-04    1.2145315e-04    0.0000000e+00
   5.3059508e+00    1.1869155e-03    6.4475713e-04    1.5412334e-04    0.0000000e+00
   5.4049367e+00    1.3647975e-03    7.3610281e-04    1.4325790e-04    0.0000000e+00
   5.5039525e+00    1.6210031e-03    8.7881283e-04    1.6283635e-04    0.0000000e+00
   5.6014058e+00    2.0960264e-03    1.1704312e-03    2.2596648e-04    0.0000000e+00
   5.7067897e+00    2.7731273e-03    1.5364316e-03    3.0110095e-04    0.0000000e+00
   5.8068404e+00    3.3237480e-03    1.8533148e-03    4.3789696e-04    0.0000000e+00
   5.9024242e+00    4.1349763e-03    2.3441901e-03    4.8684336e-04    0.0000000e+00
   6.0096914e+00    4.8770961e-03    2.7294094e-03    5.6750083e-04    0.0000000e+00
   6.1088032e+00    5.4815054e-03    3.1688457e-03    5.3987157e-04    0.0000000e+00
   6.2077814e+00    6.1874303e-03    3.4927729e-03    5.3265192e-04    0.0000000e+00
   6.3011710e+00    7.1852004e-03    4.1711571e-03    6.1268182e-04    0.0000000e+00
   6.4077286e+00    7.8395033e-03    4.4528943e-03    7.8293973e-04    0.0000000e+00
   6.5049560e+00    7.6737835e-03    4.4297767e-03    9.4039067e-04    0.0000000e+00
   6.6020645e+00    7.5913754e-03    4.3734053e-03    9.1135952e-04    0.0000000e+00
   6.7013959e+00    7.6353543e-03    4.3526678e-03    9.2264437e-04    0.0000000e+00
   6.8005910e+00    7.6915960e-03    4.4027501e-03    9.2463323e-04    0.0000000e+00
   6.9093072e+00    7.9505728e-03    4.4096846e-03    8.6876871e-04    0.0000000e+00
   7.0071396e+00    8.0873660e-03    4.4254112e-03    9.0245296e-04    0.0000000e+00
   7.1008794e+00    8.0471735e-03    4.4980041e-03    8.5304608e-04    0.0000000e+00
   7.2041532e+00    8.2345691e-03    4.5061732e-03    8.2120404e-04    0.0000000e+00
   7.3096333e+00    8.3205446e-03    4.5009747e-03    8.6764889e-04    0.0000000e+00
   7.4089793e+00    8.5776688e-03    4.5673055e-03    8.5375378e-04    0.0000000e+00
   7.5083666e+00    8.7187320e-03    4.6130955e-03    8.4370267e-04    0.0000000e+00
   7.6077339e+00    9.0228155e-03    4.7675015e-03    8.7896593e-04    0.0000000e+00
   7.7070864e+00    9.3629870e-03    4.9220410e-03    8.1293760e-04    0.0000000e+00
   7.8064895e+00    9.4887093e-03    4.9579505e-03    8.0417721e-04    0.0000000e+00
   7.9083295e+00    9.3968870e-03    4.8201855e-03    7.4373848e-04    0.0000000e+00
   8.0056277e+00    9.7298920e-03    4.7635844e-03    7.8122019e-04    0.0000000e+00
   8.1126626e+00    9.9165754e-03    4.9386002e-03    7.5661780e-04    0.0000000e+00
   8.2125460e+00    1.0126808e-02    5.1009927e-03    8.6452532e-04    0.0000000e+00
   8.3021516e+00    1.0595243e-02    5.2912559e-03    8.5258667e-04    0.0000000e+00
   8.4069530e+00    1.1108554e-02    5.4486403e-03    8.4398984e-04    0.0000000e+00
   8.5105518e+00    1.1565434e-02    5.9319026e-03    8.3476191e-04    0.0000000e+00
   8.6007021e+00    1.2037233e-02    6.1245662e-03    8.9763333e-04    0.0000000e+00
   8.7099976e+00    1.2538397e-02    6.4223809e-03    9.3501375e-04    0.0000000e+00
   8.8016364e+00    1.3453173e-02    7.0184192e-03    1.1532414e-03    0.0000000e+00
   8.9036640e+00    1.4283417e-02    7.5067659e-03    1.3731047e-03    0.0000000e+00
   9.0014168e+00    1.4862315e-02    7.6838807e-03    1.4523156e-03    0.0000000e+00
   9.1141468e+00    1.5583171e-02    8.3838747e-03    1.5511046e-03    0.0000000e+00
   9.2025610e+00    1.6226278e-02    8.9376787e-03    1.4928998e-03    0.0000000e+00
   9.3166454e+00    1.7328063e-02    9.4167903e-03    1.5484985e-03    0.0000000e+00
   9.4138819e+00    1.7843544e-02    9.6693766e-03    1.5149555e-03    0.0000000e+00
   9.5165859e+00    1.9125318e-02    1.0205356e-02    1.6220664e-03    0.0000000e+00
   9.6154613e+00    2.0202021e-02    1.1020727e-02    1.9814368e-03    0.0000000e+00
   9.7196578e+00    2.0968778e-02    1.1125177e-02    2.1104665e-03    0.0000000e+00
   9.8051008e+00    2.2004361e-02    1.1957691e-02    2.4577938e-03    0.0000000e+00
   9.9188649e+00    2.3189636e-02    1.2361235e-02    2.3555441e-03    0.0000000e+00
   1.0013913e+01    2.4450894e-02    1.3444081e-02    3.0233863e-03    0.0000000e+00
   1.0115947e+01    2.5528162e-02    1.3878253e-02    3.0425357e-03    0.0000000e+00
   1.0210429e+01    2.6767874e-02    1.4507513e-02    3.4993131e-03    0.0000000e+00
   1.0307969e+01    2.7514054e-02    1.5145335e-02    3.7881027e-03    0.0000000e+00
   1.0404597e+01    2.8644168e-02    1.5936632e-02    4.2145110e-03    0.0000000e+00
   1.0507755e+01    2.9580266e-02    1.6238855e-02    4.2636589e-03    0.0000000e+00
   1.0622546e+01    3.0868999e-02    1.6972625e-02    4.4765899e-03    0.0000000e+00
   1.0708033e+01    3.1401826e-02    1.7292972e-02    4.5171654e-03    0.0000000e+00
   1.0800601e+01    3.1948613e-02    1.7827933e-02    4.6467813e-03    0.0000000e+00
   1.0917617e+01    3.2589816e-02    1.8393137e-02    4.8514731e-03    0.0000000e+00
   1.1004363e+01    3.3076479e-02    1.8581895e-02    4.7712352e-03    0.0000000e+00
   1.1127178e+01    3.3576944e-02    1.8180804e-02    4.6120879e-03    0.0000000e+00
   1.1232729e+01    3.3513742e-02    1.8046684e-02    4.5175106e-03    0.0000000e+00
   1.1311119e+01    3.4314393e-02    1.8559779e-02    4.6219459e-03    0.0000000e+00
   1.1417529e+01    3.3902601e-02    1.7636740e-02    3.8131592e-03    0.0000000e+00
   1.1518901e+01    3.4010634e-02    1.7101989e-02    3.1815807e-03    0.0000000e+00
   1.1629601e+01    3.4203466e-02    1.6416825e-02    2.6186201e-03    0.0000000e+00
   1.1734275e+01    3.3979771e-02    1.5981824e-02    2.1905707e-03    0.0000000e+00
   1.1808760e+01    3.4028980e-02    1.5818667e-02    1.8117584e-03    0.0000000e+00
   1.1913013e+01    3.3784411e-02    1.4787043e-02    1.2113914e-03    0.0000000e+00
   1.2014355e+01    3.4547431e-02    1.5140559e-02    9.9450962e-04    0.0000000e+00
   1.2124681e+01    3.3933923e-02    1.4210165e-02    6.8065286e-04    0.0000000e+00
   1.2221398e+01    3.3353230e-02    1.3046248e-02    4.4641061e-04    0.0000000e+00
   1.2334588e+01    3.2842760e-02    1.2683895e-02    2.2362345e-04    0.0000000e+00
   1.2419793e+01    3.2280068e-02    1.2318476e-02    1.3737149e-04    0.0000000e+00
   1.2507202e+01    3.2275267e-02    1.1638311e-02    8.2918432e-05    0.0000000e+00
   1.2634359e+01    3.1936528e-02    1.1678657e-02    9.2325374e-05    0.0000000e+00
   1.2722904e+01    3.1236505e-02    1.1523744e-02    7.9396284e-05    0.0000000e+00
   1.2814220e+01    2.9823165e-02    1.1673101e-02    6.0194814e-05    0.0000000e+00
   1.2907510e+01    2.8863731e-02    1.1727925e-02    5.3784207e-05    0.0000000e+00
   1.3000855e+01    2.8946161e-02    1.2098571e-02    5.0564290e-05    0.0000000e+00
   1.3140875e+01    2.9107829e-02    1.2284187e-02    3.1524279e-05    0.0000000e+00
   1.3234321e+01    2.9276018e-02    1.2567991e-02    2.5155603e-05    0.0000000e+00
   1.3327939e+01    2.9574542e-02    1.2948058e-02    2.1951989e-05    0.0000000e+00
   1.3421774e+01    2.9784581e-02    1.3035896e-02    3.1321369e-05    0.0000000e+00
   1.3515782e+01    3.0095129e-02    1.3330887e-02    1.8754245e-05    0.0000000e+00
   1.3610124e+01    3.0356444e-02    1.3443733e-02    1.5600916e-05    0.0000000e+00
   1.3704334e+01    3.0732072e-02    1.3452263e-02    1.2465673e-05    0.0000000e+00
   1.3844946e+01    3.1185358e-02    1.3801209e-02    6.2101184e-06    0.0000000e+00
   1.3938521e+01    3.1428057e-02    1.3841942e-02    3.0949861e-06    0.0000000e+00
   1.4031973e+01    3.1485499e-02    1.3852196e-02    0.0000000e+00    0.0000000e+00
   1.4125314e+01    3.1855166e-02    1.4089212e-02    3.0891731e-06    0.0000000e+00
   1.4218499e+01    3.2269685e-02    1.4150791e-02    0.0000000e+00    0.0000000e+00
   1.4311611e+01    3.2796196e-02    1.4279756e-02    0.0000000e+00    0.0000000e+00
   1.4404619e+01    3.2798827e-02    1.4578452e-02    0.0000000e+00    0.0000000e+00
   1.4543944e+01    3.3552331e-02    1.4663415e-02    0.0000000e+00    0.0000000e+00
   1.4638412e+01    3.3874248e-02    1.4851898e-02    0.0000000e+00    0.0000000e+00
   1.4735577e+01    3.4167068e-02    1.4878882e-02    0.0000000e+00    0.0000000e+00
   1.4832632e+01    3.4610094e-02    1.5069908e-02    0.0000000e+00    0.0000000e+00
   1.4929579e+01    3.5235059e-02    1.5023044e-02    0.0000000e+00    0.0000000e+00
   1.5026760e+01    3.5430895e-02    1.5310855e-02    0.0000000e+00    0.0000000e+00
   1.5124072e+01    3.5661028e-02    1.5343167e-02    0.0000000e+00    0.0000000e+00
   1.5223611e+01    3.6212423e-02    1.5516446e-02    0.0000000e+00    0.0000000e+00
   1.5312897e+01    3.6667389e-02    1.5583628e-02    0.0000000e+00    0.0000000e+00
   1.5401451e+01    3.7214765e-02    1.5858229e-02    0.0000000e+00    0.0000000e+00
   1.5527374e+01    3.8555848e-02    1.6916759e-02    0.0000000e+00    0.0000000e+00
   1.5624826e+01    3.8698168e-02    1.6087558e-02    0.0000000e+00    0.0000000e+00
   1.5722779e+01    3.9190049e-02    1.6268934e-02    0.0000000e+00    0.0000000e+00
   1.5822022e+01    3.9732460e-02    1.6555899e-02    0.0000000e+00    0.0000000e+00
   1.5920830e+01    4.0102553e-02    1.6637382e-02    0.0000000e+00    0.0000000e+00
   1.6019054e+01    4.0770824e-02    1.7029428e-02    0.0000000e+00    0.0000000e+00
   1.6117448e+01    4.1018427e-02    1.6821481e-02    0.0000000e+00    0.0000000e+00
   1.6214162e+01    4.1560753e-02    1.6994800e-02    0.0000000e+00    0.0000000e+00
   1.6312296e+01    4.1950371e-02    1.7008582e-02    0.0000000e+00    0.0000000e+00
   1.6410114e+01    4.2387085e-02    1.7110685e-02    0.0000000e+00    0.0000000e+00
   1.6508638e+01    4.2951575e-02    1.6937236e-02    0.0000000e+00    0.0000000e+00
   1.6607728e+01    4.3434748e-02    1.7083474e-02    0.0000000e+00    0.0000000e+00
   1.6706159e+01    4.4119411e-02    1.7260566e-02    0.0000000e+00    0.0000000e+00
   1.6805810e+01    4.4495429e-02    1.7240642e-02    0.0000000e+00    0.0000000e+00
   1.6904265e+01    4.5017202e-02    1.7273966e-02    0.0000000e+00    0.0000000e+00
   1.7001405e+01    4.5487007e-02    1.7383229e-02    0.0000000e+00    0.0000000e+00
   1.7147778e+01    4.6135802e-02    1.7268884e-02    0.0000000e+00    0.0000000e+00
   1.7246503e+01    4.6708978e-02    1.7160806e-02    0.0000000e+00    0.0000000e+00
   1.7344987e+01    4.6931233e-02    1.7056458e-02    0.0000000e+00    0.0000000e+00
   1.7443708e+01    4.7411290e-02    1.6968243e-02    0.0000000e+00    0.0000000e+00
   1.7542340e+01    4.7921393e-02    1.6787720e-02    0.0000000e+00    0.0000000e+00
   1.7640122e+01    4.8384301e-02    1.6746032e-02    0.0000000e+00    0.0000000e+00
   1.7738665e+01    4.8791810e-02    1.6490382e-02    0.0000000e+00    0.0000000e+00
   1.7837577e+01    4.9328171e-02    1.6211547e-02    0.0000000e+00    0.0000000e+00
   1.7936162e+01    4.9771216e-02    1.6016413e-02    0.0000000e+00    0.0000000e+00
   1.8035136e+01    5.0237449e-02    1.5795683e-02    0.0000000e+00    0.0000000e+00
   1.8134813e+01    5.0464757e-02    1.5395364e-02    0.0000000e+00    0.0000000e+00
   1.8232840e+01    5.0807530e-02    1.5373063e-02    0.0000000e+00    0.0000000e+00
   1.8332830e+01    5.1068715e-02    1.4945814e-02    0.0000000e+00    0.0000000e+00
   1.8432513e+01    5.1432327e-02    1.4709821e-02    0.0000000e+00    0.0000000e+00
   1.8531426e+01    5.1976715e-02    1.4391918e-02    0.0000000e+00    0.0000000e+00
   1.8630885e+01    5.2084680e-02    1.4148316e-02    0.0000000e+00    0.0000000e+00
   1.8730036e+01    5.2245984e-02    1.3891635e-02    0.0000000e+00    0.0000000e+00
   1.8828711e+01    5.2340128e-02    1.3487059e-02    0.0000000e+00    0.0000000e+00
   1.8927351e+01    5.2448120e-02    1.3076598e-02    0.0000000e+00    0.0000000e+00
   1.9026592e+01    5.2597024e-02    1.2485195e-02    0.0000000e+00    0.0000000e+00
   1.9125626e+01    5.2639601e-02    1.2051368e-02    0.0000000e+00    0.0000000e+00
   1.9224831e+01    5.2498689e-02    1.1556311e-02    0.0000000e+00    0.0000000e+00
   1.9323996e+01    5.2709407e-02    1.0847833e-02    0.0000000e+00    0.0000000e+00
   1.9423174e+01    5.2945324e-02    1.0343127e-02    0.0000000e+00    0.0000000e+00
   1.9522412e+01    5.2940365e-02    9.4760708e-03    0.0000000e+00    0.0000000e+00
   1.9621627e+01    5.2964960e-02    8.9307335e-03    0.0000000e+00    0.0000000e+00
   1.9720899e+01    5.2781980e-02    8.0517256e-03    0.0000000e+00    0.0000000e+00
   1.9820191e+01    5.2744203e-02    7.4147115e-03    0.0000000e+00    0.0000000e+00
   1.9919531e+01    5.2788005e-02    6.6885998e-03    0.0000000e+00    0.0000000e+00
   2.0018900e+01    5.2451372e-02    5.7839942e-03    0.0000000e+00    0.0000000e+00
   2.0118289e+01    5.2502177e-02    5.0511258e-03    0.0000000e+00    0.0000000e+00
   2.0217714e+01    5.2273483e-02    4.3010922e-03    0.0000000e+00    0.0000000e+00
   2.0317171e+01    5.2115045e-02    3.4856723e-03    0.0000000e+00    0.0000000e+00
   2.0416716e+01    5.2020914e-02    2.7536879e-03    0.0000000e+00    0.0000000e+00
   2.0516340e+01    5.1738661e-02    1.9414418e-03    0.0000000e+00    0.0000000e+00
   2.0615962e+01    5.1441525e-02    1.2548100e-03    0.0000000e+00    0.0000000e+00
   2.0715615e+01    5.0967174e-02    7.2185959e-04    0.0000000e+00    0.0000000e+00
   2.0815347e+01    5.0615799e-02    3.8009538e-04    0.0000000e+00    0.0000000e+00
   2.0915086e+01    5.0440926e-02    3.5589946e-05    0.0000000e+00    0.0000000e+00
   2.1014836e+01    4.9958503e-02    2.5315545e-06    0.0000000e+00    0.0000000e+00
   2.1114663e+01    4.9389911e-02    0.0000000e+00    0.0000000e+00    0.0000000e+00
   2.1214520e+01    4.8968560e-02    0.0000000e+00    0.0000000e+00    0.0000000e+00
   2.1314431e+01    4.8373260e-02    0.0000000e+00    0.0000000e+00    0.0000000e+00
   2.1414451e+01    4.8004737e-02    0.0000000e+00    0.0000000e+00    0.0000000e+00
   2.1514533e+01    4.7358140e-02    0.0000000e+00    0.0000000e+00    0.0000000e+00
   2.1614664e+01    4.6854944e-02    0.0000000e+00    0.0000000e+00    0.0000000e+00
   2.1714819e+01    4.6562662e-02    0.0000000e+00    0.0000000e+00    0.0000000e+00
   2.1815019e+01    4.5832025e-02    0.0000000e+00    0.0000000e+00    0.0000000e+00
   2.1915274e+01    4.5147303e-02    0.0000000e+00    0.0000000e+00    0.0000000e+00
   2.2015614e+01    4.4769613e-02    0.0000000e+00    0.0000000e+00    0.0000000e+00
   2.2116020e+01    4.4200457e-02    0.0000000e+00    0.0000000e+00    0.0000000e+00
   2.2216497e+01    4.3363760e-02    0.0000000e+00    0.0000000e+00    0.0000000e+00
   2.2317012e+01    4.2796424e-02    0.0000000e+00    0.0000000e+00    0.0000000e+00
   2.2417578e+01    4.2127649e-02    0.0000000e+00    0.0000000e+00    0.0000000e+00
   2.2518241e+01    4.1431569e-02    0.0000000e+00    0.0000000e+00    0.0000000e+00
   2.2618955e+01    4.0643191e-02    0.0000000e+00    0.0000000e+00    0.0000000e+00
   2.2719656e+01    4.0006903e-02    0.0000000e+00    0.0000000e+00    0.0000000e+00
   2.2820442e+01    3.9248968e-02    0.0000000e+00    0.0000000e+00    0.0000000e+00
   2.2921265e+01    3.8578143e-02    0.0000000e+00    0.0000000e+00    0.0000000e+00
   2.3021769e+01    3.7850491e-02    0.0000000e+00    0.0000000e+00    0.0000000e+00
   2.3111928e+01    3.7373108e-02    0.0000000e+00    0.0000000e+00    0.0000000e+00
   2.3209699e+01    3.7536641e-02    0.0000000e+00    0.0000000e+00    0.0000000e+00
   2.3325102e+01    3.6729871e-02    0.0000000e+00    0.0000000e+00    0.0000000e+00
   2.3447316e+01    3.5227796e-02    0.0000000e+00    0.0000000e+00    0.0000000e+00
   2.3547791e+01    3.4366575e-02    0.0000000e+00    0.0000000e+00    0.0000000e+00
   2.3648316e+01    3.3332426e-02    0.0000000e+00    0.0000000e+00    0.0000000e+00
   2.3704884e+01    3.3314369e-02    0.0000000e+00    0.0000000e+00    0.0000000e+00
   2.3800735e+01    3.2480649e-02    0.0000000e+00    0.0000000e+00    0.0000000e+00
   2.3950167e+01    3.0237160e-02    0.0000000e+00    0.0000000e+00    0.0000000e+00
   2.4000348e+01    2.9699705e-02    0.0000000e+00    0.0000000e+00    0.0000000e+00
   2.4100752e+01    2.8298205e-02    0.0000000e+00    0.0000000e+00    0.0000000e+00
   2.4205767e+01    2.7409875e-02    0.0000000e+00    0.0000000e+00    0.0000000e+00
   2.4344353e+01    2.4319039e-02    0.0000000e+00    0.0000000e+00    0.0000000e+00
   2.4444974e+01    2.2754624e-02    0.0000000e+00    0.0000000e+00    0.0000000e+00
   2.4517433e+01    2.2083697e-02    0.0000000e+00    0.0000000e+00    0.0000000e+00
   2.4608006e+01    2.0610259e-02    0.0000000e+00    0.0000000e+00    0.0000000e+00
   2.4708799e+01    1.9733672e-02    0.0000000e+00    0.0000000e+00    0.0000000e+00
   2.4809658e+01    1.8626066e-02    0.0000000e+00    0.0000000e+00    0.0000000e+00
   2.4910579e+01    1.7683680e-02    0.0000000e+00    0.0000000e+00    0.0000000e+00
   2.5011570e+01    1.6728268e-02    0.0000000e+00    0.0000000e+00    0.0000000e+00
   2.5112632e+01    1.5751007e-02    0.0000000e+00    0.0000000e+00    0.0000000e+00
   2.5213334e+01    1.4930592e-02    0.0000000e+00    0.0000000e+00    0.0000000e+00
   2.5314130e+01    1.4181320e-02    0.0000000e+00    0.0000000e+00    0.0000000e+00
   2.5415003e+01    1.3339403e-02    0.0000000e+00    0.0000000e+00    0.0000000e+00
   2.5515949e+01    1.2788081e-02    0.0000000e+00    0.0000000e+00    0.0000000e+00
   2.5616965e+01    1.1885094e-02    0.0000000e+00    0.0000000e+00    0.0000000e+00
   2.5718047e+01    1.1009791e-02    0.0000000e+00    0.0000000e+00    0.0000000e+00
   2.5809070e+01    1.0077406e-02    0.0000000e+00    0.0000000e+00    0.0000000e+00
   2.5900093e+01    9.2635315e-03    0.0000000e+00    0.0000000e+00    0.0000000e+00
   2.6001307e+01    8.0751522e-03    0.0000000e+00    0.0000000e+00    0.0000000e+00
   2.6102649e+01    7.0998796e-03    0.0000000e+00    0.0000000e+00    0.0000000e+00
   2.6203649e+01    5.6686252e-03    0.0000000e+00    0.0000000e+00    0.0000000e+00
   2.6304744e+01    4.1717500e-03    0.0000000e+00    0.0000000e+00    0.0000000e+00
   2.6405913e+01    2.4115125e-03    0.0000000e+00    0.0000000e+00    0.0000000e+00
   2.6507150e+01    1.3208480e-03    0.0000000e+00    0.0000000e+00    0.0000000e+00
   2.6608453e+01    4.5393380e-04    0.0000000e+00    0.0000000e+00    0.0000000e+00
   2.6709824e+01    1.2193711e-04    0.0000000e+00    0.0000000e+00    0.0000000e+00
   2.6811264e+01    9.3027558e-05    0.0000000e+00    0.0000000e+00    0.0000000e+00
   2.6912773e+01    6.8422095e-05    0.0000000e+00    0.0000000e+00    0.0000000e+00
   2.7027033e+01    6.4091879e-05    0.0000000e+00    0.0000000e+00    0.0000000e+00
   2.7116299e+01    4.1905955e-05    0.0000000e+00    0.0000000e+00    0.0000000e+00
   2.7218013e+01    2.5835938e-05    0.0000000e+00    0.0000000e+00    0.0000000e+00
   2.7319791e+01    1.1872358e-05    0.0000000e+00    0.0000000e+00    0.0000000e+00
   2.7421629e+01    0.0000000e+00    0.0000000e+00    0.0000000e+00    0.0000000e+00
   2.7523529e+01    0.0000000e+00    0.0000000e+00    0.0000000e+00    0.0000000e+00
   2.7625075e+01    0.0000000e+00    0.0000000e+00    0.0000000e+00    0.0000000e+00
   2.7726721e+01    0.0000000e+00    0.0000000e+00    0.0000000e+00    0.0000000e+00
   2.7828438e+01    0.0000000e+00    0.0000000e+00    0.0000000e+00    0.0000000e+00
   2.7930219e+01    0.0000000e+00    0.0000000e+00    0.0000000e+00    0.0000000e+00
   2.8032066e+01    0.0000000e+00    0.0000000e+00    0.0000000e+00    0.0000000e+00
   2.8133973e+01    0.0000000e+00    0.0000000e+00    0.0000000e+00    0.0000000e+00
   2.8235939e+01    0.0000000e+00    0.0000000e+00    0.0000000e+00    0.0000000e+00
   2.8337976e+01    0.0000000e+00    0.0000000e+00    0.0000000e+00    0.0000000e+00
   2.8440079e+01    0.0000000e+00    0.0000000e+00    0.0000000e+00    0.0000000e+00
   2.8542237e+01    0.0000000e+00    0.0000000e+00    0.0000000e+00    0.0000000e+00
   2.8644038e+01    0.0000000e+00    0.0000000e+00    0.0000000e+00    0.0000000e+00
   2.8745939e+01    0.0000000e+00    0.0000000e+00    0.0000000e+00    0.0000000e+00
   2.8847905e+01    0.0000000e+00    0.0000000e+00    0.0000000e+00    0.0000000e+00
   2.8921330e+01    0.0000000e+00    0.0000000e+00    0.0000000e+00    0.0000000e+00
   2.9035547e+01    0.0000000e+00    0.0000000e+00    0.0000000e+00    0.0000000e+00
   2.9130708e+01    0.0000000e+00    0.0000000e+00    0.0000000e+00    0.0000000e+00
   2.9226017e+01    0.0000000e+00    0.0000000e+00    0.0000000e+00    0.0000000e+00
   2.9321465e+01    0.0000000e+00    0.0000000e+00    0.0000000e+00    0.0000000e+00
   2.9417044e+01    0.0000000e+00    0.0000000e+00    0.0000000e+00    0.0000000e+00
   2.9512773e+01    0.0000000e+00    0.0000000e+00    0.0000000e+00    0.0000000e+00
   2.9608644e+01    0.0000000e+00    0.0000000e+00    0.0000000e+00    0.0000000e+00
   2.9704652e+01    0.0000000e+00    0.0000000e+00    0.0000000e+00    0.0000000e+00
   2.9800819e+01    0.0000000e+00    0.0000000e+00    0.0000000e+00    0.0000000e+00
   2.9945328e+01    0.0000000e+00    0.0000000e+00    0.0000000e+00    0.0000000e+00
   3.0041852e+01    0.0000000e+00    0.0000000e+00    0.0000000e+00    0.0000000e+00
   3.0138518e+01    0.0000000e+00    0.0000000e+00    0.0000000e+00    0.0000000e+00
   3.0235323e+01    0.0000000e+00    0.0000000e+00    0.0000000e+00    0.0000000e+00
   3.0332292e+01    0.0000000e+00    0.0000000e+00    0.0000000e+00    0.0000000e+00
   3.0429402e+01    0.0000000e+00    0.0000000e+00    0.0000000e+00    0.0000000e+00
   3.0526664e+01    0.0000000e+00    0.0000000e+00    0.0000000e+00    0.0000000e+00
   3.0624070e+01    0.0000000e+00    0.0000000e+00    0.0000000e+00    0.0000000e+00
   3.0721606e+01    0.0000000e+00    0.0000000e+00    0.0000000e+00    0.0000000e+00
   3.0819283e+01    0.0000000e+00    0.0000000e+00    0.0000000e+00    0.0000000e+00
   3.0917103e+01    0.0000000e+00    0.0000000e+00    0.0000000e+00    0.0000000e+00
   3.1015078e+01    0.0000000e+00    0.0000000e+00    0.0000000e+00    0.0000000e+00
   3.1113183e+01    0.0000000e+00    0.0000000e+00    0.0000000e+00    0.0000000e+00
   3.1211441e+01    0.0000000e+00    0.0000000e+00    0.0000000e+00    0.0000000e+00
   3.1309832e+01    0.0000000e+00    0.0000000e+00    0.0000000e+00    0.0000000e+00
   3.1408362e+01    0.0000000e+00    0.0000000e+00    0.0000000e+00    0.0000000e+00
   3.1507016e+01    0.0000000e+00    0.0000000e+00    0.0000000e+00    0.0000000e+00
   3.1605806e+01    0.0000000e+00    0.0000000e+00    0.0000000e+00    0.0000000e+00
   3.1704733e+01    0.0000000e+00    0.0000000e+00    0.0000000e+00    0.0000000e+00
   3.1803784e+01    0.0000000e+00    0.0000000e+00    0.0000000e+00    0.0000000e+00
   3.1902933e+01    0.0000000e+00    0.0000000e+00    0.0000000e+00    0.0000000e+00
   3.2002185e+01    0.0000000e+00    0.0000000e+00    0.0000000e+00    0.0000000e+00
   3.2101540e+01    0.0000000e+00    0.0000000e+00    0.0000000e+00    0.0000000e+00
   3.2200993e+01    0.0000000e+00    0.0000000e+00    0.0000000e+00    0.0000000e+00
   3.2300536e+01    0.0000000e+00    0.0000000e+00    0.0000000e+00    0.0000000e+00
   3.2400154e+01    0.0000000e+00    0.0000000e+00    0.0000000e+00    0.0000000e+00
   3.2536899e+01    0.0000000e+00    0.0000000e+00    0.0000000e+00    0.0000000e+00
   3.2628042e+01    0.0000000e+00    0.0000000e+00    0.0000000e+00    0.0000000e+00
   3.2719179e+01    0.0000000e+00    0.0000000e+00    0.0000000e+00    0.0000000e+00
   3.2810317e+01    0.0000000e+00    0.0000000e+00    0.0000000e+00    0.0000000e+00
   3.2901454e+01    0.0000000e+00    0.0000000e+00    0.0000000e+00    0.0000000e+00
   3.3038163e+01    0.0000000e+00    0.0000000e+00    0.0000000e+00    0.0000000e+00
   3.3129301e+01    0.0000000e+00    0.0000000e+00    0.0000000e+00    0.0000000e+00
   3.3220436e+01    0.0000000e+00    0.0000000e+00    0.0000000e+00    0.0000000e+00
   3.3311574e+01    0.0000000e+00    0.0000000e+00    0.0000000e+00    0.0000000e+00
   3.3402713e+01    0.0000000e+00    0.0000000e+00    0.0000000e+00    0.0000000e+00
   3.3539435e+01    0.0000000e+00    0.0000000e+00    0.0000000e+00    0.0000000e+00
   3.3630590e+01    0.0000000e+00    0.0000000e+00    0.0000000e+00    0.0000000e+00
   3.3721752e+01    0.0000000e+00    0.0000000e+00    0.0000000e+00    0.0000000e+00
   3.3812922e+01    0.0000000e+00    0.0000000e+00    0.0000000e+00    0.0000000e+00
   3.3904106e+01    0.0000000e+00    0.0000000e+00    0.0000000e+00    0.0000000e+00
   3.4040887e+01    0.0000000e+00    0.0000000e+00    0.0000000e+00    0.0000000e+00
   3.4132073e+01    0.0000000e+00    0.0000000e+00    0.0000000e+00    0.0000000e+00
   3.4223271e+01    0.0000000e+00    0.0000000e+00    0.0000000e+00    0.0000000e+00
   3.4323586e+01    0.0000000e+00    0.0000000e+00    0.0000000e+00    0.0000000e+00
   3.4423920e+01    0.0000000e+00    0.0000000e+00    0.0000000e+00    0.0000000e+00
   3.4524283e+01    0.0000000e+00    0.0000000e+00    0.0000000e+00    0.0000000e+00
   3.4624672e+01    0.0000000e+00    0.0000000e+00    0.0000000e+00    0.0000000e+00
   3.4725083e+01    0.0000000e+00    0.0000000e+00    0.0000000e+00    0.0000000e+00
   3.4825518e+01    0.0000000e+00    0.0000000e+00    0.0000000e+00    0.0000000e+00
   3.4925986e+01    0.0000000e+00    0.0000000e+00    0.0000000e+00    0.0000000e+00
   3.5026487e+01    0.0000000e+00    0.0000000e+00    0.0000000e+00    0.0000000e+00
   3.5127033e+01    0.0000000e+00    0.0000000e+00    0.0000000e+00    0.0000000e+00
   3.5227612e+01    0.0000000e+00    0.0000000e+00    0.0000000e+00    0.0000000e+00
   3.5328236e+01    0.0000000e+00    0.0000000e+00    0.0000000e+00    0.0000000e+00
   3.5418810e+01    0.0000000e+00    0.0000000e+00    0.0000000e+00    0.0000000e+00
   3.5531524e+01    0.0000000e+00    0.0000000e+00    0.0000000e+00    0.0000000e+00
   3.5632239e+01    0.0000000e+00    0.0000000e+00    0.0000000e+00    0.0000000e+00
   3.5722951e+01    0.0000000e+00    0.0000000e+00    0.0000000e+00    0.0000000e+00
   3.5813743e+01    0.0000000e+00    0.0000000e+00    0.0000000e+00    0.0000000e+00
   3.5904534e+01    0.0000000e+00    0.0000000e+00    0.0000000e+00    0.0000000e+00
   3.6005493e+01    0.0000000e+00    0.0000000e+00    0.0000000e+00    0.0000000e+00
   3.6118657e+01    0.0000000e+00    0.0000000e+00    0.0000000e+00    0.0000000e+00
   3.6241924e+01    0.0000000e+00    0.0000000e+00    0.0000000e+00    0.0000000e+00
   3.6343210e+01    0.0000000e+00    0.0000000e+00    0.0000000e+00    0.0000000e+00
   3.6444582e+01    0.0000000e+00    0.0000000e+00    0.0000000e+00    0.0000000e+00
   3.6546048e+01    0.0000000e+00    0.0000000e+00    0.0000000e+00    0.0000000e+00
   3.6647605e+01    0.0000000e+00    0.0000000e+00    0.0000000e+00    0.0000000e+00
   3.6749259e+01    0.0000000e+00    0.0000000e+00    0.0000000e+00    0.0000000e+00
   3.6800122e+01    0.0000000e+00    0.0000000e+00    0.0000000e+00    0.0000000e+00
   3.6901931e+01    0.0000000e+00    0.0000000e+00    0.0000000e+00    0.0000000e+00
   3.7003840e+01    0.0000000e+00    0.0000000e+00    0.0000000e+00    0.0000000e+00
   3.7105864e+01    0.0000000e+00    0.0000000e+00    0.0000000e+00    0.0000000e+00
   3.7207996e+01    0.0000000e+00    0.0000000e+00    0.0000000e+00    0.0000000e+00
   3.7310238e+01    0.0000000e+00    0.0000000e+00    0.0000000e+00    0.0000000e+00
   3.7412601e+01    0.0000000e+00    0.0000000e+00    0.0000000e+00    0.0000000e+00
   3.7512680e+01    0.0000000e+00    0.0000000e+00    0.0000000e+00    0.0000000e+00
   3.7611860e+01    0.0000000e+00    0.0000000e+00    0.0000000e+00    0.0000000e+00
   3.7714588e+01    0.0000000e+00    0.0000000e+00    0.0000000e+00    0.0000000e+00
   3.7817445e+01    0.0000000e+00    0.0000000e+00    0.0000000e+00    0.0000000e+00
   3.7920433e+01    0.0000000e+00    0.0000000e+00    0.0000000e+00    0.0000000e+00
   3.8023556e+01    0.0000000e+00    0.0000000e+00    0.0000000e+00    0.0000000e+00
   3.8126810e+01    0.0000000e+00    0.0000000e+00    0.0000000e+00    0.0000000e+00
   3.8230197e+01    0.0000000e+00    0.0000000e+00    0.0000000e+00    0.0000000e+00
   3.8333712e+01    0.0000000e+00    0.0000000e+00    0.0000000e+00    0.0000000e+00
   3.8437360e+01    0.0000000e+00    0.0000000e+00    0.0000000e+00    0.0000000e+00
   3.8541140e+01    0.0000000e+00    0.0000000e+00    0.0000000e+00    0.0000000e+00
   3.8645047e+01    0.0000000e+00    0.0000000e+00    0.0000000e+00    0.0000000e+00
   3.8749088e+01    0.0000000e+00    0.0000000e+00    0.0000000e+00    0.0000000e+00
   3.8801155e+01    0.0000000e+00    0.0000000e+00    0.0000000e+00    0.0000000e+00
   3.8905389e+01    0.0000000e+00    0.0000000e+00    0.0000000e+00    0.0000000e+00
   3.9009750e+01    0.0000000e+00    0.0000000e+00    0.0000000e+00    0.0000000e+00
   3.9114246e+01    0.0000000e+00    0.0000000e+00    0.0000000e+00    0.0000000e+00
   3.9218771e+01    0.0000000e+00    0.0000000e+00    0.0000000e+00    0.0000000e+00
   3.9323272e+01    0.0000000e+00    0.0000000e+00    0.0000000e+00    0.0000000e+00
   3.9428155e+01    0.0000000e+00    0.0000000e+00    0.0000000e+00    0.0000000e+00
   3.9533176e+01    0.0000000e+00    0.0000000e+00    0.0000000e+00    0.0000000e+00
   3.9638140e+01    0.0000000e+00    0.0000000e+00    0.0000000e+00    0.0000000e+00
   3.9743423e+01    0.0000000e+00    0.0000000e+00    0.0000000e+00    0.0000000e+00
   3.9848837e+01    0.0000000e+00    0.0000000e+00    0.0000000e+00    0.0000000e+00
   3.9901594e+01    0.0000000e+00    0.0000000e+00    0.0000000e+00    0.0000000e+00
   4.0007212e+01    0.0000000e+00    0.0000000e+00    0.0000000e+00    0.0000000e+00
   4.0112849e+01    0.0000000e+00    0.0000000e+00    0.0000000e+00    0.0000000e+00
   4.0217437e+01    0.0000000e+00    0.0000000e+00    0.0000000e+00    0.0000000e+00
   4.0322899e+01    0.0000000e+00    0.0000000e+00    0.0000000e+00    0.0000000e+00
   4.0428329e+01    0.0000000e+00    0.0000000e+00    0.0000000e+00    0.0000000e+00
   4.0533663e+01    0.0000000e+00    0.0000000e+00    0.0000000e+00    0.0000000e+00
   4.0638931e+01    0.0000000e+00    0.0000000e+00    0.0000000e+00    0.0000000e+00
   4.0744134e+01    0.0000000e+00    0.0000000e+00    0.0000000e+00    0.0000000e+00
   4.0849295e+01    0.0000000e+00    0.0000000e+00    0.0000000e+00    0.0000000e+00
   4.0901858e+01    0.0000000e+00    0.0000000e+00    0.0000000e+00    0.0000000e+00
   4.1006937e+01    0.0000000e+00    0.0000000e+00    0.0000000e+00    0.0000000e+00
   4.1111732e+01    0.0000000e+00    0.0000000e+00    0.0000000e+00    0.0000000e+00
   4.1216711e+01    0.0000000e+00    0.0000000e+00    0.0000000e+00    0.0000000e+00
   4.1321646e+01    0.0000000e+00    0.0000000e+00    0.0000000e+00    0.0000000e+00
   4.1426553e+01    0.0000000e+00    0.0000000e+00    0.0000000e+00    0.0000000e+00
   4.1531446e+01    0.0000000e+00    0.0000000e+00    0.0000000e+00    0.0000000e+00
   4.1636323e+01    0.0000000e+00    0.0000000e+00    0.0000000e+00    0.0000000e+00
   4.1741127e+01    0.0000000e+00    0.0000000e+00    0.0000000e+00    0.0000000e+00
   4.1845911e+01    0.0000000e+00    0.0000000e+00    0.0000000e+00    0.0000000e+00
   4.1950673e+01    0.0000000e+00    0.0000000e+00    0.0000000e+00    0.0000000e+00
   4.2003057e+01    0.0000000e+00    0.0000000e+00    0.0000000e+00    0.0000000e+00
   4.2107802e+01    0.0000000e+00    0.0000000e+00    0.0000000e+00    0.0000000e+00
   4.2212516e+01    0.0000000e+00    0.0000000e+00    0.0000000e+00    0.0000000e+00
   4.2317234e+01    0.0000000e+00    0.0000000e+00    0.0000000e+00    0.0000000e+00
   4.2421946e+01    0.0000000e+00    0.0000000e+00    0.0000000e+00    0.0000000e+00
   4.2526633e+01    0.0000000e+00    0.0000000e+00    0.0000000e+00    0.0000000e+00
   4.2631318e+01    0.0000000e+00    0.0000000e+00    0.0000000e+00    0.0000000e+00
   4.2735472e+01    0.0000000e+00    0.0000000e+00    0.0000000e+00    0.0000000e+00
   4.2840071e+01    0.0000000e+00    0.0000000e+00    0.0000000e+00    0.0000000e+00
   4.2941925e+01    0.0000000e+00    0.0000000e+00    0.0000000e+00    0.0000000e+00
   4.3041146e+01    0.0000000e+00    0.0000000e+00    0.0000000e+00    0.0000000e+00
   4.3140513e+01    0.0000000e+00    0.0000000e+00    0.0000000e+00    0.0000000e+00
   4.3240001e+01    0.0000000e+00    0.0000000e+00    0.0000000e+00    0.0000000e+00
   4.3339589e+01    0.0000000e+00    0.0000000e+00    0.0000000e+00    0.0000000e+00
   4.3439272e+01    0.0000000e+00    0.0000000e+00    0.0000000e+00    0.0000000e+00
   4.3539065e+01    0.0000000e+00    0.0000000e+00    0.0000000e+00    0.0000000e+00
   4.3638956e+01    0.0000000e+00    0.0000000e+00    0.0000000e+00    0.0000000e+00
   4.3738952e+01    0.0000000e+00    0.0000000e+00    0.0000000e+00    0.0000000e+00
   4.3839041e+01    0.0000000e+00    0.0000000e+00    0.0000000e+00    0.0000000e+00
   4.3939230e+01    0.0000000e+00    0.0000000e+00    0.0000000e+00    0.0000000e+00
   4.4039524e+01    0.0000000e+00    0.0000000e+00    0.0000000e+00    0.0000000e+00
   4.4139924e+01    0.0000000e+00    0.0000000e+00    0.0000000e+00    0.0000000e+00
   4.4240417e+01    0.0000000e+00    0.0000000e+00    0.0000000e+00    0.0000000e+00
   4.4341014e+01    0.0000000e+00    0.0000000e+00    0.0000000e+00    0.0000000e+00
   4.4436119e+01    0.0000000e+00    0.0000000e+00    0.0000000e+00    0.0000000e+00
   4.4525712e+01    0.0000000e+00    0.0000000e+00    0.0000000e+00    0.0000000e+00
   4.4615377e+01    0.0000000e+00    0.0000000e+00    0.0000000e+00    0.0000000e+00
   4.4705097e+01    0.0000000e+00    0.0000000e+00    0.0000000e+00    0.0000000e+00
   4.4839818e+01    0.0000000e+00    0.0000000e+00    0.0000000e+00    0.0000000e+00
   4.4928636e+01    0.0000000e+00    0.0000000e+00    0.0000000e+00    0.0000000e+00
   4.5017514e+01    0.0000000e+00    0.0000000e+00    0.0000000e+00    0.0000000e+00
   4.5106451e+01    0.0000000e+00    0.0000000e+00    0.0000000e+00    0.0000000e+00
   4.5239971e+01    0.0000000e+00    0.0000000e+00    0.0000000e+00    0.0000000e+00
   4.5329051e+01    0.0000000e+00    0.0000000e+00    0.0000000e+00    0.0000000e+00
   4.5418192e+01    0.0000000e+00    0.0000000e+00    0.0000000e+00    0.0000000e+00
   4.5507399e+01    0.0000000e+00    0.0000000e+00    0.0000000e+00    0.0000000e+00
   4.5641329e+01    0.0000000e+00    0.0000000e+00    0.0000000e+00    0.0000000e+00
   4.5730686e+01    0.0000000e+00    0.0000000e+00    0.0000000e+00    0.0000000e+00
   4.5820102e+01    0.0000000e+00    0.0000000e+00    0.0000000e+00    0.0000000e+00
   4.5909583e+01    0.0000000e+00    0.0000000e+00    0.0000000e+00    0.0000000e+00
   4.6043921e+01    0.0000000e+00    0.0000000e+00    0.0000000e+00    0.0000000e+00
   4.6133558e+01    0.0000000e+00    0.0000000e+00    0.0000000e+00    0.0000000e+00
   4.6222794e+01    0.0000000e+00    0.0000000e+00    0.0000000e+00    0.0000000e+00
   4.6302702e+01    0.0000000e+00    0.0000000e+00    0.0000000e+00    0.0000000e+00
   4.6427150e+01    0.0000000e+00    0.0000000e+00    0.0000000e+00    0.0000000e+00
   4.6516091e+01    0.0000000e+00    0.0000000e+00    0.0000000e+00    0.0000000e+00
   4.6640684e+01    0.0000000e+00    0.0000000e+00    0.0000000e+00    0.0000000e+00
   4.6720836e+01    0.0000000e+00    0.0000000e+00    0.0000000e+00    0.0000000e+00
   4.6813456e+01    0.0000000e+00    0.0000000e+00    0.0000000e+00    0.0000000e+00
   4.6938223e+01    0.0000000e+00    0.0000000e+00    0.0000000e+00    0.0000000e+00
   4.7027483e+01    0.0000000e+00    0.0000000e+00    0.0000000e+00    0.0000000e+00
   4.7116798e+01    0.0000000e+00    0.0000000e+00    0.0000000e+00    0.0000000e+00
   4.7206168e+01    0.0000000e+00    0.0000000e+00    0.0000000e+00    0.0000000e+00
   4.7340324e+01    0.0000000e+00    0.0000000e+00    0.0000000e+00    0.0000000e+00
   4.7429827e+01    0.0000000e+00    0.0000000e+00    0.0000000e+00    0.0000000e+00
   4.7518643e+01    0.0000000e+00    0.0000000e+00    0.0000000e+00    0.0000000e+00
   4.7607525e+01    0.0000000e+00    0.0000000e+00    0.0000000e+00    0.0000000e+00
   4.7740959e+01    0.0000000e+00    0.0000000e+00    0.0000000e+00    0.0000000e+00
   4.7829986e+01    0.0000000e+00    0.0000000e+00    0.0000000e+00    0.0000000e+00
   4.7919034e+01    0.0000000e+00    0.0000000e+00    0.0000000e+00    0.0000000e+00
   4.8008133e+01    0.0000000e+00    0.0000000e+00    0.0000000e+00    0.0000000e+00
   4.8141886e+01    0.0000000e+00    0.0000000e+00    0.0000000e+00    0.0000000e+00
   4.8231124e+01    0.0000000e+00    0.0000000e+00    0.0000000e+00    0.0000000e+00
   4.8320408e+01    0.0000000e+00    0.0000000e+00    0.0000000e+00    0.0000000e+00
   4.8409745e+01    0.0000000e+00    0.0000000e+00    0.0000000e+00    0.0000000e+00
   4.8543812e+01    0.0000000e+00    0.0000000e+00    0.0000000e+00    0.0000000e+00
   4.8633242e+01    0.0000000e+00    0.0000000e+00    0.0000000e+00    0.0000000e+00
   4.8722738e+01    0.0000000e+00    0.0000000e+00    0.0000000e+00    0.0000000e+00
   4.8811945e+01    0.0000000e+00    0.0000000e+00    0.0000000e+00    0.0000000e+00
   4.8900889e+01    0.0000000e+00    0.0000000e+00    0.0000000e+00    0.0000000e+00
   4.9034421e+01    0.0000000e+00    0.0000000e+00    0.0000000e+00    0.0000000e+00
   4.9123489e+01    0.0000000e+00    0.0000000e+00    0.0000000e+00    0.0000000e+00
   4.9212602e+01    0.0000000e+00    0.0000000e+00    0.0000000e+00    0.0000000e+00
   4.9301751e+01    0.0000000e+00    0.0000000e+00    0.0000000e+00    0.0000000e+00
   4.9435538e+01    0.0000000e+00    0.0000000e+00    0.0000000e+00    0.0000000e+00
   4.9524790e+01    0.0000000e+00    0.0000000e+00    0.0000000e+00    0.0000000e+00
   4.9614064e+01    0.0000000e+00    0.0000000e+00    0.0000000e+00    0.0000000e+00
   4.9703368e+01    0.0000000e+00    0.0000000e+00    0.0000000e+00    0.0000000e+00
   4.9837421e+01    0.0000000e+00    0.0000000e+00    0.0000000e+00    0.0000000e+00
   4.9926839e+01    0.0000000e+00    0.0000000e+00    0.0000000e+00    0.0000000e+00
   5.0016297e+01    0.0000000e+00    0.0000000e+00    0.0000000e+00    0.0000000e+00
   5.0105773e+01    0.0000000e+00    0.0000000e+00    0.0000000e+00    0.0000000e+00
   5.0214345e+01    0.0000000e+00    0.0000000e+00    0.0000000e+00    0.0000000e+00
   5.0325872e+01    0.0000000e+00    0.0000000e+00    0.0000000e+00    0.0000000e+00
   5.0437265e+01    0.0000000e+00    0.0000000e+00    0.0000000e+00    0.0000000e+00
   5.0548525e+01    0.0000000e+00    0.0000000e+00    0.0000000e+00    0.0000000e+00
   5.0604092e+01    0.0000000e+00    0.0000000e+00    0.0000000e+00    0.0000000e+00
   5.0729091e+01    0.0000000e+00    0.0000000e+00    0.0000000e+00    0.0000000e+00
   5.0815896e+01    0.0000000e+00    0.0000000e+00    0.0000000e+00    0.0000000e+00
   5.0924402e+01    0.0000000e+00    0.0000000e+00    0.0000000e+00    0.0000000e+00
   5.1035139e+01    0.0000000e+00    0.0000000e+00    0.0000000e+00    0.0000000e+00
   5.1145748e+01    0.0000000e+00    0.0000000e+00    0.0000000e+00    0.0000000e+00
   5.1256229e+01    0.0000000e+00    0.0000000e+00    0.0000000e+00    0.0000000e+00
   5.1349630e+01    0.0000000e+00    0.0000000e+00    0.0000000e+00    0.0000000e+00
   5.1427946e+01    0.0000000e+00    0.0000000e+00    0.0000000e+00    0.0000000e+00
   5.1525841e+01    0.0000000e+00    0.0000000e+00    0.0000000e+00    0.0000000e+00
   5.1635882e+01    0.0000000e+00    0.0000000e+00    0.0000000e+00    0.0000000e+00
   5.1773434e+01    0.0000000e+00    0.0000000e+00    0.0000000e+00    0.0000000e+00
   5.1945373e+01    0.0000000e+00    0.0000000e+00    0.0000000e+00    0.0000000e+00
   5.2148124e+01    0.0000000e+00    0.0000000e+00    0.0000000e+00    0.0000000e+00
   5.2351004e+01    0.0000000e+00    0.0000000e+00    0.0000000e+00    0.0000000e+00
   5.2553981e+01    0.0000000e+00    0.0000000e+00    0.0000000e+00    0.0000000e+00
   5.2757047e+01    0.0000000e+00    0.0000000e+00    0.0000000e+00    0.0000000e+00
   5.2960202e+01    0.0000000e+00    0.0000000e+00    0.0000000e+00    0.0000000e+00
   5.3163446e+01    0.0000000e+00    0.0000000e+00    0.0000000e+00    0.0000000e+00
   5.3366777e+01    0.0000000e+00    0.0000000e+00    0.0000000e+00    0.0000000e+00
   5.3570195e+01    0.0000000e+00    0.0000000e+00    0.0000000e+00    0.0000000e+00
   5.3773699e+01    0.0000000e+00    0.0000000e+00    0.0000000e+00    0.0000000e+00
   5.3977320e+01    0.0000000e+00    0.0000000e+00    0.0000000e+00    0.0000000e+00
   5.4181014e+01    0.0000000e+00    0.0000000e+00    0.0000000e+00    0.0000000e+00
   5.4384797e+01    0.0000000e+00    0.0000000e+00    0.0000000e+00    0.0000000e+00
   5.4588660e+01    0.0000000e+00    0.0000000e+00    0.0000000e+00    0.0000000e+00
   5.4792609e+01    0.0000000e+00    0.0000000e+00    0.0000000e+00    0.0000000e+00
   5.4996642e+01    0.0000000e+00    0.0000000e+00    0.0000000e+00    0.0000000e+00
   5.5200759e+01    0.0000000e+00    0.0000000e+00    0.0000000e+00    0.0000000e+00
   5.5404959e+01    0.0000000e+00    0.0000000e+00    0.0000000e+00    0.0000000e+00
   5.5609238e+01    0.0000000e+00    0.0000000e+00    0.0000000e+00    0.0000000e+00
   5.5813602e+01    0.0000000e+00    0.0000000e+00    0.0000000e+00    0.0000000e+00
   5.6018041e+01    0.0000000e+00    0.0000000e+00    0.0000000e+00    0.0000000e+00
   5.6222573e+01    0.0000000e+00    0.0000000e+00    0.0000000e+00    0.0000000e+00
   5.6427184e+01    0.0000000e+00    0.0000000e+00    0.0000000e+00    0.0000000e+00
   5.6631876e+01    0.0000000e+00    0.0000000e+00    0.0000000e+00    0.0000000e+00
   5.6836654e+01    0.0000000e+00    0.0000000e+00    0.0000000e+00    0.0000000e+00
   5.7041521e+01    0.0000000e+00    0.0000000e+00    0.0000000e+00    0.0000000e+00
   5.7246477e+01    0.0000000e+00    0.0000000e+00    0.0000000e+00    0.0000000e+00
   5.7451527e+01    0.0000000e+00    0.0000000e+00    0.0000000e+00    0.0000000e+00
   5.7656662e+01    0.0000000e+00    0.0000000e+00    0.0000000e+00    0.0000000e+00
   5.7861882e+01    0.0000000e+00    0.0000000e+00    0.0000000e+00    0.0000000e+00
   5.8067190e+01    0.0000000e+00    0.0000000e+00    0.0000000e+00    0.0000000e+00
   5.8272591e+01    0.0000000e+00    0.0000000e+00    0.0000000e+00    0.0000000e+00
   5.8478080e+01    0.0000000e+00    0.0000000e+00    0.0000000e+00    0.0000000e+00
   5.8683658e+01    0.0000000e+00    0.0000000e+00    0.0000000e+00    0.0000000e+00
   5.8889332e+01    0.0000000e+00    0.0000000e+00    0.0000000e+00    0.0000000e+00
   5.9095096e+01    0.0000000e+00    0.0000000e+00    0.0000000e+00    0.0000000e+00
   5.9300952e+01    0.0000000e+00    0.0000000e+00    0.0000000e+00    0.0000000e+00
   5.9506802e+01    0.0000000e+00    0.0000000e+00    0.0000000e+00    0.0000000e+00
   5.9712746e+01    0.0000000e+00    0.0000000e+00    0.0000000e+00    0.0000000e+00
   5.9918732e+01    0.0000000e+00    0.0000000e+00    0.0000000e+00    0.0000000e+00
   6.0124835e+01    0.0000000e+00    0.0000000e+00    0.0000000e+00    0.0000000e+00
   6.0331047e+01    0.0000000e+00    0.0000000e+00    0.0000000e+00    0.0000000e+00
   6.0537380e+01    0.0000000e+00    0.0000000e+00    0.0000000e+00    0.0000000e+00
   6.0743852e+01    0.0000000e+00    0.0000000e+00    0.0000000e+00    0.0000000e+00
   6.0950438e+01    0.0000000e+00    0.0000000e+00    0.0000000e+00    0.0000000e+00
   6.1157140e+01    0.0000000e+00    0.0000000e+00    0.0000000e+00    0.0000000e+00
   6.1363964e+01    0.0000000e+00    0.0000000e+00    0.0000000e+00    0.0000000e+00
   6.1570913e+01    0.0000000e+00    0.0000000e+00    0.0000000e+00    0.0000000e+00
   6.1778009e+01    0.0000000e+00    0.0000000e+00    0.0000000e+00    0.0000000e+00
   6.1985247e+01    0.0000000e+00    0.0000000e+00    0.0000000e+00    0.0000000e+00
   6.2192627e+01    0.0000000e+00    0.0000000e+00    0.0000000e+00    0.0000000e+00
   6.2400151e+01    0.0000000e+00    0.0000000e+00    0.0000000e+00    0.0000000e+00
   6.2607820e+01    0.0000000e+00    0.0000000e+00    0.0000000e+00    0.0000000e+00
   6.2815636e+01    0.0000000e+00    0.0000000e+00    0.0000000e+00    0.0000000e+00
   6.3023601e+01    0.0000000e+00    0.0000000e+00    0.0000000e+00    0.0000000e+00
   6.3231725e+01    0.0000000e+00    0.0000000e+00    0.0000000e+00    0.0000000e+00
   6.3440012e+01    0.0000000e+00    0.0000000e+00    0.0000000e+00    0.0000000e+00
   6.3648468e+01    0.0000000e+00    0.0000000e+00    0.0000000e+00    0.0000000e+00
   6.3857098e+01    0.0000000e+00    0.0000000e+00    0.0000000e+00    0.0000000e+00
   6.4065905e+01    0.0000000e+00    0.0000000e+00    0.0000000e+00    0.0000000e+00
   6.4274895e+01    0.0000000e+00    0.0000000e+00    0.0000000e+00    0.0000000e+00
   6.4484069e+01    0.0000000e+00    0.0000000e+00    0.0000000e+00    0.0000000e+00
   6.4693435e+01    0.0000000e+00    0.0000000e+00    0.0000000e+00    0.0000000e+00
   6.4902998e+01    0.0000000e+00    0.0000000e+00    0.0000000e+00    0.0000000e+00
   6.5112760e+01    0.0000000e+00    0.0000000e+00    0.0000000e+00    0.0000000e+00
   6.5322724e+01    0.0000000e+00    0.0000000e+00    0.0000000e+00    0.0000000e+00
   6.5532894e+01    0.0000000e+00    0.0000000e+00    0.0000000e+00    0.0000000e+00
   6.5743273e+01    0.0000000e+00    0.0000000e+00    0.0000000e+00    0.0000000e+00
   6.5953812e+01    0.0000000e+00    0.0000000e+00    0.0000000e+00    0.0000000e+00
   6.6164533e+01    0.0000000e+00    0.0000000e+00    0.0000000e+00    0.0000000e+00
   6.6375503e+01    0.0000000e+00    0.0000000e+00    0.0000000e+00    0.0000000e+00
   6.6586716e+01    0.0000000e+00    0.0000000e+00    0.0000000e+00    0.0000000e+00
   6.6798168e+01    0.0000000e+00    0.0000000e+00    0.0000000e+00    0.0000000e+00
   6.7009859e+01    0.0000000e+00    0.0000000e+00    0.0000000e+00    0.0000000e+00
   6.7221787e+01    0.0000000e+00    0.0000000e+00    0.0000000e+00    0.0000000e+00
   6.7433954e+01    0.0000000e+00    0.0000000e+00    0.0000000e+00    0.0000000e+00
   6.7646364e+01    0.0000000e+00    0.0000000e+00    0.0000000e+00    0.0000000e+00
   6.7859012e+01    0.0000000e+00    0.0000000e+00    0.0000000e+00    0.0000000e+00
   6.8071897e+01    0.0000000e+00    0.0000000e+00    0.0000000e+00    0.0000000e+00
   6.8285022e+01    0.0000000e+00    0.0000000e+00    0.0000000e+00    0.0000000e+00
   6.8498383e+01    0.0000000e+00    0.0000000e+00    0.0000000e+00    0.0000000e+00
   6.8711982e+01    0.0000000e+00    0.0000000e+00    0.0000000e+00    0.0000000e+00
   6.8925818e+01    0.0000000e+00    0.0000000e+00    0.0000000e+00    0.0000000e+00
   6.9139892e+01    0.0000000e+00    0.0000000e+00    0.0000000e+00    0.0000000e+00
   6.9354209e+01    0.0000000e+00    0.0000000e+00    0.0000000e+00    0.0000000e+00
   6.9568777e+01    0.0000000e+00    0.0000000e+00    0.0000000e+00    0.0000000e+00
   6.9783586e+01    0.0000000e+00    0.0000000e+00    0.0000000e+00    0.0000000e+00
   6.9998688e+01    0.0000000e+00    0.0000000e+00    0.0000000e+00    0.0000000e+00
   7.0214020e+01    0.0000000e+00    0.0000000e+00    0.0000000e+00    0.0000000e+00
   7.0429590e+01    0.0000000e+00    0.0000000e+00    0.0000000e+00    0.0000000e+00
   7.0645399e+01    0.0000000e+00    0.0000000e+00    0.0000000e+00    0.0000000e+00
   7.0861442e+01    0.0000000e+00    0.0000000e+00    0.0000000e+00    0.0000000e+00
   7.1077728e+01    0.0000000e+00    0.0000000e+00    0.0000000e+00    0.0000000e+00
   7.1294269e+01    0.0000000e+00    0.0000000e+00    0.0000000e+00    0.0000000e+00
   7.1511024e+01    0.0000000e+00    0.0000000e+00    0.0000000e+00    0.0000000e+00
   7.1728003e+01    0.0000000e+00    0.0000000e+00    0.0000000e+00    0.0000000e+00
   7.1945208e+01    0.0000000e+00    0.0000000e+00    0.0000000e+00    0.0000000e+00
   7.2162650e+01    0.0000000e+00    0.0000000e+00    0.0000000e+00    0.0000000e+00
   7.2380322e+01    0.0000000e+00    0.0000000e+00    0.0000000e+00    0.0000000e+00
   7.2598242e+01    0.0000000e+00    0.0000000e+00    0.0000000e+00    0.0000000e+00
   7.2816401e+01    0.0000000e+00    0.0000000e+00    0.0000000e+00    0.0000000e+00
   7.3034800e+01    0.0000000e+00    0.0000000e+00    0.0000000e+00    0.0000000e+00
   7.3253431e+01    0.0000000e+00    0.0000000e+00    0.0000000e+00    0.0000000e+00
   7.3472305e+01    0.0000000e+00    0.0000000e+00    0.0000000e+00    0.0000000e+00
   7.3691419e+01    0.0000000e+00    0.0000000e+00    0.0000000e+00    0.0000000e+00
   7.3910778e+01    0.0000000e+00    0.0000000e+00    0.0000000e+00    0.0000000e+00
   7.4130371e+01    0.0000000e+00    0.0000000e+00    0.0000000e+00    0.0000000e+00
   7.4350204e+01    0.0000000e+00    0.0000000e+00    0.0000000e+00    0.0000000e+00
   7.4570271e+01    0.0000000e+00    0.0000000e+00    0.0000000e+00    0.0000000e+00
   7.4790555e+01    0.0000000e+00    0.0000000e+00    0.0000000e+00    0.0000000e+00
   7.5011070e+01    0.0000000e+00    0.0000000e+00    0.0000000e+00    0.0000000e+00
   7.5231827e+01    0.0000000e+00    0.0000000e+00    0.0000000e+00    0.0000000e+00
   7.5452820e+01    0.0000000e+00    0.0000000e+00    0.0000000e+00    0.0000000e+00
   7.5674046e+01    0.0000000e+00    0.0000000e+00    0.0000000e+00    0.0000000e+00
   7.5895505e+01    0.0000000e+00    0.0000000e+00    0.0000000e+00    0.0000000e+00
   7.6117198e+01    0.0000000e+00    0.0000000e+00    0.0000000e+00    0.0000000e+00
   7.6339122e+01    0.0000000e+00    0.0000000e+00    0.0000000e+00    0.0000000e+00
   7.6561287e+01    0.0000000e+00    0.0000000e+00    0.0000000e+00    0.0000000e+00
   7.6783693e+01    0.0000000e+00    0.0000000e+00    0.0000000e+00    0.0000000e+00
   7.7006330e+01    0.0000000e+00    0.0000000e+00    0.0000000e+00    0.0000000e+00
   7.7229204e+01    0.0000000e+00    0.0000000e+00    0.0000000e+00    0.0000000e+00
   7.7452314e+01    0.0000000e+00    0.0000000e+00    0.0000000e+00    0.0000000e+00
   7.7675659e+01    0.0000000e+00    0.0000000e+00    0.0000000e+00    0.0000000e+00
   7.7899232e+01    0.0000000e+00    0.0000000e+00    0.0000000e+00    0.0000000e+00
   7.8123039e+01    0.0000000e+00    0.0000000e+00    0.0000000e+00    0.0000000e+00
   7.8347080e+01    0.0000000e+00    0.0000000e+00    0.0000000e+00    0.0000000e+00
   7.8571349e+01    0.0000000e+00    0.0000000e+00    0.0000000e+00    0.0000000e+00
   7.8795851e+01    0.0000000e+00    0.0000000e+00    0.0000000e+00    0.0000000e+00
   7.9020584e+01    0.0000000e+00    0.0000000e+00    0.0000000e+00    0.0000000e+00
   7.9245546e+01    0.0000000e+00    0.0000000e+00    0.0000000e+00    0.0000000e+00
   7.9470739e+01    0.0000000e+00    0.0000000e+00    0.0000000e+00    0.0000000e+00
   7.9696160e+01    0.0000000e+00    0.0000000e+00    0.0000000e+00    0.0000000e+00
   7.9921809e+01    0.0000000e+00    0.0000000e+00    0.0000000e+00    0.0000000e+00
   8.0147686e+01    0.0000000e+00    0.0000000e+00    0.0000000e+00    0.0000000e+00
   8.0373791e+01    0.0000000e+00    0.0000000e+00    0.0000000e+00    0.0000000e+00
   8.0600125e+01    0.0000000e+00    0.0000000e+00    0.0000000e+00    0.0000000e+00
   8.0826688e+01    0.0000000e+00    0.0000000e+00    0.0000000e+00    0.0000000e+00
   8.1053472e+01    0.0000000e+00    0.0000000e+00    0.0000000e+00    0.0000000e+00
   8.1280484e+01    0.0000000e+00    0.0000000e+00    0.0000000e+00    0.0000000e+00
   8.1507725e+01    0.0000000e+00    0.0000000e+00    0.0000000e+00    0.0000000e+00
   8.1735192e+01    0.0000000e+00    0.0000000e+00    0.0000000e+00    0.0000000e+00
   8.1962887e+01    0.0000000e+00    0.0000000e+00    0.0000000e+00    0.0000000e+00
   8.2190804e+01    0.0000000e+00    0.0000000e+00    0.0000000e+00    0.0000000e+00
   8.2418949e+01    0.0000000e+00    0.0000000e+00    0.0000000e+00    0.0000000e+00
   8.2647318e+01    0.0000000e+00    0.0000000e+00    0.0000000e+00    0.0000000e+00
   8.2875911e+01    0.0000000e+00    0.0000000e+00    0.0000000e+00    0.0000000e+00
   8.3104727e+01    0.0000000e+00    0.0000000e+00    0.0000000e+00    0.0000000e+00
   8.3333765e+01    0.0000000e+00    0.0000000e+00    0.0000000e+00    0.0000000e+00
   8.3563026e+01    0.0000000e+00    0.0000000e+00    0.0000000e+00    0.0000000e+00
   8.3792508e+01    0.0000000e+00    0.0000000e+00    0.0000000e+00    0.0000000e+00
   8.4022211e+01    0.0000000e+00    0.0000000e+00    0.0000000e+00    0.0000000e+00
   8.4252135e+01    0.0000000e+00    0.0000000e+00    0.0000000e+00    0.0000000e+00
   8.4482277e+01    0.0000000e+00    0.0000000e+00    0.0000000e+00    0.0000000e+00
   8.4712638e+01    0.0000000e+00    0.0000000e+00    0.0000000e+00    0.0000000e+00
   8.4943218e+01    0.0000000e+00    0.0000000e+00    0.0000000e+00    0.0000000e+00
   8.5174016e+01    0.0000000e+00    0.0000000e+00    0.0000000e+00    0.0000000e+00
   8.5405030e+01    0.0000000e+00    0.0000000e+00    0.0000000e+00    0.0000000e+00
   8.5636261e+01    0.0000000e+00    0.0000000e+00    0.0000000e+00    0.0000000e+00
   8.5867708e+01    0.0000000e+00    0.0000000e+00    0.0000000e+00    0.0000000e+00
   8.6099370e+01    0.0000000e+00    0.0000000e+00    0.0000000e+00    0.0000000e+00
   8.6331248e+01    0.0000000e+00    0.0000000e+00    0.0000000e+00    0.0000000e+00
   8.6563340e+01    0.0000000e+00    0.0000000e+00    0.0000000e+00    0.0000000e+00
   8.6795645e+01    0.0000000e+00    0.0000000e+00    0.0000000e+00    0.0000000e+00
   8.7028164e+01    0.0000000e+00    0.0000000e+00    0.0000000e+00    0.0000000e+00
   8.7260895e+01    0.0000000e+00    0.0000000e+00    0.0000000e+00    0.0000000e+00
   8.7493837e+01    0.0000000e+00    0.0000000e+00    0.0000000e+00    0.0000000e+00
   8.7726991e+01    0.0000000e+00    0.0000000e+00    0.0000000e+00    0.0000000e+00
   8.7960356e+01    0.0000000e+00    0.0000000e+00    0.0000000e+00    0.0000000e+00
   8.8193931e+01    0.0000000e+00    0.0000000e+00    0.0000000e+00    0.0000000e+00
   8.8427716e+01    0.0000000e+00    0.0000000e+00    0.0000000e+00    0.0000000e+00
   8.8661710e+01    0.0000000e+00    0.0000000e+00    0.0000000e+00    0.0000000e+00
   8.8895911e+01    0.0000000e+00    0.0000000e+00    0.0000000e+00    0.0000000e+00
   8.9130321e+01    0.0000000e+00    0.0000000e+00    0.0000000e+00    0.0000000e+00
   8.9364937e+01    0.0000000e+00    0.0000000e+00    0.0000000e+00    0.0000000e+00
   8.9599760e+01    0.0000000e+00    0.0000000e+00    0.0000000e+00    0.0000000e+00
   8.9834789e+01    0.0000000e+00    0.0000000e+00    0.0000000e+00    0.0000000e+00
   9.0070023e+01    0.0000000e+00    0.0000000e+00    0.0000000e+00    0.0000000e+00
   9.0305461e+01    0.0000000e+00    0.0000000e+00    0.0000000e+00    0.0000000e+00
   9.0541103e+01    0.0000000e+00    0.0000000e+00    0.0000000e+00    0.0000000e+00
   9.0776948e+01    0.0000000e+00    0.0000000e+00    0.0000000e+00    0.0000000e+00
   9.1012996e+01    0.0000000e+00    0.0000000e+00    0.0000000e+00    0.0000000e+00
   9.1249246e+01    0.0000000e+00    0.0000000e+00    0.0000000e+00    0.0000000e+00
   9.1485698e+01    0.0000000e+00    0.0000000e+00    0.0000000e+00    0.0000000e+00
   9.1722350e+01    0.0000000e+00    0.0000000e+00    0.0000000e+00    0.0000000e+00
   9.1959202e+01    0.0000000e+00    0.0000000e+00    0.0000000e+00    0.0000000e+00
   9.2196254e+01    0.0000000e+00    0.0000000e+00    0.0000000e+00    0.0000000e+00
   9.2433504e+01    0.0000000e+00    0.0000000e+00    0.0000000e+00    0.0000000e+00
   9.2670953e+01    0.0000000e+00    0.0000000e+00    0.0000000e+00    0.0000000e+00
   9.2908599e+01    0.0000000e+00    0.0000000e+00    0.0000000e+00    0.0000000e+00
   9.3146442e+01    0.0000000e+00    0.0000000e+00    0.0000000e+00    0.0000000e+00
   9.3384482e+01    0.0000000e+00    0.0000000e+00    0.0000000e+00    0.0000000e+00
   9.3622718e+01    0.0000000e+00    0.0000000e+00    0.0000000e+00    0.0000000e+00
   9.3861149e+01    0.0000000e+00    0.0000000e+00    0.0000000e+00    0.0000000e+00
   9.4099774e+01    0.0000000e+00    0.0000000e+00    0.0000000e+00    0.0000000e+00
   9.4338593e+01    0.0000000e+00    0.0000000e+00    0.0000000e+00    0.0000000e+00
   9.4577606e+01    0.0000000e+00    0.0000000e+00    0.0000000e+00    0.0000000e+00
   9.4816813e+01    0.0000000e+00    0.0000000e+00    0.0000000e+00    0.0000000e+00
   9.5056211e+01    0.0000000e+00    0.0000000e+00    0.0000000e+00    0.0000000e+00
   9.5295802e+01    0.0000000e+00    0.0000000e+00    0.0000000e+00    0.0000000e+00
   9.5535584e+01    0.0000000e+00    0.0000000e+00    0.0000000e+00    0.0000000e+00
   9.5775555e+01    0.0000000e+00    0.0000000e+00    0.0000000e+00    0.0000000e+00
   9.6015716e+01    0.0000000e+00    0.0000000e+00    0.0000000e+00    0.0000000e+00
   9.6256066e+01    0.0000000e+00    0.0000000e+00    0.0000000e+00    0.0000000e+00
   9.6496604e+01    0.0000000e+00    0.0000000e+00    0.0000000e+00    0.0000000e+00
   9.6737331e+01    0.0000000e+00    0.0000000e+00    0.0000000e+00    0.0000000e+00
   9.6978245e+01    0.0000000e+00    0.0000000e+00    0.0000000e+00    0.0000000e+00
   9.7219341e+01    0.0000000e+00    0.0000000e+00    0.0000000e+00    0.0000000e+00
   9.7460622e+01    0.0000000e+00    0.0000000e+00    0.0000000e+00    0.0000000e+00
   9.7702126e+01    0.0000000e+00    0.0000000e+00    0.0000000e+00    0.0000000e+00
   9.7943779e+01    0.0000000e+00    0.0000000e+00    0.0000000e+00    0.0000000e+00
   9.8185653e+01    0.0000000e+00    0.0000000e+00    0.0000000e+00    0.0000000e+00
   9.8427674e+01    0.0000000e+00    0.0000000e+00    0.0000000e+00    0.0000000e+00
   9.8669915e+01    0.0000000e+00    0.0000000e+00    0.0000000e+00    0.0000000e+00
   9.8912303e+01    0.0000000e+00    0.0000000e+00    0.0000000e+00    0.0000000e+00
   9.9154910e+01    0.0000000e+00    0.0000000e+00    0.0000000e+00    0.0000000e+00
   9.9397664e+01    0.0000000e+00    0.0000000e+00    0.0000000e+00    0.0000000e+00
   9.9640635e+01    0.0000000e+00    0.0000000e+00    0.0000000e+00    0.0000000e+00
   9.9883790e+01    0.0000000e+00    0.0000000e+00    0.0000000e+00    0.0000000e+00
   1.0012713e+02    0.0000000e+00    0.0000000e+00    0.0000000e+00    0.0000000e+00
   1.0037064e+02    0.0000000e+00    0.0000000e+00    0.0000000e+00    0.0000000e+00
   1.0061434e+02    0.0000000e+00    0.0000000e+00    0.0000000e+00    0.0000000e+00
   1.0085822e+02    0.0000000e+00    0.0000000e+00    0.0000000e+00    0.0000000e+00
   1.0110228e+02    0.0000000e+00    0.0000000e+00    0.0000000e+00    0.0000000e+00
   1.0134652e+02    0.0000000e+00    0.0000000e+00    0.0000000e+00    0.0000000e+00
   1.0159093e+02    0.0000000e+00    0.0000000e+00    0.0000000e+00    0.0000000e+00
   1.0183552e+02    0.0000000e+00    0.0000000e+00    0.0000000e+00    0.0000000e+00
   1.0208029e+02    0.0000000e+00    0.0000000e+00    0.0000000e+00    0.0000000e+00
   1.0232523e+02    0.0000000e+00    0.0000000e+00    0.0000000e+00    0.0000000e+00
   1.0257035e+02    0.0000000e+00    0.0000000e+00    0.0000000e+00    0.0000000e+00
   1.0281565e+02    0.0000000e+00    0.0000000e+00    0.0000000e+00    0.0000000e+00
   1.0306112e+02    0.0000000e+00    0.0000000e+00    0.0000000e+00    0.0000000e+00
   1.0330676e+02    0.0000000e+00    0.0000000e+00    0.0000000e+00    0.0000000e+00
   1.0355257e+02    0.0000000e+00    0.0000000e+00    0.0000000e+00    0.0000000e+00
   1.0379856e+02    0.0000000e+00    0.0000000e+00    0.0000000e+00    0.0000000e+00
   1.0404472e+02    0.0000000e+00    0.0000000e+00    0.0000000e+00    0.0000000e+00
   1.0429105e+02    0.0000000e+00    0.0000000e+00    0.0000000e+00    0.0000000e+00
   1.0453755e+02    0.0000000e+00    0.0000000e+00    0.0000000e+00    0.0000000e+00
   1.0478422e+02    0.0000000e+00    0.0000000e+00    0.0000000e+00    0.0000000e+00
   1.0503106e+02    0.0000000e+00    0.0000000e+00    0.0000000e+00    0.0000000e+00
   1.0527807e+02    0.0000000e+00    0.0000000e+00    0.0000000e+00    0.0000000e+00
   1.0552525e+02    0.0000000e+00    0.0000000e+00    0.0000000e+00    0.0000000e+00
   1.0577259e+02    0.0000000e+00    0.0000000e+00    0.0000000e+00    0.0000000e+00
   1.0602010e+02    0.0000000e+00    0.0000000e+00    0.0000000e+00    0.0000000e+00
   1.0626778e+02    0.0000000e+00    0.0000000e+00    0.0000000e+00    0.0000000e+00
   1.0651563e+02    0.0000000e+00    0.0000000e+00    0.0000000e+00    0.0000000e+00
   1.0676363e+02    0.0000000e+00    0.0000000e+00    0.0000000e+00    0.0000000e+00
   1.0701181e+02    0.0000000e+00    0.0000000e+00    0.0000000e+00    0.0000000e+00
   1.0726015e+02    0.0000000e+00    0.0000000e+00    0.0000000e+00    0.0000000e+00
   1.0750865e+02    0.0000000e+00    0.0000000e+00    0.0000000e+00    0.0000000e+00
   1.0775732e+02    0.0000000e+00    0.0000000e+00    0.0000000e+00    0.0000000e+00
   1.0800615e+02    0.0000000e+00    0.0000000e+00    0.0000000e+00    0.0000000e+00
   1.0825514e+02    0.0000000e+00    0.0000000e+00    0.0000000e+00    0.0000000e+00
   1.0850429e+02    0.0000000e+00    0.0000000e+00    0.0000000e+00    0.0000000e+00
   1.0875360e+02    0.0000000e+00    0.0000000e+00    0.0000000e+00    0.0000000e+00
   1.0900308e+02    0.0000000e+00    0.0000000e+00    0.0000000e+00    0.0000000e+00
   1.0925271e+02    0.0000000e+00    0.0000000e+00    0.0000000e+00    0.0000000e+00
   1.0950250e+02    0.0000000e+00    0.0000000e+00    0.0000000e+00    0.0000000e+00
   1.0975245e+02    0.0000000e+00    0.0000000e+00    0.0000000e+00    0.0000000e+00
   1.1000256e+02    0.0000000e+00    0.0000000e+00    0.0000000e+00    0.0000000e+00
   1.1025283e+02    0.0000000e+00    0.0000000e+00    0.0000000e+00    0.0000000e+00
   1.1050325e+02    0.0000000e+00    0.0000000e+00    0.0000000e+00    0.0000000e+00
   1.1075383e+02    0.0000000e+00    0.0000000e+00    0.0000000e+00    0.0000000e+00
   1.1100457e+02    0.0000000e+00    0.0000000e+00    0.0000000e+00    0.0000000e+00
   1.1125546e+02    0.0000000e+00    0.0000000e+00    0.0000000e+00    0.0000000e+00
   1.1150651e+02    0.0000000e+00    0.0000000e+00    0.0000000e+00    0.0000000e+00
   1.1175771e+02    0.0000000e+00    0.0000000e+00    0.0000000e+00    0.0000000e+00
   1.1200906e+02    0.0000000e+00    0.0000000e+00    0.0000000e+00    0.0000000e+00
   1.1226056e+02    0.0000000e+00    0.0000000e+00    0.0000000e+00    0.0000000e+00
   1.1251222e+02    0.0000000e+00    0.0000000e+00    0.0000000e+00    0.0000000e+00
   1.1276403e+02    0.0000000e+00    0.0000000e+00    0.0000000e+00    0.0000000e+00
   1.1301599e+02    0.0000000e+00    0.0000000e+00    0.0000000e+00    0.0000000e+00
   1.1326810e+02    0.0000000e+00    0.0000000e+00    0.0000000e+00    0.0000000e+00
   1.1352036e+02    0.0000000e+00    0.0000000e+00    0.0000000e+00    0.0000000e+00
   1.1377277e+02    0.0000000e+00    0.0000000e+00    0.0000000e+00    0.0000000e+00
   1.1402533e+02    0.0000000e+00    0.0000000e+00    0.0000000e+00    0.0000000e+00
   1.1427803e+02    0.0000000e+00    0.0000000e+00    0.0000000e+00    0.0000000e+00
   1.1453089e+02    0.0000000e+00    0.0000000e+00    0.0000000e+00    0.0000000e+00
   1.1478389e+02    0.0000000e+00    0.0000000e+00    0.0000000e+00    0.0000000e+00
   1.1503703e+02    0.0000000e+00    0.0000000e+00    0.0000000e+00    0.0000000e+00
   1.1529033e+02    0.0000000e+00    0.0000000e+00    0.0000000e+00    0.0000000e+00
   1.1554376e+02    0.0000000e+00    0.0000000e+00    0.0000000e+00    0.0000000e+00
   1.1579735e+02    0.0000000e+00    0.0000000e+00    0.0000000e+00    0.0000000e+00
   1.1605107e+02    0.0000000e+00    0.0000000e+00    0.0000000e+00    0.0000000e+00
   1.1630494e+02    0.0000000e+00    0.0000000e+00    0.0000000e+00    0.0000000e+00
   1.1655896e+02    0.0000000e+00    0.0000000e+00    0.0000000e+00    0.0000000e+00
   1.1681312e+02    0.0000000e+00    0.0000000e+00    0.0000000e+00    0.0000000e+00
   1.1706742e+02    0.0000000e+00    0.0000000e+00    0.0000000e+00    0.0000000e+00
   1.1732186e+02    0.0000000e+00    0.0000000e+00    0.0000000e+00    0.0000000e+00
   1.1757644e+02    0.0000000e+00    0.0000000e+00    0.0000000e+00    0.0000000e+00
   1.1783117e+02    0.0000000e+00    0.0000000e+00    0.0000000e+00    0.0000000e+00
   1.1808604e+02    0.0000000e+00    0.0000000e+00    0.0000000e+00    0.0000000e+00
   1.1834105e+02    0.0000000e+00    0.0000000e+00    0.0000000e+00    0.0000000e+00
   1.1859620e+02    0.0000000e+00    0.0000000e+00    0.0000000e+00    0.0000000e+00
   1.1885149e+02    0.0000000e+00    0.0000000e+00    0.0000000e+00    0.0000000e+00
   1.1910691e+02    0.0000000e+00    0.0000000e+00    0.0000000e+00    0.0000000e+00
   1.1936248e+02    0.0000000e+00    0.0000000e+00    0.0000000e+00    0.0000000e+00
   1.1961819e+02    0.0000000e+00    0.0000000e+00    0.0000000e+00    0.0000000e+00
   1.1987402e+02    0.0000000e+00    0.0000000e+00    0.0000000e+00    0.0000000e+00
   1.2013000e+02    0.0000000e+00    0.0000000e+00    0.0000000e+00    0.0000000e+00
   1.2038612e+02    0.0000000e+00    0.0000000e+00    0.0000000e+00    0.0000000e+00
   1.2064237e+02    0.0000000e+00    0.0000000e+00    0.0000000e+00    0.0000000e+00
   1.2089875e+02    0.0000000e+00    0.0000000e+00    0.0000000e+00    0.0000000e+00
   1.2115527e+02    0.0000000e+00    0.0000000e+00    0.0000000e+00    0.0000000e+00
