# Supplementary material for: Research on combustion and emissions of heavy duty diesel engines under low-speed and low-load conditions in low temperature environments
Source: PLoS One. 2025 Feb 21;20(2):e0318933. doi: 10.1371/journal.pone.0318933 (PMC11844864; doi:10.1371/journal.pone.0318933)
Supplement: S1 File — (ZIP) [file pone.0318933.s001.zip › 1000rpm_30%/3-tigaojinqiwendu/Tin342K/thermo.out]

# CONVERGE Release Build 2.3.20/  Jan 30, 2017        Run Date:Thu Aug 31 20:48:15 2023
# column       1                2                3                4                5                6                7                8                9               10               11               12               13               14               15               16               17 
#          Crank         Pressure         Max_Pres         Min_Pres        Mean_Temp         Max_Temp         Min_Temp           Volume             Mass          Density    Integrated_HR          HR_Rate              C_p              C_v            Gamma         Kin_Visc         Dyn_Visc
#          (DEG)            (MPa)            (MPa)            (MPa)              (K)              (K)              (K)            (m^3)             (kg)         (kg/m^3)              (J)         (J/time)         (J/kg-K)         (J/kg-K)           (none)          (m^2/s)        (N*s/m^2)
#
  -1.4600000e+02    1.6847000e-01    1.6847000e-01    1.6847000e-01    3.4200000e+02    3.4200000e+02    3.4200000e+02    2.0879845e-03    3.5686371e-03    1.7091300e+00    0.0000000e+00    0.0000000e+00    1.0153958e+03    7.2709369e+02    1.3965130e+00    1.1925482e-05    2.0382199e-05
  -1.4587230e+02    1.6858741e-01    1.6893244e-01    1.6848526e-01    3.4208305e+02    3.4297020e+02    3.4200886e+02    2.0870382e-03    3.5686371e-03    1.7099050e+00    1.1368684e-13    8.9027623e-13    1.0154065e+03    7.2710437e+02    1.3965072e+00    1.1922219e-05    2.0385862e-05
  -1.4579372e+02    1.6865984e-01    1.6914350e-01    1.6851358e-01    3.4213418e+02    3.4352044e+02    3.4203079e+02    2.0864544e-03    3.5686371e-03    1.7103835e+00    1.1368684e-13    0.0000000e+00    1.0154130e+03    7.2711094e+02    1.3965036e+00    1.1920203e-05    2.0388117e-05
  -1.4567094e+02    1.6877339e-01    1.6928447e-01    1.6858627e-01    3.4221416e+02    3.4426581e+02    3.4207522e+02    2.0855390e-03    3.5686371e-03    1.7111342e+00    1.1368684e-13    0.0000000e+00    1.0154233e+03    7.2712123e+02    1.3964980e+00    1.1917035e-05    2.0391644e-05
  -1.4558567e+02    1.6885246e-01    1.6927022e-01    1.6865096e-01    3.4226973e+02    3.4471538e+02    3.4211490e+02    2.0849015e-03    3.5686371e-03    1.7116574e+00    1.1368684e-13    0.0000000e+00    1.0154305e+03    7.2712837e+02    1.3964941e+00    1.1914825e-05    2.0394095e-05
  -1.4547909e+02    1.6895157e-01    1.6919805e-01    1.6875706e-01    3.4233928e+02    3.4524177e+02    3.4217485e+02    2.0841023e-03    3.5686371e-03    1.7123138e+00    1.7053026e-13    5.3333333e-13    1.0154394e+03    7.2713731e+02    1.3964892e+00    1.1912049e-05    2.0397162e-05
  -1.4534587e+02    1.6907577e-01    1.6914100e-01    1.6891747e-01    3.4242631e+02    3.4590154e+02    3.4226280e+02    2.0830997e-03    3.5686371e-03    1.7131379e+00    1.7053026e-13    0.0000000e+00    1.0154506e+03    7.2714850e+02    1.3964831e+00    1.1908561e-05    2.0401000e-05
  -1.4517933e+02    1.6923194e-01    1.6927108e-01    1.6912214e-01    3.4253520e+02    3.4678082e+02    3.4237607e+02    2.0818410e-03    3.5686371e-03    1.7141736e+00    1.7053026e-13    0.0000000e+00    1.0154646e+03    7.2716250e+02    1.3964755e+00    1.1904170e-05    2.0405802e-05
  -1.4497117e+02    1.6942752e-01    1.6946868e-01    1.6929265e-01    3.4267157e+02    3.4795048e+02    3.4252161e+02    2.0802590e-03    3.5686371e-03    1.7154773e+00    1.7053026e-13    0.0000000e+00    1.0154821e+03    7.2718003e+02    1.3964659e+00    1.1898633e-05    2.0411816e-05
  -1.4471096e+02    1.6967188e-01    1.6971480e-01    1.6958560e-01    3.4284246e+02    3.4944171e+02    3.4266320e+02    2.0782680e-03    3.5686371e-03    1.7171207e+00    1.7053026e-13    0.0000000e+00    1.0155041e+03    7.2720200e+02    1.3964539e+00    1.1891639e-05    2.0419352e-05
  -1.4438570e+02    1.6998065e-01    1.7003891e-01    1.6994321e-01    3.4305675e+02    3.5127161e+02    3.4284914e+02    2.0757579e-03    3.5686371e-03    1.7191971e+00    1.7053026e-13    0.0000000e+00    1.0155316e+03    7.2722955e+02    1.3964389e+00    1.1882783e-05    2.0428802e-05
  -1.4397912e+02    1.7035840e-01    1.7042174e-01    1.7034123e-01    3.4332582e+02    3.5350488e+02    3.4307483e+02    2.0725873e-03    3.5686371e-03    1.7218271e+00    1.7053026e-13    0.0000000e+00    1.0155662e+03    7.2726415e+02    1.3964200e+00    1.1871536e-05    2.0440668e-05
  -1.4347090e+02    1.7083191e-01    1.7090389e-01    1.7080251e-01    3.4366413e+02    3.5621293e+02    3.4333209e+02    2.0685724e-03    3.5686371e-03    1.7251690e+00    1.7053026e-13    0.0000000e+00    1.0156097e+03    7.2730765e+02    1.3963963e+00    1.1857205e-05    2.0455588e-05
  -1.4287090e+02    1.7137193e-01    1.7146084e-01    1.7131413e-01    3.4406679e+02    3.5930096e+02    3.4362333e+02    2.0637586e-03    3.5686371e-03    1.7291931e+00    1.7053026e-13    0.0000000e+00    1.0156615e+03    7.2735942e+02    1.3963681e+00    1.1839905e-05    2.0473345e-05
  -1.4227090e+02    1.7197137e-01    1.7207022e-01    1.7190774e-01    3.4447281e+02    3.6231096e+02    3.4396947e+02    2.0588647e-03    3.5686371e-03    1.7333033e+00    1.7053026e-13    0.0000000e+00    1.0157137e+03    7.2741163e+02    1.3963397e+00    1.1822185e-05    2.0491251e-05
  -1.4167090e+02    1.7259004e-01    1.7268443e-01    1.7253547e-01    3.4488261e+02    3.6523185e+02    3.4433364e+02    2.0538908e-03    3.5686371e-03    1.7375009e+00    1.9895197e-13    4.7369516e-14    1.0157664e+03    7.2746433e+02    1.3963110e+00    1.1804053e-05    2.0509323e-05
  -1.4107090e+02    1.7322190e-01    1.7330195e-01    1.7318325e-01    3.4529642e+02    3.6804143e+02    3.4470716e+02    2.0488368e-03    3.5686371e-03    1.7417869e+00    1.9895197e-13    0.0000000e+00    1.0158196e+03    7.2751755e+02    1.3962820e+00    1.1785515e-05    2.0527572e-05
  -1.4047090e+02    1.7386570e-01    1.7393257e-01    1.7384073e-01    3.4571452e+02    3.7079846e+02    3.4508053e+02    2.0437027e-03    3.5686370e-03    1.7461625e+00    1.9895197e-13    0.0000000e+00    1.0158734e+03    7.2757131e+02    1.3962527e+00    1.1766573e-05    2.0546010e-05
  -1.3987090e+02    1.7455207e-01    1.7460650e-01    1.7453540e-01    3.4613703e+02    3.7354662e+02    3.4547083e+02    2.0384884e-03    3.5686371e-03    1.7506290e+00    1.9895197e-13    0.0000000e+00    1.0159278e+03    7.2762566e+02    1.3962231e+00    1.1747228e-05    2.0564643e-05
  -1.3927090e+02    1.7522461e-01    1.7527902e-01    1.7520664e-01    3.4656412e+02    3.7427840e+02    3.4584942e+02    2.0331941e-03    3.5686370e-03    1.7551876e+00    1.9895197e-13    0.0000000e+00    1.0159827e+03    7.2768061e+02    1.3961932e+00    1.1727482e-05    2.0583478e-05
  -1.3867090e+02    1.7590695e-01    1.7596816e-01    1.7588491e-01    3.4699607e+02    3.7678019e+02    3.4623225e+02    2.0278196e-03    3.5686370e-03    1.7598395e+00    1.9895197e-13    0.0000000e+00    1.0160383e+03    7.2773620e+02    1.3961629e+00    1.1707341e-05    2.0602527e-05
  -1.3807090e+02    1.7660203e-01    1.7667095e-01    1.7657441e-01    3.4743302e+02    3.7925806e+02    3.4661901e+02    2.0223650e-03    3.5686370e-03    1.7645860e+00    2.2737368e-13    4.7369516e-14    1.0160945e+03    7.2779245e+02    1.3961323e+00    1.1686805e-05    2.0621796e-05
  -1.3747090e+02    1.7731212e-01    1.7738715e-01    1.7727938e-01    3.4787518e+02    3.8171064e+02    3.4701358e+02    2.0168303e-03    3.5686370e-03    1.7694285e+00    2.2737368e-13    0.0000000e+00    1.0161515e+03    7.2784937e+02    1.3961013e+00    1.1665873e-05    2.0641295e-05
  -1.3687090e+02    1.7803469e-01    1.7811273e-01    1.7799926e-01    3.4832301e+02    3.8394128e+02    3.4741538e+02    2.0112155e-03    3.5686370e-03    1.7743683e+00    2.2737368e-13    0.0000000e+00    1.0162091e+03    7.2790704e+02    1.3960699e+00    1.1644561e-05    2.0661045e-05
  -1.3627090e+02    1.7877145e-01    1.7884847e-01    1.7873693e-01    3.4877635e+02    3.8612889e+02    3.4782603e+02    2.0055207e-03    3.5686370e-03    1.7794067e+00    2.2737368e-13    0.0000000e+00    1.0162675e+03    7.2796543e+02    1.3960382e+00    1.1622856e-05    2.0681037e-05
  -1.3567090e+02    1.7952193e-01    1.7959762e-01    1.7948966e-01    3.4923558e+02    3.8826352e+02    3.4824333e+02    1.9997458e-03    3.5686370e-03    1.7845453e+00    2.2737368e-13    0.0000000e+00    1.0163267e+03    7.2802458e+02    1.3960060e+00    1.1600772e-05    2.0701289e-05
  -1.3507090e+02    1.8028766e-01    1.8036164e-01    1.8025827e-01    3.4970064e+02    3.9039754e+02    3.4866458e+02    1.9938910e-03    3.5686370e-03    1.7897854e+00    2.2737368e-13    0.0000000e+00    1.0163866e+03    7.2808448e+02    1.3959734e+00    1.1578301e-05    2.0721798e-05
  -1.3447090e+02    1.8106930e-01    1.8113897e-01    1.8104164e-01    3.5017179e+02    3.9252959e+02    3.4909311e+02    1.9879561e-03    3.5686370e-03    1.7951287e+00    2.2737368e-13    0.0000000e+00    1.0164473e+03    7.2814517e+02    1.3959404e+00    1.1555448e-05    2.0742576e-05
  -1.3387090e+02    1.8186344e-01    1.8192974e-01    1.8183672e-01    3.5064897e+02    3.9299019e+02    3.4952793e+02    1.9819414e-03    3.5686370e-03    1.8005765e+00    2.2737368e-13    0.0000000e+00    1.0165088e+03    7.2820667e+02    1.3959070e+00    1.1532208e-05    2.0763620e-05
  -1.3327090e+02    1.8267395e-01    1.8274306e-01    1.8264697e-01    3.5113237e+02    3.9487440e+02    3.4997007e+02    1.9758468e-03    3.5686370e-03    1.8061304e+00    2.2737368e-13    0.0000000e+00    1.0165711e+03    7.2826904e+02    1.3958731e+00    1.1508584e-05    2.0784938e-05
  -1.3267090e+02    1.8350114e-01    1.8356990e-01    1.8347349e-01    3.5162165e+02    3.9675199e+02    3.5041908e+02    1.9696724e-03    3.5686370e-03    1.8117922e+00    2.2737368e-13    0.0000000e+00    1.0166345e+03    7.2833243e+02    1.3958386e+00    1.1484563e-05    2.0806515e-05
  -1.3207090e+02    1.8434355e-01    1.8441422e-01    1.8431482e-01    3.5211747e+02    3.9861359e+02    3.5087507e+02    1.9634183e-03    3.5686370e-03    1.8175633e+00    2.2737368e-13    0.0000000e+00    1.0166988e+03    7.2839667e+02    1.3958037e+00    1.1460157e-05    2.0828381e-05
  -1.3147090e+02    1.8520300e-01    1.8527476e-01    1.8517285e-01    3.5262024e+02    4.0046299e+02    3.5133870e+02    1.9570846e-03    3.5686370e-03    1.8234455e+00    2.5579538e-13    4.7369516e-14    1.0167639e+03    7.2846180e+02    1.3957683e+00    1.1435372e-05    2.0850553e-05
  -1.3087090e+02    1.8607882e-01    1.8615265e-01    1.8604855e-01    3.5312997e+02    4.0226276e+02    3.5180970e+02    1.9506713e-03    3.5686370e-03    1.8294405e+00    2.5579538e-13    0.0000000e+00    1.0168299e+03    7.2852786e+02    1.3957324e+00    1.1410215e-05    2.0873030e-05
  -1.3027090e+02    1.8697151e-01    1.8704191e-01    1.8694201e-01    3.5364666e+02    4.0407275e+02    3.5228794e+02    1.9441785e-03    3.5686370e-03    1.8355501e+00    2.5579538e-13    0.0000000e+00    1.0168969e+03    7.2859482e+02    1.3956960e+00    1.1384679e-05    2.0895814e-05
  -1.2967090e+02    1.8788175e-01    1.8795220e-01    1.8785304e-01    3.5417046e+02    4.0589487e+02    3.5277382e+02    1.9376064e-03    3.5686370e-03    1.8417760e+00    2.5579538e-13    0.0000000e+00    1.0169648e+03    7.2866270e+02    1.3956592e+00    1.1358767e-05    2.0918913e-05
  -1.2907090e+02    1.8880919e-01    1.8887573e-01    1.8878155e-01    3.5470142e+02    4.0022096e+02    3.5326729e+02    1.9309551e-03    3.5686370e-03    1.8481201e+00    2.5579538e-13    0.0000000e+00    1.0170336e+03    7.2873153e+02    1.3956218e+00    1.1332476e-05    2.0942332e-05
  -1.2847090e+02    1.8975490e-01    1.8982230e-01    1.8972760e-01    3.5523971e+02    4.0191431e+02    3.5376860e+02    1.9242246e-03    3.5686370e-03    1.8545844e+00    2.5579538e-13    0.0000000e+00    1.0171034e+03    7.2880133e+02    1.3955839e+00    1.1305803e-05    2.0966066e-05
  -1.2787090e+02    1.9071869e-01    1.9078599e-01    1.9069157e-01    3.5578537e+02    4.0193052e+02    3.5427780e+02    1.9174152e-03    3.5686370e-03    1.8611707e+00    2.8421709e-13    4.7369516e-14    1.0171742e+03    7.2887210e+02    1.3955455e+00    1.1278753e-05    2.0990130e-05
  -1.2727090e+02    1.9173652e-01    1.9180484e-01    1.9170941e-01    3.5633861e+02    4.0365406e+02    3.5480588e+02    1.9105269e-03    3.5686370e-03    1.8678810e+00    3.1263880e-13    4.7369516e-14    1.0172460e+03    7.2894386e+02    1.3955066e+00    1.1251317e-05    2.1014522e-05
  -1.2667090e+02    1.9274497e-01    1.9281621e-01    1.9271306e-01    3.5689982e+02    4.0391855e+02    3.5533414e+02    1.9035600e-03    3.5686370e-03    1.8747174e+00    3.1263880e-13    0.0000000e+00    1.0173188e+03    7.2901666e+02    1.3954671e+00    1.1223508e-05    2.1039267e-05
  -1.2607090e+02    1.9376861e-01    1.9384103e-01    1.9373692e-01    3.5746901e+02    4.0554721e+02    3.5586947e+02    1.8965145e-03    3.5686370e-03    1.8816819e+00    3.1263880e-13    0.0000000e+00    1.0173926e+03    7.2909052e+02    1.3954270e+00    1.1195335e-05    2.1064365e-05
  -1.2547090e+02    1.9481184e-01    1.9488274e-01    1.9478188e-01    3.5804620e+02    4.0645077e+02    3.5641267e+02    1.8893907e-03    3.5686370e-03    1.8887766e+00    3.1263880e-13    0.0000000e+00    1.0174675e+03    7.2916542e+02    1.3953864e+00    1.1166786e-05    2.1089818e-05
  -1.2487090e+02    1.9587527e-01    1.9594313e-01    1.9584674e-01    3.5863146e+02    4.0801741e+02    3.5696392e+02    1.8821887e-03    3.5686370e-03    1.8960038e+00    3.1263880e-13    0.0000000e+00    1.0175435e+03    7.2924137e+02    1.3953452e+00    1.1137855e-05    2.1115617e-05
  -1.2427090e+02    1.9695930e-01    1.9702532e-01    1.9693213e-01    3.5922491e+02    4.0964564e+02    3.5752360e+02    1.8749088e-03    3.5686370e-03    1.9033657e+00    3.1263880e-13    0.0000000e+00    1.0176205e+03    7.2931839e+02    1.3953035e+00    1.1108548e-05    2.1141777e-05
  -1.2367090e+02    1.9806457e-01    1.9813528e-01    1.9803796e-01    3.5982662e+02    4.1126088e+02    3.5809204e+02    1.8675511e-03    3.5686370e-03    1.9108645e+00    3.1263880e-13    0.0000000e+00    1.0176986e+03    7.2939651e+02    1.3952611e+00    1.1078863e-05    2.1168302e-05
  -1.2307090e+02    1.9919167e-01    1.9925854e-01    1.9916478e-01    3.6043669e+02    4.1287038e+02    3.5866950e+02    1.8601158e-03    3.5686370e-03    1.9185026e+00    3.1263880e-13    0.0000000e+00    1.0177778e+03    7.2947576e+02    1.3952182e+00    1.1048794e-05    2.1195195e-05
  -1.2247090e+02    2.0034223e-01    2.0041240e-01    2.0031419e-01    3.6105551e+02    4.1096850e+02    3.5925646e+02    1.8526032e-03    3.5686370e-03    1.9262824e+00    3.1263880e-13    0.0000000e+00    1.0178583e+03    7.2955619e+02    1.3951746e+00    1.1018353e-05    2.1222481e-05
  -1.2187090e+02    2.0151451e-01    2.0158436e-01    2.0148593e-01    3.6168312e+02    4.1249085e+02    3.5985226e+02    1.8450136e-03    3.5686370e-03    1.9342063e+00    3.1263880e-13    0.0000000e+00    1.0179399e+03    7.2963785e+02    1.3951304e+00    1.0987546e-05    2.1250155e-05
  -1.2127090e+02    2.0271008e-01    2.0277828e-01    2.0268194e-01    3.6231901e+02    4.1405436e+02    3.6045643e+02    1.8373472e-03    3.5686370e-03    1.9422769e+00    3.1263880e-13    0.0000000e+00    1.0180231e+03    7.2972101e+02    1.3950854e+00    1.0956345e-05    2.1278184e-05
  -1.2067611e+02    2.0392258e-01    2.0398662e-01    2.0389555e-01    3.6295817e+02    4.1559217e+02    3.6106525e+02    1.8296718e-03    3.5686370e-03    1.9504247e+00    3.1263880e-13    0.0000000e+00    1.0181067e+03    7.2980465e+02    1.3950401e+00    1.0925044e-05    2.1306357e-05
  -1.2008717e+02    2.0514805e-01    2.0521175e-01    2.0512194e-01    3.6359982e+02    4.1711821e+02    3.6167757e+02    1.8219981e-03    3.5686370e-03    1.9586393e+00    2.8421709e-13   -4.8259138e-14    1.0181907e+03    7.2988865e+02    1.3949946e+00    1.0893690e-05    2.1334643e-05
  -1.1950389e+02    2.0638712e-01    2.0645162e-01    2.0636117e-01    3.6424402e+02    4.1863129e+02    3.6229378e+02    1.8143260e-03    3.5686370e-03    1.9669216e+00    2.8421709e-13    0.0000000e+00    1.0182751e+03    7.2997299e+02    1.3949490e+00    1.0862276e-05    2.1363044e-05
  -1.1892610e+02    2.0763650e-01    2.0771599e-01    2.0760912e-01    3.6489105e+02    4.2013524e+02    3.6291318e+02    1.8066554e-03    3.5686370e-03    1.9752727e+00    2.8421709e-13    0.0000000e+00    1.0183598e+03    7.3005772e+02    1.3949031e+00    1.0830812e-05    2.1391569e-05
  -1.1835364e+02    2.0889765e-01    2.0896561e-01    2.0887035e-01    3.6554085e+02    4.1857506e+02    3.6353575e+02    1.7989867e-03    3.5686370e-03    1.9836928e+00    2.8421709e-13    0.0000000e+00    1.0184449e+03    7.3014284e+02    1.3948571e+00    1.0799295e-05    2.1420213e-05
  -1.1778632e+02    2.1017145e-01    2.1023767e-01    2.1014386e-01    3.6619349e+02    4.1999912e+02    3.6416160e+02    1.7913196e-03    3.5686370e-03    1.9921833e+00    2.8421709e-13    0.0000000e+00    1.0185304e+03    7.3022835e+02    1.3948109e+00    1.0767730e-05    2.1448976e-05
  -1.1722396e+02    2.1145824e-01    2.1152568e-01    2.1143062e-01    3.6684908e+02    4.2190507e+02    3.6479108e+02    1.7836536e-03    3.5686370e-03    2.0007456e+00    2.5579538e-13   -5.0540813e-14    1.0186163e+03    7.3031426e+02    1.3947644e+00    1.0736112e-05    2.1477871e-05
  -1.1666646e+02    2.1275684e-01    2.1282133e-01    2.1273001e-01    3.6750758e+02    4.2330649e+02    3.6542364e+02    1.7759892e-03    3.5686370e-03    2.0093799e+00    2.8421709e-13    5.0980559e-14    1.0187026e+03    7.3040055e+02    1.3947178e+00    1.0704443e-05    2.1506896e-05
  -1.1611365e+02    2.1406822e-01    2.1413178e-01    2.1404184e-01    3.6816906e+02    4.2469634e+02    3.6605959e+02    1.7683263e-03    3.5686370e-03    2.0180873e+00    2.8421709e-13    0.0000000e+00    1.0187893e+03    7.3048726e+02    1.3946709e+00    1.0672719e-05    2.1536043e-05
  -1.1556538e+02    2.1539254e-01    2.1545691e-01    2.1536628e-01    3.6883360e+02    4.2608051e+02    3.6669912e+02    1.7606645e-03    3.5686370e-03    2.0268694e+00    2.8421709e-13    0.0000000e+00    1.0188765e+03    7.3057438e+02    1.3946239e+00    1.0640937e-05    2.1565323e-05
  -1.1502155e+02    2.1673081e-01    2.1679548e-01    2.1670388e-01    3.6950138e+02    4.2405066e+02    3.6734260e+02    1.7530043e-03    3.5686370e-03    2.0357264e+00    2.8421709e-13    0.0000000e+00    1.0189640e+03    7.3066194e+02    1.3945766e+00    1.0609122e-05    2.1594780e-05
  -1.1448200e+02    2.1807829e-01    2.1814623e-01    2.1805084e-01    3.7017247e+02    4.2535677e+02    3.6798868e+02    1.7453451e-03    3.5686370e-03    2.0446598e+00    2.8421709e-13    0.0000000e+00    1.0190521e+03    7.3075000e+02    1.3945290e+00    1.0577252e-05    2.1624356e-05
  -1.1394661e+02    2.1944250e-01    2.1950685e-01    2.1941590e-01    3.7084676e+02    4.2719923e+02    3.6863892e+02    1.7376871e-03    3.5686370e-03    2.0536706e+00    2.8421709e-13    0.0000000e+00    1.0191406e+03    7.3083856e+02    1.3944812e+00    1.0545327e-05    2.1654066e-05
  -1.1341530e+02    2.2082013e-01    2.2088412e-01    2.2079416e-01    3.7152432e+02    4.2852751e+02    3.6929264e+02    1.7300307e-03    3.5686370e-03    2.0627594e+00    2.8421709e-13    0.0000000e+00    1.0192297e+03    7.3092759e+02    1.3944332e+00    1.0513351e-05    2.1683919e-05
  -1.1288790e+02    2.2217470e-01    2.2223930e-01    2.2214470e-01    3.7220503e+02    4.2982640e+02    3.6993972e+02    1.7223751e-03    3.5686370e-03    2.0719279e+00    2.8421709e-13    0.0000000e+00    1.0193193e+03    7.3101720e+02    1.3943848e+00    1.0481320e-05    2.1713909e-05
  -1.1236435e+02    2.2361464e-01    2.2367419e-01    2.2358977e-01    3.7288858e+02    4.3114592e+02    3.7060895e+02    1.7147205e-03    3.5686370e-03    2.0811770e+00    2.8421709e-13    0.0000000e+00    1.0194098e+03    7.3110775e+02    1.3943360e+00    1.0449225e-05    2.1744025e-05
  -1.1184453e+02    2.2503748e-01    2.2509820e-01    2.2501177e-01    3.7357558e+02    4.3245444e+02    3.7127398e+02    1.7070674e-03    3.5686371e-03    2.0905075e+00    2.9842795e-13    2.7338118e-14    1.0195009e+03    7.3119876e+02    1.3942869e+00    1.0417084e-05    2.1774305e-05
  -1.1132833e+02    2.2647387e-01    2.2654093e-01    2.2644579e-01    3.7426629e+02    4.3044929e+02    3.7194285e+02    1.6994152e-03    3.5686371e-03    2.0999206e+00    2.9842795e-13    0.0000000e+00    1.0195924e+03    7.3129029e+02    1.3942375e+00    1.0384896e-05    2.1804754e-05
  -1.1081566e+02    2.2788973e-01    2.2795573e-01    2.2785760e-01    3.7496069e+02    4.3167368e+02    3.7260604e+02    1.6917641e-03    3.5686371e-03    2.1094177e+00    2.9842795e-13    0.0000000e+00    1.0196844e+03    7.3138233e+02    1.3941879e+00    1.0352656e-05    2.1835342e-05
  -1.1030642e+02    2.2938827e-01    2.2945044e-01    2.2936207e-01    3.7565887e+02    4.3345829e+02    3.7329067e+02    1.6841139e-03    3.5686371e-03    2.1189998e+00    2.9842795e-13    0.0000000e+00    1.0197770e+03    7.3147491e+02    1.3941380e+00    1.0320372e-05    2.1866100e-05
  -1.0980052e+02    2.3086757e-01    2.3092887e-01    2.3084177e-01    3.7636077e+02    4.3472319e+02    3.7397023e+02    1.6764647e-03    3.5686371e-03    2.1286682e+00    2.8421709e-13   -2.8090618e-14    1.0198701e+03    7.3156799e+02    1.3940879e+00    1.0288037e-05    2.1897023e-05
  -1.0929789e+02    2.3236364e-01    2.3242562e-01    2.3233878e-01    3.7706648e+02    4.3597351e+02    3.7465407e+02    1.6688165e-03    3.5686371e-03    2.1384240e+00    2.8421709e-13    0.0000000e+00    1.0199637e+03    7.3166158e+02    1.3940375e+00    1.0255656e-05    2.1928118e-05
  -1.0879844e+02    2.3387600e-01    2.3393433e-01    2.3385199e-01    3.7777599e+02    4.3722098e+02    3.7534256e+02    1.6611692e-03    3.5686372e-03    2.1482683e+00    2.8421709e-13    0.0000000e+00    1.0200578e+03    7.3175570e+02    1.3939868e+00    1.0223222e-05    2.1959382e-05
  -1.0830207e+02    2.3537106e-01    2.3543940e-01    2.3534101e-01    3.7848949e+02    4.3496444e+02    3.7602640e+02    1.6535229e-03    3.5686372e-03    2.1582024e+00    2.8421709e-13    0.0000000e+00    1.0201525e+03    7.3185037e+02    1.3939358e+00    1.0190733e-05    2.1990803e-05
  -1.0780872e+02    2.3694814e-01    2.3700875e-01    2.3692360e-01    3.7920709e+02    4.3617506e+02    3.7673127e+02    1.6458774e-03    3.5686372e-03    2.1682278e+00    2.8421709e-13    0.0000000e+00    1.0202477e+03    7.3194561e+02    1.3938846e+00    1.0158196e-05    2.2022407e-05
  -1.0731831e+02    2.3851277e-01    2.3857436e-01    2.3848743e-01    3.7992873e+02    4.3741672e+02    3.7743300e+02    1.6382329e-03    3.5686372e-03    2.1783454e+00    2.7000624e-13   -2.8977570e-14    1.0203436e+03    7.3204147e+02    1.3938330e+00    1.0125619e-05    2.2054194e-05
  -1.0683077e+02    2.4005877e-01    2.4011994e-01    2.4002727e-01    3.8065437e+02    4.3905448e+02    3.7812986e+02    1.6305892e-03    3.5686372e-03    2.1885568e+00    2.5579538e-13   -2.9147791e-14    1.0204400e+03    7.3213793e+02    1.3937811e+00    1.0092992e-05    2.2086158e-05
  -1.0634601e+02    2.4165290e-01    2.4171695e-01    2.4162896e-01    3.8138409e+02    4.4026865e+02    3.7883854e+02    1.6229465e-03    3.5686372e-03    2.1988632e+00    2.5579538e-13    0.0000000e+00    1.0205371e+03    7.3223500e+02    1.3937289e+00    1.0060311e-05    2.2118296e-05
  -1.0586398e+02    2.4326597e-01    2.4332664e-01    2.4324387e-01    3.8211791e+02    4.4147775e+02    3.7955183e+02    1.6153045e-03    3.5686372e-03    2.2092659e+00    2.5579538e-13    0.0000000e+00    1.0206348e+03    7.3233275e+02    1.3936764e+00    1.0027576e-05    2.2150609e-05
  -1.0538460e+02    2.4489826e-01    2.4495098e-01    2.4487723e-01    3.8285549e+02    4.4268500e+02    3.8026963e+02    1.6076634e-03    3.5686372e-03    2.2197663e+00    2.5579538e-13    0.0000000e+00    1.0207336e+03    7.3243149e+02    1.3936233e+00    9.9947801e-06    2.2183089e-05
  -1.0490780e+02    2.4654644e-01    2.4660002e-01    2.4652435e-01    3.8359721e+02    4.4085700e+02    3.8099122e+02    1.6000230e-03    3.5686372e-03    2.2303661e+00    2.5579538e-13    0.0000000e+00    1.0208332e+03    7.3253111e+02    1.3935698e+00    9.9619277e-06    2.2215754e-05
  -1.0443354e+02    2.4821347e-01    2.4827019e-01    2.4819095e-01    3.8434345e+02    4.4201236e+02    3.8171796e+02    1.5923833e-03    3.5686372e-03    2.2410668e+00    2.5579538e-13    0.0000000e+00    1.0209335e+03    7.3263138e+02    1.3935159e+00    9.9290337e-06    2.2248613e-05
  -1.0396174e+02    2.4990057e-01    2.4995567e-01    2.4987800e-01    3.8509414e+02    4.4322353e+02    3.8244936e+02    1.5847446e-03    3.5686372e-03    2.2518690e+00    2.5579538e-13    0.0000000e+00    1.0210344e+03    7.3273227e+02    1.3934617e+00    9.8960887e-06    2.2281661e-05
  -1.0349235e+02    2.5160664e-01    2.5167044e-01    2.5158443e-01    3.8584933e+02    4.4442255e+02    3.8318525e+02    1.5771067e-03    3.5686372e-03    2.2627748e+00    2.5579538e-13    0.0000000e+00    1.0211359e+03    7.3283380e+02    1.3934072e+00    9.8630915e-06    2.2314901e-05
  -1.0302529e+02    2.5333110e-01    2.5338435e-01    2.5330952e-01    3.8660914e+02    4.4560590e+02    3.8392558e+02    1.5694691e-03    3.5686372e-03    2.2737862e+00    2.5579538e-13    0.0000000e+00    1.0212380e+03    7.3293596e+02    1.3933524e+00    9.8300406e-06    2.2348340e-05
  -1.0256053e+02    2.5507472e-01    2.5512993e-01    2.5505358e-01    3.8737353e+02    4.4679000e+02    3.8467066e+02    1.5618326e-03    3.5686372e-03    2.2849038e+00    2.5579538e-13    0.0000000e+00    1.0213409e+03    7.3303877e+02    1.3932972e+00    9.7969259e-06    2.2381950e-05
  -1.0209800e+02    2.5684238e-01    2.5689368e-01    2.5682053e-01    3.8814270e+02    4.4797706e+02    3.8542200e+02    1.5541969e-03    3.5686372e-03    2.2961294e+00    2.7000624e-13    3.0724359e-14    1.0214443e+03    7.3314224e+02    1.3932417e+00    9.7637440e-06    2.2415730e-05
  -1.0163764e+02    2.5862759e-01    2.5868058e-01    2.5860623e-01    3.8891674e+02    4.4496977e+02    3.8617754e+02    1.5465614e-03    3.5686372e-03    2.3074656e+00    2.7000624e-13    0.0000000e+00    1.0215485e+03    7.3324639e+02    1.3931858e+00    9.7305049e-06    2.2449714e-05
  -1.0117943e+02    2.6043427e-01    2.6048565e-01    2.6041299e-01    3.8969555e+02    4.4647645e+02    3.8693817e+02    1.5389271e-03    3.5686378e-03    2.3189128e+00    2.7000624e-13    0.0000000e+00    1.0216534e+03    7.3335128e+02    1.3931296e+00    9.6972043e-06    2.2483865e-05
  -1.0072328e+02    2.6226010e-01    2.6231644e-01    2.6224321e-01    3.9047929e+02    4.4697898e+02    3.8768464e+02    1.5312933e-03    3.5686378e-03    2.3304731e+00    2.7000624e-13    0.0000000e+00    1.0217590e+03    7.3345694e+02    1.3930730e+00    9.6638449e-06    2.2518214e-05
  -1.0026915e+02    2.6410804e-01    2.6417732e-01    2.6408082e-01    3.9126793e+02    4.4792126e+02    3.8846020e+02    1.5236601e-03    3.5686378e-03    2.3421482e+00    2.7000624e-13    0.0000000e+00    1.0218654e+03    7.3356335e+02    1.3930159e+00    9.6304200e-06    2.2552746e-05
  -9.9817011e+01    2.6597883e-01    2.6606569e-01    2.6595464e-01    3.9206150e+02    4.4909728e+02    3.8924118e+02    1.5160277e-03    3.5686378e-03    2.3539396e+00    2.5579538e-13   -3.1429986e-14    1.0219726e+03    7.3367055e+02    1.3929585e+00    9.5969043e-06    2.2587402e-05
  -9.9366792e+01    2.6787284e-01    2.6795151e-01    2.6784963e-01    3.9285987e+02    4.5028013e+02    3.9002644e+02    1.5083958e-03    3.5686378e-03    2.3658497e+00    2.5579538e-13    0.0000000e+00    1.0220809e+03    7.3377878e+02    1.3929006e+00    9.5633049e-06    2.2622214e-05
  -9.8918464e+01    2.6978956e-01    2.6985380e-01    2.6976560e-01    3.9366290e+02    4.5146373e+02    3.9081266e+02    1.5007648e-03    3.5686378e-03    2.3778795e+00    2.5579538e-13    0.0000000e+00    1.0221904e+03    7.3388832e+02    1.3928419e+00    9.5296059e-06    2.2657136e-05
  -9.8471966e+01    2.7172773e-01    2.7177940e-01    2.7170186e-01    3.9447129e+02    4.5028756e+02    3.9160482e+02    1.4931341e-03    3.5686378e-03    2.3900316e+00    2.5579538e-13    0.0000000e+00    1.0223007e+03    7.3399863e+02    1.3927829e+00    9.4958434e-06    2.2692252e-05
  -9.8027267e+01    2.7372311e-01    2.7377320e-01    2.7370337e-01    3.9528509e+02    4.5152901e+02    3.9240747e+02    1.4855042e-03    3.5686377e-03    2.4023073e+00    2.5579538e-13    0.0000000e+00    1.0224118e+03    7.3410973e+02    1.3927234e+00    9.4619943e-06    2.2727504e-05
  -9.7584316e+01    2.7567496e-01    2.7572729e-01    2.7565023e-01    3.9610421e+02    4.5201798e+02    3.9320490e+02    1.4778750e-03    3.5686377e-03    2.4147088e+00    2.5579538e-13    0.0000000e+00    1.0225237e+03    7.3422158e+02    1.3926636e+00    9.4280759e-06    2.2762944e-05
  -9.7143069e+01    2.7768288e-01    2.7773916e-01    2.7766576e-01    3.9692882e+02    4.5319221e+02    3.9401265e+02    1.4702461e-03    3.5686377e-03    2.4272383e+00    2.5579538e-13    0.0000000e+00    1.0226363e+03    7.3433420e+02    1.3926034e+00    9.3940972e-06    2.2798600e-05
  -9.6703497e+01    2.7975165e-01    2.7979481e-01    2.7973418e-01    3.9775896e+02    4.5437177e+02    3.9483040e+02    1.4626183e-03    3.5686377e-03    2.4398968e+00    2.6290081e-13    1.6164390e-14    1.0227497e+03    7.3444764e+02    1.3925427e+00    9.3600432e-06    2.2834432e-05
  -9.6265535e+01    2.8178035e-01    2.8184753e-01    2.8175729e-01    3.9859467e+02    4.5552743e+02    3.9564595e+02    1.4549905e-03    3.5686377e-03    2.4526880e+00    2.6290081e-13    0.0000000e+00    1.0228639e+03    7.3456186e+02    1.3924817e+00    9.3259170e-06    2.2870467e-05
  -9.5829177e+01    2.8386430e-01    2.8391838e-01    2.8384557e-01    3.9943608e+02    4.5403110e+02    3.9647049e+02    1.4473637e-03    3.5686377e-03    2.4656122e+00    2.6290081e-13    0.0000000e+00    1.0229790e+03    7.3467692e+02    1.3924202e+00    9.2916813e-06    2.2906608e-05
  -9.5394356e+01    2.8597695e-01    2.8602271e-01    2.8592494e-01    4.0028329e+02    4.5545325e+02    3.9730192e+02    1.4397375e-03    3.5686377e-03    2.4786725e+00    2.6290081e-13    0.0000000e+00    1.0230950e+03    7.3479293e+02    1.3923583e+00    9.2572917e-06    2.2942723e-05
  -9.4961038e+01    2.8811565e-01    2.8815888e-01    2.8809742e-01    4.0113632e+02    4.5674254e+02    3.9813899e+02    1.4321114e-03    3.5686377e-03    2.4918715e+00    2.6290081e-13    0.0000000e+00    1.0232120e+03    7.3490987e+02    1.3922958e+00    9.2227502e-06    2.2978844e-05
  -9.4529204e+01    2.9028014e-01    2.9032837e-01    2.9026321e-01    4.0199516e+02    4.5724351e+02    3.9898075e+02    1.4244864e-03    3.5686377e-03    2.5052101e+00    2.6290081e-13    0.0000000e+00    1.0233298e+03    7.3502773e+02    1.3922329e+00    9.1880804e-06    2.3015015e-05
  -9.4098795e+01    2.9247260e-01    2.9251668e-01    2.9245669e-01    4.0285977e+02    4.5839978e+02    3.9982887e+02    1.4168618e-03    3.5686377e-03    2.5186914e+00    2.6290081e-13    0.0000000e+00    1.0234488e+03    7.3514671e+02    1.3921695e+00    9.1530967e-06    2.3050773e-05
  -9.3669779e+01    2.9469365e-01    2.9475712e-01    2.9467809e-01    4.0372976e+02    4.5955007e+02    4.0068250e+02    1.4092375e-03    3.5686377e-03    2.5323182e+00    2.6290081e-13    0.0000000e+00    1.0235694e+03    7.3526736e+02    1.3921051e+00    9.1172474e-06    2.3084714e-05
  -9.3242139e+01    2.9694261e-01    2.9699605e-01    2.9692644e-01    4.0460589e+02    4.6072795e+02    4.0154228e+02    1.4016140e-03    3.5686377e-03    2.5460916e+00    2.6290081e-13    0.0000000e+00    1.0236910e+03    7.3538896e+02    1.3920403e+00    9.0812803e-06    2.3118708e-05
  -9.2815820e+01    2.9922001e-01    2.9925758e-01    2.9920447e-01    4.0548827e+02    4.5981781e+02    4.0240835e+02    1.3939911e-03    3.5686377e-03    2.5600147e+00    2.6290081e-13    0.0000000e+00    1.0238136e+03    7.3551149e+02    1.3919750e+00    9.0452635e-06    2.3152945e-05
  -9.2390790e+01    3.0152816e-01    3.0157267e-01    3.0149438e-01    4.0637705e+02    4.6135582e+02    4.0328107e+02    1.3863686e-03    3.5686382e-03    2.5740905e+00    2.6290081e-13    0.0000000e+00    1.0239370e+03    7.3563494e+02    1.3919092e+00    9.0092034e-06    2.3187430e-05
  -9.1967022e+01    3.0386636e-01    3.0390312e-01    3.0385054e-01    4.0727233e+02    4.6252026e+02    4.0416046e+02    1.3787465e-03    3.5686382e-03    2.5883208e+00    2.6290081e-13    0.0000000e+00    1.0240614e+03    7.3575934e+02    1.3918429e+00    8.9730962e-06    2.3222166e-05
  -9.1544487e+01    3.0623343e-01    3.0627063e-01    3.0621873e-01    4.0817406e+02    4.6367862e+02    4.0504578e+02    1.3711251e-03    3.5686382e-03    2.6027079e+00    2.6290081e-13    0.0000000e+00    1.0241868e+03    7.3588471e+02    1.3917762e+00    8.9369410e-06    2.3257154e-05
  -9.1123141e+01    3.0863295e-01    3.0866880e-01    3.0861882e-01    4.0908237e+02    4.6482658e+02    4.0593810e+02    1.3635043e-03    3.5686382e-03    2.6172548e+00    2.6290081e-13    0.0000000e+00    1.0243131e+03    7.3601105e+02    1.3917089e+00    8.9007377e-06    2.3292396e-05
  -9.0702955e+01    3.1106545e-01    3.1110399e-01    3.1105147e-01    4.0999729e+02    4.6598236e+02    4.0683768e+02    1.3558839e-03    3.5686382e-03    2.6319644e+00    2.6290081e-13    0.0000000e+00    1.0244405e+03    7.3613845e+02    1.3916411e+00    8.8644818e-06    2.3327895e-05
  -9.0283896e+01    3.1353077e-01    3.1358152e-01    3.1351623e-01    4.1091901e+02    4.6392712e+02    4.0774440e+02    1.3482639e-03    3.5686382e-03    2.6468395e+00    2.6290081e-13    0.0000000e+00    1.0245690e+03    7.3626696e+02    1.3915728e+00    8.8281724e-06    2.3363658e-05
  -8.9865945e+01    3.1602742e-01    3.1606297e-01    3.1596657e-01    4.1184760e+02    4.6504388e+02    4.0865784e+02    1.3406445e-03    3.5686381e-03    2.6618824e+00    2.6467717e-13    4.2501529e-15    1.0246987e+03    7.3639660e+02    1.3915038e+00    8.7918195e-06    2.3399687e-05
  -8.9449062e+01    3.1855867e-01    3.1860047e-01    3.1851597e-01    4.1278301e+02    4.6627662e+02    4.0957831e+02    1.3330257e-03    3.5686382e-03    2.6770963e+00    2.6290081e-13   -4.2610409e-15    1.0248296e+03    7.3652751e+02    1.3914342e+00    8.7554163e-06    2.3435981e-05
  -8.9033215e+01    3.2112390e-01    3.2115815e-01    3.2111078e-01    4.1372480e+02    4.6720492e+02    4.1050521e+02    1.3254074e-03    3.5686382e-03    2.6924841e+00    2.6290081e-13    0.0000000e+00    1.0249624e+03    7.3666027e+02    1.3913637e+00    8.7189527e-06    2.3472523e-05
  -8.8618375e+01    3.2372262e-01    3.2375788e-01    3.2371051e-01    4.1467352e+02    4.6837334e+02    4.1143830e+02    1.3177895e-03    3.5686382e-03    2.7080487e+00    2.6112446e-13   -4.2820304e-15    1.0250965e+03    7.3679438e+02    1.3912925e+00    8.6824354e-06    2.3509333e-05
  -8.8204513e+01    3.2635754e-01    3.2639200e-01    3.2634605e-01    4.1562947e+02    4.6953488e+02    4.1237902e+02    1.3101721e-03    3.5686382e-03    2.7237934e+00    2.6068037e-13   -1.0730374e-15    1.0252317e+03    7.3692958e+02    1.3912207e+00    8.6458671e-06    2.3546424e-05
  -8.7791601e+01    3.2906918e-01    3.2909974e-01    3.2905625e-01    4.1659291e+02    4.7070700e+02    4.1333253e+02    1.3025552e-03    3.5686382e-03    2.7397213e+00    2.6090241e-13    5.3775225e-16    1.0253680e+03    7.3706588e+02    1.3911483e+00    8.6092463e-06    2.3583805e-05
  -8.7618600e+01    3.3027306e-01    3.3039224e-01    3.3024500e-01    4.1699864e+02    4.7053635e+02    4.1371313e+02    1.2993589e-03    3.5686382e-03    2.7464608e+00    2.6156854e-13    3.8504639e-15    1.0254254e+03    7.3712329e+02    1.3911179e+00    8.5938499e-06    2.3599548e-05
  -8.7402349e+01    3.3169791e-01    3.3185578e-01    3.3165463e-01    4.1750841e+02    4.7068201e+02    4.1421823e+02    1.2953595e-03    3.5686382e-03    2.7549403e+00    2.6068037e-13   -4.1071615e-15    1.0254975e+03    7.3719543e+02    1.3910796e+00    8.5745759e-06    2.3619327e-05
  -8.7132035e+01    3.3347978e-01    3.3353956e-01    3.3335757e-01    4.1814975e+02    4.7154564e+02    4.1485948e+02    1.2903540e-03    3.5686382e-03    2.7656273e+00    2.6068037e-13    0.0000000e+00    1.0255883e+03    7.3728623e+02    1.3910314e+00    8.5504415e-06    2.3644211e-05
  -8.6794142e+01    3.3572765e-01    3.3576281e-01    3.3566682e-01    4.1895774e+02    4.7271408e+02    4.1566436e+02    1.2840876e-03    3.5686382e-03    2.7791236e+00    2.6068037e-13    0.0000000e+00    1.0257028e+03    7.3740070e+02    1.3909707e+00    8.5202004e-06    2.3675561e-05
  -8.6384342e+01    3.3847405e-01    3.3849492e-01    3.3844714e-01    4.1994708e+02    4.7198949e+02    4.1663505e+02    1.2764736e-03    3.5686382e-03    2.7957006e+00    2.6068037e-13    0.0000000e+00    1.0258431e+03    7.3754103e+02    1.3908963e+00    8.4834129e-06    2.3713947e-05
  -8.5975299e+01    3.4135345e-01    3.4137124e-01    3.4133207e-01    4.2094442e+02    4.7317400e+02    4.1762409e+02    1.2688589e-03    3.5686382e-03    2.8124784e+00    2.6068037e-13    0.0000000e+00    1.0259848e+03    7.3768272e+02    1.3908213e+00    8.4465651e-06    2.3752644e-05
  -8.5567055e+01    3.4419888e-01    3.4423804e-01    3.4417863e-01    4.2194953e+02    4.7433359e+02    4.1860971e+02    1.2612446e-03    3.5686382e-03    2.8294576e+00    2.6068037e-13    0.0000000e+00    1.0261278e+03    7.3782570e+02    1.3907455e+00    8.4096626e-06    2.3791642e-05
  -8.5159581e+01    3.4712240e-01    3.4714872e-01    3.4711098e-01    4.2296247e+02    4.7549672e+02    4.1960914e+02    1.2536308e-03    3.5686382e-03    2.8466421e+00    2.6245672e-13    4.3594436e-15    1.0262723e+03    7.3797017e+02    1.3906690e+00    8.3727008e-06    2.3830944e-05
  -8.4752853e+01    3.5009019e-01    3.5013209e-01    3.5007777e-01    4.2398290e+02    4.7658777e+02    4.2061664e+02    1.2460175e-03    3.5686382e-03    2.8640354e+00    2.6245672e-13    0.0000000e+00    1.0264190e+03    7.3811690e+02    1.3905914e+00    8.3356730e-06    2.3870537e-05
  -8.4346842e+01    3.5310081e-01    3.5313627e-01    3.5297695e-01    4.2501156e+02    4.7787444e+02    4.2163175e+02    1.2384046e-03    3.5686382e-03    2.8816416e+00    2.6245672e-13    0.0000000e+00    1.0265673e+03    7.3826517e+02    1.3905129e+00    8.2985959e-06    2.3910448e-05
  -8.3941524e+01    3.5615539e-01    3.5619242e-01    3.5610877e-01    4.2604868e+02    4.7927985e+02    4.2265492e+02    1.2307922e-03    3.5686382e-03    2.8994645e+00    2.6600944e-13    8.7652504e-15    1.0267168e+03    7.3841474e+02    1.3904338e+00    8.2614638e-06    2.3950689e-05
  -8.3536873e+01    3.5925463e-01    3.5930296e-01    3.5924391e-01    4.2709440e+02    4.7846030e+02    4.2368650e+02    1.2231802e-03    3.5686382e-03    2.9175080e+00    2.6600944e-13    0.0000000e+00    1.0268677e+03    7.3856560e+02    1.3903541e+00    8.2242775e-06    2.3991263e-05
  -8.3132862e+01    3.6239923e-01    3.6245060e-01    3.6237887e-01    4.2814879e+02    4.7962553e+02    4.2472673e+02    1.2155688e-03    3.5686382e-03    2.9357765e+00    2.6600944e-13    0.0000000e+00    1.0270199e+03    7.3871782e+02    1.3902736e+00    8.1870357e-06    2.4032173e-05
  -8.2729466e+01    3.6559062e-01    3.6561914e-01    3.6556945e-01    4.2921195e+02    4.8079431e+02    4.2577604e+02    1.2079577e-03    3.5686382e-03    2.9542741e+00    2.6600944e-13    0.0000000e+00    1.0271735e+03    7.3887145e+02    1.3901925e+00    8.1497375e-06    2.4073423e-05
  -8.2326660e+01    3.6883050e-01    3.6885612e-01    3.6881488e-01    4.3028394e+02    4.8196611e+02    4.2683484e+02    1.2003472e-03    3.5686382e-03    2.9730050e+00    2.6600944e-13    0.0000000e+00    1.0273287e+03    7.3902658e+02    1.3901106e+00    8.1123793e-06    2.4115017e-05
  -8.1924418e+01    3.7216539e-01    3.7221542e-01    3.7214573e-01    4.3136513e+02    4.8316722e+02    4.2791215e+02    1.1927371e-03    3.5686382e-03    2.9919739e+00    2.6600944e-13    0.0000000e+00    1.0274854e+03    7.3918330e+02    1.3900279e+00    8.0749636e-06    2.4156967e-05
  -8.1522716e+01    3.7546170e-01    3.7549773e-01    3.7534569e-01    4.3245539e+02    4.8427441e+02    4.2898062e+02    1.1851274e-03    3.5686382e-03    3.0111852e+00    2.6600944e-13    0.0000000e+00    1.0276437e+03    7.3934165e+02    1.3899443e+00    8.0374929e-06    2.4199269e-05
  -8.1121529e+01    3.7885152e-01    3.7889708e-01    3.7878356e-01    4.3355460e+02    4.8588372e+02    4.3006739e+02    1.1775182e-03    3.5686382e-03    3.0306437e+00    2.6600944e-13    0.0000000e+00    1.0278042e+03    7.3950209e+02    1.3898597e+00    7.9999604e-06    2.4241918e-05
  -8.0720831e+01    3.8229237e-01    3.8231949e-01    3.8225791e-01    4.3466254e+02    4.8454801e+02    4.3116179e+02    1.1699095e-03    3.5686382e-03    3.0503540e+00    2.6600944e-13    0.0000000e+00    1.0279671e+03    7.3966504e+02    1.3897738e+00    7.9623593e-06    2.4284906e-05
  -8.0320599e+01    3.8578681e-01    3.8581338e-01    3.8575822e-01    4.3578014e+02    4.8574089e+02    4.3226581e+02    1.1623012e-03    3.5686382e-03    3.0703213e+00    2.6600944e-13    0.0000000e+00    1.0281316e+03    7.3982951e+02    1.3896872e+00    7.9247002e-06    2.4328269e-05
  -7.9920808e+01    3.8933606e-01    3.8937713e-01    3.8930934e-01    4.3690755e+02    4.8692891e+02    4.3338010e+02    1.1546934e-03    3.5686382e-03    3.0905504e+00    2.6600944e-13    0.0000000e+00    1.0282976e+03    7.3999549e+02    1.3895998e+00    7.8869801e-06    2.4372013e-05
  -7.9521433e+01    3.9294381e-01    3.9299404e-01    3.9292381e-01    4.3804499e+02    4.8678558e+02    4.3450544e+02    1.1470861e-03    3.5686382e-03    3.1110466e+00    2.6600944e-13    0.0000000e+00    1.0284651e+03    7.4016305e+02    1.3895116e+00    7.8492017e-06    2.4416145e-05
  -7.9122450e+01    3.9660556e-01    3.9662877e-01    3.9648542e-01    4.3919257e+02    4.8795555e+02    4.3564035e+02    1.1394791e-03    3.5686382e-03    3.1318153e+00    2.6600944e-13    0.0000000e+00    1.0286343e+03    7.4033226e+02    1.3894226e+00    7.8113625e-06    2.4460671e-05
  -7.8723835e+01    4.0032755e-01    4.0037025e-01    4.0021700e-01    4.4035039e+02    4.8915065e+02    4.3678533e+02    1.1318727e-03    3.5686382e-03    3.1528618e+00    2.8022029e-13    3.5650570e-14    1.0288054e+03    7.4050330e+02    1.3893326e+00    7.7734666e-06    2.4505595e-05
  -7.8325564e+01    4.0410885e-01    4.0413330e-01    4.0404303e-01    4.4151852e+02    4.8911877e+02    4.3794113e+02    1.1242667e-03    3.5686383e-03    3.1741919e+00    2.8022029e-13    0.0000000e+00    1.0289783e+03    7.4067623e+02    1.3892417e+00    7.7355074e-06    2.4550918e-05
  -7.7927612e+01    4.0800244e-01    4.0802920e-01    4.0796370e-01    4.4269727e+02    4.9035790e+02    4.3911854e+02    1.1166612e-03    3.5686383e-03    3.1958112e+00    2.8022029e-13    0.0000000e+00    1.0291532e+03    7.4085110e+02    1.3891498e+00    7.6974864e-06    2.4596654e-05
  -7.7529955e+01    4.1185410e-01    4.1192404e-01    4.1181460e-01    4.4388595e+02    4.9156362e+02    4.4028332e+02    1.1090561e-03    3.5686383e-03    3.2177258e+00    2.8022029e-13    0.0000000e+00    1.0293307e+03    7.4102861e+02    1.3890566e+00    7.6593943e-06    2.4642775e-05
  -7.7132570e+01    4.1587439e-01    4.1589821e-01    4.1584265e-01    4.4508513e+02    4.9278279e+02    4.4148145e+02    1.1014514e-03    3.5686383e-03    3.2399416e+00    2.8022029e-13    0.0000000e+00    1.0295108e+03    7.4120875e+02    1.3889621e+00    7.6212320e-06    2.4689303e-05
  -7.6880145e+01    4.1851476e-01    4.1860737e-01    4.1839692e-01    4.4585196e+02    4.9336012e+02    4.4223374e+02    1.0966186e-03    3.5686383e-03    3.2542201e+00    2.6600944e-13   -5.6297261e-14    1.0296261e+03    7.4132402e+02    1.3889016e+00    7.5969318e-06    2.4719056e-05
  -7.6564613e+01    4.2171616e-01    4.2175866e-01    4.2164807e-01    4.4681794e+02    4.9400606e+02    4.4319574e+02    1.0905753e-03    3.5686383e-03    3.2722530e+00    2.6600944e-13    0.0000000e+00    1.0297714e+03    7.4146928e+02    1.3888254e+00    7.5665164e-06    2.4756536e-05
  -7.6170199e+01    4.2573276e-01    4.2575973e-01    4.2556704e-01    4.4803710e+02    4.9519931e+02    4.4437574e+02    1.0830180e-03    3.5686383e-03    3.2950867e+00    2.5179858e-13   -3.6030247e-14    1.0299548e+03    7.4165268e+02    1.3887292e+00    7.5284387e-06    2.4803840e-05
  -7.5773562e+01    4.2998009e-01    4.2999529e-01    4.2987817e-01    4.4927542e+02    4.9652003e+02    4.4561911e+02    1.0754149e-03    3.5686382e-03    3.3183826e+00    2.5179858e-13    0.0000000e+00    1.0301413e+03    7.4183922e+02    1.3886315e+00    7.4900638e-06    2.4851886e-05
  -7.5377090e+01    4.3424967e-01    4.3427159e-01    4.3420035e-01    4.5052534e+02    4.9635760e+02    4.4685840e+02    1.0678123e-03    3.5686382e-03    3.3420088e+00    2.3758773e-13   -3.5843266e-14    1.0303300e+03    7.4202791e+02    1.3885327e+00    7.4516218e-06    2.4900384e-05
  -7.4980759e+01    4.3859332e-01    4.3862212e-01    4.3854480e-01    4.5178708e+02    4.9759197e+02    4.4811135e+02    1.0602102e-03    3.5686382e-03    3.3659724e+00    2.3758773e-13    0.0000000e+00    1.0305209e+03    7.4221880e+02    1.3884328e+00    7.4131127e-06    2.4949339e-05
  -7.4584545e+01    4.4295164e-01    4.4298260e-01    4.4290868e-01    4.5306056e+02    4.9880636e+02    4.4935875e+02    1.0526085e-03    3.5686382e-03    3.3902806e+00    2.3758773e-13    0.0000000e+00    1.0307141e+03    7.4241196e+02    1.3883317e+00    7.3745309e-06    2.4998750e-05
  -7.4188425e+01    4.4750324e-01    4.4754390e-01    4.4745150e-01    4.5434574e+02    4.9951665e+02    4.5065466e+02    1.0450073e-03    3.5686382e-03    3.4149409e+00    2.3758773e-13    0.0000000e+00    1.0309107e+03    7.4260859e+02    1.3882289e+00    7.3358735e-06    2.5048615e-05
  -7.3792373e+01    4.5207602e-01    4.5210192e-01    4.5192300e-01    4.5564323e+02    5.0072531e+02    4.5194389e+02    1.0374065e-03    3.5686382e-03    3.4399611e+00    2.3758773e-13    0.0000000e+00    1.0311100e+03    7.4280789e+02    1.3881247e+00    7.2971475e-06    2.5098957e-05
  -7.3396367e+01    4.5672766e-01    4.5676228e-01    4.5661476e-01    4.5695359e+02    5.0216330e+02    4.5324546e+02    1.0298063e-03    3.5686382e-03    3.4653491e+00    2.3758773e-13    0.0000000e+00    1.0313114e+03    7.4300928e+02    1.3880195e+00    7.2583533e-06    2.5149790e-05
  -7.3000380e+01    4.6146206e-01    4.6148300e-01    4.6139136e-01    4.5827704e+02    5.0255364e+02    4.5456045e+02    1.0222064e-03    3.5686382e-03    3.4911130e+00    2.5179858e-13    3.5887233e-14    1.0315149e+03    7.4321282e+02    1.3879132e+00    7.2194906e-06    2.5201131e-05
  -7.2604390e+01    4.6627745e-01    4.6630220e-01    4.6622002e-01    4.5961366e+02    5.0381582e+02    4.5588757e+02    1.0146071e-03    3.5686382e-03    3.5172612e+00    2.5179858e-13    0.0000000e+00    1.0317208e+03    7.4341869e+02    1.3878058e+00    7.1805577e-06    2.5252983e-05
  -7.2208371e+01    4.7117998e-01    4.7120757e-01    4.7112128e-01    4.6096355e+02    5.0507248e+02    4.5722873e+02    1.0070082e-03    3.5686382e-03    3.5438024e+00    2.5179858e-13    0.0000000e+00    1.0319292e+03    7.4362715e+02    1.3876971e+00    7.1415522e-06    2.5305348e-05
  -7.1812298e+01    4.7617182e-01    4.7619461e-01    4.7611923e-01    4.6232698e+02    5.0632816e+02    4.5858299e+02    9.9940983e-04    3.5686382e-03    3.5707455e+00    2.5179858e-13    0.0000000e+00    1.0321403e+03    7.4383818e+02    1.3875871e+00    7.1024708e-06    2.5358234e-05
  -7.1416148e+01    4.8125538e-01    4.8130642e-01    4.8119338e-01    4.6370399e+02    5.0713092e+02    4.5995157e+02    9.9181191e-04    3.5686382e-03    3.5980997e+00    2.3758773e-13   -3.5872364e-14    1.0323543e+03    7.4405225e+02    1.3874756e+00    7.0633129e-06    2.5411648e-05
  -7.1019894e+01    4.8642973e-01    4.8645838e-01    4.8622339e-01    4.6509421e+02    5.0832982e+02    4.6133169e+02    9.8421447e-04    3.5686382e-03    3.6258745e+00    2.2337687e-13   -3.5863036e-14    1.0325726e+03    7.4427049e+02    1.3873620e+00    7.0240767e-06    2.5465577e-05
  -7.0623513e+01    4.9169941e-01    4.9172657e-01    4.9157857e-01    4.6649892e+02    5.0959650e+02    4.6272642e+02    9.7661752e-04    3.5686382e-03    3.6540796e+00    2.2337687e-13    0.0000000e+00    1.0327933e+03    7.4449118e+02    1.3872472e+00    6.9847655e-06    2.5520061e-05
  -7.0226978e+01    4.9706605e-01    4.9708872e-01    4.9699359e-01    4.6791842e+02    5.0988960e+02    4.6413595e+02    9.6902105e-04    3.5686382e-03    3.6827251e+00    2.2337687e-13    0.0000000e+00    1.0330164e+03    7.4471434e+02    1.3871311e+00    6.9453807e-06    2.5575115e-05
  -6.9830264e+01    5.0253301e-01    5.0256961e-01    5.0246334e-01    4.6935288e+02    5.1128851e+02    4.6555943e+02    9.6142507e-04    3.5686382e-03    3.7118214e+00    2.2337687e-13    0.0000000e+00    1.0332422e+03    7.4494014e+02    1.3870138e+00    6.9059214e-06    2.5630751e-05
  -6.9433345e+01    5.0810510e-01    5.0813792e-01    5.0803785e-01    4.7080240e+02    5.1242733e+02    4.6699860e+02    9.5382959e-04    3.5686382e-03    3.7413792e+00    2.2337687e-13    0.0000000e+00    1.0334710e+03    7.4516892e+02    1.3868949e+00    6.8663793e-06    2.5686955e-05
  -6.9036197e+01    5.1378454e-01    5.1383706e-01    5.1372410e-01    4.7226729e+02    5.1372671e+02    4.6845386e+02    9.4623460e-04    3.5686382e-03    3.7714095e+00    2.2337687e-13    0.0000000e+00    1.0337028e+03    7.4540076e+02    1.3867746e+00    6.8267614e-06    2.5743763e-05
  -6.8638791e+01    5.1957535e-01    5.1959854e-01    5.1950469e-01    4.7374762e+02    5.1404510e+02    4.6992600e+02    9.3864011e-04    3.5686382e-03    3.8019238e+00    1.9495516e-13   -7.1518193e-14    1.0339382e+03    7.4563610e+02    1.3866525e+00    6.7870674e-06    2.5801187e-05
  -6.8241103e+01    5.2547275e-01    5.2549639e-01    5.2519387e-01    4.7524296e+02    5.1538372e+02    4.7141085e+02    9.3104612e-04    3.5686382e-03    3.8329338e+00    1.9495516e-13    0.0000000e+00    1.0341783e+03    7.4587621e+02    1.3865281e+00    6.7472749e-06    2.5859150e-05
  -6.7843105e+01    5.3148902e-01    5.3150728e-01    5.3135231e-01    4.7675482e+02    5.1676104e+02    4.7291345e+02    9.2345265e-04    3.5686382e-03    3.8644517e+00    1.9495516e-13    0.0000000e+00    1.0344213e+03    7.4611919e+02    1.3864022e+00    6.7073996e-06    2.5917735e-05
  -6.7444771e+01    5.3761537e-01    5.3763945e-01    5.3753898e-01    4.7828351e+02    5.1745818e+02    4.7443083e+02    9.1585968e-04    3.5686378e-03    3.8964897e+00    2.2337687e-13    7.1351446e-14    1.0346672e+03    7.4636509e+02    1.3862749e+00    6.6674483e-06    2.5976979e-05
  -6.7046074e+01    5.4386545e-01    5.4389032e-01    5.4378414e-01    4.7982919e+02    5.1879711e+02    4.7596606e+02    9.0826724e-04    3.5686378e-03    3.9290615e+00    2.2337687e-13    0.0000000e+00    1.0349162e+03    7.4661410e+02    1.3861461e+00    6.6274158e-06    2.6036883e-05
  -6.6646985e+01    5.5024240e-01    5.5027088e-01    5.5016571e-01    4.8139200e+02    5.2004337e+02    4.7751963e+02    9.0067531e-04    3.5686378e-03    3.9621801e+00    2.2337687e-13    0.0000000e+00    1.0351688e+03    7.4686668e+02    1.3860155e+00    6.5872934e-06    2.6097431e-05
  -6.6247477e+01    5.5675486e-01    5.5681991e-01    5.5666293e-01    4.8297240e+02    5.2137748e+02    4.7909282e+02    8.9308391e-04    3.5686372e-03    3.9958588e+00    2.2337687e-13    0.0000000e+00    1.0354250e+03    7.4712296e+02    1.3858831e+00    6.5470873e-06    2.6158654e-05
  -6.5847523e+01    5.6338990e-01    5.6341045e-01    5.6314578e-01    4.8456982e+02    5.2181286e+02    4.8068161e+02    8.8549305e-04    3.5686372e-03    4.0301132e+00    2.2337687e-13    0.0000000e+00    1.0356863e+03    7.4738422e+02    1.3857482e+00    6.5067877e-06    2.6220536e-05
  -6.5447092e+01    5.7016299e-01    5.7019099e-01    5.7000549e-01    4.8618521e+02    5.2328204e+02    4.8228765e+02    8.7790272e-04    3.5686372e-03    4.0649574e+00    2.2337687e-13    0.0000000e+00    1.0359518e+03    7.4764976e+02    1.3856112e+00    6.4663940e-06    2.6283086e-05
  -6.5046157e+01    5.7707590e-01    5.7709609e-01    5.7683757e-01    4.8781952e+02    5.2459279e+02    4.8391312e+02    8.7031294e-04    3.5686372e-03    4.1004070e+00    2.2337687e-13    0.0000000e+00    1.0362207e+03    7.4791863e+02    1.3854725e+00    6.4259089e-06    2.6346338e-05
  -6.4644688e+01    5.8412628e-01    5.8414768e-01    5.8403143e-01    4.8947300e+02    5.2572148e+02    4.8555641e+02    8.6272370e-04    3.5686372e-03    4.1364776e+00    2.2337687e-13    0.0000000e+00    1.0364932e+03    7.4819107e+02    1.3853322e+00    6.3853285e-06    2.6410295e-05
  -6.4242654e+01    5.9133095e-01    5.9137234e-01    5.9123265e-01    4.9114585e+02    5.2709672e+02    4.8722099e+02    8.5513502e-04    3.5686372e-03    4.1731857e+00    2.5179858e-13    7.0694956e-14    1.0367696e+03    7.4846749e+02    1.3851899e+00    6.3446071e-06    2.6474784e-05
  -6.3840027e+01    5.9868765e-01    5.9870736e-01    5.9859984e-01    4.9283829e+02    5.2848922e+02    4.8890600e+02    8.4754690e-04    3.5686372e-03    4.2105484e+00    2.5179858e-13    0.0000000e+00    1.0370503e+03    7.4874820e+02    1.3850455e+00    6.3037290e-06    2.6539761e-05
  -6.3436775e+01    6.0620378e-01    6.0625989e-01    6.0610133e-01    4.9455009e+02    5.2888226e+02    4.9061109e+02    8.3995934e-04    3.5686372e-03    4.2485833e+00    2.5179858e-13    0.0000000e+00    1.0373366e+03    7.4903447e+02    1.3848983e+00    6.2626979e-06    2.6605249e-05
  -6.3032868e+01    6.1397193e-01    6.1399477e-01    6.1362145e-01    4.9628259e+02    5.3000352e+02    4.9235627e+02    8.3237237e-04    3.5686367e-03    4.2873080e+00    2.2337687e-13   -7.0366826e-14    1.0376279e+03    7.4932584e+02    1.3847486e+00    6.2215313e-06    2.6671322e-05
  -6.2628272e+01    6.2182279e-01    6.2185009e-01    6.2166479e-01    4.9803640e+02    5.3147704e+02    4.9410299e+02    8.2478597e-04    3.5686368e-03    4.3267428e+00    2.2337687e-13    0.0000000e+00    1.0379232e+03    7.4962114e+02    1.3845971e+00    6.1802162e-06    2.6737955e-05
  -6.2222957e+01    6.2984007e-01    6.2986897e-01    6.2966773e-01    4.9981194e+02    5.3293755e+02    4.9587073e+02    8.1720016e-04    3.5686368e-03    4.3669066e+00    2.2337687e-13    0.0000000e+00    1.0382227e+03    7.4992060e+02    1.3844435e+00    6.1387047e-06    2.6804949e-05
  -6.1816889e+01    6.3803363e-01    6.3805885e-01    6.3792239e-01    5.0160938e+02    5.3440190e+02    4.9766087e+02    8.0961495e-04    3.5686368e-03    4.4078197e+00    1.9495516e-13   -6.9992484e-14    1.0385268e+03    7.5022475e+02    1.3842876e+00    6.0969277e-06    2.6872009e-05
  -6.1410035e+01    6.4641136e-01    6.4657500e-01    6.4630370e-01    5.0342897e+02    5.3587090e+02    4.9947450e+02    8.0203035e-04    3.5686368e-03    4.4495034e+00    1.9495516e-13    0.0000000e+00    1.0388361e+03    7.5053404e+02    1.3841293e+00    6.0548176e-06    2.6938834e-05
  -6.1002361e+01    6.5499140e-01    6.5505995e-01    6.5489498e-01    5.0527021e+02    5.3732676e+02    5.0131081e+02    7.9444635e-04    3.5686368e-03    4.4919796e+00    1.9495516e-13    0.0000000e+00    1.0391524e+03    7.5085027e+02    1.3839675e+00    6.0119309e-06    2.7003404e-05
  -6.0798096e+01    6.5959114e-01    6.5967256e-01    6.5925790e-01    5.0619758e+02    5.3787956e+02    5.0221759e+02    7.9065258e-04    3.5686368e-03    4.5135333e+00    1.9495516e-13    0.0000000e+00    1.0393120e+03    7.5100987e+02    1.3838859e+00    5.9903677e-06    2.7035676e-05
  -6.0542766e+01    6.6506121e-01    6.6514566e-01    6.6452740e-01    5.0736466e+02    5.3876818e+02    5.0338022e+02    7.8591641e-04    3.5686368e-03    4.5407332e+00    1.9495516e-13    0.0000000e+00    1.0395129e+03    7.5121086e+02    1.3837832e+00    5.9634259e-06    2.7076290e-05
  -6.0223602e+01    6.7198099e-01    6.7201136e-01    6.7172273e-01    5.0883585e+02    5.4001431e+02    5.0484783e+02    7.8000548e-04    3.5686368e-03    4.5751432e+00    1.9495516e-13    0.0000000e+00    1.0397666e+03    7.5146451e+02    1.3836536e+00    5.9297611e-06    2.7127488e-05
  -5.9824648e+01    6.8077421e-01    6.8081272e-01    6.8064038e-01    5.1069413e+02    5.4141959e+02    5.0670196e+02    7.7263201e-04    3.5686368e-03    4.6188052e+00    1.9495516e-13    0.0000000e+00    1.0400877e+03    7.5178560e+02    1.3834898e+00    5.8877029e-06    2.7192156e-05
  -5.9413443e+01    6.9006952e-01    6.9011095e-01    6.8994677e-01    5.1262960e+02    5.4213139e+02    5.0862861e+02    7.6505021e-04    3.5686368e-03    4.6645785e+00    1.9495516e-13    0.0000000e+00    1.0404236e+03    7.5212149e+02    1.3833185e+00    5.8443614e-06    2.7259510e-05
  -5.9001257e+01    6.9964569e-01    6.9969923e-01    6.9952171e-01    5.1458951e+02    5.4364051e+02    5.1058383e+02    7.5746934e-04    3.5686368e-03    4.7112623e+00    1.9495516e-13    0.0000000e+00    1.0407665e+03    7.5246444e+02    1.3831438e+00    5.8009213e-06    2.7327715e-05
  -5.8588036e+01    7.0946520e-01    7.0949848e-01    7.0934950e-01    5.1657488e+02    5.4517055e+02    5.1256656e+02    7.4988927e-04    3.5686367e-03    4.7588849e+00    1.3811174e-13   -1.3756187e-13    1.0411161e+03    7.5281406e+02    1.3829659e+00    5.7573827e-06    2.7396806e-05
  -5.8173734e+01    7.1951565e-01    7.1958377e-01    7.1940994e-01    5.1858743e+02    5.4669672e+02    5.1457586e+02    7.4230978e-04    3.5686368e-03    4.8074764e+00    1.3811174e-13    0.0000000e+00    1.0414710e+03    7.5316893e+02    1.3827854e+00    5.7137526e-06    2.7466843e-05
  -5.7758317e+01    7.2980278e-01    7.2983347e-01    7.2965608e-01    5.2062755e+02    5.4822794e+02    5.1661240e+02    7.3473096e-04    3.5686368e-03    4.8570660e+00    1.3811174e-13    0.0000000e+00    1.0418316e+03    7.5352950e+02    1.3826023e+00    5.6700275e-06    2.7537839e-05
  -5.7341745e+01    7.4034551e-01    7.4037985e-01    7.3993518e-01    5.2269555e+02    5.4983916e+02    5.1867797e+02    7.2715284e-04    3.5686368e-03    4.9076846e+00    1.3811174e-13    0.0000000e+00    1.0421987e+03    7.5389665e+02    1.3824159e+00    5.6262048e-06    2.7609805e-05
  -5.6923976e+01    7.5115168e-01    7.5118421e-01    7.5095427e-01    5.2479100e+02    5.5057750e+02    5.2077201e+02    7.1957544e-04    3.5686368e-03    4.9593644e+00    1.3811174e-13    0.0000000e+00    1.0425742e+03    7.5427206e+02    1.3822256e+00    5.5822744e-06    2.7682727e-05
  -5.6504967e+01    7.6221460e-01    7.6225002e-01    7.6207523e-01    5.2691525e+02    5.5218812e+02    5.2289090e+02    7.1199875e-04    3.5686368e-03    5.0121391e+00    1.3811174e-13    0.0000000e+00    1.0429569e+03    7.5465477e+02    1.3820318e+00    5.5382398e-06    2.7756651e-05
  -5.6084674e+01    7.7356343e-01    7.7359854e-01    7.7342097e-01    5.2906987e+02    5.5379954e+02    5.2504194e+02    7.0442302e-04    3.5686368e-03    5.0660423e+00    1.3811174e-13    0.0000000e+00    1.0433457e+03    7.5504358e+02    1.3818350e+00    5.4941074e-06    2.7831631e-05
  -5.5663041e+01    7.8522956e-01    7.8526391e-01    7.8509507e-01    5.3125548e+02    5.5541858e+02    5.2722969e+02    6.9684791e-04    3.5686368e-03    5.1211129e+00    1.3811174e-13    0.0000000e+00    1.0437412e+03    7.5543910e+02    1.3816351e+00    5.4498714e-06    2.7907691e-05
  -5.5240028e+01    7.9732602e-01    7.9739680e-01    7.9717088e-01    5.3347277e+02    5.5724988e+02    5.2946803e+02    6.8927351e-04    3.5686367e-03    5.1773885e+00    8.1268325e-14   -1.3437753e-13    1.0441447e+03    7.5584257e+02    1.3814314e+00    5.4055312e-06    2.7984853e-05
  -5.4901618e+01    8.0719729e-01    8.0726754e-01    8.0662720e-01    5.3526075e+02    5.5832251e+02    5.3125979e+02    6.8323265e-04    3.5686367e-03    5.2231648e+00    8.1268325e-14    0.0000000e+00    1.0444734e+03    7.5617135e+02    1.3812656e+00    5.3700651e-06    2.8047074e-05
  -5.4478605e+01    8.1955561e-01    8.1960399e-01    8.1920132e-01    5.3752139e+02    5.6020717e+02    5.3351977e+02    6.7570598e-04    3.5686368e-03    5.2813455e+00    8.1268325e-14    0.0000000e+00    1.0448901e+03    7.5658800e+02    1.3810556e+00    5.3257975e-06    2.8125744e-05
  -5.4140195e+01    8.2984781e-01    8.2989987e-01    8.2960844e-01    5.3934588e+02    5.6186566e+02    5.3534942e+02    6.6970426e-04    3.5686368e-03    5.3286757e+00    8.1268325e-14    0.0000000e+00    1.0452270e+03    7.5692488e+02    1.3808860e+00    5.2904036e-06    2.8189237e-05
  -5.3717182e+01    8.4270091e-01    8.4274887e-01    8.4254845e-01    5.4165269e+02    5.6402916e+02    5.3765545e+02    6.6222704e-04    3.5686368e-03    5.3888419e+00    8.1268325e-14    0.0000000e+00    1.0456542e+03    7.5735208e+02    1.3806712e+00    5.2462279e-06    2.8269514e-05
  -5.3378772e+01    8.5354666e-01    8.5362510e-01    8.5329723e-01    5.4351403e+02    5.6575279e+02    5.3951930e+02    6.5626579e-04    3.5686368e-03    5.4377919e+00    8.1268325e-14    0.0000000e+00    1.0460007e+03    7.5769866e+02    1.3804970e+00    5.2109093e-06    2.8334288e-05
  -5.2955759e+01    8.6683996e-01    8.6689545e-01    8.6668777e-01    5.4586514e+02    5.6798974e+02    5.4187437e+02    6.4884034e-04    3.5686368e-03    5.5000230e+00    8.1268325e-14    0.0000000e+00    1.0464430e+03    7.5814093e+02    1.3802751e+00    5.1668195e-06    2.8416107e-05
  -5.2617349e+01    8.7813636e-01    8.7824975e-01    8.7799009e-01    5.4776301e+02    5.6974813e+02    5.4377449e+02    6.4292109e-04    3.5686368e-03    5.5506606e+00    8.1268325e-14    0.0000000e+00    1.0468008e+03    7.5849868e+02    1.3800957e+00    5.1315777e-06    2.8482153e-05
  -5.2194336e+01    8.9197906e-01    8.9204565e-01    8.9181177e-01    5.5016248e+02    5.7202788e+02    5.4618054e+02    6.3554914e-04    3.5686368e-03    5.6150447e+00    8.1268325e-14    0.0000000e+00    1.0472540e+03    7.5895191e+02    1.3798687e+00    5.0876030e-06    2.8565654e-05
  -5.1855925e+01    9.0377099e-01    9.0385588e-01    9.0329309e-01    5.5209911e+02    5.7381681e+02    5.4812139e+02    6.2967384e-04    3.5686368e-03    5.6674370e+00    8.1268325e-14    0.0000000e+00    1.0476211e+03    7.5931901e+02    1.3796851e+00    5.0524580e-06    2.8633049e-05
  -5.1432913e+01    9.1821109e-01    9.1826706e-01    9.1790564e-01    5.5454609e+02    5.7614261e+02    5.5057726e+02    6.2235755e-04    3.5686368e-03    5.7340621e+00    8.1268325e-14    0.0000000e+00    1.0480887e+03    7.5978664e+02    1.3794514e+00    5.0085984e-06    2.8718204e-05
  -5.1094502e+01    9.3050148e-01    9.3058802e-01    9.3027906e-01    5.5652013e+02    5.7796746e+02    5.5255565e+02    6.1652722e-04    3.5686368e-03    5.7882876e+00    8.1268325e-14    0.0000000e+00    1.0484688e+03    7.6016671e+02    1.3792617e+00    4.9735407e-06    2.8786900e-05
  -5.0671489e+01    9.4554025e-01    9.4560935e-01    9.4536106e-01    5.5901612e+02    5.8033973e+02    5.5505505e+02    6.0926868e-04    3.5686368e-03    5.8572465e+00    8.1268325e-14    0.0000000e+00    1.0489500e+03    7.6064792e+02    1.3790217e+00    4.9298105e-06    2.8873761e-05
  -5.0333079e+01    9.5837746e-01    9.5846864e-01    9.5817611e-01    5.6103078e+02    5.8219549e+02    5.5708043e+02    6.0348538e-04    3.5686368e-03    5.9133774e+00    8.1268325e-14    0.0000000e+00    1.0493395e+03    7.6103742e+02    1.3788277e+00    4.8948674e-06    2.8943871e-05
  -4.9910066e+01    9.7409429e-01    9.7415549e-01    9.7392973e-01    5.6357728e+02    5.8460908e+02    5.5963584e+02    5.9628614e-04    3.5686368e-03    5.9847723e+00    8.1268325e-14    0.0000000e+00    1.0498344e+03    7.6153229e+02    1.3785816e+00    4.8512762e-06    2.9032489e-05
  -4.9571656e+01    9.8747621e-01    9.8760733e-01    9.8724883e-01    5.6563064e+02    5.8650445e+02    5.6169864e+02    5.9055137e-04    3.5686368e-03    6.0428898e+00    8.1268325e-14    0.0000000e+00    1.0502377e+03    7.6193558e+02    1.3783812e+00    4.8164397e-06    2.9103946e-05
  -4.9148643e+01    1.0038469e+00    1.0039299e+00    1.0035595e+00    5.6822698e+02    5.8896996e+02    5.6429961e+02    5.8341383e-04    3.5686368e-03    6.1168190e+00    8.1268325e-14    0.0000000e+00    1.0507487e+03    7.6244663e+02    1.3781276e+00    4.7729937e-06    2.9194299e-05
  -4.8810233e+01    1.0178463e+00    1.0179503e+00    1.0167560e+00    5.7032294e+02    5.9088987e+02    5.6641035e+02    5.7772879e-04    3.5686368e-03    6.1770105e+00    8.1268325e-14    0.0000000e+00    1.0511622e+03    7.6286015e+02    1.3779226e+00    4.7382877e-06    2.9267238e-05
  -4.8387220e+01    1.0349662e+00    1.0350349e+00    1.0346357e+00    5.7297248e+02    5.9339830e+02    5.6906312e+02    5.7065469e-04    3.5686368e-03    6.2535836e+00    8.1268325e-14    0.0000000e+00    1.0516872e+03    7.6338516e+02    1.3776627e+00    4.6950084e-06    2.9359442e-05
  -4.8048810e+01    1.0495511e+00    1.0496451e+00    1.0493053e+00    5.7510906e+02    5.9535677e+02    5.7119938e+02    5.6502151e-04    3.5686368e-03    6.3159309e+00    8.1268325e-14    0.0000000e+00    1.0521147e+03    7.6381264e+02    1.3774513e+00    4.6604301e-06    2.9433795e-05
  -4.7625797e+01    1.0674067e+00    1.0674810e+00    1.0672089e+00    5.7781015e+02    5.9790484e+02    5.7390312e+02    5.5801274e-04    3.5686368e-03    6.3952604e+00    8.1268325e-14    0.0000000e+00    1.0526574e+03    7.6435527e+02    1.3771834e+00    4.6173137e-06    2.9527793e-05
  -4.7287387e+01    1.0826655e+00    1.0827793e+00    1.0824395e+00    5.7999040e+02    5.9990188e+02    5.7608421e+02    5.5243243e-04    3.5686368e-03    6.4598612e+00    8.1268325e-14    0.0000000e+00    1.0530963e+03    7.6479424e+02    1.3769669e+00    4.5828802e-06    2.9603666e-05
  -4.6864374e+01    1.1013136e+00    1.1013889e+00    1.1011281e+00    5.8274649e+02    6.0249741e+02    5.7884518e+02    5.4549119e-04    3.5686368e-03    6.5420613e+00    8.1268325e-14    0.0000000e+00    1.0536535e+03    7.6535144e+02    1.3766924e+00    4.5399506e-06    2.9699563e-05
  -4.6525964e+01    1.1172957e+00    1.1174550e+00    1.1170397e+00    5.8496919e+02    6.0452960e+02    5.8107337e+02    5.3996557e-04    3.5686368e-03    6.6090081e+00   -3.2418512e-14   -3.3594381e-13    1.0541071e+03    7.6580498e+02    1.3764693e+00    4.5056576e-06    2.9776882e-05
  -4.6102951e+01    1.1367537e+00    1.1368343e+00    1.1365808e+00    5.8777892e+02    6.0718138e+02    5.8388692e+02    5.3309328e-04    3.5686368e-03    6.6942072e+00   -3.2418512e-14    0.0000000e+00    1.0546830e+03    7.6638091e+02    1.3761864e+00    4.4629088e-06    2.9874619e-05
  -4.5764541e+01    1.1534589e+00    1.1535762e+00    1.1524074e+00    5.9004687e+02    6.0925562e+02    5.8616415e+02    5.2762407e-04    3.5686369e-03    6.7635975e+00   -3.2418512e-14    0.0000000e+00    1.0551489e+03    7.6684682e+02    1.3759579e+00    4.4287754e-06    2.9953462e-05
  -4.5341528e+01    1.1740236e+00    1.1741024e+00    1.1735838e+00    5.9291459e+02    6.1194180e+02    5.8904361e+02    5.2082313e-04    3.5686369e-03    6.8519170e+00    2.4424907e-14    1.3437753e-13    1.0557407e+03    7.6743856e+02    1.3756680e+00    4.3862034e-06    3.0052944e-05
  -4.5003117e+01    1.1912681e+00    1.1913643e+00    1.1910193e+00    5.9522655e+02    6.1407112e+02    5.9136187e+02    5.1541114e-04    3.5686369e-03    6.9238645e+00    2.4424907e-14    0.0000000e+00    1.0562223e+03    7.6792019e+02    1.3754324e+00    4.3521384e-06    3.0132691e-05
  -4.4580105e+01    1.2127311e+00    1.2128156e+00    1.2125054e+00    5.9814977e+02    6.1681124e+02    5.9429636e+02    5.0868336e-04    3.5686369e-03    7.0154385e+00    8.1268325e-14    1.3437753e-13    1.0568335e+03    7.6853140e+02    1.3751338e+00    4.3095725e-06    3.0232662e-05
  -4.4241694e+01    1.2307876e+00    1.2308824e+00    1.2305263e+00    6.0050858e+02    6.1898257e+02    5.9666325e+02    5.0333089e-04    3.5686369e-03    7.0900414e+00    8.1268325e-14    0.0000000e+00    1.0573279e+03    7.6902580e+02    1.3748926e+00    4.2754798e-06    3.0312490e-05
  -4.3818681e+01    1.2532775e+00    1.2533597e+00    1.2530664e+00    6.0349074e+02    6.2177284e+02    5.9966087e+02    4.9667777e-04    3.5686369e-03    7.1850143e+00    8.1268325e-14    0.0000000e+00    1.0579563e+03    7.6965421e+02    1.3745865e+00    4.2327092e-06    3.0411283e-05
  -4.3480271e+01    1.2721727e+00    1.2723629e+00    1.2719093e+00    6.0589459e+02    6.2398719e+02    6.0207642e+02    4.9138588e-04    3.5686366e-03    7.2623914e+00    8.1268325e-14    0.0000000e+00    1.0584676e+03    7.7016556e+02    1.3743378e+00    4.1981781e-06    3.0488038e-05
  -4.3057258e+01    1.2956677e+00    1.2957842e+00    1.2954257e+00    6.0893464e+02    6.2683507e+02    6.0513342e+02    4.8480974e-04    3.5686363e-03    7.3609007e+00    8.1268325e-14    0.0000000e+00    1.0591159e+03    7.7081380e+02    1.3740230e+00    4.1551664e-06    3.0585016e-05
  -4.2718848e+01    1.3154495e+00    1.3155443e+00    1.3143161e+00    6.1138764e+02    6.2909265e+02    6.0760030e+02    4.7957987e-04    3.5686363e-03    7.4411720e+00    8.1268325e-14    0.0000000e+00    1.0596405e+03    7.7133836e+02    1.3737686e+00    4.1208562e-06    3.0663267e-05
  -4.2295835e+01    1.3400270e+00    1.3401197e+00    1.3396082e+00    6.1448741e+02    6.3199565e+02    6.1072094e+02    4.7308208e-04    3.5686365e-03    7.5433771e+00   -3.2418512e-14   -2.6875505e-13    1.0603085e+03    7.7200638e+02    1.3734452e+00    4.0781285e-06    3.0762150e-05
  -4.1957425e+01    1.3607400e+00    1.3608356e+00    1.3604371e+00    6.1698681e+02    6.3429311e+02    6.1323448e+02    4.6791619e-04    3.5686365e-03    7.6266575e+00   -3.2418512e-14    0.0000000e+00    1.0608504e+03    7.7254835e+02    1.3731832e+00    4.0440486e-06    3.0841880e-05
  -4.1534412e+01    1.3864442e+00    1.3865497e+00    1.3860198e+00    6.2014775e+02    6.3725607e+02    6.1641735e+02    4.6149893e-04    3.5686365e-03    7.7327081e+00   -3.2418512e-14    0.0000000e+00    1.0615376e+03    7.7323552e+02    1.3728516e+00    4.0016236e-06    3.0942714e-05
  -4.1196002e+01    1.4083525e+00    1.4084596e+00    1.4080541e+00    6.2269781e+02    6.3958636e+02    6.1897862e+02    4.5639761e-04    3.5686365e-03    7.8191394e+00   -3.2418512e-14    0.0000000e+00    1.0620944e+03    7.7379233e+02    1.3725833e+00    3.9677915e-06    3.1024061e-05
  -4.0772989e+01    1.4350502e+00    1.4352029e+00    1.4347932e+00    6.2591842e+02    6.4261721e+02    6.2223121e+02    4.5006280e-04    3.5686365e-03    7.9291969e+00   -3.2418512e-14    0.0000000e+00    1.0628038e+03    7.7450174e+02    1.3722420e+00    3.9256730e-06    3.1126799e-05
  -4.0434579e+01    1.4580145e+00    1.4581425e+00    1.4575964e+00    6.2851695e+02    6.4498821e+02    6.2437653e+02    4.4502824e-04    3.5686365e-03    8.0188991e+00   -3.2418512e-14    0.0000000e+00    1.0633780e+03    7.7507590e+02    1.3719663e+00    3.8920941e-06    3.1209692e-05
  -4.0011566e+01    1.4860312e+00    1.4862391e+00    1.4857477e+00    6.3180192e+02    6.4807656e+02    6.2645795e+02    4.3877706e-04    3.5686365e-03    8.1331429e+00   -3.2418512e-14    0.0000000e+00    1.0641063e+03    7.7580417e+02    1.3716171e+00    3.8503054e-06    3.1314482e-05
  -3.9673156e+01    1.5100474e+00    1.5101790e+00    1.5096515e+00    6.3444985e+02    6.5050051e+02    6.3012393e+02    4.3381050e-04    3.5686365e-03    8.2262567e+00   -3.2418512e-14    0.0000000e+00    1.0646978e+03    7.7639575e+02    1.3713339e+00    3.8169896e-06    3.1398951e-05
  -3.9250143e+01    1.5393601e+00    1.5394942e+00    1.5384263e+00    6.3779633e+02    6.5364560e+02    6.3206406e+02    4.2764532e-04    3.5686365e-03    8.3448511e+00   -3.2418512e-14    0.0000000e+00    1.0654492e+03    7.7714709e+02    1.3709749e+00    3.7755347e-06    3.1505704e-05
  -3.8911732e+01    1.5645557e+00    1.5647018e+00    1.5639267e+00    6.4049621e+02    6.5611291e+02    6.3383516e+02    4.2274774e-04    3.5686366e-03    8.4415272e+00   -3.2418512e-14    0.0000000e+00    1.0660570e+03    7.7775487e+02    1.3706850e+00    3.7424968e-06    3.1591830e-05
  -3.8488720e+01    1.5952699e+00    1.5954122e+00    1.5950171e+00    6.4390679e+02    6.5932216e+02    6.3564307e+02    4.1666999e-04    3.5686366e-03    8.5646594e+00    8.1268325e-14    2.6875505e-13    1.0668296e+03    7.7852755e+02    1.3703171e+00    3.7013934e-06    3.1700627e-05
  -3.8150309e+01    1.6216257e+00    1.6217574e+00    1.6212621e+00    6.4665599e+02    6.6183658e+02    6.3832906e+02    4.1184351e-04    3.5686366e-03    8.6650304e+00    8.1268325e-14    0.0000000e+00    1.0674565e+03    7.7915438e+02    1.3700192e+00    3.6686384e-06    3.1788327e-05
  -3.7727297e+01    1.6537527e+00    1.6539033e+00    1.6534640e+00    6.5013122e+02    6.6510294e+02    6.4052299e+02    4.0585492e-04    3.5686365e-03    8.7928872e+00    8.1268325e-14    0.0000000e+00    1.0682508e+03    7.7994868e+02    1.3696424e+00    3.6278996e-06    3.1899186e-05
  -3.7388886e+01    1.6814650e+00    1.6816181e+00    1.6811210e+00    6.5293310e+02    6.6766210e+02    6.4241502e+02    4.0110015e-04    3.5686365e-03    8.8971208e+00    8.1268325e-14    0.0000000e+00    1.0688945e+03    7.8059242e+02    1.3693375e+00    3.5954422e-06    3.1988566e-05
  -3.6965873e+01    1.7151407e+00    1.7153011e+00    1.7148717e+00    6.5647107e+02    6.7099055e+02    6.4463309e+02    3.9520273e-04    3.5686365e-03    9.0298883e+00    8.1268325e-14    0.0000000e+00    1.0697132e+03    7.8141110e+02    1.3689506e+00    3.5550757e-06    3.2101428e-05
  -3.6627463e+01    1.7442411e+00    1.7444945e+00    1.7437684e+00    6.5932479e+02    6.7359619e+02    6.4651257e+02    3.9052148e-04    3.5686365e-03    9.1381312e+00    8.1268325e-14    0.0000000e+00    1.0703751e+03    7.8207301e+02    1.3686383e+00    3.5229267e-06    3.2192461e-05
  -3.6204450e+01    1.7794913e+00    1.7797053e+00    1.7791494e+00    6.6292960e+02    6.7698748e+02    6.4978477e+02    3.8471624e-04    3.5686365e-03    9.2760224e+00    8.1268325e-14    0.0000000e+00    1.0712152e+03    7.8291315e+02    1.3682427e+00    3.4829529e-06    3.2307454e-05
  -3.5866040e+01    1.8099975e+00    1.8101780e+00    1.8083322e+00    6.6583384e+02    6.7964269e+02    6.5154957e+02    3.8011003e-04    3.5686365e-03    9.3884302e+00    8.1268325e-14    0.0000000e+00    1.0718970e+03    7.8359489e+02    1.3679224e+00    3.4511192e-06    3.2400100e-05
  -3.5443027e+01    1.8473371e+00    1.8474915e+00    1.8468350e+00    6.6950498e+02    6.8307696e+02    6.5381257e+02    3.7439930e-04    3.5686365e-03    9.5316324e+00    8.1268325e-14    0.0000000e+00    1.0727607e+03    7.8445862e+02    1.3675173e+00    3.4115562e-06    3.2517209e-05
  -3.5104617e+01    1.8789627e+00    1.8791171e+00    1.8785583e+00    6.7246341e+02    6.8579743e+02    6.5564144e+02    3.6986858e-04    3.5686365e-03    9.6483906e+00   -3.2418512e-14   -3.3594381e-13    1.0734599e+03    7.8515778e+02    1.3671900e+00    3.3800533e-06    3.2611583e-05
  -3.4681604e+01    1.9180582e+00    1.9182408e+00    1.9177434e+00    6.7619826e+02    6.8929939e+02    6.5942608e+02    3.6425385e-04    3.5686365e-03    9.7971140e+00   -3.2418512e-14    0.0000000e+00    1.0743485e+03    7.8604644e+02    1.3667749e+00    3.3409041e-06    3.2730725e-05
  -3.4343194e+01    1.9512107e+00    1.9513757e+00    1.9507865e+00    6.7920868e+02    6.9206508e+02    6.6140670e+02    3.5980091e-04    3.5686365e-03    9.9183642e+00   -1.4610535e-13   -3.3594381e-13    1.0750665e+03    7.8676437e+02    1.3664402e+00    3.3097448e-06    3.2826757e-05
  -3.3920181e+01    1.9921730e+00    1.9923523e+00    1.9918422e+00    6.8301055e+02    6.9562529e+02    6.6379354e+02    3.5428337e-04    3.5686364e-03    1.0072831e+01   -1.4610535e-13    0.0000000e+00    1.0759775e+03    7.8767545e+02    1.3660163e+00    3.2710308e-06    3.2948036e-05
  -3.3581771e+01    2.0269942e+00    2.0272106e+00    2.0265959e+00    6.8607185e+02    6.9844032e+02    6.6578300e+02    3.4990889e-04    3.5686364e-03    1.0198759e+01   -1.4610535e-13    0.0000000e+00    1.0767155e+03    7.8841343e+02    1.3656737e+00    3.2402181e-06    3.3045692e-05
  -3.3158758e+01    2.0700100e+00    2.0702121e+00    2.0697044e+00    6.8993958e+02    7.0206099e+02    6.6818293e+02    3.4449067e-04    3.5686364e-03    1.0359167e+01   -1.4610535e-13    0.0000000e+00    1.0776499e+03    7.8934781e+02    1.3652409e+00    3.2019545e-06    3.3169061e-05
  -3.2820348e+01    2.1065783e+00    2.1069397e+00    2.1062299e+00    6.9305384e+02    7.0492498e+02    6.7018449e+02    3.4019595e-04    3.5686364e-03    1.0489944e+01   -1.4610535e-13    0.0000000e+00    1.0784062e+03    7.9010411e+02    1.3648913e+00    3.1715008e-06    3.3268331e-05
  -3.2397335e+01    2.1516053e+00    2.1518394e+00    2.1512039e+00    6.9698511e+02    7.0861113e+02    6.7273126e+02    3.3487798e-04    3.5686364e-03    1.0656528e+01   -1.4610535e-13    0.0000000e+00    1.0793655e+03    7.9106340e+02    1.3644488e+00    3.1336098e-06    3.3392873e-05
  -3.2058924e+01    2.1899052e+00    2.1901148e+00    2.1881103e+00    7.0015201e+02    7.1152421e+02    6.7438940e+02    3.3066481e-04    3.5686364e-03    1.0792308e+01   -1.4610535e-13    0.0000000e+00    1.0801398e+03    7.9183772e+02    1.3640924e+00    3.1033520e-06    3.3491806e-05
  -3.1635912e+01    2.2371087e+00    2.2373185e+00    2.2365053e+00    7.0414769e+02    7.1526955e+02    6.7681857e+02    3.2544917e-04    3.5686364e-03    1.0965265e+01   -1.4610535e-13    0.0000000e+00    1.0811226e+03    7.9282050e+02    1.3636411e+00    3.0653129e-06    3.3611436e-05
  -3.1297501e+01    2.2773052e+00    2.2775435e+00    2.2766839e+00    7.0736507e+02    7.1822911e+02    6.7878778e+02    3.2131763e-04    3.5686365e-03    1.1106258e+01   -1.4610535e-13    0.0000000e+00    1.0819166e+03    7.9361451e+02    1.3632772e+00    3.0349251e-06    3.3706110e-05
  -3.0874489e+01    2.3267742e+00    2.3270181e+00    2.3264162e+00    7.1142633e+02    7.2204010e+02    6.8068284e+02    3.1620590e-04    3.5686365e-03    1.1285800e+01   -1.4610535e-13    0.0000000e+00    1.0829214e+03    7.9461928e+02    1.3628179e+00    2.9972335e-06    3.3825609e-05
  -3.0536078e+01    2.3688643e+00    2.3690869e+00    2.3683632e+00    7.1469272e+02    7.2504542e+02    6.8700490e+02    3.1215825e-04    3.5686363e-03    1.1432138e+01   -1.4610535e-13    0.0000000e+00    1.0837342e+03    7.9543208e+02    1.3624471e+00    2.9672752e-06    3.3921720e-05
  -3.0113065e+01    2.4206392e+00    2.4209551e+00    2.4202337e+00    7.1881589e+02    7.2891735e+02    6.8952310e+02    3.0715115e-04    3.5686362e-03    1.1618502e+01   -1.4610535e-13    0.0000000e+00    1.0847624e+03    7.9646028e+02    1.3619792e+00    2.9301209e-06    3.4043010e-05
  -2.9774655e+01    2.4648424e+00    2.4651665e+00    2.4643571e+00    7.2213323e+02    7.3196684e+02    6.9166561e+02    3.0318822e-04    3.5686362e-03    1.1770366e+01   -1.4610535e-13    0.0000000e+00    1.0855924e+03    7.9729031e+02    1.3616024e+00    2.9006085e-06    3.4140589e-05
  -2.9351642e+01    2.5189941e+00    2.5192740e+00    2.5186238e+00    7.2631590e+02    7.3589404e+02    6.9419832e+02    2.9828794e-04    3.5686362e-03    1.1963729e+01   -1.4610535e-13    0.0000000e+00    1.0866435e+03    7.9834141e+02    1.3611263e+00    2.8640135e-06    3.4263619e-05
  -2.9013232e+01    2.5655206e+00    2.5658114e+00    2.5650856e+00    7.2968254e+02    7.3898901e+02    6.9636080e+02    2.9441045e-04    3.5686360e-03    1.2121295e+01   -1.4610535e-13    0.0000000e+00    1.0874910e+03    7.9918891e+02    1.3607434e+00    2.8349556e-06    3.4362642e-05
  -2.8590219e+01    2.6224468e+00    2.6229352e+00    2.6220877e+00    7.3392536e+02    7.4298282e+02    6.9889762e+02    2.8961797e-04    3.5686343e-03    1.2321868e+01   -1.4610535e-13    0.0000000e+00    1.0885637e+03    8.0026161e+02    1.3602598e+00    2.7989374e-06    3.4487400e-05
  -2.8251809e+01    2.6709874e+00    2.6713311e+00    2.6704293e+00    7.3733728e+02    7.4611476e+02    7.0342657e+02    2.8582789e-04    3.5686333e-03    1.2485252e+01   -3.2418512e-14    3.3594381e-13    1.0894284e+03    8.0112631e+02    1.3598710e+00    2.7703468e-06    3.4587717e-05
  -2.7828796e+01    2.7304960e+00    2.7309031e+00    2.7299127e+00    7.4163913e+02    7.5016478e+02    7.0586191e+02    2.8114471e-04    3.5686321e-03    1.2693222e+01   -3.2418512e-14    0.0000000e+00    1.0905212e+03    8.0221910e+02    1.3593807e+00    2.7349219e-06    3.4714192e-05
  -2.7490386e+01    2.7819457e+00    2.7822003e+00    2.7794375e+00    7.4509682e+02    7.5333092e+02    7.0783686e+02    2.7744216e-04    3.5686315e-03    1.2862614e+01    8.1268325e-14    3.3594381e-13    1.0914027e+03    8.0310061e+02    1.3589863e+00    2.7068103e-06    3.4815848e-05
  -2.7219658e+01    2.8227699e+00    2.8231589e+00    2.8219017e+00    7.4787296e+02    7.5590609e+02    7.0956522e+02    2.7450880e-04    3.5686317e-03    1.3000063e+01    8.1268325e-14    0.0000000e+00    1.0921113e+03    8.0380924e+02    1.3586698e+00    2.6844727e-06    3.4897466e-05
  -2.6881247e+01    2.8734792e+00    2.8739307e+00    2.8727954e+00    7.5136519e+02    7.5919824e+02    7.1148350e+02    2.7087761e-04    3.5686319e-03    1.3174333e+01    3.0864200e-13    6.7188763e-13    1.0930045e+03    8.0470237e+02    1.3582717e+00    2.6567590e-06    3.5000138e-05
  -2.6458234e+01    2.9386465e+00    2.9389376e+00    2.9382146e+00    7.5576391e+02    7.6368161e+02    7.1386507e+02    2.6639484e-04    3.5686319e-03    1.3396025e+01    3.0864200e-13    0.0000000e+00    1.0941325e+03    8.0583038e+02    1.3577702e+00    2.6224496e-06    3.5129460e-05
  -2.6119824e+01    2.9936853e+00    2.9940069e+00    2.9924469e+00    7.5929862e+02    7.6731166e+02    7.1976690e+02    2.6285343e-04    3.5686319e-03    1.3576509e+01    3.0864200e-13    0.0000000e+00    1.0950402e+03    8.0673807e+02    1.3573676e+00    2.5952452e-06    3.5233380e-05
  -2.5849096e+01    3.0384724e+00    3.0388802e+00    3.0378096e+00    7.6213308e+02    7.7024037e+02    7.2161464e+02    2.6004958e-04    3.5686319e-03    1.3722891e+01    3.0864200e-13    0.0000000e+00    1.0957697e+03    8.0746765e+02    1.3570448e+00    2.5736374e-06    3.5316713e-05
  -2.5510686e+01    3.0945630e+00    3.0949846e+00    3.0940390e+00    7.6569941e+02    7.7395447e+02    7.2383252e+02    2.5658070e-04    3.5686319e-03    1.3908419e+01    3.0864200e-13    0.0000000e+00    1.0966887e+03    8.0838663e+02    1.3566389e+00    2.5468496e-06    3.5421563e-05
  -2.5239957e+01    3.1394316e+00    3.1401506e+00    3.1387925e+00    7.6855853e+02    7.7695249e+02    7.2554494e+02    2.5383534e-04    3.5686319e-03    1.4058846e+01    3.0864200e-13    0.0000000e+00    1.0974261e+03    8.0912405e+02    1.3563138e+00    2.5255811e-06    3.5505621e-05
  -2.4901547e+01    3.1968533e+00    3.1972843e+00    3.1963842e+00    7.7215152e+02    7.8071324e+02    7.2769941e+02    2.5043965e-04    3.5686319e-03    1.4249468e+01    3.0864200e-13    0.0000000e+00    1.0983544e+03    8.1005231e+02    1.3559055e+00    2.4992128e-06    3.5611255e-05
  -2.4630819e+01    3.2444855e+00    3.2448782e+00    3.2439730e+00    7.7503200e+02    7.8369030e+02    7.2947597e+02    2.4775329e-04    3.5686319e-03    1.4403974e+01    3.0864200e-13    0.0000000e+00    1.0990992e+03    8.1079715e+02    1.3555786e+00    2.4782877e-06    3.5695941e-05
  -2.4292409e+01    3.3039979e+00    3.3046329e+00    3.3036066e+00    7.7865365e+02    7.8749257e+02    7.3164227e+02    2.4443168e-04    3.5686319e-03    1.4599711e+01    3.0864200e-13    0.0000000e+00    1.1000363e+03    8.1173421e+02    1.3551681e+00    2.4523592e-06    3.5802417e-05
  -2.4021680e+01    3.3531309e+00    3.3539945e+00    3.3526572e+00    7.8155368e+02    7.9048181e+02    7.3342156e+02    2.4180454e-04    3.5686319e-03    1.4758333e+01    3.0864200e-13    0.0000000e+00    1.1007875e+03    8.1248545e+02    1.3548397e+00    2.4317820e-06    3.5887678e-05
  -2.3683270e+01    3.4147283e+00    3.4153427e+00    3.4139514e+00    7.8519777e+02    7.9428001e+02    7.3554068e+02    2.3855770e-04    3.5686319e-03    1.4959198e+01    4.2232884e-13    3.3594381e-13    1.1017320e+03    8.1342995e+02    1.3544277e+00    2.4062957e-06    3.5994814e-05
  -2.3412542e+01    3.4655617e+00    3.4661745e+00    3.4647473e+00    7.8811804e+02    7.9728585e+02    7.3730043e+02    2.3599021e-04    3.5686319e-03    1.5121949e+01    4.2232884e-13    0.0000000e+00    1.1024892e+03    8.1418709e+02    1.3540981e+00    2.3860787e-06    3.6080670e-05
  -2.3074132e+01    3.5291597e+00    3.5296368e+00    3.5286745e+00    7.9178245e+02    8.0111012e+02    7.4352322e+02    2.3281873e-04    3.5686319e-03    1.5327942e+01    4.2232884e-13    0.0000000e+00    1.1034398e+03    8.1513770e+02    1.3536851e+00    2.3610424e-06    3.6188393e-05
  -2.2803403e+01    3.5822526e+00    3.5827848e+00    3.5788864e+00    7.9471890e+02    8.0410990e+02    7.4499509e+02    2.3031136e-04    3.5686319e-03    1.5494815e+01    4.2232884e-13    0.0000000e+00    1.1042017e+03    8.1589965e+02    1.3533548e+00    2.3411795e-06    3.6274572e-05
  -2.2464993e+01    3.6474621e+00    3.6479357e+00    3.6464314e+00    7.9840389e+02    8.0797000e+02    7.4688650e+02    2.2721584e-04    3.5686319e-03    1.5705912e+01    4.2232884e-13    0.0000000e+00    1.1051580e+03    8.1685588e+02    1.3529412e+00    2.3165272e-06    3.6381522e-05
  -2.2194265e+01    3.7022538e+00    3.7026742e+00    3.7014087e+00    8.0135275e+02    8.1097602e+02    7.4839717e+02    2.2476928e-04    3.5686319e-03    1.5876867e+01    4.2232884e-13    0.0000000e+00    1.1059231e+03    8.1762100e+02    1.3526109e+00    2.2968030e-06    3.6464320e-05
  -2.1855855e+01    3.7696186e+00    3.7701334e+00    3.7692135e+00    8.0505186e+02    8.1484900e+02    7.5012116e+02    2.2175007e-04    3.5686319e-03    1.6093036e+01    4.2232884e-13    0.0000000e+00    1.1068828e+03    8.1858070e+02    1.3521975e+00    2.2723386e-06    3.6567036e-05
  -2.1585127e+01    3.8261698e+00    3.8266369e+00    3.8254134e+00    8.0801362e+02    8.1785799e+02    7.5150157e+02    2.1936489e-04    3.5686319e-03    1.6268017e+01    4.2232884e-13    0.0000000e+00    1.1076510e+03    8.1934888e+02    1.3518673e+00    2.2529387e-06    3.6648983e-05
  -2.1246716e+01    3.8955378e+00    3.8960980e+00    3.8949618e+00    8.1172274e+02    8.2173513e+02    7.5307412e+02    2.1642244e-04    3.5686319e-03    1.6489195e+01    6.4970251e-13    6.7188763e-13    1.1086121e+03    8.2031004e+02    1.3514550e+00    2.2289188e-06    3.6751127e-05
  -2.0975988e+01    3.9546105e+00    3.9550096e+00    3.9538591e+00    8.1469198e+02    8.2469904e+02    7.5436437e+02    2.1409909e-04    3.5686319e-03    1.6668132e+01    6.4970251e-13    0.0000000e+00    1.1093813e+03    8.2107919e+02    1.3511258e+00    2.2099008e-06    3.6832882e-05
  -2.0759405e+01    4.0009827e+00    4.0016864e+00    4.0001319e+00    8.1706651e+02    8.2714648e+02    7.6151151e+02    2.1226047e-04    3.5686319e-03    1.6812513e+01    6.4970251e-13    0.0000000e+00    1.1099962e+03    8.2169406e+02    1.3508631e+00    2.1948145e-06    3.6898252e-05
  -2.0488677e+01    4.0579687e+00    4.0587382e+00    4.0573005e+00    8.2003691e+02    8.3027572e+02    7.6322354e+02    2.0998667e-04    3.5686319e-03    1.6994564e+01    6.4970251e-13    0.0000000e+00    1.1107642e+03    8.2246213e+02    1.3505354e+00    2.1761182e-06    3.6980013e-05
  -2.0150267e+01    4.1320610e+00    4.1324055e+00    4.1315317e+00    8.2375776e+02    8.3405808e+02    7.6542348e+02    2.0718403e-04    3.5686319e-03    1.7224454e+01    6.4970251e-13    0.0000000e+00    1.1117254e+03    8.2342329e+02    1.3501262e+00    2.1530260e-06    3.7082426e-05
  -1.9879539e+01    4.1942102e+00    4.1945605e+00    4.1935904e+00    8.2673365e+02    8.3700830e+02    7.6728320e+02    2.0497283e-04    3.5686319e-03    1.7410268e+01    6.4970251e-13    0.0000000e+00    1.1124936e+03    8.2419155e+02    1.3497999e+00    2.1347578e-06    3.7164338e-05
  -1.9799479e+01    4.2122755e+00    4.2151336e+00    4.2060512e+00    8.2759587e+02    8.3797915e+02    7.6703564e+02    2.0432402e-04    3.5686319e-03    1.7465552e+01    6.4970251e-13    0.0000000e+00    1.1127160e+03    8.2441390e+02    1.3497055e+00    2.1293604e-06    3.7188061e-05
  -1.9655371e+01    4.2446159e+00    4.2458382e+00    4.2393510e+00    8.2914587e+02    8.3962021e+02    7.6722699e+02    2.0316333e-04    3.5686319e-03    1.7565335e+01    6.4970251e-13    0.0000000e+00    1.1131152e+03    8.2481308e+02    1.3495363e+00    2.1196956e-06    3.7230716e-05
  -1.9591322e+01    4.2590651e+00    4.2601170e+00    4.2552648e+00    8.2983540e+02    8.4035390e+02    7.6744827e+02    2.0264948e-04    3.5686319e-03    1.7609874e+01    6.4970251e-13    0.0000000e+00    1.1132926e+03    8.2499053e+02    1.3494611e+00    2.1154140e-06    3.7249696e-05
  -1.9447214e+01    4.2915773e+00    4.2928906e+00    4.2909948e+00    8.3138608e+02    8.4203206e+02    7.6750029e+02    2.0150011e-04    3.5686319e-03    1.7710322e+01    6.4970251e-13    0.0000000e+00    1.1136915e+03    8.2538946e+02    1.3492922e+00    2.1058303e-06    3.7292378e-05
  -1.9367154e+01    4.3099185e+00    4.3123503e+00    4.3092303e+00    8.3224833e+02    8.4297455e+02    7.6802560e+02    2.0086476e-04    3.5686319e-03    1.7766341e+01    6.4970251e-13    0.0000000e+00    1.1139133e+03    8.2561122e+02    1.3491984e+00    2.1005284e-06    3.7316109e-05
  -1.9295100e+01    4.3263619e+00    4.3291974e+00    4.3255362e+00    8.3302410e+02    8.4382836e+02    7.6808231e+02    2.0029476e-04    3.5686319e-03    1.7816900e+01    6.4970251e-13    0.0000000e+00    1.1141128e+03    8.2581069e+02    1.3491140e+00    2.0957680e-06    3.7337460e-05
  -1.9182516e+01    4.3521887e+00    4.3538681e+00    4.3515972e+00    8.3423603e+02    8.4516217e+02    7.6809846e+02    1.9940883e-04    3.5686319e-03    1.7896057e+01    6.4970251e-13    0.0000000e+00    1.1144243e+03    8.2612224e+02    1.3489824e+00    2.0883647e-06    3.7370811e-05
  -1.9069931e+01    4.3781241e+00    4.3787714e+00    4.3774779e+00    8.3544827e+02    8.4649208e+02    7.6810176e+02    1.9852771e-04    3.5686319e-03    1.7975485e+01    6.4970251e-13    0.0000000e+00    1.1147359e+03    8.2643377e+02    1.3488508e+00    2.0809955e-06    3.7404170e-05
  -1.8957347e+01    4.4041854e+00    4.4046882e+00    4.4034623e+00    8.3666052e+02    8.4781856e+02    7.6813478e+02    1.9765138e-04    3.5686319e-03    1.8055183e+01    6.4970251e-13    0.0000000e+00    1.1150471e+03    8.2674505e+02    1.3487195e+00    2.0736606e-06    3.7437530e-05
  -1.8844762e+01    4.4301974e+00    4.4306975e+00    4.4295827e+00    8.3787242e+02    8.4914316e+02    7.6943797e+02    1.9677988e-04    3.5686319e-03    1.8135146e+01    6.4970251e-13    0.0000000e+00    1.1153578e+03    8.2705575e+02    1.3485885e+00    2.0663596e-06    3.7470882e-05
  -1.8766579e+01    4.4482537e+00    4.4487224e+00    4.4478576e+00    8.3871414e+02    8.5006107e+02    7.6972687e+02    1.9617748e-04    3.5686319e-03    1.8190833e+01    8.7707619e-13    2.9081991e-12    1.1155733e+03    8.2727123e+02    1.3484977e+00    2.0613097e-06    3.7494047e-05
  -1.8668849e+01    4.4709120e+00    4.4713225e+00    4.4705129e+00    8.3976660e+02    8.5120601e+02    7.7008969e+02    1.9542784e-04    3.5686319e-03    1.8260611e+01    8.7707619e-13    0.0000000e+00    1.1158427e+03    8.2754059e+02    1.3483842e+00    2.0550218e-06    3.7523011e-05
  -1.8546687e+01    4.4990180e+00    4.4996104e+00    4.4985895e+00    8.4108213e+02    8.5263734e+02    7.7054488e+02    1.9449606e-04    3.5686319e-03    1.8348093e+01    8.7707619e-13    0.0000000e+00    1.1161792e+03    8.2787710e+02    1.3482426e+00    2.0472004e-06    3.7559214e-05
  -1.8500000e+01    4.5113129e+00    4.5140759e+00    4.5100557e+00    8.4158471e+02    8.5318830e+02    7.7051484e+02    1.9414097e-04    3.5686319e-03    1.8381652e+01    8.7707619e-13    0.0000000e+00    1.1163077e+03    8.2800561e+02    1.3481886e+00    2.0442168e-06    3.7573045e-05
  -1.8377838e+01    4.5390745e+00    4.5395181e+00    4.5383608e+00    8.4289945e+02    8.5462228e+02    7.7066736e+02    1.9321742e-04    3.5686319e-03    1.8469514e+01    8.7707619e-13    0.0000000e+00    1.1166438e+03    8.2834168e+02    1.3480473e+00    2.0364549e-06    3.7609225e-05
  -1.8280108e+01    4.5629001e+00    4.5634242e+00    4.5623346e+00    8.4395101e+02    8.5577269e+02    7.7071781e+02    1.9248244e-04    3.5686319e-03    1.8540038e+01    8.7707619e-13    0.0000000e+00    1.1169125e+03    8.2861040e+02    1.3479344e+00    2.0302723e-06    3.7638162e-05
  -1.8157946e+01    4.5914739e+00    4.5919521e+00    4.5910529e+00    8.4526536e+02    8.5720955e+02    7.7090105e+02    1.9156911e-04    3.5686319e-03    1.8628430e+01    8.7707619e-13    0.0000000e+00    1.1172482e+03    8.2894608e+02    1.3477935e+00    2.0225840e-06    3.7674330e-05
  -1.8060217e+01    4.6155676e+00    4.6164311e+00    4.6140665e+00    8.4631582e+02    8.5836838e+02    7.7097585e+02    1.9084247e-04    3.5686319e-03    1.8699359e+01    8.7707619e-13    0.0000000e+00    1.1175161e+03    8.2921402e+02    1.3476812e+00    2.0164610e-06    3.7703235e-05
  -1.7938055e+01    4.6443790e+00    4.6451995e+00    4.6439160e+00    8.4762803e+02    8.5980230e+02    7.7120707e+02    1.8993939e-04    3.5686319e-03    1.8788267e+01    8.7707619e-13    0.0000000e+00    1.1178501e+03    8.2954796e+02    1.3475412e+00    2.0088447e-06    3.7739341e-05
  -1.7840325e+01    4.6686581e+00    4.6693293e+00    4.6680191e+00    8.4867638e+02    8.6094464e+02    7.7135531e+02    1.8922111e-04    3.5686319e-03    1.8859586e+01    1.1044499e-12    2.3265593e-12    1.1181165e+03    8.2981441e+02    1.3474296e+00    2.0027808e-06    3.7768187e-05
  -1.7718163e+01    4.6977018e+00    4.6984191e+00    4.6969881e+00    8.4998688e+02    8.6236708e+02    7.7165861e+02    1.8832829e-04    3.5686319e-03    1.8948995e+01    1.1044499e-12    0.0000000e+00    1.1184494e+03    8.3014729e+02    1.3472903e+00    1.9952379e-06    3.7804245e-05
  -1.7620434e+01    4.7221969e+00    4.7227572e+00    4.7215812e+00    8.5103344e+02    8.6350603e+02    7.7183778e+02    1.8761838e-04    3.5686319e-03    1.9020694e+01    1.1044499e-12    0.0000000e+00    1.1187151e+03    8.3041302e+02    1.3471792e+00    1.9892342e-06    3.7833040e-05
  -1.7498272e+01    4.7514548e+00    4.7521641e+00    4.7501164e+00    8.5234098e+02    8.6492533e+02    7.7216708e+02    1.8673592e-04    3.5686319e-03    1.9110581e+01    1.3318235e-12    1.8612474e-12    1.1190469e+03    8.3074484e+02    1.3470405e+00    1.9817644e-06    3.7869015e-05
  -1.7303330e+01    4.7998684e+00    4.8005761e+00    4.7979013e+00    8.5442127e+02    8.6718857e+02    7.3508874e+02    1.8534025e-04    3.5686319e-03    1.9254490e+01    6.4970251e-13   -3.4990988e-12    1.1195744e+03    8.3127234e+02    1.3468203e+00    1.9699323e-06    3.7926246e-05
  -1.7207403e+01    4.8236499e+00    4.8241988e+00    4.8209187e+00    8.5544089e+02    8.6829867e+02    7.0844951e+02    1.8465897e-04    3.5686319e-03    1.9325527e+01    8.7707619e-13    2.3702830e-12    1.1198326e+03    8.3153050e+02    1.3467126e+00    1.9641466e-06    3.7954296e-05
  -1.7111501e+01    4.8474326e+00    4.8480956e+00    4.8449909e+00    8.5645808e+02    8.6940606e+02    6.9822538e+02    1.8398146e-04    3.5686319e-03    1.9396693e+01    2.3614444e-11    2.3708923e-10    1.1200896e+03    8.3178750e+02    1.3466055e+00    1.9583870e-06    3.7982277e-05
  -1.7014184e+01    4.8715499e+00    4.8725260e+00    4.8690533e+00    8.5748817e+02    8.7052577e+02    6.7467322e+02    1.8329760e-04    3.5686319e-03    1.9469059e+01    2.4069191e-11    4.6728330e-12    1.1203493e+03    8.3204717e+02    1.3464973e+00    1.9525677e-06    3.8010611e-05
  -1.7000000e+01    4.8761301e+00    4.8806269e+00    4.8586498e+00    8.5763692e+02    8.7069066e+02    6.6956658e+02    1.8319800e-04    3.5686319e-03    1.9479644e+01    2.4296565e-11    1.6030747e-11    1.1203867e+03    8.3208466e+02    1.3464817e+00    1.9517177e-06    3.8014700e-05
  -1.6899511e+01    4.9001157e+00    4.9022520e+00    4.8974179e+00    8.5869940e+02    8.7184198e+02    6.5110820e+02    1.8249628e-04    3.5686321e-03    1.9554547e+01    3.0208280e-11    5.8829408e-11    1.1206545e+03    8.3235240e+02    1.3463702e+00    1.9457394e-06    3.8043926e-05
  -1.6795747e+01    4.9261411e+00    4.9274110e+00    4.9244193e+00    8.5979498e+02    8.7295898e+02    6.4882000e+02    1.8177590e-04    3.5686323e-03    1.9632043e+01    6.3632211e-11    3.2211524e-10    1.1209304e+03    8.3262838e+02    1.3462554e+00    1.9395984e-06    3.8074061e-05
  -1.6687142e+01    4.9531223e+00    4.9540291e+00    4.9512792e+00    8.6093979e+02    8.7417812e+02    6.4316212e+02    1.8102651e-04    3.5686328e-03    1.9713316e+01    1.6663249e-10    9.4839735e-10    1.1212188e+03    8.3291676e+02    1.3461355e+00    1.9332042e-06    3.8105551e-05
  -1.6588095e+01    4.9786426e+00    4.9798541e+00    4.9771759e+00    8.6198128e+02    8.7522746e+02    6.3370004e+02    1.8034697e-04    3.5686336e-03    1.9787600e+01    4.2356474e-10    2.5940361e-09    1.1214812e+03    8.3317922e+02    1.3460264e+00    1.9273993e-06    3.8134197e-05
  -1.6467915e+01    5.0080539e+00    5.0088422e+00    5.0062804e+00    8.6324319e+02    8.7652145e+02    6.3119519e+02    1.7952786e-04    3.5686350e-03    1.9877890e+01    1.3539778e-09    7.7418478e-09    1.1217992e+03    8.3349733e+02    1.3458942e+00    1.9203965e-06    3.8168907e-05
  -1.6342176e+01    5.0414232e+00    5.0430061e+00    5.0408333e+00    8.6456077e+02    8.7784888e+02    6.1865258e+02    1.7867675e-04    3.5686372e-03    1.9972588e+01    3.9942409e-09    2.0997834e-08    1.1221313e+03    8.3382956e+02    1.3457562e+00    1.9131119e-06    3.8205147e-05
  -1.6241584e+01    5.0668963e+00    5.0676707e+00    5.0653542e+00    8.6561019e+02    8.7892926e+02    6.1249392e+02    1.7800031e-04    3.5686398e-03    2.0048503e+01    8.5044252e-09    4.4836487e-08    1.1223956e+03    8.3409394e+02    1.3456465e+00    1.9073130e-06    3.8234008e-05
  -1.6161110e+01    5.0877611e+00    5.0886470e+00    5.0866109e+00    8.6644649e+02    8.7980033e+02    6.0778405e+02    1.7746202e-04    3.5686426e-03    2.0109331e+01    1.4640559e-08    7.6250395e-08    1.1226059e+03    8.3430448e+02    1.3455591e+00    1.9026924e-06    3.8257007e-05
  -1.6060519e+01    5.1133896e+00    5.1142827e+00    5.1121361e+00    8.6749152e+02    8.8091119e+02    6.0163902e+02    1.7679277e-04    3.5686466e-03    2.0185478e+01    2.6522879e-08    1.1812412e-07    1.1228688e+03    8.3456760e+02    1.3454498e+00    1.8969446e-06    3.8285745e-05
  -1.5980045e+01    5.1340322e+00    5.1350335e+00    5.1327656e+00    8.6832631e+02    8.8178100e+02    5.8997011e+02    1.7626009e-04    3.5686505e-03    2.0246503e+01    4.0276940e-08    1.7091424e-07    1.1230791e+03    8.3477812e+02    1.3453624e+00    1.8923659e-06    3.8308702e-05
  -1.5835193e+01    5.1714254e+00    5.1725676e+00    5.1705936e+00    8.6982604e+02    8.8334366e+02    5.8327969e+02    1.7530813e-04    3.5686590e-03    2.0356494e+01    7.9446604e-08    2.7041118e-07    1.1234576e+03    8.3515707e+02    1.3452052e+00    1.8841761e-06    3.8349948e-05
  -1.5770814e+01    5.1880096e+00    5.1892469e+00    5.1871712e+00    8.7049187e+02    8.8404054e+02    5.8387808e+02    1.7488760e-04    3.5686634e-03    2.0405468e+01    1.0457640e-07    3.9034286e-07    1.1236259e+03    8.3532563e+02    1.3451352e+00    1.8805553e-06    3.8368258e-05
  -1.5690341e+01    5.2084563e+00    5.2096627e+00    5.2074252e+00    8.7132434e+02    8.8490471e+02    5.8184228e+02    1.7436406e-04    3.5686690e-03    2.0466770e+01    1.4451390e-07    4.9628166e-07    1.1238364e+03    8.3553642e+02    1.3450477e+00    1.8760461e-06    3.8391152e-05
  -1.5589749e+01    5.2340463e+00    5.2347057e+00    5.2333839e+00    8.7236389e+02    8.8597560e+02    5.8717835e+02    1.7371355e-04    3.5686765e-03    2.0543455e+01    2.0781360e-07    6.2927272e-07    1.1240993e+03    8.3579977e+02    1.3449385e+00    1.8704404e-06    3.8419743e-05
  -1.5464009e+01    5.2653396e+00    5.2658614e+00    5.2647760e+00    8.7366163e+02    8.8726014e+02    5.9666946e+02    1.7290631e-04    3.5686860e-03    2.0639420e+01    3.1378087e-07    8.4275055e-07    1.1244273e+03    8.3612829e+02    1.3448023e+00    1.8634796e-06    3.8455437e-05
  -1.5306834e+01    5.3040662e+00    5.3047211e+00    5.3035902e+00    8.7528162e+02    8.8882244e+02    5.9201685e+02    1.7190542e-04    3.5686983e-03    2.0759661e+01    4.9863203e-07    1.1760870e-06    1.1248354e+03    8.3653715e+02    1.3446330e+00    1.8548405e-06    3.8499997e-05
  -1.5181094e+01    5.3395678e+00    5.3416096e+00    5.3388271e+00    8.7657240e+02    8.9013041e+02    5.8659412e+02    1.7111222e-04    3.5687086e-03    2.0855954e+01    7.1550036e-07    1.7247391e-06    1.1251597e+03    8.3686202e+02    1.3444985e+00    1.8479849e-06    3.8535501e-05
  -1.5024116e+01    5.3781655e+00    5.3784433e+00    5.3773113e+00    8.7818010e+02    8.9177499e+02    5.9557433e+02    1.7013062e-04    3.5687216e-03    2.0976363e+01    1.0812346e-06    2.3298297e-06    1.1255633e+03    8.3726641e+02    1.3443312e+00    1.8394916e-06    3.8579725e-05
  -1.4898532e+01    5.4143503e+00    5.4157236e+00    5.4135787e+00    8.7946217e+02    8.9297758e+02    5.9769641e+02    1.6935202e-04    3.5687328e-03    2.1072869e+01    1.4722029e-06    3.1132230e-06    1.1258854e+03    8.3758911e+02    1.3441977e+00    1.8327469e-06    3.8614990e-05
  -1.4798066e+01    5.4417626e+00    5.4426035e+00    5.4410277e+00    8.8048444e+02    8.9393940e+02    6.0423620e+02    1.6873394e-04    3.5687423e-03    2.1150115e+01    1.8930970e-06    4.1893970e-06    1.1261424e+03    8.3784663e+02    1.3440913e+00    1.8273875e-06    3.8643105e-05
  -1.4674317e+01    5.4739786e+00    5.4748880e+00    5.4728884e+00    8.8174077e+02    8.9508361e+02    6.0864424e+02    1.6797850e-04    3.5687541e-03    2.1245302e+01    2.5827100e-06    5.5726909e-06    1.1264581e+03    8.3816308e+02    1.3439606e+00    1.8208325e-06    3.8677660e-05
  -1.4575318e+01    5.5006972e+00    5.5014687e+00    5.5000590e+00    8.8274321e+02    8.9599472e+02    6.0955792e+02    1.6737827e-04    3.5687641e-03    2.1321549e+01    3.3129117e-06    7.3758550e-06    1.1267100e+03    8.3841555e+02    1.3438563e+00    1.8156190e-06    3.8705230e-05
  -1.4451725e+01    5.5329598e+00    5.5335321e+00    5.5322472e+00    8.8399161e+02    8.9711985e+02    6.1022666e+02    1.6663456e-04    3.5687765e-03    2.1416784e+01    4.6004788e-06    1.0417819e-05    1.1270230e+03    8.3872921e+02    1.3437269e+00    1.8091544e-06    3.8739566e-05
  -1.4352851e+01    5.5595598e+00    5.5602434e+00    5.5588949e+00    8.8498660e+02    8.9801584e+02    6.0820614e+02    1.6604390e-04    3.5687870e-03    2.1493034e+01    6.1180651e-06    1.5348656e-05    1.1272716e+03    8.3897846e+02    1.3436240e+00    1.8040141e-06    3.8766931e-05
  -1.4229259e+01    5.5914280e+00    5.5923147e+00    5.5902461e+00    8.8622747e+02    8.9913231e+02    6.0846091e+02    1.6531098e-04    3.5688002e-03    2.1588404e+01    9.3740350e-06    2.6344340e-05    1.1275812e+03    8.3928880e+02    1.3434961e+00    1.7976311e-06    3.8801059e-05
  -1.4088342e+01    5.6285264e+00    5.6291802e+00    5.6279877e+00    8.8763815e+02    9.0044808e+02    6.1026698e+02    1.6448269e-04    3.5688156e-03    2.1697211e+01    1.9397143e-05    7.1127775e-05    1.1279331e+03    8.3964159e+02    1.3433507e+00    1.7904111e-06    3.8839859e-05
  -1.3975608e+01    5.6597496e+00    5.6610276e+00    5.6590011e+00    8.8876154e+02    9.0171491e+02    6.1581330e+02    1.6382612e-04    3.5688281e-03    2.1784244e+01    5.4956425e-05    3.1542767e-04    1.1282133e+03    8.3992254e+02    1.3432350e+00    1.7846812e-06    3.8870751e-05
  -1.3834872e+01    5.6963344e+00    5.6968106e+00    5.6957259e+00    8.9016051e+02    9.0313905e+02    6.2522978e+02    1.6301351e-04    3.5688438e-03    2.1892933e+01    1.4087286e-03    9.6192398e-03    1.1285622e+03    8.4027227e+02    1.3430911e+00    1.7775835e-06    3.8909199e-05
  -1.3722283e+01    5.7276061e+00    5.7286021e+00    5.7268971e+00    8.9127967e+02    9.0427822e+02    6.2982416e+02    1.6236897e-04    3.5688571e-03    2.1979921e+01    1.5440149e-02    1.2462547e-01    1.1288414e+03    8.4055218e+02    1.3429760e+00    1.7719500e-06    3.8939901e-05
  -1.3581745e+01    5.7642912e+00    5.7646452e+00    5.7637881e+00    8.9267760e+02    9.0604951e+02    6.3694244e+02    1.6157168e-04    3.5688735e-03    2.2088485e+01    5.0675607e-02    2.5071778e-01    1.1291894e+03    8.4090097e+02    1.3428328e+00    1.7649734e-06    3.8978052e-05
  -1.3469314e+01    5.7956997e+00    5.7976078e+00    5.7949647e+00    8.9380054e+02    9.2800592e+02    6.3898645e+02    1.6093973e-04    3.5688872e-03    2.2175303e+01    1.1098768e-01    5.3643795e-01    1.1294681e+03    8.4118017e+02    1.3427184e+00    1.7594286e-06    3.9008257e-05
  -1.3328977e+01    5.8325393e+00    5.8332623e+00    5.8318980e+00    8.9520376e+02    9.3632585e+02    6.3455054e+02    1.6015790e-04    3.5689045e-03    2.2283662e+01    2.0799676e-01    6.9125660e-01    1.1298156e+03    8.4152819e+02    1.3425761e+00    1.7525488e-06    3.9045550e-05
  -1.3216707e+01    5.8640479e+00    5.8652817e+00    5.8633334e+00    8.9632084e+02    9.4899787e+02    6.3669492e+02    1.5953803e-04    3.5689196e-03    2.2370337e+01    2.8518766e-01    6.8754805e-01    1.1300929e+03    8.4180590e+02    1.3424625e+00    1.7470824e-06    3.9075126e-05
  -1.3076564e+01    5.9003211e+00    5.9005476e+00    5.8994374e+00    8.9770812e+02    9.5627153e+02    6.4205786e+02    1.5877166e-04    3.5689389e-03    2.2478438e+01    3.7905433e-01    6.6978831e-01    1.1304376e+03    8.4215118e+02    1.3423215e+00    1.7403131e-06    3.9111780e-05
  -1.2964449e+01    5.9323109e+00    5.9334687e+00    5.9316419e+00    8.9880817e+02    9.6592824e+02    6.4620518e+02    1.5816430e-04    3.5689553e-03    2.2564860e+01    4.4111270e-01    5.5352416e-01    1.1307115e+03    8.4242565e+02    1.3422092e+00    1.7349353e-06    3.9140791e-05
  -1.2824497e+01    5.9685360e+00    5.9690257e+00    5.9675427e+00    9.0017617e+02    9.7465147e+02    6.4974082e+02    1.5741307e-04    3.5689763e-03    2.2672680e+01    5.1943872e-01    5.5966665e-01    1.1310524e+03    8.4276739e+02    1.3420695e+00    1.7282783e-06    3.9176895e-05
  -1.2796507e+01    5.9789940e+00    5.9877940e+00    5.9765901e+00    9.0044909e+02    9.7592067e+02    6.5084621e+02    1.5726349e-04    3.5689810e-03    2.2694276e+01    5.3608909e-01    5.9486328e-01    1.1311207e+03    8.4283582e+02    1.3420415e+00    1.7269505e-06    3.9184076e-05
  -1.2663116e+01    6.0151038e+00    6.0161205e+00    6.0132464e+00    9.0174816e+02    9.8391959e+02    6.5706006e+02    1.5655685e-04    3.5690043e-03    2.2796858e+01    6.3576887e-01    7.4727523e-01    1.1314459e+03    8.4316177e+02    1.3419084e+00    1.7206792e-06    3.9218223e-05
  -1.2594781e+01    6.0335168e+00    6.0347013e+00    6.0316274e+00    9.0241291e+02    9.8809178e+02    6.6114033e+02    1.5619706e-04    3.5690158e-03    2.2849443e+01    6.8869634e-01    7.7452331e-01    1.1316115e+03    8.4332777e+02    1.3418407e+00    1.7174840e-06    3.9235677e-05
  -1.2402587e+01    6.0846719e+00    6.0856481e+00    6.0841015e+00    9.0427535e+02    1.0138417e+03    6.6794985e+02    1.5519629e-04    3.5690496e-03    2.2997004e+01    8.5534017e-01    8.6706173e-01    1.1320748e+03    8.4379197e+02    1.3416515e+00    1.7085884e-06    3.9284512e-05
  -1.2269119e+01    6.1197720e+00    6.1202183e+00    6.1191882e+00    9.0556026e+02    1.0374072e+03    6.7767427e+02    1.5451054e-04    3.5690740e-03    2.3099227e+01    9.7393063e-01    8.8853198e-01    1.1323942e+03    8.4411204e+02    1.3415212e+00    1.7024854e-06    3.9318160e-05
  -1.2162345e+01    6.1498319e+00    6.1517532e+00    6.1490338e+00    9.0658628e+02    1.0678291e+03    6.8110227e+02    1.5396689e-04    3.5690953e-03    2.3180927e+01    1.0811815e+00    1.0044632e+00    1.1326505e+03    8.4436882e+02    1.3414168e+00    1.6976445e-06    3.9345007e-05
  -1.2028877e+01    6.1850683e+00    6.1861051e+00    6.1843151e+00    9.0786994e+02    1.2743382e+03    6.8868118e+02    1.5329373e-04    3.5691209e-03    2.3282889e+01    1.2388296e+00    1.1811691e+00    1.1329701e+03    8.4468874e+02    1.3412870e+00    1.6916557e-06    3.9378566e-05
  -1.1958493e+01    6.2062813e+00    6.2122900e+00    6.2035151e+00    9.0855400e+02    1.5846217e+03    6.8993594e+02    1.5294177e-04    3.5691364e-03    2.3336571e+01    1.3612916e+00    1.7399096e+00    1.1331412e+03    8.4485996e+02    1.3412178e+00    1.6885392e-06    3.9396455e-05
  -1.1893576e+01    6.2244318e+00    6.2363020e+00    6.2226683e+00    9.0921596e+02    2.6060426e+03    6.9252733e+02    1.5261849e-04    3.5691502e-03    2.3386093e+01    1.5894666e+00    3.5149043e+00    1.1333048e+03    8.4502331e+02    1.3411521e+00    1.6857416e-06    3.9413743e-05
  -1.1758243e+01    6.2621808e+00    6.2696381e+00    6.2600320e+00    9.1063885e+02    2.5685562e+03    7.0399001e+02    1.5195121e-04    3.5691925e-03    2.3489069e+01    2.2443607e+00    4.8391191e+00    1.1336628e+03    8.4537970e+02    1.3410102e+00    1.6800335e-06    3.9450872e-05
  -1.1681681e+01    6.2839751e+00    6.2968511e+00    6.2815610e+00    9.1151827e+02    2.6153072e+03    7.1636400e+02    1.5157661e-04    3.5692249e-03    2.3547332e+01    2.8944196e+00    8.4906284e+00    1.1338830e+03    8.4559913e+02    1.3409227e+00    1.6769930e-06    3.9473848e-05
  -1.1565297e+01    6.3183937e+00    6.3359457e+00    6.3142750e+00    9.1297644e+02    2.6766188e+03    7.2805660e+02    1.5101220e-04    3.5692984e-03    2.3635828e+01    4.3529138e+00    1.2531715e+01    1.1342510e+03    8.4596550e+02    1.3407770e+00    1.6726964e-06    3.9511913e-05
  -1.1467703e+01    6.3477901e+00    6.3615976e+00    6.3419088e+00    9.1428056e+02    2.6567506e+03    7.5804734e+02    1.5054303e-04    3.5693852e-03    2.3710066e+01    5.9052563e+00    1.5906201e+01    1.1345886e+03    8.4630174e+02    1.3406431e+00    1.6693294e-06    3.9546058e-05
  -1.1374157e+01    6.3759254e+00    6.3804747e+00    6.3690780e+00    9.1552010e+02    2.6649889e+03    8.0261223e+02    1.5009693e-04    3.5694648e-03    2.3781065e+01    7.3694327e+00    1.5651946e+01    1.1349076e+03    8.4661868e+02    1.3405180e+00    1.6660932e-06    3.9578358e-05
  -1.1255913e+01    6.4113395e+00    6.4148597e+00    6.4052670e+00    9.1707501e+02    2.6694789e+03    8.0328967e+02    1.4953834e-04    3.5695319e-03    2.3870347e+01    9.1834517e+00    1.5341327e+01    1.1352852e+03    8.4699116e+02    1.3403743e+00    1.6620489e-06    3.9619085e-05
  -1.1194489e+01    6.4299560e+00    6.4344254e+00    6.4251023e+00    9.1789974e+02    2.6672169e+03    8.0366705e+02    1.4924997e-04    3.5695566e-03    2.3916633e+01    1.0185458e+01    1.6312961e+01    1.1354759e+03    8.4717816e+02    1.3403036e+00    1.6599975e-06    3.9640549e-05
  -1.1081047e+01    6.4638204e+00    6.4672890e+00    6.4591607e+00    9.1935628e+02    2.6749566e+03    8.0436741e+02    1.4872238e-04    3.5695925e-03    2.4001718e+01    1.1801450e+01    1.4245021e+01    1.1358095e+03    8.4750426e+02    1.3401814e+00    1.6561240e-06    3.9678685e-05
  -1.0968592e+01    6.4974589e+00    6.5012762e+00    6.4916737e+00    9.2081308e+02    2.6777379e+03    8.0483349e+02    1.4820450e-04    3.5696184e-03    2.4085763e+01    1.3464898e+01    1.4792103e+01    1.1361342e+03    8.4782109e+02    1.3400636e+00    1.6523593e-06    3.9716783e-05
  -1.0899376e+01    6.5179753e+00    6.5240235e+00    6.5121960e+00    9.2168179e+02    2.6774517e+03    8.0509526e+02    1.4788782e-04    3.5696318e-03    2.4137430e+01    1.4391218e+01    1.3383172e+01    1.1363280e+03    8.4800996e+02    1.3399937e+00    1.6499816e-06    3.9739459e-05
  -1.0749862e+01    6.5625278e+00    6.5696559e+00    6.5561681e+00    9.2358938e+02    2.6825851e+03    8.0553650e+02    1.4721186e-04    3.5696630e-03    2.4248474e+01    1.6545318e+01    1.4407281e+01    1.1367478e+03    8.4841947e+02    1.3398418e+00    1.6450556e-06    3.9789382e-05
  -1.0661650e+01    6.5889262e+00    6.5942172e+00    6.5817446e+00    9.2473302e+02    2.6844380e+03    8.0571790e+02    1.4681703e-04    3.5696831e-03    2.4313822e+01    1.7899558e+01    1.5352198e+01    1.1369968e+03    8.4866314e+02    1.3397504e+00    1.6422300e-06    3.9819237e-05
  -1.0563708e+01    6.6178839e+00    6.6212435e+00    6.6101910e+00    9.2595932e+02    2.6848872e+03    8.0716361e+02    1.4638240e-04    3.5697053e-03    2.4386165e+01    1.9252842e+01    1.3817112e+01    1.1372641e+03    8.4892542e+02    1.3396514e+00    1.6390246e-06    3.9851255e-05
  -1.0462299e+01    6.6478889e+00    6.6483526e+00    6.6395921e+00    9.2723678e+02    2.6858900e+03    8.0778927e+02    1.4593655e-04    3.5697291e-03    2.4460829e+01    2.0699871e+01    1.4269238e+01    1.1375408e+03    8.4919804e+02    1.3395471e+00    1.6357733e-06    3.9884533e-05
  -1.0375967e+01    6.6730041e+00    6.6797584e+00    6.6696982e+00    9.2826856e+02    2.6852281e+03    8.0833103e+02    1.4556021e-04    3.5697453e-03    2.4524183e+01    2.1735872e+01    1.2000310e+01    1.1377629e+03    8.4941734e+02    1.3394628e+00    1.6329337e-06    3.9911542e-05
  -1.0281628e+01    6.6997924e+00    6.7010826e+00    6.6895311e+00    9.2931856e+02    2.6889257e+03    8.0894476e+02    1.4515251e-04    3.5697630e-03    2.4593188e+01    2.2612793e+01    9.2954063e+00    1.1379941e+03    8.4964626e+02    1.3393740e+00    1.6296850e-06    3.9938946e-05
  -1.0173267e+01    6.7302122e+00    6.7312016e+00    6.7245150e+00    9.3048090e+02    2.6912942e+03    8.0966819e+02    1.4468890e-04    3.5697786e-03    2.4672098e+01    2.3482948e+01    8.0301566e+00    1.1382484e+03    8.4989840e+02    1.3392758e+00    1.6259153e-06    3.9969261e-05
  -1.0051177e+01    6.7637301e+00    6.7659310e+00    6.7582707e+00    9.3170547e+02    2.6915678e+03    8.1046931e+02    1.4417233e-04    3.5697905e-03    2.4760580e+01    2.4186035e+01    5.7587347e+00    1.1385164e+03    8.5016449e+02    1.3391719e+00    1.6215482e-06    4.0001040e-05
  -9.9808389e+00    6.7828760e+00    6.7864084e+00    6.7802464e+00    9.3238400e+02    2.6896773e+03    8.1090570e+02    1.4387726e-04    3.5697948e-03    2.4811390e+01    2.4501004e+01    4.4779399e+00    1.1386641e+03    8.5031120e+02    1.3391146e+00    1.6190084e-06    4.0018671e-05
  -9.8542307e+00    6.8170775e+00    6.8216710e+00    6.8146346e+00    9.3358281e+02    2.6905808e+03    8.1162197e+02    1.4335179e-04    3.5698011e-03    2.4902382e+01    2.5022608e+01    4.1198294e+00    1.1389248e+03    8.5057031e+02    1.3390131e+00    1.6144606e-06    4.0049832e-05
  -9.7979604e+00    6.8323226e+00    6.8367149e+00    6.8313658e+00    9.3411389e+02    2.6962893e+03    8.1191374e+02    1.4311982e-04    3.5698033e-03    2.4942760e+01    2.5255517e+01    4.1391067e+00    1.1390393e+03    8.5068424e+02    1.3389683e+00    1.6124598e-06    4.0063638e-05
  -9.6397002e+00    6.8741049e+00    6.8767066e+00    6.8725365e+00    9.3554039e+02    2.6918786e+03    8.1264679e+02    1.4247616e-04    3.5698075e-03    2.5055473e+01    2.5725016e+01    2.9666294e+00    1.1393481e+03    8.5099187e+02    1.3388472e+00    1.6067545e-06    4.0100597e-05
  -9.5693623e+00    6.8928975e+00    6.8941690e+00    6.8922476e+00    9.3617657e+02    2.6975458e+03    8.1294577e+02    1.4219314e-04    3.5698090e-03    2.5105353e+01    2.5961009e+01    3.3551364e+00    1.1394836e+03    8.5112690e+02    1.3387940e+00    1.6042796e-06    4.0117103e-05
  -9.4814400e+00    6.9159866e+00    6.9163909e+00    6.9151889e+00    9.3695192e+02    2.6916939e+03    8.1331606e+02    1.4184219e-04    3.5698105e-03    2.5167481e+01    2.6197232e+01    2.6867185e+00    1.1396497e+03    8.5129255e+02    1.3387286e+00    1.6011557e-06    4.0137188e-05
  -9.3231798e+00    6.9574616e+00    6.9581844e+00    6.9555649e+00    9.3833874e+02    2.6934020e+03    8.1397475e+02    1.4121879e-04    3.5698129e-03    2.5278597e+01    2.6643028e+01    2.8168519e+00    1.1399447e+03    8.5158676e+02    1.3386125e+00    1.5956356e-06    4.0173136e-05
  -9.2528419e+00    6.9759065e+00    6.9770231e+00    6.9735863e+00    9.3894991e+02    2.7014406e+03    8.1426604e+02    1.4094516e-04    3.5698137e-03    2.5327678e+01    2.6843487e+01    2.8499461e+00    1.1400740e+03    8.5171581e+02    1.3385615e+00    1.5932202e-06    4.0188987e-05
  -9.1965716e+00    6.9906093e+00    6.9917206e+00    6.9863956e+00    9.3943687e+02    2.7038662e+03    8.1449605e+02    1.4072717e-04    3.5698143e-03    2.5366916e+01    2.7000580e+01    2.7917627e+00    1.1401770e+03    8.5181860e+02    1.3385209e+00    1.5912934e-06    4.0201623e-05
  -9.0383114e+00    7.0309624e+00    7.0314073e+00    7.0289179e+00    9.4075829e+02    2.7006091e+03    8.1514550e+02    1.4012275e-04    3.5698157e-03    2.5476346e+01    2.7321991e+01    2.0309020e+00    1.1404591e+03    8.5210013e+02    1.3384097e+00    1.5858400e-06    4.0235886e-05
  -8.9679735e+00    7.0492430e+00    7.0505162e+00    7.0479254e+00    9.4134971e+02    2.7056653e+03    8.1543759e+02    1.3985722e-04    3.5698164e-03    2.5524719e+01    2.7498921e+01    2.5154217e+00    1.1405842e+03    8.5222510e+02    1.3383603e+00    1.5834813e-06    4.0251226e-05
  -8.8800511e+00    7.0714937e+00    7.0718174e+00    7.0708625e+00    9.4206781e+02    2.7004554e+03    8.1580153e+02    1.3952812e-04    3.5698170e-03    2.5584930e+01    2.7657563e+01    1.8043428e+00    1.1407376e+03    8.5237814e+02    1.3382999e+00    1.5805011e-06    4.0269866e-05
  -8.7217909e+00    7.1114608e+00    7.1127175e+00    7.1107891e+00    9.4335461e+02    2.7026275e+03    8.1687302e+02    1.3894402e-04    3.5698181e-03    2.5692492e+01    2.7976880e+01    2.0176756e+00    1.1410106e+03    8.5265074e+02    1.3381923e+00    1.5752387e-06    4.0303248e-05
  -8.6514530e+00    7.1294505e+00    7.1305575e+00    7.1285982e+00    9.4392571e+02    2.7080090e+03    8.1699685e+02    1.3868791e-04    3.5698186e-03    2.5739942e+01    2.8138205e+01    2.2935673e+00    1.1411311e+03    8.5277105e+02    1.3381447e+00    1.5729524e-06    4.0318061e-05
  -8.5951827e+00    7.1436300e+00    7.1445577e+00    7.1427014e+00    9.4438055e+02    2.7098730e+03    8.1706749e+02    1.3848393e-04    3.5698189e-03    2.5777856e+01    2.8265409e+01    2.2605938e+00    1.1412266e+03    8.5286641e+02    1.3381071e+00    1.5711275e-06    4.0329861e-05
  -8.4369225e+00    7.1827254e+00    7.1832157e+00    7.1821225e+00    9.4561658e+02    2.7083116e+03    8.1720411e+02    1.3791888e-04    3.5698198e-03    2.5883475e+01    2.8521486e+01    1.6180754e+00    1.1414869e+03    8.5312629e+02    1.3380046e+00    1.5659780e-06    4.0361885e-05
  -8.3665846e+00    7.2002044e+00    7.2008583e+00    7.1993389e+00    9.4616945e+02    2.7111280e+03    8.1711037e+02    1.3767088e-04    3.5698202e-03    2.5930104e+01    2.8671160e+01    2.1279206e+00    1.1416016e+03    8.5324086e+02    1.3379594e+00    1.5637496e-06    4.0376212e-05
  -8.2786623e+00    7.2216246e+00    7.2218119e+00    7.2208124e+00    9.4684217e+02    2.7079909e+03    8.1696251e+02    1.3736368e-04    3.5698206e-03    2.5988097e+01    2.8805826e+01    1.5316466e+00    1.1417424e+03    8.5338137e+02    1.3379040e+00    1.5609425e-06    4.0393646e-05
  -8.1204021e+00    7.2602338e+00    7.2607769e+00    7.2590633e+00    9.4804789e+02    2.7135810e+03    8.1757283e+02    1.3681899e-04    3.5698212e-03    2.6091562e+01    2.9086125e+01    1.7711300e+00    1.1419929e+03    8.5363154e+02    1.3378054e+00    1.5560005e-06    4.0424899e-05
  -8.0500642e+00    7.2775108e+00    7.2789426e+00    7.2759463e+00    9.4858289e+02    2.7211580e+03    8.1763766e+02    1.3658044e-04    3.5698215e-03    2.6137137e+01    2.9232063e+01    2.0748078e+00    1.1421033e+03    8.5374182e+02    1.3377619e+00    1.5538552e-06    4.0438753e-05
  -7.9621419e+00    7.2982880e+00    7.2986656e+00    7.2970740e+00    9.4923298e+02    2.7178268e+03    8.1773109e+02    1.3628487e-04    3.5698219e-03    2.6193824e+01    2.9362714e+01    1.4859827e+00    1.1422383e+03    8.5387671e+02    1.3377088e+00    1.5511441e-06    4.0455568e-05
  -7.8522389e+00    7.3241745e+00    7.3244428e+00    7.3231553e+00    9.5003584e+02    2.7128459e+03    8.1784359e+02    1.3592000e-04    3.5698223e-03    2.6264144e+01    2.9520561e+01    1.4362402e+00    1.1424052e+03    8.5404331e+02    1.3376432e+00    1.5477956e-06    4.0476354e-05
  -7.7643166e+00    7.3456072e+00    7.3473747e+00    7.3441140e+00    9.5068507e+02    2.7184401e+03    8.1791262e+02    1.3563164e-04    3.5698226e-03    2.6319983e+01    2.9696529e+01    2.0014091e+00    1.1425388e+03    8.5417684e+02    1.3375905e+00    1.5452001e-06    4.0493181e-05
  -7.6939787e+00    7.3624404e+00    7.3641019e+00    7.3607208e+00    9.5120156e+02    2.7226947e+03    8.1797557e+02    1.3540295e-04    3.5698228e-03    2.6364439e+01    2.9840262e+01    2.0434563e+00    1.1426448e+03    8.5428279e+02    1.3375487e+00    1.5431424e-06    4.0506576e-05
  -7.4961534e+00    7.4076619e+00    7.4079879e+00    7.4068016e+00    9.5259703e+02    2.7177242e+03    8.1816356e+02    1.3477175e-04    3.5698235e-03    2.6487921e+01    3.0120178e+01    1.4149658e+00    1.1429333e+03    8.5457087e+02    1.3374354e+00    1.5373361e-06    4.0542741e-05
  -7.3378932e+00    7.4448510e+00    7.4463193e+00    7.4431324e+00    9.5371401e+02    2.7258933e+03    8.1825713e+02    1.3427896e-04    3.5698240e-03    2.6585132e+01    3.0434071e+01    1.9834001e+00    1.1431612e+03    8.5479868e+02    1.3373456e+00    1.5328908e-06    4.0571695e-05
  -7.2499708e+00    7.4644793e+00    7.4648231e+00    7.4632318e+00    9.5431207e+02    2.7223579e+03    8.1832071e+02    1.3400950e-04    3.5698243e-03    2.6638591e+01    3.0556590e+01    1.3934923e+00    1.1432835e+03    8.5492084e+02    1.3372975e+00    1.5304071e-06    4.0587188e-05
  -7.1400679e+00    7.4888829e+00    7.4891174e+00    7.4878911e+00    9.5504970e+02    2.7236193e+03    8.2132142e+02    1.3367714e-04    3.5698247e-03    2.6704825e+01    3.0705883e+01    1.3584028e+00    1.1434334e+03    8.5507056e+02    1.3372387e+00    1.5273405e-06    4.0606291e-05
  -7.0521456e+00    7.5091991e+00    7.5108662e+00    7.5076558e+00    9.5564621e+02    2.7269928e+03    8.2139566e+02    1.3341491e-04    3.5698250e-03    2.6757316e+01    3.0875576e+01    1.9300422e+00    1.1435532e+03    8.5519027e+02    1.3371915e+00    1.5249702e-06    4.0621746e-05
  -6.9818077e+00    7.5249964e+00    7.5263341e+00    7.5232543e+00    9.5612006e+02    2.7297324e+03    8.2142141e+02    1.3320722e-04    3.5698252e-03    2.6799036e+01    3.1015275e+01    1.9861116e+00    1.1436479e+03    8.5528494e+02    1.3371542e+00    1.5230919e-06    4.0634021e-05
  -6.8938853e+00    7.5440002e+00    7.5443965e+00    7.5425404e+00    9.5669166e+02    2.7267313e+03    8.2145765e+02    1.3295058e-04    3.5698254e-03    2.6850769e+01    3.1134830e+01    1.3597787e+00    1.1437632e+03    8.5540010e+02    1.3371090e+00    1.5207190e-06    4.0648820e-05
  -6.7839824e+00    7.5673111e+00    7.5677652e+00    7.5663220e+00    9.5739467e+02    2.7301811e+03    8.2149547e+02    1.3263472e-04    3.5698257e-03    2.6914716e+01    3.1280347e+01    1.3240434e+00    1.1439047e+03    8.5554147e+02    1.3370535e+00    1.5177923e-06    4.0667016e-05
  -6.6960601e+00    7.5872375e+00    7.5894132e+00    7.5856341e+00    9.5796447e+02    2.7301343e+03    8.2148936e+02    1.3238532e-04    3.5698260e-03    2.6965421e+01    3.1446035e+01    1.8844892e+00    1.1440184e+03    8.5565516e+02    1.3370087e+00    1.5155343e-06    4.0681765e-05
  -6.5377998e+00    7.6205249e+00    7.6209352e+00    7.6191420e+00    9.5895841e+02    2.7320477e+03    8.2264044e+02    1.3194532e-04    3.5698264e-03    2.7055347e+01    3.1702570e+01    1.6209657e+00    1.1442175e+03    8.5585415e+02    1.3369305e+00    1.5114907e-06    4.0707488e-05
  -6.4278969e+00    7.6434757e+00    7.6437600e+00    7.6422431e+00    9.5962770e+02    2.7334075e+03    8.2272308e+02    1.3164556e-04    3.5698268e-03    2.7116955e+01    3.1845647e+01    1.3018475e+00    1.1443518e+03    8.5598827e+02    1.3368779e+00    1.5087114e-06    4.0724807e-05
  -6.3399746e+00    7.6623057e+00    7.6638193e+00    7.6607156e+00    9.6016939e+02    2.7351292e+03    8.2277187e+02    1.3140952e-04    3.5698270e-03    2.7165665e+01    3.2013934e+01    1.9140509e+00    1.1444590e+03    8.5609546e+02    1.3368357e+00    1.5065702e-06    4.0738836e-05
  -6.2300716e+00    7.6844686e+00    7.6849046e+00    7.6831494e+00    9.6082012e+02    2.7319088e+03    8.2283801e+02    1.3111885e-04    3.5698273e-03    2.7225889e+01    3.2159411e+01    1.3236816e+00    1.1445889e+03    8.5622533e+02    1.3367847e+00    1.5038713e-06    4.0755681e-05
  -6.1421493e+00    7.7028283e+00    7.7041794e+00    7.7012664e+00    9.6134617e+02    2.7379510e+03    8.2287027e+02    1.3089007e-04    3.5698276e-03    2.7273479e+01    3.2326778e+01    1.9035806e+00    1.1446927e+03    8.5632910e+02    1.3367439e+00    1.5017928e-06    4.0769306e-05
  -6.0322464e+00    7.7242389e+00    7.7246139e+00    7.7230429e+00    9.6197697e+02    2.7370535e+03    8.2291803e+02    1.3060850e-04    3.5698279e-03    2.7332279e+01    3.2471571e+01    1.3174623e+00    1.1448183e+03    8.5645455e+02    1.3366947e+00    1.4991717e-06    4.0785635e-05
  -5.9443240e+00    7.7423778e+00    7.7440840e+00    7.7408328e+00    9.6248702e+02    2.7406309e+03    8.2514324e+02    1.3038698e-04    3.5698281e-03    2.7378716e+01    3.2636622e+01    1.8772373e+00    1.1449186e+03    8.5655492e+02    1.3366552e+00    1.4971586e-06    4.0798852e-05
  -5.8344211e+00    7.7629898e+00    7.7633702e+00    7.7619663e+00    9.6309764e+02    2.7357591e+03    8.2542541e+02    1.3011451e-04    3.5698284e-03    2.7436051e+01    3.2781371e+01    1.3170621e+00    1.1450393e+03    8.5667548e+02    1.3366080e+00    1.4946164e-06    4.0814661e-05
  -5.6970424e+00    7.7888091e+00    7.7890659e+00    7.7879045e+00    9.6384403e+02    2.7371371e+03    8.2573358e+02    1.2978068e-04    3.5698288e-03    2.7506628e+01    3.2952965e+01    1.2490563e+00    1.1451860e+03    8.5682212e+02    1.3365505e+00    1.4914981e-06    4.0833982e-05
  -5.5871395e+00    7.8107249e+00    7.8127951e+00    7.8090548e+00    9.6444531e+02    2.7425329e+03    8.2591330e+02    1.2951980e-04    3.5698291e-03    2.7562033e+01    3.3156452e+01    1.8515147e+00    1.1453022e+03    8.5693833e+02    1.3365048e+00    1.4891236e-06    4.0849554e-05
  -5.4992171e+00    7.8276643e+00    7.8296461e+00    7.8256507e+00    9.6492090e+02    2.7472265e+03    8.2606457e+02    1.2931439e-04    3.5698294e-03    2.7605817e+01    3.3326100e+01    1.9295229e+00    1.1453935e+03    8.5702974e+02    1.3364688e+00    1.4872557e-06    4.0861865e-05
  -5.3893142e+00    7.8471625e+00    7.8478069e+00    7.8454403e+00    9.6548509e+02    2.7426939e+03    8.2627412e+02    1.2906263e-04    3.5698296e-03    2.7659669e+01    3.3468922e+01    1.2995330e+00    1.1455030e+03    8.5713906e+02    1.3364260e+00    1.4848999e-06    4.0876465e-05
  -5.2519355e+00    7.8710050e+00    7.8715101e+00    7.8697998e+00    9.6617215e+02    2.7422563e+03    8.2628776e+02    1.2875514e-04    3.5698301e-03    2.7725728e+01    3.3641406e+01    1.2555314e+00    1.1456359e+03    8.5727192e+02    1.3363740e+00    1.4820158e-06    4.0894246e-05
  -5.1420326e+00    7.8916025e+00    7.8935363e+00    7.8898501e+00    9.6672721e+02    2.7487376e+03    8.2620218e+02    1.2851458e-04    3.5698304e-03    2.7777630e+01    3.3843389e+01    1.8378345e+00    1.1457419e+03    8.5737797e+02    1.3363323e+00    1.4798224e-06    4.0908627e-05
  -5.0541103e+00    7.9074745e+00    7.9095148e+00    7.9044443e+00    9.6716465e+02    2.7526573e+03    8.2611462e+02    1.2832579e-04    3.5698306e-03    2.7818496e+01    3.4012152e+01    1.9194528e+00    1.1458250e+03    8.5746113e+02    1.3362996e+00    1.4781037e-06    4.0919967e-05
  -4.9442073e+00    7.9255488e+00    7.9260444e+00    7.9237032e+00    9.6768222e+02    2.7479155e+03    8.2598656e+02    1.2809436e-04    3.5698309e-03    2.7868760e+01    3.4153983e+01    1.2905129e+00    1.1459244e+03    8.5756044e+02    1.3362608e+00    1.4759308e-06    4.0933370e-05
  -4.8068287e+00    7.9484234e+00    7.9487362e+00    7.9471786e+00    9.6831293e+02    2.7464384e+03    8.2581803e+02    1.2781180e-04    3.5698312e-03    2.7930372e+01    3.4325805e+01    1.2507155e+00    1.1460456e+03    8.5768163e+02    1.3362133e+00    1.4732788e-06    4.0949684e-05
  -4.6969257e+00    7.9670291e+00    7.9681300e+00    7.9654655e+00    9.6882135e+02    2.7528547e+03    8.2566379e+02    1.2759170e-04    3.5698316e-03    2.7978556e+01    3.4532528e+01    1.8809616e+00    1.1461414e+03    8.5777750e+02    1.3361756e+00    1.4712663e-06    4.0962834e-05
  -4.5595471e+00    7.9880527e+00    7.9884409e+00    7.9867497e+00    9.6941609e+02    2.7474050e+03    8.2542418e+02    1.2732424e-04    3.5698319e-03    2.8037332e+01    3.4704961e+01    1.2551636e+00    1.1462549e+03    8.5789096e+02    1.3361313e+00    1.4687432e-06    4.0978200e-05
  -4.4496441e+00    8.0063999e+00    8.0082609e+00    8.0043999e+00    9.6989728e+02    2.7534910e+03    8.2522122e+02    1.2711563e-04    3.5698322e-03    2.8083345e+01    3.4909074e+01    1.8572144e+00    1.1463454e+03    8.5798154e+02    1.3360956e+00    1.4668368e-06    4.0990643e-05
  -4.3122655e+00    8.0261816e+00    8.0266757e+00    8.0244743e+00    9.7046102e+02    2.7484572e+03    8.2492274e+02    1.2686169e-04    3.5698326e-03    2.8139563e+01    3.5085786e+01    1.2863171e+00    1.1464523e+03    8.5808844e+02    1.3360538e+00    1.4644380e-06    4.1005208e-05
  -4.2023625e+00    8.0440308e+00    8.0461442e+00    8.0415090e+00    9.7091596e+02    2.7525065e+03    8.2469759e+02    1.2666431e-04    3.5698329e-03    2.8183416e+01    3.5290532e+01    1.8629690e+00    1.1465375e+03    8.5817374e+02    1.3360203e+00    1.4626360e-06    4.1016968e-05
  -4.0649839e+00    8.0628109e+00    8.0633754e+00    8.0606897e+00    9.7144450e+02    2.7467601e+03    8.2435298e+02    1.2642537e-04    3.5698332e-03    2.8236684e+01    3.5469842e+01    1.3052254e+00    1.1466372e+03    8.5827346e+02    1.3359812e+00    1.4603772e-06    4.1030630e-05
  -3.9550809e+00    8.0797236e+00    8.0816739e+00    8.0770125e+00    9.7187204e+02    2.7512400e+03    8.2408916e+02    1.2623963e-04    3.5698335e-03    2.8278232e+01    3.5677508e+01    1.8895356e+00    1.1467166e+03    8.5835299e+02    1.3359499e+00    1.4586834e-06    4.1041703e-05
  -3.8177023e+00    8.0950894e+00    8.0958194e+00    8.0935393e+00    9.7236556e+02    2.7500622e+03    8.2365101e+02    1.2601433e-04    3.5698339e-03    2.8328793e+01    3.5857989e+01    1.3137520e+00    1.1468078e+03    8.5844420e+02    1.3359142e+00    1.4565308e-06    4.1054470e-05
  -3.6697370e+00    8.1169267e+00    8.1191084e+00    8.1150117e+00    9.7288088e+02    2.7463967e+03    8.2325162e+02    1.2578091e-04    3.5698343e-03    2.8381367e+01    3.6061098e+01    1.3726801e+00    1.1469039e+03    8.5854028e+02    1.3358766e+00    1.4543481e-06    4.1067807e-05
  -3.5513648e+00    8.1317719e+00    8.1328594e+00    8.1296471e+00    9.7329389e+02    2.7540807e+03    8.2286640e+02    1.2560078e-04    3.5698346e-03    2.8422073e+01    3.6298432e+01    2.0049819e+00    1.1469776e+03    8.5861431e+02    1.3358473e+00    1.4527005e-06    4.1078506e-05
  -3.4035011e+00    8.1503338e+00    8.1513340e+00    8.1480336e+00    9.7376424e+02    2.7484918e+03    8.2237182e+02    1.2538350e-04    3.5698350e-03    2.8471330e+01    3.6483850e+01    1.2539799e+00    1.1470644e+03    8.5870104e+02    1.3358134e+00    1.4506404e-06    4.1090664e-05
  -3.2852102e+00    8.1655302e+00    8.1669881e+00    8.1625653e+00    9.7414463e+02    2.7545072e+03    8.2195510e+02    1.2521686e-04    3.5698353e-03    2.8509223e+01    3.6718796e+01    1.9861703e+00    1.1471322e+03    8.5876916e+02    1.3357865e+00    1.4491255e-06    4.1100509e-05
  -3.1373658e+00    8.1790746e+00    8.1798567e+00    8.1770473e+00    9.7457110e+02    2.7509680e+03    8.2132369e+02    1.2501685e-04    3.5698357e-03    2.8554837e+01    3.6913773e+01    1.3187990e+00    1.1472087e+03    8.5884565e+02    1.3357565e+00    1.4472010e-06    4.1111530e-05
  -2.9895667e+00    8.1975917e+00    8.1996517e+00    8.1952475e+00    9.7498661e+02    2.7517447e+03    8.2076473e+02    1.2482558e-04    3.5698361e-03    2.8598595e+01    3.7136316e+01    1.5057066e+00    1.1472838e+03    8.5892092e+02    1.3357269e+00    1.4454174e-06    4.1122273e-05
  -2.8713274e+00    8.2105388e+00    8.2122560e+00    8.2077941e+00    9.7531614e+02    2.7600314e+03    8.2024620e+02    1.2467965e-04    3.5698364e-03    2.8632069e+01    3.7377989e+01    2.0439315e+00    1.1473411e+03    8.5897859e+02    1.3357040e+00    1.4440931e-06    4.1130799e-05
  -2.7340939e+00    8.2230329e+00    8.2236815e+00    8.2204984e+00    9.7565752e+02    2.7545150e+03    8.2461823e+02    1.2451745e-04    3.5698367e-03    2.8669370e+01    3.7570703e+01    1.4042837e+00    1.1474016e+03    8.5903922e+02    1.3356801e+00    1.4425448e-06    4.1139621e-05
  -2.5863637e+00    8.2357562e+00    8.2363033e+00    8.2337762e+00    9.7600508e+02    2.7572392e+03    8.2426534e+02    1.2435143e-04    3.5698371e-03    2.8707649e+01    3.7789030e+01    1.4778739e+00    1.1474623e+03    8.5910011e+02    1.3356561e+00    1.4409617e-06    4.1148601e-05
  -2.4386716e+00    8.2514276e+00    8.2536390e+00    8.2485844e+00    9.7633356e+02    2.7584941e+03    8.2394254e+02    1.2419512e-04    3.5698375e-03    2.8743782e+01    3.8017557e+01    1.5473201e+00    1.1475203e+03    8.5915831e+02    1.3356331e+00    1.4395064e-06    4.1157082e-05
  -2.3205179e+00    8.2625667e+00    8.2645332e+00    8.2590753e+00    9.7659581e+02    2.7641989e+03    8.2365061e+02    1.2407634e-04    3.5698378e-03    2.8771302e+01    3.8263057e+01    2.0778064e+00    1.1475647e+03    8.5920309e+02    1.3356152e+00    1.4384383e-06    4.1163870e-05
  -2.1728566e+00    8.2728010e+00    8.2735958e+00    8.2697974e+00    9.7687226e+02    2.7584029e+03    8.2324565e+02    1.2393643e-04    3.5698382e-03    2.8803783e+01    3.8460805e+01    1.3391994e+00    1.1476125e+03    8.5925100e+02    1.3355963e+00    1.4370828e-06    4.1171012e-05
  -2.0251572e+00    8.2833078e+00    8.2838782e+00    8.2811067e+00    9.7713455e+02    2.7597491e+03    8.2285239e+02    1.2380560e-04    3.5698386e-03    2.8834226e+01    3.8697347e+01    1.6015103e+00    1.1476563e+03    8.5929514e+02    1.3355787e+00    1.4358414e-06    4.1177790e-05
  -1.8775140e+00    8.2935783e+00    8.2946149e+00    8.2914512e+00    9.7737246e+02    2.7592420e+03    8.2243906e+02    1.2368399e-04    3.5698389e-03    2.8862579e+01    3.8930178e+01    1.5769802e+00    1.1476957e+03    8.5933485e+02    1.3355629e+00    1.4346893e-06    4.1183927e-05
  -1.7298696e+00    8.3034045e+00    8.3048626e+00    8.3007782e+00    9.7758767e+02    2.7561759e+03    8.2199972e+02    1.2357168e-04    3.5698393e-03    2.8888813e+01    3.9165578e+01    1.5943715e+00    1.1477309e+03    8.5937038e+02    1.3355486e+00    1.4336285e-06    4.1189481e-05
  -1.5822224e+00    8.3125602e+00    8.3138483e+00    8.3094199e+00    9.7778124e+02    2.7566082e+03    8.2154317e+02    1.2346836e-04    3.5698396e-03    2.8912991e+01    3.9406299e+01    1.6303831e+00    1.1477620e+03    8.5940181e+02    1.3355359e+00    1.4326562e-06    4.1194496e-05
  -1.4345764e+00    8.3208667e+00    8.3218833e+00    8.3173452e+00    9.7795032e+02    2.7580808e+03    8.2107686e+02    1.2337454e-04    3.5698400e-03    2.8934981e+01    3.9648101e+01    1.6377093e+00    1.1477883e+03    8.5942852e+02    1.3355250e+00    1.4317728e-06    4.1198889e-05
  -1.2869298e+00    8.3283339e+00    8.3291896e+00    8.3248711e+00    9.7809624e+02    2.7603473e+03    8.2060511e+02    1.2328951e-04    3.5698403e-03    2.8954941e+01    3.9889124e+01    1.6324367e+00    1.1478103e+03    8.5945088e+02    1.3355159e+00    1.4309684e-06    4.1202664e-05
  -1.1393007e+00    8.3349169e+00    8.3357722e+00    8.3317403e+00    9.7821613e+02    2.7622014e+03    8.2012082e+02    1.2321418e-04    3.5698406e-03    2.8972644e+01    4.0127940e+01    1.6176761e+00    1.1478273e+03    8.5946825e+02    1.3355086e+00    1.4302514e-06    4.1205756e-05
  -9.9174294e-01    8.3406990e+00    8.3415490e+00    8.3378479e+00    9.7831336e+02    2.7639218e+03    8.1962106e+02    1.2314748e-04    3.5698410e-03    2.8988341e+01    4.0366234e+01    1.6149192e+00    1.1478399e+03    8.5948131e+02    1.3355030e+00    1.4296129e-06    4.1208240e-05
  -8.4411526e-01    8.3456017e+00    8.3464825e+00    8.3428519e+00    9.7838443e+02    2.7644683e+03    8.1909807e+02    1.2309064e-04    3.5698413e-03    2.9001729e+01    4.0604079e+01    1.6111102e+00    1.1478475e+03    8.5948937e+02    1.3354994e+00    1.4290641e-06    4.1210030e-05
  -6.9925045e-01    8.3497458e+00    8.3506400e+00    8.3470249e+00    9.7843411e+02    2.7651991e+03    8.1856854e+02    1.2304295e-04    3.5698416e-03    2.9012972e+01    4.0841123e+01    1.6363139e+00    1.1478511e+03    8.5949340e+02    1.3354973e+00    1.4286014e-06    4.1211237e-05
  -5.5441444e-01    8.3529486e+00    8.3538646e+00    8.3500483e+00    9.7845655e+02    2.7651860e+03    8.1801641e+02    1.2300513e-04    3.5698419e-03    2.9021894e+01    4.1073308e+01    1.6030911e+00    1.1478496e+03    8.5949234e+02    1.3354972e+00    1.4282251e-06    4.1211718e-05
  -4.0678747e-01    8.3553504e+00    8.3561996e+00    8.3523832e+00    9.7845641e+02    2.7648075e+03    8.1743917e+02    1.2297479e-04    3.5698422e-03    2.9029056e+01    4.1304723e+01    1.5675659e+00    1.1478437e+03    8.5948692e+02    1.3354988e+00    1.4279134e-06    4.1211617e-05
  -2.5915667e-01    8.3568872e+00    8.3577678e+00    8.3538272e+00    9.7843059e+02    2.7638859e+03    8.1684482e+02    1.2295442e-04    3.5698425e-03    2.9033869e+01    4.1538714e+01    1.5849724e+00    1.1478329e+03    8.5947655e+02    1.3355023e+00    1.4276976e-06    4.1210890e-05
  -1.1152292e-01    8.3576399e+00    8.3585539e+00    8.3545458e+00    9.7838235e+02    2.7639467e+03    8.1623749e+02    1.2294257e-04    3.5698428e-03    2.9036668e+01    4.1772522e+01    1.5837016e+00    1.1478178e+03    8.5946193e+02    1.3355074e+00    1.4275618e-06    4.1209603e-05
   3.6106750e-02    8.3574746e+00    8.3584504e+00    8.3542669e+00    9.7830824e+02    2.7640263e+03    8.1561290e+02    1.2294050e-04    3.5698431e-03    2.9037161e+01    4.2005992e+01    1.5814573e+00    1.1477977e+03    8.5944237e+02    1.3355144e+00    1.4275160e-06    4.1207641e-05
   1.8371073e-01    8.3565189e+00    8.3574151e+00    8.3534385e+00    9.7821130e+02    2.7627063e+03    8.1498272e+02    1.2294715e-04    3.5698433e-03    2.9035593e+01    4.2240086e+01    1.5859587e+00    1.1477732e+03    8.5941844e+02    1.3355232e+00    1.4275513e-06    4.1205087e-05
   3.3135442e-01    8.3547031e+00    8.3556177e+00    8.3516631e+00    9.7808873e+02    2.7599914e+03    8.1433905e+02    1.2296336e-04    3.5698436e-03    2.9031766e+01    4.2473175e+01    1.5787258e+00    1.1477438e+03    8.5938959e+02    1.3355338e+00    1.4276758e-06    4.1201881e-05
   4.7900250e-01    8.3520715e+00    8.3529870e+00    8.3490556e+00    9.7794263e+02    2.7586812e+03    8.1368465e+02    1.2298851e-04    3.5698439e-03    2.9025832e+01    4.2705381e+01    1.5727055e+00    1.1477100e+03    8.5935633e+02    1.3355461e+00    1.4278817e-06    4.1198067e-05
   6.2666137e-01    8.3485778e+00    8.3494904e+00    8.3455590e+00    9.7777158e+02    2.7574919e+03    8.1301854e+02    1.2302303e-04    3.5698441e-03    2.9017690e+01    4.2936310e+01    1.5639299e+00    1.1476714e+03    8.5931831e+02    1.3355603e+00    1.4281721e-06    4.1193581e-05
   7.7432629e-01    8.3442474e+00    8.3451512e+00    8.3412226e+00    9.7757621e+02    2.7588273e+03    8.1234189e+02    1.2306668e-04    3.5698444e-03    2.9007399e+01    4.3165656e+01    1.5531554e+00    1.1476282e+03    8.5927568e+02    1.3355763e+00    1.4285460e-06    4.1188474e-05
   9.2200705e-01    8.3390710e+00    8.3399736e+00    8.3360509e+00    9.7735652e+02    2.7572862e+03    8.1165496e+02    1.2311951e-04    3.5698446e-03    2.8994954e+01    4.3393986e+01    1.5461023e+00    1.1475804e+03    8.5922842e+02    1.3355940e+00    1.4290036e-06    4.1182730e-05
   1.0697211e+00    8.3330346e+00    8.3339163e+00    8.3300341e+00    9.7711196e+02    2.7557831e+03    8.1095750e+02    1.2318169e-04    3.5698449e-03    2.8980322e+01    4.3620994e+01    1.5368091e+00    1.1475277e+03    8.5917633e+02    1.3356137e+00    1.4295484e-06    4.1176362e-05
   1.2174626e+00    8.3261659e+00    8.3270650e+00    8.3231965e+00    9.7684352e+02    2.7570747e+03    8.1025030e+02    1.2325286e-04    3.5698451e-03    2.8963589e+01    4.3846671e+01    1.5275136e+00    1.1474704e+03    8.5911966e+02    1.3356351e+00    1.4301748e-06    4.1169367e-05
   1.3652352e+00    8.3184534e+00    8.3193742e+00    8.3154866e+00    9.7654989e+02    2.7572194e+03    8.0953099e+02    1.2333357e-04    3.5698454e-03    2.8944636e+01    4.4071098e+01    1.5187337e+00    1.1474082e+03    8.5905816e+02    1.3356584e+00    1.4308883e-06    4.1161712e-05
   1.5130468e+00    8.3093788e+00    8.3100958e+00    8.3065224e+00    9.7623237e+02    2.7587498e+03    8.0879367e+02    1.2342311e-04    3.5698456e-03    2.8923640e+01    4.4293201e+01    1.5026079e+00    1.1473413e+03    8.5899188e+02    1.3356835e+00    1.4316777e-06    4.1153451e-05
   1.6608666e+00    8.3003166e+00    8.3012957e+00    8.2974359e+00    9.7588907e+02    2.7595212e+03    8.0806002e+02    1.2352238e-04    3.5698458e-03    2.8900398e+01    4.4511061e+01    1.4738173e+00    1.1472697e+03    8.5892090e+02    1.3357105e+00    1.4325592e-06    4.1144509e-05
   1.8087328e+00    8.2903047e+00    8.2913816e+00    8.2873152e+00    9.7552338e+02    2.7593941e+03    8.0731100e+02    1.2363030e-04    3.5698460e-03    2.8875172e+01    4.4728489e+01    1.4704375e+00    1.1471937e+03    8.5884559e+02    1.3357392e+00    1.4335209e-06    4.1134997e-05
   1.9566143e+00    8.2786318e+00    8.2793592e+00    8.2757063e+00    9.7513108e+02    2.7586826e+03    8.0654063e+02    1.2374813e-04    3.5698463e-03    2.8847678e+01    4.4944271e+01    1.4591546e+00    1.1471123e+03    8.5876480e+02    1.3357700e+00    1.4345658e-06    4.1124777e-05
   2.1044992e+00    8.2665289e+00    8.2672183e+00    8.2638608e+00    9.7471617e+02    2.7597140e+03    8.0577265e+02    1.2387442e-04    3.5698465e-03    2.8818270e+01    4.5155564e+01    1.4287683e+00    1.1470265e+03    8.5867970e+02    1.3358025e+00    1.4356868e-06    4.1113960e-05
   2.2390935e+00    8.2548323e+00    8.2557511e+00    8.2518325e+00    9.7431918e+02    2.7618625e+03    8.0507080e+02    1.2399817e-04    3.5698467e-03    2.8789510e+01    4.5363570e+01    1.5454279e+00    1.1469441e+03    8.5859795e+02    1.3358337e+00    1.4367967e-06    4.1103629e-05
   2.3737350e+00    8.2425176e+00    8.2435447e+00    8.2396196e+00    9.7389876e+02    2.7614601e+03    8.0435473e+02    1.2412911e-04    3.5698469e-03    2.8759144e+01    4.5548742e+01    1.3752981e+00    1.1468578e+03    8.5851221e+02    1.3358666e+00    1.4379600e-06    4.1092676e-05
   2.5084017e+00    8.2288601e+00    8.2297200e+00    8.2264171e+00    9.7345891e+02    2.7613911e+03    8.0361901e+02    1.2426755e-04    3.5698471e-03    2.8727105e+01    4.5733286e+01    1.3703797e+00    1.1467674e+03    8.5842240e+02    1.3359010e+00    1.4391877e-06    4.1081218e-05
   2.6430919e+00    8.2150165e+00    8.2158586e+00    8.2126542e+00    9.7299762e+02    2.7595437e+03    8.0288157e+02    1.2441427e-04    3.5698473e-03    2.8693229e+01    4.5915020e+01    1.3492707e+00    1.1466728e+03    8.5832843e+02    1.3359371e+00    1.4404914e-06    4.1069192e-05
   2.7778087e+00    8.2015184e+00    8.2027362e+00    8.1988506e+00    9.7251876e+02    2.7570912e+03    8.0214912e+02    1.2456816e-04    3.5698474e-03    2.8657784e+01    4.6095442e+01    1.3392681e+00    1.1465751e+03    8.5823131e+02    1.3359744e+00    1.4418684e-06    4.1056725e-05
   2.9000000e+00    8.1862139e+00    8.1868855e+00    8.1840970e+00    9.7207119e+02    2.7576292e+03    8.0143168e+02    1.2471412e-04    3.5698476e-03    2.8624244e+01    4.6275757e+01    1.4756817e+00    1.1464825e+03    8.5813934e+02    1.3360097e+00    1.4431713e-06    4.1045072e-05
   3.0347674e+00    8.1721748e+00    8.1735260e+00    8.1692926e+00    9.7154903e+02    2.7539392e+03    8.0070123e+02    1.2488329e-04    3.5698478e-03    2.8585473e+01    4.6434370e+01    1.1769355e+00    1.1463767e+03    8.5803408e+02    1.3360503e+00    1.4446750e-06    4.1031482e-05
   3.1695764e+00    8.1557051e+00    8.1568981e+00    8.1527208e+00    9.7101313e+02    2.7543805e+03    7.9992236e+02    1.2505964e-04    3.5698479e-03    2.8545163e+01    4.6611992e+01    1.3175872e+00    1.1462671e+03    8.5792515e+02    1.3360922e+00    1.4462505e-06    4.1017549e-05
   3.3025227e+00    8.1389151e+00    8.1403983e+00    8.1362221e+00    9.7046568e+02    2.7550840e+03    7.9916022e+02    1.2524069e-04    3.5698481e-03    2.8503899e+01    4.6785564e+01    1.3055757e+00    1.1461551e+03    8.5781370e+02    1.3361352e+00    1.4478672e-06    4.1003327e-05
   3.4187708e+00    8.1185721e+00    8.1199178e+00    8.0967239e+00    9.6997691e+02    2.7709795e+03    7.9842769e+02    1.2540572e-04    3.5698484e-03    2.8466393e+01    4.7022224e+01    2.0358239e+00    1.1460500e+03    8.5770957e+02    1.3361749e+00    1.4493509e-06    4.0990643e-05
   3.5200747e+00    8.1046281e+00    8.1084414e+00    8.0645684e+00    9.6948677e+02    2.7719809e+03    7.3779560e+02    1.2555394e-04    3.5698837e-03    2.8433067e+01    4.7150990e+01    1.2710860e+00    1.1459700e+03    8.5763209e+02    1.3362024e+00    1.4506211e-06    4.0977851e-05
   3.6030475e+00    8.0926903e+00    8.1029840e+00    8.0568364e+00    9.6903170e+02    2.7720537e+03    6.1392567e+02    1.2567828e-04    3.5699725e-03    2.8405645e+01    4.7247839e+01    1.1672271e+00    1.1459251e+03    8.5759254e+02    1.3362115e+00    1.4516324e-06    4.0965872e-05
   3.7206957e+00    8.0749603e+00    8.0895460e+00    8.0343237e+00    9.6832802e+02    2.7721686e+03    5.6110737e+02    1.2586021e-04    3.5701105e-03    2.8365681e+01    4.7380820e+01    1.1303272e+00    1.1458527e+03    8.5752855e+02    1.3362268e+00    1.4530789e-06    4.0947251e-05
   3.8025347e+00    8.0621728e+00    8.0860374e+00    8.0190794e+00    9.6779756e+02    2.7721328e+03    5.4039941e+02    1.2598971e-04    3.5702512e-03    2.8337642e+01    4.7490495e+01    1.3401357e+00    1.1458185e+03    8.5750266e+02    1.3362273e+00    1.4540690e-06    4.0933169e-05
   3.9121646e+00    8.0445167e+00    8.0839761e+00    7.9812763e+00    9.6703828e+02    2.7713927e+03    5.3295280e+02    1.2616817e-04    3.5705684e-03    2.8300074e+01    4.7738678e+01    2.2638305e+00    1.1458301e+03    8.5753231e+02    1.3361947e+00    1.4553656e-06    4.0912933e-05
   4.0100224e+00    8.0281986e+00    8.0797003e+00    7.9532144e+00    9.6631500e+02    2.7707033e+03    5.2633117e+02    1.2633154e-04    3.5708906e-03    2.8266026e+01    4.8021032e+01    2.8853456e+00    1.1458546e+03    8.5757463e+02    1.3361572e+00    1.4565134e-06    4.0893652e-05
   4.1122168e+00    8.0105470e+00    8.1768879e+00    7.9150393e+00    9.6548995e+02    2.7699221e+03    5.3089291e+02    1.2650652e-04    3.5714212e-03    2.8231123e+01    4.8389166e+01    3.6022936e+00    1.1459811e+03    8.5773056e+02    1.3360619e+00    1.4576246e-06    4.0871724e-05
   4.2047671e+00    7.9938831e+00    8.0581901e+00    7.8893953e+00    9.6467625e+02    2.7683646e+03    5.3396708e+02    1.2666862e-04    3.5719919e-03    2.8199502e+01    4.8787848e+01    4.3077368e+00    1.1461493e+03    8.5793004e+02    1.3359473e+00    1.4585556e-06    4.0850217e-05
   4.3015631e+00    7.9769720e+00    8.1326200e+00    7.8524760e+00    9.6387563e+02    2.7655623e+03    5.3805799e+02    1.2684207e-04    3.5728270e-03    2.8167523e+01    4.9843074e+01    1.0901542e+01    1.1464982e+03    8.5832050e+02    1.3357460e+00    1.4595040e-06    4.0828912e-05
   4.4015126e+00    7.9665166e+00    8.0269519e+00    7.8284920e+00    9.6378166e+02    2.7603427e+03    5.4338270e+02    1.2702537e-04    3.5740760e-03    2.8136709e+01    5.4332835e+01    4.4920280e+01    1.1472632e+03    8.5912543e+02    1.3353850e+00    1.4617138e-06    4.0826338e-05
   4.5040301e+00    7.9517034e+00    8.0468796e+00    7.8722001e+00    9.6316327e+02    2.7618923e+03    5.5115174e+02    1.2721779e-04    3.5755519e-03    2.8105753e+01    5.7358183e+01    2.9510578e+01    1.1481579e+03    8.6005582e+02    1.3349806e+00    1.4624164e-06    4.0809827e-05
   4.6030020e+00    7.9400251e+00    8.4490974e+00    7.7694462e+00    9.6286677e+02    2.7574032e+03    5.5997816e+02    1.2740768e-04    3.5771039e-03    2.8076047e+01    6.1578085e+01    4.2637366e+01    1.1491573e+03    8.6108880e+02    1.3345398e+00    1.4636552e-06    4.0801947e-05
   4.7019627e+00    7.9347240e+00    8.0724811e+00    7.7837727e+00    9.6331461e+02    2.7608230e+03    5.6619203e+02    1.2760165e-04    3.5785984e-03    2.8045079e+01    6.8625803e+01    7.1217305e+01    1.1502542e+03    8.6220580e+02    1.3340831e+00    1.4666482e-06    4.0813891e-05
   4.8010463e+00    7.9259237e+00    8.1409800e+00    7.8340688e+00    9.6349022e+02    2.7567770e+03    5.6936614e+02    1.2779999e-04    3.5795580e-03    2.8009063e+01    7.4155390e+01    5.5807334e+01    1.1509305e+03    8.6288869e+02    1.3338110e+00    1.4694842e-06    4.0818927e-05
   4.9000163e+00    7.9164061e+00    8.0959336e+00    7.7711433e+00    9.6356198e+02    2.7583273e+03    5.7138638e+02    1.2800221e-04    3.5809822e-03    2.7975940e+01    7.9762734e+01    5.6656943e+01    1.1518794e+03    8.6387162e+02    1.3333919e+00    1.4719133e-06    4.0820860e-05
   5.0089158e+00    7.9080233e+00    8.0576422e+00    7.5655748e+00    9.6387151e+02    2.7567759e+03    5.6836431e+02    1.2822966e-04    3.5826290e-03    2.7939160e+01    8.7081942e+01    6.7210712e+01    1.1530466e+03    8.6506559e+02    1.3329008e+00    1.4747832e-06    4.0829100e-05
   5.1079625e+00    7.9026248e+00    8.0733724e+00    7.4238842e+00    9.6432783e+02    2.7538199e+03    5.6906542e+02    1.2844068e-04    3.5847022e-03    2.7909399e+01    9.4754704e+01    7.7466054e+01    1.1544522e+03    8.6651803e+02    1.3322887e+00    1.4775729e-06    4.0841077e-05
   5.2069268e+00    7.9006370e+00    8.2782423e+00    7.7052423e+00    9.6517380e+02    2.7536255e+03    5.6844843e+02    1.2865563e-04    3.5868408e-03    2.7879393e+01    1.0406546e+02    9.4082015e+01    1.1560225e+03    8.6812352e+02    1.3316336e+00    1.4809223e-06    4.0863423e-05
   5.3059508e+00    7.9040792e+00    8.5213793e+00    7.7244645e+00    9.6651130e+02    2.7534587e+03    5.6900435e+02    1.2887482e-04    3.5899692e-03    2.7856249e+01    1.1591324e+02    1.1964549e+02    1.1583154e+03    8.7048589e+02    1.3306539e+00    1.4847390e-06    4.0898588e-05
   5.4049367e+00    7.9153026e+00    8.3025915e+00    7.7178109e+00    9.6877554e+02    2.7522649e+03    5.6942759e+02    1.2909803e-04    3.5927342e-03    2.7829504e+01    1.3123053e+02    1.5474218e+02    1.1606330e+03    8.7282613e+02    1.3297413e+00    1.4901788e-06    4.0958044e-05
   5.5039525e+00    7.9352485e+00    8.8759810e+00    7.7831357e+00    9.7205931e+02    2.7512209e+03    5.7046864e+02    1.2932542e-04    3.5952685e-03    2.7800168e+01    1.5030367e+02    1.9262722e+02    1.1630328e+03    8.7520989e+02    1.3288616e+00    1.4973980e-06    4.1044482e-05
   5.6014058e+00    7.9648098e+00    9.2201014e+00    7.7427480e+00    9.7644263e+02    2.7566185e+03    5.7072713e+02    1.2955320e-04    3.5977675e-03    2.7770580e+01    1.7346158e+02    2.3763100e+02    1.1655465e+03    8.7768903e+02    1.3279721e+00    1.5066630e-06    4.1159991e-05
   5.7067897e+00    7.9999876e+00    9.0386331e+00    7.8825429e+00    9.8168538e+02    2.7552417e+03    5.6975538e+02    1.2980415e-04    3.5998398e-03    2.7732856e+01    2.0032762e+02    2.5493488e+02    1.1679944e+03    8.8005541e+02    1.3271828e+00    1.5178700e-06    4.1298407e-05
   5.8068404e+00    8.0386738e+00    8.9301362e+00    7.8764765e+00    9.8718954e+02    2.7549833e+03    5.6409663e+02    1.3004660e-04    3.6021000e-03    2.7698533e+01    2.2805041e+02    2.7708744e+02    1.1705143e+03    8.8248926e+02    1.3263780e+00    1.5293048e-06    4.1443360e-05
   5.9024242e+00    8.0816066e+00    8.8006800e+00    7.9668140e+00    9.9315768e+02    2.7586821e+03    5.7324446e+02    1.3028206e-04    3.6040049e-03    2.7663095e+01    2.5712182e+02    3.0414573e+02    1.1728807e+03    8.8473867e+02    1.3256804e+00    1.5416199e-06    4.1600920e-05
   6.0096914e+00    8.1362491e+00    8.9104349e+00    7.9537043e+00    1.0006043e+03    2.7591544e+03    5.7135345e+02    1.3055107e-04    3.6060249e-03    2.7621564e+01    2.9265064e+02    3.3121788e+02    1.1755578e+03    8.8725586e+02    1.3249367e+00    1.5565509e-06    4.1795914e-05
   6.1088032e+00    8.1933604e+00    9.0221749e+00    8.0499384e+00    1.0083199e+03    2.7643524e+03    5.7397082e+02    1.3080378e-04    3.6078349e-03    2.7582039e+01    3.2845516e+02    3.6125403e+02    1.1780991e+03    8.8964473e+02    1.3242354e+00    1.5713193e-06    4.1998516e-05
   6.2077814e+00    8.2547752e+00    9.0231254e+00    8.1508734e+00    1.0165181e+03    2.7686573e+03    5.7760310e+02    1.3106024e-04    3.6098251e-03    2.7543252e+01    3.6650363e+02    3.8441268e+02    1.1808038e+03    8.9220852e+02    1.3234617e+00    1.5868080e-06    4.2217068e-05
   6.3011710e+00    8.3275820e+00    9.0659374e+00    8.1564386e+00    1.0261545e+03    2.7734242e+03    5.7595297e+02    1.3130586e-04    3.6117178e-03    2.7506143e+01    4.0952231e+02    4.6063660e+02    1.1835377e+03    8.9483033e+02    1.3226392e+00    1.6054746e-06    4.2471669e-05
   6.4077286e+00    8.3877762e+00    8.9827824e+00    8.1736539e+00    1.0346919e+03    2.7810022e+03    5.7600020e+02    1.3159084e-04    3.6139368e-03    2.7463437e+01    4.4929716e+02    3.7327099e+02    1.1864303e+03    8.9763813e+02    1.3217245e+00    1.6218004e-06    4.2696202e-05
   6.5049560e+00    8.4115470e+00    8.9654201e+00    8.2353270e+00    1.0388035e+03    2.7840423e+03    5.7819560e+02    1.3185484e-04    3.6158268e-03    2.7422784e+01    4.7273790e+02    2.4109166e+02    1.1885459e+03    8.9967461e+02    1.3210841e+00    1.6294166e-06    4.2803796e-05
   6.6020645e+00    8.4272143e+00    8.9783088e+00    8.3191025e+00    1.0419034e+03    2.7806176e+03    5.8404366e+02    1.3212245e-04    3.6176126e-03    2.7380756e+01    4.9302569e+02    2.0891883e+02    1.1904745e+03    9.0150654e+02    1.3205390e+00    1.6356424e-06    4.2884400e-05
   6.7013959e+00    8.4433498e+00    9.0441675e+00    8.2249020e+00    1.0450606e+03    2.7815242e+03    5.8294111e+02    1.3240031e-04    3.6195050e-03    2.7337588e+01    5.1395636e+02    2.1071554e+02    1.1924355e+03    9.0336670e+02    1.3199906e+00    1.6422460e-06    4.2967249e-05
   6.8005910e+00    8.4602750e+00    9.0665466e+00    8.1667746e+00    1.0483147e+03    2.7736041e+03    5.8146814e+02    1.3268188e-04    3.6215021e-03    2.7294623e+01    5.3508465e+02    2.1299744e+02    1.1944172e+03    9.0525430e+02    1.3194273e+00    1.6491559e-06    4.3052576e-05
   6.9093072e+00    8.4803988e+00    8.9817830e+00    8.3315486e+00    1.0521263e+03    2.7673936e+03    5.8037271e+02    1.3299539e-04    3.6236706e-03    2.7246588e+01    5.5928891e+02    2.2263702e+02    1.1966035e+03    9.0733619e+02    1.3188094e+00    1.6573137e-06    4.3151791e-05
   7.0071396e+00    8.4989457e+00    8.9031790e+00    8.3892499e+00    1.0556416e+03    2.7724485e+03    5.7833345e+02    1.3328153e-04    3.6255175e-03    2.7201949e+01    5.8155281e+02    2.2757192e+02    1.1985142e+03    9.0914494e+02    1.3182873e+00    1.6650226e-06    4.3243418e-05
   7.1008794e+00    8.5173453e+00    8.9319099e+00    8.3385968e+00    1.0590690e+03    2.7707163e+03    5.8537027e+02    1.3355937e-04    3.6273987e-03    2.7159447e+01    6.0352004e+02    2.3434243e+02    1.2004297e+03    9.1096292e+02    1.3177591e+00    1.6724250e-06    4.3334116e-05
   7.2041532e+00    8.5394158e+00    8.9646012e+00    8.4423562e+00    1.0630758e+03    2.7702361e+03    5.8773596e+02    1.3386990e-04    3.6293406e-03    2.7110953e+01    6.2877884e+02    2.4458092e+02    1.2024882e+03    9.1289986e+02    1.3172181e+00    1.6811022e-06    4.3440699e-05
   7.3096333e+00    8.5648016e+00    9.0151202e+00    8.3741469e+00    1.0675211e+03    2.7668130e+03    5.8477594e+02    1.3419168e-04    3.6312873e-03    2.7060450e+01    6.5578532e+02    2.5603390e+02    1.2046072e+03    9.1488637e+02    1.3166741e+00    1.6906497e-06    4.3558814e-05
   7.4089793e+00    8.5918700e+00    9.0079534e+00    8.3841808e+00    1.0721167e+03    2.7644345e+03    5.8951675e+02    1.3449889e-04    3.6331421e-03    2.7012432e+01    6.8275399e+02    2.7146223e+02    1.2066733e+03    9.1682547e+02    1.3161429e+00    1.7005139e-06    4.3681083e-05
   7.5083666e+00    8.6221357e+00    8.9761381e+00    8.4568409e+00    1.0771218e+03    2.7621541e+03    5.9056811e+02    1.3481033e-04    3.6350787e-03    2.6964393e+01    7.1129551e+02    2.8717468e+02    1.2088290e+03    9.1885787e+02    1.3155778e+00    1.7113099e-06    4.3814264e-05
   7.6077339e+00    8.6525770e+00    8.9578876e+00    8.5584619e+00    1.0821884e+03    2.7519112e+03    5.9249029e+02    1.3512582e-04    3.6368209e-03    2.6914331e+01    7.4025053e+02    2.9139393e+02    1.2108845e+03    9.2077554e+02    1.3150702e+00    1.7224993e-06    4.3949717e-05
   7.7070864e+00    8.6796631e+00    8.9926331e+00    8.5442920e+00    1.0867853e+03    2.7552015e+03    5.8768973e+02    1.3544536e-04    3.6389151e-03    2.6866295e+01    7.6808029e+02    2.8011139e+02    1.2130787e+03    9.2284455e+02    1.3144995e+00    1.7327218e-06    4.4073710e-05
   7.8064895e+00    8.7046869e+00    9.0335914e+00    8.4677863e+00    1.0911703e+03    2.7542689e+03    5.9745082e+02    1.3576918e-04    3.6408287e-03    2.6816312e+01    7.9534340e+02    2.7426802e+02    1.2151389e+03    9.2476474e+02    1.3139978e+00    1.7425622e-06    4.4192559e-05
   7.9083295e+00    8.7298438e+00    9.0441493e+00    8.4691265e+00    1.0956564e+03    2.7475501e+03    5.9825576e+02    1.3610524e-04    3.6427675e-03    2.6764344e+01    8.2318085e+02    2.7334500e+02    1.2172308e+03    9.2671316e+02    1.3134925e+00    1.7525955e-06    4.4313676e-05
   8.0056277e+00    8.7560542e+00    9.0645897e+00    8.6481042e+00    1.1002203e+03    2.7480209e+03    6.2679667e+02    1.3643026e-04    3.6447746e-03    2.6715294e+01    8.5072981e+02    2.8313956e+02    1.2193607e+03    9.2871217e+02    1.3129587e+00    1.7627832e-06    4.4436265e-05
   8.1126626e+00    8.7850116e+00    9.0777414e+00    8.7093521e+00    1.1053819e+03    2.7473155e+03    6.3450931e+02    1.3679252e-04    3.6465036e-03    2.6657186e+01    8.8089854e+02    2.8185858e+02    1.2214988e+03    9.3067782e+02    1.3124830e+00    1.7744156e-06    4.4575453e-05
   8.2125460e+00    8.8129445e+00    9.1120524e+00    8.7589691e+00    1.1104632e+03    2.7557723e+03    6.5541170e+02    1.3713475e-04    3.6470616e-03    2.6594731e+01    9.0932101e+02    2.8455665e+02    1.2228806e+03    9.3183040e+02    1.3123425e+00    1.7859366e-06    4.4712246e-05
   8.3021516e+00    8.8390505e+00    9.1604973e+00    8.7750768e+00    1.1151515e+03    2.7518875e+03    6.8089764e+02    1.3744510e-04    3.6473327e-03    2.6536651e+01    9.3465071e+02    2.8267996e+02    1.2238402e+03    9.3257229e+02    1.3123274e+00    1.7968886e-06    4.4838549e-05
   8.4069530e+00    8.8711464e+00    9.1977525e+00    8.7717371e+00    1.1208829e+03    2.7636130e+03    7.3599548e+02    1.3781262e-04    3.6475135e-03    2.6467195e+01    9.6460655e+02    2.8583420e+02    1.2248379e+03    9.3331661e+02    1.3123498e+00    1.8103901e-06    4.4992934e-05
   8.5105518e+00    8.9043252e+00    9.2224592e+00    8.7764935e+00    1.1268921e+03    2.7571634e+03    8.0280548e+02    1.3818037e-04    3.6476155e-03    2.6397494e+01    9.9481309e+02    2.9157218e+02    1.2257361e+03    9.3399469e+02    1.3123587e+00    1.8248560e-06    4.5154814e-05
   8.6007021e+00    8.9335901e+00    9.2241386e+00    8.7902526e+00    1.1322768e+03    2.7622556e+03    8.0882666e+02    1.3850376e-04    3.6476744e-03    2.6336284e+01    1.0213561e+03    2.9443037e+02    1.2264755e+03    9.3456081e+02    1.3123550e+00    1.8380313e-06    4.5300592e-05
   8.7099976e+00    8.9692066e+00    9.2053707e+00    8.8965708e+00    1.1389526e+03    2.7627868e+03    8.1115479e+02    1.3890074e-04    3.6477258e-03    2.6261385e+01    1.0539984e+03    2.9866160e+02    1.2273396e+03    9.3523284e+02    1.3123359e+00    1.8545446e-06    4.5481935e-05
   8.8016364e+00    8.9990045e+00    9.1761304e+00    8.9485686e+00    1.1446664e+03    2.7627844e+03    8.1453978e+02    1.3923710e-04    3.6477516e-03    2.6198129e+01    1.0817558e+03    3.0290040e+02    1.2280229e+03    9.3577380e+02    1.3123074e+00    1.8689918e-06    4.5637564e-05
   8.9036640e+00    9.0285283e+00    9.1889884e+00    8.9726055e+00    1.1507334e+03    2.7643940e+03    8.1755262e+02    1.3961590e-04    3.6477685e-03    2.6127172e+01    1.1115204e+03    2.9173081e+02    1.2287213e+03    9.3633475e+02    1.3122671e+00    1.8845881e-06    4.5802751e-05
   9.0014168e+00    9.0547213e+00    9.2240927e+00    8.9983192e+00    1.1563983e+03    2.7676757e+03    8.1832236e+02    1.3998278e-04    3.6477835e-03    2.6058801e+01    1.1394552e+03    2.8576962e+02    1.2293599e+03    9.3685463e+02    1.3122205e+00    1.8991905e-06    4.5956009e-05
   9.1141468e+00    9.0844188e+00    9.1779031e+00    9.0217995e+00    1.1630035e+03    2.7668065e+03    8.1712278e+02    1.4041105e-04    3.6477996e-03    2.5979434e+01    1.1719062e+03    2.8786443e+02    1.2300886e+03    9.3745994e+02    1.3121506e+00    1.9163323e-06    4.6134428e-05
   9.2025610e+00    9.1069019e+00    9.1691113e+00    9.0454008e+00    1.1681751e+03    2.7635839e+03    8.1612503e+02    1.4075025e-04    3.6478115e-03    2.5916910e+01    1.1974215e+03    2.8858838e+02    1.2306430e+03    9.3792774e+02    1.3120873e+00    1.9297682e-06    4.6274051e-05
   9.3166454e+00    9.1359812e+00    9.1810077e+00    9.0907972e+00    1.1749737e+03    2.7635346e+03    8.1572054e+02    1.4119319e-04    3.6478208e-03    2.5835672e+01    1.2309839e+03    2.9418908e+02    1.2313447e+03    9.3852835e+02    1.3119952e+00    1.9473002e-06    4.6456117e-05
   9.4138819e+00    9.1586874e+00    9.2117472e+00    9.1072456e+00    1.1806064e+03    2.7585326e+03    8.1548286e+02    1.4157472e-04    3.6478273e-03    2.5766093e+01    1.2588873e+03    2.8696417e+02    1.2319314e+03    9.3903871e+02    1.3119070e+00    1.9617684e-06    4.6606370e-05
   9.5165859e+00    9.1851599e+00    9.2435827e+00    9.0962917e+00    1.1870061e+03    2.7573847e+03    8.1474510e+02    1.4198202e-04    3.6478355e-03    2.5692236e+01    1.2900324e+03    3.0325126e+02    1.2326011e+03    9.3964015e+02    1.3117799e+00    1.9780204e-06    4.6775828e-05
   9.6154613e+00    9.2121443e+00    9.2643788e+00    9.0920940e+00    1.1934864e+03    2.7629193e+03    8.1445128e+02    1.4237819e-04    3.6478413e-03    2.5620786e+01    1.3210892e+03    3.1410067e+02    1.2332861e+03    9.4027107e+02    1.3116283e+00    1.9944608e-06    4.6948495e-05
   9.7196578e+00    9.2388049e+00    9.2768826e+00    9.1434224e+00    1.2002049e+03    2.7641089e+03    8.1536277e+02    1.4280012e-04    3.6478470e-03    2.5545125e+01    1.3532401e+03    3.0856000e+02    1.2340163e+03    9.4095378e+02    1.3114526e+00    2.0114246e-06    4.7126696e-05
   9.8051008e+00    9.2613978e+00    9.2924928e+00    9.2218815e+00    1.2058998e+03    2.7647965e+03    8.1703383e+02    1.4314918e-04    3.6478510e-03    2.5482863e+01    1.3803719e+03    3.1754241e+02    1.2346313e+03    9.4153684e+02    1.3112936e+00    2.0258069e-06    4.7278338e-05
   9.9188649e+00    9.2887290e+00    9.3494671e+00    9.2436392e+00    1.2132230e+03    2.7660913e+03    8.1954437e+02    1.4361912e-04    3.6478567e-03    2.5399520e+01    1.4154560e+03    3.0839341e+02    1.2354280e+03    9.4229595e+02    1.3110828e+00    2.0443502e-06    4.7472615e-05
   1.0013913e+01    9.3125730e+00    9.4193971e+00    9.2655532e+00    1.2195823e+03    2.7697524e+03    8.2090084e+02    1.4401559e-04    3.6478612e-03    2.5329628e+01    1.4458188e+03    3.1944882e+02    1.2361008e+03    9.4294381e+02    1.3108955e+00    2.0605283e-06    4.7642169e-05
   1.0115947e+01    9.3326990e+00    9.4429977e+00    9.2822341e+00    1.2257604e+03    2.7711846e+03    8.2121147e+02    1.4444543e-04    3.6478660e-03    2.5254284e+01    1.4758617e+03    2.9443882e+02    1.2367654e+03    9.4358328e+02    1.3107115e+00    2.0764211e-06    4.7805976e-05
   1.0210429e+01    9.3501428e+00    9.4285646e+00    9.3011628e+00    1.2313888e+03    2.7701993e+03    8.2072214e+02    1.4484717e-04    3.6478710e-03    2.5184275e+01    1.5034492e+03    2.9198525e+02    1.2373553e+03    9.4415232e+02    1.3105462e+00    2.0911143e-06    4.7956101e-05
   1.0307969e+01    9.3653326e+00    9.3973011e+00    9.3226828e+00    1.2368820e+03    2.7695563e+03    8.1979071e+02    1.4526580e-04    3.6478753e-03    2.5111728e+01    1.5307680e+03    2.8007858e+02    1.2379261e+03    9.4470297e+02    1.3103866e+00    2.1055869e-06    4.8101944e-05
   1.0404597e+01    9.3799231e+00    9.4008404e+00    9.3473378e+00    1.2423469e+03    2.7714194e+03    8.1887215e+02    1.4568436e-04    3.6478798e-03    2.5039612e+01    1.5580207e+03    2.8203740e+02    1.2384863e+03    9.4524723e+02    1.3102248e+00    2.1200751e-06    4.8247124e-05
   1.0507755e+01    9.3917936e+00    9.4160058e+00    9.3427889e+00    1.2477415e+03    2.7685399e+03    8.1814571e+02    1.4613555e-04    3.6478838e-03    2.4962330e+01    1.5852950e+03    2.6439294e+02    1.2390540e+03    9.4579837e+02    1.3100614e+00    2.1346052e-06    4.8390243e-05
   1.0622546e+01    9.4054990e+00    9.4357883e+00    9.3403202e+00    1.2539105e+03    2.7719180e+03    8.1791787e+02    1.4664291e-04    3.6478886e-03    2.4875998e+01    1.6162758e+03    2.6988905e+02    1.2397070e+03    9.4643860e+02    1.3098652e+00    2.1512659e-06    4.8554331e-05
   1.0708033e+01    9.4149222e+00    9.4446308e+00    9.3578848e+00    1.2584499e+03    2.7735839e+03    8.1821425e+02    1.4702389e-04    3.6478922e-03    2.4811561e+01    1.6390806e+03    2.6676522e+02    1.2401944e+03    9.4691873e+02    1.3097158e+00    2.1636448e-06    4.8674906e-05
   1.0800601e+01    9.4242563e+00    9.4446620e+00    9.3932395e+00    1.2632954e+03    2.7722113e+03    8.1883722e+02    1.4743989e-04    3.6478958e-03    2.4741579e+01    1.6634715e+03    2.6349027e+02    1.2407201e+03    9.4743871e+02    1.3095518e+00    2.1769818e-06    4.8803799e-05
   1.0917617e+01    9.4343676e+00    9.4488014e+00    9.4042128e+00    1.2692717e+03    2.7739005e+03    8.1989375e+02    1.4797125e-04    3.6479007e-03    2.4652766e+01    1.6937542e+03    2.5879151e+02    1.2413707e+03    9.4808440e+02    1.3093462e+00    2.1936819e-06    4.8962329e-05
   1.1004363e+01    9.4396458e+00    9.4845119e+00    9.4062769e+00    1.2734471e+03    2.7758084e+03    8.2056179e+02    1.4836835e-04    3.6479037e-03    2.4586804e+01    1.7152246e+03    2.4750910e+02    1.2418271e+03    9.4853726e+02    1.3092022e+00    2.2056363e-06    4.9073605e-05
   1.1127178e+01    9.4448420e+00    9.5094800e+00    9.4105611e+00    1.2790921e+03    2.7764555e+03    8.2093086e+02    1.4893646e-04    3.6479079e-03    2.4493048e+01    1.7446857e+03    2.3988230e+02    1.2424365e+03    9.4914174e+02    1.3090105e+00    2.2220948e-06    4.9223258e-05
   1.1232729e+01    9.4473449e+00    9.5009343e+00    9.4166129e+00    1.2837439e+03    2.7744089e+03    8.2057448e+02    1.4942941e-04    3.6479109e-03    2.4412269e+01    1.7693236e+03    2.3342051e+02    1.2429291e+03    9.4963103e+02    1.3088548e+00    2.2359268e-06    4.9346960e-05
   1.1311119e+01    9.4506890e+00    9.4812941e+00    9.4251247e+00    1.2874076e+03    2.7786022e+03    8.1992991e+02    1.4979817e-04    3.6479132e-03    2.4352188e+01    1.7885502e+03    2.4526756e+02    1.2433003e+03    9.5000207e+02    1.3087343e+00    2.2468595e-06    4.9444103e-05
   1.1417529e+01    9.4479741e+00    9.4641129e+00    9.4251876e+00    1.2914294e+03    2.7804676e+03    8.1888936e+02    1.5030319e-04    3.6479158e-03    2.4270381e+01    1.8107696e+03    2.0881051e+02    1.2437273e+03    9.5042272e+02    1.3086044e+00    2.2595631e-06    4.9550932e-05
   1.1518901e+01    9.4465602e+00    9.4655448e+00    9.4201308e+00    1.2954333e+03    2.7811886e+03    8.1803533e+02    1.5078853e-04    3.6479182e-03    2.4192279e+01    1.8326742e+03    2.1608173e+02    1.2441423e+03    9.5083404e+02    1.3084747e+00    2.2722386e-06    4.9657156e-05
   1.1629601e+01    9.4436951e+00    9.4639182e+00    9.4061992e+00    1.2997039e+03    2.7753966e+03    8.1745932e+02    1.5132341e-04    3.6479207e-03    2.4106783e+01    1.8561505e+03    2.1207227e+02    1.2445873e+03    9.5127584e+02    1.3083348e+00    2.2859786e-06    4.9770205e-05
   1.1734275e+01    9.4397717e+00    9.4584330e+00    9.4101275e+00    1.3036052e+03    2.7723261e+03    8.1731049e+02    1.5183371e-04    3.6479231e-03    2.4025779e+01    1.8777657e+03    2.0649876e+02    1.2449984e+03    9.5168427e+02    1.3082053e+00    2.2988885e-06    4.9873866e-05
   1.1808760e+01    9.4371958e+00    9.4554857e+00    9.4199204e+00    1.3064349e+03    2.7708915e+03    8.1739341e+02    1.5219923e-04    3.6479248e-03    2.3968090e+01    1.8933684e+03    2.0947342e+02    1.2452946e+03    9.5197998e+02    1.3081101e+00    2.3082766e-06    4.9949095e-05
   1.1913013e+01    9.4311401e+00    9.4432958e+00    9.4113271e+00    1.3100886e+03    2.7667870e+03    8.1760524e+02    1.5271510e-04    3.6479268e-03    2.3887139e+01    1.9139803e+03    1.9771108e+02    1.2456821e+03    9.5236557e+02    1.3079873e+00    2.3209396e-06    5.0046108e-05
   1.2014355e+01    9.4268316e+00    9.4472811e+00    9.4056808e+00    1.3139322e+03    2.7641300e+03    8.1778014e+02    1.5322076e-04    3.6479287e-03    2.3808318e+01    1.9353215e+03    2.1058667e+02    1.2460710e+03    9.5275652e+02    1.3078588e+00    2.3340779e-06    5.0147834e-05
   1.2124681e+01    9.4180296e+00    9.4486969e+00    9.3958313e+00    1.3175293e+03    2.7594954e+03    8.1766305e+02    1.5377611e-04    3.6479306e-03    2.3722349e+01    1.9561992e+03    1.8923568e+02    1.2464406e+03    9.5312370e+02    1.3077427e+00    2.3472522e-06    5.0243358e-05
   1.2221398e+01    9.4073384e+00    9.4377072e+00    9.3842567e+00    1.3202446e+03    2.7490844e+03    8.1729373e+02    1.5426688e-04    3.6479323e-03    2.3646893e+01    1.9727667e+03    1.7129848e+02    1.2467224e+03    9.5340046e+02    1.3076586e+00    2.3580404e-06    5.0315498e-05
   1.2334588e+01    9.3950374e+00    9.4126011e+00    9.3747257e+00    1.3235498e+03    2.7325759e+03    8.1659512e+02    1.5484622e-04    3.6479345e-03    2.3558434e+01    1.9927870e+03    1.7687396e+02    1.2470495e+03    9.5372407e+02    1.3075580e+00    2.3710717e-06    5.0403431e-05
   1.2419793e+01    9.3852048e+00    9.3954038e+00    9.3680120e+00    1.3259656e+03    2.7236715e+03    8.1599473e+02    1.5528553e-04    3.6479357e-03    2.3491794e+01    2.0075846e+03    1.7367074e+02    1.2472854e+03    9.5395742e+02    1.3074854e+00    2.3808245e-06    5.0467461e-05
   1.2507202e+01    9.3744264e+00    9.3856509e+00    9.3595896e+00    1.3283545e+03    2.7158194e+03    8.1540749e+02    1.5573922e-04    3.6479369e-03    2.3423366e+01    2.0223993e+03    1.6948716e+02    1.2475181e+03    9.5418731e+02    1.3074143e+00    2.3907507e-06    5.0530758e-05
   1.2634359e+01    9.3582112e+00    9.3719157e+00    9.3426122e+00    1.3317940e+03    2.7125851e+03    8.1473052e+02    1.5640535e-04    3.6479393e-03    2.3323621e+01    2.0438337e+03    1.6856586e+02    1.2478503e+03    9.5451648e+02    1.3073114e+00    2.4053968e-06    5.0622476e-05
   1.2722904e+01    9.3454160e+00    9.3579266e+00    9.3310935e+00    1.3340017e+03    2.7084962e+03    8.1440793e+02    1.5687275e-04    3.6479405e-03    2.3254137e+01    2.0579845e+03    1.5981444e+02    1.2480656e+03    9.5472889e+02    1.3072461e+00    2.4153216e-06    5.0681249e-05
   1.2814220e+01    9.3314501e+00    9.3414782e+00    9.3182448e+00    1.3361685e+03    2.7079413e+03    8.1418187e+02    1.5735810e-04    3.6479419e-03    2.3182422e+01    2.0721292e+03    1.5489895e+02    1.2482777e+03    9.5493738e+02    1.3071828e+00    2.4254492e-06    5.0739130e-05
   1.2907510e+01    9.3166487e+00    9.3244019e+00    9.3024970e+00    1.3383325e+03    2.7105848e+03    8.1392102e+02    1.5785742e-04    3.6479431e-03    2.3109101e+01    2.0863923e+03    1.5289071e+02    1.2484878e+03    9.5514452e+02    1.3071193e+00    2.4358247e-06    5.0796772e-05
   1.3000855e+01    9.3013745e+00    9.3112149e+00    9.2865851e+00    1.3404478e+03    2.7082254e+03    8.1363238e+02    1.5836055e-04    3.6479445e-03    2.3035689e+01    2.1005063e+03    1.5120277e+02    1.2486906e+03    9.5534513e+02    1.3070570e+00    2.4462550e-06    5.0853056e-05
   1.3140875e+01    9.2767351e+00    9.2926709e+00    9.2618939e+00    1.3434229e+03    2.7049659e+03    8.1284281e+02    1.5912252e-04    3.6479464e-03    2.2925393e+01    2.1209530e+03    1.4602643e+02    1.2489693e+03    9.5562046e+02    1.3069721e+00    2.4617427e-06    5.0932619e-05
   1.3234321e+01    9.2595615e+00    9.2732300e+00    9.2453615e+00    1.3453185e+03    2.7049080e+03    8.1217085e+02    1.5963510e-04    3.6479476e-03    2.2851789e+01    2.1342872e+03    1.4269430e+02    1.2491428e+03    9.5579245e+02    1.3069185e+00    2.4720447e-06    5.0983389e-05
   1.3327939e+01    9.2419357e+00    9.2499790e+00    9.2291469e+00    1.3471626e+03    2.7049012e+03    8.1136943e+02    1.6015213e-04    3.6479486e-03    2.2778021e+01    2.1474706e+03    1.4082123e+02    1.2493087e+03    9.5595746e+02    1.3068664e+00    2.4823964e-06    5.1032978e-05
   1.3421774e+01    9.2237477e+00    9.2304900e+00    9.2124467e+00    1.3489643e+03    2.7041997e+03    8.1054159e+02    1.6067391e-04    3.6479495e-03    2.2704057e+01    2.1605296e+03    1.3916862e+02    1.2494683e+03    9.5611696e+02    1.3068153e+00    2.4927959e-06    5.1081325e-05
   1.3515782e+01    9.2050627e+00    9.2132197e+00    9.1948910e+00    1.3507302e+03    2.7053579e+03    8.0974105e+02    1.6120018e-04    3.6479505e-03    2.2629940e+01    2.1734731e+03    1.3768622e+02    1.2496238e+03    9.5627306e+02    1.3067646e+00    2.5032296e-06    5.1128359e-05
   1.3610124e+01    9.1860172e+00    9.1940355e+00    9.1765816e+00    1.3524494e+03    2.7054708e+03    8.0899241e+02    1.6173191e-04    3.6479514e-03    2.2555545e+01    2.1862618e+03    1.3555605e+02    1.2497743e+03    9.5642469e+02    1.3067148e+00    2.5137297e-06    5.1174288e-05
   1.3704334e+01    9.1667069e+00    9.1745924e+00    9.1574108e+00    1.3541599e+03    2.7029551e+03    8.0830904e+02    1.6226644e-04    3.6479522e-03    2.2481248e+01    2.1990328e+03    1.3555861e+02    1.2499234e+03    9.5657618e+02    1.3066637e+00    2.5243441e-06    5.1220283e-05
   1.3844946e+01    9.1370452e+00    9.1438682e+00    9.1274833e+00    1.3566331e+03    2.7007938e+03    8.0737478e+02    1.6307146e-04    3.6479537e-03    2.2370277e+01    2.2178109e+03    1.3354662e+02    1.2501377e+03    9.5679544e+02    1.3065882e+00    2.5402648e-06    5.1286651e-05
   1.3938521e+01    9.1171025e+00    9.1226221e+00    9.1071500e+00    1.3582464e+03    2.7001844e+03    8.0677552e+02    1.6361129e-04    3.6479547e-03    2.2296473e+01    2.2302069e+03    1.3246997e+02    1.2502761e+03    9.5693839e+02    1.3065377e+00    2.5509359e-06    5.1329731e-05
   1.4031973e+01    9.0967491e+00    9.1021109e+00    9.0866907e+00    1.3598207e+03    2.6990414e+03    8.0616154e+02    1.6415390e-04    3.6479556e-03    2.2222777e+01    2.2424661e+03    1.3118271e+02    1.2504094e+03    9.5707689e+02    1.3064879e+00    2.5616273e-06    5.1371855e-05
   1.4125314e+01    9.0760172e+00    9.0830184e+00    9.0660331e+00    1.3613458e+03    2.7004189e+03    8.0551371e+02    1.6469935e-04    3.6479568e-03    2.2149187e+01    2.2545581e+03    1.2954644e+02    1.2505361e+03    9.5720958e+02    1.3064392e+00    2.5723374e-06    5.1412917e-05
   1.4218499e+01    9.0550164e+00    9.0619344e+00    9.0453109e+00    1.3628366e+03    2.6966536e+03    8.0482579e+02    1.6524736e-04    3.6479579e-03    2.2075741e+01    2.2665372e+03    1.2855131e+02    1.2506580e+03    9.5733821e+02    1.3063909e+00    2.5830731e-06    5.1452846e-05
   1.4311611e+01    9.0337439e+00    9.0391389e+00    9.0245433e+00    1.3642985e+03    2.6954884e+03    8.0426222e+02    1.6579839e-04    3.6479590e-03    2.2002378e+01    2.2784285e+03    1.2770910e+02    1.2507759e+03    9.5746380e+02    1.3063427e+00    2.5938401e-06    5.1491885e-05
   1.4404619e+01    9.0122108e+00    9.0172541e+00    9.0038550e+00    1.3657253e+03    2.6940617e+03    8.0357165e+02    1.6635226e-04    3.6479601e-03    2.1929129e+01    2.2902035e+03    1.2660178e+02    1.2508890e+03    9.5758521e+02    1.3062952e+00    2.6046547e-06    5.1530330e-05
   1.4543944e+01    8.9794498e+00    8.9840905e+00    8.9720199e+00    1.3678164e+03    2.6954273e+03    8.0254367e+02    1.6718899e-04    3.6479617e-03    2.1819390e+01    2.3077154e+03    1.2569189e+02    1.2510520e+03    9.5776235e+02    1.3062238e+00    2.6209537e-06    5.1586144e-05
   1.4638412e+01    8.9568265e+00    8.9620667e+00    8.9497446e+00    1.3691664e+03    2.6915778e+03    8.0187928e+02    1.6776045e-04    3.6479625e-03    2.1745069e+01    2.3193295e+03    1.2294182e+02    1.2511572e+03    9.5787767e+02    1.3061764e+00    2.6320052e-06    5.1622587e-05
   1.4735577e+01    8.9333963e+00    8.9386336e+00    8.9266279e+00    1.3705495e+03    2.6905525e+03    8.0124194e+02    1.6835195e-04    3.6479635e-03    2.1668673e+01    2.3312787e+03    1.2297798e+02    1.2512637e+03    9.5799565e+02    1.3061267e+00    2.6434649e-06    5.1659696e-05
   1.4832632e+01    8.9098810e+00    8.9145977e+00    8.9032730e+00    1.3719475e+03    2.6896333e+03    8.0062901e+02    1.6894654e-04    3.6479644e-03    2.1592418e+01    2.3433119e+03    1.2398418e+02    1.2513697e+03    9.5811442e+02    1.3060755e+00    2.6550782e-06    5.1697103e-05
   1.4929579e+01    8.8860098e+00    8.8905994e+00    8.8792318e+00    1.3732703e+03    2.6886257e+03    8.0002259e+02    1.6954422e-04    3.6479653e-03    2.1516305e+01    2.3550477e+03    1.2105293e+02    1.2514694e+03    9.5822689e+02    1.3060262e+00    2.6666293e-06    5.1732441e-05
   1.5026760e+01    8.8618723e+00    8.8653569e+00    8.8550900e+00    1.3745935e+03    2.6869448e+03    7.9941117e+02    1.7014710e-04    3.6479661e-03    2.1440073e+01    2.3668343e+03    1.2128624e+02    1.2515672e+03    9.5833871e+02    1.3059759e+00    2.6783138e-06    5.1767711e-05
   1.5124072e+01    8.8375398e+00    8.8411031e+00    8.8307633e+00    1.3758529e+03    2.6855175e+03    7.9879424e+02    1.7075455e-04    3.6479670e-03    2.1363805e+01    2.3783942e+03    1.1879159e+02    1.2516592e+03    9.5844484e+02    1.3059272e+00    2.6899819e-06    5.1801079e-05
   1.5223611e+01    8.8118665e+00    8.8159371e+00    8.8050473e+00    1.3771301e+03    2.6869015e+03    7.9801379e+02    1.7137984e-04    3.6479676e-03    2.1285862e+01    2.3902074e+03    1.1867807e+02    1.2517501e+03    9.5855132e+02    1.3058770e+00    2.7019745e-06    5.1834585e-05
   1.5312897e+01    8.7894628e+00    8.7937337e+00    8.7822716e+00    1.3782764e+03    2.6842694e+03    7.9719735e+02    1.7194393e-04    3.6479682e-03    2.1216034e+01    2.4008336e+03    1.1901453e+02    1.2518307e+03    9.5864667e+02    1.3058312e+00    2.7128886e-06    5.1865187e-05
   1.5401451e+01    8.7662820e+00    8.7708155e+00    8.7592033e+00    1.3793862e+03    2.6840312e+03    7.9638422e+02    1.7250647e-04    3.6479687e-03    2.1146852e+01    2.4112848e+03    1.1802041e+02    1.2519069e+03    9.5873801e+02    1.3057863e+00    2.7237288e-06    5.1894832e-05
   1.5527374e+01    8.7347757e+00    8.7409485e+00    8.7295737e+00    1.3811523e+03    2.6833593e+03    7.9523430e+02    1.7331240e-04    3.6479693e-03    2.1048518e+01    2.4270102e+03    1.2488087e+02    1.2520262e+03    9.5888296e+02    1.3057133e+00    2.7397878e-06    5.1941644e-05
   1.5624826e+01    8.7082662e+00    8.7122250e+00    8.7024671e+00    1.3820460e+03    2.6826647e+03    7.9436923e+02    1.7394012e-04    3.6479698e-03    2.0972561e+01    2.4371612e+03    1.0416411e+02    1.2520856e+03    9.5895648e+02    1.3056751e+00    2.7511683e-06    5.1965251e-05
   1.5722779e+01    8.6823632e+00    8.6861944e+00    8.6769321e+00    1.3831749e+03    2.6809883e+03    7.9351910e+02    1.7457487e-04    3.6479702e-03    2.0896308e+01    2.4483879e+03    1.1461342e+02    1.2521598e+03    9.5904915e+02    1.3056263e+00    2.7632771e-06    5.1995169e-05
   1.5822022e+01    8.6559851e+00    8.6596319e+00    8.6507886e+00    1.3843001e+03    2.6810870e+03    7.9266135e+02    1.7522186e-04    3.6479708e-03    2.0819153e+01    2.4596985e+03    1.1396804e+02    1.2522335e+03    9.5914225e+02    1.3055764e+00    2.7755953e-06    5.2024865e-05
   1.5920830e+01    8.6295882e+00    8.6328911e+00    8.6246513e+00    1.3853962e+03    2.6794455e+03    7.9180068e+02    1.7586989e-04    3.6479712e-03    2.0742443e+01    2.4708777e+03    1.1314055e+02    1.2523040e+03    9.5923261e+02    1.3055269e+00    2.7879065e-06    5.2053600e-05
   1.6019054e+01    8.6031823e+00    8.6062905e+00    8.5983763e+00    1.3864933e+03    2.6789438e+03    7.9094077e+02    1.7651790e-04    3.6479715e-03    2.0666298e+01    2.4820591e+03    1.1383535e+02    1.2523732e+03    9.5932263e+02    1.3054765e+00    2.8002806e-06    5.2082204e-05
   1.6117448e+01    8.5765404e+00    8.5794347e+00    8.5718091e+00    1.3875299e+03    2.6764075e+03    7.9008196e+02    1.7717086e-04    3.6479721e-03    2.0590136e+01    2.4930080e+03    1.1127635e+02    1.2524379e+03    9.5940818e+02    1.3054276e+00    2.8126127e-06    5.2109047e-05
   1.6214162e+01    8.5503454e+00    8.5536544e+00    8.5457486e+00    1.3885860e+03    2.6760878e+03    7.8924624e+02    1.7781637e-04    3.6479725e-03    2.0515392e+01    2.5039535e+03    1.1317358e+02    1.2525034e+03    9.5949553e+02    1.3053770e+00    2.8249280e-06    5.2136407e-05
   1.6312296e+01    8.5234965e+00    8.5266519e+00    8.5188719e+00    1.3895705e+03    2.6738569e+03    7.8855568e+02    1.7847514e-04    3.6479729e-03    2.0439670e+01    2.5147072e+03    1.0958274e+02    1.2525626e+03    9.5957639e+02    1.3053287e+00    2.8373237e-06    5.2161939e-05
   1.6410114e+01    8.4966103e+00    8.5009248e+00    8.4921203e+00    1.3905590e+03    2.6742802e+03    7.8782129e+02    1.7913557e-04    3.6479731e-03    2.0364315e+01    2.5254842e+03    1.1017407e+02    1.2526207e+03    9.5965705e+02    1.3052795e+00    2.8498158e-06    5.2187793e-05
   1.6508638e+01    8.4692730e+00    8.4731823e+00    8.4647339e+00    1.3914932e+03    2.6709325e+03    7.8703443e+02    1.7980458e-04    3.6479734e-03    2.0288546e+01    2.5360996e+03    1.0774391e+02    1.2526739e+03    9.5973287e+02    1.3052319e+00    2.8623426e-06    5.2211926e-05
   1.6607728e+01    8.4416969e+00    8.4452285e+00    8.4372593e+00    1.3924237e+03    2.6694450e+03    7.8623785e+02    1.8048129e-04    3.6479738e-03    2.0212477e+01    2.5467547e+03    1.0752992e+02    1.2527263e+03    9.5980857e+02    1.3051835e+00    2.8750092e-06    5.2235847e-05
   1.6706159e+01    8.4141980e+00    8.4173430e+00    8.4098929e+00    1.3933479e+03    2.6692146e+03    7.8546147e+02    1.8115732e-04    3.6479742e-03    2.0137051e+01    2.5573626e+03    1.0776952e+02    1.2527775e+03    9.5988381e+02    1.3051345e+00    2.8876984e-06    5.2259671e-05
   1.6805810e+01    8.3862070e+00    8.3892142e+00    8.3821435e+00    1.3942284e+03    2.6662465e+03    7.8468648e+02    1.8184561e-04    3.6479745e-03    2.0060833e+01    2.5678836e+03    1.0557816e+02    1.2528249e+03    9.5995540e+02    1.3050865e+00    2.9004992e-06    5.2282146e-05
   1.6904265e+01    8.3584473e+00    8.3615925e+00    8.3546104e+00    1.3951124e+03    2.6637757e+03    7.8392094e+02    1.8252946e-04    3.6479748e-03    1.9985677e+01    2.5783646e+03    1.0645496e+02    1.2528714e+03    9.6002690e+02    1.3050378e+00    2.9132875e-06    5.2304639e-05
   1.7001405e+01    8.3309263e+00    8.3334949e+00    8.3271260e+00    1.3959371e+03    2.6622868e+03    7.8316948e+02    1.8320787e-04    3.6479751e-03    1.9911672e+01    2.5885152e+03    1.0449448e+02    1.2529135e+03    9.6009351e+02    1.3049911e+00    2.9258866e-06    5.2325614e-05
   1.7147778e+01    8.2893877e+00    8.2920416e+00    8.2857698e+00    1.3971120e+03    2.6600674e+03    7.8183135e+02    1.8423763e-04    3.6479754e-03    1.9800381e+01    2.6035614e+03    1.0279388e+02    1.2529705e+03    9.6018775e+02    1.3049224e+00    2.9449052e-06    5.2355386e-05
   1.7246503e+01    8.2606671e+00    8.2635462e+00    8.2568573e+00    1.3978694e+03    2.6593580e+03    7.8086711e+02    1.8493661e-04    3.6479756e-03    1.9725546e+01    2.6135845e+03    1.0152508e+02    1.2530051e+03    9.6024768e+02    1.3048769e+00    2.9577388e-06    5.2374368e-05
   1.7344987e+01    8.2325206e+00    8.2364546e+00    8.2289573e+00    1.3986067e+03    2.6568691e+03    7.7991518e+02    1.8563767e-04    3.6479758e-03    1.9651053e+01    2.6235167e+03    1.0085049e+02    1.2530381e+03    9.6030647e+02    1.3048315e+00    2.9705931e-06    5.2392637e-05
   1.7443708e+01    8.2039097e+00    8.2069757e+00    8.2001926e+00    1.3993050e+03    2.6557297e+03    7.7896637e+02    1.8634421e-04    3.6479759e-03    1.9576545e+01    2.6333161e+03    9.9264599e+01    1.2530677e+03    9.6036178e+02    1.3047871e+00    2.9834881e-06    5.2410182e-05
   1.7542340e+01    8.1748439e+00    8.1784706e+00    8.1711193e+00    1.3999765e+03    2.6542017e+03    7.7802229e+02    1.8705393e-04    3.6479762e-03    1.9502270e+01    2.6430120e+03    9.8303235e+01    1.2530942e+03    9.6041422e+02    1.3047435e+00    2.9963784e-06    5.2427006e-05
   1.7640122e+01    8.1462232e+00    8.1496342e+00    8.1428677e+00    1.4006357e+03    2.6522860e+03    7.7708041e+02    1.8776126e-04    3.6479765e-03    1.9428803e+01    2.6526074e+03    9.8130587e+01    1.2531194e+03    9.6046546e+02    1.3047002e+00    3.0092205e-06    5.2443420e-05
   1.7738665e+01    8.1173224e+00    8.1201401e+00    8.1139390e+00    1.4012440e+03    2.6511021e+03    7.7612858e+02    1.8847786e-04    3.6479766e-03    1.9354934e+01    2.6620471e+03    9.5792744e+01    1.2531403e+03    9.6051226e+02    1.3046584e+00    3.0221368e-06    5.2458708e-05
   1.7837577e+01    8.0881780e+00    8.0906858e+00    8.0850649e+00    1.4018335e+03    2.6500243e+03    7.7518100e+02    1.8920095e-04    3.6479768e-03    1.9280965e+01    2.6714529e+03    9.5093138e+01    1.2531584e+03    9.6055654e+02    1.3046170e+00    3.0351465e-06    5.2473535e-05
   1.7936162e+01    8.0590828e+00    8.0614079e+00    8.0561004e+00    1.4024003e+03    2.6491373e+03    7.7424409e+02    1.8992543e-04    3.6479771e-03    1.9207418e+01    2.6807512e+03    9.4317192e+01    1.2531746e+03    9.6059898e+02    1.3045762e+00    3.0481489e-06    5.2487662e-05
   1.8035136e+01    8.0297258e+00    8.0321011e+00    8.0268746e+00    1.4029491e+03    2.6463491e+03    7.7331135e+02    1.9065657e-04    3.6479774e-03    1.9133762e+01    2.6900071e+03    9.3519092e+01    1.2531890e+03    9.6063995e+02    1.3045356e+00    3.0612323e-06    5.2501343e-05
   1.8134813e+01    8.0000870e+00    8.0034984e+00    7.9972652e+00    1.4034581e+03    2.6452522e+03    7.7251668e+02    1.9139675e-04    3.6479776e-03    1.9059768e+01    2.6991472e+03    9.1696273e+01    1.2532000e+03    9.6067733e+02    1.3044962e+00    3.0743809e-06    5.2513829e-05
   1.8232840e+01    7.9711404e+00    7.9744020e+00    7.9684106e+00    1.4039517e+03    2.6445430e+03    7.7169353e+02    1.9212841e-04    3.6479777e-03    1.8987185e+01    2.7081209e+03    9.1543205e+01    1.2532098e+03    9.6071362e+02    1.3044573e+00    3.0873901e-06    5.2525851e-05
   1.8332830e+01    7.9409082e+00    7.9441947e+00    7.9379241e+00    1.4043986e+03    2.6417861e+03    7.7081146e+02    1.9287858e-04    3.6479779e-03    1.8913339e+01    2.7170494e+03    8.9294651e+01    1.2532146e+03    9.6074490e+02    1.3044198e+00    3.1005959e-06    5.2536633e-05
   1.8432513e+01    7.9109707e+00    7.9141986e+00    7.9080673e+00    1.4048341e+03    2.6407266e+03    7.6994038e+02    1.9363029e-04    3.6479781e-03    1.8839914e+01    2.7259145e+03    8.8932835e+01    1.2532183e+03    9.6077524e+02    1.3043824e+00    3.1138166e-06    5.2547031e-05
   1.8531426e+01    7.8811195e+00    7.8842048e+00    7.8782302e+00    1.4052384e+03    2.6396486e+03    7.6909192e+02    1.9437999e-04    3.6479782e-03    1.8767252e+01    2.7346023e+03    8.7831789e+01    1.2532194e+03    9.6080266e+02    1.3043463e+00    3.1269499e-06    5.2556665e-05
   1.8630885e+01    7.8511033e+00    7.8540451e+00    7.8483431e+00    1.4055968e+03    2.6375102e+03    7.6824181e+02    1.9513764e-04    3.6479784e-03    1.8694386e+01    2.7431399e+03    8.5840270e+01    1.2532161e+03    9.6082552e+02    1.3043118e+00    3.1401125e-06    5.2564992e-05
   1.8730036e+01    7.8210869e+00    7.8233828e+00    7.8184689e+00    1.4059448e+03    2.6354608e+03    7.6739229e+02    1.9589673e-04    3.6479785e-03    1.8621947e+01    2.7516207e+03    8.5534973e+01    1.2532115e+03    9.6084721e+02    1.3042776e+00    3.1532986e-06    5.2573207e-05
   1.8828711e+01    7.7915081e+00    7.7941400e+00    7.7890663e+00    1.4062538e+03    2.6346926e+03    7.6645896e+02    1.9665594e-04    3.6479785e-03    1.8550055e+01    2.7599119e+03    8.4025343e+01    1.2532037e+03    9.6086527e+02    1.3042449e+00    3.1664218e-06    5.2580150e-05
   1.8927351e+01    7.7614522e+00    7.7637049e+00    7.7589996e+00    1.4065402e+03    2.6331844e+03    7.6541801e+02    1.9741862e-04    3.6479786e-03    1.8478392e+01    2.7681204e+03    8.3217025e+01    1.2531928e+03    9.6088033e+02    1.3042132e+00    3.1795548e-06    5.2586342e-05
   1.9026592e+01    7.7311545e+00    7.7343977e+00    7.7287847e+00    1.4067868e+03    2.6309482e+03    7.6438610e+02    1.9818974e-04    3.6479788e-03    1.8406497e+01    2.7762029e+03    8.1442932e+01    1.2531790e+03    9.6089210e+02    1.3041828e+00    3.1927135e-06    5.2591404e-05
   1.9125626e+01    7.7009078e+00    7.7036917e+00    7.6986438e+00    1.4070161e+03    2.6305109e+03    7.6336773e+02    1.9896301e-04    3.6479790e-03    1.8334961e+01    2.7842041e+03    8.0792056e+01    1.2531635e+03    9.6090228e+02    1.3041529e+00    3.2058910e-06    5.2596034e-05
   1.9224831e+01    7.6702573e+00    7.6731719e+00    7.6678600e+00    1.4072203e+03    2.6284130e+03    7.6235913e+02    1.9974140e-04    3.6479792e-03    1.8263511e+01    2.7921166e+03    7.9759320e+01    1.2531455e+03    9.6090979e+02    1.3041239e+00    3.2190960e-06    5.2600055e-05
   1.9323996e+01    7.6398703e+00    7.6425322e+00    7.6375429e+00    1.4073968e+03    2.6267786e+03    7.6135676e+02    2.0052323e-04    3.6479793e-03    1.8192302e+01    2.7999168e+03    7.8659345e+01    1.2531247e+03    9.6091446e+02    1.3040960e+00    3.2323173e-06    5.2603370e-05
   1.9423174e+01    7.6094438e+00    7.6116026e+00    7.6072078e+00    1.4075430e+03    2.6245601e+03    7.6035431e+02    2.0130895e-04    3.6479793e-03    1.8121297e+01    2.8075964e+03    7.7431552e+01    1.2531011e+03    9.6091605e+02    1.3040693e+00    3.2455401e-06    5.2605792e-05
   1.9522412e+01    7.5789288e+00    7.5811674e+00    7.5766624e+00    1.4076651e+03    2.6238676e+03    7.5935262e+02    2.0209890e-04    3.6479794e-03    1.8050466e+01    2.8151764e+03    7.6382559e+01    1.2530758e+03    9.6091580e+02    1.3040432e+00    3.2587719e-06    5.2607554e-05
   1.9621627e+01    7.5484045e+00    7.5509508e+00    7.5462390e+00    1.4077674e+03    2.6227222e+03    7.5835570e+02    2.0289243e-04    3.6479795e-03    1.7979869e+01    2.8226725e+03    7.5553781e+01    1.2530481e+03    9.6091317e+02    1.3040181e+00    3.2720099e-06    5.2608742e-05
   1.9720899e+01    7.5182311e+00    7.5201139e+00    7.5161542e+00    1.4078442e+03    2.6212257e+03    7.5743116e+02    2.0369018e-04    3.6479795e-03    1.7909452e+01    2.8300664e+03    7.4481304e+01    1.2530185e+03    9.6090833e+02    1.3039938e+00    3.2852987e-06    5.2609420e-05
   1.9820191e+01    7.4876119e+00    7.4904571e+00    7.4856203e+00    1.4078904e+03    2.6204071e+03    7.5656906e+02    2.0449186e-04    3.6479796e-03    1.7839241e+01    2.8373397e+03    7.3252025e+01    1.2529857e+03    9.6090003e+02    1.3039709e+00    3.2985748e-06    5.2609354e-05
   1.9919531e+01    7.4569708e+00    7.4594693e+00    7.4549885e+00    1.4079121e+03    2.6188067e+03    7.5563106e+02    2.0529768e-04    3.6479796e-03    1.7769220e+01    2.8445174e+03    7.2253798e+01    1.2529504e+03    9.6088912e+02    1.3039490e+00    3.3118739e-06    5.2608667e-05
   2.0018900e+01    7.4263527e+00    7.4290338e+00    7.4243250e+00    1.4079114e+03    2.6179813e+03    7.5469454e+02    2.0610749e-04    3.6479797e-03    1.7699403e+01    2.8516011e+03    7.1286740e+01    1.2529133e+03    9.6087621e+02    1.3039279e+00    3.3251945e-06    5.2607443e-05
   2.0118289e+01    7.3956790e+00    7.3981949e+00    7.3936299e+00    1.4078864e+03    2.6153516e+03    7.5378257e+02    2.0692122e-04    3.6479797e-03    1.7629800e+01    2.8585884e+03    7.0302861e+01    1.2528735e+03    9.6086036e+02    1.3039080e+00    3.3385316e-06    5.2605600e-05
   2.0217714e+01    7.3646659e+00    7.3668344e+00    7.3625336e+00    1.4078337e+03    2.6140987e+03    7.5288583e+02    2.0773901e-04    3.6479797e-03    1.7560399e+01    2.8654699e+03    6.9212811e+01    1.2528306e+03    9.6084127e+02    1.3038893e+00    3.3518712e-06    5.2603017e-05
   2.0317171e+01    7.3339264e+00    7.3360182e+00    7.3319051e+00    1.4077581e+03    2.6114498e+03    7.5198751e+02    2.0856080e-04    3.6479798e-03    1.7491206e+01    2.8722571e+03    6.8241853e+01    1.2527857e+03    9.6081988e+02    1.3038715e+00    3.3652220e-06    5.2599843e-05
   2.0416716e+01    7.3032308e+00    7.3055346e+00    7.3012495e+00    1.4076639e+03    2.6105528e+03    7.5097476e+02    2.0938708e-04    3.6479799e-03    1.7422183e+01    2.8789696e+03    6.7432696e+01    1.2527392e+03    9.6079677e+02    1.3038545e+00    3.3786119e-06    5.2596194e-05
   2.0516340e+01    7.2727594e+00    7.2745136e+00    7.2710302e+00    1.4075476e+03    2.6092207e+03    7.4988718e+02    2.1021777e-04    3.6479800e-03    1.7353338e+01    2.8855919e+03    6.6472521e+01    1.2526909e+03    9.6077173e+02    1.3038382e+00    3.3920227e-06    5.2592069e-05
   2.0615962e+01    7.2420967e+00    7.2445624e+00    7.2404391e+00    1.4074160e+03    2.6082357e+03    7.4881231e+02    2.1105220e-04    3.6479800e-03    1.7284729e+01    2.8921490e+03    6.5819754e+01    1.2526411e+03    9.6074510e+02    1.3038226e+00    3.4054674e-06    5.2587574e-05
   2.0715615e+01    7.2110382e+00    7.2133946e+00    7.2092741e+00    1.4072580e+03    2.6060873e+03    7.4775334e+02    2.1189064e-04    3.6479801e-03    1.7216334e+01    2.8986051e+03    6.4785251e+01    1.2525880e+03    9.6071483e+02    1.3038083e+00    3.4188968e-06    5.2582186e-05
   2.0815347e+01    7.1803370e+00    7.1826733e+00    7.1785057e+00    1.4070770e+03    2.6037563e+03    7.4670614e+02    2.1273349e-04    3.6479801e-03    1.7148123e+01    2.9049656e+03    6.3775923e+01    1.2525334e+03    9.6068290e+02    1.3037948e+00    3.4323569e-06    5.2576140e-05
   2.0915086e+01    7.1499442e+00    7.1517335e+00    7.1482661e+00    1.4068787e+03    2.6022253e+03    7.4567154e+02    2.1358016e-04    3.6479801e-03    1.7080145e+01    2.9112468e+03    6.2977289e+01    1.2524776e+03    9.6064951e+02    1.3037820e+00    3.4458467e-06    5.2569808e-05
   2.1014836e+01    7.1191877e+00    7.1213620e+00    7.1175123e+00    1.4066572e+03    2.6002489e+03    7.4464569e+02    2.1443066e-04    3.6479803e-03    1.7012401e+01    2.9174302e+03    6.1988506e+01    1.2524194e+03    9.6061353e+02    1.3037703e+00    3.4593228e-06    5.2562900e-05
   2.1114663e+01    7.0885690e+00    7.0904466e+00    7.0869194e+00    1.4064206e+03    2.5986202e+03    7.4362204e+02    2.1528557e-04    3.6479805e-03    1.6944845e+01    2.9235511e+03    6.1315216e+01    1.2523596e+03    9.6057581e+02    1.3037593e+00    3.4728580e-06    5.2555784e-05
   2.1214520e+01    7.0578987e+00    7.0602026e+00    7.0562892e+00    1.4061652e+03    2.5986658e+03    7.4265787e+02    2.1614447e-04    3.6479805e-03    1.6877510e+01    2.9295948e+03    6.0523366e+01    1.2522977e+03    9.6053579e+02    1.3037491e+00    3.4863968e-06    5.2548112e-05
   2.1314431e+01    7.0272641e+00    7.0295638e+00    7.0257554e+00    1.4058903e+03    2.5948977e+03    7.4174551e+02    2.1700760e-04    3.6479806e-03    1.6810382e+01    2.9355605e+03    5.9709681e+01    1.2522338e+03    9.6049355e+02    1.3037399e+00    3.4999644e-06    5.2540055e-05
   2.1414451e+01    6.9966958e+00    6.9985666e+00    6.9951803e+00    1.4055965e+03    2.5935754e+03    7.4076460e+02    2.1787540e-04    3.6479807e-03    1.6743426e+01    2.9414517e+03    5.8900921e+01    1.2521681e+03    9.6044933e+02    1.3037316e+00    3.5135669e-06    5.2531381e-05
   2.1514533e+01    6.9660765e+00    6.9678650e+00    6.9646394e+00    1.4052868e+03    2.5914560e+03    7.3978597e+02    2.1874749e-04    3.6479807e-03    1.6676674e+01    2.9472782e+03    5.8216735e+01    1.2521009e+03    9.6040345e+02    1.3037238e+00    3.5271815e-06    5.2522298e-05
   2.1614664e+01    6.9355450e+00    6.9375022e+00    6.9340240e+00    1.4049606e+03    2.5896492e+03    7.3883125e+02    2.1962377e-04    3.6479808e-03    1.6610137e+01    2.9530334e+03    5.7477061e+01    1.2520323e+03    9.6035600e+02    1.3037168e+00    3.5408360e-06    5.2512795e-05
   2.1714819e+01    6.9047234e+00    6.9067493e+00    6.9032445e+00    1.4046172e+03    2.5881634e+03    7.3790002e+02    2.2050399e-04    3.6479810e-03    1.6543832e+01    2.9587191e+03    5.6768846e+01    1.2519619e+03    9.6030654e+02    1.3037106e+00    3.5545013e-06    5.2502939e-05
   2.1815019e+01    6.8742886e+00    6.8758628e+00    6.8727400e+00    1.4042592e+03    2.5867061e+03    7.3697610e+02    2.2138836e-04    3.6479811e-03    1.6477746e+01    2.9643373e+03    5.6069389e+01    1.2518903e+03    9.6025580e+02    1.3037050e+00    3.5682024e-06    5.2492674e-05
   2.1915274e+01    6.8442114e+00    6.8457281e+00    6.8428152e+00    1.4038851e+03    2.5850948e+03    7.3587457e+02    2.2227696e-04    3.6479812e-03    1.6411873e+01    2.9698825e+03    5.5311513e+01    1.2518176e+03    9.6020360e+02    1.3037002e+00    3.5819409e-06    5.2482190e-05
   2.2015614e+01    6.8138065e+00    6.8158058e+00    6.8123261e+00    1.4034938e+03    2.5839197e+03    7.3478295e+02    2.2317005e-04    3.6479812e-03    1.6346195e+01    2.9753600e+03    5.4589479e+01    1.2517431e+03    9.6014950e+02    1.3036960e+00    3.5956896e-06    5.2471127e-05
   2.2116020e+01    6.7834486e+00    6.7853334e+00    6.7820534e+00    1.4030893e+03    2.5823327e+03    7.3370017e+02    2.2406748e-04    3.6479813e-03    1.6280726e+01    2.9807853e+03    5.4033923e+01    1.2516668e+03    9.6009348e+02    1.3036926e+00    3.6094682e-06    5.2459708e-05
   2.2216497e+01    6.7532039e+00    6.7548449e+00    6.7516710e+00    1.4026704e+03    2.5797217e+03    7.3262762e+02    2.2496930e-04    3.6479813e-03    1.6215463e+01    2.9861489e+03    5.3380690e+01    1.2515896e+03    9.6003637e+02    1.3036898e+00    3.6232893e-06    5.2447965e-05
   2.2317012e+01    6.7229480e+00    6.7247553e+00    6.7215902e+00    1.4022333e+03    2.5791623e+03    7.3156710e+02    2.2587519e-04    3.6479814e-03    1.6150430e+01    2.9914389e+03    5.2629369e+01    1.2515101e+03    9.5997677e+02    1.3036880e+00    3.6371261e-06    5.2435841e-05
   2.2417578e+01    6.6928022e+00    6.6942058e+00    6.6914319e+00    1.4017810e+03    2.5778205e+03    7.3051511e+02    2.2678529e-04    3.6479815e-03    1.6085618e+01    2.9966644e+03    5.1960604e+01    1.2514296e+03    9.5991590e+02    1.3036867e+00    3.6509984e-06    5.2423321e-05
   2.2518241e+01    6.6626252e+00    6.6640762e+00    6.6611909e+00    1.4013139e+03    2.5759101e+03    7.2946911e+02    2.2770002e-04    3.6479815e-03    1.6020998e+01    3.0018267e+03    5.1282934e+01    1.2513474e+03    9.5985315e+02    1.3036863e+00    3.6649008e-06    5.2410582e-05
   2.2618955e+01    6.6325355e+00    6.6339704e+00    6.6310679e+00    1.4008303e+03    2.5762763e+03    7.2842996e+02    2.2861896e-04    3.6479815e-03    1.5956601e+01    3.0069209e+03    5.0581333e+01    1.2512632e+03    9.5978824e+02    1.3036867e+00    3.6788392e-06    5.2397489e-05
   2.2719656e+01    6.6025485e+00    6.6044228e+00    6.6009220e+00    1.4003362e+03    2.5739319e+03    7.2750722e+02    2.2954152e-04    3.6479816e-03    1.5892470e+01    3.0119631e+03    5.0070368e+01    1.2511781e+03    9.5972221e+02    1.3036877e+00    3.6927972e-06    5.2384037e-05
   2.2820442e+01    6.5725625e+00    6.5740762e+00    6.5710338e+00    1.3998249e+03    2.5746794e+03    7.2651388e+02    2.3046859e-04    3.6479817e-03    1.5828542e+01    3.0169393e+03    4.9374796e+01    1.2510907e+03    9.5965378e+02    1.3036897e+00    3.7067847e-06    5.2370121e-05
   2.2921265e+01    6.5427852e+00    6.5441668e+00    6.5412562e+00    1.3993007e+03    2.5731220e+03    7.2552296e+02    2.3139975e-04    3.6479818e-03    1.5764848e+01    3.0218583e+03    4.8787926e+01    1.2510021e+03    9.5958386e+02    1.3036923e+00    3.7208044e-06    5.2355892e-05
   2.3021769e+01    6.5122316e+00    6.5140873e+00    6.5101426e+00    1.3987646e+03    2.5713477e+03    7.2455930e+02    2.3233169e-04    3.6479820e-03    1.5701612e+01    3.0266978e+03    4.8152128e+01    1.2509120e+03    9.5951227e+02    1.3036957e+00    3.7347562e-06    5.2341416e-05
   2.3111928e+01    6.4856615e+00    6.4872322e+00    6.4843336e+00    1.3982829e+03    2.5696948e+03    7.2370929e+02    2.3317072e-04    3.6479820e-03    1.5645112e+01    3.0310317e+03    4.8070501e+01    1.2508310e+03    9.5944776e+02    1.3036989e+00    3.7473301e-06    5.2328358e-05
   2.3209699e+01    6.4571329e+00    6.4585276e+00    6.4559061e+00    1.3978520e+03    2.5680491e+03    7.2278916e+02    2.3408406e-04    3.6479822e-03    1.5584069e+01    3.0361451e+03    5.2298706e+01    1.2507487e+03    9.5938532e+02    1.3036980e+00    3.7613427e-06    5.2316634e-05
   2.3325102e+01    6.4233556e+00    6.4248749e+00    6.4221611e+00    1.3972082e+03    2.5668868e+03    7.2153267e+02    2.3516683e-04    3.6479822e-03    1.5512316e+01    3.0415887e+03    4.7171203e+01    1.2506408e+03    9.5929826e+02    1.3037038e+00    3.7775861e-06    5.2299536e-05
   2.3447316e+01    6.3881496e+00    6.3894217e+00    6.3870765e+00    1.3963689e+03    2.5632950e+03    7.2020065e+02    2.3631875e-04    3.6479823e-03    1.5436703e+01    3.0466225e+03    4.1188237e+01    1.2505170e+03    9.5919359e+02    1.3037170e+00    3.7943351e-06    5.2277218e-05
   2.3547791e+01    6.3588382e+00    6.3602345e+00    6.3571037e+00    1.3957383e+03    2.5618943e+03    7.1913496e+02    2.3726975e-04    3.6479824e-03    1.5374831e+01    3.0510154e+03    4.3720653e+01    1.2504197e+03    9.5911328e+02    1.3037248e+00    3.8083311e-06    5.2260358e-05
   2.3648316e+01    6.3296366e+00    6.3312399e+00    6.3280525e+00    1.3951185e+03    2.5594388e+03    7.1809496e+02    2.3822491e-04    3.6479824e-03    1.5313186e+01    3.0554569e+03    4.4183357e+01    1.2503228e+03    9.5903343e+02    1.3037322e+00    3.8224258e-06    5.2243823e-05
   2.3704884e+01    6.3126162e+00    6.3145299e+00    6.3106443e+00    1.3948566e+03    2.5600221e+03    7.1751669e+02    2.3876365e-04    3.6479825e-03    1.5278634e+01    3.0583568e+03    5.1264568e+01    1.2502724e+03    9.5899445e+02    1.3037327e+00    3.8306594e-06    5.2236862e-05
   2.3800735e+01    6.2851015e+00    6.2869498e+00    6.2837037e+00    1.3942440e+03    2.5585435e+03    7.1652435e+02    2.3967973e-04    3.6479825e-03    1.5220238e+01    3.0625107e+03    4.3337012e+01    1.2501761e+03    9.5891415e+02    1.3037414e+00    3.8441567e-06    5.2220543e-05
   2.3950167e+01    6.2424869e+00    6.2438593e+00    6.2406244e+00    1.3931885e+03    2.5546362e+03    7.1496222e+02    2.4111510e-04    3.6479826e-03    1.5129631e+01    3.0685162e+03    4.0188972e+01    1.2500200e+03    9.5878121e+02    1.3037594e+00    3.8649236e-06    5.2192360e-05
   2.4000348e+01    6.2280798e+00    6.2292943e+00    6.2264016e+00    1.3928556e+03    2.5542277e+03    7.1449914e+02    2.4159835e-04    3.6479826e-03    1.5099369e+01    3.0706232e+03    4.1986643e+01    1.2499690e+03    9.5873836e+02    1.3037644e+00    3.8719760e-06    5.2183457e-05
   2.4100752e+01    6.1993187e+00    6.2006657e+00    6.1979380e+00    1.3921813e+03    2.5526778e+03    7.1356118e+02    2.4256887e-04    3.6479827e-03    1.5038957e+01    3.0748037e+03    4.1637164e+01    1.2498661e+03    9.5865175e+02    1.3037749e+00    3.8861123e-06    5.2165479e-05
   2.4205767e+01    6.1687723e+00    6.1704511e+00    6.1673473e+00    1.3915419e+03    2.5526635e+03    7.1250917e+02    2.4358795e-04    3.6479827e-03    1.4976039e+01    3.0794916e+03    4.4640033e+01    1.2497603e+03    9.5856436e+02    1.3037834e+00    3.9011938e-06    5.2148370e-05
   2.4344353e+01    6.1299414e+00    6.1322289e+00    6.1288237e+00    1.3905048e+03    2.5482996e+03    7.1115077e+02    2.4493913e-04    3.6479828e-03    1.4893426e+01    3.0847795e+03    3.8156362e+01    1.2496095e+03    9.5843406e+02    1.3038034e+00    3.9205902e-06    5.2120910e-05
   2.4444974e+01    6.1005090e+00    6.1020740e+00    6.0984106e+00    1.3897753e+03    2.5456866e+03    7.1021754e+02    2.4592426e-04    3.6479828e-03    1.4833766e+01    3.0887243e+03    3.9204485e+01    1.2495003e+03    9.5834025e+02    1.3038170e+00    3.9347648e-06    5.2101539e-05
   2.4517433e+01    6.0803016e+00    6.0818764e+00    6.0790699e+00    1.3893155e+03    2.5463251e+03    7.0951218e+02    2.4663573e-04    3.6479829e-03    1.4790975e+01    3.0918580e+03    4.3247634e+01    1.2494260e+03    9.5827826e+02    1.3038238e+00    3.9452501e-06    5.2089326e-05
   2.4608006e+01    6.0554427e+00    6.0568170e+00    6.0544381e+00    1.3886099e+03    2.5442618e+03    7.0852458e+02    2.4752784e-04    3.6479829e-03    1.4737667e+01    3.0951662e+03    3.6525186e+01    1.2493257e+03    9.5819085e+02    1.3038381e+00    3.9579566e-06    5.2070717e-05
   2.4708799e+01    6.0271459e+00    6.0282371e+00    6.0256569e+00    1.3878507e+03    2.5428002e+03    7.0743548e+02    2.4852423e-04    3.6479830e-03    1.4678581e+01    3.0989615e+03    3.7653771e+01    1.2492152e+03    9.5809517e+02    1.3038529e+00    3.9722176e-06    5.2050675e-05
   2.4809658e+01    5.9986680e+00    6.0002764e+00    5.9970162e+00    1.3870934e+03    2.5413458e+03    7.0636658e+02    2.4952492e-04    3.6479831e-03    1.4619714e+01    3.1027681e+03    3.7741918e+01    1.2491040e+03    9.5799887e+02    1.3038679e+00    3.9865322e-06    5.2030631e-05
   2.4910579e+01    5.9708262e+00    5.9720415e+00    5.9695161e+00    1.3863256e+03    2.5394719e+03    7.0530578e+02    2.5052988e-04    3.6479832e-03    1.4561070e+01    3.1065275e+03    3.7251682e+01    1.2489921e+03    9.5790171e+02    1.3038833e+00    4.0009058e-06    5.2010503e-05
   2.5011570e+01    5.9427912e+00    5.9439701e+00    5.9414128e+00    1.3855455e+03    2.5368803e+03    7.0425409e+02    2.5153918e-04    3.6479832e-03    1.4502644e+01    3.1102422e+03    3.6782681e+01    1.2488779e+03    9.5780216e+02    1.3038997e+00    4.0153023e-06    5.1989945e-05
   2.5112632e+01    5.9145552e+00    5.9158641e+00    5.9130038e+00    1.3847531e+03    2.5365924e+03    7.0321311e+02    2.5255284e-04    3.6479833e-03    1.4444436e+01    3.1139053e+03    3.6245470e+01    1.2487621e+03    9.5770073e+02    1.3039168e+00    4.0297110e-06    5.1969115e-05
   2.5213334e+01    5.8870113e+00    5.8881556e+00    5.8857587e+00    1.3839568e+03    2.5358461e+03    7.0217983e+02    2.5356652e-04    3.6479833e-03    1.4386692e+01    3.1175195e+03    3.5890105e+01    1.2486456e+03    9.5759855e+02    1.3039343e+00    4.0441138e-06    5.1948220e-05
   2.5314130e+01    5.8593551e+00    5.8602497e+00    5.8581774e+00    1.3831508e+03    2.5342224e+03    7.0120357e+02    2.5458477e-04    3.6479834e-03    1.4329150e+01    3.1210915e+03    3.5438367e+01    1.2485280e+03    9.5749498e+02    1.3039525e+00    4.0585452e-06    5.1927095e-05
   2.5415003e+01    5.8317838e+00    5.8326943e+00    5.8306938e+00    1.3823346e+03    2.5323891e+03    7.0024447e+02    2.5560741e-04    3.6479835e-03    1.4271822e+01    3.1246230e+03    3.5009407e+01    1.2484090e+03    9.5738996e+02    1.3039713e+00    4.0730127e-06    5.1905625e-05
   2.5515949e+01    5.8042720e+00    5.8051378e+00    5.8032327e+00    1.3815068e+03    2.5308432e+03    6.9925579e+02    2.5663441e-04    3.6479835e-03    1.4214710e+01    3.1281021e+03    3.4465019e+01    1.2482890e+03    9.5728374e+02    1.3039906e+00    4.0874938e-06    5.1883757e-05
   2.5616965e+01    5.7768938e+00    5.7778160e+00    5.7758580e+00    1.3806748e+03    2.5297973e+03    6.9828354e+02    2.5766574e-04    3.6479836e-03    1.4157814e+01    3.1315578e+03    3.4208942e+01    1.2481690e+03    9.5717739e+02    1.3040101e+00    4.1020256e-06    5.1861899e-05
   2.5718047e+01    5.7495791e+00    5.7505856e+00    5.7484751e+00    1.3798352e+03    2.5297360e+03    6.9734662e+02    2.5870138e-04    3.6479836e-03    1.4101137e+01    3.1349776e+03    3.3831876e+01    1.2480480e+03    9.5706994e+02    1.3040301e+00    4.1165958e-06    5.1839830e-05
   2.5809070e+01    5.7243846e+00    5.7255563e+00    5.7229495e+00    1.3790964e+03    2.5280618e+03    6.9644198e+02    2.5963692e-04    3.6479836e-03    1.4050327e+01    3.1381384e+03    3.4725133e+01    1.2479385e+03    9.5697309e+02    1.3040477e+00    4.1298067e-06    5.1820422e-05
   2.5900093e+01    5.7002079e+00    5.7013442e+00    5.6992382e+00    1.3783326e+03    2.5265919e+03    6.9546864e+02    2.6057536e-04    3.6479838e-03    1.3999727e+01    3.1411752e+03    3.3363437e+01    1.2478283e+03    9.5687488e+02    1.3040663e+00    4.1429838e-06    5.1800361e-05
   2.6001307e+01    5.6736936e+00    5.6744649e+00    5.6728327e+00    1.3774430e+03    2.5244992e+03    6.9438943e+02    2.6162248e-04    3.6479838e-03    1.3943694e+01    3.1443646e+03    3.1511620e+01    1.2477032e+03    9.5676246e+02    1.3040888e+00    4.1575615e-06    5.1777066e-05
   2.6102649e+01    5.6467461e+00    5.6474572e+00    5.6456936e+00    1.3765675e+03    2.5226465e+03    6.9332773e+02    2.6267454e-04    3.6479838e-03    1.3887847e+01    3.1476198e+03    3.2120359e+01    1.2475787e+03    9.5665094e+02    1.3041107e+00    4.1722443e-06    5.1754243e-05
   2.6203649e+01    5.6199661e+00    5.6207776e+00    5.6189795e+00    1.3756933e+03    2.5206811e+03    6.9228408e+02    2.6372664e-04    3.6479838e-03    1.3832443e+01    3.1508561e+03    3.2042556e+01    1.2474539e+03    9.5653902e+02    1.3041328e+00    4.1869204e-06    5.1731309e-05
   2.6304744e+01    5.5933201e+00    5.5942743e+00    5.5924018e+00    1.3748101e+03    2.5188791e+03    6.9125029e+02    2.6478332e-04    3.6479838e-03    1.3777242e+01    3.1540534e+03    3.1627422e+01    1.2473280e+03    9.5642585e+02    1.3041554e+00    4.2016341e-06    5.1708136e-05
   2.6405913e+01    5.5667902e+00    5.5676805e+00    5.5658629e+00    1.3739224e+03    2.5171199e+03    6.9022893e+02    2.6584438e-04    3.6479839e-03    1.3722253e+01    3.1572323e+03    3.1420948e+01    1.2472011e+03    9.5631169e+02    1.3041785e+00    4.2163982e-06    5.1684864e-05
   2.6507150e+01    5.5403297e+00    5.5413289e+00    5.5395494e+00    1.3730267e+03    2.5150552e+03    6.8926428e+02    2.6690972e-04    3.6479839e-03    1.3667482e+01    3.1603760e+03    3.1052714e+01    1.2470730e+03    9.5619620e+02    1.3042021e+00    4.2311919e-06    5.1661367e-05
   2.6608453e+01    5.5140182e+00    5.5155951e+00    5.5131873e+00    1.3721278e+03    2.5139423e+03    6.8834437e+02    2.6797936e-04    3.6479839e-03    1.3612929e+01    3.1634956e+03    3.0794924e+01    1.2469452e+03    9.5608086e+02    1.3042257e+00    4.2460207e-06    5.1637883e-05
   2.6709824e+01    5.4877605e+00    5.4886948e+00    5.4869391e+00    1.3712223e+03    2.5122690e+03    6.8736754e+02    2.6905330e-04    3.6479841e-03    1.3558592e+01    3.1665894e+03    3.0519667e+01    1.2468159e+03    9.5596392e+02    1.3042499e+00    4.2609007e-06    5.1614260e-05
   2.6811264e+01    5.4616369e+00    5.4623834e+00    5.4609122e+00    1.3703107e+03    2.5105535e+03    6.8640276e+02    2.7013156e-04    3.6479840e-03    1.3504472e+01    3.1696549e+03    3.0219386e+01    1.2466858e+03    9.5584618e+02    1.3042745e+00    4.2758227e-06    5.1590488e-05
   2.6912773e+01    5.4356097e+00    5.4366485e+00    5.4348633e+00    1.3693929e+03    2.5090326e+03    6.8541528e+02    2.7121414e-04    3.6479839e-03    1.3450567e+01    3.1726904e+03    2.9904034e+01    1.2465552e+03    9.5572770e+02    1.3042995e+00    4.2907765e-06    5.1566486e-05
   2.7027033e+01    5.4059917e+00    5.4072174e+00    5.4052352e+00    1.3684214e+03    2.5076804e+03    6.8421901e+02    2.7243712e-04    3.6479841e-03    1.3390188e+01    3.1763956e+03    3.2428187e+01    1.2464094e+03    9.5559690e+02    1.3043255e+00    4.3079267e-06    5.1541190e-05
   2.7116299e+01    5.3837730e+00    5.3848368e+00    5.3831094e+00    1.3675692e+03    2.5054335e+03    6.8327966e+02    2.7339550e-04    3.6479841e-03    1.3343249e+01    3.1788451e+03    2.7440182e+01    1.2462912e+03    9.5548849e+02    1.3043498e+00    4.3210062e-06    5.1518915e-05
   2.7218013e+01    5.3581197e+00    5.3589136e+00    5.3573201e+00    1.3666175e+03    2.5030251e+03    6.8222767e+02    2.7449104e-04    3.6479842e-03    1.3289994e+01    3.1817192e+03    2.8257127e+01    1.2461576e+03    9.5536651e+02    1.3043765e+00    4.3360142e-06    5.1494016e-05
   2.7319791e+01    5.3324979e+00    5.3332400e+00    5.3317072e+00    1.3656742e+03    2.5014207e+03    6.8120166e+02    2.7559085e-04    3.6479843e-03    1.3236957e+01    3.1846291e+03    2.8590753e+01    1.2460243e+03    9.5524491e+02    1.3044030e+00    4.3511124e-06    5.1469403e-05
   2.7421629e+01    5.3070344e+00    5.3079441e+00    5.3063482e+00    1.3647314e+03    2.4993959e+03    6.8018476e+02    2.7669489e-04    3.6479843e-03    1.3184141e+01    3.1875399e+03    2.8581919e+01    1.2458907e+03    9.5512302e+02    1.3044295e+00    4.3662661e-06    5.1444705e-05
   2.7523529e+01    5.2820352e+00    5.2828375e+00    5.2814042e+00    1.3637865e+03    2.4984090e+03    6.7917148e+02    2.7780318e-04    3.6479844e-03    1.3131543e+01    3.1904317e+03    2.8378592e+01    1.2457578e+03    9.5500182e+02    1.3044559e+00    4.3814602e-06    5.1419960e-05
   2.7625075e+01    5.2567444e+00    5.2577317e+00    5.2560917e+00    1.3628408e+03    2.4960575e+03    6.7817300e+02    2.7891117e-04    3.6479844e-03    1.3079377e+01    3.1932949e+03    2.8196441e+01    1.2456235e+03    9.5487911e+02    1.3044829e+00    4.3966328e-06    5.1395261e-05
   2.7726721e+01    5.2317126e+00    5.2324767e+00    5.2309770e+00    1.3618882e+03    2.4941654e+03    6.7723387e+02    2.8002381e-04    3.6479845e-03    1.3027408e+01    3.1961291e+03    2.7882866e+01    1.2454887e+03    9.5475582e+02    1.3045102e+00    4.4118461e-06    5.1370322e-05
   2.7828438e+01    5.2067387e+00    5.2076786e+00    5.2055379e+00    1.3609322e+03    2.4929844e+03    6.7633509e+02    2.8114077e-04    3.6479845e-03    1.2975651e+01    3.1989491e+03    2.7724085e+01    1.2453531e+03    9.5463167e+02    1.3045378e+00    4.4271044e-06    5.1345321e-05
   2.7930219e+01    5.1818877e+00    5.1826235e+00    5.1813303e+00    1.3599690e+03    2.4905079e+03    6.7537322e+02    2.8226199e-04    3.6479845e-03    1.2924108e+01    3.2017359e+03    2.7380818e+01    1.2452165e+03    9.5450636e+02    1.3045660e+00    4.4423920e-06    5.1320077e-05
   2.8032066e+01    5.1571246e+00    5.1578384e+00    5.1565386e+00    1.3590045e+03    2.4888040e+03    6.7434944e+02    2.8338747e-04    3.6479845e-03    1.2872780e+01    3.2045094e+03    2.7232041e+01    1.2450801e+03    9.5438117e+02    1.3045941e+00    4.4577140e-06    5.1294782e-05
   2.8133973e+01    5.1324338e+00    5.1330504e+00    5.1318836e+00    1.3580343e+03    2.4862446e+03    6.7331166e+02    2.8451717e-04    3.6479843e-03    1.2821667e+01    3.2072552e+03    2.6944008e+01    1.2449425e+03    9.5425479e+02    1.3046228e+00    4.4730792e-06    5.1269347e-05
   2.8235939e+01    5.1078661e+00    5.1084700e+00    5.1073635e+00    1.3570574e+03    2.4842311e+03    6.7229071e+02    2.8565106e-04    3.6479843e-03    1.2770771e+01    3.2099686e+03    2.6610382e+01    1.2448043e+03    9.5412755e+02    1.3046519e+00    4.4884823e-06    5.1243783e-05
   2.8337976e+01    5.0834171e+00    5.0840146e+00    5.0829078e+00    1.3560759e+03    2.4826915e+03    6.7128191e+02    2.8678929e-04    3.6479844e-03    1.2720086e+01    3.2126606e+03    2.6383264e+01    1.2446654e+03    9.5399960e+02    1.3046812e+00    4.5039157e-06    5.1217963e-05
   2.8440079e+01    5.0590777e+00    5.0598615e+00    5.0585862e+00    1.3550889e+03    2.4805024e+03    6.7028494e+02    2.8793179e-04    3.6479844e-03    1.2669613e+01    3.2153251e+03    2.6096450e+01    1.2445257e+03    9.5387080e+02    1.3047110e+00    4.5193814e-06    5.1191941e-05
   2.8542237e+01    5.0348403e+00    5.0354492e+00    5.0343340e+00    1.3540988e+03    2.4787029e+03    6.6929353e+02    2.8907845e-04    3.6479844e-03    1.2619358e+01    3.2179696e+03    2.5885420e+01    1.2443859e+03    9.5374178e+02    1.3047409e+00    4.5348727e-06    5.1165818e-05
   2.8644038e+01    5.0107472e+00    5.0116362e+00    5.0101047e+00    1.3531110e+03    2.4767200e+03    6.6829088e+02    2.9022461e-04    3.6479845e-03    1.2569521e+01    3.2205923e+03    2.5763545e+01    1.2442459e+03    9.5361243e+02    1.3047710e+00    4.5503557e-06    5.1139782e-05
   2.8745939e+01    4.9868174e+00    4.9875378e+00    4.9860988e+00    1.3521155e+03    2.4747844e+03    6.6729956e+02    2.9137541e-04    3.6479845e-03    1.2519878e+01    3.2231823e+03    2.5416760e+01    1.2441049e+03    9.5348199e+02    1.3048016e+00    4.5658713e-06    5.1113494e-05
   2.8847905e+01    4.9621261e+00    4.9631533e+00    4.9611372e+00    1.3511162e+03    2.4730617e+03    6.6633717e+02    2.9253045e-04    3.6479845e-03    1.2470444e+01    3.2257543e+03    2.5223803e+01    1.2439622e+03    9.5334978e+02    1.3048329e+00    4.5814116e-06    5.1087195e-05
   2.8921330e+01    4.9451139e+00    4.9462716e+00    4.9441119e+00    1.3504204e+03    2.4718393e+03    6.6570105e+02    2.9336423e-04    3.6479846e-03    1.2435001e+01    3.2277126e+03    2.6671632e+01    1.2438603e+03    9.5325597e+02    1.3048544e+00    4.5927487e-06    5.1068910e-05
   2.9035547e+01    4.9189112e+00    4.9197996e+00    4.9180635e+00    1.3493010e+03    2.4698131e+03    6.6462371e+02    2.9466513e-04    3.6479846e-03    1.2380103e+01    3.2305782e+03    2.5088237e+01    1.2437002e+03    9.5310759e+02    1.3048896e+00    4.6102917e-06    5.1039491e-05
   2.9130708e+01    4.8972636e+00    4.8978856e+00    4.8956638e+00    1.3483437e+03    2.4677021e+03    6.6363931e+02    2.9575223e-04    3.6479845e-03    1.2334597e+01    3.2328379e+03    2.3746526e+01    1.2435660e+03    9.5298266e+02    1.3049199e+00    4.6248333e-06    5.1014266e-05
   2.9226017e+01    4.8752165e+00    4.8757257e+00    4.8743116e+00    1.3473946e+03    2.4657702e+03    6.6267275e+02    2.9684404e-04    3.6479845e-03    1.2289230e+01    3.2351377e+03    2.4129722e+01    1.2434322e+03    9.5285819e+02    1.3049499e+00    4.6394598e-06    5.0989270e-05
   2.9321465e+01    4.8536189e+00    4.8543071e+00    4.8530577e+00    1.3464443e+03    2.4640565e+03    6.6173010e+02    2.9794050e-04    3.6479845e-03    1.2244004e+01    3.2374345e+03    2.4063318e+01    1.2432977e+03    9.5273318e+02    1.3049800e+00    4.6541509e-06    5.0964245e-05
   2.9417044e+01    4.8319349e+00    4.8324926e+00    4.8314400e+00    1.3454906e+03    2.4621759e+03    6.6079307e+02    2.9904151e-04    3.6479845e-03    1.2198924e+01    3.2397179e+03    2.3890426e+01    1.2431630e+03    9.5260782e+02    1.3050103e+00    4.6688834e-06    5.0939059e-05
   2.9512773e+01    4.8102742e+00    4.8110296e+00    4.8097548e+00    1.3445315e+03    2.4597142e+03    6.5986098e+02    3.0014730e-04    3.6479846e-03    1.2153981e+01    3.2419777e+03    2.3605935e+01    1.2430277e+03    9.5248178e+02    1.3050409e+00    4.6836375e-06    5.0913704e-05
   2.9608644e+01    4.7884973e+00    4.7895262e+00    4.7879759e+00    1.3435692e+03    2.4581366e+03    6.5893138e+02    3.0125778e-04    3.6479847e-03    1.2109180e+01    3.2442266e+03    2.3457694e+01    1.2428912e+03    9.5235447e+02    1.3050720e+00    4.6984254e-06    5.0888126e-05
   2.9704652e+01    4.7671982e+00    4.7680841e+00    4.7666967e+00    1.3426026e+03    2.4560191e+03    6.5800266e+02    3.0237292e-04    3.6479847e-03    1.2064522e+01    3.2464576e+03    2.3237625e+01    1.2427544e+03    9.5222690e+02    1.3051033e+00    4.7132621e-06    5.0862455e-05
   2.9800819e+01    4.7457947e+00    4.7463465e+00    4.7453766e+00    1.3416298e+03    2.4541531e+03    6.5708217e+02    3.0349296e-04    3.6479848e-03    1.2019998e+01    3.2486698e+03    2.3003571e+01    1.2426166e+03    9.5209816e+02    1.3051350e+00    4.7281475e-06    5.0836623e-05
   2.9945328e+01    4.7137714e+00    4.7143080e+00    4.7132433e+00    1.3401633e+03    2.4517820e+03    6.5573422e+02    3.0518230e-04    3.6479848e-03    1.1953461e+01    3.2519563e+03    2.2742645e+01    1.2424089e+03    9.5190393e+02    1.3051830e+00    4.7505447e-06    5.0797700e-05
   3.0041852e+01    4.6925093e+00    4.6930215e+00    4.6919865e+00    1.3391820e+03    2.4495321e+03    6.5485746e+02    3.0631426e-04    3.6479849e-03    1.1909289e+01    3.2541325e+03    2.2545540e+01    1.2422697e+03    9.5177373e+02    1.3052154e+00    4.7655418e-06    5.0771649e-05
   3.0138518e+01    4.6710166e+00    4.6715947e+00    4.6702100e+00    1.3381961e+03    2.4477453e+03    6.5398818e+02    3.0745095e-04    3.6479850e-03    1.1865258e+01    3.2562888e+03    2.2307364e+01    1.2421298e+03    9.5164267e+02    1.3052481e+00    4.7805799e-06    5.0745538e-05
   3.0235323e+01    4.6500337e+00    4.6507475e+00    4.6494924e+00    1.3372057e+03    2.4460139e+03    6.5313269e+02    3.0859238e-04    3.6479850e-03    1.1821371e+01    3.2584218e+03    2.2034136e+01    1.2419895e+03    9.5151115e+02    1.3052810e+00    4.7956573e-06    5.0719230e-05
   3.0332292e+01    4.6290080e+00    4.6295117e+00    4.6285276e+00    1.3362099e+03    2.4445555e+03    6.5220092e+02    3.0973882e-04    3.6479850e-03    1.1777617e+01    3.2605350e+03    2.1791903e+01    1.2418486e+03    9.5137904e+02    1.3053143e+00    4.8107899e-06    5.0692820e-05
   3.0429402e+01    4.6080382e+00    4.6085872e+00    4.6076769e+00    1.3352120e+03    2.4426961e+03    6.5123084e+02    3.1089002e-04    3.6479851e-03    1.1734005e+01    3.2626360e+03    2.1635710e+01    1.2417075e+03    9.5124651e+02    1.3053477e+00    4.8259534e-06    5.0666322e-05
   3.0526664e+01    4.5873456e+00    4.5879084e+00    4.5869385e+00    1.3342095e+03    2.4400164e+03    6.5027140e+02    3.1204613e-04    3.6479851e-03    1.1690532e+01    3.2647217e+03    2.1444331e+01    1.2415656e+03    9.5111323e+02    1.3053815e+00    4.8411735e-06    5.0639605e-05
   3.0624070e+01    4.5665290e+00    4.5670174e+00    4.5660843e+00    1.3332037e+03    2.4380910e+03    6.4931954e+02    3.1320704e-04    3.6479852e-03    1.1647200e+01    3.2667958e+03    2.1292457e+01    1.2414229e+03    9.5097916e+02    1.3054155e+00    4.8564436e-06    5.0612870e-05
   3.0721606e+01    4.5455819e+00    4.5463037e+00    4.5452048e+00    1.3321914e+03    2.4360576e+03    6.4837529e+02    3.1437262e-04    3.6479852e-03    1.1604017e+01    3.2688387e+03    2.0946012e+01    1.2412792e+03    9.5084389e+02    1.3054501e+00    4.8717319e-06    5.0586008e-05
   3.0819283e+01    4.5251083e+00    4.5259043e+00    4.5246959e+00    1.3311770e+03    2.4344784e+03    6.4743797e+02    3.1554298e-04    3.6479852e-03    1.1560977e+01    3.2708721e+03    2.0817615e+01    1.2411357e+03    9.5070874e+02    1.3054847e+00    4.8870840e-06    5.0559144e-05
   3.0917103e+01    4.5045149e+00    4.5050950e+00    4.5041028e+00    1.3301595e+03    2.4329309e+03    6.4651363e+02    3.1671818e-04    3.6479853e-03    1.1518080e+01    3.2728886e+03    2.0614381e+01    1.2409919e+03    9.5057326e+02    1.3055195e+00    4.9024606e-06    5.0532141e-05
   3.1015078e+01    4.4839878e+00    4.4845928e+00    4.4835347e+00    1.3291372e+03    2.4311985e+03    6.4560860e+02    3.1789835e-04    3.6479853e-03    1.1475320e+01    3.2748859e+03    2.0385373e+01    1.2408472e+03    9.5043686e+02    1.3055546e+00    4.9178816e-06    5.0504930e-05
   3.1113183e+01    4.4635383e+00    4.4640004e+00    4.4632058e+00    1.3281100e+03    2.4293803e+03    6.4472219e+02    3.1908321e-04    3.6479854e-03    1.1432709e+01    3.2768618e+03    2.0140516e+01    1.2407018e+03    9.5029957e+02    1.3055902e+00    4.9333354e-06    5.0477565e-05
   3.1211441e+01    4.4431715e+00    4.4437863e+00    4.4423946e+00    1.3270805e+03    2.4277810e+03    6.4384138e+02    3.2027304e-04    3.6479854e-03    1.1390236e+01    3.2788293e+03    2.0024398e+01    1.2405558e+03    9.5016172e+02    1.3056259e+00    4.9488418e-06    5.0450156e-05
   3.1309832e+01    4.4228556e+00    4.4236141e+00    4.4224217e+00    1.3260460e+03    2.4255294e+03    6.4297274e+02    3.2146762e-04    3.6479855e-03    1.1347910e+01    3.2807729e+03    1.9753222e+01    1.2404089e+03    9.5002288e+02    1.3056621e+00    4.9643760e-06    5.0422568e-05
   3.1408362e+01    4.4024647e+00    4.4029329e+00    4.4021156e+00    1.3250093e+03    2.4236827e+03    6.4212717e+02    3.2266701e-04    3.6479855e-03    1.1305728e+01    3.2827014e+03    1.9572856e+01    1.2402620e+03    9.4988394e+02    1.3056984e+00    4.9799475e-06    5.0394979e-05
   3.1507016e+01    4.3824943e+00    4.3830052e+00    4.3821681e+00    1.3239699e+03    2.4221219e+03    6.4117627e+02    3.2387104e-04    3.6479855e-03    1.1263698e+01    3.2846173e+03    1.9420853e+01    1.2401147e+03    9.4974462e+02    1.3057349e+00    4.9955726e-06    5.0367230e-05
   3.1605806e+01    4.3624272e+00    4.3628724e+00    4.3621412e+00    1.3229265e+03    2.4202352e+03    6.4020635e+02    3.2507988e-04    3.6479856e-03    1.1221813e+01    3.2865142e+03    1.9200698e+01    1.2399668e+03    9.4960457e+02    1.3057717e+00    5.0112279e-06    5.0339321e-05
   3.1704733e+01    4.3424335e+00    4.3429227e+00    4.3421362e+00    1.3218794e+03    2.4184719e+03    6.3924686e+02    3.2629352e-04    3.6479856e-03    1.1180074e+01    3.2883956e+03    1.9017867e+01    1.2398182e+03    9.4946374e+02    1.3058089e+00    5.0269260e-06    5.0311331e-05
   3.1803784e+01    4.3225163e+00    4.3229988e+00    4.3222169e+00    1.3208270e+03    2.4166552e+03    6.3829691e+02    3.2751184e-04    3.6479856e-03    1.1138485e+01    3.2902516e+03    1.8737923e+01    1.2396689e+03    9.4932221e+02    1.3058463e+00    5.0426450e-06    5.0283133e-05
   3.1902933e+01    4.3024971e+00    4.3030341e+00    4.3021766e+00    1.3197749e+03    2.4143416e+03    6.3735723e+02    3.2873449e-04    3.6479857e-03    1.1097058e+01    3.2920995e+03    1.8637950e+01    1.2395196e+03    9.4918056e+02    1.3058839e+00    5.0583886e-06    5.0254960e-05
   3.2002185e+01    4.2829118e+00    4.2836058e+00    4.2824328e+00    1.3187184e+03    2.4125763e+03    6.3642865e+02    3.2996157e-04    3.6479857e-03    1.1055790e+01    3.2939265e+03    1.8407309e+01    1.2393698e+03    9.4903828e+02    1.3059218e+00    5.0741849e-06    5.0226673e-05
   3.2101540e+01    4.2632363e+00    4.2638781e+00    4.2627641e+00    1.3176587e+03    2.4107982e+03    6.3551574e+02    3.3119306e-04    3.6479857e-03    1.1014681e+01    3.2957345e+03    1.8198061e+01    1.2392193e+03    9.4889536e+02    1.3059600e+00    5.0900164e-06    5.0198348e-05
   3.2200993e+01    4.2436716e+00    4.2441554e+00    4.2428649e+00    1.3165975e+03    2.4093510e+03    6.3461303e+02    3.3242891e-04    3.6479857e-03    1.0973732e+01    3.2975324e+03    1.8077837e+01    1.2390687e+03    9.4875217e+02    1.3059983e+00    5.1058905e-06    5.0169955e-05
   3.2300536e+01    4.2239171e+00    4.2244776e+00    4.2234481e+00    1.3155338e+03    2.4081745e+03    6.3373161e+02    3.3366901e-04    3.6479857e-03    1.0932947e+01    3.2993156e+03    1.7913200e+01    1.2389173e+03    9.4860815e+02    1.3060369e+00    5.1217904e-06    5.0141435e-05
   3.2400154e+01    4.2048047e+00    4.2052378e+00    4.2043638e+00    1.3144670e+03    2.4060889e+03    6.3287817e+02    3.3491320e-04    3.6479857e-03    1.0892332e+01    3.3010732e+03    1.7643428e+01    1.2387663e+03    9.4846454e+02    1.3060756e+00    5.1377072e-06    5.0112838e-05
   3.2536899e+01    4.1780196e+00    4.1785611e+00    4.1776926e+00    1.3130080e+03    2.4037654e+03    6.3173009e+02    3.3662655e-04    3.6479858e-03    1.0836892e+01    3.3035005e+03    1.7750715e+01    1.2385575e+03    9.4826581e+02    1.3061291e+00    5.1596485e-06    5.0073814e-05
   3.2628042e+01    4.1604917e+00    4.1610690e+00    4.1601479e+00    1.3120328e+03    2.4021538e+03    6.3096958e+02    3.3777153e-04    3.6479858e-03    1.0800158e+01    3.3050888e+03    1.7426992e+01    1.2384184e+03    9.4813328e+02    1.3061649e+00    5.1742742e-06    5.0047677e-05
   3.2719179e+01    4.1430474e+00    4.1434643e+00    4.1426432e+00    1.3110542e+03    2.3998107e+03    6.3009329e+02    3.3891901e-04    3.6479858e-03    1.0763592e+01    3.3066531e+03    1.7164081e+01    1.2382788e+03    9.4800021e+02    1.3062010e+00    5.1889024e-06    5.0021391e-05
   3.2810317e+01    4.1256921e+00    4.1261048e+00    4.1252775e+00    1.3100744e+03    2.3992248e+03    6.2921577e+02    3.4006909e-04    3.6479859e-03    1.0727190e+01    3.3082027e+03    1.7002577e+01    1.2381390e+03    9.4786685e+02    1.3062373e+00    5.2035471e-06    4.9995058e-05
   3.2901454e+01    4.1085082e+00    4.1090223e+00    4.1081427e+00    1.3090932e+03    2.3976764e+03    6.2835563e+02    3.4122173e-04    3.6479859e-03    1.0690954e+01    3.3097322e+03    1.6782554e+01    1.2379995e+03    9.4773369e+02    1.3062736e+00    5.2181866e-06    4.9968696e-05
   3.3038163e+01    4.0827461e+00    4.0831263e+00    4.0822879e+00    1.3076190e+03    2.3945211e+03    6.2709626e+02    3.4295615e-04    3.6479860e-03    1.0636887e+01    3.3120092e+03    1.6655610e+01    1.2377890e+03    9.4753264e+02    1.3063286e+00    5.2402161e-06    4.9929140e-05
   3.3129301e+01    4.0655628e+00    4.0659651e+00    4.0651906e+00    1.3066340e+03    2.3934542e+03    6.2627519e+02    3.4411537e-04    3.6479860e-03    1.0601055e+01    3.3135038e+03    1.6399480e+01    1.2376482e+03    9.4739805e+02    1.3063655e+00    5.2549164e-06    4.9902811e-05
   3.3220436e+01    4.0486801e+00    4.0493018e+00    4.0477930e+00    1.3056482e+03    2.3915359e+03    6.2545769e+02    3.4527713e-04    3.6479860e-03    1.0565386e+01    3.3149845e+03    1.6247576e+01    1.2375074e+03    9.4726343e+02    1.3064026e+00    5.2696235e-06    4.9876403e-05
   3.3311574e+01    4.0317782e+00    4.0322149e+00    4.0312673e+00    1.3046618e+03    2.3896516e+03    6.2464893e+02    3.4644148e-04    3.6479860e-03    1.0529877e+01    3.3164487e+03    1.6065246e+01    1.2373671e+03    9.4712921e+02    1.3064396e+00    5.2843173e-06    4.9849834e-05
   3.3402713e+01    4.0149513e+00    4.0153541e+00    4.0145702e+00    1.3036748e+03    2.3880424e+03    6.2386339e+02    3.4760839e-04    3.6479859e-03    1.0494528e+01    3.3179030e+03    1.5956854e+01    1.2372262e+03    9.4699436e+02    1.3064768e+00    5.2990494e-06    4.9823302e-05
   3.3539435e+01    3.9897526e+00    3.9901965e+00    3.9895010e+00    1.3021909e+03    2.3852940e+03    6.2271506e+02    3.4936425e-04    3.6479859e-03    1.0441784e+01    3.3200563e+03    1.5749792e+01    1.2370137e+03    9.4679086e+02    1.3065332e+00    5.3211768e-06    4.9783401e-05
   3.3630590e+01    3.9732332e+00    3.9738716e+00    3.9728784e+00    1.3012021e+03    2.3844058e+03    6.2195800e+02    3.5053786e-04    3.6479859e-03    1.0406824e+01    3.3214774e+03    1.5589589e+01    1.2368723e+03    9.4665535e+02    1.3065708e+00    5.3359502e-06    4.9756874e-05
   3.3721752e+01    3.9566949e+00    3.9572193e+00    3.9564097e+00    1.3002120e+03    2.3823448e+03    6.2120458e+02    3.5171412e-04    3.6479859e-03    1.0372020e+01    3.3228854e+03    1.5445240e+01    1.2367304e+03    9.4651936e+02    1.3066087e+00    5.3507422e-06    4.9730270e-05
   3.3812922e+01    3.9402432e+00    3.9406705e+00    3.9399323e+00    1.2992240e+03    2.3805546e+03    6.2034194e+02    3.5289300e-04    3.6479859e-03    1.0337371e+01    3.3242873e+03    1.5376925e+01    1.2365894e+03    9.4638422e+02    1.3066463e+00    5.3655402e-06    4.9703701e-05
   3.3904106e+01    3.9238638e+00    3.9242545e+00    3.9235581e+00    1.2982323e+03    2.3787792e+03    6.1949515e+02    3.5407459e-04    3.6479860e-03    1.0302874e+01    3.3256695e+03    1.5158688e+01    1.2364474e+03    9.4624799e+02    1.3066843e+00    5.3803637e-06    4.9677055e-05
   3.4040887e+01    3.8994385e+00    3.8998375e+00    3.8991435e+00    1.2967438e+03    2.3770811e+03    6.1825016e+02    3.5585230e-04    3.6479860e-03    1.0251405e+01    3.3277244e+03    1.5022754e+01    1.2362338e+03    9.4604294e+02    1.3067418e+00    5.4026377e-06    4.9637081e-05
   3.4132073e+01    3.8831624e+00    3.8835248e+00    3.8828784e+00    1.2957504e+03    2.3752000e+03    6.1743392e+02    3.5704038e-04    3.6479860e-03    1.0217293e+01    3.3290761e+03    1.4823949e+01    1.2360911e+03    9.4590588e+02    1.3067803e+00    5.4174905e-06    4.9610362e-05
   3.4223271e+01    3.8671568e+00    3.8676865e+00    3.8663120e+00    1.2947583e+03    2.3734854e+03    6.1662069e+02    3.5823110e-04    3.6479861e-03    1.0183332e+01    3.3304194e+03    1.4729771e+01    1.2359489e+03    9.4576925e+02    1.3068187e+00    5.4323494e-06    4.9583639e-05
   3.4323586e+01    3.8495498e+00    3.8499341e+00    3.8490191e+00    1.2936637e+03    2.3720982e+03    6.1574048e+02    3.5954386e-04    3.6479860e-03    1.0146150e+01    3.3318689e+03    1.4449031e+01    1.2357923e+03    9.4561866e+02    1.3068611e+00    5.4487131e-06    4.9554189e-05
   3.4423920e+01    3.8321597e+00    3.8326291e+00    3.8316177e+00    1.2925680e+03    2.3702415e+03    6.1489027e+02    3.6085993e-04    3.6479860e-03    1.0109147e+01    3.3333051e+03    1.4313886e+01    1.2356352e+03    9.4546759e+02    1.3069038e+00    5.4650953e-06    4.9524667e-05
   3.4524283e+01    3.8147350e+00    3.8150412e+00    3.8144888e+00    1.2914733e+03    2.3691569e+03    6.1406152e+02    3.6217943e-04    3.6479861e-03    1.0072317e+01    3.3347369e+03    1.4266977e+01    1.2354781e+03    9.4531643e+02    1.3069466e+00    5.4815038e-06    4.9495114e-05
   3.4624672e+01    3.7971573e+00    3.7975859e+00    3.7967722e+00    1.2903780e+03    2.3668038e+03    6.1324437e+02    3.6350232e-04    3.6479861e-03    1.0035661e+01    3.3361547e+03    1.4122920e+01    1.2353203e+03    9.4516460e+02    1.3069896e+00    5.4979253e-06    4.9465589e-05
   3.4725083e+01    3.7799082e+00    3.7803348e+00    3.7796346e+00    1.2892829e+03    2.3646203e+03    6.1243165e+02    3.6482855e-04    3.6479861e-03    9.9991794e+00    3.3375568e+03    1.3963789e+01    1.2351632e+03    9.4501335e+02    1.3070326e+00    5.5143440e-06    4.9436039e-05
   3.4825518e+01    3.7627414e+00    3.7631820e+00    3.7624126e+00    1.2881879e+03    2.3634866e+03    6.1161370e+02    3.6615813e-04    3.6479861e-03    9.9628707e+00    3.3389502e+03    1.3872945e+01    1.2350054e+03    9.4486133e+02    1.3070758e+00    5.5308091e-06    4.9406516e-05
   3.4925986e+01    3.7457634e+00    3.7461184e+00    3.7453955e+00    1.2870931e+03    2.3612017e+03    6.1068428e+02    3.6749117e-04    3.6479861e-03    9.9267313e+00    3.3403321e+03    1.3754733e+01    1.2348480e+03    9.4470970e+02    1.3071190e+00    5.5473044e-06    4.9376960e-05
   3.5026487e+01    3.7289199e+00    3.7294659e+00    3.7281991e+00    1.2859957e+03    2.3592990e+03    6.0977522e+02    3.6882770e-04    3.6479862e-03    9.8907598e+00    3.3416951e+03    1.3561978e+01    1.2346901e+03    9.4455751e+02    1.3071625e+00    5.5638255e-06    4.9347336e-05
   3.5127033e+01    3.7118086e+00    3.7124535e+00    3.7108417e+00    1.2848976e+03    2.3575568e+03    6.0888744e+02    3.7016784e-04    3.6479862e-03    9.8549518e+00    3.3430478e+03    1.3453524e+01    1.2345318e+03    9.4440482e+02    1.3072062e+00    5.5803686e-06    4.9317696e-05
   3.5227612e+01    3.6949968e+00    3.6954622e+00    3.6945104e+00    1.2838004e+03    2.3562393e+03    6.0801193e+02    3.7151144e-04    3.6479862e-03    9.8193106e+00    3.3443872e+03    1.3317444e+01    1.2343736e+03    9.4425225e+02    1.3072499e+00    5.5968950e-06    4.9288007e-05
   3.5328236e+01    3.6781857e+00    3.6786132e+00    3.6777193e+00    1.2827033e+03    2.3538928e+03    6.0715554e+02    3.7285867e-04    3.6479863e-03    9.7838311e+00    3.3457202e+03    1.3247319e+01    1.2342149e+03    9.4409908e+02    1.3072938e+00    5.6134704e-06    4.9258332e-05
   3.5418810e+01    3.6632362e+00    3.6636527e+00    3.6629008e+00    1.2817178e+03    2.3518968e+03    6.0639769e+02    3.7407383e-04    3.6479862e-03    9.7520488e+00    3.3469194e+03    1.3240275e+01    1.2340719e+03    9.4396106e+02    1.3073335e+00    5.6284369e-06    4.9231740e-05
   3.5531524e+01    3.6447333e+00    3.6451463e+00    3.6444086e+00    1.2804953e+03    2.3502505e+03    6.0546695e+02    3.7558961e-04    3.6479862e-03    9.7126921e+00    3.3484175e+03    1.3290863e+01    1.2338940e+03    9.4378944e+02    1.3073827e+00    5.6471307e-06    4.9198793e-05
   3.5632239e+01    3.6282861e+00    3.6286454e+00    3.6280552e+00    1.2793928e+03    2.3487743e+03    6.0464903e+02    3.7694712e-04    3.6479863e-03    9.6777135e+00    3.3496890e+03    1.2624318e+01    1.2337351e+03    9.4363585e+02    1.3074272e+00    5.6637781e-06    4.9169050e-05
   3.5722951e+01    3.6136118e+00    3.6140847e+00    3.6133910e+00    1.2784052e+03    2.3470551e+03    6.0392546e+02    3.7817232e-04    3.6479863e-03    9.6463599e+00    3.3508423e+03    1.2714036e+01    1.2335928e+03    9.4349834e+02    1.3074669e+00    5.6788020e-06    4.9142539e-05
   3.5813743e+01    3.5988610e+00    3.5992169e+00    3.5985358e+00    1.2774150e+03    2.3452839e+03    6.0321412e+02    3.7940099e-04    3.6479863e-03    9.6151207e+00    3.3519856e+03    1.2592963e+01    1.2334494e+03    9.4335974e+02    1.3075070e+00    5.6938412e-06    4.9115772e-05
   3.5904534e+01    3.5842341e+00    3.5846531e+00    3.5839735e+00    1.2764255e+03    2.3439246e+03    6.0249326e+02    3.8063206e-04    3.6479864e-03    9.5840230e+00    3.3531219e+03    1.2515534e+01    1.2333058e+03    9.4322091e+02    1.3075472e+00    5.7088811e-06    4.9088955e-05
   3.6005493e+01    3.5680672e+00    3.5685170e+00    3.5677867e+00    1.2753239e+03    2.3424306e+03    6.0160282e+02    3.8200397e-04    3.6479864e-03    9.5496034e+00    3.3543644e+03    1.2307096e+01    1.2331463e+03    9.4306648e+02    1.3075921e+00    5.7256260e-06    4.9059235e-05
   3.6118657e+01    3.5500767e+00    3.5504072e+00    3.5495089e+00    1.2740968e+03    2.3400664e+03    6.0060726e+02    3.8354540e-04    3.6479865e-03    9.5112246e+00    3.3557818e+03    1.2524870e+01    1.2329674e+03    9.4289357e+02    1.3076422e+00    5.7444653e-06    4.9026096e-05
   3.6241924e+01    3.5307775e+00    3.5311623e+00    3.5299773e+00    1.2727551e+03    2.3379574e+03    5.9954918e+02    3.8522869e-04    3.6479865e-03    9.4696647e+00    3.3572812e+03    1.2163677e+01    1.2327727e+03    9.4270505e+02    1.3076971e+00    5.7649853e-06    4.8989777e-05
   3.6343210e+01    3.5147940e+00    3.5151437e+00    3.5143214e+00    1.2716471e+03    2.3360249e+03    5.9871398e+02    3.8661501e-04    3.6479865e-03    9.4357085e+00    3.3584726e+03    1.1763051e+01    1.2326123e+03    9.4254963e+02    1.3077426e+00    5.7818208e-06    4.8959771e-05
   3.6444582e+01    3.4990311e+00    3.4993435e+00    3.4988478e+00    1.2705401e+03    2.3345497e+03    5.9789993e+02    3.8800549e-04    3.6479865e-03    9.4018940e+00    3.3596645e+03    1.1758085e+01    1.2324514e+03    9.4239379e+02    1.3077882e+00    5.7987009e-06    4.8929816e-05
   3.6546048e+01    3.4832758e+00    3.4835589e+00    3.4830040e+00    1.2694337e+03    2.3326615e+03    5.9709562e+02    3.8940025e-04    3.6479865e-03    9.3682182e+00    3.3608536e+03    1.1718677e+01    1.2322906e+03    9.4223786e+02    1.3078338e+00    5.8156136e-06    4.8899869e-05
   3.6647605e+01    3.4675813e+00    3.4679260e+00    3.4672431e+00    1.2683292e+03    2.3301561e+03    5.9629412e+02    3.9079925e-04    3.6479866e-03    9.3346816e+00    3.3620362e+03    1.1644696e+01    1.2321301e+03    9.4208233e+02    1.3078794e+00    5.8325361e-06    4.8869956e-05
   3.6749259e+01    3.4519089e+00    3.4522399e+00    3.4516579e+00    1.2672249e+03    2.3291330e+03    5.9549524e+02    3.9220255e-04    3.6479866e-03    9.3012820e+00    3.3632144e+03    1.1589877e+01    1.2319691e+03    9.4192623e+02    1.3079252e+00    5.8495183e-06    4.8840084e-05
   3.6800122e+01    3.4443292e+00    3.4448806e+00    3.4440696e+00    1.2666725e+03    2.3285394e+03    5.9509859e+02    3.9290547e-04    3.6479866e-03    9.2846420e+00    3.3637989e+03    1.1492525e+01    1.2318888e+03    9.4184843e+02    1.3079481e+00    5.8580253e-06    4.8825154e-05
   3.6901931e+01    3.4286436e+00    3.4289329e+00    3.4283508e+00    1.2655668e+03    2.3265296e+03    5.9431525e+02    3.9431540e-04    3.6479867e-03    9.2514436e+00    3.3649621e+03    1.1425542e+01    1.2317275e+03    9.4169196e+02    1.3079941e+00    5.8750721e-06    4.8795276e-05
   3.7003840e+01    3.4134086e+00    3.4139806e+00    3.4122983e+00    1.2644614e+03    2.3246346e+03    5.9343657e+02    3.9572970e-04    3.6479867e-03    9.2183799e+00    3.3661171e+03    1.1333876e+01    1.2315662e+03    9.4153547e+02    1.3080402e+00    5.8921676e-06    4.8765518e-05
   3.7105864e+01    3.3980775e+00    3.3986971e+00    3.3973350e+00    1.2633562e+03    2.3230780e+03    5.9256613e+02    3.9714857e-04    3.6479868e-03    9.1854461e+00    3.3672630e+03    1.1231084e+01    1.2314055e+03    9.4137951e+02    1.3080861e+00    5.9092525e-06    4.8735559e-05
   3.7207996e+01    3.3825872e+00    3.3829781e+00    3.3822302e+00    1.2622498e+03    2.3210249e+03    5.9172582e+02    3.9857192e-04    3.6479868e-03    9.1526438e+00    3.3683991e+03    1.1123583e+01    1.2312435e+03    9.4122227e+02    1.3081326e+00    5.9263700e-06    4.8705506e-05
   3.7310238e+01    3.3675741e+00    3.3679369e+00    3.3673092e+00    1.2611425e+03    2.3192965e+03    5.9090582e+02    3.9999979e-04    3.6479868e-03    9.1199719e+00    3.3695288e+03    1.1049751e+01    1.2310816e+03    9.4106504e+02    1.3081790e+00    5.9435439e-06    4.8675451e-05
   3.7412601e+01    3.3524304e+00    3.3526821e+00    3.3522413e+00    1.2600348e+03    2.3176421e+03    5.9009338e+02    4.0143230e-04    3.6479868e-03    9.0874272e+00    3.3706492e+03    1.0945374e+01    1.2309195e+03    9.4090765e+02    1.3082256e+00    5.9607620e-06    4.8645471e-05
   3.7512680e+01    3.3376459e+00    3.3380494e+00    3.3374768e+00    1.2589522e+03    2.3158357e+03    5.8930523e+02    4.0283570e-04    3.6479868e-03    9.0557684e+00    3.3717361e+03    1.0859942e+01    1.2307606e+03    9.4075325e+02    1.3082714e+00    5.9776089e-06    4.8616099e-05
   3.7611860e+01    3.3232046e+00    3.3235997e+00    3.3229300e+00    1.2578803e+03    2.3144871e+03    5.8853106e+02    4.0422929e-04    3.6479869e-03    9.0245486e+00    3.3728001e+03    1.0727889e+01    1.2306038e+03    9.4060097e+02    1.3083166e+00    5.9942929e-06    4.8586996e-05
   3.7714588e+01    3.3081410e+00    3.3085277e+00    3.3079552e+00    1.2567727e+03    2.3121856e+03    5.8773712e+02    4.0567567e-04    3.6479869e-03    8.9923728e+00    3.3738971e+03    1.0678741e+01    1.2304413e+03    9.4044298e+02    1.3083635e+00    6.0116048e-06    4.8556956e-05
   3.7817445e+01    3.2933934e+00    3.2937175e+00    3.2929173e+00    1.2556635e+03    2.3105205e+03    5.8695625e+02    4.0712686e-04    3.6479869e-03    8.9603200e+00    3.3749836e+03    1.0563368e+01    1.2302787e+03    9.4028500e+02    1.3084105e+00    6.0289706e-06    4.8526905e-05
   3.7920433e+01    3.2785820e+00    3.2789676e+00    3.2776372e+00    1.2545542e+03    2.3090886e+03    5.8619237e+02    4.0858286e-04    3.6479869e-03    8.9283895e+00    3.3760639e+03    1.0489374e+01    1.2301158e+03    9.4012655e+02    1.3084577e+00    6.0463720e-06    4.8496813e-05
   3.8023556e+01    3.2636698e+00    3.2639645e+00    3.2632786e+00    1.2534445e+03    2.3071657e+03    5.8535787e+02    4.1004375e-04    3.6479870e-03    8.8965799e+00    3.3771370e+03    1.0406528e+01    1.2299524e+03    9.3996768e+02    1.3085050e+00    6.0638117e-06    4.8466754e-05
   3.8126810e+01    3.2490669e+00    3.2493401e+00    3.2487343e+00    1.2523339e+03    2.3055435e+03    5.8451935e+02    4.1150945e-04    3.6479870e-03    8.8648924e+00    3.3782015e+03    1.0309486e+01    1.2297889e+03    9.3980855e+02    1.3085526e+00    6.0812846e-06    4.8436597e-05
   3.8230197e+01    3.2344620e+00    3.2347171e+00    3.2343141e+00    1.2512252e+03    2.3034062e+03    5.8369697e+02    4.1298002e-04    3.6479870e-03    8.8333256e+00    3.3792602e+03    1.0240105e+01    1.2296260e+03    9.3965006e+02    1.3085999e+00    6.0987780e-06    4.8406477e-05
   3.8333712e+01    3.2200308e+00    3.2204556e+00    3.2198037e+00    1.2501151e+03    2.3016600e+03    5.8288530e+02    4.1445538e-04    3.6479870e-03    8.8018812e+00    3.3803102e+03    1.0143177e+01    1.2294623e+03    9.3949081e+02    1.3086475e+00    6.1163278e-06    4.8376288e-05
   3.8437360e+01    3.2055609e+00    3.2058913e+00    3.2053434e+00    1.2490050e+03    2.3001630e+03    5.8208334e+02    4.1593560e-04    3.6479870e-03    8.7705574e+00    3.3813547e+03    1.0077640e+01    1.2292984e+03    9.3933127e+02    1.3086953e+00    6.1339207e-06    4.8346066e-05
   3.8541140e+01    3.1911685e+00    3.1914062e+00    3.1909264e+00    1.2478944e+03    2.2985028e+03    5.8129221e+02    4.1742068e-04    3.6479871e-03    8.7393540e+00    3.3823916e+03    9.9910743e+00    1.2291345e+03    9.3917163e+02    1.3087432e+00    6.1515494e-06    4.8315794e-05
   3.8645047e+01    3.1768243e+00    3.1772367e+00    3.1765259e+00    1.2467834e+03    2.2968059e+03    5.8051354e+02    4.1891055e-04    3.6479871e-03    8.7082722e+00    3.3834198e+03    9.8959028e+00    1.2289702e+03    9.3901162e+02    1.3087912e+00    6.1692064e-06    4.8285515e-05
   3.8749088e+01    3.1624426e+00    3.1626990e+00    3.1622156e+00    1.2456737e+03    2.2951199e+03    5.7974634e+02    4.2040530e-04    3.6479871e-03    8.6773100e+00    3.3844426e+03    9.8308974e+00    1.2288062e+03    9.3885186e+02    1.3088392e+00    6.1868889e-06    4.8255288e-05
   3.8801155e+01    3.1553333e+00    3.1557306e+00    3.1545191e+00    1.2451189e+03    2.2941221e+03    5.7936359e+02    4.2115414e-04    3.6479871e-03    8.6618812e+00    3.3849518e+03    9.7782312e+00    1.2287239e+03    9.3877172e+02    1.3088633e+00    6.1957516e-06    4.8240203e-05
   3.8905389e+01    3.1411693e+00    3.1414907e+00    3.1406772e+00    1.2440088e+03    2.2926914e+03    5.7860336e+02    4.2265617e-04    3.6479871e-03    8.6310985e+00    3.3859660e+03    9.7300191e+00    1.2285593e+03    9.3861135e+02    1.3089116e+00    6.2135151e-06    4.8209972e-05
   3.9009750e+01    3.1271712e+00    3.1275706e+00    3.1265840e+00    1.2428991e+03    2.2911451e+03    5.7776079e+02    4.2416300e-04    3.6479870e-03    8.6004365e+00    3.3869728e+03    9.6480411e+00    1.2283948e+03    9.3845108e+02    1.3089599e+00    6.2313208e-06    4.8179770e-05
   3.9114246e+01    3.1130272e+00    3.1133148e+00    3.1127108e+00    1.2417889e+03    2.2891084e+03    5.7693928e+02    4.2567475e-04    3.6479870e-03    8.5698929e+00    3.3879722e+03    9.5638788e+00    1.2282300e+03    9.3829047e+02    1.3090083e+00    6.2491681e-06    4.8149540e-05
   3.9218771e+01    3.0990623e+00    3.0994593e+00    3.0988818e+00    1.2406818e+03    2.2871673e+03    5.7613571e+02    4.2718988e-04    3.6479870e-03    8.5394976e+00    3.3889661e+03    9.5079572e+00    1.2280659e+03    9.3813047e+02    1.3090566e+00    6.2670145e-06    4.8119392e-05
   3.9323272e+01    3.0851849e+00    3.0854820e+00    3.0849306e+00    1.2395760e+03    2.2853302e+03    5.7534173e+02    4.2870761e-04    3.6479870e-03    8.5092658e+00    3.3899540e+03    9.4542818e+00    1.2279013e+03    9.3797003e+02    1.3091051e+00    6.2848939e-06    4.8089268e-05
   3.9428155e+01    3.0714524e+00    3.0718328e+00    3.0711291e+00    1.2384675e+03    2.2834982e+03    5.7455127e+02    4.3023385e-04    3.6479870e-03    8.4790794e+00    3.3909371e+03    9.3733717e+00    1.2277365e+03    9.3780927e+02    1.3091537e+00    6.3028598e-06    4.8059068e-05
   3.9533176e+01    3.0576831e+00    3.0579180e+00    3.0573425e+00    1.2373597e+03    2.2815305e+03    5.7377230e+02    4.3176505e-04    3.6479870e-03    8.4490095e+00    3.3919179e+03    9.3389788e+00    1.2275716e+03    9.3764846e+02    1.3092024e+00    6.3208875e-06    4.8028939e-05
   3.9638140e+01    3.0439807e+00    3.0443577e+00    3.0431460e+00    1.2362533e+03    2.2799841e+03    5.7300839e+02    4.3329838e-04    3.6479871e-03    8.4191107e+00    3.3928879e+03    9.2413884e+00    1.2274065e+03    9.3748737e+02    1.3092512e+00    6.3389064e-06    4.7998811e-05
   3.9743423e+01    3.0301768e+00    3.0304747e+00    3.0297493e+00    1.2351465e+03    2.2783466e+03    5.7225030e+02    4.3483934e-04    3.6479871e-03    8.3892756e+00    3.3938549e+03    9.1839616e+00    1.2272412e+03    9.3732618e+02    1.3093001e+00    6.3569794e-06    4.7968748e-05
   3.9848837e+01    3.0165957e+00    3.0169322e+00    3.0160695e+00    1.2340404e+03    2.2763526e+03    5.7151018e+02    4.3638516e-04    3.6479871e-03    8.3595581e+00    3.3948179e+03    9.1353883e+00    1.2270757e+03    9.3716462e+02    1.3093491e+00    6.3750928e-06    4.7938534e-05
   3.9901594e+01    3.0099915e+00    3.0104794e+00    3.0094852e+00    1.2334879e+03    2.2754313e+03    5.7114667e+02    4.3715960e-04    3.6479871e-03    8.3447490e+00    3.3952979e+03    9.1000780e+00    1.2269933e+03    9.3708421e+02    1.3093735e+00    6.3841704e-06    4.7923448e-05
   4.0007212e+01    2.9963479e+00    2.9966446e+00    2.9960372e+00    1.2323836e+03    2.2738792e+03    5.7298735e+02    4.3871292e-04    3.6479871e-03    8.3152032e+00    3.3962462e+03    8.9780219e+00    1.2268279e+03    9.3692279e+02    1.3094226e+00    6.4023234e-06    4.7893459e-05
   4.0112849e+01    2.9829978e+00    2.9834346e+00    2.9822759e+00    1.2312819e+03    2.2721718e+03    5.7228113e+02    4.4026947e-04    3.6479871e-03    8.2858054e+00    3.3971968e+03    8.9985940e+00    1.2266632e+03    9.3676207e+02    1.3094715e+00    6.4205392e-06    4.7863418e-05
   4.0217437e+01    2.9697423e+00    2.9702227e+00    2.9694559e+00    1.2301916e+03    2.2702155e+03    5.7158837e+02    4.4181346e-04    3.6479871e-03    8.2568493e+00    3.3981280e+03    8.9039683e+00    1.2264996e+03    9.3660240e+02    1.3095201e+00    6.4385733e-06    4.7833630e-05
   4.0322899e+01    2.9566702e+00    2.9570646e+00    2.9560938e+00    1.2290950e+03    2.2688658e+03    5.7088515e+02    4.4337327e-04    3.6479872e-03    8.2278013e+00    3.3990630e+03    8.8654462e+00    1.2263355e+03    9.3644220e+02    1.3095689e+00    6.4567760e-06    4.7803706e-05
   4.0428329e+01    2.9433848e+00    2.9439782e+00    2.9431091e+00    1.2280005e+03    2.2672201e+03    5.7018117e+02    4.4493552e-04    3.6479872e-03    8.1989121e+00    3.3999933e+03    8.8236680e+00    1.2261711e+03    9.3628163e+02    1.3096178e+00    6.4750051e-06    4.7773815e-05
   4.0533663e+01    2.9303838e+00    2.9308772e+00    2.9297471e+00    1.2269082e+03    2.2654030e+03    5.6947553e+02    4.4649924e-04    3.6479872e-03    8.1701981e+00    3.4009146e+03    8.7468622e+00    1.2260069e+03    9.3612131e+02    1.3096667e+00    6.4932254e-06    4.7743965e-05
   4.0638931e+01    2.9174188e+00    2.9177757e+00    2.9170069e+00    1.2258185e+03    2.2634962e+03    5.6876973e+02    4.4806488e-04    3.6479872e-03    8.1416496e+00    3.4018291e+03    8.6870518e+00    1.2258427e+03    9.3596087e+02    1.3097157e+00    6.5114415e-06    4.7714154e-05
   4.0744134e+01    2.9046342e+00    2.9048993e+00    2.9043567e+00    1.2247310e+03    2.2619482e+03    5.6806729e+02    4.4963241e-04    3.6479873e-03    8.1132658e+00    3.4027366e+03    8.6260759e+00    1.2256791e+03    9.3580105e+02    1.3097646e+00    6.5296700e-06    4.7684415e-05
   4.0849295e+01    2.8917300e+00    2.8920326e+00    2.8915372e+00    1.2236476e+03    2.2600476e+03    5.6737080e+02    4.5120220e-04    3.6479874e-03    8.0850389e+00    3.4036353e+03    8.5459048e+00    1.2255164e+03    9.3564206e+02    1.3098132e+00    6.5478745e-06    4.7654799e-05
   4.0901858e+01    2.8853700e+00    2.8856893e+00    2.8851373e+00    1.2231073e+03    2.2592421e+03    5.6702636e+02    4.5198760e-04    3.6479874e-03    8.0709898e+00    3.4040851e+03    8.5572163e+00    1.2254348e+03    9.3556240e+02    1.3098376e+00    6.5569980e-06    4.7640052e-05
   4.1006937e+01    2.8727830e+00    2.8731583e+00    2.8722197e+00    1.2220275e+03    2.2576159e+03    5.6633982e+02    4.5356051e-04    3.6479874e-03    8.0430004e+00    3.4049804e+03    8.5206339e+00    1.2252719e+03    9.3540316e+02    1.3098864e+00    6.5752612e-06    4.7610590e-05
   4.1111732e+01    2.8601329e+00    2.8603982e+00    2.8597828e+00    1.2209523e+03    2.2560468e+03    5.6558192e+02    4.5513200e-04    3.6479874e-03    8.0152295e+00    3.4058662e+03    8.4523471e+00    1.2251093e+03    9.3524424e+02    1.3099351e+00    6.5934842e-06    4.7581178e-05
   4.1216711e+01    2.8476234e+00    2.8479016e+00    2.8472461e+00    1.2198768e+03    2.2542444e+03    5.6483971e+02    4.5670906e-04    3.6479874e-03    7.9875521e+00    3.4067460e+03    8.3810736e+00    1.2249466e+03    9.3508521e+02    1.3099839e+00    6.6117553e-06    4.7551768e-05
   4.1321646e+01    2.8352725e+00    2.8356366e+00    2.8348449e+00    1.2188052e+03    2.2521939e+03    5.6410204e+02    4.5828828e-04    3.6479875e-03    7.9600278e+00    3.4076212e+03    8.3400184e+00    1.2247849e+03    9.3492717e+02    1.3100324e+00    6.6300016e-06    4.7522360e-05
   4.1426553e+01    2.8228289e+00    2.8231486e+00    2.8213280e+00    1.2177357e+03    2.2506011e+03    5.6334909e+02    4.5986989e-04    3.6479874e-03    7.9326511e+00    3.4084922e+03    8.3031432e+00    1.2246226e+03    9.3476857e+02    1.3100811e+00    6.6482779e-06    4.7493008e-05
   4.1531446e+01    2.8106293e+00    2.8111447e+00    2.8096715e+00    1.2166683e+03    2.2488713e+03    5.6260245e+02    4.6145408e-04    3.6479873e-03    7.9054178e+00    3.4093595e+03    8.2687823e+00    1.2244607e+03    9.3461019e+02    1.3101298e+00    6.6665835e-06    4.7463771e-05
   4.1636323e+01    2.7983104e+00    2.7988572e+00    2.7978606e+00    1.2156029e+03    2.2473931e+03    5.6190305e+02    4.6304083e-04    3.6479873e-03    7.8783275e+00    3.4102203e+03    8.2076789e+00    1.2242987e+03    9.3445184e+02    1.3101785e+00    6.6849089e-06    4.7434617e-05
   4.1741127e+01    2.7862996e+00    2.7867078e+00    2.7854997e+00    1.2145395e+03    2.2454311e+03    5.6121626e+02    4.6462924e-04    3.6479873e-03    7.8513941e+00    3.4110723e+03    8.1285679e+00    1.2241371e+03    9.3429378e+02    1.3102272e+00    6.7032378e-06    4.7405524e-05
   4.1845911e+01    2.7741734e+00    2.7746743e+00    2.7738541e+00    1.2134802e+03    2.2438715e+03    5.6052513e+02    4.6622011e-04    3.6479873e-03    7.8246030e+00    3.4119202e+03    8.0923311e+00    1.2239762e+03    9.3413642e+02    1.3102757e+00    6.7215525e-06    4.7376510e-05
   4.1950673e+01    2.7622698e+00    2.7626908e+00    2.7619531e+00    1.2124237e+03    2.2421928e+03    5.5982502e+02    4.6781342e-04    3.6479873e-03    7.7979535e+00    3.4127674e+03    8.0868013e+00    1.2238153e+03    9.3397905e+02    1.3103242e+00    6.7399064e-06    4.7347573e-05
   4.2003057e+01    2.7563118e+00    2.7567213e+00    2.7560999e+00    1.2118965e+03    2.2412300e+03    5.5947327e+02    4.6861087e-04    3.6479873e-03    7.7846835e+00    3.4131904e+03    8.0752950e+00    1.2237351e+03    9.3390058e+02    1.3103484e+00    6.7490938e-06    4.7333134e-05
   4.2107802e+01    2.7443760e+00    2.7448316e+00    2.7440592e+00    1.2108424e+03    2.2393290e+03    5.5876912e+02    4.7020809e-04    3.6479873e-03    7.7582402e+00    3.4140282e+03    7.9982913e+00    1.2235743e+03    9.3374329e+02    1.3103969e+00    6.7674777e-06    4.7304281e-05
   4.2212516e+01    2.7326643e+00    2.7330470e+00    2.7325009e+00    1.2097903e+03    2.2376839e+03    5.5807297e+02    4.7180757e-04    3.6479873e-03    7.7319389e+00    3.4148593e+03    7.9372672e+00    1.2234137e+03    9.3358612e+02    1.3104455e+00    6.7858542e-06    4.7275444e-05
   4.2317234e+01    2.7209412e+00    2.7212738e+00    2.7206433e+00    1.2087403e+03    2.2357868e+03    5.5738512e+02    4.7340984e-04    3.6479874e-03    7.7057700e+00    3.4156861e+03    7.8947973e+00    1.2232533e+03    9.3342914e+02    1.3104940e+00    6.8042425e-06    4.7246652e-05
   4.2421946e+01    2.7092088e+00    2.7094813e+00    2.7090230e+00    1.2076947e+03    2.2340630e+03    5.5670424e+02    4.7501472e-04    3.6479874e-03    7.6797354e+00    3.4165084e+03    7.8535681e+00    1.2230940e+03    9.3327329e+02    1.3105422e+00    6.8225970e-06    4.7217838e-05
   4.2526633e+01    2.6976976e+00    2.6980642e+00    2.6975172e+00    1.2066511e+03    2.2323963e+03    5.5602950e+02    4.7662194e-04    3.6479874e-03    7.6538385e+00    3.4173289e+03    7.8374712e+00    1.2229343e+03    9.3311704e+02    1.3105905e+00    6.8410083e-06    4.7189167e-05
   4.2631318e+01    2.6861142e+00    2.6863630e+00    2.6855217e+00    1.2056090e+03    2.2305618e+03    5.5535961e+02    4.7823183e-04    3.6479873e-03    7.6280731e+00    3.4181409e+03    7.7569141e+00    1.2227746e+03    9.3296072e+02    1.3106389e+00    6.8594344e-06    4.7160548e-05
   4.2735472e+01    2.6747907e+00    2.6750049e+00    2.6743509e+00    1.2045742e+03    2.2289535e+03    5.5465576e+02    4.7983622e-04    3.6479873e-03    7.6025677e+00    3.4189455e+03    7.7248463e+00    1.2226161e+03    9.3280553e+02    1.3106870e+00    6.8777904e-06    4.7132123e-05
   4.2840071e+01    2.6634278e+00    2.6637222e+00    2.6631593e+00    1.2035371e+03    2.2271338e+03    5.5396105e+02    4.8145014e-04    3.6479873e-03    7.5770824e+00    3.4197484e+03    7.6756341e+00    1.2224570e+03    9.3264977e+02    1.3107353e+00    6.8962384e-06    4.7103604e-05
   4.2941925e+01    2.6523811e+00    2.6526919e+00    2.6520643e+00    1.2025306e+03    2.2255808e+03    5.5328147e+02    4.8302425e-04    3.6479874e-03    7.5523897e+00    3.4205253e+03    7.6282399e+00    1.2223030e+03    9.3249896e+02    1.3107821e+00    6.9141772e-06    4.7075872e-05
   4.3041146e+01    2.6416521e+00    2.6422607e+00    2.6397301e+00    1.2015525e+03    2.2242098e+03    5.5261838e+02    4.8456010e-04    3.6479874e-03    7.5284517e+00    3.4212831e+03    7.6375093e+00    1.2221524e+03    9.3235156e+02    1.3108279e+00    6.9317075e-06    4.7048993e-05
   4.3140513e+01    2.6311099e+00    2.6314072e+00    2.6301203e+00    1.2005742e+03    2.2227623e+03    5.5192954e+02    4.8610061e-04    3.6479874e-03    7.5045932e+00    3.4220352e+03    7.5688554e+00    1.2220019e+03    9.3220418e+02    1.3108736e+00    6.9492718e-06    4.7022111e-05
   4.3240001e+01    2.6204908e+00    2.6208276e+00    2.6197091e+00    1.1995966e+03    2.2211349e+03    5.5126671e+02    4.8764539e-04    3.6479874e-03    7.4808199e+00    3.4227824e+03    7.5102170e+00    1.2218512e+03    9.3205661e+02    1.3109195e+00    6.9668637e-06    4.6995180e-05
   4.3339589e+01    2.6099713e+00    2.6102658e+00    2.6093850e+00    1.1986199e+03    2.2195640e+03    5.5063986e+02    4.8919412e-04    3.6479874e-03    7.4571366e+00    3.4235255e+03    7.4613306e+00    1.2217006e+03    9.3190909e+02    1.3109654e+00    6.9844995e-06    4.6968314e-05
   4.3439272e+01    2.5995470e+00    2.5999468e+00    2.5990561e+00    1.1976454e+03    2.2181823e+03    5.5001789e+02    4.9074671e-04    3.6479874e-03    7.4335443e+00    3.4242646e+03    7.4146739e+00    1.2215506e+03    9.3176215e+02    1.3110112e+00    7.0021260e-06    4.6941367e-05
   4.3539065e+01    2.5890789e+00    2.5894863e+00    2.5886769e+00    1.1966725e+03    2.2167164e+03    5.4939084e+02    4.9230341e-04    3.6479874e-03    7.4100389e+00    3.4250059e+03    7.4287891e+00    1.2214004e+03    9.3161505e+02    1.3110570e+00    7.0198358e-06    4.6914602e-05
   4.3638956e+01    2.5787478e+00    2.5794415e+00    2.5785757e+00    1.1956997e+03    2.2151404e+03    5.4875736e+02    4.9386401e-04    3.6479875e-03    7.3866234e+00    3.4257422e+03    7.3706573e+00    1.2212501e+03    9.3146786e+02    1.3111028e+00    7.0375752e-06    4.6887830e-05
   4.3738952e+01    2.5683755e+00    2.5688303e+00    2.5680178e+00    1.1947279e+03    2.2136333e+03    5.4812085e+02    4.9542865e-04    3.6479875e-03    7.3632953e+00    3.4264753e+03    7.3312069e+00    1.2210997e+03    9.3132051e+02    1.3111488e+00    7.0553547e-06    4.6861135e-05
   4.3839041e+01    2.5580940e+00    2.5584682e+00    2.5579216e+00    1.1937558e+03    2.2119498e+03    5.4748327e+02    4.9699712e-04    3.6479875e-03    7.3400576e+00    3.4271995e+03    7.2354230e+00    1.2209492e+03    9.3117297e+02    1.3111948e+00    7.0731462e-06    4.6834417e-05
   4.3939230e+01    2.5478635e+00    2.5481042e+00    2.5475413e+00    1.1927873e+03    2.2102954e+03    5.4684549e+02    4.9856953e-04    3.6479875e-03    7.3169082e+00    3.4279243e+03    7.2346351e+00    1.2207995e+03    9.3102630e+02    1.3112406e+00    7.0909325e-06    4.6807702e-05
   4.4039524e+01    2.5377215e+00    2.5379322e+00    2.5374872e+00    1.1918186e+03    2.2087088e+03    5.4621111e+02    5.0014596e-04    3.6479874e-03    7.2938456e+00    3.4286460e+03    7.1960072e+00    1.2206494e+03    9.3087923e+02    1.3112866e+00    7.1088057e-06    4.6781136e-05
   4.4139924e+01    2.5275384e+00    2.5277423e+00    2.5272634e+00    1.1908509e+03    2.2068789e+03    5.4558484e+02    5.0172643e-04    3.6479875e-03    7.2708695e+00    3.4293639e+03    7.1500053e+00    1.2204994e+03    9.3073218e+02    1.3113325e+00    7.1267193e-06    4.6754631e-05
   4.4240417e+01    2.5174915e+00    2.5177941e+00    2.5172264e+00    1.1898839e+03    2.2053768e+03    5.4496921e+02    5.0331074e-04    3.6479875e-03    7.2479827e+00    3.4300768e+03    7.0947039e+00    1.2203493e+03    9.3058508e+02    1.3113786e+00    7.1446549e-06    4.6728131e-05
   4.4341014e+01    2.5074016e+00    2.5076081e+00    2.5070212e+00    1.1889192e+03    2.2039175e+03    5.4432615e+02    5.0489906e-04    3.6479875e-03    7.2251819e+00    3.4307915e+03    7.1040193e+00    1.2201992e+03    9.3043794e+02    1.3114246e+00    7.1626237e-06    4.6701646e-05
   4.4436119e+01    2.4979574e+00    2.4981760e+00    2.4977863e+00    1.1880101e+03    2.2025054e+03    5.4373361e+02    5.0640280e-04    3.6479876e-03    7.2037270e+00    3.4314642e+03    7.0733403e+00    1.2200581e+03    9.3029965e+02    1.3114679e+00    7.1795867e-06    4.6676580e-05
   4.4525712e+01    2.4891099e+00    2.4893583e+00    2.4887503e+00    1.1871567e+03    2.2012157e+03    5.4316795e+02    5.0782129e-04    3.6479876e-03    7.1836050e+00    3.4321029e+03    7.1285056e+00    1.2199251e+03    9.3016924e+02    1.3115087e+00    7.1956208e-06    4.6653087e-05
   4.4615377e+01    2.4802793e+00    2.4808109e+00    2.4784064e+00    1.1863038e+03    2.1997716e+03    5.4259592e+02    5.0924275e-04    3.6479876e-03    7.1635533e+00    3.4327361e+03    7.0618844e+00    1.2197920e+03    9.3003882e+02    1.3115496e+00    7.2116744e-06    4.6629618e-05
   4.4705097e+01    2.4715079e+00    2.4716913e+00    2.4705629e+00    1.1854522e+03    2.1982293e+03    5.4200131e+02    5.1066693e-04    3.6479876e-03    7.1435751e+00    3.4333661e+03    7.0219747e+00    1.2196590e+03    9.2990840e+02    1.3115905e+00    7.2277529e-06    4.6606197e-05
   4.4839818e+01    2.4584388e+00    2.4587073e+00    2.4576826e+00    1.1841770e+03    2.1961843e+03    5.4114863e+02    5.1280928e-04    3.6479876e-03    7.1137317e+00    3.4343046e+03    6.9664023e+00    1.2194601e+03    9.2971342e+02    1.3116516e+00    7.2518936e-06    4.6571080e-05
   4.4928636e+01    2.4498623e+00    2.4501366e+00    2.4493714e+00    1.1833384e+03    2.1947463e+03    5.4062362e+02    5.1422375e-04    3.6479876e-03    7.0941640e+00    3.4349202e+03    6.9314689e+00    1.2193290e+03    9.2958487e+02    1.3116919e+00    7.2678398e-06    4.6547995e-05
   4.5017514e+01    2.4413249e+00    2.4416174e+00    2.4408899e+00    1.1825006e+03    2.1930548e+03    5.4009750e+02    5.1564096e-04    3.6479875e-03    7.0746660e+00    3.4355317e+03    6.8796460e+00    1.2191979e+03    9.2945630e+02    1.3117323e+00    7.2838066e-06    4.6524932e-05
   4.5106451e+01    2.4328253e+00    2.4332281e+00    2.4324035e+00    1.1816641e+03    2.1917945e+03    5.3956655e+02    5.1706089e-04    3.6479875e-03    7.0552378e+00    3.4361421e+03    6.8633747e+00    1.2190669e+03    9.2932785e+02    1.3117727e+00    7.2998000e-06    4.6501919e-05
   4.5239971e+01    2.4201363e+00    2.4205555e+00    2.4199258e+00    1.1804104e+03    2.1896235e+03    5.3875790e+02    5.1919634e-04    3.6479876e-03    7.0262197e+00    3.4370496e+03    6.7967455e+00    1.2188703e+03    9.2913505e+02    1.3118333e+00    7.3238272e-06    4.6467408e-05
   4.5329051e+01    2.4117271e+00    2.4120964e+00    2.4113899e+00    1.1795779e+03    2.1883145e+03    5.3821452e+02    5.2062310e-04    3.6479876e-03    7.0069645e+00    3.4376527e+03    6.7699474e+00    1.2187402e+03    9.2900748e+02    1.3118734e+00    7.3398195e-06    4.6444345e-05
   4.5418192e+01    2.4033543e+00    2.4036547e+00    2.4031771e+00    1.1787461e+03    2.1869942e+03    5.3766914e+02    5.2205261e-04    3.6479876e-03    6.9877777e+00    3.4382550e+03    6.7568054e+00    1.2186096e+03    9.2887935e+02    1.3119138e+00    7.3558774e-06    4.6421406e-05
   4.5507399e+01    2.3950167e+00    2.3952451e+00    2.3946828e+00    1.1779148e+03    2.1857945e+03    5.3712492e+02    5.2348493e-04    3.6479876e-03    6.9686582e+00    3.4388525e+03    6.6978358e+00    1.2184790e+03    9.2875121e+02    1.3119541e+00    7.3719548e-06    4.6398480e-05
   4.5641329e+01    2.3825726e+00    2.3827531e+00    2.3823052e+00    1.1766694e+03    2.1839775e+03    5.3631815e+02    5.2563903e-04    3.6479876e-03    6.9401002e+00    3.4397431e+03    6.6499600e+00    1.2182830e+03    9.2855895e+02    1.3120147e+00    7.3961157e-06    4.6364142e-05
   4.5730686e+01    2.3743239e+00    2.3745671e+00    2.3740582e+00    1.1758417e+03    2.1826810e+03    5.3579075e+02    5.2707829e-04    3.6479876e-03    6.9211494e+00    3.4403343e+03    6.6158816e+00    1.2181530e+03    9.2843141e+02    1.3120549e+00    7.4122140e-06    4.6341232e-05
   4.5820102e+01    2.3661105e+00    2.3663516e+00    2.3659116e+00    1.1750153e+03    2.1814187e+03    5.3526979e+02    5.2852024e-04    3.6479876e-03    6.9022665e+00    3.4409259e+03    6.6163753e+00    1.2180229e+03    9.2830371e+02    1.3120952e+00    7.4283721e-06    4.6318465e-05
   4.5909583e+01    2.3579327e+00    2.3581592e+00    2.3575568e+00    1.1741898e+03    2.1801066e+03    5.3472614e+02    5.2996501e-04    3.6479876e-03    6.8834500e+00    3.4415144e+03    6.5767673e+00    1.2178927e+03    9.2817599e+02    1.3121355e+00    7.4445581e-06    4.6295756e-05
   4.6043921e+01    2.3457288e+00    2.3459447e+00    2.3454699e+00    1.1729529e+03    2.1783865e+03    5.3392797e+02    5.3213765e-04    3.6479876e-03    6.8553458e+00    3.4423914e+03    6.5281931e+00    1.2176976e+03    9.2798455e+02    1.3121960e+00    7.4688797e-06    4.6261750e-05
   4.6133558e+01    2.3376348e+00    2.3378897e+00    2.3373798e+00    1.1721293e+03    2.1772443e+03    5.3339119e+02    5.3358942e-04    3.6479876e-03    6.8366941e+00    3.4429720e+03    6.4771978e+00    1.2175675e+03    9.2785687e+02    1.3122363e+00    7.4851157e-06    4.6239080e-05
   4.6222794e+01    2.3295892e+00    2.3301115e+00    2.3279300e+00    1.1713132e+03    2.1760048e+03    5.3285352e+02    5.3503640e-04    3.6479876e-03    6.8182045e+00    3.4435498e+03    6.4749265e+00    1.2174389e+03    9.2773071e+02    1.3122762e+00    7.5012552e-06    4.6216554e-05
   4.6302702e+01    2.3224501e+00    2.3226623e+00    2.3215142e+00    1.1705838e+03    2.1746975e+03    5.3235266e+02    5.3633349e-04    3.6479876e-03    6.8017151e+00    3.4440685e+03    6.4919456e+00    1.2173235e+03    9.2761739e+02    1.3123120e+00    7.5157371e-06    4.6196405e-05
   4.6427150e+01    2.3113846e+00    2.3116915e+00    2.3106539e+00    1.1694487e+03    2.1730108e+03    5.3159240e+02    5.3835680e-04    3.6479876e-03    6.7761521e+00    3.4448667e+03    6.4141480e+00    1.2171435e+03    9.2744078e+02    1.3123679e+00    7.5383105e-06    4.6165054e-05
   4.6516091e+01    2.3035216e+00    2.3037085e+00    2.3029600e+00    1.1686398e+03    2.1716080e+03    5.3108850e+02    5.3980467e-04    3.6479876e-03    6.7579771e+00    3.4454342e+03    6.3806227e+00    1.2170154e+03    9.2731497e+02    1.3124078e+00    7.5544611e-06    4.6142727e-05
   4.6640684e+01    2.2925815e+00    2.2928563e+00    2.2922685e+00    1.1675109e+03    2.1695491e+03    5.3038458e+02    5.4183603e-04    3.6479876e-03    6.7326412e+00    3.4462266e+03    6.3598792e+00    1.2168368e+03    9.2713966e+02    1.3124633e+00    7.5770978e-06    4.6111623e-05
   4.6720836e+01    2.2855762e+00    2.2859466e+00    2.2853069e+00    1.1667862e+03    2.1683071e+03    5.2993069e+02    5.4314442e-04    3.6479876e-03    6.7164228e+00    3.4467356e+03    6.3501492e+00    1.2167217e+03    9.2702673e+02    1.3124991e+00    7.5916798e-06    4.6091626e-05
   4.6813456e+01    2.2775270e+00    2.2780103e+00    2.2771106e+00    1.1659517e+03    2.1668131e+03    5.2940405e+02    5.4465811e-04    3.6479876e-03    6.6977569e+00    3.4473300e+03    6.4172206e+00    1.2165888e+03    9.2689631e+02    1.3125404e+00    7.6085580e-06    4.6068576e-05
   4.6938223e+01    2.2667664e+00    2.2671026e+00    2.2665091e+00    1.1648262e+03    2.1648832e+03    5.2868991e+02    5.4670028e-04    3.6479876e-03    6.6727377e+00    3.4481088e+03    6.2422627e+00    1.2164101e+03    9.2672083e+02    1.3125961e+00    7.6312594e-06    4.6037470e-05
   4.7027483e+01    2.2590935e+00    2.2593895e+00    2.2589141e+00    1.1640229e+03    2.1633837e+03    5.2817438e+02    5.4816318e-04    3.6479876e-03    6.6549300e+00    3.4486579e+03    6.1519884e+00    1.2162827e+03    9.2659575e+02    1.3126358e+00    7.6474804e-06    4.6015310e-05
   4.7116798e+01    2.2514548e+00    2.2517286e+00    2.2511818e+00    1.1632205e+03    2.1621501e+03    5.2765672e+02    5.4962865e-04    3.6479876e-03    6.6371861e+00    3.4492092e+03    6.1721278e+00    1.2161550e+03    9.2647025e+02    1.3126757e+00    7.6637326e-06    4.5993116e-05
   4.7206168e+01    2.2438466e+00    2.2440413e+00    2.2435979e+00    1.1624185e+03    2.1605594e+03    5.2714222e+02    5.5109669e-04    3.6479876e-03    6.6195055e+00    3.4497565e+03    6.1239735e+00    1.2160271e+03    9.2634468e+02    1.3127156e+00    7.6799898e-06    4.5970873e-05
   4.7340324e+01    2.2324955e+00    2.2326712e+00    2.2322550e+00    1.1612181e+03    2.1585378e+03    5.2637994e+02    5.5330390e-04    3.6479876e-03    6.5930995e+00    3.4505766e+03    6.1133547e+00    1.2158355e+03    9.2615651e+02    1.3127754e+00    7.7044274e-06    4.5937615e-05
   4.7429827e+01    2.2249690e+00    2.2251492e+00    2.2245848e+00    1.1604202e+03    2.1569295e+03    5.2587978e+02    5.5477839e-04    3.6479876e-03    6.5755763e+00    3.4511214e+03    6.0863286e+00    1.2157084e+03    9.2603162e+02    1.3128152e+00    7.7207352e-06    4.5915536e-05
   4.7518643e+01    2.2175364e+00    2.2177056e+00    2.2171975e+00    1.1596293e+03    2.1553697e+03    5.2535848e+02    5.5624320e-04    3.6479876e-03    6.5582603e+00    3.4516594e+03    6.0574182e+00    1.2155820e+03    9.2590748e+02    1.3128547e+00    7.7369318e-06    4.5893603e-05
   4.7607525e+01    2.2101350e+00    2.2102948e+00    2.2098126e+00    1.1588395e+03    2.1540287e+03    5.2486026e+02    5.5771071e-04    3.6479877e-03    6.5410035e+00    3.4521969e+03    6.0471344e+00    1.2154557e+03    9.2578341e+02    1.3128942e+00    7.7531504e-06    4.5871675e-05
   4.7740959e+01    2.1990868e+00    2.1993017e+00    2.1988413e+00    1.1576553e+03    2.1521246e+03    5.2410519e+02    5.5991721e-04    3.6479877e-03    6.5152269e+00    3.4529965e+03    5.9930109e+00    1.2152661e+03    9.2559713e+02    1.3129536e+00    7.7775079e-06    4.5838778e-05
   4.7829986e+01    2.1917490e+00    2.1919864e+00    2.1905114e+00    1.1568676e+03    2.1506230e+03    5.2359174e+02    5.6139128e-04    3.6479877e-03    6.4981196e+00    3.4535291e+03    5.9820189e+00    1.2151398e+03    9.2547306e+02    1.3129932e+00    7.7937727e-06    4.5816910e-05
   4.7919034e+01    2.1844591e+00    2.1846870e+00    2.1839321e+00    1.1560821e+03    2.1492864e+03    5.2306437e+02    5.6286729e-04    3.6479877e-03    6.4810795e+00    3.4540594e+03    5.9558651e+00    1.2150141e+03    9.2534954e+02    1.3130326e+00    7.8100126e-06    4.5795034e-05
   4.8008133e+01    2.1772096e+00    2.1774696e+00    2.1766892e+00    1.1552968e+03    2.1479832e+03    5.2256450e+02    5.6434578e-04    3.6479877e-03    6.4641002e+00    3.4545889e+03    5.9423787e+00    1.2148881e+03    9.2522574e+02    1.3130721e+00    7.8263048e-06    4.5773235e-05
   4.8141886e+01    2.1663716e+00    2.1665906e+00    2.1659340e+00    1.1541195e+03    2.1460186e+03    5.2184464e+02    5.6656856e-04    3.6479877e-03    6.4387400e+00    3.4553762e+03    5.8861672e+00    1.2146991e+03    9.2503999e+02    1.3131314e+00    7.8507800e-06    4.5740534e-05
   4.8231124e+01    2.1591838e+00    2.1594321e+00    2.1587718e+00    1.1533360e+03    2.1446728e+03    5.2136323e+02    5.6805347e-04    3.6479877e-03    6.4219090e+00    3.4558995e+03    5.8642639e+00    1.2145731e+03    9.2491624e+02    1.3131709e+00    7.8671193e-06    4.5718759e-05
   4.8320408e+01    2.1520283e+00    2.1523445e+00    2.1519016e+00    1.1525543e+03    2.1433997e+03    5.2087799e+02    5.6954073e-04    3.6479877e-03    6.4051393e+00    3.4564199e+03    5.8282135e+00    1.2144478e+03    9.2479305e+02    1.3132103e+00    7.8834522e-06    4.5697053e-05
   4.8409745e+01    2.1449039e+00    2.1452390e+00    2.1446363e+00    1.1517732e+03    2.1414653e+03    5.2039126e+02    5.7103044e-04    3.6479877e-03    6.3884295e+00    3.4569399e+03    5.8206276e+00    1.2143221e+03    9.2466951e+02    1.3132498e+00    7.8998225e-06    4.5675367e-05
   4.8543812e+01    2.1342631e+00    2.1345449e+00    2.1340956e+00    1.1506038e+03    2.1393095e+03    5.1965598e+02    5.7326937e-04    3.6479877e-03    6.3634792e+00    3.4577180e+03    5.8039632e+00    1.2141336e+03    9.2448427e+02    1.3133091e+00    7.9244149e-06    4.5642916e-05
   4.8633242e+01    2.1272158e+00    2.1274493e+00    2.1269569e+00    1.1498258e+03    2.1378816e+03    5.1916379e+02    5.7476472e-04    3.6479877e-03    6.3469236e+00    3.4582352e+03    5.7831123e+00    1.2140080e+03    9.2436083e+02    1.3133486e+00    7.9408304e-06    4.5621345e-05
   4.8722738e+01    2.1202062e+00    2.1203871e+00    2.1199993e+00    1.1490479e+03    2.1367579e+03    5.1867303e+02    5.7626274e-04    3.6479877e-03    6.3304245e+00    3.4587477e+03    5.7265965e+00    1.2138824e+03    9.2423735e+02    1.3133882e+00    7.9572607e-06    4.5599790e-05
   4.8811945e+01    2.1132435e+00    2.1134908e+00    2.1130629e+00    1.1482759e+03    2.1354612e+03    5.1818849e+02    5.7775750e-04    3.6479878e-03    6.3140465e+00    3.4592594e+03    5.7362450e+00    1.2137583e+03    9.2411539e+02    1.3134272e+00    7.9736150e-06    4.5578341e-05
   4.8900889e+01    2.1063361e+00    2.1065197e+00    2.1061351e+00    1.1475069e+03    2.1342255e+03    5.1771138e+02    5.7924941e-04    3.6479878e-03    6.2977842e+00    3.4597689e+03    5.7281006e+00    1.2136339e+03    9.2399315e+02    1.3134664e+00    7.9899672e-06    4.5557029e-05
   4.9034421e+01    2.0960216e+00    2.0962038e+00    2.0957327e+00    1.1463539e+03    2.1325040e+03    5.1697791e+02    5.8149249e-04    3.6479878e-03    6.2734908e+00    3.4605258e+03    5.6680963e+00    1.2134473e+03    9.2380963e+02    1.3135253e+00    8.0145249e-06    4.5525075e-05
   4.9123489e+01    2.0891849e+00    2.0893378e+00    2.0889853e+00    1.1455869e+03    2.1312730e+03    5.1650435e+02    5.8299042e-04    3.6479878e-03    6.2573717e+00    3.4610284e+03    5.6435889e+00    1.2133230e+03    9.2368740e+02    1.3135645e+00    8.0309150e-06    4.5503828e-05
   4.9212602e+01    2.0823687e+00    2.0825440e+00    2.0821636e+00    1.1448224e+03    2.1300962e+03    5.1602483e+02    5.8449065e-04    3.6479878e-03    6.2413108e+00    3.4615307e+03    5.6362647e+00    1.2131995e+03    9.2356601e+02    1.3136034e+00    8.0473146e-06    4.5482731e-05
   4.9301751e+01    2.0755921e+00    2.0760385e+00    2.0741375e+00    1.1440584e+03    2.1288147e+03    5.1554285e+02    5.8599301e-04    3.6479878e-03    6.2253094e+00    3.4620322e+03    5.6255800e+00    1.2130754e+03    9.2344405e+02    1.3136426e+00    8.0637389e-06    4.5461580e-05
   4.9435538e+01    2.0654883e+00    2.0656547e+00    2.0649474e+00    1.1429141e+03    2.1270031e+03    5.1478690e+02    5.8825085e-04    3.6479878e-03    6.2014153e+00    3.4627808e+03    5.5953474e+00    1.2128897e+03    9.2326138e+02    1.3137013e+00    8.0883975e-06    4.5429870e-05
   4.9524790e+01    2.0587833e+00    2.0590096e+00    2.0582312e+00    1.1421521e+03    2.1257885e+03    5.1430946e+02    5.8975887e-04    3.6479878e-03    6.1855583e+00    3.4632766e+03    5.5555262e+00    1.2127658e+03    9.2313958e+02    1.3137404e+00    8.1048532e-06    4.5408743e-05
   4.9614064e+01    2.0521059e+00    2.0522824e+00    2.0515408e+00    1.1413914e+03    2.1245585e+03    5.1385418e+02    5.9126876e-04    3.6479878e-03    6.1697626e+00    3.4637699e+03    5.5256100e+00    1.2126420e+03    9.2301788e+02    1.3137796e+00    8.1213142e-06    4.5387633e-05
   4.9703368e+01    2.0454607e+00    2.0456698e+00    2.0452029e+00    1.1406329e+03    2.1234279e+03    5.1340042e+02    5.9278066e-04    3.6479878e-03    6.1540264e+00    3.4642605e+03    5.4935062e+00    1.2125190e+03    9.2289692e+02    1.3138185e+00    8.1377561e-06    4.5366540e-05
   4.9837421e+01    2.0355424e+00    2.0358320e+00    2.0353688e+00    1.1394961e+03    2.1217104e+03    5.1270923e+02    5.9505335e-04    3.6479879e-03    6.1305223e+00    3.4649970e+03    5.4938529e+00    1.2123340e+03    9.2271489e+02    1.3138771e+00    8.1624991e-06    4.5334951e-05
   4.9926839e+01    2.0289651e+00    2.0292799e+00    2.0287122e+00    1.1387394e+03    2.1203805e+03    5.1224494e+02    5.9657105e-04    3.6479879e-03    6.1149260e+00    3.4654842e+03    5.4490746e+00    1.2122107e+03    9.2259364e+02    1.3139161e+00    8.1790114e-06    4.5313933e-05
   5.0016297e+01    2.0224077e+00    2.0227061e+00    2.0223253e+00    1.1382697e+03    2.1193382e+03    5.1555288e+02    5.9809092e-04    3.6479879e-03    6.0993868e+00    3.4659700e+03    5.4305138e+00    1.2122541e+03    9.2263907e+02    1.3138985e+00    8.1898754e-06    4.5307048e-05
   5.0105773e+01    2.0166134e+00    2.0179626e+00    2.0153760e+00    1.1377145e+03    2.1176493e+03    5.1509913e+02    5.9961259e-04    3.6479879e-03    6.0839081e+00    3.4669957e+03    1.1463233e+01    1.2121902e+03    9.2257958e+02    1.3139140e+00    8.2059131e-06    4.5294268e-05
   5.0214345e+01    2.0090234e+00    2.0096702e+00    2.0072202e+00    1.1369191e+03    2.1160624e+03    5.1468749e+02    6.0146120e-04    3.6479879e-03    6.0652090e+00    3.4680644e+03    9.8433142e+00    1.2120623e+03    9.2245609e+02    1.3139512e+00    8.2264745e-06    4.5272317e-05
   5.0325872e+01    2.0011067e+00    2.0014696e+00    2.0003206e+00    1.1360609e+03    2.1144501e+03    5.1426712e+02    6.0336241e-04    3.6479879e-03    6.0460973e+00    3.4689749e+03    8.1637245e+00    1.2119260e+03    9.2232357e+02    1.3139922e+00    8.2474052e-06    4.5248762e-05
   5.0437265e+01    1.9932150e+00    1.9942015e+00    1.9925597e+00    1.1351874e+03    2.1129985e+03    5.1386737e+02    6.0526364e-04    3.6479879e-03    6.0271056e+00    3.4698142e+03    7.5343559e+00    1.2117872e+03    9.2218824e+02    1.3140345e+00    8.2681611e-06    4.5224791e-05
   5.0548525e+01    1.9853668e+00    1.9865700e+00    1.9849887e+00    1.1343099e+03    2.1116076e+03    5.1345838e+02    6.0716485e-04    3.6479879e-03    6.0082330e+00    3.4706278e+03    7.3133244e+00    1.2116470e+03    9.2205147e+02    1.3140774e+00    8.2888005e-06    4.5200670e-05
   5.0604092e+01    1.9814598e+00    1.9825817e+00    1.9811480e+00    1.1338691e+03    2.1109236e+03    5.1324139e+02    6.0811504e-04    3.6479879e-03    5.9988450e+00    3.4710212e+03    7.0795866e+00    1.2115764e+03    9.2198248e+02    1.3140991e+00    8.2990853e-06    4.5188551e-05
   5.0729091e+01    1.9732857e+00    1.9752403e+00    1.9725976e+00    1.1332194e+03    2.0983770e+03    5.1272954e+02    6.1025518e-04    3.6479879e-03    5.9778074e+00    3.4721511e+03    9.0392161e+00    1.2115863e+03    9.2199713e+02    1.3140890e+00    8.3163925e-06    4.5173539e-05
   5.0815896e+01    1.9673218e+00    1.9677994e+00    1.9666007e+00    1.1325837e+03    2.0983789e+03    5.1250951e+02    6.1174289e-04    3.6479879e-03    5.9632698e+00    3.4729255e+03    8.9202784e+00    1.2114863e+03    9.2190039e+02    1.3141185e+00    8.3326228e-06    4.5156210e-05
   5.0924402e+01    1.9598817e+00    1.9601893e+00    1.9593460e+00    1.1317666e+03    2.0978465e+03    5.1226320e+02    6.1360460e-04    3.6479879e-03    5.9451769e+00    3.4737806e+03    7.8811865e+00    1.2113593e+03    9.2177691e+02    1.3141567e+00    8.3527648e-06    4.5133951e-05
   5.1035139e+01    1.9522968e+00    1.9526382e+00    1.9519810e+00    1.1309206e+03    2.0969637e+03    5.1203518e+02    6.1550677e-04    3.6479879e-03    5.9268039e+00    3.4745995e+03    7.3947313e+00    1.2112278e+03    9.2164880e+02    1.3141967e+00    8.3732804e-06    4.5110929e-05
   5.1145748e+01    1.9447645e+00    1.9450660e+00    1.9446004e+00    1.1300750e+03    2.0958844e+03    5.1181911e+02    6.1740894e-04    3.6479880e-03    5.9085442e+00    3.4754037e+03    7.2704393e+00    1.2110955e+03    9.2151987e+02    1.3142370e+00    8.3937437e-06    4.5087835e-05
   5.1256229e+01    1.9372727e+00    1.9377138e+00    1.9371224e+00    1.1292300e+03    2.0946670e+03    5.1339076e+02    6.1931108e-04    3.6479880e-03    5.8903967e+00    3.4762000e+03    7.2081329e+00    1.2109629e+03    9.2139056e+02    1.3142775e+00    8.4141895e-06    4.5064682e-05
   5.1349630e+01    1.9309614e+00    1.9315654e+00    1.9306755e+00    1.1285163e+03    2.0935683e+03    5.1297162e+02    6.2092087e-04    3.6479880e-03    5.8751254e+00    3.4768739e+03    7.2144399e+00    1.2108504e+03    9.2128089e+02    1.3143119e+00    8.4314998e-06    4.5045121e-05
   5.1427946e+01    1.9256991e+00    1.9263603e+00    1.9255751e+00    1.1279196e+03    2.0926212e+03    5.1264920e+02    6.2227182e-04    3.6479880e-03    5.8623706e+00    3.4774459e+03    7.3041153e+00    1.2107553e+03    9.2118822e+02    1.3143409e+00    8.4460235e-06    4.5028610e-05
   5.1525841e+01    1.9191565e+00    1.9196958e+00    1.9190372e+00    1.1271668e+03    2.0913873e+03    5.1224212e+02    6.2396207e-04    3.6479880e-03    5.8464899e+00    3.4781217e+03    6.9037776e+00    1.2106359e+03    9.2107155e+02    1.3143776e+00    8.4640899e-06    4.5007761e-05
   5.1635882e+01    1.9118182e+00    1.9122508e+00    1.9117293e+00    1.1267329e+03    2.0899218e+03    5.1178651e+02    6.2586411e-04    3.6479880e-03    5.8287221e+00    3.4788564e+03    6.6765224e+00    1.2107387e+03    9.2117741e+02    1.3143382e+00    8.4769819e-06    4.5006307e-05
   5.1773434e+01    1.9037975e+00    1.9062159e+00    1.9027122e+00    1.1259257e+03    2.0881437e+03    5.1124864e+02    6.2824458e-04    3.6479911e-03    5.8066416e+00    3.4807236e+03    1.3574136e+01    1.2106043e+03    9.2105095e+02    1.3143728e+00    8.5039034e-06    4.4984397e-05
   5.1945373e+01    1.8928269e+00    1.8931344e+00    1.8920977e+00    1.1247159e+03    2.0854926e+03    5.1063542e+02    6.3122489e-04    3.6479901e-03    5.7792241e+00    3.4821918e+03    8.5389742e+00    1.2104138e+03    9.2086651e+02    1.3144292e+00    8.5362196e-06    4.4951357e-05
   5.2148124e+01    1.8798672e+00    1.8802004e+00    1.8794467e+00    1.1232360e+03    2.0825478e+03    5.0993334e+02    6.3474582e-04    3.6479919e-03    5.7471696e+00    3.4836794e+03    7.3372694e+00    1.2101811e+03    9.2064000e+02    1.3144999e+00    8.5739125e-06    4.4911062e-05
   5.2351004e+01    1.8668911e+00    1.8673954e+00    1.8666292e+00    1.1217414e+03    2.0795604e+03    5.0921237e+02    6.3827603e-04    3.6479961e-03    5.7153894e+00    3.4851123e+03    7.0630359e+00    1.2099433e+03    9.2040814e+02    1.3145726e+00    8.6114594e-06    4.4869978e-05
   5.2553981e+01    1.8540041e+00    1.8544012e+00    1.8535368e+00    1.1202555e+03    2.0767471e+03    5.1168259e+02    6.4181494e-04    3.6479973e-03    5.6838773e+00    3.4865646e+03    7.1548476e+00    1.2097039e+03    9.2017484e+02    1.3146457e+00    8.6491842e-06    4.4829384e-05
   5.2757047e+01    1.8412452e+00    1.8413906e+00    1.8401869e+00    1.1187572e+03    2.0739446e+03    5.1074077e+02    6.4536235e-04    3.6479985e-03    5.6526361e+00    3.4879543e+03    6.8435131e+00    1.2094618e+03    9.1993847e+02    1.3147203e+00    8.6869363e-06    4.4788415e-05
   5.2960202e+01    1.8286467e+00    1.8288993e+00    1.8280417e+00    1.1172725e+03    2.0712493e+03    5.0986004e+02    6.4891818e-04    3.6480020e-03    5.6216671e+00    3.4893629e+03    6.9338391e+00    1.2092235e+03    9.1970611e+02    1.3147934e+00    8.7247974e-06    4.4747789e-05
   5.3163446e+01    1.8161274e+00    1.8165397e+00    1.8158466e+00    1.1157830e+03    2.0684940e+03    5.0901464e+02    6.5248240e-04    3.6480055e-03    5.5909639e+00    3.4907322e+03    6.7371504e+00    1.2089825e+03    9.1947083e+02    1.3148677e+00    8.7626901e-06    4.4706964e-05
   5.3366777e+01    1.8037017e+00    1.8040158e+00    1.8032421e+00    1.1142891e+03    2.0658016e+03    5.0820088e+02    6.5605488e-04    3.6480045e-03    5.5605173e+00    3.4920635e+03    6.5472047e+00    1.2087393e+03    9.1923315e+02    1.3149431e+00    8.8006283e-06    4.4666012e-05
   5.3570195e+01    1.7914332e+00    1.7918432e+00    1.7911704e+00    1.1128065e+03    2.0630919e+03    5.0743919e+02    6.5963559e-04    3.6480078e-03    5.5303380e+00    3.4934084e+03    6.6116144e+00    1.2084971e+03    9.1899652e+02    1.3150181e+00    8.8385923e-06    4.4625324e-05
   5.3773699e+01    1.7792418e+00    1.7796919e+00    1.7790795e+00    1.1113180e+03    2.0603900e+03    5.0671463e+02    6.6322444e-04    3.6480087e-03    5.5004136e+00    3.4947052e+03    6.3724230e+00    1.2082520e+03    9.1875683e+02    1.3150944e+00    8.8765548e-06    4.4584269e-05
   5.3977320e+01    1.7671748e+00    1.7675821e+00    1.7669931e+00    1.1098295e+03    2.0576876e+03    5.0601924e+02    6.6682192e-04    3.6480117e-03    5.4707435e+00    3.4959784e+03    6.2526053e+00    1.2080066e+03    9.1851678e+02    1.3151710e+00    8.9144362e-06    4.4542752e-05
   5.4181014e+01    1.7552199e+00    1.7556224e+00    1.7551112e+00    1.1083442e+03    2.0549947e+03    5.0535454e+02    6.7042720e-04    3.6480125e-03    5.4413254e+00    3.4972370e+03    6.1788495e+00    1.2077598e+03    9.1827517e+02    1.3152482e+00    8.9524460e-06    4.4501644e-05
   5.4384797e+01    1.7433730e+00    1.7437456e+00    1.7431911e+00    1.1068590e+03    2.0523283e+03    5.0471583e+02    6.7404048e-04    3.6480134e-03    5.4121576e+00    3.4984666e+03    6.0338591e+00    1.2075127e+03    9.1803319e+02    1.3153257e+00    8.9904565e-06    4.4460536e-05
   5.4588660e+01    1.7316498e+00    1.7319714e+00    1.7315620e+00    1.1053771e+03    2.0496606e+03    5.0410044e+02    6.7766157e-04    3.6480141e-03    5.3832389e+00    3.4996762e+03    5.9338004e+00    1.2072653e+03    9.1779092e+02    1.3154035e+00    9.0284140e-06    4.4419256e-05
   5.4792609e+01    1.7200070e+00    1.7203266e+00    1.7196429e+00    1.1038884e+03    2.0469935e+03    5.0338489e+02    6.8129048e-04    3.6480149e-03    5.3545661e+00    3.5008422e+03    5.7168711e+00    1.2070165e+03    9.1754699e+02    1.3154820e+00    9.0664339e-06    4.4377952e-05
   5.4996642e+01    1.7084967e+00    1.7088001e+00    1.7083473e+00    1.1024114e+03    2.0443009e+03    5.0256784e+02    6.8492715e-04    3.6480157e-03    5.3261368e+00    3.5020236e+03    5.7904493e+00    1.2067687e+03    9.1730405e+02    1.3155602e+00    9.1045862e-06    4.4337148e-05
   5.5200759e+01    1.6970803e+00    1.6973773e+00    1.6968631e+00    1.1009306e+03    2.0415885e+03    5.0177929e+02    6.8857151e-04    3.6480164e-03    5.2979485e+00    3.5031627e+03    5.5806016e+00    1.2065204e+03    9.1706055e+02    1.3156388e+00    9.1426887e-06    4.4296094e-05
   5.5404959e+01    1.6857805e+00    1.6860252e+00    1.6853051e+00    1.0994544e+03    2.0388951e+03    5.0267963e+02    6.9222351e-04    3.6480170e-03    5.2699988e+00    3.5042882e+03    5.5113892e+00    1.2062717e+03    9.1681654e+02    1.3157177e+00    9.1808076e-06    4.4255225e-05
   5.5609238e+01    1.6745674e+00    1.6747204e+00    1.6737500e+00    1.0979780e+03    2.0364834e+03    5.0178927e+02    6.9588299e-04    3.6480161e-03    5.2422838e+00    3.5053920e+03    5.4036168e+00    1.2060222e+03    9.1657165e+02    1.3157970e+00    9.2190627e-06    4.4214635e-05
   5.5813602e+01    1.6634747e+00    1.6636189e+00    1.6630252e+00    1.0965093e+03    2.0336847e+03    5.0097765e+02    6.9954996e-04    3.6480167e-03    5.2148051e+00    3.5064914e+03    5.3795520e+00    1.2057747e+03    9.1632867e+02    1.3158758e+00    9.2573193e-06    4.4174183e-05
   5.6018041e+01    1.6524843e+00    1.6528282e+00    1.6522546e+00    1.0950360e+03    2.0309484e+03    5.0021433e+02    7.0322422e-04    3.6480173e-03    5.1875592e+00    3.5075488e+03    5.1724317e+00    1.2055252e+03    9.1608362e+02    1.3159554e+00    9.2955744e-06    4.4133600e-05
   5.6222573e+01    1.6415894e+00    1.6418726e+00    1.6411357e+00    1.0935655e+03    2.0282256e+03    4.9947656e+02    7.0690599e-04    3.6480165e-03    5.1605398e+00    3.5085995e+03    5.1367684e+00    1.2052749e+03    9.1583766e+02    1.3160355e+00    9.3339420e-06    4.4093105e-05
   5.6427184e+01    1.6307957e+00    1.6311607e+00    1.6305541e+00    1.0920981e+03    2.0254922e+03    4.9878580e+02    7.1059498e-04    3.6480184e-03    5.1337520e+00    3.5096308e+03    5.0403838e+00    1.2050253e+03    9.1559236e+02    1.3161155e+00    9.3723802e-06    4.4053063e-05
   5.6631876e+01    1.6201151e+00    1.6205017e+00    1.6199701e+00    1.0906367e+03    2.0227690e+03    4.9813292e+02    7.1429116e-04    3.6480190e-03    5.1071876e+00    3.5106571e+03    5.0141615e+00    1.2047761e+03    9.1534743e+02    1.3161954e+00    9.4108441e-06    4.4013058e-05
   5.6836654e+01    1.6095049e+00    1.6098567e+00    1.6093303e+00    1.0891680e+03    2.0200759e+03    4.9751073e+02    7.1799456e-04    3.6480182e-03    5.0808438e+00    3.5116315e+03    4.7579166e+00    1.2045251e+03    9.1510048e+02    1.3162763e+00    9.4493463e-06    4.3973150e-05
   5.7041521e+01    1.5990155e+00    1.5993422e+00    1.5988608e+00    1.0877069e+03    2.0176603e+03    4.9697655e+02    7.2170516e-04    3.6480187e-03    5.0547216e+00    3.5126066e+03    4.7598798e+00    1.2042743e+03    9.1485375e+02    1.3163572e+00    9.4879160e-06    4.3933542e-05
   5.7246477e+01    1.5886147e+00    1.5889675e+00    1.5885091e+00    1.0862481e+03    2.0151860e+03    4.9641405e+02    7.2542290e-04    3.6480203e-03    5.0288188e+00    3.5135621e+03    4.6621108e+00    1.2040234e+03    9.1460687e+02    1.3164382e+00    9.5264105e-06    4.3893725e-05
   5.7451527e+01    1.5783056e+00    1.5786428e+00    1.5782118e+00    1.0847906e+03    2.0126433e+03    4.9587854e+02    7.2914780e-04    3.6480219e-03    5.0031308e+00    3.5145002e+03    4.5748764e+00    1.2037715e+03    9.1435885e+02    1.3165198e+00    9.5648038e-06    4.3853403e-05
   5.7656662e+01    1.5680882e+00    1.5683977e+00    1.5677834e+00    1.0833337e+03    2.0098273e+03    4.9536398e+02    7.3287965e-04    3.6480222e-03    4.9776552e+00    3.5154078e+03    4.4241331e+00    1.2035202e+03    9.1411139e+02    1.3166013e+00    9.6031953e-06    4.3813225e-05
   5.7861882e+01    1.5579749e+00    1.5582735e+00    1.5578553e+00    1.0818824e+03    2.0070464e+03    4.9524507e+02    7.3661838e-04    3.6480225e-03    4.9523914e+00    3.5163135e+03    4.4137627e+00    1.2032694e+03    9.1386428e+02    1.3166828e+00    9.6416671e-06    4.3773287e-05
   5.8067190e+01    1.5479406e+00    1.5482420e+00    1.5477465e+00    1.0804292e+03    2.0045315e+03    4.9512142e+02    7.4036398e-04    3.6480218e-03    4.9273356e+00    3.5171947e+03    4.2917567e+00    1.2030166e+03    9.1361523e+02    1.3167651e+00    9.6801334e-06    4.3733028e-05
   5.8272591e+01    1.5380108e+00    1.5381161e+00    1.5375218e+00    1.0789857e+03    2.0017522e+03    4.9495659e+02    7.4411646e-04    3.6480210e-03    4.9024866e+00    3.5180804e+03    4.3119214e+00    1.2027662e+03    9.1336850e+02    1.3168466e+00    9.7186451e-06    4.3693120e-05
   5.8478080e+01    1.5281633e+00    1.5282834e+00    1.5275472e+00    1.0775383e+03    1.9992153e+03    4.9420952e+02    7.4787568e-04    3.6480203e-03    4.8778432e+00    3.5189285e+03    4.1274829e+00    1.2025142e+03    9.1312000e+02    1.3169290e+00    9.7570650e-06    4.3652790e-05
   5.8683658e+01    1.5184092e+00    1.5186560e+00    1.5180747e+00    1.0760921e+03    1.9966313e+03    4.9343493e+02    7.5164160e-04    3.6480205e-03    4.8534043e+00    3.5197483e+03    3.9875152e+00    1.2022634e+03    9.1287264e+02    1.3170111e+00    9.7954363e-06    4.3612532e-05
   5.8889332e+01    1.5087360e+00    1.5089801e+00    1.5083024e+00    1.0746505e+03    1.9940307e+03    4.9269810e+02    7.5541427e-04    3.6480198e-03    4.8291645e+00    3.5205543e+03    3.9192300e+00    1.2020129e+03    9.1262549e+02    1.3170933e+00    9.8337406e-06    4.3572176e-05
   5.9095096e+01    1.4991531e+00    1.4994123e+00    1.4988405e+00    1.0732122e+03    1.9914174e+03    4.9201408e+02    7.5919352e-04    3.6480209e-03    4.8051265e+00    3.5213560e+03    3.8959166e+00    1.2017623e+03    9.1237820e+02    1.3171756e+00    9.8721075e-06    4.3531851e-05
   5.9300952e+01    1.4896623e+00    1.4900043e+00    1.4894982e+00    1.0717764e+03    1.9887898e+03    4.9137924e+02    7.6297934e-04    3.6480220e-03    4.7812855e+00    3.5221386e+03    3.8019269e+00    1.2015119e+03    9.1213109e+02    1.3172579e+00    9.9104652e-06    4.3491547e-05
   5.9506802e+01    1.4802573e+00    1.4806121e+00    1.4801626e+00    1.0703462e+03    1.9861653e+03    4.9078573e+02    7.6676989e-04    3.6480231e-03    4.7576504e+00    3.5229106e+03    3.7503361e+00    1.2012628e+03    9.1188516e+02    1.3173400e+00    9.9487916e-06    4.3451369e-05
   5.9712746e+01    1.4709413e+00    1.4712673e+00    1.4707891e+00    1.0689150e+03    1.9835438e+03    4.9022748e+02    7.7056688e-04    3.6480232e-03    4.7342071e+00    3.5236525e+03    3.6025144e+00    1.2010132e+03    9.1163868e+02    1.3174224e+00    9.9871190e-06    4.3411248e-05
   5.9918732e+01    1.4617101e+00    1.4620103e+00    1.4615768e+00    1.0674906e+03    1.9809220e+03    4.8970215e+02    7.7436931e-04    3.6480242e-03    4.7109618e+00    3.5243951e+03    3.6047418e+00    1.2007637e+03    9.1139229e+02    1.3175048e+00    1.0025410e-05    4.3371061e-05
   6.0124835e+01    1.4525674e+00    1.4528512e+00    1.4524887e+00    1.0660670e+03    1.9783000e+03    4.8920521e+02    7.7817848e-04    3.6480251e-03    4.6879029e+00    3.5251127e+03    3.4816526e+00    1.2005143e+03    9.1114591e+02    1.3175874e+00    1.0063681e-05    4.3330930e-05
   6.0331047e+01    1.4434852e+00    1.4437578e+00    1.4432005e+00    1.0646441e+03    1.9756725e+03    4.8873300e+02    7.8199419e-04    3.6480261e-03    4.6650296e+00    3.5258144e+03    3.4030869e+00    1.2002646e+03    9.1089913e+02    1.3176702e+00    1.0101936e-05    4.3290619e-05
   6.0537380e+01    1.4345075e+00    1.4347546e+00    1.4343957e+00    1.0632294e+03    1.9730503e+03    4.8828106e+02    7.8581658e-04    3.6480263e-03    4.6423381e+00    3.5265179e+03    3.4095100e+00    1.2000164e+03    9.1065380e+02    1.3177526e+00    1.0140235e-05    4.3250595e-05
   6.0743852e+01    1.4255986e+00    1.4258509e+00    1.4254395e+00    1.0618161e+03    1.9704248e+03    4.8823349e+02    7.8964594e-04    3.6480271e-03    4.6198263e+00    3.5272007e+03    3.3070001e+00    1.1997685e+03    9.1040881e+02    1.3178350e+00    1.0178492e-05    4.3210501e-05
   6.0950438e+01    1.4167724e+00    1.4169253e+00    1.4164135e+00    1.0604046e+03    1.9678088e+03    4.8779443e+02    7.9348172e-04    3.6480279e-03    4.5974945e+00    3.5278690e+03    3.2347858e+00    1.1995196e+03    9.1016267e+02    1.3179178e+00    1.0216818e-05    4.3170696e-05
   6.1157140e+01    1.4080139e+00    1.4081559e+00    1.4073773e+00    1.0589937e+03    1.9651924e+03    4.8703517e+02    7.9732391e-04    3.6480279e-03    4.5753399e+00    3.5285121e+03    3.1115648e+00    1.1992710e+03    9.0991669e+02    1.3180008e+00    1.0255112e-05    4.3130850e-05
   6.1363964e+01    1.3993479e+00    1.3995648e+00    1.3990229e+00    1.0575911e+03    1.9625880e+03    4.8634124e+02    8.0117255e-04    3.6480280e-03    4.5533612e+00    3.5291577e+03    3.1214896e+00    1.1990233e+03    9.0967172e+02    1.3180835e+00    1.0293411e-05    4.3091178e-05
   6.1570913e+01    1.3907569e+00    1.3910713e+00    1.3905852e+00    1.0561892e+03    1.9599820e+03    4.8569213e+02    8.0502763e-04    3.6480280e-03    4.5315563e+00    3.5297841e+03    3.0267966e+00    1.1987754e+03    9.0942638e+02    1.3181665e+00    1.0331776e-05    4.3051745e-05
   6.1778009e+01    1.3822370e+00    1.3824506e+00    1.3818900e+00    1.0547890e+03    1.9574702e+03    4.8508052e+02    8.0888949e-04    3.6480287e-03    4.5099222e+00    3.5303989e+03    2.9687529e+00    1.1985276e+03    9.0918114e+02    1.3182495e+00    1.0370219e-05    4.3012459e-05
   6.1985247e+01    1.3737920e+00    1.3740508e+00    1.3735974e+00    1.0533967e+03    1.9550660e+03    4.8453004e+02    8.1275799e-04    3.6480294e-03    4.4884571e+00    3.5310149e+03    2.9722373e+00    1.1982804e+03    9.0893650e+02    1.3183323e+00    1.0408623e-05    4.2973242e-05
   6.2192627e+01    1.3654215e+00    1.3657089e+00    1.3653110e+00    1.0520068e+03    1.9526298e+03    4.8402394e+02    8.1663305e-04    3.6480294e-03    4.4671587e+00    3.5316154e+03    2.8957688e+00    1.1980339e+03    9.0869258e+02    1.3184150e+00    1.0447018e-05    4.2934043e-05
   6.2400151e+01    1.3571246e+00    1.3574138e+00    1.3569922e+00    1.0506155e+03    1.9501559e+03    4.8386419e+02    8.2051465e-04    3.6480300e-03    4.4460266e+00    3.5321937e+03    2.7863307e+00    1.1977867e+03    9.0844769e+02    1.3184982e+00    1.0485453e-05    4.2894847e-05
   6.2607820e+01    1.3488986e+00    1.3491835e+00    1.3487801e+00    1.0492276e+03    1.9476577e+03    4.8366222e+02    8.2440280e-04    3.6480305e-03    4.4250584e+00    3.5327559e+03    2.7075051e+00    1.1975397e+03    9.0820305e+02    1.3185814e+00    1.0523841e-05    4.2855711e-05
   6.2815636e+01    1.3407413e+00    1.3409923e+00    1.3406698e+00    1.0478418e+03    1.9451404e+03    4.8320337e+02    8.2829740e-04    3.6480310e-03    4.4042527e+00    3.5333073e+03    2.6533669e+00    1.1972925e+03    9.0795813e+02    1.3186648e+00    1.0562319e-05    4.2816805e-05
   6.3023601e+01    1.3326586e+00    1.3330630e+00    1.3324101e+00    1.0464632e+03    1.9426131e+03    4.8277496e+02    8.3219845e-04    3.6480315e-03    4.3836077e+00    3.5338525e+03    2.6212404e+00    1.1970470e+03    9.0771493e+02    1.3187477e+00    1.0600759e-05    4.2778117e-05
   6.3231725e+01    1.3246431e+00    1.3248935e+00    1.3245489e+00    1.0450851e+03    1.9400672e+03    4.8236156e+02    8.3610603e-04    3.6480315e-03    4.3631206e+00    3.5343807e+03    2.5381430e+00    1.1968009e+03    9.0747109e+02    1.3188309e+00    1.0639225e-05    4.2739402e-05
   6.3440012e+01    1.3166960e+00    1.3169064e+00    1.3165707e+00    1.0437143e+03    1.9375115e+03    4.8196282e+02    8.4002020e-04    3.6480316e-03    4.3427903e+00    3.5349131e+03    2.5559718e+00    1.1965559e+03    9.0722825e+02    1.3189138e+00    1.0677688e-05    4.2700731e-05
   6.3648468e+01    1.3088164e+00    1.3089458e+00    1.3087354e+00    1.0423409e+03    1.9349336e+03    4.8199757e+02    8.4394097e-04    3.6480316e-03    4.3226147e+00    3.5354168e+03    2.4166236e+00    1.1963099e+03    9.0698439e+02    1.3189973e+00    1.0716179e-05    4.2662137e-05
   6.3857098e+01    1.3010101e+00    1.3011023e+00    1.3004016e+00    1.0409762e+03    1.9324880e+03    4.8134379e+02    8.4786837e-04    3.6480321e-03    4.3025925e+00    3.5359246e+03    2.4337971e+00    1.1960661e+03    9.0674263e+02    1.3190800e+00    1.0754699e-05    4.2623892e-05
   6.4065905e+01    1.2932650e+00    1.2934173e+00    1.2929643e+00    1.0396101e+03    1.9299068e+03    4.8069634e+02    8.5180242e-04    3.6480327e-03    4.2827217e+00    3.5364081e+03    2.3155213e+00    1.1958216e+03    9.0650014e+02    1.3191631e+00    1.0793266e-05    4.2585730e-05
   6.4274895e+01    1.2855891e+00    1.2859029e+00    1.2854373e+00    1.0382497e+03    1.9274096e+03    4.8007792e+02    8.5574313e-04    3.6480327e-03    4.2629997e+00    3.5368831e+03    2.2729441e+00    1.1955783e+03    9.0625882e+02    1.3192459e+00    1.0831785e-05    4.2547682e-05
   6.4484069e+01    1.2779809e+00    1.2782272e+00    1.2776626e+00    1.0368947e+03    1.9249592e+03    4.7948716e+02    8.5969049e-04    3.6480327e-03    4.2434256e+00    3.5373647e+03    2.3022580e+00    1.1953353e+03    9.0601780e+02    1.3193287e+00    1.0870415e-05    4.2509779e-05
   6.4693435e+01    1.2704269e+00    1.2707218e+00    1.2702574e+00    1.0355379e+03    1.9222576e+03    4.7896713e+02    8.6364456e-04    3.6480330e-03    4.2239982e+00    3.5378173e+03    2.1615413e+00    1.1950916e+03    9.0577602e+02    1.3194118e+00    1.0908953e-05    4.2471679e-05
   6.4902998e+01    1.2629446e+00    1.2632727e+00    1.2628559e+00    1.0341842e+03    1.9197451e+03    4.7846585e+02    8.6760539e-04    3.6480334e-03    4.2047149e+00    3.5382594e+03    2.1099151e+00    1.1948483e+03    9.0553458e+02    1.3194950e+00    1.0947526e-05    4.2433760e-05
   6.5112760e+01    1.2555182e+00    1.2557695e+00    1.2554128e+00    1.0328345e+03    1.9169977e+03    4.7797302e+02    8.7157297e-04    3.6480337e-03    4.1855746e+00    3.5386962e+03    2.0824445e+00    1.1946057e+03    9.0529374e+02    1.3195780e+00    1.0986127e-05    4.2395941e-05
   6.5322724e+01    1.2481557e+00    1.2484384e+00    1.2480557e+00    1.0314874e+03    1.9142822e+03    4.7752714e+02    8.7554728e-04    3.6480337e-03    4.1665753e+00    3.5391193e+03    2.0149301e+00    1.1943629e+03    9.0505270e+02    1.3196611e+00    1.1024721e-05    4.2358218e-05
   6.5532894e+01    1.2408615e+00    1.2410742e+00    1.2407966e+00    1.0301435e+03    1.9120788e+03    4.7709719e+02    8.7952830e-04    3.6480340e-03    4.1477164e+00    3.5395305e+03    1.9566458e+00    1.1941201e+03    9.0481162e+02    1.3197444e+00    1.1063285e-05    4.2320557e-05
   6.5743273e+01    1.2336165e+00    1.2339862e+00    1.2334140e+00    1.0288054e+03    1.9098122e+03    4.7669506e+02    8.8351601e-04    3.6480344e-03    4.1289963e+00    3.5399456e+03    1.9730600e+00    1.1938780e+03    9.0457125e+02    1.3198275e+00    1.1101896e-05    4.2283001e-05
   6.5953812e+01    1.2264420e+00    1.2267891e+00    1.2263588e+00    1.0274687e+03    1.9074671e+03    4.7630975e+02    8.8750943e-04    3.6480344e-03    4.1104176e+00    3.5403433e+03    1.8890012e+00    1.1936362e+03    9.0433114e+02    1.3199105e+00    1.1140500e-05    4.2245538e-05
   6.6164533e+01    1.2193228e+00    1.2195244e+00    1.2192308e+00    1.0261377e+03    1.9050608e+03    4.7593372e+02    8.9150891e-04    3.6480348e-03    4.0919779e+00    3.5407395e+03    1.8802558e+00    1.1933953e+03    9.0409184e+02    1.3199934e+00    1.1179145e-05    4.2208324e-05
   6.6375503e+01    1.2122631e+00    1.2123611e+00    1.2120980e+00    1.0248047e+03    1.9026130e+03    4.7597386e+02    8.9551566e-04    3.6480348e-03    4.0736694e+00    3.5411043e+03    1.7289070e+00    1.1931537e+03    9.0385177e+02    1.3200767e+00    1.1217706e-05    4.2171036e-05
   6.6586716e+01    1.2052592e+00    1.2053403e+00    1.2047508e+00    1.0234793e+03    1.9001352e+03    4.7535772e+02    8.9952949e-04    3.6480348e-03    4.0554922e+00    3.5414774e+03    1.7666756e+00    1.1929136e+03    9.0361328e+02    1.3201595e+00    1.1256299e-05    4.2133880e-05
   6.6798168e+01    1.1983122e+00    1.1984758e+00    1.1980127e+00    1.0221544e+03    1.8976268e+03    4.7475371e+02    9.0355026e-04    3.6480348e-03    4.0374453e+00    3.5418297e+03    1.6658161e+00    1.1926736e+03    9.0337474e+02    1.3202424e+00    1.1294862e-05    4.2096737e-05
   6.7009859e+01    1.1914244e+00    1.1916201e+00    1.1910983e+00    1.0208342e+03    1.8950958e+03    4.7418160e+02    9.0757795e-04    3.6480344e-03    4.0195274e+00    3.5421828e+03    1.6683919e+00    1.1924339e+03    9.0313644e+02    1.3203253e+00    1.1333432e-05    4.2059538e-05
   6.7221787e+01    1.1845995e+00    1.1848634e+00    1.1843927e+00    1.0195185e+03    1.8925479e+03    4.7365074e+02    9.1161240e-04    3.6480348e-03    4.0017389e+00    3.5425324e+03    1.6492289e+00    1.1921948e+03    9.0289886e+02    1.3204079e+00    1.1372054e-05    4.2022595e-05
   6.7433954e+01    1.1778288e+00    1.1780835e+00    1.1777351e+00    1.0182065e+03    1.8899790e+03    4.7314872e+02    9.1565359e-04    3.6480352e-03    3.9840779e+00    3.5428767e+03    1.6227819e+00    1.1919563e+03    9.0266172e+02    1.3204905e+00    1.1410696e-05    4.1985727e-05
   6.7646364e+01    1.1711006e+00    1.1714519e+00    1.1710020e+00    1.0168950e+03    1.8873970e+03    4.7267659e+02    9.1970151e-04    3.6480352e-03    3.9665426e+00    3.5432029e+03    1.5360828e+00    1.1917182e+03    9.0242499e+02    1.3205731e+00    1.1449347e-05    4.1948933e-05
   6.7859012e+01    1.1644386e+00    1.1647283e+00    1.1643926e+00    1.0155863e+03    1.8848040e+03    4.7222971e+02    9.2375600e-04    3.6480355e-03    3.9491332e+00    3.5435200e+03    1.4908111e+00    1.1914802e+03    9.0218833e+02    1.3206557e+00    1.1488032e-05    4.1912299e-05
   6.8071897e+01    1.1578246e+00    1.1581451e+00    1.1577708e+00    1.0142802e+03    1.8822025e+03    4.7180551e+02    9.2781698e-04    3.6480355e-03    3.9318482e+00    3.5438283e+03    1.4483424e+00    1.1912421e+03    9.0195148e+02    1.3207385e+00    1.1526740e-05    4.1875762e-05
   6.8285022e+01    1.1512672e+00    1.1515376e+00    1.1512275e+00    1.0129797e+03    1.8795903e+03    4.7140018e+02    9.3188443e-04    3.6480357e-03    3.9146869e+00    3.5441386e+03    1.4558574e+00    1.1910045e+03    9.0171518e+02    1.3208212e+00    1.1565492e-05    4.1839403e-05
   6.8498383e+01    1.1447614e+00    1.1449694e+00    1.1445953e+00    1.0116793e+03    1.8769592e+03    4.7101491e+02    9.3595822e-04    3.6480359e-03    3.8976482e+00    3.5444297e+03    1.3646897e+00    1.1907666e+03    9.0147849e+02    1.3209040e+00    1.1604211e-05    4.1803000e-05
   6.8711982e+01    1.1383080e+00    1.1384807e+00    1.1382412e+00    1.0103844e+03    1.8743178e+03    4.7065081e+02    9.4003835e-04    3.6480359e-03    3.8807309e+00    3.5447216e+03    1.3664245e+00    1.1905294e+03    9.0124248e+02    1.3209867e+00    1.1642971e-05    4.1766772e-05
   6.8925818e+01    1.1319098e+00    1.1320620e+00    1.1318328e+00    1.0090933e+03    1.8716677e+03    4.7030473e+02    9.4412466e-04    3.6480361e-03    3.8639347e+00    3.5450056e+03    1.3278383e+00    1.1902922e+03    9.0100647e+02    1.3210695e+00    1.1681694e-05    4.1730650e-05
   6.9139892e+01    1.1255635e+00    1.1256563e+00    1.1250690e+00    1.0078050e+03    1.8690078e+03    4.7003030e+02    9.4821714e-04    3.6480360e-03    3.8472580e+00    3.5452806e+03    1.2849556e+00    1.1900555e+03    9.0077097e+02    1.3211522e+00    1.1720416e-05    4.1694589e-05
   6.9354209e+01    1.1192658e+00    1.1193999e+00    1.1188617e+00    1.0065198e+03    1.8663369e+03    4.6951978e+02    9.5231579e-04    3.6480362e-03    3.8307001e+00    3.5455487e+03    1.2509347e+00    1.1898193e+03    9.0053583e+02    1.3212348e+00    1.1759141e-05    4.1658578e-05
   6.9568777e+01    1.1130199e+00    1.1133394e+00    1.1128970e+00    1.0052382e+03    1.8636538e+03    4.6896646e+02    9.5642070e-04    3.6480364e-03    3.8142591e+00    3.5458093e+03    1.2144827e+00    1.1895838e+03    9.0030139e+02    1.3213172e+00    1.1797888e-05    4.1622752e-05
   6.9783586e+01    1.1068265e+00    1.1071156e+00    1.1065784e+00    1.0039600e+03    1.8609674e+03    4.6841893e+02    9.6053159e-04    3.6480365e-03    3.7979350e+00    3.5460654e+03    1.1922200e+00    1.1893486e+03    9.0006729e+02    1.3213996e+00    1.1836659e-05    4.1586998e-05
   6.9998688e+01    1.1006788e+00    1.1009706e+00    1.1005545e+00    1.0026834e+03    1.8582648e+03    4.6791020e+02    9.6464940e-04    3.6480367e-03    3.7817228e+00    3.5463081e+03    1.1280753e+00    1.1891138e+03    8.9983353e+02    1.3214820e+00    1.1875404e-05    4.1551268e-05
   7.0214020e+01    1.0945811e+00    1.0948594e+00    1.0945194e+00    1.0014124e+03    1.8555576e+03    4.6743487e+02    9.6877288e-04    3.6480368e-03    3.7656265e+00    3.5465527e+03    1.1360404e+00    1.1888798e+03    8.9960052e+02    1.3215642e+00    1.1914187e-05    4.1515707e-05
   7.0429590e+01    1.0885324e+00    1.0887724e+00    1.0884632e+00    1.0001428e+03    1.8528405e+03    4.6698867e+02    9.7290206e-04    3.6480370e-03    3.7496446e+00    3.5467841e+03    1.0736987e+00    1.1886456e+03    8.9936732e+02    1.3216465e+00    1.1952930e-05    4.1480109e-05
   7.0645399e+01    1.0825367e+00    1.0827686e+00    1.0824685e+00    9.9887939e+02    1.8501143e+03    4.6656845e+02    9.7703691e-04    3.6480371e-03    3.7337761e+00    3.5470167e+03    1.0774233e+00    1.1884126e+03    8.9913520e+02    1.3217284e+00    1.1991652e-05    4.1444632e-05
   7.0861442e+01    1.0765860e+00    1.0768784e+00    1.0765458e+00    9.9761716e+02    1.8473749e+03    4.6617690e+02    9.8117724e-04    3.6480372e-03    3.7180206e+00    3.5472336e+03    1.0042863e+00    1.1881796e+03    8.9890310e+02    1.3218105e+00    1.2030299e-05    4.1409078e-05
   7.1077728e+01    1.0706857e+00    1.0709535e+00    1.0705338e+00    9.9636250e+02    1.8446293e+03    4.6581014e+02    9.8532317e-04    3.6480374e-03    3.7023766e+00    3.5474586e+03    1.0402454e+00    1.1879476e+03    8.9867212e+02    1.3218922e+00    1.2068968e-05    4.1373710e-05
   7.1294269e+01    1.0648309e+00    1.0650542e+00    1.0647768e+00    9.9510859e+02    1.8418697e+03    4.6546153e+02    9.8947482e-04    3.6480375e-03    3.6868422e+00    3.5476654e+03    9.5505989e-01    1.1877158e+03    8.9844117e+02    1.3219740e+00    1.2107589e-05    4.1338378e-05
   7.1511024e+01    1.0590284e+00    1.0592124e+00    1.0589632e+00    9.9386106e+02    1.8391011e+03    4.6512946e+02    9.9363137e-04    3.6480376e-03    3.6714195e+00    3.5478769e+03    9.7570189e-01    1.1874844e+03    8.9821063e+02    1.3220556e+00    1.2146234e-05    4.1303269e-05
   7.1728003e+01    1.0532705e+00    1.0533905e+00    1.0529920e+00    9.9261552e+02    1.8363199e+03    4.6514828e+02    9.9779292e-04    3.6480377e-03    3.6561070e+00    3.5480781e+03    9.2699021e-01    1.1872531e+03    8.9798018e+02    1.3221373e+00    1.2184838e-05    4.1268110e-05
   7.1945208e+01    1.0475598e+00    1.0476457e+00    1.0469957e+00    9.9137481e+02    1.8335314e+03    4.6462873e+02    1.0019594e-03    3.6480378e-03    3.6409037e+00    3.5482781e+03    9.2117412e-01    1.1870230e+03    8.9775091e+02    1.3222187e+00    1.2223429e-05    4.1233001e-05
   7.2162650e+01    1.0418957e+00    1.0420504e+00    1.0415026e+00    9.9013502e+02    1.8307322e+03    4.6409774e+02    1.0061310e-03    3.6480379e-03    3.6258080e+00    3.5484658e+03    8.6320647e-01    1.1867925e+03    8.9752116e+02    1.3223003e+00    1.2262019e-05    4.1197893e-05
   7.2380322e+01    1.0362772e+00    1.0364818e+00    1.0360305e+00    9.8890059e+02    1.8279217e+03    4.6358248e+02    1.0103075e-03    3.6480379e-03    3.6108194e+00    3.5486546e+03    8.6735577e-01    1.1865625e+03    8.9729194e+02    1.3223818e+00    1.2300650e-05    4.1162990e-05
   7.2598242e+01    1.0307058e+00    1.0309641e+00    1.0306002e+00    9.8766831e+02    1.8251023e+03    4.6309329e+02    1.0144891e-03    3.6480380e-03    3.5959360e+00    3.5488334e+03    8.2051339e-01    1.1863330e+03    8.9706319e+02    1.3224632e+00    1.2339240e-05    4.1128069e-05
   7.2816401e+01    1.0251727e+00    1.0254218e+00    1.0251152e+00    9.8643931e+02    1.8222763e+03    4.6261979e+02    1.0186756e-03    3.6480381e-03    3.5811577e+00    3.5490063e+03    7.9239400e-01    1.1861039e+03    8.9683482e+02    1.3225445e+00    1.2377826e-05    4.1093210e-05
   7.3034800e+01    1.0196887e+00    1.0199101e+00    1.0196321e+00    9.8521536e+02    1.8194413e+03    4.6217695e+02    1.0228670e-03    3.6480382e-03    3.5664833e+00    3.5491790e+03    7.9058898e-01    1.1858754e+03    8.9660700e+02    1.3226256e+00    1.2416407e-05    4.1058484e-05
   7.3253431e+01    1.0142459e+00    1.0144463e+00    1.0141941e+00    9.8399274e+02    1.8165960e+03    4.6176636e+02    1.0270630e-03    3.6480382e-03    3.5519128e+00    3.5493380e+03    7.2754649e-01    1.1856470e+03    8.9637924e+02    1.3227069e+00    1.2454945e-05    4.1023775e-05
   7.3472305e+01    1.0088481e+00    1.0090077e+00    1.0088209e+00    9.8277411e+02    1.8137394e+03    4.6137972e+02    1.0312637e-03    3.6480383e-03    3.5374447e+00    3.5494934e+03    7.0986113e-01    1.1854189e+03    8.9615184e+02    1.3227880e+00    1.2493473e-05    4.0989174e-05
   7.3691419e+01    1.0034896e+00    1.0037406e+00    1.0033663e+00    9.8155900e+02    1.8108711e+03    4.6102312e+02    1.0354690e-03    3.6480383e-03    3.5230782e+00    3.5496435e+03    6.8513447e-01    1.1851913e+03    8.9592487e+02    1.3228691e+00    1.2532000e-05    4.0954693e-05
   7.3910778e+01    9.9817961e-01    9.9859612e-01    9.9814331e-01    9.8034832e+02    1.8078395e+03    4.6177991e+02    1.0396789e-03    3.6480385e-03    3.5088126e+00    3.5497916e+03    6.7493721e-01    1.1849644e+03    8.9569852e+02    1.3229500e+00    1.2570520e-05    4.0920324e-05
   7.4130371e+01    9.9290842e-01    9.9327979e-01    9.9285407e-01    9.7914156e+02    1.8049670e+03    4.6115977e+02    1.0438932e-03    3.6480387e-03    3.4946475e+00    3.5499341e+03    6.4896889e-01    1.1847384e+03    8.9547318e+02    1.3230306e+00    1.2609013e-05    4.0886068e-05
   7.4350204e+01    9.8768032e-01    9.8780860e-01    9.8747228e-01    9.7793871e+02    1.8019315e+03    4.6109062e+02    1.0481118e-03    3.6480389e-03    3.4805818e+00    3.5500734e+03    6.3382924e-01    1.1845126e+03    8.9524790e+02    1.3231113e+00    1.2647498e-05    4.0851943e-05
   7.4570271e+01    9.8249629e-01    9.8256853e-01    9.8216247e-01    9.7673989e+02    1.7990508e+03    4.6049117e+02    1.0523346e-03    3.6480391e-03    3.4666152e+00    3.5502091e+03    6.1656911e-01    1.1842873e+03    8.9502321e+02    1.3231918e+00    1.2685961e-05    4.0817864e-05
   7.4790555e+01    9.7735532e-01    9.7750043e-01    9.7717146e-01    9.7554496e+02    1.7961558e+03    4.5994903e+02    1.0565612e-03    3.6480393e-03    3.4527478e+00    3.5503395e+03    5.9172115e-01    1.1840628e+03    8.9479922e+02    1.3232721e+00    1.2724433e-05    4.0783959e-05
   7.5011070e+01    9.7225229e-01    9.7239441e-01    9.7203326e-01    9.7435245e+02    1.7931047e+03    4.5942514e+02    1.0607917e-03    3.6480395e-03    3.4389782e+00    3.5504615e+03    5.5325621e-01    1.1838384e+03    8.9457528e+02    1.3233524e+00    1.2762908e-05    4.0750169e-05
   7.5231827e+01    9.6719197e-01    9.6738188e-01    9.6709500e-01    9.7316367e+02    1.7902077e+03    4.5893489e+02    1.0650262e-03    3.6480397e-03    3.4253049e+00    3.5505809e+03    5.4109067e-01    1.1836144e+03    8.9435177e+02    1.3234327e+00    1.2801393e-05    4.0716490e-05
   7.5452820e+01    9.6216937e-01    9.6241289e-01    9.6213087e-01    9.7197828e+02    1.7871529e+03    4.5848026e+02    1.0692647e-03    3.6480398e-03    3.4117276e+00    3.5506947e+03    5.1473240e-01    1.1833905e+03    8.9412838e+02    1.3235130e+00    1.2839860e-05    4.0682920e-05
   7.5674046e+01    9.5718910e-01    9.5741120e-01    9.5714337e-01    9.7079773e+02    1.7844548e+03    4.5804674e+02    1.0735069e-03    3.6480400e-03    3.3982455e+00    3.5508065e+03    5.0552836e-01    1.1831674e+03    8.9390577e+02    1.3235930e+00    1.2878317e-05    4.0649519e-05
   7.5895505e+01    9.5224805e-01    9.5243449e-01    9.5220706e-01    9.6962004e+02    1.7819178e+03    4.5763693e+02    1.0777528e-03    3.6480402e-03    3.3848581e+00    3.5509118e+03    4.7561298e-01    1.1829446e+03    8.9368333e+02    1.3236731e+00    1.2916760e-05    4.0616184e-05
   7.6117198e+01    9.4734963e-01    9.4752226e-01    9.4732630e-01    9.6844581e+02    1.7793494e+03    4.5725027e+02    1.0820022e-03    3.6480403e-03    3.3715646e+00    3.5510119e+03    4.5119823e-01    1.1827224e+03    8.9346154e+02    1.3237530e+00    1.2955166e-05    4.0582904e-05
   7.6339122e+01    9.4248419e-01    9.4263819e-01    9.4237914e-01    9.6727627e+02    1.7767521e+03    4.5687934e+02    1.0862551e-03    3.6480405e-03    3.3583644e+00    3.5511107e+03    4.4552723e-01    1.1825007e+03    8.9324025e+02    1.3238327e+00    1.2993542e-05    4.0549719e-05
   7.6561287e+01    9.3766039e-01    9.3779296e-01    9.3762845e-01    9.6610971e+02    1.7741254e+03    4.5648492e+02    1.0905116e-03    3.6480404e-03    3.3452560e+00    3.5512036e+03    4.1794053e-01    1.1822792e+03    8.9301912e+02    1.3239125e+00    1.3031879e-05    4.0516571e-05
   7.6783693e+01    9.3287806e-01    9.3300794e-01    9.3283162e-01    9.6494765e+02    1.7714760e+03    4.5596512e+02    1.0947716e-03    3.6480402e-03    3.3322387e+00    3.5512957e+03    4.1402576e-01    1.1820582e+03    8.9279856e+02    1.3239921e+00    1.3070212e-05    4.0483532e-05
   7.7006330e+01    9.2812755e-01    9.2820317e-01    9.2805189e-01    9.6378875e+02    1.7687959e+03    4.5589182e+02    1.0990347e-03    3.6480403e-03    3.3193130e+00    3.5513812e+03    3.8425540e-01    1.1818375e+03    8.9257824e+02    1.3240717e+00    1.3108486e-05    4.0450576e-05
   7.7229204e+01    9.2342008e-01    9.2350858e-01    9.2312608e-01    9.6263410e+02    1.7660932e+03    4.5535056e+02    1.1033011e-03    3.6480404e-03    3.3064777e+00    3.5514652e+03    3.7693088e-01    1.1816176e+03    8.9235862e+02    1.3241510e+00    1.3146735e-05    4.0417670e-05
   7.7452314e+01    9.1874702e-01    9.1888560e-01    9.1860144e-01    9.6148254e+02    1.7633672e+03    4.5486708e+02    1.1075706e-03    3.6480406e-03    3.2937318e+00    3.5515424e+03    3.4585248e-01    1.1813983e+03    8.9213963e+02    1.3242302e+00    1.3184945e-05    4.0384828e-05
   7.7675659e+01    9.1411092e-01    9.1423179e-01    9.1394102e-01    9.6033504e+02    1.7606200e+03    4.5439827e+02    1.1118432e-03    3.6480407e-03    3.2810748e+00    3.5516188e+03    3.4222959e-01    1.1811796e+03    8.9192124e+02    1.3243093e+00    1.3223173e-05    4.0352117e-05
   7.7899232e+01    9.0951614e-01    9.0972398e-01    9.0943761e-01    9.5919125e+02    1.7578499e+03    4.5397408e+02    1.1161186e-03    3.6480408e-03    3.2685064e+00    3.5516912e+03    3.2386992e-01    1.1809612e+03    8.9170313e+02    1.3243883e+00    1.3261404e-05    4.0319574e-05
   7.8123039e+01    9.0495695e-01    9.0517958e-01    9.0492557e-01    9.5805100e+02    1.7550590e+03    4.5356934e+02    1.1203968e-03    3.6480410e-03    3.2560259e+00    3.5517588e+03    3.0192349e-01    1.1807431e+03    8.9148538e+02    1.3244672e+00    1.3299621e-05    4.0287159e-05
   7.8347080e+01    9.0042837e-01    9.0062439e-01    9.0038763e-01    9.5691460e+02    1.7522478e+03    4.5318096e+02    1.1246778e-03    3.6480411e-03    3.2436323e+00    3.5518241e+03    2.9125653e-01    1.1805257e+03    8.9126823e+02    1.3245459e+00    1.3337821e-05    4.0254839e-05
   7.8571349e+01    8.9594254e-01    8.9612944e-01    8.9591502e-01    9.5578231e+02    1.7494190e+03    4.5281924e+02    1.1289613e-03    3.6480412e-03    3.2313253e+00    3.5518865e+03    2.7846351e-01    1.1803090e+03    8.9105174e+02    1.3246245e+00    1.3375968e-05    4.0222581e-05
   7.8795851e+01    8.9148475e-01    8.9164528e-01    8.9145211e-01    9.5465363e+02    1.7465704e+03    4.5247883e+02    1.1332474e-03    3.6480413e-03    3.2191040e+00    3.5519454e+03    2.6239415e-01    1.1800926e+03    8.9083560e+02    1.3247030e+00    1.3414069e-05    4.0190378e-05
   7.9020584e+01    8.8706944e-01    8.8722129e-01    8.8698442e-01    9.5352986e+02    1.7437106e+03    4.5214839e+02    1.1375359e-03    3.6480414e-03    3.2069680e+00    3.5520052e+03    2.6616450e-01    1.1798769e+03    8.9062014e+02    1.3247813e+00    1.3452138e-05    4.0158261e-05
   7.9245546e+01    8.8268729e-01    8.8285612e-01    8.8266243e-01    9.5240957e+02    1.7408386e+03    4.5183320e+02    1.1418268e-03    3.6480415e-03    3.1949168e+00    3.5520602e+03    2.4428676e-01    1.1796618e+03    8.9040524e+02    1.3248594e+00    1.3490175e-05    4.0126246e-05
   7.9470739e+01    8.7833854e-01    8.7848124e-01    8.7830340e-01    9.5129414e+02    1.7379542e+03    4.5145290e+02    1.1461199e-03    3.6480416e-03    3.1829493e+00    3.5521142e+03    2.3962450e-01    1.1794471e+03    8.9019081e+02    1.3249374e+00    1.3528181e-05    4.0094401e-05
   7.9696160e+01    8.7402802e-01    8.7408961e-01    8.7376117e-01    9.5018219e+02    1.7350576e+03    4.5112423e+02    1.1504152e-03    3.6480416e-03    3.1710652e+00    3.5521638e+03    2.2010724e-01    1.1792331e+03    8.8997703e+02    1.3250152e+00    1.3566132e-05    4.0062589e-05
   7.9921809e+01    8.6974932e-01    8.6985168e-01    8.6953179e-01    9.4907437e+02    1.7321529e+03    4.5063822e+02    1.1547125e-03    3.6480417e-03    3.1592642e+00    3.5522134e+03    2.1985900e-01    1.1790198e+03    8.8976395e+02    1.3250928e+00    1.3604070e-05    4.0030850e-05
   8.0147686e+01    8.6550535e-01    8.6569942e-01    8.6540018e-01    9.4797076e+02    1.7292369e+03    4.5018359e+02    1.1590117e-03    3.6480418e-03    3.1475453e+00    3.5522590e+03    2.0199524e-01    1.1788071e+03    8.8955139e+02    1.3251703e+00    1.3641969e-05    3.9999263e-05
   8.0373791e+01    8.6129646e-01    8.6145914e-01    8.6115638e-01    9.4687087e+02    1.7263120e+03    4.4972873e+02    1.1633128e-03    3.6480419e-03    3.1359078e+00    3.5523015e+03    1.8805915e-01    1.1785949e+03    8.8933937e+02    1.3252476e+00    1.3679827e-05    3.9967748e-05
   8.0600125e+01    8.5712097e-01    8.5731427e-01    8.5705057e-01    9.4577555e+02    1.7233808e+03    4.4932253e+02    1.1676158e-03    3.6480419e-03    3.1243512e+00    3.5523446e+03    1.9014722e-01    1.1783832e+03    8.8912787e+02    1.3253248e+00    1.3717663e-05    3.9936329e-05
   8.0826688e+01    8.5297831e-01    8.5317891e-01    8.5295648e-01    9.4468363e+02    1.7204424e+03    4.4893285e+02    1.1719204e-03    3.6480420e-03    3.1128752e+00    3.5523833e+03    1.7117266e-01    1.1781720e+03    8.8891683e+02    1.3254019e+00    1.3755465e-05    3.9905007e-05
   8.1053472e+01    8.4886661e-01    8.4903427e-01    8.4885078e-01    9.4359588e+02    1.7174988e+03    4.4855580e+02    1.1762265e-03    3.6480420e-03    3.1014792e+00    3.5524204e+03    1.6332267e-01    1.1779614e+03    8.8870636e+02    1.3254788e+00    1.3793248e-05    3.9873827e-05
   8.1280484e+01    8.4479013e-01    8.4493208e-01    8.4477641e-01    9.4251282e+02    1.7145500e+03    4.4820043e+02    1.1805342e-03    3.6480421e-03    3.0901622e+00    3.5524581e+03    1.6617053e-01    1.1777515e+03    8.8849657e+02    1.3255555e+00    1.3831033e-05    3.9842815e-05
   8.1507725e+01    8.4074212e-01    8.4099261e-01    8.4072689e-01    9.4143299e+02    1.7115949e+03    4.4786613e+02    1.1848433e-03    3.6480421e-03    3.0789238e+00    3.5524922e+03    1.5008993e-01    1.1775419e+03    8.8828716e+02    1.3256320e+00    1.3868797e-05    3.9811901e-05
   8.1735192e+01    8.3672941e-01    8.3696675e-01    8.3666493e-01    9.4035733e+02    1.7086401e+03    4.4754235e+02    1.1891536e-03    3.6480422e-03    3.0677635e+00    3.5525252e+03    1.4511695e-01    1.1773330e+03    8.8807836e+02    1.3257085e+00    1.3906548e-05    3.9781119e-05
   8.1962887e+01    8.3274820e-01    8.3294530e-01    8.3272760e-01    9.3928597e+02    1.7056833e+03    4.4722942e+02    1.1934653e-03    3.6480422e-03    3.0566806e+00    3.5525566e+03    1.3792100e-01    1.1771247e+03    8.8787021e+02    1.3257847e+00    1.3944237e-05    3.9750398e-05
   8.2190804e+01    8.2879508e-01    8.2889002e-01    8.2875840e-01    9.3821836e+02    1.7027251e+03    4.4698449e+02    1.1977780e-03    3.6480422e-03    3.0456747e+00    3.5525853e+03    1.2579829e-01    1.1769168e+03    8.8766241e+02    1.3258608e+00    1.3981897e-05    3.9719808e-05
   8.2418949e+01    8.2487977e-01    8.2494715e-01    8.2463610e-01    9.3715583e+02    1.6997685e+03    4.4690112e+02    1.2020918e-03    3.6480423e-03    3.0347451e+00    3.5526162e+03    1.3534007e-01    1.1767096e+03    8.8745529e+02    1.3259367e+00    1.4019537e-05    3.9689359e-05
   8.2647318e+01    8.2099226e-01    8.2112315e-01    8.2086704e-01    9.3609632e+02    1.6966594e+03    4.4645410e+02    1.2064065e-03    3.6480423e-03    3.0238915e+00    3.5526422e+03    1.1380952e-01    1.1765030e+03    8.8724880e+02    1.3260125e+00    1.4057167e-05    3.9659024e-05
   8.2875911e+01    8.1713643e-01    8.1735012e-01    8.1708558e-01    9.3504138e+02    1.6937760e+03    4.4602285e+02    1.2107220e-03    3.6480423e-03    3.0131130e+00    3.5526679e+03    1.1250871e-01    1.1762970e+03    8.8704292e+02    1.3260880e+00    1.4094793e-05    3.9628871e-05
   8.3104727e+01    8.1330968e-01    8.1348911e-01    8.1319341e-01    9.3399058e+02    1.6908415e+03    4.4559474e+02    1.2150383e-03    3.6480423e-03    3.0024092e+00    3.5526923e+03    1.0656690e-01    1.1760917e+03    8.8683771e+02    1.3261634e+00    1.4132389e-05    3.9598839e-05
   8.3333765e+01    8.0951521e-01    8.0969563e-01    8.0946813e-01    9.3294419e+02    1.6878932e+03    4.4520506e+02    1.2193552e-03    3.6480424e-03    2.9917800e+00    3.5527166e+03    1.0603657e-01    1.1758870e+03    8.8663310e+02    1.3262385e+00    1.4169968e-05    3.9568953e-05
   8.3563026e+01    8.0575061e-01    8.0592853e-01    8.0573684e-01    9.3190185e+02    1.6849414e+03    4.4483699e+02    1.2236726e-03    3.6480424e-03    2.9812243e+00    3.5527392e+03    9.8929299e-02    1.1756831e+03    8.8642934e+02    1.3263134e+00    1.4207513e-05    3.9539175e-05
   8.3792508e+01    8.0201406e-01    8.0226449e-01    8.0199934e-01    9.3086375e+02    1.6818738e+03    4.4449038e+02    1.2279905e-03    3.6480424e-03    2.9707416e+00    3.5527611e+03    9.5396446e-02    1.1754797e+03    8.8622602e+02    1.3263882e+00    1.4245027e-05    3.9509523e-05
   8.4022211e+01    7.9830787e-01    7.9857099e-01    7.9829098e-01    9.2982948e+02    1.6789771e+03    4.4415992e+02    1.2323086e-03    3.6480424e-03    2.9603319e+00    3.5527807e+03    8.5208335e-02    1.1752770e+03    8.8602335e+02    1.3264627e+00    1.4282514e-05    3.9479998e-05
   8.4252135e+01    7.9462913e-01    7.9485220e-01    7.9457075e-01    9.2879932e+02    1.6760538e+03    4.4383981e+02    1.2366270e-03    3.6480424e-03    2.9499942e+00    3.5527996e+03    8.2336701e-02    1.1750748e+03    8.8582126e+02    1.3265371e+00    1.4319938e-05    3.9450533e-05
   8.4482277e+01    7.9098214e-01    7.9115980e-01    7.9096477e-01    9.2777321e+02    1.6731184e+03    4.4353451e+02    1.2409455e-03    3.6480424e-03    2.9397281e+00    3.5528176e+03    7.7869567e-02    1.1748731e+03    8.8561966e+02    1.3266114e+00    1.4357325e-05    3.9421173e-05
   8.4712638e+01    7.8736350e-01    7.8751908e-01    7.8734751e-01    9.2675134e+02    1.6701851e+03    4.4329840e+02    1.2452641e-03    3.6480424e-03    2.9295332e+00    3.5528346e+03    7.3838489e-02    1.1746720e+03    8.8541865e+02    1.3266855e+00    1.4394700e-05    3.9391987e-05
   8.4943218e+01    7.8377330e-01    7.8392005e-01    7.8375809e-01    9.2573359e+02    1.6672451e+03    4.4319998e+02    1.2495825e-03    3.6480424e-03    2.9194091e+00    3.5528506e+03    6.9584962e-02    1.1744714e+03    8.8521809e+02    1.3267594e+00    1.4432052e-05    3.9362947e-05
   8.5174016e+01    7.8021068e-01    7.8029108e-01    7.7999058e-01    9.2471989e+02    1.6643104e+03    4.4275127e+02    1.2539008e-03    3.6480424e-03    2.9093549e+00    3.5528656e+03    6.5101175e-02    1.1742716e+03    8.8501829e+02    1.3268331e+00    1.4469360e-05    3.9334000e-05
   8.5405030e+01    7.7667782e-01    7.7675714e-01    7.7652473e-01    9.2371021e+02    1.6612952e+03    4.4235996e+02    1.2582188e-03    3.6480424e-03    2.8993703e+00    3.5528795e+03    5.9881855e-02    1.1740723e+03    8.8481905e+02    1.3269066e+00    1.4506620e-05    3.9305144e-05
   8.5636261e+01    7.7317223e-01    7.7331572e-01    7.7304067e-01    9.2270493e+02    1.6584052e+03    4.4197954e+02    1.2625364e-03    3.6480424e-03    2.8894552e+00    3.5528929e+03    5.8136301e-02    1.1738735e+03    8.8462037e+02    1.3269800e+00    1.4543853e-05    3.9276443e-05
   8.5867708e+01    7.6969556e-01    7.6987447e-01    7.6963301e-01    9.2170410e+02    1.6555015e+03    4.4162509e+02    1.2668536e-03    3.6480424e-03    2.8796086e+00    3.5529069e+03    6.0559896e-02    1.1736755e+03    8.8442236e+02    1.3270531e+00    1.4581041e-05    3.9247834e-05
   8.6099370e+01    7.6624520e-01    7.6641926e-01    7.6623062e-01    9.2070716e+02    1.6525984e+03    4.4127792e+02    1.2711702e-03    3.6480424e-03    2.8698299e+00    3.5529195e+03    5.4091205e-02    1.1734779e+03    8.8422485e+02    1.3271261e+00    1.4618176e-05    3.9219310e-05
   8.6331248e+01    7.6282216e-01    7.6303753e-01    7.6280627e-01    9.1971456e+02    1.6496991e+03    4.4095720e+02    1.2754861e-03    3.6480424e-03    2.8601194e+00    3.5529321e+03    5.4460641e-02    1.1732810e+03    8.8402803e+02    1.3271989e+00    1.4655286e-05    3.9190929e-05
   8.6563340e+01    7.5942679e-01    7.5961626e-01    7.5940647e-01    9.1872569e+02    1.6467409e+03    4.4064656e+02    1.2798012e-03    3.6480423e-03    2.8504758e+00    3.5529427e+03    4.5713310e-02    1.1730848e+03    8.8383183e+02    1.3272715e+00    1.4692336e-05    3.9162621e-05
   8.6795645e+01    7.5605646e-01    7.5627815e-01    7.5603696e-01    9.1774101e+02    1.6438753e+03    4.4034793e+02    1.2841155e-03    3.6480423e-03    2.8408988e+00    3.5529531e+03    4.4868876e-02    1.1728892e+03    8.8363629e+02    1.3273439e+00    1.4729335e-05    3.9134408e-05
   8.7028164e+01    7.5271356e-01    7.5291216e-01    7.5267384e-01    9.1676048e+02    1.6409622e+03    4.4005967e+02    1.2884287e-03    3.6480423e-03    2.8313885e+00    3.5529624e+03    3.9970886e-02    1.1726943e+03    8.8344140e+02    1.3274160e+00    1.4766271e-05    3.9106299e-05
   8.7260895e+01    7.4939299e-01    7.4956927e-01    7.4936294e-01    9.1578391e+02    1.6381089e+03    4.3996148e+02    1.2927409e-03    3.6480423e-03    2.8219438e+00    3.5529715e+03    3.9239006e-02    1.1724999e+03    8.8324706e+02    1.3274880e+00    1.4803204e-05    3.9078349e-05
   8.7493837e+01    7.4610684e-01    7.4626382e-01    7.4608674e-01    9.1481182e+02    1.6352505e+03    4.3960962e+02    1.2970521e-03    3.6480423e-03    2.8125643e+00    3.5529812e+03    4.1622006e-02    1.1723062e+03    8.8305340e+02    1.3275598e+00    1.4840083e-05    3.9050509e-05
   8.7726991e+01    7.4284265e-01    7.4293782e-01    7.4275787e-01    9.1384366e+02    1.6323961e+03    4.3958960e+02    1.3013618e-03    3.6480423e-03    2.8032500e+00    3.5529895e+03    3.5462741e-02    1.1721131e+03    8.8286030e+02    1.3276314e+00    1.4876896e-05    3.9022757e-05
   8.7960356e+01    7.3960341e-01    7.3966582e-01    7.3942500e-01    9.1287962e+02    1.6295464e+03    4.3918020e+02    1.3056701e-03    3.6480423e-03    2.7939999e+00    3.5529977e+03    3.4910548e-02    1.1719208e+03    8.8266801e+02    1.3277028e+00    1.4913657e-05    3.8995102e-05
   8.8193931e+01    7.3639119e-01    7.3649766e-01    7.3632220e-01    9.1191986e+02    1.6266633e+03    4.3881955e+02    1.3099771e-03    3.6480422e-03    2.7848137e+00    3.5530064e+03    3.7542795e-02    1.1717291e+03    8.8247638e+02    1.3277739e+00    1.4950395e-05    3.8967584e-05
   8.8427716e+01    7.3320366e-01    7.3335168e-01    7.3310159e-01    9.1096408e+02    1.6238417e+03    4.3846347e+02    1.3142824e-03    3.6480422e-03    2.7756913e+00    3.5530141e+03    3.2942094e-02    1.1715380e+03    8.8228527e+02    1.3278449e+00    1.4987092e-05    3.8940193e-05
   8.8661710e+01    7.3004097e-01    7.3021783e-01    7.3001125e-01    9.1001239e+02    1.6209932e+03    4.3813087e+02    1.3185861e-03    3.6480422e-03    2.7666319e+00    3.5530209e+03    2.8935059e-02    1.1713475e+03    8.8209479e+02    1.3279156e+00    1.5023718e-05    3.8912891e-05
   8.8895911e+01    7.2690306e-01    7.2706460e-01    7.2688204e-01    9.0906476e+02    1.6181905e+03    4.3780119e+02    1.3228880e-03    3.6480422e-03    2.7576348e+00    3.5530279e+03    3.0053804e-02    1.1711575e+03    8.8190488e+02    1.3279862e+00    1.5060292e-05    3.8885671e-05
   8.9130321e+01    7.2378988e-01    7.2399015e-01    7.2377028e-01    9.0812123e+02    1.6153647e+03    4.3750387e+02    1.3271880e-03    3.6480422e-03    2.7487004e+00    3.5530344e+03    2.7624801e-02    1.1709682e+03    8.8171560e+02    1.3280566e+00    1.5096808e-05    3.8858562e-05
   8.9364937e+01    7.2070114e-01    7.2086649e-01    7.2068254e-01    9.0718169e+02    1.6125800e+03    4.3721472e+02    1.3314860e-03    3.6480421e-03    2.7398276e+00    3.5530407e+03    2.7008876e-02    1.1707795e+03    8.8152689e+02    1.3281268e+00    1.5133272e-05    3.8831551e-05
   8.9599760e+01    7.1763654e-01    7.1775241e-01    7.1761888e-01    9.0624624e+02    1.6097775e+03    4.3693355e+02    1.3357821e-03    3.6480421e-03    2.7310158e+00    3.5530465e+03    2.4502779e-02    1.1705914e+03    8.8133885e+02    1.3281968e+00    1.5169695e-05    3.8804672e-05
   8.9834789e+01    7.1459616e-01    7.1481033e-01    7.1457041e-01    9.0531484e+02    1.6069950e+03    4.3666978e+02    1.3400758e-03    3.6480421e-03    2.7222655e+00    3.5530519e+03    2.2907941e-02    1.1704040e+03    8.8115145e+02    1.3282666e+00    1.5206102e-05    3.8777958e-05
   9.0070023e+01    7.1157523e-01    7.1171296e-01    7.1154685e-01    9.0438749e+02    1.6042358e+03    4.3640870e+02    1.3443673e-03    3.6480421e-03    2.7135754e+00    3.5530570e+03    2.1846777e-02    1.1702173e+03    8.8096472e+02    1.3283361e+00    1.5242472e-05    3.8751383e-05
   9.0305461e+01    7.0858675e-01    7.0869231e-01    7.0856359e-01    9.0346434e+02    1.6014657e+03    4.3628999e+02    1.3486565e-03    3.6480420e-03    2.7049452e+00    3.5530620e+03    2.1020423e-02    1.1700310e+03    8.8077852e+02    1.3284055e+00    1.5278773e-05    3.8724915e-05
   9.0541103e+01    7.0561772e-01    7.0574112e-01    7.0547439e-01    9.0254525e+02    1.5987239e+03    4.3602530e+02    1.3529431e-03    3.6480420e-03    2.6963750e+00    3.5530668e+03    2.0649092e-02    1.1698455e+03    8.8059296e+02    1.3284747e+00    1.5314998e-05    3.8698513e-05
   9.0776948e+01    7.0267185e-01    7.0278337e-01    7.0256668e-01    9.0163012e+02    1.5959709e+03    4.3565580e+02    1.3572272e-03    3.6480420e-03    2.6878638e+00    3.5530717e+03    2.0619473e-02    1.1696607e+03    8.8040819e+02    1.3285436e+00    1.5351163e-05    3.8672184e-05
   9.1012996e+01    6.9974598e-01    6.9989904e-01    6.9970041e-01    9.0071915e+02    1.5932466e+03    4.3531600e+02    1.3615087e-03    3.6480420e-03    2.6794114e+00    3.5530765e+03    2.0163123e-02    1.1694765e+03    8.8022403e+02    1.3286123e+00    1.5387256e-05    3.8645941e-05
   9.1249246e+01    6.9684706e-01    6.9699749e-01    6.9677066e-01    8.9981240e+02    1.5905149e+03    4.3497942e+02    1.3657873e-03    3.6480419e-03    2.6710177e+00    3.5530811e+03    1.9546325e-02    1.1692929e+03    8.8004046e+02    1.3286809e+00    1.5423265e-05    3.8619780e-05
   9.1485698e+01    6.9397199e-01    6.9413747e-01    6.9395348e-01    8.9890950e+02    1.5878083e+03    4.3466838e+02    1.3700631e-03    3.6480419e-03    2.6626816e+00    3.5530855e+03    1.8834643e-02    1.1691100e+03    8.7985757e+02    1.3287492e+00    1.5459232e-05    3.8593736e-05
   9.1722350e+01    6.9111662e-01    6.9127957e-01    6.9109775e-01    8.9801057e+02    1.5850946e+03    4.3437125e+02    1.3743359e-03    3.6480419e-03    2.6544033e+00    3.5530895e+03    1.6829771e-02    1.1689278e+03    8.7967537e+02    1.3288172e+00    1.5495126e-05    3.8567778e-05
   9.1959202e+01    6.8828502e-01    6.8843359e-01    6.8826694e-01    8.9711573e+02    1.5824070e+03    4.3408339e+02    1.3786056e-03    3.6480418e-03    2.6461823e+00    3.5530936e+03    1.7146734e-02    1.1687462e+03    8.7949376e+02    1.3288851e+00    1.5530957e-05    3.8541926e-05
   9.2196254e+01    6.8547265e-01    6.8558980e-01    6.8544672e-01    8.9622479e+02    1.5797147e+03    4.3380654e+02    1.3828723e-03    3.6480418e-03    2.6380178e+00    3.5530974e+03    1.6116052e-02    1.1685652e+03    8.7931282e+02    1.3289528e+00    1.5566715e-05    3.8516154e-05
   9.2433504e+01    6.8268645e-01    6.8289201e-01    6.8266822e-01    8.9533788e+02    1.5770367e+03    4.3354978e+02    1.3871355e-03    3.6480418e-03    2.6299101e+00    3.5531012e+03    1.5886959e-02    1.1683848e+03    8.7913240e+02    1.3290203e+00    1.5602379e-05    3.8490442e-05
   9.2670953e+01    6.7992011e-01    6.8012776e-01    6.7990174e-01    8.9445498e+02    1.5743692e+03    4.3330085e+02    1.3913955e-03    3.6480417e-03    2.6218583e+00    3.5531049e+03    1.5623204e-02    1.1682050e+03    8.7895264e+02    1.3290875e+00    1.5637987e-05    3.8464839e-05
   9.2908599e+01    6.7717535e-01    6.7736026e-01    6.7715675e-01    8.9357592e+02    1.5717126e+03    4.3320305e+02    1.3956520e-03    3.6480417e-03    2.6138619e+00    3.5531084e+03    1.4671418e-02    1.1680259e+03    8.7877358e+02    1.3291546e+00    1.5673560e-05    3.8439377e-05
   9.3146442e+01    6.7445210e-01    6.7461657e-01    6.7443308e-01    8.9270101e+02    1.5690659e+03    4.3292813e+02    1.3999049e-03    3.6480417e-03    2.6059211e+00    3.5531119e+03    1.4995883e-02    1.1678475e+03    8.7859512e+02    1.3292214e+00    1.5709066e-05    3.8414031e-05
   9.3384482e+01    6.7174925e-01    6.7182909e-01    6.7161891e-01    8.9182991e+02    1.5664280e+03    4.3276561e+02    1.4041542e-03    3.6480416e-03    2.5980349e+00    3.5531153e+03    1.4137016e-02    1.1676696e+03    8.7841730e+02    1.3292881e+00    1.5744488e-05    3.8388751e-05
   9.3622718e+01    6.6906914e-01    6.6917184e-01    6.6898493e-01    8.9096287e+02    1.5638010e+03    4.3243512e+02    1.4083997e-03    3.6480416e-03    2.5902033e+00    3.5531186e+03    1.3919027e-02    1.1674925e+03    8.7824016e+02    1.3293545e+00    1.5779807e-05    3.8363518e-05
   9.3861149e+01    6.6640836e-01    6.6656426e-01    6.6637828e-01    8.9009965e+02    1.5611847e+03    4.3212686e+02    1.4126413e-03    3.6480416e-03    2.5824259e+00    3.5531217e+03    1.3015531e-02    1.1673159e+03    8.7806363e+02    1.3294207e+00    1.5815027e-05    3.8338327e-05
   9.4099774e+01    6.6376910e-01    6.6392463e-01    6.6371112e-01    8.8924041e+02    1.5585776e+03    4.3182326e+02    1.4168792e-03    3.6480415e-03    2.5747019e+00    3.5531249e+03    1.3301079e-02    1.1671400e+03    8.7788774e+02    1.3294866e+00    1.5850184e-05    3.8313244e-05
   9.4338593e+01    6.6115039e-01    6.6131562e-01    6.6113126e-01    8.8838505e+02    1.5559797e+03    4.3153637e+02    1.4211127e-03    3.6480415e-03    2.5670317e+00    3.5531275e+03    1.1153097e-02    1.1669647e+03    8.7771244e+02    1.3295524e+00    1.5885290e-05    3.8288301e-05
   9.4577606e+01    6.5855341e-01    6.5869422e-01    6.5853498e-01    8.8753373e+02    1.5533925e+03    4.3125521e+02    1.4253423e-03    3.6480414e-03    2.5594143e+00    3.5531304e+03    1.1975127e-02    1.1667900e+03    8.7753771e+02    1.3296181e+00    1.5920336e-05    3.8263486e-05
   9.4816813e+01    6.5597265e-01    6.5613541e-01    6.5594208e-01    8.8668611e+02    1.5508160e+03    4.3100364e+02    1.4295677e-03    3.6480414e-03    2.5518494e+00    3.5531331e+03    1.1276403e-02    1.1666159e+03    8.7736365e+02    1.3296834e+00    1.5955333e-05    3.8238779e-05
   9.5056211e+01    6.5341717e-01    6.5354084e-01    6.5339790e-01    8.8584252e+02    1.5482492e+03    4.3075518e+02    1.4337886e-03    3.6480414e-03    2.5443370e+00    3.5531361e+03    1.2591846e-02    1.1664425e+03    8.7719021e+02    1.3297486e+00    1.5990262e-05    3.8214186e-05
   9.5295802e+01    6.5087893e-01    6.5099231e-01    6.5085958e-01    8.8500267e+02    1.5456918e+03    4.3051706e+02    1.4380053e-03    3.6480413e-03    2.5368761e+00    3.5531388e+03    1.1066865e-02    1.1662697e+03    8.7701744e+02    1.3298136e+00    1.6025137e-05    3.8189708e-05
   9.5535584e+01    6.4836057e-01    6.4847411e-01    6.4833915e-01    8.8416676e+02    1.5431454e+03    4.3029024e+02    1.4422172e-03    3.6480413e-03    2.5294673e+00    3.5531414e+03    1.1115434e-02    1.1660976e+03    8.7684533e+02    1.3298783e+00    1.6059932e-05    3.8165322e-05
   9.5775555e+01    6.4586180e-01    6.4598008e-01    6.4584145e-01    8.8333461e+02    1.5406098e+03    4.3020424e+02    1.4464247e-03    3.6480412e-03    2.5221094e+00    3.5531440e+03    1.0804452e-02    1.1659261e+03    8.7667389e+02    1.3299428e+00    1.6094644e-05    3.8141007e-05
   9.6015716e+01    6.4338229e-01    6.4360711e-01    6.4335848e-01    8.8250629e+02    1.5380830e+03    4.2995606e+02    1.4506274e-03    3.6480412e-03    2.5148023e+00    3.5531465e+03    1.0350107e-02    1.1657552e+03    8.7650302e+02    1.3300071e+00    1.6129305e-05    3.8116824e-05
   9.6256066e+01    6.4092212e-01    6.4100393e-01    6.4082293e-01    8.8168178e+02    1.5355665e+03    4.2980552e+02    1.4548252e-03    3.6480412e-03    2.5075459e+00    3.5531490e+03    1.0134149e-02    1.1655851e+03    8.7633285e+02    1.3300712e+00    1.6163898e-05    3.8092741e-05
   9.6496604e+01    6.3848099e-01    6.3860552e-01    6.3842195e-01    8.8086097e+02    1.5330607e+03    4.2950812e+02    1.4590184e-03    3.6480411e-03    2.5003393e+00    3.5531513e+03    9.8292689e-03    1.1654155e+03    8.7616329e+02    1.3301350e+00    1.6198449e-05    3.8068796e-05
   9.6737331e+01    6.3605887e-01    6.3621066e-01    6.3603821e-01    8.8004412e+02    1.5305659e+03    4.2923234e+02    1.4632063e-03    3.6480411e-03    2.4931831e+00    3.5531537e+03    9.9915116e-03    1.1652465e+03    8.7599434e+02    1.3301987e+00    1.6232937e-05    3.8044978e-05
   9.6978245e+01    6.3365352e-01    6.3379457e-01    6.3361414e-01    8.7923088e+02    1.5280818e+03    4.2896345e+02    1.4673892e-03    3.6480411e-03    2.4860759e+00    3.5531560e+03    9.3454582e-03    1.1650781e+03    8.7582590e+02    1.3302622e+00    1.6267375e-05    3.8021288e-05
   9.7219341e+01    6.3126864e-01    6.3142268e-01    6.3124194e-01    8.7842145e+02    1.5256081e+03    4.2870585e+02    1.4715669e-03    3.6480411e-03    2.4790182e+00    3.5531581e+03    8.9808297e-03    1.1649104e+03    8.7565818e+02    1.3303254e+00    1.6301765e-05    3.7997731e-05
   9.7460622e+01    6.2894089e-01    6.2906727e-01    6.2892813e-01    8.7761612e+02    1.5231328e+03    4.2845909e+02    1.4757392e-03    3.6480412e-03    2.4720093e+00    3.5531603e+03    8.8404798e-03    1.1647435e+03    8.7549129e+02    1.3303884e+00    1.6336129e-05    3.7974313e-05
   9.7702126e+01    6.2655583e-01    6.2671396e-01    6.2650684e-01    8.7681397e+02    1.5206842e+03    4.2822135e+02    1.4799070e-03    3.6480412e-03    2.4650475e+00    3.5531622e+03    8.1089171e-03    1.1645768e+03    8.7532464e+02    1.3304513e+00    1.6370392e-05    3.7950994e-05
   9.7943779e+01    6.2426242e-01    6.2439597e-01    6.2424667e-01    8.7601615e+02    1.5182325e+03    4.2799620e+02    1.4840685e-03    3.6480412e-03    2.4581354e+00    3.5531643e+03    8.3922600e-03    1.1644110e+03    8.7515890e+02    1.3305139e+00    1.6404624e-05    3.7927831e-05
   9.8185653e+01    6.2191348e-01    6.2207479e-01    6.2186415e-01    8.7522155e+02    1.5158056e+03    4.2792537e+02    1.4882252e-03    3.6480412e-03    2.4512696e+00    3.5531662e+03    7.8773629e-03    1.1642456e+03    8.7499350e+02    1.3305763e+00    1.6438750e-05    3.7904755e-05
   9.8427674e+01    6.1965583e-01    6.1976575e-01    6.1963799e-01    8.7443112e+02    1.5133771e+03    4.2786257e+02    1.4923755e-03    3.6480413e-03    2.4444526e+00    3.5531681e+03    7.7934886e-03    1.1640812e+03    8.7482903e+02    1.3306385e+00    1.6472835e-05    3.7881803e-05
   9.8669915e+01    6.1734338e-01    6.1750461e-01    6.1729672e-01    8.7364395e+02    1.5109831e+03    4.2779036e+02    1.4965208e-03    3.6480413e-03    2.4376817e+00    3.5531700e+03    8.1401759e-03    1.1639170e+03    8.7466487e+02    1.3307005e+00    1.6506869e-05    3.7859016e-05
   9.8912303e+01    6.1512036e-01    6.1524309e-01    6.1510590e-01    8.7286095e+02    1.5085908e+03    4.2772403e+02    1.5006597e-03    3.6480413e-03    2.4309584e+00    3.5531718e+03    7.5316719e-03    1.1637537e+03    8.7450162e+02    1.3307622e+00    1.6540917e-05    3.7836444e-05
   9.9154910e+01    6.1284411e-01    6.1295132e-01    6.1277490e-01    8.7208126e+02    1.5062541e+03    4.2778738e+02    1.5047932e-03    3.6480414e-03    2.4242809e+00    3.5531737e+03    7.5459692e-03    1.1635909e+03    8.7433882e+02    1.3308238e+00    1.6574884e-05    3.7813995e-05
   9.9397664e+01    6.1065520e-01    6.1073196e-01    6.1057595e-01    8.7130573e+02    1.5038805e+03    4.2750514e+02    1.5089203e-03    3.6480414e-03    2.4176502e+00    3.5531754e+03    7.2692075e-03    1.1634289e+03    8.7417677e+02    1.3308851e+00    1.6608839e-05    3.7791726e-05
   9.9640635e+01    6.0844807e-01    6.0856553e-01    6.0842711e-01    8.7053372e+02    1.5015323e+03    4.2723960e+02    1.5130416e-03    3.6480414e-03    2.4110648e+00    3.5531772e+03    7.3819716e-03    1.1632675e+03    8.7401537e+02    1.3309462e+00    1.6642749e-05    3.7769582e-05
   9.9883790e+01    6.0626010e-01    6.0638540e-01    6.0622343e-01    8.6976543e+02    1.4991964e+03    4.2698108e+02    1.5171570e-03    3.6480414e-03    2.4045246e+00    3.5531790e+03    7.0398471e-03    1.1631066e+03    8.7385452e+02    1.3310072e+00    1.6676594e-05    3.7747582e-05
   1.0012713e+02    6.0408541e-01    6.0422590e-01    6.0405831e-01    8.6900066e+02    1.4968700e+03    4.2673622e+02    1.5212661e-03    3.6480415e-03    2.3980298e+00    3.5531807e+03    7.0639950e-03    1.1629465e+03    8.7369439e+02    1.3310678e+00    1.6710385e-05    3.7725699e-05
   1.0037064e+02    6.0193151e-01    6.0207087e-01    6.0190543e-01    8.6823944e+02    1.4945527e+03    4.2650088e+02    1.5253689e-03    3.6480415e-03    2.3915799e+00    3.5531824e+03    6.9580910e-03    1.1627869e+03    8.7353486e+02    1.3311283e+00    1.6744149e-05    3.7703991e-05
   1.0061434e+02    5.9979178e-01    5.9992416e-01    5.9976539e-01    8.6748183e+02    1.4922467e+03    4.2627465e+02    1.5294653e-03    3.6480415e-03    2.3851744e+00    3.5531840e+03    6.6877030e-03    1.1626280e+03    8.7337589e+02    1.3311885e+00    1.6777874e-05    3.7682443e-05
   1.0085822e+02    5.9766862e-01    5.9779184e-01    5.9764033e-01    8.6672793e+02    1.4899507e+03    4.2605675e+02    1.5335551e-03    3.6480415e-03    2.3788135e+00    3.5531856e+03    6.6849433e-03    1.1624696e+03    8.7321751e+02    1.3312486e+00    1.6811560e-05    3.7661063e-05
   1.0110228e+02    5.9556157e-01    5.9569239e-01    5.9553642e-01    8.6597753e+02    1.4876633e+03    4.2584692e+02    1.5376385e-03    3.6480416e-03    2.3724962e+00    3.5531873e+03    6.7986665e-03    1.1623118e+03    8.7305977e+02    1.3313084e+00    1.6845212e-05    3.7639839e-05
   1.0134652e+02    5.9347018e-01    5.9360001e-01    5.9344702e-01    8.6523077e+02    1.4853851e+03    4.2573610e+02    1.5417149e-03    3.6480416e-03    2.3662232e+00    3.5531889e+03    6.4792355e-03    1.1621547e+03    8.7290267e+02    1.3313681e+00    1.6878809e-05    3.7618745e-05
   1.0159093e+02    5.9139555e-01    5.9152184e-01    5.9137456e-01    8.6448770e+02    1.4831156e+03    4.2562672e+02    1.5457848e-03    3.6480416e-03    2.3599931e+00    3.5531905e+03    6.6298601e-03    1.1619982e+03    8.7274611e+02    1.3314275e+00    1.6912359e-05    3.7597806e-05
   1.0183552e+02    5.8933731e-01    5.8946440e-01    5.8931673e-01    8.6374835e+02    1.4808557e+03    4.2551833e+02    1.5498476e-03    3.6480416e-03    2.3538066e+00    3.5531920e+03    6.3789272e-03    1.1618422e+03    8.7259019e+02    1.3314867e+00    1.6945841e-05    3.7576990e-05
   1.0208029e+02    5.8729475e-01    5.8740804e-01    5.8727392e-01    8.6301244e+02    1.4786314e+03    4.2540851e+02    1.5539037e-03    3.6480417e-03    2.3476627e+00    3.5531936e+03    6.1919733e-03    1.1616870e+03    8.7243490e+02    1.3315457e+00    1.6979268e-05    3.7556286e-05
   1.0232523e+02    5.8526796e-01    5.8536791e-01    5.8520996e-01    8.6228013e+02    1.4764092e+03    4.2514638e+02    1.5579526e-03    3.6480417e-03    2.3415614e+00    3.5531951e+03    6.2355090e-03    1.1615323e+03    8.7228028e+02    1.3316045e+00    1.7012634e-05    3.7535705e-05
   1.0257035e+02    5.8325677e-01    5.8338803e-01    5.8323453e-01    8.6155140e+02    1.4741907e+03    4.2490978e+02    1.5619944e-03    3.6480417e-03    2.3355024e+00    3.5531966e+03    6.1497727e-03    1.1613783e+03    8.7212629e+02    1.3316630e+00    1.7045975e-05    3.7515294e-05
   1.0281565e+02    5.8126088e-01    5.8138509e-01    5.8122882e-01    8.6082616e+02    1.4719779e+03    4.2467688e+02    1.5660291e-03    3.6480417e-03    2.3294853e+00    3.5531980e+03    5.7926438e-03    1.1612249e+03    8.7197287e+02    1.3317214e+00    1.7079298e-05    3.7495065e-05
   1.0306112e+02    5.7928062e-01    5.7940466e-01    5.7925707e-01    8.6010455e+02    1.4697698e+03    4.2445597e+02    1.5700563e-03    3.6480418e-03    2.3235102e+00    3.5531995e+03    5.8776985e-03    1.1610721e+03    8.7182012e+02    1.3317795e+00    1.7112569e-05    3.7474980e-05
   1.0330676e+02    5.7731699e-01    5.7744290e-01    5.7729141e-01    8.5938639e+02    1.4675659e+03    4.2424357e+02    1.5740763e-03    3.6480418e-03    2.3175762e+00    3.5532009e+03    5.7962816e-03    1.1609200e+03    8.7166797e+02    1.3318374e+00    1.7145795e-05    3.7455039e-05
   1.0355257e+02    5.7536545e-01    5.7548939e-01    5.7533923e-01    8.5867180e+02    1.4653682e+03    4.2403877e+02    1.5780886e-03    3.6480418e-03    2.3116837e+00    3.5532023e+03    5.7912476e-03    1.1607685e+03    8.7151648e+02    1.3318951e+00    1.7178969e-05    3.7435245e-05
   1.0379856e+02    5.7343164e-01    5.7354752e-01    5.7340737e-01    8.5796062e+02    1.4631779e+03    4.2384037e+02    1.5820938e-03    3.6480418e-03    2.3058316e+00    3.5532037e+03    5.5427074e-03    1.1606175e+03    8.7136552e+02    1.3319526e+00    1.7212103e-05    3.7415608e-05
   1.0404472e+02    5.7151160e-01    5.7163876e-01    5.7148791e-01    8.5725303e+02    1.4609963e+03    4.2372708e+02    1.5860908e-03    3.6480419e-03    2.3000208e+00    3.5532051e+03    5.6378269e-03    1.1604672e+03    8.7121522e+02    1.3320098e+00    1.7245201e-05    3.7396146e-05
   1.0429105e+02    5.6960519e-01    5.6973241e-01    5.6958119e-01    8.5654885e+02    1.4588220e+03    4.2361417e+02    1.5900806e-03    3.6480419e-03    2.2942497e+00    3.5532064e+03    5.5046774e-03    1.1603176e+03    8.7106556e+02    1.3320669e+00    1.7278269e-05    3.7376850e-05
   1.0453755e+02    5.6771438e-01    5.6783974e-01    5.6769060e-01    8.5584822e+02    1.4566543e+03    4.2350219e+02    1.5940622e-03    3.6480419e-03    2.2885192e+00    3.5532077e+03    5.2219887e-03    1.1601685e+03    8.7091651e+02    1.3321237e+00    1.7311300e-05    3.7357721e-05
   1.0478422e+02    5.6583815e-01    5.6596170e-01    5.6581462e-01    8.5515095e+02    1.4544953e+03    4.2336149e+02    1.5980361e-03    3.6480419e-03    2.2828282e+00    3.5532090e+03    5.2826171e-03    1.1600201e+03    8.7076810e+02    1.3321803e+00    1.7344311e-05    3.7338759e-05
   1.0503106e+02    5.6397632e-01    5.6409846e-01    5.6395275e-01    8.5445722e+02    1.4523465e+03    4.2314652e+02    1.6020019e-03    3.6480420e-03    2.2771770e+00    3.5532103e+03    5.1953567e-03    1.1598723e+03    8.7062032e+02    1.3322367e+00    1.7377275e-05    3.7319957e-05
   1.0527807e+02    5.6212876e-01    5.6222040e-01    5.6208921e-01    8.5376696e+02    1.4502049e+03    4.2316164e+02    1.6059598e-03    3.6480420e-03    2.2715649e+00    3.5532115e+03    5.0265898e-03    1.1597252e+03    8.7047317e+02    1.3322928e+00    1.7410180e-05    3.7301285e-05
   1.0552525e+02    5.6029555e-01    5.6042387e-01    5.6026417e-01    8.5308013e+02    1.4480698e+03    4.2293023e+02    1.6099095e-03    3.6480420e-03    2.2659920e+00    3.5532127e+03    4.8745280e-03    1.1595786e+03    8.7032664e+02    1.3323488e+00    1.7443022e-05    3.7282741e-05
   1.0577259e+02    5.5847631e-01    5.5861620e-01    5.5844985e-01    8.5239674e+02    1.4459446e+03    4.2271564e+02    1.6138510e-03    3.6480420e-03    2.2604578e+00    3.5532139e+03    4.7281677e-03    1.1594327e+03    8.7018070e+02    1.3324045e+00    1.7475793e-05    3.7264312e-05
   1.0602010e+02    5.5667114e-01    5.5679980e-01    5.5664608e-01    8.5171675e+02    1.4438282e+03    4.2250001e+02    1.6177842e-03    3.6480421e-03    2.2549620e+00    3.5532151e+03    4.8121719e-03    1.1592874e+03    8.7003540e+02    1.3324600e+00    1.7508498e-05    3.7245999e-05
   1.0626778e+02    5.5487971e-01    5.5500891e-01    5.5485543e-01    8.5104017e+02    1.4417212e+03    4.2229595e+02    1.6217090e-03    3.6480421e-03    2.2495047e+00    3.5532163e+03    4.7521220e-03    1.1591427e+03    8.6989072e+02    1.3325153e+00    1.7541144e-05    3.7227820e-05
   1.0651563e+02    5.5310273e-01    5.5322462e-01    5.5307870e-01    8.5036694e+02    1.4396226e+03    4.2209534e+02    1.6256255e-03    3.6480421e-03    2.2440852e+00    3.5532174e+03    4.6763312e-03    1.1589986e+03    8.6974664e+02    1.3325704e+00    1.7573727e-05    3.7209760e-05
   1.0676363e+02    5.5133876e-01    5.5148037e-01    5.5131429e-01    8.4969717e+02    1.4375343e+03    4.2190949e+02    1.6295333e-03    3.6480421e-03    2.2387036e+00    3.5532185e+03    4.4719721e-03    1.1588551e+03    8.6960315e+02    1.3326252e+00    1.7606225e-05    3.7191803e-05
   1.0701181e+02    5.4958816e-01    5.4971542e-01    5.4956343e-01    8.4903068e+02    1.4354538e+03    4.2172512e+02    1.6334327e-03    3.6480422e-03    2.2333593e+00    3.5532197e+03    4.5705839e-03    1.1587123e+03    8.6946035e+02    1.3326799e+00    1.7638648e-05    3.7173940e-05
   1.0726015e+02    5.4785116e-01    5.4797094e-01    5.4782639e-01    8.4836762e+02    1.4333829e+03    4.2160564e+02    1.6373232e-03    3.6480422e-03    2.2280526e+00    3.5532208e+03    4.5511836e-03    1.1585701e+03    8.6931816e+02    1.3327343e+00    1.7670984e-05    3.7156172e-05
   1.0750865e+02    5.4612734e-01    5.4624477e-01    5.4610246e-01    8.4770792e+02    1.4313220e+03    4.2148767e+02    1.6412052e-03    3.6480422e-03    2.2227825e+00    3.5532219e+03    4.3310459e-03    1.1584285e+03    8.6917654e+02    1.3327885e+00    1.7703257e-05    3.7138534e-05
   1.0775732e+02    5.4441694e-01    5.4453801e-01    5.4439201e-01    8.4705160e+02    1.4292698e+03    4.2134590e+02    1.6450781e-03    3.6480422e-03    2.2175496e+00    3.5532230e+03    4.3398516e-03    1.1582875e+03    8.6903553e+02    1.3328425e+00    1.7735461e-05    3.7121016e-05
   1.0800615e+02    5.4271963e-01    5.4290370e-01    5.4269456e-01    8.4639855e+02    1.4272268e+03    4.2115351e+02    1.6489424e-03    3.6480423e-03    2.2123528e+00    3.5532240e+03    4.3717871e-03    1.1581471e+03    8.6889512e+02    1.3328963e+00    1.7767596e-05    3.7103612e-05
   1.0825514e+02    5.4103536e-01    5.4121712e-01    5.4100789e-01    8.4574888e+02    1.4251916e+03    4.2095995e+02    1.6527973e-03    3.6480423e-03    2.2071928e+00    3.5532251e+03    4.1390099e-03    1.1580073e+03    8.6875537e+02    1.3329498e+00    1.7799647e-05    3.7086316e-05
   1.0850429e+02    5.3936314e-01    5.3946802e-01    5.3933487e-01    8.4510239e+02    1.4231660e+03    4.2088867e+02    1.6566436e-03    3.6480423e-03    2.2020683e+00    3.5532261e+03    4.1323713e-03    1.1578681e+03    8.6861620e+02    1.3330032e+00    1.7831629e-05    3.7069128e-05
   1.0875360e+02    5.3770476e-01    5.3781150e-01    5.3767945e-01    8.4445937e+02    1.4211500e+03    4.2068387e+02    1.6604803e-03    3.6480423e-03    2.1969802e+00    3.5532271e+03    4.1115056e-03    1.1577295e+03    8.6847761e+02    1.3330563e+00    1.7863535e-05    3.7052075e-05
   1.0900308e+02    5.3605949e-01    5.3618612e-01    5.3603477e-01    8.4381956e+02    1.4191414e+03    4.2049407e+02    1.6643082e-03    3.6480424e-03    2.1919272e+00    3.5532282e+03    4.1068756e-03    1.1575915e+03    8.6833959e+02    1.3331092e+00    1.7895360e-05    3.7035116e-05
   1.0925271e+02    5.3442586e-01    5.3454757e-01    5.3440051e-01    8.4318309e+02    1.4171430e+03    4.2030059e+02    1.6681264e-03    3.6480424e-03    2.1869100e+00    3.5532292e+03    4.0019449e-03    1.1574541e+03    8.6820220e+02    1.3331619e+00    1.7927100e-05    3.7018262e-05
   1.0950250e+02    5.3280503e-01    5.3292878e-01    5.3277995e-01    8.4254986e+02    1.4151518e+03    4.2011940e+02    1.6719357e-03    3.6480424e-03    2.1819275e+00    3.5532301e+03    3.9051300e-03    1.1573173e+03    8.6806540e+02    1.3332144e+00    1.7958773e-05    3.7001535e-05
   1.0975245e+02    5.3119756e-01    5.3132088e-01    5.3117282e-01    8.4191992e+02    1.4131692e+03    4.1994435e+02    1.6757351e-03    3.6480424e-03    2.1769804e+00    3.5532311e+03    3.9075448e-03    1.1571812e+03    8.6792927e+02    1.3332667e+00    1.7990371e-05    3.6984918e-05
   1.1000256e+02    5.2960157e-01    5.2972031e-01    5.2957651e-01    8.4129316e+02    1.4111963e+03    4.1977266e+02    1.6795254e-03    3.6480425e-03    2.1720674e+00    3.5532321e+03    3.7898504e-03    1.1570456e+03    8.6779368e+02    1.3333188e+00    1.8021881e-05    3.6968391e-05
   1.1025283e+02    5.2801796e-01    5.2813671e-01    5.2799242e-01    8.4066970e+02    1.4092316e+03    4.1960523e+02    1.6833058e-03    3.6480425e-03    2.1671894e+00    3.5532330e+03    3.8037793e-03    1.1569106e+03    8.6765873e+02    1.3333706e+00    1.8053297e-05    3.6951957e-05
   1.1050325e+02    5.2644637e-01    5.2657819e-01    5.2642063e-01    8.4004944e+02    1.4072760e+03    4.1944275e+02    1.6870769e-03    3.6480425e-03    2.1623452e+00    3.5532340e+03    3.7930286e-03    1.1567763e+03    8.6752440e+02    1.3334222e+00    1.8084614e-05    3.6935602e-05
   1.1075383e+02    5.2488698e-01    5.2507099e-01    5.2485887e-01    8.3943249e+02    1.4053280e+03    4.1933560e+02    1.6908379e-03    3.6480425e-03    2.1575354e+00    3.5532349e+03    3.6267673e-03    1.1566426e+03    8.6739067e+02    1.3334736e+00    1.8115839e-05    3.6919350e-05
   1.1100457e+02    5.2333948e-01    5.2346782e-01    5.2331275e-01    8.3881876e+02    1.4033890e+03    4.1922288e+02    1.6945894e-03    3.6480425e-03    2.1527589e+00    3.5532358e+03    3.6489590e-03    1.1565094e+03    8.6725748e+02    1.3335248e+00    1.8146964e-05    3.6903184e-05
   1.1125546e+02    5.2180409e-01    5.2192495e-01    5.2177786e-01    8.3820833e+02    1.4014599e+03    4.1910141e+02    1.6983308e-03    3.6480426e-03    2.1480165e+00    3.5532367e+03    3.6987968e-03    1.1563768e+03    8.6712492e+02    1.3335758e+00    1.8178004e-05    3.6887128e-05
   1.1150651e+02    5.2028030e-01    5.2044930e-01    5.2025412e-01    8.3760099e+02    1.3995388e+03    4.1893117e+02    1.7020625e-03    3.6480426e-03    2.1433070e+00    3.5532376e+03    3.5455534e-03    1.1562448e+03    8.6699289e+02    1.3336266e+00    1.8208952e-05    3.6871154e-05
   1.1175771e+02    5.1876830e-01    5.1888126e-01    5.1874206e-01    8.3699687e+02    1.3976263e+03    4.1884484e+02    1.7057839e-03    3.6480426e-03    2.1386311e+00    3.5532385e+03    3.5600650e-03    1.1561134e+03    8.6686152e+02    1.3336772e+00    1.8239802e-05    3.6855264e-05
   1.1200906e+02    5.1726783e-01    5.1738580e-01    5.1724162e-01    8.3639586e+02    1.3957214e+03    4.1866010e+02    1.7094956e-03    3.6480426e-03    2.1339877e+00    3.5532394e+03    3.5608832e-03    1.1559827e+03    8.6673080e+02    1.3337275e+00    1.8270549e-05    3.6839443e-05
   1.1226056e+02    5.1577900e-01    5.1589856e-01    5.1575283e-01    8.3579807e+02    1.3938256e+03    4.1849281e+02    1.7131968e-03    3.6480427e-03    2.1293774e+00    3.5532403e+03    3.4682743e-03    1.1558526e+03    8.6660070e+02    1.3337776e+00    1.8301188e-05    3.6823691e-05
   1.1251222e+02    5.1430140e-01    5.1442947e-01    5.1427533e-01    8.3520335e+02    1.3919403e+03    4.1832476e+02    1.7168881e-03    3.6480427e-03    2.1247993e+00    3.5532411e+03    3.4759126e-03    1.1557230e+03    8.6647114e+02    1.3338275e+00    1.8331723e-05    3.6808008e-05
   1.1276403e+02    5.1283482e-01    5.1294278e-01    5.1280839e-01    8.3461183e+02    1.3900629e+03    4.1813690e+02    1.7205688e-03    3.6480427e-03    2.1202539e+00    3.5532420e+03    3.4575246e-03    1.1555941e+03    8.6634223e+02    1.3338772e+00    1.8362148e-05    3.6792397e-05
   1.1301599e+02    5.1138048e-01    5.1151054e-01    5.1135455e-01    8.3402347e+02    1.3881915e+03    4.1784924e+02    1.7242395e-03    3.6480427e-03    2.1157402e+00    3.5532429e+03    3.3589197e-03    1.1554657e+03    8.6621384e+02    1.3339266e+00    1.8392467e-05    3.6776867e-05
   1.1326810e+02    5.0993687e-01    5.1007356e-01    5.0990863e-01    8.3343823e+02    1.3863298e+03    4.1756332e+02    1.7278995e-03    3.6480428e-03    2.1112587e+00    3.5532437e+03    3.3681383e-03    1.1553379e+03    8.6608607e+02    1.3339759e+00    1.8422679e-05    3.6761411e-05
   1.1352036e+02    5.0850365e-01    5.0861334e-01    5.0847622e-01    8.3285609e+02    1.3844767e+03    4.1727935e+02    1.7315492e-03    3.6480428e-03    2.1068087e+00    3.5532445e+03    3.3314735e-03    1.1552108e+03    8.6595889e+02    1.3340249e+00    1.8452788e-05    3.6746036e-05
   1.1377277e+02    5.0708266e-01    5.0721641e-01    5.0705627e-01    8.3227706e+02    1.3826338e+03    4.1699717e+02    1.7351882e-03    3.6480428e-03    2.1023903e+00    3.5532454e+03    3.2518948e-03    1.1550842e+03    8.6583229e+02    1.3340738e+00    1.8482788e-05    3.6730744e-05
   1.1402533e+02    5.0567147e-01    5.0579667e-01    5.0564459e-01    8.3170112e+02    1.3807982e+03    4.1671710e+02    1.7388167e-03    3.6480428e-03    2.0980031e+00    3.5532462e+03    3.2661342e-03    1.1549582e+03    8.6570631e+02    1.3341224e+00    1.8512680e-05    3.6715526e-05
   1.1427803e+02    5.0427217e-01    5.0439436e-01    5.0424572e-01    8.3112826e+02    1.3789703e+03    4.1643871e+02    1.7424345e-03    3.6480428e-03    2.0936471e+00    3.5532470e+03    3.2444943e-03    1.1548328e+03    8.6558089e+02    1.3341708e+00    1.8542466e-05    3.6700383e-05
   1.1453089e+02    5.0288326e-01    5.0305069e-01    5.0285655e-01    8.3055854e+02    1.3771515e+03    4.1614354e+02    1.7460415e-03    3.6480429e-03    2.0893220e+00    3.5532478e+03    3.1138069e-03    1.1547079e+03    8.6545606e+02    1.3342190e+00    1.8572144e-05    3.6685324e-05
   1.1478389e+02    5.0150502e-01    5.0162925e-01    5.0147807e-01    8.2999185e+02    1.3753402e+03    4.1585051e+02    1.7496378e-03    3.6480429e-03    2.0850274e+00    3.5532486e+03    3.0954126e-03    1.1545837e+03    8.6533180e+02    1.3342670e+00    1.8601716e-05    3.6670346e-05
   1.1503703e+02    5.0013737e-01    5.0025608e-01    5.0011023e-01    8.2942824e+02    1.3735377e+03    4.1555946e+02    1.7532231e-03    3.6480429e-03    2.0807636e+00    3.5532494e+03    3.0980372e-03    1.1544600e+03    8.6520812e+02    1.3343148e+00    1.8631180e-05    3.6655451e-05
   1.1529033e+02    4.9878016e-01    4.9888914e-01    4.9875306e-01    8.2886764e+02    1.3717448e+03    4.1527026e+02    1.7567977e-03    3.6480429e-03    2.0765298e+00    3.5532501e+03    2.9786432e-03    1.1543369e+03    8.6508502e+02    1.3343623e+00    1.8660534e-05    3.6640627e-05
   1.1554376e+02    4.9743360e-01    4.9755939e-01    4.9740644e-01    8.2831017e+02    1.3699600e+03    4.1498315e+02    1.7603611e-03    3.6480429e-03    2.0723265e+00    3.5532509e+03    2.9764822e-03    1.1542144e+03    8.6496255e+02    1.3344097e+00    1.8689777e-05    3.6625880e-05
   1.1579735e+02    4.9609725e-01    4.9622496e-01    4.9606835e-01    8.2775563e+02    1.3681827e+03    4.1469779e+02    1.7639137e-03    3.6480429e-03    2.0681527e+00    3.5532516e+03    2.9208818e-03    1.1540925e+03    8.6484067e+02    1.3344568e+00    1.8718914e-05    3.6611203e-05
   1.1605107e+02    4.9477128e-01    4.9489635e-01    4.9474358e-01    8.2720415e+02    1.3664130e+03    4.1441450e+02    1.7674548e-03    3.6480430e-03    2.0640092e+00    3.5532524e+03    2.9462979e-03    1.1539713e+03    8.6471942e+02    1.3345037e+00    1.8747937e-05    3.6596596e-05
   1.1630494e+02    4.9345502e-01    4.9357156e-01    4.9342749e-01    8.2665569e+02    1.3646523e+03    4.1413292e+02    1.7709852e-03    3.6480430e-03    2.0598947e+00    3.5532531e+03    2.8473418e-03    1.1538506e+03    8.6459875e+02    1.3345504e+00    1.8776850e-05    3.6582066e-05
   1.1655896e+02    4.9214998e-01    4.9225598e-01    4.9212316e-01    8.2611029e+02    1.3629004e+03    4.1385342e+02    1.7745039e-03    3.6480430e-03    2.0558101e+00    3.5532538e+03    2.8391407e-03    1.1537305e+03    8.6447866e+02    1.3345969e+00    1.8805650e-05    3.6567608e-05
   1.1681312e+02    4.9085447e-01    4.9095766e-01    4.9082751e-01    8.2556785e+02    1.3611560e+03    4.1357568e+02    1.7780116e-03    3.6480430e-03    2.0517543e+00    3.5532545e+03    2.8203948e-03    1.1536110e+03    8.6435912e+02    1.3346431e+00    1.8834339e-05    3.6553224e-05
   1.1706742e+02    4.8956897e-01    4.8971630e-01    4.8954180e-01    8.2502841e+02    1.3594197e+03    4.1329973e+02    1.7815078e-03    3.6480430e-03    2.0477278e+00    3.5532552e+03    2.7382571e-03    1.1534920e+03    8.6424015e+02    1.3346892e+00    1.8862915e-05    3.6538911e-05
   1.1732186e+02    4.8829338e-01    4.8840554e-01    4.8826609e-01    8.2449196e+02    1.3576914e+03    4.1302568e+02    1.7849927e-03    3.6480430e-03    2.0437299e+00    3.5532559e+03    2.6954982e-03    1.1533736e+03    8.6412178e+02    1.3347350e+00    1.8891377e-05    3.6524668e-05
   1.1757644e+02    4.8702764e-01    4.8719217e-01    4.8700021e-01    8.2395841e+02    1.3559702e+03    4.1275346e+02    1.7884662e-03    3.6480430e-03    2.0397607e+00    3.5532566e+03    2.6661314e-03    1.1532558e+03    8.6400399e+02    1.3347807e+00    1.8919729e-05    3.6510495e-05
   1.1783117e+02    4.8577165e-01    4.8589612e-01    4.8574405e-01    8.2342782e+02    1.3542575e+03    4.1248301e+02    1.7919281e-03    3.6480430e-03    2.0358199e+00    3.5532573e+03    2.6764690e-03    1.1531386e+03    8.6388679e+02    1.3348261e+00    1.8947966e-05    3.6496391e-05
   1.1808604e+02    4.8452484e-01    4.8468021e-01    4.8449670e-01    8.2290017e+02    1.3525559e+03    4.1221445e+02    1.7953786e-03    3.6480430e-03    2.0319073e+00    3.5532579e+03    2.6148259e-03    1.1530220e+03    8.6377016e+02    1.3348713e+00    1.8976092e-05    3.6482361e-05
   1.1834105e+02    4.8328877e-01    4.8344322e-01    4.8325939e-01    8.2237550e+02    1.3508631e+03    4.1194768e+02    1.7988173e-03    3.6480430e-03    2.0280231e+00    3.5532586e+03    2.6328646e-03    1.1529059e+03    8.6365412e+02    1.3349163e+00    1.9004101e-05    3.6468401e-05
   1.1859620e+02    4.8206177e-01    4.8220599e-01    4.8203347e-01    8.2185370e+02    1.3491787e+03    4.1168288e+02    1.8022446e-03    3.6480431e-03    2.0241665e+00    3.5532593e+03    2.5711361e-03    1.1527904e+03    8.6353863e+02    1.3349611e+00    1.9031998e-05    3.6454511e-05
   1.1885149e+02    4.8084384e-01    4.8094975e-01    4.8081541e-01    8.2133491e+02    1.3475022e+03    4.1141981e+02    1.8056597e-03    3.6480431e-03    2.0203381e+00    3.5532599e+03    2.5466481e-03    1.1526756e+03    8.6342374e+02    1.3350056e+00    1.9059774e-05    3.6440694e-05
   1.1910691e+02    4.7963615e-01    4.7972939e-01    4.7960850e-01    8.2081890e+02    1.3458339e+03    4.1115860e+02    1.8090634e-03    3.6480431e-03    2.0165369e+00    3.5532605e+03    2.5057561e-03    1.1525612e+03    8.6330938e+02    1.3350500e+00    1.9087440e-05    3.6426942e-05
   1.1936248e+02    4.7843756e-01    4.7858305e-01    4.7840990e-01    8.2030587e+02    1.3441734e+03    4.1089916e+02    1.8124550e-03    3.6480431e-03    2.0127634e+00    3.5532612e+03    2.4911305e-03    1.1524475e+03    8.6319564e+02    1.3350942e+00    1.9114993e-05    3.6413271e-05
   1.1961819e+02    4.7724809e-01    4.7739193e-01    4.7722045e-01    8.1979566e+02    1.3425232e+03    4.1064150e+02    1.8158349e-03    3.6480431e-03    2.0090170e+00    3.5532618e+03    2.4784732e-03    1.1523343e+03    8.6308244e+02    1.3351381e+00    1.9142436e-05    3.6399675e-05
   1.1987402e+02    4.7606798e-01    4.7619751e-01    4.7604024e-01    8.1928836e+02    1.3408810e+03    4.1038562e+02    1.8192027e-03    3.6480431e-03    2.0052978e+00    3.5532625e+03    2.4780064e-03    1.1522216e+03    8.6296978e+02    1.3351818e+00    1.9169764e-05    3.6386159e-05
   1.2013000e+02    4.7489694e-01    4.7501627e-01    4.7486919e-01    8.1878394e+02    1.3392469e+03    4.1013164e+02    1.8225585e-03    3.6480431e-03    2.0016054e+00    3.5532631e+03    2.3867611e-03    1.1521095e+03    8.6285772e+02    1.3352254e+00    1.9196979e-05    3.6372717e-05
   1.2038612e+02    4.7373500e-01    4.7385169e-01    4.7370722e-01    8.1828240e+02    1.3376215e+03    4.0987916e+02    1.8259025e-03    3.6480431e-03    1.9979397e+00    3.5532637e+03    2.3897892e-03    1.1519980e+03    8.6274623e+02    1.3352687e+00    1.9224078e-05    3.6359352e-05
   1.2064237e+02    4.7258263e-01    4.7269845e-01    4.7255498e-01    8.1778373e+02    1.3360031e+03    4.0962842e+02    1.8292340e-03    3.6480431e-03    1.9943009e+00    3.5532643e+03    2.3290545e-03    1.1518871e+03    8.6263534e+02    1.3353118e+00    1.9251067e-05    3.6346064e-05
   1.2089875e+02    4.7143869e-01    4.7155435e-01    4.7140920e-01    8.1728788e+02    1.3343920e+03    4.0937936e+02    1.8325538e-03    3.6480431e-03    1.9906882e+00    3.5532649e+03    2.3290085e-03    1.1517768e+03    8.6252496e+02    1.3353547e+00    1.9277941e-05    3.6332850e-05
   1.2115527e+02    4.7030380e-01    4.7041175e-01    4.7027486e-01    8.1679496e+02    1.3327904e+03    4.0913204e+02    1.8358608e-03    3.6480431e-03    1.9871022e+00    3.5532655e+03    2.2956905e-03    1.1516670e+03    8.6241518e+02    1.3353974e+00    1.9304693e-05    3.6319706e-05
