# Supplementary material for: Research on combustion and emissions of heavy duty diesel engines under low-speed and low-load conditions in low temperature environments
Source: PLoS One. 2025 Feb 21;20(2):e0318933. doi: 10.1371/journal.pone.0318933 (PMC11844864; doi:10.1371/journal.pone.0318933)
Supplement: S1 File — (ZIP) [file pone.0318933.s001.zip › 1000rpm_30%/3-tigaojinqiwendu/Tin342K/time.out]

# CONVERGE Release Build 2.3.20/  Jan 30, 2017        Run Date:Thu Aug 31 20:48:15 2023
# column       1                2                3                4                5                6                7                8                9               10               11 
#          Crank     Cycle_Number               dt          Max_CFL     Max_Visc_CFL     Max_Cond_CFL     Max_Diff_CFL     Max_Mach_CFL         WallTime     Num_Recovers       dt_limiter
#          (DEG)           (none)        (seconds)           (none)           (none)           (none)           (none)           (none)        (seconds)           (none)           (none)
#
  -1.4599700e+02                1    5.0000000e-07    1.4395777e-03    1.7820166e-03    1.9869478e-03    2.2846366e-03    1.8437668e-01    2.1417165e-01                0         
  -1.4599325e+02                2    6.2500000e-07    1.8038778e-03    2.2274539e-03    2.4836104e-03    2.8557101e-03    2.3048048e-01    1.3539171e-01                0         #dt_grow
  -1.4598856e+02                3    7.8125000e-07    2.2622001e-03    2.7842133e-03    3.1043973e-03    3.5695043e-03    2.8811562e-01    1.3704848e-01                0         #dt_grow
  -1.4598270e+02                4    9.7656250e-07    2.8399995e-03    3.4800184e-03    3.8802205e-03    4.4615620e-03    3.6016799e-01    1.3447714e-01                0         #dt_grow
  -1.4597538e+02                5    1.2207031e-06    3.5701914e-03    4.3496356e-03    4.8498449e-03    5.5764559e-03    4.5024660e-01    1.5151906e-01                0         #dt_grow
  -1.4596622e+02                6    1.5258789e-06    4.4952394e-03    5.4364405e-03    6.0616345e-03    6.9697955e-03    5.6286534e-01    1.4887094e-01                0         #dt_grow
  -1.4595478e+02                7    1.9073486e-06    5.0932748e-03    6.7946092e-03    7.5759963e-03    8.7110374e-03    7.0367061e-01    1.4951682e-01                0         #dt_grow
  -1.4594047e+02                8    2.3841858e-06    6.4212778e-03    8.4918362e-03    9.4684105e-03    1.0886969e-02    8.7972659e-01    1.5024281e-01                0         #dt_grow
  -1.4592259e+02                9    2.9802322e-06    8.1044082e-03    1.0612579e-02    1.1833049e-02    1.3605871e-02    1.0998728e+00    1.4484882e-01                0         #dt_grow
  -1.4590024e+02               10    3.7252903e-06    1.0239507e-02    1.3261857e-02    1.4787012e-02    1.7002381e-02    1.3751725e+00    1.5088010e-01                0         #dt_grow
  -1.4587230e+02               11    4.6566129e-06    1.2964305e-02    1.6571278e-02    1.8477045e-02    2.1245229e-02    1.7194763e+00    1.6201711e-01                0         #dt_grow
  -1.4583738e+02               12    5.8207661e-06    1.6458492e-02    2.0704677e-02    2.3085832e-02    2.6544458e-02    2.1501186e+00    1.2390327e-01                0         #dt_grow
  -1.4579372e+02               13    7.2759576e-06    2.0968887e-02    2.5866127e-02    2.8840922e-02    3.3161701e-02    2.6887988e+00    1.2796259e-01                0         #dt_grow
  -1.4573915e+02               14    9.0949470e-06    2.6903207e-02    3.2309765e-02    3.6025697e-02    4.1422775e-02    3.3626742e+00    1.2187243e-01                0         #dt_grow
  -1.4567094e+02               15    1.1368684e-05    2.7158030e-02    4.0349997e-02    4.4990747e-02    5.1730765e-02    4.2057250e+00    1.2726545e-01                0         #dt_grow
  -1.4558567e+02               16    1.4210855e-05    3.5158738e-02    5.0379638e-02    5.6174100e-02    6.4589280e-02    5.2605284e+00    1.3094497e-01                0         #dt_grow
  -1.4547909e+02               17    1.7763568e-05    4.6014912e-02    6.2887483e-02    7.0120817e-02    8.0624978e-02    6.5805923e+00    1.3082552e-01                0         #dt_grow
  -1.4534587e+02               18    2.2204460e-05    5.4073973e-02    7.8475726e-02    8.7502442e-02    1.0060991e-01    8.2334603e+00    1.2967920e-01                0         #dt_grow
  -1.4517933e+02               19    2.7755576e-05    7.2639579e-02    9.7892346e-02    1.0915309e-01    1.2550301e-01    1.0304671e+01    1.4174390e-01                0         #dt_grow
  -1.4497117e+02               20    3.4694470e-05    1.0049502e-01    1.2204605e-01    1.3608624e-01    1.5646929e-01    1.2902165e+01    1.6929793e-01                0         #dt_grow
  -1.4471096e+02               21    4.3368087e-05    1.1174401e-01    1.5205114e-01    1.6954469e-01    1.9493736e-01    1.6161625e+01    1.3654447e-01                0         #dt_grow
  -1.4438570e+02               22    5.4210109e-05    1.4561516e-01    1.8927990e-01    2.1105901e-01    2.4266654e-01    2.0253925e+01    1.3991618e-01                0         #dt_grow
  -1.4397912e+02               23    6.7762636e-05    1.7084541e-01    2.3537213e-01    2.6245840e-01    3.0175915e-01    2.5396329e+01    1.7307258e-01                0         #dt_grow
  -1.4347090e+02               24    8.4703295e-05    2.6263737e-01    2.9235851e-01    3.2600813e-01    3.7481861e-01    3.1864600e+01    1.5055585e-01                0         #dt_grow
  -1.4287090e+02               25    1.0000000e-04    3.1448834e-01    3.4259180e-01    3.8203048e-01    4.3922026e-01    3.7778853e+01    1.9944572e-01                0         #dt_max
  -1.4227090e+02               26    1.0000000e-04    3.1284214e-01    3.4013201e-01    3.7929483e-01    4.3606668e-01    3.7540795e+01    1.5424657e-01                0         #dt_max
  -1.4167090e+02               27    1.0000000e-04    2.9500081e-01    3.3769627e-01    3.7658596e-01    4.3294394e-01    3.7670666e+01    1.9031334e-01                0         #dt_max
  -1.4107090e+02               28    1.0000000e-04    2.9437941e-01    3.3526855e-01    3.7388597e-01    4.2983148e-01    3.7795988e+01    1.5523171e-01                0         #dt_max
  -1.4047090e+02               29    1.0000000e-04    2.3969824e-01    3.3284342e-01    3.7118882e-01    4.2672233e-01    3.7916262e+01    1.7835379e-01                0         #dt_max
  -1.3987090e+02               30    1.0000000e-04    3.1636044e-01    3.3046325e-01    3.6854182e-01    4.2367083e-01    3.8032918e+01    1.8517041e-01                0         #dt_max
  -1.3927090e+02               31    1.0000000e-04    3.0637420e-01    3.2804050e-01    3.6584729e-01    4.2056474e-01    3.8094580e+01    1.5748477e-01                0         #dt_max
  -1.3867090e+02               32    1.0000000e-04    2.9491721e-01    3.2561788e-01    3.6315285e-01    4.1745882e-01    3.8219211e+01    1.8044496e-01                0         #dt_max
  -1.3807090e+02               33    1.0000000e-04    2.8154992e-01    3.2320188e-01    3.6046572e-01    4.1436138e-01    3.8342251e+01    1.4693403e-01                0         #dt_max
  -1.3747090e+02               34    1.0000000e-04    3.0452513e-01    3.2079673e-01    3.5779038e-01    4.1127786e-01    3.8463597e+01    1.7601323e-01                0         #dt_max
  -1.3687090e+02               35    1.0000000e-04    3.6061496e-01    3.1839718e-01    3.5512146e-01    4.0820151e-01    3.8573596e+01    1.7397857e-01                0         #dt_max
  -1.3627090e+02               36    1.0000000e-04    3.5922292e-01    3.1600853e-01    3.5246463e-01    4.0513914e-01    3.9039952e+01    1.4984822e-01                0         #dt_max
  -1.3567090e+02               37    1.0000000e-04    3.7188334e-01    3.1362769e-01    3.4981644e-01    4.0208679e-01    3.9140171e+01    1.8075013e-01                0         #dt_max
  -1.3507090e+02               38    1.0000000e-04    2.6348000e-01    3.1125891e-01    3.4718161e-01    3.9904988e-01    3.9239202e+01    1.5031505e-01                0         #dt_max
  -1.3447090e+02               39    1.0000000e-04    3.5243490e-01    3.0890146e-01    3.4455935e-01    3.9602752e-01    3.9336265e+01    1.8832374e-01                0         #dt_max
  -1.3387090e+02               40    1.0000000e-04    3.2015246e-01    3.0655141e-01    3.4194525e-01    3.9301463e-01    3.9431477e+01    1.7807579e-01                0         #dt_max
  -1.3327090e+02               41    1.0000000e-04    3.6112398e-01    3.0421430e-01    3.3934549e-01    3.9001833e-01    3.9525332e+01    1.4557695e-01                0         #dt_max
  -1.3267090e+02               42    1.0000000e-04    3.5694181e-01    3.0189126e-01    3.3676135e-01    3.8704008e-01    3.9617925e+01    1.6486430e-01                0         #dt_max
  -1.3207090e+02               43    1.0000000e-04    3.7574783e-01    2.9957855e-01    3.3418863e-01    3.8407507e-01    3.9709485e+01    1.3917708e-01                0         #dt_max
  -1.3147090e+02               44    1.0000000e-04    4.1191077e-01    2.9727811e-01    3.3162950e-01    3.8112578e-01    3.9162257e+01    1.6574574e-01                0         #dt_max
  -1.3087090e+02               45    1.0000000e-04    3.7257832e-01    2.9499035e-01    3.2908444e-01    3.7819276e-01    3.9243781e+01    1.7272425e-01                0         #dt_max
  -1.3027090e+02               46    1.0000000e-04    4.1795423e-01    2.9271563e-01    3.2655381e-01    3.7527644e-01    3.9343503e+01    1.4575291e-01                0         #dt_max
  -1.2967090e+02               47    1.0000000e-04    3.8589901e-01    2.9045403e-01    3.2403773e-01    3.7237696e-01    3.9424599e+01    1.7588091e-01                0         #dt_max
  -1.2907090e+02               48    1.0000000e-04    3.5982544e-01    2.8820591e-01    3.2153660e-01    3.6949476e-01    3.9357289e+01    1.4279485e-01                0         #dt_max
  -1.2847090e+02               49    1.0000000e-04    4.2364798e-01    2.8597123e-01    3.1905035e-01    3.6662979e-01    3.9447633e+01    1.6628003e-01                0         #dt_max
  -1.2787090e+02               50    1.0000000e-04    4.3719286e-01    2.8375021e-01    3.1657924e-01    3.6378232e-01    3.9437731e+01    1.7282629e-01                0         #dt_max
  -1.2727090e+02               51    1.0000000e-04    4.2358287e-01    2.8159718e-01    3.1418426e-01    3.6102203e-01    3.9519217e+01    1.5575576e-01                0         #dt_max
  -1.2667090e+02               52    1.0000000e-04    3.6548510e-01    2.7941248e-01    3.1175347e-01    3.5822113e-01    3.9972675e+01    1.9047666e-01                0         #dt_max
  -1.2607090e+02               53    1.0000000e-04    4.1013518e-01    2.7724942e-01    3.0934665e-01    3.5544798e-01    4.0050720e+01    1.5935397e-01                0         #dt_max
  -1.2547090e+02               54    1.0000000e-04    3.6150720e-01    2.7508314e-01    3.0693623e-01    3.5267070e-01    4.0129883e+01    1.8384504e-01                0         #dt_max
  -1.2487090e+02               55    1.0000000e-04    3.9132201e-01    2.7294608e-01    3.0455823e-01    3.4993087e-01    4.0207975e+01    1.7882872e-01                0         #dt_max
  -1.2427090e+02               56    1.0000000e-04    4.2151889e-01    2.7080717e-01    3.0217815e-01    3.4718868e-01    4.0286386e+01    1.4935327e-01                0         #dt_max
  -1.2367090e+02               57    1.0000000e-04    4.4866863e-01    2.6869705e-01    2.9983000e-01    3.4448340e-01    4.0363984e+01    1.7880464e-01                0         #dt_max
  -1.2307090e+02               58    1.0000000e-04    4.4971399e-01    2.6659967e-01    2.9749598e-01    3.4179444e-01    4.0441139e+01    1.5034199e-01                0         #dt_max
  -1.2247090e+02               59    1.0000000e-04    3.9929796e-01    2.6451566e-01    2.9517678e-01    3.3912265e-01    3.9897961e+01    1.8234897e-01                0         #dt_max
  -1.2187090e+02               60    1.0000000e-04    4.6084599e-01    2.6244277e-01    2.9286989e-01    3.3646510e-01    3.9970152e+01    1.8222380e-01                0         #dt_max
  -1.2127090e+02               61    1.0000000e-04    4.2277049e-01    2.6038373e-01    2.9057833e-01    3.3382529e-01    4.0044147e+01    1.5456390e-01                0         #dt_max
  -1.2067611e+02               62    9.9131993e-05    4.1426112e-01    2.5611787e-01    2.8582386e-01    3.2835625e-01    3.9768566e+01    1.7427111e-01                0         #dt_move
  -1.2008717e+02               63    9.8156571e-05    4.5048889e-01    2.5164451e-01    2.8083755e-01    3.2262116e-01    3.9447870e+01    1.4436793e-01                0         #dt_move
  -1.1950389e+02               64    9.7212637e-05    4.1587584e-01    2.4732202e-01    2.7601935e-01    3.1707951e-01    3.9137719e+01    1.7381978e-01                0         #dt_move
  -1.1892610e+02               65    9.6298525e-05    4.6940004e-01    2.4313610e-01    2.7135332e-01    3.1171295e-01    3.8837706e+01    1.8041301e-01                0         #dt_move
  -1.1835364e+02               66    9.5410317e-05    4.3787617e-01    2.3907787e-01    2.6682957e-01    3.0651009e-01    3.8844714e+01    1.5521955e-01                0         #dt_move
  -1.1778632e+02               67    9.4554074e-05    3.4090495e-01    2.3514910e-01    2.6245011e-01    3.0147320e-01    3.8560064e+01    1.7365527e-01                0         #dt_move
  -1.1722396e+02               68    9.3725274e-05    4.4928238e-01    2.3135552e-01    2.5822127e-01    2.9660964e-01    3.8306701e+01    1.5042114e-01                0         #dt_move
  -1.1666646e+02               69    9.2916823e-05    3.8621230e-01    2.2766610e-01    2.5410848e-01    2.9187961e-01    3.8037839e+01    1.6927910e-01                0         #dt_move
  -1.1611365e+02               70    9.2135259e-05    4.1370973e-01    2.2409431e-01    2.5012678e-01    2.8730040e-01    3.7778320e+01    1.4691472e-01                0         #dt_move
  -1.1556538e+02               71    9.1378271e-05    4.6147435e-01    2.2063194e-01    2.4626700e-01    2.8286146e-01    3.7527521e+01    1.7977071e-01                0         #dt_move
  -1.1502155e+02               72    9.0639020e-05    4.4258116e-01    2.1726030e-01    2.4250831e-01    2.7853884e-01    3.6721208e+01    1.4238381e-01                0         #dt_move
  -1.1448200e+02               73    8.9925575e-05    4.9379935e-01    2.1398495e-01    2.3885696e-01    2.7433968e-01    3.6486927e+01    1.7552042e-01                0         #dt_move
  -1.1394661e+02               74    8.9230072e-05    3.8476627e-01    2.1080796e-01    2.3531517e-01    2.7026661e-01    3.6281230e+01    1.7426872e-01                0         #dt_move
  -1.1341530e+02               75    8.8553130e-05    4.1763523e-01    2.0771696e-01    2.3186921e-01    2.6630379e-01    3.6060609e+01    1.5093422e-01                0         #dt_move
  -1.1288790e+02               76    8.7898968e-05    4.5682600e-01    2.0467746e-01    2.2848062e-01    2.6240700e-01    3.5847157e+01    1.8053937e-01                0         #dt_move
  -1.1236435e+02               77    8.7259237e-05    4.9337570e-01    2.0179364e-01    2.2526557e-01    2.5870980e-01    3.5639537e+01    1.4679909e-01                0         #dt_move
  -1.1184453e+02               78    8.6636387e-05    4.9466474e-01    1.9895084e-01    2.2209617e-01    2.5506518e-01    3.5437510e+01    1.7705154e-01                0         #dt_move
  -1.1132833e+02               79    8.6033142e-05    4.3538928e-01    1.9618603e-01    2.1901371e-01    2.5152056e-01    3.5508801e+01    1.5200281e-01                0         #dt_move
  -1.1081566e+02               80    8.5445555e-05    4.6875410e-01    1.9345404e-01    2.1596778e-01    2.4801800e-01    3.5315201e+01    1.7758584e-01                0         #dt_move
  -1.1030642e+02               81    8.4873166e-05    4.4870959e-01    1.9086334e-01    2.1307936e-01    2.4469659e-01    3.5149321e+01    1.5581775e-01                0         #dt_move
  -1.0980052e+02               82    8.4315544e-05    4.4332462e-01    1.8830302e-01    2.1022476e-01    2.4141413e-01    3.4968070e+01    1.7059994e-01                0         #dt_move
  -1.0929789e+02               83    8.3772272e-05    4.8477790e-01    1.8580692e-01    2.0744173e-01    2.3821400e-01    3.4791477e+01    1.4763832e-01                0         #dt_move
  -1.0879844e+02               84    8.3242510e-05    4.1284371e-01    1.8336965e-01    2.0472427e-01    2.3508930e-01    3.4619687e+01    1.7856836e-01                0         #dt_move
  -1.0830207e+02               85    8.2727287e-05    4.8501264e-01    1.8095955e-01    2.0203705e-01    2.3199942e-01    3.3934234e+01    1.3846684e-01                0         #dt_move
  -1.0780872e+02               86    8.2224895e-05    4.6927741e-01    1.7867181e-01    1.9948627e-01    2.2906642e-01    3.3773925e+01    1.8328857e-01                0         #dt_move
  -1.0731831e+02               87    8.1734795e-05    3.5604716e-01    1.7640855e-01    1.9696272e-01    2.2616481e-01    3.3619209e+01    1.4640355e-01                0         #dt_move
  -1.0683077e+02               88    8.1257471e-05    4.7887631e-01    1.7416920e-01    1.9446578e-01    2.2329384e-01    3.3483865e+01    1.6607165e-01                0         #dt_move
  -1.0634601e+02               89    8.0792265e-05    4.0695246e-01    1.7201160e-01    1.9205999e-01    2.2052769e-01    3.3337041e+01    1.3644958e-01                0         #dt_move
  -1.0586398e+02               90    8.0338846e-05    4.3678398e-01    1.6990375e-01    1.8970964e-01    2.1782532e-01    3.3194300e+01    1.6128922e-01                0         #dt_move
  -1.0538460e+02               91    7.9896893e-05    4.8949419e-01    1.6784575e-01    1.8741485e-01    2.1518686e-01    3.3055671e+01    1.3993311e-01                0         #dt_move
  -1.0490780e+02               92    7.9466096e-05    3.8818881e-01    1.6583217e-01    1.8516955e-01    2.1260535e-01    3.3182890e+01    1.6772175e-01                0         #dt_move
  -1.0443354e+02               93    7.9044733e-05    4.4520288e-01    1.6386189e-01    1.8297251e-01    2.1007934e-01    3.3049081e+01    1.3113475e-01                0         #dt_move
  -1.0396174e+02               94    7.8632178e-05    3.9997296e-01    1.6193299e-01    1.8082158e-01    2.0760640e-01    3.2920474e+01    1.6419148e-01                0         #dt_move
  -1.0349235e+02               95    7.8232778e-05    4.3932804e-01    1.6005260e-01    1.7872473e-01    2.0519564e-01    3.2796419e+01    1.3281512e-01                0         #dt_move
  -1.0302529e+02               96    7.7843426e-05    4.8321860e-01    1.5821411e-01    1.7667456e-01    2.0283860e-01    3.2675520e+01    1.2916064e-01                0         #dt_move
  -1.0256053e+02               97    7.7459503e-05    4.8447774e-01    1.5640507e-01    1.7465721e-01    2.0051932e-01    3.2556447e+01    1.5773320e-01                0         #dt_move
  -1.0209800e+02               98    7.7087883e-05    4.7491460e-01    1.5464242e-01    1.7269157e-01    1.9825951e-01    3.2442179e+01    1.3404799e-01                0         #dt_move
  -1.0163764e+02               99    7.6726902e-05    4.1586498e-01    1.5291617e-01    1.7076652e-01    1.9604637e-01    3.1823909e+01    1.5682101e-01                0         #dt_move
  -1.0117943e+02              100    7.6368793e-05    4.8477729e-01    1.5121641e-01    1.6887095e-01    1.9386719e-01    3.1727607e+01    1.3917518e-01                0         #dt_move
  -1.0072328e+02              101    7.6025202e-05    4.7399470e-01    1.4952268e-01    1.6698194e-01    1.9169574e-01    3.1647224e+01    2.2805262e-01                0         #dt_move
  -1.0026915e+02              102    7.5686864e-05    4.6243178e-01    1.4789719e-01    1.6516892e-01    1.8961178e-01    3.1479598e+01    1.4614534e-01                0         #dt_move
  -9.9817011e+01              103    7.5357201e-05    3.9022105e-01    1.4631201e-01    1.6340108e-01    1.8757950e-01    3.1382561e+01    1.7160201e-01                0         #dt_move
  -9.9366792e+01              104    7.5036445e-05    4.2963337e-01    1.4476007e-01    1.6167030e-01    1.8558984e-01    3.1289057e+01    1.4597178e-01                0         #dt_move
  -9.8918464e+01              105    7.4721423e-05    4.1733964e-01    1.4322817e-01    1.5996184e-01    1.8362585e-01    3.1464310e+01    1.7400980e-01                0         #dt_move
  -9.8471966e+01              106    7.4416291e-05    4.9099455e-01    1.4172830e-01    1.5828910e-01    1.8170295e-01    3.1374948e+01    1.4752245e-01                0         #dt_move
  -9.8027267e+01              107    7.4116486e-05    3.5814943e-01    1.4028940e-01    1.5668438e-01    1.7985820e-01    3.1289243e+01    1.5815926e-01                0         #dt_move
  -9.7584316e+01              108    7.3825227e-05    3.9006302e-01    1.3881470e-01    1.5503960e-01    1.7796757e-01    3.1205316e+01    1.7550445e-01                0         #dt_move
  -9.7143069e+01              109    7.3541085e-05    4.2260294e-01    1.3740218e-01    1.5346418e-01    1.7615664e-01    3.1124508e+01    1.4852428e-01                0         #dt_move
  -9.6703497e+01              110    7.3262146e-05    4.5402105e-01    1.3604817e-01    1.5195406e-01    1.7442073e-01    3.1045724e+01    1.8018889e-01                0         #dt_move
  -9.6265535e+01              111    7.2993508e-05    4.5506640e-01    1.3466375e-01    1.5040991e-01    1.7264583e-01    3.0970166e+01    1.4381504e-01                0         #dt_move
  -9.5829177e+01              112    7.2726479e-05    3.9944665e-01    1.3331888e-01    1.4890990e-01    1.7092164e-01    3.0538713e+01    1.7523623e-01                0         #dt_move
  -9.5394356e+01              113    7.2470167e-05    4.5784015e-01    1.3200810e-01    1.4744792e-01    1.6924115e-01    3.0459030e+01    1.4169645e-01                0         #dt_move
  -9.4961038e+01              114    7.2219663e-05    4.1600358e-01    1.3072008e-01    1.4601130e-01    1.6758985e-01    3.0382089e+01    1.7220211e-01                0         #dt_move
  -9.4529204e+01              115    7.1972339e-05    4.0522158e-01    1.2944908e-01    1.4459363e-01    1.6596036e-01    3.0250160e+01    1.5052557e-01                0         #dt_move
  -9.4098795e+01              116    7.1734740e-05    4.3988374e-01    1.2821123e-01    1.4321290e-01    1.6437338e-01    3.0187390e+01    1.3665390e-01                0         #dt_move
  -9.3669779e+01              117    7.1502774e-05    4.4702641e-01    1.2699516e-01    1.4185638e-01    1.6281431e-01    3.0126507e+01    1.6876721e-01                0         #dt_move
  -9.3242139e+01              118    7.1273290e-05    4.9040639e-01    1.2579314e-01    1.4051551e-01    1.6127326e-01    3.0067246e+01    1.3761258e-01                0         #dt_move
  -9.2815820e+01              119    7.1053061e-05    4.2885159e-01    1.2461516e-01    1.3920147e-01    1.5976303e-01    3.0284759e+01    1.6701555e-01                0         #dt_move
  -9.2390790e+01              120    7.0838357e-05    4.9673114e-01    1.2345728e-01    1.3790984e-01    1.5827856e-01    3.0242337e+01    1.4582181e-01                0         #dt_move
  -9.1967022e+01              121    7.0628048e-05    4.8532837e-01    1.2231731e-01    1.3663815e-01    1.5681706e-01    3.0189547e+01    1.7801285e-01                0         #dt_move
  -9.1544487e+01              122    7.0422573e-05    4.7695723e-01    1.2119353e-01    1.3538452e-01    1.5537632e-01    3.0138364e+01    1.4705801e-01                0         #dt_move
  -9.1123141e+01              123    7.0224216e-05    3.9979591e-01    1.2009643e-01    1.3416062e-01    1.5396978e-01    3.0089641e+01    1.3982654e-01                0         #dt_move
  -9.0702955e+01              124    7.0031079e-05    4.4196678e-01    1.1901811e-01    1.3295766e-01    1.5258732e-01    3.0043149e+01    1.7068911e-01                0         #dt_move
  -9.0283896e+01              125    6.9843091e-05    4.1911036e-01    1.1795700e-01    1.3177387e-01    1.5122692e-01    2.9645370e+01    1.4173627e-01                0         #dt_move
  -8.9865945e+01              126    6.9658547e-05    4.7254278e-01    1.1690564e-01    1.3060097e-01    1.4987903e-01    2.9592582e+01    1.7069006e-01                0         #dt_move
  -8.9449062e+01              127    6.9480551e-05    3.6836417e-01    1.1587549e-01    1.2945170e-01    1.4855832e-01    2.9543498e+01    1.4474177e-01                0         #dt_move
  -8.9033215e+01              128    6.9307816e-05    3.9793152e-01    1.1486233e-01    1.2832138e-01    1.4725940e-01    2.9437298e+01    1.4686227e-01                0         #dt_move
  -8.8618375e+01              129    6.9139974e-05    4.3101562e-01    1.1386740e-01    1.2721137e-01    1.4598385e-01    2.9401701e+01    1.6263223e-01                0         #dt_move
  -8.8204513e+01              130    6.8976968e-05    4.6694480e-01    1.1288852e-01    1.2611925e-01    1.4472887e-01    2.9367733e+01    1.4237785e-01                0         #dt_move
  -8.7791601e+01              131    6.8818743e-05    2.3376544e+00    4.2586996e-01    4.9072003e-01    5.4598713e-01    1.1933822e+02    1.7961240e-01                0         #dt_move
  -8.7618600e+01              132    2.8833487e-05    2.0109810e-01    4.6803520e-02    5.2289830e-02    6.0004513e-02    1.2288927e+01    1.5738273e-01                0         #dt_mach
  -8.7402349e+01              133    3.6041859e-05    2.0876442e-01    5.8310986e-02    6.5146599e-02    7.4757674e-02    1.5506481e+01    1.3045526e-01                0         #dt_grow
  -8.7132035e+01              134    4.5052324e-05    3.2535408e-01    7.2578002e-02    8.1086715e-02    9.3048720e-02    1.9401815e+01    1.2987804e-01                0         #dt_grow
  -8.6794142e+01              135    5.6315405e-05    2.8565504e-01    9.0234433e-02    1.0081407e-01    1.1568517e-01    2.4276638e+01    1.7268205e-01                0         #dt_grow
  -8.6384342e+01              136    6.8300097e-05    4.5919413e-01    1.0871214e-01    1.2145961e-01    1.3937454e-01    2.9478169e+01    1.4181685e-01                0         #dt_move
  -8.5975299e+01              137    6.8173759e-05    3.8984838e-01    1.0785368e-01    1.2050184e-01    1.3827395e-01    2.9459414e+01    1.7471528e-01                0         #dt_move
  -8.5567055e+01              138    6.8040758e-05    4.1945050e-01    1.0694304e-01    1.1948576e-01    1.3710647e-01    2.9436965e+01    1.3820243e-01                0         #dt_move
  -8.5159581e+01              139    6.7912215e-05    4.6589598e-01    1.0606594e-01    1.1850712e-01    1.3598198e-01    2.9416397e+01    1.3658738e-01                0         #dt_move
  -8.4752853e+01              140    6.7788099e-05    4.1895556e-01    1.0520316e-01    1.1754445e-01    1.3487585e-01    2.9062121e+01    1.6922140e-01                0         #dt_move
  -8.4346842e+01              141    6.7668373e-05    4.9466253e-01    1.0435197e-01    1.1659469e-01    1.3378457e-01    2.9048448e+01    1.5486550e-01                0         #dt_move
  -8.3941524e+01              142    6.7552998e-05    3.8503404e-01    1.0351382e-01    1.1565948e-01    1.3271002e-01    2.9026725e+01    1.6499186e-01                0         #dt_move
  -8.3536873e+01              143    6.7441941e-05    4.1695540e-01    1.0268767e-01    1.1473764e-01    1.3165086e-01    2.8975020e+01    1.4906240e-01                0         #dt_move
  -8.3132862e+01              144    6.7335169e-05    4.5375282e-01    1.0187518e-01    1.1383103e-01    1.3060920e-01    2.8963664e+01    1.3769937e-01                0         #dt_move
  -8.2729466e+01              145    6.7232651e-05    4.9378690e-01    1.0107405e-01    1.1293709e-01    1.2958212e-01    2.8953764e+01    1.6010499e-01                0         #dt_move
  -8.2326660e+01              146    6.7134357e-05    4.9171479e-01    1.0028408e-01    1.1205559e-01    1.2856934e-01    2.8945656e+01    1.3282990e-01                0         #dt_move
  -8.1924418e+01              147    6.7040260e-05    4.2603206e-01    9.9529351e-02    1.1121346e-01    1.2760173e-01    2.9207238e+01    1.5599513e-01                0         #dt_move
  -8.1522716e+01              148    6.6950334e-05    4.5817749e-01    9.8740091e-02    1.1033269e-01    1.2658986e-01    2.9201030e+01    1.3192439e-01                0         #dt_move
  -8.1121529e+01              149    6.6864555e-05    4.4300002e-01    9.7982915e-02    1.0948775e-01    1.2561912e-01    2.9199078e+01    1.3290000e-01                0         #dt_move
  -8.0720831e+01              150    6.6782901e-05    4.3126550e-01    9.7236612e-02    1.0865493e-01    1.2466232e-01    2.9198626e+01    1.5459681e-01                0         #dt_move
  -8.0320599e+01              151    6.6705351e-05    4.7106669e-01    9.6502987e-02    1.0783623e-01    1.2372178e-01    2.9199535e+01    1.3025880e-01                0         #dt_move
  -7.9920808e+01              152    6.6631886e-05    4.0396577e-01    9.5782497e-02    1.0703213e-01    1.2279807e-01    2.9201968e+01    1.5285444e-01                0         #dt_move
  -7.9521433e+01              153    6.6562490e-05    4.7591167e-01    9.5070370e-02    1.0623740e-01    1.2188509e-01    2.8909314e+01    1.2666512e-01                0         #dt_move
  -7.9122450e+01              154    6.6497148e-05    4.6126207e-01    9.4367782e-02    1.0545330e-01    1.2098434e-01    2.8872386e+01    1.3222194e-01                0         #dt_move
  -7.8723835e+01              155    6.6435846e-05    3.4936588e-01    9.3675421e-02    1.0468061e-01    1.2009669e-01    2.8880904e+01    1.6303444e-01                0         #dt_move
  -7.8325564e+01              156    6.6378572e-05    4.6424342e-01    9.2992529e-02    1.0391848e-01    1.1922119e-01    2.8827817e+01    1.3881159e-01                0         #dt_move
  -7.7927612e+01              157    6.6325318e-05    3.9085554e-01    9.2345679e-02    1.0319658e-01    1.1839190e-01    2.8840058e+01    1.6500425e-01                0         #dt_move
  -7.7529955e+01              158    6.6276074e-05    4.2523723e-01    9.1659315e-02    1.0243051e-01    1.1751194e-01    2.8852972e+01    1.3965559e-01                0         #dt_move
  -7.7132570e+01              159    6.6230835e-05    1.5499562e+00    2.0203920e-01    2.3146963e-01    2.5902462e-01    7.8713378e+01    1.4677930e-01                0         #dt_move
  -7.6880145e+01              160    4.2070888e-05    3.0320023e-01    5.7607974e-02    6.4378631e-02    7.3856376e-02    1.8434851e+01    2.0762014e-01                0         #dt_mach
  -7.6564613e+01              161    5.2588610e-05    3.2978593e-01    7.1624730e-02    8.0043360e-02    9.1826577e-02    2.3158567e+01    1.3249111e-01                0         #dt_grow
  -7.6170199e+01              162    6.5735763e-05    4.6714133e-01    8.8909791e-02    9.9360975e-02    1.1398691e-01    2.8986784e+01    1.5021586e-01                0         #dt_grow
  -7.5773562e+01              163    6.6106149e-05    4.6250073e-01    8.8846946e-02    9.9291628e-02    1.1390634e-01    2.9186776e+01    1.7819476e-01                0         #dt_move
  -7.5377090e+01              164    6.6078682e-05    4.4956026e-01    8.8227343e-02    9.8600065e-02    1.1311198e-01    2.9210716e+01    1.4299273e-01                0         #dt_move
  -7.4980759e+01              165    6.6055134e-05    3.8352050e-01    8.7617074e-02    9.7918906e-02    1.1232958e-01    2.9235724e+01    1.6480398e-01                0         #dt_move
  -7.4584545e+01              166    6.6035596e-05    4.2027314e-01    8.6987515e-02    9.7216187e-02    1.1152245e-01    2.9261873e+01    1.3803744e-01                0         #dt_move
  -7.4188425e+01              167    6.6020075e-05    3.9615974e-01    8.6413591e-02    9.6575615e-02    1.1078666e-01    2.9107938e+01    1.4640546e-01                0         #dt_move
  -7.3792373e+01              168    6.6008581e-05    4.8291016e-01    8.5822555e-02    9.5915914e-02    1.1002892e-01    2.9144419e+01    1.7879844e-01                0         #dt_move
  -7.3396367e+01              169    6.6001127e-05    3.6088101e-01    8.5237191e-02    9.5262537e-02    1.0927845e-01    2.9183973e+01    1.4876795e-01                0         #dt_move
  -7.3000380e+01              170    6.5997727e-05    4.8485555e-01    8.4657835e-02    9.4615867e-02    1.0853569e-01    2.9218616e+01    1.4554620e-01                0         #dt_move
  -7.2604390e+01              171    6.5998398e-05    4.0493214e-01    8.4085059e-02    9.3976533e-02    1.0780136e-01    2.9254571e+01    1.7539048e-01                0         #dt_move
  -7.2208371e+01              172    6.6003178e-05    4.4290744e-01    8.3520916e-02    9.3346798e-02    1.0707810e-01    2.9292125e+01    1.4369774e-01                0         #dt_move
  -7.1812298e+01              173    6.6012065e-05    4.3891787e-01    8.2972648e-02    9.2734756e-02    1.0637519e-01    2.9331398e+01    1.7053819e-01                0         #dt_move
  -7.1416148e+01              174    6.6025082e-05    3.8018219e-01    8.2429464e-02    9.2128389e-02    1.0567880e-01    2.9468227e+01    1.4286995e-01                0         #dt_move
  -7.1019894e+01              175    6.6042255e-05    4.3487184e-01    8.1891970e-02    9.1528365e-02    1.0498971e-01    2.9510414e+01    1.4224052e-01                0         #dt_move
  -7.0623513e+01              176    6.6063610e-05    3.9756135e-01    8.1359968e-02    9.0934467e-02    1.0430765e-01    2.9557328e+01    1.6195798e-01                0         #dt_move
  -7.0226978e+01              177    6.6089176e-05    4.3504014e-01    8.0833373e-02    9.0346603e-02    1.0363253e-01    2.9605801e+01    1.3699389e-01                0         #dt_move
  -6.9830264e+01              178    6.6118984e-05    4.1615219e-01    8.0313275e-02    8.9765983e-02    1.0296574e-01    2.9655665e+01    1.5780926e-01                0         #dt_move
  -6.9433345e+01              179    6.6153070e-05    4.7688882e-01    7.9797774e-02    8.9190500e-02    1.0230484e-01    2.9707452e+01    1.3364196e-01                0         #dt_move
  -6.9036197e+01              180    6.6191468e-05    4.6678648e-01    7.9287128e-02    8.8620436e-02    1.0165016e-01    2.9761110e+01    1.3005209e-01                0         #dt_move
  -6.8638791e+01              181    6.6234218e-05    4.1377328e-01    7.8782317e-02    8.8056886e-02    1.0100297e-01    2.9517637e+01    1.5718746e-01                0         #dt_move
  -6.8241103e+01              182    6.6281361e-05    4.6290273e-01    7.8280172e-02    8.7496309e-02    1.0035920e-01    2.9572900e+01    1.4865470e-01                0         #dt_move
  -6.7843105e+01              183    6.6332941e-05    4.6262167e-01    7.7783476e-02    8.6941816e-02    9.9722405e-02    2.9624795e+01    1.6378236e-01                0         #dt_move
  -6.7444771e+01              184    6.6389006e-05    4.4212624e-01    7.7288131e-02    8.6388836e-02    9.9087347e-02    2.9809188e+01    1.2766266e-01                0         #dt_move
  -6.7046074e+01              185    6.6449604e-05    3.8330518e-01    7.6798455e-02    8.5842182e-02    9.8459557e-02    2.9873912e+01    1.2734747e-01                0         #dt_move
  -6.6646985e+01              186    6.6514789e-05    4.1670439e-01    7.6312737e-02    8.5299952e-02    9.7836843e-02    2.9940603e+01    1.4885354e-01                0         #dt_move
  -6.6247477e+01              187    6.6584614e-05    4.9541197e-01    7.5830779e-02    8.4761926e-02    9.7218947e-02    3.0117738e+01    1.3372922e-01                0         #dt_move
  -6.5847523e+01              188    6.6659139e-05    4.7972824e-01    7.5348699e-02    8.4223774e-02    9.6600896e-02    3.0188384e+01    1.6831446e-01                0         #dt_move
  -6.5447092e+01              189    6.6738425e-05    3.5913972e-01    7.4869373e-02    8.3688706e-02    9.5986376e-02    3.0269059e+01    1.3314104e-01                0         #dt_move
  -6.5046157e+01              190    6.6822537e-05    4.7877402e-01    7.4403493e-02    8.3168603e-02    9.5389093e-02    3.0346191e+01    1.3281775e-01                0         #dt_move
  -6.4644688e+01              191    6.6911541e-05    3.9813847e-01    7.3959061e-02    8.2672342e-02    9.4819309e-02    3.0426237e+01    1.5864062e-01                0         #dt_move
  -6.4242654e+01              192    6.7005510e-05    4.3844864e-01    7.3519524e-02    8.2181547e-02    9.4255800e-02    3.0507746e+01    1.3576627e-01                0         #dt_move
  -6.3840027e+01              193    6.7104518e-05    4.8461003e-01    7.3082309e-02    8.1693353e-02    9.3695268e-02    3.0591833e+01    1.6090131e-01                0         #dt_move
  -6.3436775e+01              194    6.7208643e-05    3.7077552e-01    7.2648292e-02    8.1208729e-02    9.3138836e-02    3.0300791e+01    1.3892317e-01                0         #dt_move
  -6.3032868e+01              195    6.7317966e-05    4.2398325e-01    7.2240649e-02    8.0753571e-02    9.2616217e-02    3.0392753e+01    1.4120841e-01                0         #dt_move
  -6.2628272e+01              196    6.7432574e-05    3.9532272e-01    7.1813255e-02    8.0276352e-02    9.2068275e-02    3.0485938e+01    1.6584659e-01                0         #dt_move
  -6.2222957e+01              197    6.7552555e-05    4.2777362e-01    7.1387327e-02    7.9800774e-02    9.1522213e-02    3.0580617e+01    1.4142919e-01                0         #dt_move
  -6.1816889e+01              198    6.7678003e-05    4.5962061e-01    7.0962747e-02    7.9326714e-02    9.0977881e-02    3.0677964e+01    1.6285849e-01                0         #dt_move
  -6.1410035e+01              199    6.7809016e-05    4.6860671e-01    7.0539731e-02    7.8854412e-02    9.0435552e-02    3.0778055e+01    1.3814139e-01                0         #dt_move
  -6.1002361e+01              200    6.7945696e-05    4.5689670e-01    7.0119575e-02    7.8385229e-02    8.9896891e-02    3.0880454e+01    1.4023042e-01                0         #dt_move
  -6.0798096e+01              201    3.4044075e-05    1.9764120e-01    3.5020405e-02    3.9148701e-02    4.4897955e-02    1.5636050e+01    3.4794569e-01                1         #dt_move, max_iteration_pstar
  -6.0542766e+01              202    4.2555093e-05    2.6909680e-01    4.3551340e-02    4.8685491e-02    5.5835052e-02    1.9561875e+01    1.1780286e-01                0         #dt_grow
  -6.0223602e+01              203    5.3193867e-05    3.3715711e-01    5.4082420e-02    6.0458392e-02    6.9336435e-02    2.4479294e+01    1.2116814e-01                0         #dt_grow
  -5.9824648e+01              204    6.6492333e-05    4.1404673e-01    6.7041213e-02    7.4945514e-02    8.5950274e-02    3.0640225e+01    1.4359450e-01                0         #dt_grow
  -5.9413443e+01              205    6.8534192e-05    4.0551336e-01    6.8506193e-02    7.6583844e-02    8.7828452e-02    3.1624012e+01    1.2652755e-01                0         #dt_move
  -5.9001257e+01              206    6.8697748e-05    4.4115447e-01    6.8078271e-02    7.6106103e-02    8.7279834e-02    3.1742626e+01    1.2279177e-01                0         #dt_move
  -5.8588036e+01              207    6.8870127e-05    3.9787676e-01    6.7651947e-02    7.5630177e-02    8.6733265e-02    3.1865632e+01    1.4921498e-01                0         #dt_move
  -5.8173734e+01              208    6.9050303e-05    4.5877898e-01    6.7220898e-02    7.5149019e-02    8.6180639e-02    3.1992452e+01    1.3221598e-01                0         #dt_move
  -5.7758317e+01              209    6.9236166e-05    4.4486467e-01    6.6836169e-02    7.4719272e-02    8.5687396e-02    3.1948017e+01    1.4973521e-01                0         #dt_move
  -5.7341745e+01              210    6.9428708e-05    3.3635386e-01    6.6468138e-02    7.4308156e-02    8.5215562e-02    3.2082022e+01    1.2701368e-01                0         #dt_move
  -5.6923976e+01              211    6.9628215e-05    4.4100789e-01    6.6100472e-02    7.3897459e-02    8.4744195e-02    3.2165635e+01    1.5300107e-01                0         #dt_move
  -5.6504967e+01              212    6.9834848e-05    3.6290893e-01    6.5732173e-02    7.3486068e-02    8.4272017e-02    3.2316021e+01    1.3358116e-01                0         #dt_move
  -5.6084674e+01              213    7.0048775e-05    4.0742530e-01    6.5363452e-02    7.3074226e-02    8.3799298e-02    3.2468873e+01    1.3196039e-01                0         #dt_move
  -5.5663041e+01              214    7.0272153e-05    4.4107734e-01    6.4998217e-02    7.2666304e-02    8.3331047e-02    3.2625833e+01    1.5039897e-01                0         #dt_move
  -5.5240028e+01              215    7.0502140e-05    3.3875794e-01    6.4643742e-02    7.2270421e-02    8.2876592e-02    3.2959462e+01    1.3877153e-01                0         #dt_move
  -5.4901618e+01              216    5.6401712e-05    3.7341400e-01    5.1348482e-02    5.7406867e-02    6.5831387e-02    2.6397272e+01    1.5440893e-01                0         #dt_piso
  -5.4478605e+01              217    7.0502140e-05    3.4790223e-01    6.3584780e-02    7.1087376e-02    8.1518948e-02    3.3045972e+01    1.3877964e-01                0         #dt_grow
  -5.4140195e+01              218    5.6401712e-05    3.7134214e-01    5.0496691e-02    5.6455306e-02    6.4739348e-02    2.6468735e+01    1.2202859e-01                0         #dt_piso
  -5.3717182e+01              219    7.0502140e-05    4.3274739e-01    6.2508793e-02    6.9885422e-02    8.0139478e-02    3.3133908e+01    1.5867853e-01                0         #dt_grow
  -5.3378772e+01              220    5.6401712e-05    3.4026792e-01    4.9641170e-02    5.5499661e-02    6.3642526e-02    2.6538535e+01    1.3041472e-01                0         #dt_piso
  -5.2955759e+01              221    7.0502140e-05    3.7711256e-01    6.1417273e-02    6.8666227e-02    7.8740094e-02    3.3220547e+01    1.5785956e-01                0         #dt_grow
  -5.2617349e+01              222    5.6401712e-05    3.8092003e-01    4.8757840e-02    5.4513061e-02    6.2510051e-02    2.6608193e+01    1.2982225e-01                0         #dt_piso
  -5.2194336e+01              223    7.0502140e-05    3.8537574e-01    6.0297665e-02    6.7415815e-02    7.7304699e-02    3.3016077e+01    1.3880944e-01                0         #dt_grow
  -5.1855925e+01              224    5.6401712e-05    3.1793306e-01    4.7853773e-02    5.3503433e-02    6.1350991e-02    2.6438485e+01    1.5549994e-01                0         #dt_piso
  -5.1432913e+01              225    7.0502140e-05    3.7218755e-01    5.9152018e-02    6.6136492e-02    7.5835920e-02    3.3088064e+01    1.4274454e-01                0         #dt_grow
  -5.1094502e+01              226    5.6401712e-05    2.9119177e-01    4.6926470e-02    5.2467991e-02    6.0162141e-02    2.6446558e+01    1.3253927e-01                0         #dt_piso
  -5.0671489e+01              227    7.0502140e-05    3.7022306e-01    5.8036113e-02    6.4890177e-02    7.4405273e-02    3.3106464e+01    1.5329432e-01                0         #dt_grow
  -5.0333079e+01              228    5.6401712e-05    3.0387293e-01    4.6109822e-02    5.1555471e-02    5.9115156e-02    2.6517953e+01    1.2625194e-01                0         #dt_piso
  -4.9910066e+01              229    7.0502140e-05    3.9743636e-01    5.7077051e-02    6.3818212e-02    7.3175707e-02    3.3198525e+01    1.5480018e-01                0         #dt_grow
  -4.9571656e+01              230    5.6401712e-05    3.4440544e-01    4.5335737e-02    5.0690300e-02    5.8122740e-02    2.6593364e+01    1.2742138e-01                0         #dt_piso
  -4.9148643e+01              231    7.0502140e-05    4.0379081e-01    5.6096043e-02    6.2721846e-02    7.1918004e-02    3.3665269e+01    1.3104844e-01                0         #dt_grow
  -4.8810233e+01              232    5.6401712e-05    3.0540197e-01    4.4545497e-02    4.9807186e-02    5.7109611e-02    2.6963633e+01    1.5603328e-01                0         #dt_piso
  -4.8387220e+01              233    7.0502140e-05    3.7755842e-01    5.5101882e-02    6.1610912e-02    7.0643439e-02    3.3758217e+01    1.4077806e-01                0         #dt_grow
  -4.8048810e+01              234    5.6401712e-05    2.9394927e-01    4.3742121e-02    4.8909493e-02    5.6079642e-02    2.7041495e+01    1.2470651e-01                0         #dt_piso
  -4.7625797e+01              235    7.0502140e-05    3.6586457e-01    5.4084354e-02    6.0474009e-02    6.9338916e-02    3.3853168e+01    1.4652395e-01                0         #dt_grow
  -4.7287387e+01              236    5.6401712e-05    2.9929746e-01    4.2920760e-02    4.7991832e-02    5.5026616e-02    2.7116656e+01    1.2257123e-01                0         #dt_piso
  -4.6864374e+01              237    7.0502140e-05    3.8488696e-01    5.3043690e-02    5.9311433e-02    6.8004731e-02    3.3946646e+01    1.5012431e-01                0         #dt_grow
  -4.6525964e+01              238    5.6401712e-05    3.3029736e-01    4.2079750e-02    4.7052364e-02    5.3948397e-02    2.7191567e+01    1.2825274e-01                0         #dt_piso
  -4.6102951e+01              239    7.0502140e-05    3.8223888e-01    5.1971054e-02    5.8113346e-02    6.6629556e-02    3.3888760e+01    1.3746524e-01                0         #dt_grow
  -4.5764541e+01              240    5.6401712e-05    2.9601502e-01    4.1210345e-02    4.6081354e-02    5.2833776e-02    2.7142196e+01    1.5434599e-01                0         #dt_piso
  -4.5341528e+01              241    7.0502140e-05    3.4743925e-01    5.0882997e-02    5.6898231e-02    6.5234611e-02    3.3983675e+01    1.4278698e-01                0         #dt_grow
  -4.5003117e+01              242    5.6401712e-05    3.4697020e-01    4.0317375e-02    4.5084183e-02    5.1688943e-02    2.7223315e+01    1.3778138e-01                0         #dt_piso
  -4.4580105e+01              243    7.0502140e-05    3.1938098e-01    4.9745342e-02    5.5627943e-02    6.3776080e-02    3.4082311e+01    1.6806626e-01                0         #dt_grow
  -4.4241694e+01              244    5.6401712e-05    2.6499206e-01    3.9394625e-02    4.4053941e-02    5.0505930e-02    2.7301056e+01    1.2869716e-01                0         #dt_piso
  -4.3818681e+01              245    7.0502140e-05    3.2888620e-01    4.8572780e-02    5.4318904e-02    6.2272795e-02    3.4179384e+01    1.5739512e-01                0         #dt_grow
  -4.3480271e+01              246    5.6401712e-05    3.2673661e-01    3.8441338e-02    4.2989725e-02    4.9283766e-02    2.7378726e+01    1.2743855e-01                0         #dt_piso
  -4.3057258e+01              247    7.0502140e-05    3.2156197e-01    4.7352730e-02    5.2956963e-02    6.0708628e-02    3.4471804e+01    1.3964200e-01                0         #dt_grow
  -4.2718848e+01              248    5.6401712e-05    3.4645091e-01    3.7449041e-02    4.1882129e-02    4.8011590e-02    2.7609206e+01    1.5197992e-01                0         #dt_piso
  -4.2295835e+01              249    7.0502140e-05    2.9764147e-01    4.6087908e-02    5.1545319e-02    5.9087061e-02    3.4569934e+01    1.3813019e-01                0         #dt_grow
  -4.1957425e+01              250    5.6401712e-05    2.9762929e-01    3.6560636e-02    4.0889673e-02    4.6872610e-02    2.7693723e+01    1.4786482e-01                0         #dt_piso
  -4.1534412e+01              251    7.0502140e-05    3.1218923e-01    4.5189184e-02    5.0540067e-02    5.7934851e-02    3.4672931e+01    1.3789248e-01                0         #dt_grow
  -4.1196002e+01              252    5.6401712e-05    2.6334436e-01    3.5850473e-02    4.0095649e-02    4.5962145e-02    2.7776381e+01    1.3184881e-01                0         #dt_piso
  -4.0772989e+01              253    7.0502140e-05    3.6144659e-01    4.4277453e-02    4.9520806e-02    5.6765965e-02    3.4775520e+01    1.5370369e-01                0         #dt_grow
  -4.0434579e+01              254    5.6401712e-05    2.6299164e-01    3.5111532e-02    3.9269639e-02    4.5014785e-02    2.8759604e+01    1.2920928e-01                0         #dt_piso
  -4.0011566e+01              255    7.0502140e-05    3.9264270e-01    4.3316767e-02    4.8447017e-02    5.5534317e-02    3.4877121e+01    2.5466418e-01                0         #dt_grow
  -3.9673156e+01              256    5.6401712e-05    2.4747000e-01    3.4337050e-02    3.8404098e-02    4.4021858e-02    2.7983474e+01    1.8950510e-01                0         #dt_piso
  -3.9250143e+01              257    7.0502140e-05    3.0165670e-01    4.2338793e-02    4.7354219e-02    5.4280504e-02    3.5025732e+01    1.7968225e-01                0         #dt_grow
  -3.8911732e+01              258    5.6401712e-05    2.2019573e-01    3.3545484e-02    3.7519677e-02    4.3007030e-02    2.8052483e+01    1.8983841e-01                0         #dt_piso
  -3.8488720e+01              259    7.0502140e-05    3.6061608e-01    4.1332713e-02    4.6230257e-02    5.2990658e-02    3.5114079e+01    1.7860961e-01                0         #dt_grow
  -3.8150309e+01              260    5.6401712e-05    2.6365547e-01    3.2726678e-02    3.6605023e-02    4.1957279e-02    2.8123969e+01    1.6228771e-01                0         #dt_piso
  -3.7727297e+01              261    7.0502140e-05    2.9618272e-01    4.0290705e-02    4.5066398e-02    5.1654750e-02    3.5204961e+01    1.8743014e-01                0         #dt_grow
  -3.7388886e+01              262    5.6401712e-05    2.4737698e-01    3.1884652e-02    3.5664620e-02    4.0877759e-02    2.8198384e+01    1.5181828e-01                0         #dt_piso
  -3.6965873e+01              263    7.0502140e-05    2.8913285e-01    3.9220404e-02    4.3871185e-02    5.0282570e-02    3.5299730e+01    1.9133878e-01                0         #dt_grow
  -3.6627463e+01              264    5.6401712e-05    2.8142187e-01    3.1016427e-02    3.4695160e-02    3.9764650e-02    2.8274829e+01    1.5242362e-01                0         #dt_piso
  -3.6204450e+01              265    7.0502140e-05    2.8265868e-01    3.8110431e-02    4.2631945e-02    4.8859528e-02    3.5608314e+01    1.6916275e-01                0         #dt_grow
  -3.5866040e+01              266    5.6401712e-05    2.7099596e-01    3.0114292e-02    3.3688054e-02    3.8608066e-02    2.8516473e+01    1.7991567e-01                0         #dt_piso
  -3.5443027e+01              267    7.0502140e-05    2.8920921e-01    3.6980175e-02    4.1370334e-02    4.7410481e-02    3.5691728e+01    1.7114902e-01                0         #dt_grow
  -3.5104617e+01              268    5.6401712e-05    2.1178853e-01    2.9187249e-02    3.2653329e-02    3.7419550e-02    2.8584574e+01    1.5303659e-01                0         #dt_piso
  -3.4681604e+01              269    7.0502140e-05    3.3239640e-01    3.5802924e-02    4.0056449e-02    4.5901184e-02    3.5778056e+01    1.8809152e-01                0         #dt_grow
  -3.4343194e+01              270    5.6401712e-05    2.0824449e-01    2.8233881e-02    3.1589389e-02    3.6197283e-02    2.8654697e+01    1.5202522e-01                0         #dt_piso
  -3.3920181e+01              271    7.0502140e-05    2.7962538e-01    3.4596838e-02    3.8710585e-02    4.4354921e-02    3.5867497e+01    1.8380713e-01                0         #dt_grow
  -3.3581771e+01              272    5.6401712e-05    2.3344270e-01    2.7260283e-02    3.0503029e-02    3.4949081e-02    2.8727600e+01    1.5134549e-01                0         #dt_piso
  -3.3158758e+01              273    7.0502140e-05    2.6332506e-01    3.3368031e-02    3.7339568e-02    4.2779527e-02    3.5965524e+01    1.6514730e-01                0         #dt_grow
  -3.2820348e+01              274    5.6401712e-05    2.5491433e-01    2.6267064e-02    2.9394940e-02    3.3675724e-02    2.8813177e+01    1.6639161e-01                0         #dt_piso
  -3.2397335e+01              275    7.0502140e-05    2.3643721e-01    3.2108622e-02    3.5934604e-02    4.1164900e-02    3.6121499e+01    1.6079974e-01                0         #dt_grow
  -3.2058924e+01              276    5.6401712e-05    2.3069533e-01    2.5249419e-02    2.8259742e-02    3.2371050e-02    2.8928796e+01    1.4621997e-01                0         #dt_piso
  -3.1635912e+01              277    7.0502140e-05    2.3877297e-01    3.1033638e-02    3.4734994e-02    3.9786715e-02    3.6208523e+01    1.8453479e-01                0         #dt_grow
  -3.1297501e+01              278    5.6401712e-05    1.8606259e-01    2.4582772e-02    2.7514896e-02    3.1516374e-02    2.8999093e+01    1.5263915e-01                0         #dt_piso
  -3.0874489e+01              279    7.0502140e-05    2.8226489e-01    3.0295064e-02    3.3908780e-02    3.8839826e-02    3.6297265e+01    1.8515897e-01                0         #dt_grow
  -3.0536078e+01              280    5.6401712e-05    1.9442683e-01    2.3982785e-02    2.6843803e-02    3.0747161e-02    2.9070786e+01    1.4482188e-01                0         #dt_piso
  -3.0113065e+01              281    7.0502140e-05    2.5012500e-01    2.9531350e-02    3.3054693e-02    3.7860705e-02    3.6390339e+01    1.5679049e-01                0         #dt_grow
  -2.9774655e+01              282    5.6401712e-05    1.9381764e-01    2.3365668e-02    2.6153743e-02    2.9955985e-02    2.9148062e+01    1.6896939e-01                0         #dt_piso
  -2.9351642e+01              283    7.0502140e-05    2.7854591e-01    2.8748529e-02    3.2179460e-02    3.6857089e-02    3.6488658e+01    1.6502953e-01                0         #dt_grow
  -2.9013232e+01              284    5.6401712e-05    1.8227808e-01    2.2734821e-02    2.5448511e-02    2.9147207e-02    2.9227380e+01    1.3590455e-01                0         #dt_piso
  -2.8590219e+01              285    7.0502140e-05    2.8639065e-01    2.7946545e-02    3.1283063e-02    3.5828903e-02    3.6591228e+01    1.8183899e-01                0         #dt_grow
  -2.8251809e+01              286    5.6401712e-05    2.4146623e-01    2.2082113e-02    2.4719047e-02    2.8310401e-02    2.9575282e+01    1.4543056e-01                0         #dt_piso
  -2.7828796e+01              287    7.0502140e-05    2.4174867e-01    2.7120167e-02    3.0359619e-02    3.4769445e-02    3.7090088e+01    1.7999172e-01                0         #dt_grow
  -2.7490386e+01              288    5.6401712e-05    2.3619026e-01    2.1424209e-02    2.3983955e-02    2.7466935e-02    2.9695710e+01    1.4925170e-01                0         #dt_piso
  -2.7219658e+01              289    4.5121370e-05    1.2774211e-01    1.6953999e-02    1.8980070e-02    2.1735896e-02    2.3776984e+01    1.2616420e-01                0         #dt_piso
  -2.6881247e+01              290    5.6401712e-05    1.6397910e-01    2.0880282e-02    2.3376252e-02    2.6769592e-02    2.9751031e+01    1.6271925e-01                0         #dt_grow
  -2.6458234e+01              291    7.0502140e-05    2.2917798e-01    2.7130743e-02    3.0454662e-02    3.4783004e-02    3.7254651e+01    1.5662956e-01                0         #dt_grow
  -2.6119824e+01              292    5.6401712e-05    2.1009519e-01    2.0208023e-02    2.2625321e-02    2.5907721e-02    2.9843716e+01    1.4289761e-01                0         #dt_piso
  -2.5849096e+01              293    4.5121370e-05    1.4490915e-01    1.5984525e-02    1.7897111e-02    2.0492980e-02    2.3902377e+01    1.5100670e-01                0         #dt_piso
  -2.5510686e+01              294    5.6401712e-05    1.5780321e-01    1.9685539e-02    2.2041755e-02    2.5237871e-02    2.9918274e+01    1.4684725e-01                0         #dt_grow
  -2.5239957e+01              295    4.5121370e-05    1.2743379e-01    1.5551100e-02    1.7412974e-02    1.9937308e-02    2.3959465e+01    1.2466621e-01                0         #dt_piso
  -2.4901547e+01              296    5.6401712e-05    1.6505923e-01    1.9274752e-02    2.1662272e-02    2.4711220e-02    2.9988005e+01    1.5500998e-01                0         #dt_grow
  -2.4630819e+01              297    4.5121370e-05    1.4968412e-01    1.5123758e-02    1.6935685e-02    1.9389433e-02    2.4094182e+01    1.7661572e-01                0         #dt_piso
  -2.4292409e+01              298    5.6401712e-05    2.0024824e-01    1.8605731e-02    2.0835687e-02    2.3853502e-02    3.0150814e+01    1.4414287e-01                0         #dt_grow
  -2.4021680e+01              299    4.5121370e-05    1.3835412e-01    1.4695994e-02    1.6457958e-02    1.8841018e-02    2.4142556e+01    1.3296676e-01                0         #dt_piso
  -2.3683270e+01              300    5.6401712e-05    2.0225724e-01    1.8065954e-02    2.0232924e-02    2.3161479e-02    3.0211063e+01    1.6556573e-01                0         #dt_grow
  -2.3412542e+01              301    4.5121370e-05    1.5803726e-01    1.4261400e-02    1.5972688e-02    1.8283846e-02    2.4196630e+01    2.1758628e-01                0         #dt_piso
  -2.3074132e+01              302    5.6401712e-05    1.4690276e-01    2.1482527e-02    2.4143047e-02    2.7541702e-02    3.0670119e+01    1.3656616e-01                0         #dt_grow
  -2.2803403e+01              303    4.5121370e-05    1.3144344e-01    1.4063775e-02    1.5788703e-02    1.8030480e-02    2.4557593e+01    1.5018034e-01                0         #dt_piso
  -2.2464993e+01              304    5.6401712e-05    1.9344312e-01    1.8244270e-02    2.0498592e-02    2.3390090e-02    3.0728998e+01    1.4298511e-01                0         #dt_grow
  -2.2194265e+01              305    4.5121370e-05    9.9616654e-02    1.4520211e-02    1.6294716e-02    1.8615655e-02    2.4604310e+01    1.3181686e-01                0         #dt_piso
  -2.1855855e+01              306    5.6401712e-05    1.2797799e-01    1.8577071e-02    2.0842519e-02    2.3816758e-02    3.0787249e+01    1.6469812e-01                0         #dt_grow
  -2.1585127e+01              307    4.5121370e-05    1.1226287e-01    1.5141996e-02    1.6985765e-02    1.9412816e-02    2.4650829e+01    1.3140440e-01                0         #dt_piso
  -2.1246716e+01              308    5.6401712e-05    1.3940950e-01    1.9521577e-02    2.1893487e-02    2.5027663e-02    3.0845515e+01    1.3753152e-01                0         #dt_grow
  -2.0975988e+01              309    4.5121370e-05    1.2674406e-01    1.6028634e-02    1.7973202e-02    2.0549530e-02    2.4698137e+01    1.9206047e-01                0         #dt_piso
  -2.0759405e+01              310    3.6097096e-05    1.1089299e-01    1.0250935e-02    1.1505821e-02    1.3142224e-02    1.9772224e+01    1.4695430e-01                0         #dt_piso
  -2.0488677e+01              311    4.5121370e-05    1.0656950e-01    1.2886879e-02    1.4462307e-02    1.6521640e-02    2.4735218e+01    1.4768147e-01                0         #dt_grow
  -2.0150267e+01              312    5.6401712e-05    1.2047254e-01    1.6138513e-02    1.8109090e-02    2.0690401e-02    3.0951357e+01    1.6938066e-01                0         #dt_grow
  -1.9879539e+01              313    4.5121370e-05    5.8165891e-01    2.4189477e-01    2.7131955e-01    3.1012150e-01    8.4539083e+01    4.3705821e-01                0         #dt_piso
  -1.9799479e+01              314    1.3343346e-05    1.7293750e-01    6.9698252e-02    7.7996465e-02    8.9356734e-02    2.5005574e+01    1.3026903e+00                1         #dt_mach, 2*max_piso reached
  -1.9735431e+01              315    1.0674677e-05    1.3788622e-01    5.5636000e-02    6.2260096e-02    7.1328205e-02    2.0050232e+01    4.2207694e-01                0         #dt_piso
  -1.9655371e+01              316    1.3343346e-05    1.7808965e-01    6.9350432e-02    7.7607593e-02    8.8910811e-02    2.5204447e+01    5.2837157e-01                0         #dt_grow
  -1.9591322e+01              317    1.0674677e-05    1.3157396e-01    5.5354482e-02    6.1945368e-02    7.0967285e-02    2.0179352e+01    4.4674444e-01                0         #dt_piso
  -1.9511262e+01              318    1.3343346e-05    1.7554597e-01    6.8994828e-02    7.7210059e-02    8.8454907e-02    2.5144481e+01    5.6279111e-01                0         #dt_grow
  -1.9447214e+01              319    1.0674677e-05    1.3358928e-01    5.5063392e-02    6.1619964e-02    7.0594093e-02    2.0173448e+01    2.9886222e-01                0         #dt_piso
  -1.9367154e+01              320    1.3343346e-05    1.8284377e-01    6.8633607e-02    7.6806285e-02    8.7991803e-02    2.6785370e+01    6.6705823e-01                0         #dt_grow
  -1.9335130e+01              321    5.3373385e-06    7.8735802e-02    2.7422034e-02    3.0687408e-02    3.5156454e-02    1.1559452e+01    5.5133390e-01                1         #dt_piso, max_iteration_pstar
  -1.9295100e+01              322    6.6716731e-06    8.5300494e-02    3.4226738e-02    3.8302472e-02    4.3880433e-02    1.2565088e+01    2.6775432e-01                0         #dt_grow
  -1.9245063e+01              323    8.3395913e-06    1.0169905e-01    4.2704030e-02    4.7789350e-02    5.4748756e-02    1.5737605e+01    2.8558874e-01                0         #dt_grow
  -1.9182516e+01              324    1.0424489e-05    1.3871581e-01    5.3257710e-02    5.9599967e-02    6.8279116e-02    1.9709142e+01    5.3743863e-01                0         #dt_grow
  -1.9132478e+01              325    8.3395913e-06    1.0962165e-01    4.2527456e-02    4.7592001e-02    5.4522380e-02    1.5743887e+01    3.7609124e-01                0         #dt_piso
  -1.9069931e+01              326    1.0424489e-05    1.2226115e-01    5.3036213e-02    5.9352415e-02    6.7995146e-02    1.9567485e+01    5.2077103e-01                0         #dt_grow
  -1.9019894e+01              327    8.3395913e-06    1.0706881e-01    4.2350026e-02    4.7393703e-02    5.4294905e-02    1.5776795e+01    4.0014696e-01                0         #dt_piso
  -1.8957347e+01              328    1.0424489e-05    1.1865246e-01    7.6757375e-02    8.5909200e-02    9.8406891e-02    2.1578171e+01    5.7997608e-01                0         #dt_grow
  -1.8907309e+01              329    8.3395913e-06    1.0286281e-01    6.1311601e-02    6.8621821e-02    7.8604617e-02    1.7268302e+01    6.0031271e-01                0         #dt_piso
  -1.8844762e+01              330    1.0424489e-05    1.3724219e-01    7.6483855e-02    8.5603098e-02    9.8056224e-02    2.1595258e+01    5.7746959e-01                0         #dt_grow
  -1.8766579e+01              331    1.3030611e-05    1.5649504e-01    9.5350815e-02    1.0671972e-01    1.2224463e-01    2.7009321e+01    4.9826932e-01                0         #dt_grow
  -1.8668849e+01              332    1.6288264e-05    2.1092173e-01    1.1877243e-01    1.3293435e-01    1.5227234e-01    3.3784590e+01    5.9059668e-01                0         #dt_grow
  -1.8546687e+01              333    2.0360330e-05    2.6137562e-01    1.4778492e-01    1.6540699e-01    1.8946784e-01    4.2269205e+01    7.0954776e-01                0         #dt_grow
  -1.8500000e+01              334    7.7811653e-06    2.0769816e-01    1.1803969e-01    1.3211534e-01    1.5133294e-01    3.3815115e+01    4.4546008e-01                0         #dt_inject
  -1.8377838e+01              335    2.0360330e-05    2.4898509e-01    1.4687668e-01    1.6439183e-01    1.8830344e-01    4.2312227e+01    7.8891492e-01                0         #dt_grow
  -1.8280108e+01              336    1.6288264e-05    2.0214285e-01    1.1705317e-01    1.3101278e-01    1.5006816e-01    3.3866921e+01    6.1399746e-01                0         #dt_piso
  -1.8157946e+01              337    2.0360330e-05    2.5222978e-01    1.4560371e-01    1.6296955e-01    1.8667142e-01    4.2370467e+01    7.3167920e-01                0         #dt_grow
  -1.8060217e+01              338    1.6288264e-05    1.8915458e-01    1.1602661e-01    1.2986593e-01    1.4875207e-01    3.3912861e+01    6.4415240e-01                0         #dt_piso
  -1.7938055e+01              339    2.0360330e-05    2.3506818e-01    1.4430967e-01    1.6152397e-01    1.8501240e-01    4.2427844e+01    7.7511430e-01                0         #dt_grow
  -1.7840325e+01              340    1.6288264e-05    2.0134486e-01    1.1503258e-01    1.2875526e-01    1.4747767e-01    3.3958781e+01    8.7917781e-01                0         #dt_piso
  -1.7718163e+01              341    2.0360330e-05    2.4801680e-01    1.4340571e-01    1.6051187e-01    1.8385348e-01    4.2484857e+01    1.0629036e+00                0         #dt_grow
  -1.7620434e+01              342    1.6288264e-05    1.9099953e-01    1.1468170e-01    1.2835927e-01    1.4702782e-01    3.4003559e+01    1.5028303e+00                0         #dt_piso
  -1.7498272e+01              343    2.0360330e-05    3.3618259e-01    1.4109537e-01    1.5793723e-01    1.8089150e-01    4.2538866e+01    2.7408409e+00                0         #dt_grow
  -1.7400542e+01              344    1.6288264e-05    3.7940615e-01    1.1014178e-01    1.2330885e-01    1.4120741e-01    3.4045760e+01    3.8337564e+00                0         #dt_piso
  -1.7303330e+01              345    1.6202055e-05    5.1991852e-01    1.0547393e-01    1.1811474e-01    1.3522298e-01    3.3885627e+01    7.6371293e+00                0         #dt_spray
  -1.7207403e+01              346    1.5987801e-05    6.2754332e-01    9.9890556e-02    1.1189626e-01    1.2806482e-01    3.3454695e+01    8.6926839e+00                0         #dt_spray
  -1.7111501e+01              347    1.5983692e-05    6.7902689e-01    9.6030982e-02    1.0760502e-01    1.2311664e-01    3.3464400e+01    1.1419669e+01                0         #dt_spray
  -1.7014184e+01              348    1.6219545e-05    6.7952298e-01    9.4279456e-02    1.0566953e-01    1.2087110e-01    3.8177225e+01    1.5611221e+01                0         #dt_spray
  -1.7000000e+01              349    2.3639330e-06    6.9611580e-01    1.0403968e-01    1.1655324e-01    1.3338421e-01    4.7143780e+01    7.8062334e+00                0         #dt_inject
  -1.6899511e+01              350    1.6748187e-05    7.4943273e-01    9.4110232e-02    1.0550813e-01    1.2065414e-01    3.5108240e+01    1.9424256e+01                0         #dt_spray
  -1.6795747e+01              351    1.7293981e-05    7.7714127e-01    9.4645319e-02    1.0613029e-01    1.2134015e-01    3.6274712e+01    2.2358772e+01                0         #dt_spray
  -1.6687142e+01              352    1.8100760e-05    7.6051463e-01    2.4753786e-01    2.7707717e-01    3.1735623e-01    5.4824597e+01    1.9542768e+01                0         #dt_spray
  -1.6588095e+01              353    1.6507882e-05    6.5538996e-01    1.1379863e-01    1.2755625e-01    1.4589568e-01    3.4665588e+01    2.0183880e+01                0         #dt_mach
  -1.6467915e+01              354    2.0029953e-05    7.5879139e-01    1.4034435e-01    1.5728429e-01    1.7992865e-01    4.2097866e+01    1.9873279e+01                0         #dt_spray
  -1.6342176e+01              355    2.0956631e-05    7.3439107e-01    1.4893266e-01    1.6688448e-01    1.9093931e-01    4.4063306e+01    2.4228445e+01                0         #dt_spray
  -1.6241584e+01              356    1.6765305e-05    6.0601530e-01    1.2023113e-01    1.3470969e-01    1.5414247e-01    3.5270889e+01    1.4936541e+01                0         #dt_piso
  -1.6161110e+01              357    1.3412244e-05    4.8566066e-01    9.6774274e-02    1.0842092e-01    1.2406958e-01    2.8227582e+01    1.3850367e+01                0         #dt_piso
  -1.6060519e+01              358    1.6765305e-05    5.8486531e-01    1.2158579e-01    1.3620942e-01    1.5587922e-01    3.5304845e+01    1.5564728e+01                0         #dt_grow
  -1.5980045e+01              359    1.3412244e-05    4.5432090e-01    9.7539051e-02    1.0926584e-01    1.2505007e-01    2.8257452e+01    1.4887908e+01                0         #dt_piso
  -1.5915666e+01              360    1.0729795e-05    3.5586092e-01    7.8164123e-02    8.7559134e-02    1.0021041e-01    2.2613777e+01    1.1185894e+01                0         #dt_piso
  -1.5835193e+01              361    1.3412244e-05    4.2983825e-01    9.7810621e-02    1.0956409e-01    1.2539823e-01    2.9028857e+01    1.5336390e+01                0         #dt_grow
  -1.5770814e+01              362    1.0729795e-05    3.3754734e-01    7.8259336e-02    8.7661918e-02    1.0033248e-01    2.2632642e+01    1.2325368e+01                0         #dt_piso
  -1.5690341e+01              363    1.3412244e-05    4.2361558e-01    5.9862771e-02    6.7006726e-02    7.6747142e-02    2.5576800e+01    1.3258773e+01                0         #dt_grow
  -1.5589749e+01              364    1.6765305e-05    5.2302910e-01    7.4517870e-02    8.3411561e-02    9.5535731e-02    3.2173386e+01    1.4139752e+01                0         #dt_grow
  -1.5464009e+01              365    2.0956631e-05    6.3325749e-01    9.2642207e-02    1.0369997e-01    1.1877206e-01    3.9912292e+01    1.5305106e+01                0         #dt_grow
  -1.5306834e+01              366    2.6195789e-05    7.6839370e-01    1.1500875e-01    1.2873757e-01    1.4744711e-01    4.9733694e+01    1.7711901e+01                0         #dt_grow
  -1.5181094e+01              367    2.0956631e-05    5.9990731e-01    9.1654733e-02    1.0259681e-01    1.1750607e-01    4.0049891e+01    1.4480461e+01                0         #dt_piso
  -1.5024116e+01              368    2.6163157e-05    7.0639072e-01    1.1363119e-01    1.2719829e-01    1.4568102e-01    5.0193396e+01    1.5480075e+01                0         #dt_mach
  -1.4898532e+01              369    2.0930525e-05    5.5856312e-01    9.4446032e-02    1.0653741e-01    1.2108466e-01    5.0710107e+01    1.4279736e+01                0         #dt_piso
  -1.4798066e+01              370    1.6744420e-05    4.4592675e-01    7.5622834e-02    8.5299959e-02    9.6952351e-02    4.0592976e+01    1.4845207e+01                0         #dt_piso
  -1.4674317e+01              371    2.0624775e-05    5.3675128e-01    9.3196270e-02    1.0511507e-01    1.1948240e-01    5.0040912e+01    1.3979824e+01                0         #dt_mach
  -1.4575318e+01              372    1.6499820e-05    4.2310764e-01    7.4633682e-02    8.4174723e-02    9.5684207e-02    4.0050451e+01    1.3131723e+01                0         #dt_piso
  -1.4451725e+01              373    2.0598794e-05    5.1441533e-01    8.7660022e-02    9.8130657e-02    1.1238464e-01    4.3786043e+01    1.3832278e+01                0         #dt_mach
  -1.4352851e+01              374    1.6479035e-05    4.0268573e-01    6.9871314e-02    7.8217777e-02    8.9578608e-02    3.5049088e+01    1.4215332e+01                0         #dt_piso
  -1.4229259e+01              375    2.0598794e-05    4.8651758e-01    8.6893543e-02    9.7274296e-02    1.1140198e-01    4.3853055e+01    1.3537352e+01                0         #dt_grow
  -1.4088342e+01              376    2.3486157e-05    5.4336477e-01    9.8528770e-02    1.1030073e-01    1.2631894e-01    5.0044216e+01    1.3983939e+01                0         #dt_mach
  -1.3975608e+01              377    1.8788925e-05    4.2952418e-01    7.8519425e-02    8.7901551e-02    1.0066593e-01    4.0051462e+01    1.3052266e+01                0         #dt_piso
  -1.3834872e+01              378    2.3455980e-05    5.1902872e-01    9.7469227e-02    1.0911680e-01    1.2496055e-01    5.0049283e+01    1.5520615e+01                0         #dt_mach
  -1.3722283e+01              379    1.8764784e-05    4.0657218e-01    7.7674491e-02    8.6957416e-02    9.9582681e-02    4.0056226e+01    1.2730457e+01                0         #dt_piso
  -1.3581745e+01              380    2.3423055e-05    4.9296861e-01    9.6408360e-02    1.0793135e-01    1.2360046e-01    5.0049959e+01    1.3123866e+01                0         #dt_mach
  -1.3469314e+01              381    1.8738444e-05    3.9308634e-01    7.6828934e-02    8.6012530e-02    9.8498633e-02    4.0057302e+01    1.2540979e+01                0         #dt_piso
  -1.3328977e+01              382    2.3389548e-05    4.8350796e-01    9.5354997e-02    1.0675406e-01    1.2225000e-01    5.0048223e+01    1.4558328e+01                0         #dt_mach
  -1.3216707e+01              383    1.8711639e-05    3.8234365e-01    7.5994110e-02    8.5079444e-02    9.7428346e-02    4.0055233e+01    1.2902808e+01                0         #dt_piso
  -1.3076564e+01              384    2.3357296e-05    4.6780323e-01    9.4307778e-02    1.0558354e-01    1.2090741e-01    5.0055313e+01    1.3269642e+01                0         #dt_mach
  -1.2964449e+01              385    1.8685837e-05    3.7166737e-01    7.5176051e-02    8.4165118e-02    9.6379552e-02    4.0055041e+01    1.2839352e+01                0         #dt_piso
  -1.2824497e+01              386    2.3325200e-05    4.5495055e-01    9.3300952e-02    1.0445824e-01    1.1961660e-01    5.0054987e+01    1.4926942e+01                0         #dt_mach
  -1.2796507e+01              387    4.6650400e-06    9.1575383e-02    1.8664113e-02    2.0896018e-02    2.3928351e-02    1.0006344e+01    3.0805577e+01                2         #dt_piso, 2*max_piso reached, max_iteration_pstar
  -1.2761519e+01              388    5.8313000e-06    1.1502637e-01    2.3302203e-02    2.6088813e-02    2.9874620e-02    1.2509302e+01    1.0283263e+01                0         #dt_grow
  -1.2717785e+01              389    7.2891250e-06    1.4355325e-01    2.9081282e-02    3.2559089e-02    3.7283695e-02    1.5640018e+01    1.0026285e+01                0         #dt_grow
  -1.2663116e+01              390    9.1114063e-06    1.7684315e-01    3.6278474e-02    4.0617146e-02    4.6510865e-02    1.9555878e+01    1.2937287e+01                0         #dt_grow
  -1.2594781e+01              391    1.1389258e-05    2.1949554e-01    4.5230473e-02    5.0639987e-02    5.7987786e-02    2.4455611e+01    1.3293750e+01                0         #dt_grow
  -1.2509361e+01              392    1.4236572e-05    2.6433169e-01    5.6340758e-02    6.3079397e-02    7.2231741e-02    3.0590216e+01    1.3192329e+01                0         #dt_grow
  -1.2402587e+01              393    1.7795715e-05    3.2393866e-01    7.0129983e-02    7.8518806e-02    8.9910235e-02    3.8264674e+01    1.6350136e+01                0         #dt_grow
  -1.2269119e+01              394    2.2244644e-05    4.0222562e-01    8.7195992e-02    9.7627131e-02    1.1178973e-01    4.7875022e+01    1.8637277e+01                0         #dt_grow
  -1.2162345e+01              395    1.7795715e-05    3.3420262e-01    6.9506113e-02    7.7821711e-02    8.9110401e-02    3.8314677e+01    1.8487214e+01                0         #dt_piso
  -1.2028877e+01              396    2.2244644e-05    4.1472567e-01    8.6429883e-02    9.6771141e-02    1.1080754e-01    4.7934795e+01    2.2013047e+01                0         #dt_grow
  -1.1958493e+01              397    1.1730684e-05    2.2570650e-01    4.5493416e-02    5.0936986e-02    5.8324893e-02    2.5277922e+01    2.3879902e+01                1         #dt_piso, recover_chem
  -1.1893576e+01              398    1.0819401e-05    2.6925903e-01    4.1863284e-02    4.6872832e-02    5.3670877e-02    2.3319847e+01    2.5490814e+01                1         #dt_grow, recover_chem
  -1.1828555e+01              399    1.0836862e-05    3.0131449e-01    4.1831439e-02    4.6976944e-02    5.3630050e-02    2.3364858e+01    2.6914713e+01                0         #dt_chem
  -1.1758243e+01              400    1.1718696e-05    3.5636910e-01    4.5226187e-02    5.0820948e-02    5.7982291e-02    2.5276392e+01    2.7252875e+01                0         #dt_chem
  -1.1681681e+01              401    1.2760322e-05    4.3358861e-01    4.9245875e-02    5.5336426e-02    6.3135737e-02    2.7537610e+01    3.2072418e+01                0         #dt_chem
  -1.1624575e+01              402    9.5175983e-06    3.4987617e-01    3.6726748e-02    4.1268249e-02    4.7085574e-02    2.0545027e+01    2.6545013e+01                1         #dt_chem, recover_chem
  -1.1565297e+01              403    9.8797761e-06    3.9563453e-01    3.8109367e-02    4.2821143e-02    4.8858163e-02    2.1334883e+01    2.5106546e+01                0         #dt_chem
  -1.1521486e+01              404    7.3017149e-06    3.1165097e-01    2.8155981e-02    3.1636796e-02    3.6097411e-02    1.5771078e+01    2.1021015e+01                1         #dt_chem, recover_chem
  -1.1467703e+01              405    8.9638758e-06    3.6391299e-01    3.4552595e-02    3.8823731e-02    4.4298199e-02    1.9367148e+01    1.9901924e+01                0         #dt_chem
  -1.1422931e+01              406    7.4619853e-06    2.9126197e-01    2.8758571e-02    3.2313173e-02    3.6869963e-02    1.6125198e+01    1.6606155e+01                1         #dt_chem, recover_chem
  -1.1374157e+01              407    8.1290087e-06    2.7681448e-01    3.1327731e-02    3.5199491e-02    4.0163758e-02    1.7570369e+01    1.3404615e+01                0         #dt_chem
  -1.1316798e+01              408    9.5599203e-06    3.2065005e-01    3.6841384e-02    4.1393987e-02    4.7232543e-02    2.0668932e+01    1.0035522e+01                0         #dt_chem
  -1.1255913e+01              409    1.0147404e-05    3.0510011e-01    3.9099147e-02    4.3930062e-02    5.0127111e-02    2.1946210e+01    7.8615596e+00                0         #dt_chem
  -1.1194489e+01              410    1.0237325e-05    2.7705516e-01    3.9431693e-02    4.4303006e-02    5.0553452e-02    2.2148046e+01    7.0104318e+00                0         #dt_chem
  -1.1131629e+01              411    1.0476753e-05    2.4797292e-01    4.0338732e-02    4.5321388e-02    5.1716324e-02    2.2674431e+01    5.7940052e+00                0         #dt_chem
  -1.1081047e+01              412    8.4303454e-06    1.7749247e-01    3.2452090e-02    3.6460122e-02    4.1605244e-02    1.8249784e+01    6.7082410e+00                1         #dt_chem, recover_chem
  -1.1025513e+01              413    9.2556433e-06    1.9475100e-01    3.4786950e-02    3.8951044e-02    4.4598654e-02    1.8416964e+01    5.9678218e+00                0         #dt_chem
  -1.0968592e+01              414    9.4868796e-06    1.6535611e-01    3.5609468e-02    3.9871943e-02    4.5653165e-02    1.8877376e+01    5.9377735e+00                0         #dt_chem
  -1.0899376e+01              415    1.1535883e-05    1.9234933e-01    4.3236352e-02    4.8411625e-02    5.5431220e-02    2.2959783e+01    6.3022850e+00                0         #dt_chem
  -1.0844004e+01              416    9.2287061e-06    1.5510424e-01    3.4556934e-02    3.8693109e-02    4.4303762e-02    1.8377614e+01    6.0660942e+00                0         #dt_piso
  -1.0802163e+01              417    6.9735126e-06    1.1453505e-01    2.6099406e-02    2.9223128e-02    3.3460777e-02    1.3891424e+01    5.8242266e+00                1         #dt_chem, recover_chem
  -1.0749862e+01              418    8.7168908e-06    1.2604669e-01    3.2603150e-02    3.6505089e-02    4.1798911e-02    1.7365631e+01    5.8965161e+00                0         #dt_grow
  -1.0708307e+01              419    6.9257161e-06    1.0594083e-01    2.5896442e-02    2.8995512e-02    3.3200567e-02    1.3801570e+01    5.6138518e+00                1         #dt_chem, recover_chem
  -1.0661650e+01              420    7.7761963e-06    1.2821991e-01    2.9069969e-02    3.2548562e-02    3.7269191e-02    1.5498649e+01    5.1906946e+00                0         #dt_chem
  -1.0613042e+01              421    8.1013863e-06    1.3822218e-01    3.0280668e-02    3.3903847e-02    3.8821369e-02    1.6153502e+01    4.9932244e+00                0         #dt_chem
  -1.0563708e+01              422    8.2223854e-06    1.0374209e-01    3.0729175e-02    3.4405708e-02    3.9396379e-02    1.6395062e+01    4.7577169e+00                0         #dt_chem
  -1.0513552e+01              423    8.3592562e-06    1.3924619e-01    3.1245840e-02    3.4983751e-02    4.0058769e-02    1.6673075e+01    4.4266803e+00                0         #dt_chem
  -1.0462299e+01              424    8.5422377e-06    1.0366038e-01    3.1932944e-02    3.5752675e-02    4.0939672e-02    1.7039628e+01    4.2274771e+00                0         #dt_chem
  -1.0420114e+01              425    7.0307998e-06    9.1804734e-02    2.6275914e-02    2.9418804e-02    3.3687069e-02    1.4027087e+01    3.8653264e+00                1         #dt_chem, recover_chem
  -1.0375967e+01              426    7.3577285e-06    1.1052007e-01    2.7492953e-02    3.0781161e-02    3.5247376e-02    1.4683042e+01    3.7494266e+00                0         #dt_chem
  -1.0330144e+01              427    7.6372453e-06    1.0073100e-01    2.8525989e-02    3.1937568e-02    3.6571781e-02    1.5244046e+01    2.8336675e+00                0         #dt_chem
  -1.0281628e+01              428    8.0859615e-06    1.0254363e-01    3.0173479e-02    3.3782043e-02    3.8683947e-02    1.6135911e+01    2.7190473e+00                0         #dt_chem
  -1.0220983e+01              429    1.0107452e-05    1.3145476e-01    3.7663051e-02    4.2167257e-02    4.8285963e-02    2.0165559e+01    2.5384042e+00                0         #dt_grow
  -1.0173267e+01              430    7.9526918e-06    1.0528619e-01    2.9599988e-02    3.3139892e-02    3.7948702e-02    1.5881621e+01    2.5826616e+00                1         #dt_chem, recover_chem
  -1.0113622e+01              431    9.9408647e-06    1.3529934e-01    3.6938960e-02    4.1356591e-02    4.7357641e-02    1.9839446e+01    1.9666464e+00                0         #dt_grow
  -1.0051177e+01              432    1.0407560e-05    1.4707567e-01    3.8598795e-02    4.3215057e-02    4.9485635e-02    2.0776002e+01    2.1792967e+00                0         #dt_chem
  -9.9808389e+00              433    1.1722979e-05    1.4509888e-01    4.3379392e-02    4.8567587e-02    5.5614605e-02    2.3399024e+01    1.9975798e+00                0         #dt_chem
  -9.9245686e+00              434    9.3783836e-06    1.1937492e-01    3.4641652e-02    3.8784930e-02    4.4412374e-02    1.8733302e+01    1.6596014e+00                0         #dt_piso
  -9.8542307e+00              435    1.1722979e-05    1.5756575e-01    4.3201985e-02    4.8369344e-02    5.5387160e-02    2.3407842e+01    1.8703191e+00                0         #dt_grow
  -9.7979604e+00              436    9.3783836e-06    1.1579550e-01    3.4498206e-02    3.8624656e-02    4.4228469e-02    1.8740643e+01    1.6755881e+00                0         #dt_piso
  -9.7276226e+00              437    1.1722979e-05    1.5151273e-01    4.3018871e-02    4.8164763e-02    5.5152399e-02    2.3418955e+01    1.5329556e+00                0         #dt_grow
  -9.6397002e+00              438    1.4653724e-05    1.8027703e-01    5.3611455e-02    6.0024843e-02    6.8732635e-02    2.9268045e+01    1.7074733e+00                0         #dt_grow
  -9.5693623e+00              439    1.1722979e-05    1.2370400e-01    4.2788655e-02    4.7907594e-02    5.4857249e-02    2.3434817e+01    1.6508665e+00                0         #dt_piso
  -9.4814400e+00              440    1.4653724e-05    1.5736609e-01    5.3327153e-02    5.9707269e-02    6.8368145e-02    2.9284084e+01    1.6876938e+00                0         #dt_grow
  -9.4111021e+00              441    1.1722979e-05    1.1271369e-01    4.2561729e-02    4.7654115e-02    5.4566319e-02    2.3448306e+01    1.4476008e+00                0         #dt_piso
  -9.3231798e+00              442    1.4653724e-05    1.4178306e-01    5.3045718e-02    5.9392916e-02    6.8007330e-02    2.9295581e+01    1.8663056e+00                0         #dt_grow
  -9.2528419e+00              443    1.1722979e-05    1.0487682e-01    4.2338440e-02    4.7404727e-02    5.4280051e-02    2.3465762e+01    1.5082099e+00                0         #dt_piso
  -9.1965716e+00              444    9.3783836e-06    8.7333298e-02    3.3808424e-02    3.7854170e-02    4.3344134e-02    1.8781873e+01    1.3738158e+00                0         #dt_piso
  -9.1262337e+00              445    1.1722979e-05    1.1023800e-01    4.2159867e-02    4.7205294e-02    5.4051112e-02    2.3463893e+01    1.2671452e+00                0         #dt_grow
  -9.0383114e+00              446    1.4653724e-05    1.3740842e-01    5.2541385e-02    5.8829661e-02    6.7360750e-02    2.9329456e+01    1.4507899e+00                0         #dt_grow
  -8.9679735e+00              447    1.1722979e-05    1.0956018e-01    4.1937301e-02    4.6956736e-02    5.3765771e-02    2.3489908e+01    1.3870676e+00                0         #dt_piso
  -8.8800511e+00              448    1.4653724e-05    1.3651273e-01    5.2267905e-02    5.8524262e-02    6.7010135e-02    3.1130549e+01    1.5218215e+00                0         #dt_grow
  -8.8097133e+00              449    1.1722979e-05    1.0911700e-01    4.1719036e-02    4.6712996e-02    5.3485943e-02    2.3507487e+01    1.4609201e+00                0         #dt_piso
  -8.7217909e+00              450    1.4653724e-05    1.3640935e-01    5.1994154e-02    5.8218559e-02    6.6659171e-02    2.9476208e+01    1.4332299e+00                0         #dt_grow
  -8.6514530e+00              451    1.1722979e-05    1.0921328e-01    4.1502971e-02    4.6471720e-02    5.3208937e-02    2.3522593e+01    1.4764493e+00                0         #dt_piso
  -8.5951827e+00              452    9.3783836e-06    8.7704734e-02    3.3141999e-02    3.7109956e-02    4.2489742e-02    1.8822441e+01    1.3009079e+00                0         #dt_piso
  -8.5248449e+00              453    1.1722979e-05    1.0977681e-01    4.1332542e-02    4.6281419e-02    5.2990439e-02    2.3516158e+01    1.2549078e+00                0         #dt_grow
  -8.4369225e+00              454    1.4653724e-05    1.3701298e-01    5.1514029e-02    5.7682438e-02    6.6043627e-02    2.9402941e+01    1.5024750e+00                0         #dt_grow
  -8.3665846e+00              455    1.1722979e-05    1.0943412e-01    4.1115813e-02    4.6039411e-02    5.2712581e-02    2.3549482e+01    1.4754989e+00                0         #dt_piso
  -8.2786623e+00              456    1.4653724e-05    1.3641902e-01    5.1244509e-02    5.7381490e-02    6.5698089e-02    3.1803664e+01    1.3913255e+00                0         #dt_grow
  -8.2083244e+00              457    1.1722979e-05    1.0885795e-01    4.0904342e-02    4.5803291e-02    5.2441464e-02    2.3553736e+01    1.2449744e+00                0         #dt_piso
  -8.1204021e+00              458    1.4653724e-05    1.3543581e-01    5.0982279e-02    5.7088702e-02    6.5361896e-02    2.9416305e+01    1.3803878e+00                0         #dt_grow
  -8.0500642e+00              459    1.1722979e-05    1.0786612e-01    4.0695916e-02    4.5570582e-02    5.2174251e-02    2.3571175e+01    1.3931329e+00                0         #dt_piso
  -7.9621419e+00              460    1.4653724e-05    1.3403366e-01    5.0722225e-02    5.6798345e-02    6.5028494e-02    2.9434229e+01    1.3260479e+00                0         #dt_grow
  -7.8522389e+00              461    1.8317155e-05    1.6648883e-01    6.3172973e-02    7.0741339e-02    8.0990991e-02    3.6806469e+01    1.6840875e+00                0         #dt_grow
  -7.7643166e+00              462    1.4653724e-05    1.3576019e-01    5.0405204e-02    5.6444398e-02    6.4622056e-02    2.9480060e+01    1.4781623e+00                0         #dt_piso
  -7.6939787e+00              463    1.1722979e-05    1.1040778e-01    4.0238158e-02    4.5059511e-02    5.1587382e-02    2.3594015e+01    1.4136209e+00                0         #dt_piso
  -7.6060564e+00              464    1.4653724e-05    1.4101812e-01    5.0154386e-02    5.6164394e-02    6.4300495e-02    2.9471911e+01    1.3157375e+00                0         #dt_grow
  -7.4961534e+00              465    1.8317155e-05    1.8104351e-01    6.2465261e-02    6.9951240e-02    8.0083668e-02    3.6844357e+01    1.5129158e+00                0         #dt_grow
  -7.4082311e+00              466    1.4653724e-05    1.4748265e-01    4.9842736e-02    5.5816464e-02    6.3900943e-02    2.9514104e+01    1.3104064e+00                0         #dt_piso
  -7.3378932e+00              467    1.1722979e-05    1.1963156e-01    3.9789274e-02    4.4558386e-02    5.1011889e-02    2.3618440e+01    1.4371276e+00                0         #dt_piso
  -7.2499708e+00              468    1.4653724e-05    1.5261591e-01    4.9597603e-02    5.5542822e-02    6.3586670e-02    2.9503797e+01    1.3338799e+00                0         #dt_grow
  -7.1400679e+00              469    1.8317155e-05    1.9550997e-01    6.1780247e-02    6.9186552e-02    7.9205445e-02    3.6889135e+01    1.5064933e+00                0         #dt_grow
  -7.0521456e+00              470    1.4653724e-05    1.5892380e-01    4.9299288e-02    5.5209824e-02    6.3204215e-02    2.9537899e+01    1.4112434e+00                0         #dt_piso
  -6.9818077e+00              471    1.1722979e-05    1.2877306e-01    3.9357117e-02    4.4075988e-02    5.0457842e-02    2.3640837e+01    1.2861881e+00                0         #dt_piso
  -6.8938853e+00              472    1.4653724e-05    1.6386019e-01    4.9061886e-02    5.4944837e-02    6.2899854e-02    2.9534161e+01    1.3272223e+00                0         #dt_grow
  -6.7839824e+00              473    1.8317155e-05    2.0932218e-01    6.1112391e-02    6.8441068e-02    7.8349219e-02    3.6919591e+01    1.5764937e+00                0         #dt_grow
  -6.6960601e+00              474    1.4653724e-05    1.7012190e-01    4.8772322e-02    5.4621626e-02    6.2528618e-02    2.9562386e+01    1.4497087e+00                0         #dt_piso
  -6.6257222e+00              475    1.1722979e-05    1.3787035e-01    3.8936903e-02    4.3606950e-02    4.9919107e-02    2.3661870e+01    1.1689253e+00                0         #dt_piso
  -6.5377998e+00              476    1.4653724e-05    1.7531804e-01    4.8538986e-02    5.4361188e-02    6.2229470e-02    2.9571778e+01    1.3057518e+00                0         #dt_grow
  -6.4278969e+00              477    1.8317155e-05    2.2242701e-01    6.0475093e-02    6.7729784e-02    7.7532170e-02    3.6956095e+01    1.5509486e+00                0         #dt_grow
  -6.3399746e+00              478    1.4653724e-05    1.5074764e-01    4.8262055e-02    5.4052124e-02    6.1874430e-02    2.9582379e+01    1.5415757e+00                0         #dt_piso
  -6.2300716e+00              479    1.8317155e-05    1.9035398e-01    6.0130319e-02    6.7345015e-02    7.7090153e-02    3.6963521e+01    1.4708016e+00                0         #dt_grow
  -6.1421493e+00              480    1.4653724e-05    1.5351896e-01    4.7987502e-02    5.3745725e-02    6.1522438e-02    2.9595750e+01    1.3954425e+00                0         #dt_piso
  -6.0322464e+00              481    1.8317155e-05    1.9675624e-01    5.9786014e-02    6.6960770e-02    7.6648736e-02    3.6991977e+01    1.5158119e+00                0         #dt_grow
  -5.9443240e+00              482    1.4653724e-05    1.3945243e-01    4.7716500e-02    5.3443302e-02    6.1175000e-02    2.9607318e+01    1.5486028e+00                0         #dt_piso
  -5.8344211e+00              483    1.8317155e-05    1.7826095e-01    5.9446762e-02    6.6582181e-02    7.6213797e-02    3.7003716e+01    1.5970097e+00                0         #dt_grow
  -5.6970424e+00              484    2.2896444e-05    2.0799088e-01    7.4009689e-02    8.2894298e-02    9.4884217e-02    4.6244352e+01    1.5792150e+00                0         #dt_grow
  -5.5871395e+00              485    1.8317155e-05    1.3959032e-01    5.9041972e-02    6.6130500e-02    7.5694836e-02    3.7013660e+01    1.5045431e+00                0         #dt_piso
  -5.4992171e+00              486    1.4653724e-05    1.1029952e-01    4.7126867e-02    5.2785364e-02    6.0419061e-02    2.9637521e+01    1.4493272e+00                0         #dt_piso
  -5.3893142e+00              487    1.8317155e-05    1.3570108e-01    5.8723888e-02    6.5775615e-02    7.5287036e-02    3.7035502e+01    1.4960356e+00                0         #dt_grow
  -5.2519355e+00              488    2.2896444e-05    1.6680352e-01    7.3112818e-02    8.1893627e-02    9.3734383e-02    4.6282288e+01    1.7463758e+00                0         #dt_grow
  -5.1420326e+00              489    1.8317155e-05    1.3144183e-01    5.8330049e-02    6.5336205e-02    7.4782115e-02    3.7053689e+01    1.4612229e+00                0         #dt_piso
  -5.0541103e+00              490    1.4653724e-05    1.0926053e-01    4.6560621e-02    5.2153626e-02    5.9693104e-02    2.9670715e+01    1.2883298e+00                0         #dt_piso
  -4.9442073e+00              491    1.8317155e-05    1.3677294e-01    5.8023441e-02    6.4994185e-02    7.4389026e-02    3.7070858e+01    1.3418305e+00                0         #dt_grow
  -4.8068287e+00              492    2.2896444e-05    1.6837867e-01    7.2264890e-02    8.0947779e-02    9.2647295e-02    4.6308937e+01    1.7042987e+00                0         #dt_grow
  -4.6969257e+00              493    1.8317155e-05    1.3236367e-01    5.7649974e-02    6.4577604e-02    7.3910223e-02    3.7087994e+01    1.4213996e+00                0         #dt_piso
  -4.5595471e+00              494    2.2896444e-05    1.6184004e-01    7.1793334e-02    8.0421768e-02    9.2042736e-02    4.6344994e+01    1.4729102e+00                0         #dt_grow
  -4.4496441e+00              495    1.8317155e-05    1.2671472e-01    5.7286828e-02    6.4172563e-02    7.3444651e-02    3.7102398e+01    1.4234207e+00                0         #dt_piso
  -4.3122655e+00              496    2.2896444e-05    1.5445792e-01    7.1343977e-02    7.9920588e-02    9.1466637e-02    4.9118786e+01    1.6091139e+00                0         #dt_grow
  -4.2023625e+00              497    1.8317155e-05    1.2050784e-01    5.6935231e-02    6.3780461e-02    7.2993886e-02    3.7117076e+01    1.5208862e+00                0         #dt_piso
  -4.0649839e+00              498    2.2896444e-05    1.4604793e-01    7.0915482e-02    7.9442779e-02    9.0917284e-02    4.6384940e+01    1.5449758e+00                0         #dt_grow
  -3.9550809e+00              499    1.8317155e-05    1.1360307e-01    5.6597577e-02    6.3403959e-02    7.2560996e-02    3.7570029e+01    1.4892790e+00                0         #dt_piso
  -3.8177023e+00              500    2.2896444e-05    1.3821417e-01    7.0462407e-02    7.8937409e-02    9.0336419e-02    4.6422601e+01    1.4448900e+00                0         #dt_grow
  -3.6697370e+00              501    2.4660880e-05    1.4463565e-01    7.5663158e-02    8.4765067e-02    9.7004049e-02    4.9977013e+01    2.1731541e+00                0         #dt_mach
  -3.5513648e+00              502    1.9728704e-05    1.1243422e-01    6.0358094e-02    6.7619783e-02    7.7382171e-02    4.0027497e+01    1.4101763e+00                0         #dt_piso
  -3.4035011e+00              503    2.4643939e-05    1.3895640e-01    7.5149132e-02    8.4191768e-02    9.6345041e-02    4.9968673e+01    1.7308125e+00                0         #dt_mach
  -3.2852102e+00              504    1.9715152e-05    1.0959190e-01    5.9970869e-02    6.7188017e-02    7.6885729e-02    4.0005203e+01    1.7000544e+00                0         #dt_piso
  -3.1373658e+00              505    2.4640734e-05    1.3825867e-01    7.4657026e-02    8.3643024e-02    9.5714136e-02    5.0015316e+01    1.4590943e+00                0         #dt_mach
  -2.9895667e+00              506    2.4633189e-05    1.3763893e-01    7.4424302e-02    8.3383673e-02    9.5415772e-02    5.1567355e+01    1.7095370e+00                0         #dt_mach
  -2.8713274e+00              507    1.9706551e-05    1.1047416e-01    5.9395508e-02    6.6546574e-02    7.6148087e-02    4.3079610e+01    1.6121438e+00                0         #dt_piso
  -2.7340939e+00              508    2.2872248e-05    1.2948713e-01    6.8837552e-02    7.7175239e-02    8.8253272e-02    4.6447342e+01    1.4151905e+00                0         #dt_mach
  -2.5863637e+00              509    2.4621698e-05    1.3746685e-01    7.4062216e-02    8.3039330e-02    9.4951559e-02    5.0012891e+01    1.5165458e+00                0         #dt_mach
  -2.4386716e+00              510    2.4615351e-05    1.3811760e-01    7.4138775e-02    8.3181893e-02    9.5049711e-02    4.9979443e+01    1.6335120e+00                0         #dt_mach
  -2.3205179e+00              511    1.9692281e-05    1.1090261e-01    5.9400085e-02    6.6646572e-02    7.6153955e-02    4.0008334e+01    1.6185651e+00                0         #dt_piso
  -2.1728566e+00              512    2.4610224e-05    1.3916405e-01    7.4252351e-02    8.3334755e-02    9.5195322e-02    4.9987118e+01    1.4385962e+00                0         #dt_mach
  -2.0251572e+00              513    2.4616566e-05    1.3654420e-01    7.4344858e-02    8.3447315e-02    9.5313921e-02    5.0019059e+01    1.4800544e+00                0         #dt_mach
  -1.8775140e+00              514    2.4607186e-05    1.3774172e-01    7.4423678e-02    8.3687425e-02    9.5414972e-02    4.9999556e+01    1.6163750e+00                0         #dt_mach
  -1.7298696e+00              515    2.4607405e-05    1.3913279e-01    7.4538188e-02    8.4250894e-02    9.5561780e-02    4.9999045e+01    1.4359694e+00                0         #dt_mach
  -1.5822224e+00              516    2.4607875e-05    1.4037193e-01    7.4851557e-02    8.4756246e-02    9.5963535e-02    5.0000427e+01    1.4352801e+00                0         #dt_mach
  -1.4345764e+00              517    2.4607665e-05    1.4114740e-01    7.5278860e-02    8.5303801e-02    9.6511359e-02    4.9999804e+01    1.4166596e+00                0         #dt_mach
  -1.2869298e+00              518    2.4607761e-05    1.4142587e-01    7.5591105e-02    8.5721796e-02    9.6911674e-02    5.0005910e+01    1.6185338e+00                0         #dt_mach
  -1.1393007e+00              519    2.4604853e-05    1.4144928e-01    7.5824228e-02    8.6190851e-02    9.7210548e-02    5.0024185e+01    1.4576843e+00                0         #dt_mach
  -9.9174294e-01              520    2.4592958e-05    1.4130170e-01    7.6271569e-02    8.6614726e-02    9.7784062e-02    4.9976314e+01    1.5097458e+00                0         #dt_mach
  -8.4411526e-01              521    2.4604613e-05    1.4104306e-01    1.1646063e-01    1.3052195e-01    1.4930850e-01    5.0953601e+01    1.6451855e+00                0         #dt_mach
  -6.9925045e-01              522    2.4144136e-05    1.3893606e-01    1.1399138e-01    1.2775665e-01    1.4614280e-01    5.0009944e+01    1.4409211e+00                0         #dt_mach
  -5.5441444e-01              523    2.4139335e-05    1.3972893e-01    7.6239167e-02    8.6584164e-02    9.7742522e-02    4.9054725e+01    1.4455078e+00                0         #dt_mach
  -4.0678747e-01              524    2.4604495e-05    1.4205263e-01    7.8029053e-02    8.8707820e-02    1.0003725e-01    4.9998704e+01    1.4312096e+00                0         #dt_mach
  -2.5915667e-01              525    2.4605133e-05    1.4176672e-01    7.8284994e-02    8.9090626e-02    1.0036538e-01    4.9998999e+01    1.5965326e+00                0         #dt_mach
  -1.1152292e-01              526    2.4605625e-05    1.4119684e-01    7.8523204e-02    8.9425316e-02    1.0067077e-01    5.0001382e+01    1.4381599e+00                0         #dt_mach
   3.6106750e-02              527    2.4604945e-05    1.4098546e-01    7.8783719e-02    8.9880557e-02    1.0100477e-01    5.0008704e+01    1.4884698e+00                0         #dt_mach
   1.8371073e-01              528    2.4600663e-05    1.4010341e-01    7.9044085e-02    9.0301688e-02    1.0133857e-01    4.9986551e+01    1.6390674e+00                0         #dt_mach
   3.3135442e-01              529    2.4607281e-05    1.3950177e-01    7.9243069e-02    9.0782769e-02    1.0159368e-01    4.9998511e+01    1.4534814e+00                0         #dt_mach
   4.7900250e-01              530    2.4608014e-05    1.3988610e-01    7.9443663e-02    9.1132948e-02    1.0185085e-01    4.9996350e+01    1.4803312e+00                0         #dt_mach
   6.2666137e-01              531    2.4609811e-05    1.4059557e-01    7.9705112e-02    9.1521477e-02    1.0218604e-01    4.9997949e+01    1.6304917e+00                0         #dt_mach
   7.7432629e-01              532    2.4610820e-05    1.4141005e-01    7.9984600e-02    9.1802651e-02    1.0254436e-01    4.9994638e+01    1.4202261e+00                0         #dt_mach
   9.2200705e-01              533    2.4613460e-05    1.4232750e-01    8.0725155e-02    9.2164346e-02    1.0349379e-01    4.9988715e+01    1.4350591e+00                0         #dt_mach
   1.0697211e+00              534    2.4619016e-05    1.4334914e-01    8.1366049e-02    9.2570555e-02    1.0431545e-01    4.9990726e+01    1.4032202e+00                0         #dt_mach
   1.2174626e+00              535    2.4623584e-05    1.4446533e-01    8.1856915e-02    9.2940795e-02    1.0494476e-01    4.9989509e+01    1.5854111e+00                0         #dt_mach
   1.3652352e+00              536    2.4628751e-05    1.3625654e-01    8.2310431e-02    9.3357625e-02    1.0552619e-01    4.9986761e+01    1.4167483e+00                0         #dt_mach
   1.5130468e+00              537    2.4635274e-05    1.3683876e-01    8.2679216e-02    9.3863732e-02    1.0599899e-01    4.9997232e+01    1.4616013e+00                0         #dt_mach
   1.6608666e+00              538    2.4636638e-05    1.4872337e-01    8.2946429e-02    9.4258084e-02    1.0634158e-01    4.9984331e+01    1.5798137e+00                0         #dt_mach
   1.8087328e+00              539    2.4644361e-05    1.4138946e-01    8.3128502e-02    9.4554196e-02    1.0657500e-01    4.9994808e+01    1.4325390e+00                0         #dt_mach
   1.9566143e+00              540    2.4646920e-05    1.4025743e-01    8.3317957e-02    9.4872997e-02    1.0681789e-01    4.9998864e+01    1.5378840e+00                0         #dt_mach
   2.1044992e+00              541    2.4647480e-05    1.4110757e-01    8.3502084e-02    9.5176197e-02    1.0705395e-01    5.4937290e+01    1.5539000e+00                0         #dt_mach
   2.2390935e+00              542    2.2432377e-05    1.2971390e-01    7.6075582e-02    8.6806466e-02    9.7532797e-02    4.9982457e+01    2.0507553e+00                0         #dt_mach
   2.3737350e+00              543    2.2440251e-05    1.5946857e-01    7.6346830e-02    8.7090728e-02    9.7880552e-02    4.9990637e+01    1.4904137e+00                0         #dt_mach
   2.5084017e+00              544    2.2444454e-05    1.3618058e-01    7.6767154e-02    8.7484189e-02    9.8419429e-02    4.9991288e+01    1.5770886e+00                0         #dt_mach
   2.6430919e+00              545    2.2448365e-05    1.3383693e-01    7.7143406e-02    8.7866757e-02    9.8901802e-02    4.9990110e+01    1.7837842e+00                0         #dt_mach
   2.7778087e+00              546    2.2452806e-05    1.3542592e-01    7.7443683e-02    8.8317462e-02    9.9286774e-02    4.9986881e+01    1.4826114e+00                0         #dt_mach
   2.9000000e+00              547    2.0365214e-05    1.3720985e-01    7.7725849e-02    8.8756067e-02    9.9648524e-02    4.9994376e+01    1.5271955e+00                0         #dt_inject
   3.0347674e+00              548    2.2461225e-05    1.8362344e-01    7.7967858e-02    8.9176658e-02    9.9958792e-02    4.9984532e+01    1.4674969e+00                0         #dt_mach
   3.1695764e+00              549    2.2468176e-05    1.5441991e-01    7.8237519e-02    8.9604575e-02    1.0030451e-01    4.9986855e+01    1.7630332e+00                0         #dt_mach
   3.3025227e+00              550    2.2157723e-05    4.4616040e-01    7.7307812e-02    8.8715757e-02    9.9112580e-02    4.9283365e+01    1.6664989e+00                0         #dt_spray
   3.3732500e+00              551    1.1787879e-05    5.4281106e-01    4.1218673e-02    4.7363661e-02    5.2844453e-02    2.6222657e+01    1.3188994e+00                0         #dt_spray
   3.4187708e+00              552    7.5867892e-06    5.9711614e-01    2.6462738e-02    3.0427118e-02    3.3926587e-02    1.6875301e+01    1.3547695e+00                0         #dt_spray
   3.4559015e+00              553    6.1884541e-06    6.1863530e-01    2.1600337e-02    2.4751015e-02    2.7692740e-02    1.3763095e+01    1.2700760e+00                0         #dt_spray
   3.4891977e+00              554    5.5493706e-06    6.4699506e-01    1.9382332e-02    2.2173051e-02    2.4849143e-02    1.2340561e+01    1.5222883e+00                0         #dt_spray
   3.5200747e+00              555    5.1461658e-06    6.7312741e-01    1.7965416e-02    2.0593975e-02    2.3032584e-02    1.1442994e+01    2.0054047e+00                0         #dt_spray
   3.5491484e+00              556    4.8456194e-06    7.0590439e-01    4.0488572e-02    4.5546698e-02    5.1908425e-02    1.9083094e+01    2.3261511e+00                0         #dt_spray
   3.5767330e+00              557    4.5974308e-06    7.0021274e-01    3.8373549e-02    4.3168112e-02    4.9196858e-02    1.8104967e+01    2.8261523e+00                0         #dt_spray
   3.6030475e+00              558    4.3857505e-06    7.3472532e-01    3.6475446e-02    4.1034741e-02    4.6763392e-02    1.7270535e+01    4.0248063e+00                0         #dt_spray
   3.6283177e+00              559    4.2117025e-06    7.3037398e-01    3.4822116e-02    3.9177671e-02    4.4643738e-02    1.6584701e+01    5.1139042e+00                0         #dt_spray
   3.6526390e+00              560    4.0535434e-06    7.3016315e-01    3.3264808e-02    3.7429162e-02    4.2647190e-02    1.5961157e+01    5.4233716e+00                0         #dt_spray
   3.6760856e+00              561    3.9077692e-06    7.4043196e-01    3.1805323e-02    3.5790808e-02    4.0776055e-02    1.5386159e+01    6.2345588e+00                0         #dt_spray
   3.6987483e+00              562    3.7771248e-06    7.3547928e-01    3.0446497e-02    3.4266031e-02    3.9033970e-02    1.4870922e+01    8.8573306e+00                0         #dt_spray
   3.7206957e+00              563    3.6578905e-06    7.3156706e-01    2.9189673e-02    3.2855907e-02    3.7422658e-02    1.4400590e+01    1.1318598e+01                0         #dt_spray
   3.7419725e+00              564    3.5461431e-06    7.5117833e-01    2.7986377e-02    3.1506124e-02    3.5879971e-02    1.3959756e+01    1.2109142e+01                0         #dt_spray
   3.7626822e+00              565    3.4516121e-06    7.5984729e-01    2.6937216e-02    3.0329552e-02    3.4534893e-02    1.3586965e+01    1.5266002e+01                0         #dt_spray
   3.7828864e+00              566    3.3673576e-06    7.7006975e-01    2.5975188e-02    2.9250953e-02    3.3301523e-02    1.3254793e+01    1.4517833e+01                0         #dt_spray
   3.8025347e+00              567    3.2747291e-06    7.7619231e-01    2.4976555e-02    2.8130691e-02    3.2021225e-02    1.2889806e+01    1.5222844e+01                0         #dt_spray
   3.8217888e+00              568    3.2090162e-06    7.8853271e-01    2.4204664e-02    2.7265482e-02    3.1031621e-02    1.2630742e+01    1.7463747e+01                0         #dt_spray
   3.8406231e+00              569    3.1390515e-06    7.7583396e-01    2.3412915e-02    2.6377757e-02    3.0016558e-02    1.2354525e+01    1.9338240e+01                0         #dt_spray
   3.8590237e+00              570    3.0667517e-06    7.7433623e-01    2.2622567e-02    2.5491294e-02    2.9003291e-02    1.2069319e+01    2.3618110e+01                0         #dt_spray
   3.8770814e+00              571    3.0096282e-06    7.7882706e-01    2.1958646e-02    2.4747080e-02    2.8152110e-02    1.1843694e+01    2.3353101e+01                0         #dt_spray
   3.8948079e+00              572    2.9544208e-06    7.7049770e-01    2.1320862e-02    2.4032113e-02    2.7334438e-02    1.1625806e+01    2.8402362e+01                0         #dt_spray
   3.9121646e+00              573    2.8927831e-06    7.5848957e-01    2.0639597e-02    2.3268091e-02    2.6461022e-02    1.1382615e+01    2.7682994e+01                0         #dt_spray
   3.9291646e+00              574    2.8333263e-06    7.6677322e-01    1.9997187e-02    2.2547474e-02    2.5637420e-02    1.1148095e+01    2.6291780e+01                0         #dt_spray
   3.9459296e+00              575    2.7941588e-06    7.7452447e-01    1.9503357e-02    2.1994265e-02    2.5004304e-02    1.0993663e+01    2.9023896e+01                0         #dt_spray
   3.9624278e+00              576    2.7497090e-06    7.7773988e-01    1.8982905e-02    2.1410873e-02    2.4337058e-02    1.0818350e+01    2.9293457e+01                0         #dt_spray
   3.9785863e+00              577    2.6930881e-06    7.7115666e-01    1.8386181e-02    2.0741358e-02    2.3572027e-02    1.0594932e+01    3.5190189e+01                0         #dt_spray
   3.9944384e+00              578    2.6420024e-06    7.6865713e-01    1.7837790e-02    2.0126157e-02    2.2868962e-02    1.0393573e+01    3.9433889e+01                0         #dt_spray
   4.0100224e+00              579    2.5973392e-06    7.7726330e-01    1.7336335e-02    1.9563885e-02    2.2226071e-02    1.0217193e+01    4.0200426e+01                0         #dt_spray
   4.0253240e+00              580    2.5502629e-06    7.6644629e-01    1.6827564e-02    1.8993168e-02    2.1573801e-02    1.0031600e+01    4.4786919e+01                0         #dt_spray
   4.0403698e+00              581    2.5076436e-06    7.7943497e-01    1.6358017e-02    1.8466540e-02    2.0971816e-02    9.8635809e+00    4.1030055e+01                0         #dt_spray
   4.0551816e+00              582    2.4686331e-06    7.8192675e-01    1.5917720e-02    1.7972864e-02    2.0407334e-02    9.7095386e+00    3.9788832e+01                0         #dt_spray
   4.0697709e+00              583    2.4315409e-06    7.6472066e-01    1.5500634e-02    1.7505176e-02    1.9872608e-02    9.5632466e+00    4.2026386e+01                0         #dt_spray
   4.0841201e+00              584    2.3915454e-06    7.7881517e-01    1.5073047e-02    1.7025473e-02    1.9324419e-02    9.4056688e+00    4.0728104e+01                0         #dt_spray
   4.0982830e+00              585    2.3604680e-06    7.7756898e-01    1.4711695e-02    1.6620421e-02    1.8861148e-02    9.2829226e+00    4.7752024e+01                0         #dt_spray
   4.1122168e+00              586    2.3223091e-06    7.6464851e-01    1.4315116e-02    1.6175377e-02    1.8352713e-02    9.1325538e+00    5.3780049e+01                0         #dt_spray
   4.1259603e+00              587    2.2905753e-06    7.6093808e-01    1.3960758e-02    1.5778003e-02    1.7898408e-02    9.0073715e+00    5.1751729e+01                0         #dt_spray
   4.1395241e+00              588    2.2606402e-06    7.6214464e-01    1.3625073e-02    1.5401584e-02    1.7468042e-02    8.8892787e+00    5.5408721e+01                0         #dt_spray
   4.1529180e+00              589    2.2323219e-06    7.6657320e-01    1.3306190e-02    1.5044041e-02    1.7059218e-02    8.7774214e+00    5.2574119e+01                0         #dt_spray
   4.1661332e+00              590    2.2025317e-06    7.6530021e-01    1.2985174e-02    1.4683965e-02    1.6647659e-02    8.6597213e+00    4.5614626e+01                0         #dt_spray
   4.1791727e+00              591    2.1732395e-06    7.7036147e-01    1.2680777e-02    1.4342399e-02    1.6257406e-02    8.5440854e+00    4.6978203e+01                0         #dt_spray
   4.1920594e+00              592    2.1477912e-06    7.8010058e-01    1.2409922e-02    1.4038528e-02    1.5910156e-02    8.4436991e+00    4.6610519e+01                0         #dt_spray
   4.2047671e+00              593    2.1179487e-06    7.7025028e-01    1.2121571e-02    1.3714729e-02    1.5540476e-02    8.3259509e+00    4.5612174e+01                0         #dt_spray
   4.2173313e+00              594    2.0940307e-06    7.8090314e-01    1.1873018e-02    1.3435822e-02    1.5221818e-02    8.2316314e+00    5.5275924e+01                0         #dt_spray
   4.2297739e+00              595    2.0737665e-06    7.7530216e-01    1.1649823e-02    1.3185486e-02    1.4935670e-02    8.1518015e+00    5.7089000e+01                0         #dt_spray
   4.2420671e+00              596    2.0488751e-06    7.8550177e-01    1.1405987e-02    1.2911663e-02    1.4623060e-02    8.0539151e+00    5.3411759e+01                0         #dt_spray
   4.2542240e+00              597    2.0261411e-06    7.9027750e-01    1.1180020e-02    1.2658008e-02    1.4333359e-02    7.9640384e+00    6.1677514e+01                0         #dt_spray
   4.2662753e+00              598    2.0085460e-06    7.9221773e-01    1.0985322e-02    1.2439685e-02    1.4083747e-02    7.8944243e+00    5.5654931e+01                0         #dt_spray
   4.2781663e+00              599    1.9818327e-06    7.8291491e-01    1.0744740e-02    1.2169291e-02    1.3775307e-02    7.7892072e+00    4.8860116e+01                0         #dt_spray
   4.2899158e+00              600    1.9582622e-06    7.8381882e-01    1.0524390e-02    1.1921732e-02    1.3492808e-02    7.6964037e+00    4.8043683e+01                0         #dt_spray
   4.3015631e+00              601    1.9412156e-06    7.8193852e-01    1.0339512e-02    1.1714354e-02    1.3255784e-02    7.6291523e+00    4.7147032e+01                0         #dt_spray
   4.3131027e+00              602    1.9232559e-06    7.7614914e-01    1.0148015e-02    1.1499526e-02    1.3010275e-02    7.5582782e+00    4.3730060e+01                0         #dt_spray
   4.3245271e+00              603    1.9040753e-06    7.8184368e-01    9.9505063e-03    1.1277858e-02    1.2757059e-02    7.4826683e+00    5.4667285e+01                0         #dt_spray
   4.3358243e+00              604    1.8828583e-06    7.7382392e-01    9.7431008e-03    1.1044948e-02    1.2491155e-02    7.3991498e+00    5.8500078e+01                0         #dt_spray
   4.3470180e+00              605    1.8656274e-06    7.7214772e-01    9.5577512e-03    1.0836973e-02    1.2253527e-02    7.3316159e+00    5.1181304e+01                0         #dt_spray
   4.3581089e+00              606    1.8484794e-06    7.6911283e-01    9.3732320e-03    1.0629911e-02    1.2016964e-02    7.2644900e+00    5.9829006e+01                0         #dt_spray
   4.3690942e+00              607    1.8308855e-06    7.7716339e-01    9.1855034e-03    1.0419203e-02    1.1776286e-02    7.1957806e+00    5.8746176e+01                0         #dt_spray
   4.3799880e+00              608    1.8156277e-06    7.7639159e-01    9.0079819e-03    1.0220104e-02    1.1548695e-02    7.1363055e+00    4.8826018e+01                0         #dt_spray
   4.3907997e+00              609    1.8019519e-06    7.7487263e-01    8.8374210e-03    1.0028894e-02    1.1330027e-02    7.0832351e+00    5.0191576e+01                0         #dt_spray
   4.4015126e+00              610    1.7854937e-06    7.8590571e-01    8.6521957e-03    9.8210669e-03    1.1092559e-02    7.0192354e+00    4.6590637e+01                0         #dt_spray
   4.4121508e+00              611    1.7730321e-06    7.9006197e-01    8.4878664e-03    9.6369197e-03    1.0881880e-02    6.9709854e+00    3.3562875e+01                0         #dt_spray
   4.4226839e+00              612    1.7555138e-06    7.9405416e-01    8.3056454e-03    9.4322969e-03    1.0648263e-02    6.9029524e+00    2.7539146e+01                0         #dt_spray
   4.4331366e+00              613    1.7421074e-06    7.9920826e-01    8.1480807e-03    9.2555957e-03    1.0446257e-02    6.8507066e+00    2.5004117e+01                0         #dt_spray
   4.4434979e+00              614    1.7268923e-06    7.8487759e-01    7.9872823e-03    9.0751064e-03    1.0240105e-02    6.7912924e+00    2.3764073e+01                0         #dt_spray
   4.4537764e+00              615    1.7130878e-06    7.7047880e-01    7.8395247e-03    8.9093083e-03    1.0050673e-02    6.7370656e+00    2.3044914e+01                0         #dt_spray
   4.4639716e+00              616    1.6991867e-06    7.6863198e-01    7.6970978e-03    8.7494742e-03    9.8680741e-03    6.6821312e+00    2.1846488e+01                0         #dt_spray
   4.4741009e+00              617    1.6882275e-06    7.7144107e-01    7.5727665e-03    8.6101106e-03    9.7086750e-03    6.6386691e+00    2.1655967e+01                0         #dt_spray
   4.4841431e+00              618    1.6736956e-06    7.6988726e-01    7.4366643e-03    8.4572939e-03    9.5341850e-03    6.5808560e+00    2.5295466e+01                0         #dt_spray
   4.4941162e+00              619    1.6621814e-06    7.9441559e-01    7.3175508e-03    8.3237181e-03    9.3814753e-03    6.5348188e+00    2.2657022e+01                0         #dt_spray
   4.5040301e+00              620    1.6523109e-06    7.9061604e-01    7.2092321e-03    8.2023321e-03    9.2426053e-03    6.4952717e+00    2.2260715e+01                0         #dt_spray
   4.5139302e+00              621    1.6500186e-06    7.9035147e-01    7.1366046e-03    8.1215177e-03    9.1494930e-03    6.4852236e+00    2.4649557e+01                0         #dt_spray
   4.5238264e+00              622    1.6493652e-06    7.8219986e-01    7.0707133e-03    8.0483961e-03    9.0650170e-03    6.4814724e+00    2.2243860e+01                0         #dt_spray
   4.5337220e+00              623    1.6492698e-06    7.8510304e-01    7.0067045e-03    7.9774060e-03    8.9829545e-03    6.4801466e+00    2.6345418e+01                0         #dt_spray
   4.5436163e+00              624    1.6490493e-06    7.8832360e-01    1.3865732e-02    1.5566690e-02    1.7776579e-02    6.4784423e+00    3.0767960e+01                0         #dt_spray
   4.5535088e+00              625    1.6487574e-06    7.9303188e-01    1.3844306e-02    1.5542835e-02    1.7749110e-02    6.4765682e+00    2.6417107e+01                0         #dt_spray
   4.5634077e+00              626    1.6498140e-06    7.9563048e-01    1.3849722e-02    1.5548983e-02    1.7756054e-02    6.4802327e+00    3.0503391e+01                0         #dt_spray
   4.5733044e+00              627    1.6494519e-06    7.9783288e-01    1.3848980e-02    1.5548152e-02    1.7755103e-02    6.4785413e+00    3.1914117e+01                0         #dt_spray
   4.5832098e+00              628    1.6508999e-06    7.9586408e-01    1.3865817e-02    1.5567029e-02    1.7776689e-02    6.4838228e+00    2.2644831e+01                0         #dt_spray
   4.5931046e+00              629    1.6491304e-06    7.9308288e-01    1.3855818e-02    1.5555776e-02    1.7763870e-02    6.4765992e+00    2.4411792e+01                0         #dt_spray
   4.6030020e+00              630    1.6495613e-06    8.0425641e-01    1.3863129e-02    1.5563966e-02    1.7773243e-02    6.4780544e+00    2.2746935e+01                0         #dt_spray
   4.6128939e+00              631    1.6486472e-06    8.0503718e-01    1.3859248e-02    1.5559581e-02    1.7768266e-02    6.4742971e+00    2.2203586e+01                0         #dt_spray
   4.6227891e+00              632    1.6492088e-06    7.8545696e-01    1.3868865e-02    1.5570334e-02    1.7780596e-02    6.4763950e+00    2.7740699e+01                0         #dt_spray
   4.6326855e+00              633    1.6494049e-06    7.8833877e-01    1.3249411e-02    1.4883485e-02    1.6986424e-02    6.4771076e+00    2.4688584e+01                0         #dt_spray
   4.6425853e+00              634    1.6499691e-06    7.9454589e-01    1.3245132e-02    1.4878774e-02    1.6980938e-02    6.4794100e+00    2.9930496e+01                0         #dt_spray
   4.6524870e+00              635    1.6502710e-06    8.0692591e-01    1.3245171e-02    1.4878823e-02    1.6980989e-02    6.4808875e+00    3.4567879e+01                0         #dt_spray
   4.6623898e+00              636    1.6504640e-06    7.8749614e-01    1.3245664e-02    1.4879361e-02    1.6981620e-02    6.4819554e+00    2.4707844e+01                0         #dt_spray
   4.6722759e+00              637    1.6476941e-06    7.8307577e-01    1.3222296e-02    1.4853097e-02    1.6951661e-02    6.4710285e+00    2.5605107e+01                0         #dt_spray
   4.6821728e+00              638    1.6494734e-06    7.8226928e-01    1.3233758e-02    1.4865953e-02    1.6966356e-02    6.4780349e+00    2.0018678e+01                0         #dt_spray
   4.6920725e+00              639    1.6499517e-06    7.8119985e-01    1.3233197e-02    1.4865317e-02    1.6965638e-02    6.4797880e+00    2.0296493e+01                0         #dt_spray
   4.7019627e+00              640    1.6483738e-06    7.8970728e-01    1.3217013e-02    1.4847131e-02    1.6944889e-02    6.4734946e+00    2.1851578e+01                0         #dt_spray
   4.7118744e+00              641    1.6519471e-06    7.8195375e-01    1.3245828e-02    1.4879481e-02    1.6981830e-02    6.4877708e+00    2.1507303e+01                0         #dt_spray
   4.7217725e+00              642    1.6496843e-06    7.8698254e-01    1.3232055e-02    1.4863971e-02    1.6964173e-02    6.4793221e+00    2.4230636e+01                0         #dt_spray
   4.7316730e+00              643    1.6500875e-06    7.8816273e-01    1.3242263e-02    1.4875365e-02    1.6977260e-02    6.4811502e+00    2.4679655e+01                0         #dt_spray
   4.7415776e+00              644    1.6507549e-06    7.8809035e-01    1.3256005e-02    1.4890700e-02    1.6994878e-02    6.4840194e+00    2.4831856e+01                0         #dt_spray
   4.7515055e+00              645    1.6546611e-06    7.9555566e-01    1.3297104e-02    1.4936755e-02    1.7047570e-02    6.4996242e+00    2.6455152e+01                0         #dt_spray
   4.7614265e+00              646    1.6535010e-06    7.9496289e-01    1.3298588e-02    1.4938286e-02    1.7049471e-02    6.4952608e+00    2.4618557e+01                0         #dt_spray
   4.7713288e+00              647    1.6503797e-06    7.9355697e-01    1.3284592e-02    1.4922412e-02    1.7031529e-02    6.4831032e+00    2.6474439e+01                0         #dt_spray
   4.7812416e+00              648    1.6521266e-06    8.0187775e-01    1.3310085e-02    1.4950882e-02    1.7064212e-02    6.4900508e+00    2.6399730e+01                0         #dt_spray
   4.7911410e+00              649    1.6499111e-06    8.0229914e-01    1.3304986e-02    1.4944976e-02    1.7057674e-02    6.4816272e+00    2.9111515e+01                0         #dt_spray
   4.8010463e+00              650    1.6508689e-06    8.1907752e-01    1.3326220e-02    1.4968642e-02    1.7084897e-02    6.4855328e+00    3.4160813e+01                0         #dt_spray
   4.8109499e+00              651    1.6506152e-06    7.8741298e-01    1.3337995e-02    1.4981684e-02    1.7099993e-02    6.4844021e+00    3.1823300e+01                0         #dt_spray
   4.8208445e+00              652    1.6490867e-06    7.8440908e-01    1.3339831e-02    1.4983567e-02    1.7102348e-02    6.4779431e+00    3.4193953e+01                0         #dt_spray
   4.8307440e+00              653    1.6499167e-06    8.0177540e-01    1.3362053e-02    1.5008347e-02    1.7130837e-02    6.4808799e+00    3.4358175e+01                0         #dt_spray
   4.8406447e+00              654    1.6501202e-06    8.1540425e-01    1.3380806e-02    1.5029232e-02    1.7154880e-02    6.4813319e+00    3.3926537e+01                0         #dt_spray
   4.8505368e+00              655    1.6486835e-06    8.0860965e-01    1.3387226e-02    1.5036264e-02    1.7163111e-02    6.4750204e+00    3.4963808e+01                0         #dt_spray
   4.8604317e+00              656    1.6491473e-06    7.9845223e-01    1.3408946e-02    1.5060478e-02    1.7190956e-02    6.4762227e+00    3.3373523e+01                0         #dt_spray
   4.8703077e+00              657    1.6459994e-06    7.9399500e-01    1.3400799e-02    1.5051146e-02    1.7180512e-02    6.4632072e+00    3.7954817e+01                0         #dt_spray
   4.8801992e+00              658    1.6485939e-06    7.8553060e-01    1.3438217e-02    1.5092988e-02    1.7228483e-02    6.4727767e+00    3.6029697e+01                0         #dt_spray
   4.8900999e+00              659    1.6501144e-06    7.7907681e-01    1.3465658e-02    1.5123625e-02    1.7263664e-02    6.4782604e+00    3.4206407e+01                0         #dt_spray
   4.9000163e+00              660    1.6527388e-06    7.8771992e-01    1.3501399e-02    1.5163586e-02    1.7309486e-02    6.4880055e+00    3.5323335e+01                0         #dt_spray
   4.9099234e+00              661    1.6511748e-06    7.7761920e-01    1.3502967e-02    1.5165174e-02    1.7311496e-02    6.4813453e+00    3.3294195e+01                0         #dt_spray
   4.9198321e+00              662    1.6514546e-06    7.7860824e-01    1.3520312e-02    1.5184489e-02    1.7333734e-02    6.4821281e+00    3.6791280e+01                0         #dt_spray
   4.9297404e+00              663    1.6513874e-06    7.8275665e-01    1.3535249e-02    1.5201102e-02    1.7352883e-02    6.4816582e+00    3.8041920e+01                0         #dt_spray
   4.9396442e+00              664    1.6506178e-06    7.7439448e-01    1.3544605e-02    1.5211446e-02    1.7364879e-02    6.4783727e+00    3.9484152e+01                0         #dt_spray
   4.9495490e+00              665    1.6508054e-06    7.7278110e-01    1.3561107e-02    1.5229808e-02    1.7386035e-02    6.4788451e+00    4.4974098e+01                0         #dt_spray
   4.9594511e+00              666    1.6503462e-06    7.6580747e-01    1.3571835e-02    1.5241683e-02    1.7399788e-02    6.4767208e+00    4.2309461e+01                0         #dt_spray
   4.9693458e+00              667    1.6491147e-06    7.9622493e-01    1.3575903e-02    1.5246077e-02    1.7405004e-02    6.4715034e+00    4.7273886e+01                0         #dt_spray
   4.9792410e+00              668    1.6492042e-06    7.9679489e-01    1.3590581e-02    1.5262389e-02    1.7423822e-02    6.4716673e+00    4.8309988e+01                0         #dt_spray
   4.9891313e+00              669    1.6483835e-06    7.8079562e-01    1.3597461e-02    1.5269947e-02    1.7432643e-02    6.4684781e+00    4.0531914e+01                0         #dt_spray
   4.9990300e+00              670    1.6497832e-06    7.7870291e-01    1.3622354e-02    1.5297738e-02    1.7464557e-02    6.4738329e+00    4.6191609e+01                0         #dt_spray
   5.0089158e+00              671    1.6476328e-06    7.7700423e-01    1.3617820e-02    1.5292488e-02    1.7458743e-02    6.4655923e+00    3.8707701e+01                0         #dt_spray
   5.0188161e+00              672    1.6500479e-06    7.7836860e-01    1.3650706e-02    1.5329267e-02    1.7500905e-02    6.4755153e+00    4.0719164e+01                0         #dt_spray
   5.0287079e+00              673    1.6486355e-06    7.8711484e-01    1.3650763e-02    1.5329180e-02    1.7500978e-02    6.4701630e+00    3.5785684e+01                0         #dt_spray
   5.0386098e+00              674    1.6503230e-06    8.0736535e-01    1.3675540e-02    1.5356858e-02    1.7532744e-02    6.4770069e+00    3.6025231e+01                0         #dt_spray
   5.0485381e+00              675    1.6547157e-06    8.0193687e-01    1.3721931e-02    1.5408810e-02    1.7592219e-02    6.4945698e+00    3.8854974e+01                0         #dt_spray
   5.0584372e+00              676    1.6498410e-06    7.9489017e-01    1.3690806e-02    1.5373726e-02    1.7552316e-02    6.4755619e+00    4.0219982e+01                0         #dt_spray
   5.0683387e+00              677    1.6502630e-06    7.8548893e-01    1.3703448e-02    1.5387790e-02    1.7568524e-02    6.4774101e+00    4.4377820e+01                0         #dt_spray
   5.0782541e+00              678    1.6525687e-06    8.1106051e-01    1.3731674e-02    1.5419356e-02    1.7604710e-02    6.4868385e+00    4.2416605e+01                0         #dt_spray
   5.0881643e+00              679    1.6516973e-06    8.1712938e-01    1.3733913e-02    1.5421745e-02    1.7607580e-02    6.4838880e+00    3.0382356e+01                0         #dt_spray
   5.0980565e+00              680    1.6486952e-06    8.2148361e-01    1.3718573e-02    1.5404398e-02    1.7587914e-02    6.4724164e+00    3.2389457e+01                0         #dt_spray
   5.1079625e+00              681    1.6510070e-06    8.0943851e-01    1.3747513e-02    1.5436771e-02    1.7625016e-02    6.4815665e+00    3.1999143e+01                0         #dt_spray
   5.1178625e+00              682    1.6500008e-06    8.0567108e-01    1.3748666e-02    1.5437943e-02    1.7626495e-02    6.4777245e+00    3.1919350e+01                0         #dt_spray
   5.1277676e+00              683    1.6508379e-06    8.0120941e-01    1.3765347e-02    1.5456553e-02    1.7647881e-02    6.4811686e+00    3.3575161e+01                0         #dt_spray
   5.1376595e+00              684    1.6486617e-06    8.5169143e-01    1.3757007e-02    1.5447070e-02    1.7637189e-02    6.4729272e+00    3.4000593e+01                0         #dt_spray
   5.1475622e+00              685    1.6504472e-06    7.9615403e-01    1.3781720e-02    1.5474700e-02    1.7668872e-02    6.4801582e+00    3.5242888e+01                0         #dt_spray
   5.1574648e+00              686    1.6504357e-06    7.9857783e-01    1.3791234e-02    1.5485268e-02    1.7681070e-02    6.4803810e+00    3.4984672e+01                0         #dt_spray
   5.1673461e+00              687    1.6468786e-06    7.8676452e-01    1.3771043e-02    1.5462487e-02    1.7655183e-02    6.4664910e+00    3.6013165e+01                0         #dt_spray
   5.1772377e+00              688    1.6485954e-06    7.9534126e-01    1.3794475e-02    1.5488692e-02    1.7685225e-02    6.4731703e+00    3.2929849e+01                0         #dt_spray
   5.1871308e+00              689    1.6488506e-06    8.2033270e-01    1.3805402e-02    1.5500858e-02    1.7699233e-02    6.4739733e+00    3.5099660e+01                0         #dt_spray
   5.1970249e+00              690    1.6490231e-06    7.8019597e-01    1.3815413e-02    1.5512000e-02    1.7712068e-02    6.4744619e+00    3.2724520e+01                0         #dt_spray
   5.2069268e+00              691    1.6503069e-06    9.0443880e-01    1.3834628e-02    1.5533476e-02    1.7736702e-02    6.4793970e+00    3.9255428e+01                0         #dt_spray
   5.2168333e+00              692    1.6510909e-06    8.5649065e-01    1.3849651e-02    1.5550246e-02    1.7755962e-02    6.4822591e+00    2.6653525e+01                0         #dt_spray
   5.2267315e+00              693    1.6497062e-06    7.9234941e-01    1.3846642e-02    1.5546771e-02    1.7752105e-02    6.4766483e+00    1.9948516e+01                0         #dt_spray
   5.2366302e+00              694    1.6497798e-06    8.1658105e-01    1.3856080e-02    1.5557272e-02    1.7764205e-02    6.4765601e+00    1.8649573e+01                0         #dt_spray
   5.2465279e+00              695    1.6496115e-06    9.2860180e-01    1.3863483e-02    1.5565486e-02    1.7773696e-02    6.4756047e+00    1.7343387e+01                0         #dt_spray
   5.2564166e+00              696    1.6481166e-06    8.5177434e-01    1.3859696e-02    1.5561135e-02    1.7768842e-02    6.4695782e+00    1.6413763e+01                0         #dt_spray
   5.2663278e+00              697    1.6518693e-06    8.3048276e-01    1.3900114e-02    1.5606413e-02    1.7820659e-02    6.4841166e+00    1.6814815e+01                0         #dt_spray
   5.2762229e+00              698    1.6491740e-06    8.3509792e-01    1.3886367e-02    1.5590876e-02    1.7803034e-02    6.4732276e+00    1.6669958e+01                0         #dt_spray
   5.2861319e+00              699    1.6514991e-06    9.0055657e-01    1.3914914e-02    1.5622824e-02    1.7839633e-02    6.4821012e+00    1.6845192e+01                0         #dt_spray
   5.2960469e+00              700    1.6525064e-06    8.4132158e-01    1.3932269e-02    1.5642204e-02    1.7861883e-02    6.4858112e+00    1.6514953e+01                0         #dt_spray
   5.3059508e+00              701    1.6506547e-06    7.9033840e-01    1.3925370e-02    1.5634355e-02    1.7853039e-02    6.4784717e+00    1.7274561e+01                0         #dt_spray
   5.3158483e+00              702    1.6495855e-06    9.6296859e-01    1.3924775e-02    1.5633584e-02    1.7852275e-02    6.4743897e+00    1.6493121e+01                0         #dt_spray
   5.3257670e+00              703    1.6531151e-06    7.8854273e-01    1.3962887e-02    1.5676278e-02    1.7901137e-02    6.4883630e+00    1.6340961e+01                0         #dt_spray
   5.3356722e+00              704    1.6508637e-06    8.6968911e-01    1.3951898e-02    1.5663835e-02    1.7887049e-02    6.4794919e+00    1.6544315e+01                0         #dt_spray
   5.3455728e+00              705    1.6500924e-06    8.0625685e-01    1.3952944e-02    1.5664906e-02    1.7888390e-02    6.4762950e+00    1.6699999e+01                0         #dt_spray
   5.3554777e+00              706    1.6508208e-06    7.9889007e-01    1.3966432e-02    1.5679948e-02    1.7905681e-02    6.4791346e+00    1.6383989e+01                0         #dt_spray
   5.3653785e+00              707    1.6501327e-06    7.8824164e-01    1.3967908e-02    1.5681510e-02    1.7907574e-02    6.4766217e+00    1.6769567e+01                0         #dt_spray
   5.3752817e+00              708    1.6505371e-06    7.8042977e-01    1.3978588e-02    1.5693410e-02    1.7921267e-02    6.4786567e+00    1.6656493e+01                0         #dt_spray
   5.3851604e+00              709    1.6464476e-06    9.5652718e-01    1.3950995e-02    1.5662346e-02    1.7885891e-02    6.4630440e+00    1.6696407e+01                0         #dt_spray
   5.3950391e+00              710    1.6464597e-06    8.8247974e-01    1.3957607e-02    1.5669689e-02    1.7894368e-02    6.4633084e+00    1.6721779e+01                0         #dt_spray
   5.4049367e+00              711    1.6495942e-06    7.9460200e-01    1.3989678e-02    1.5705619e-02    1.7935484e-02    6.4759144e+00    1.6892812e+01                0         #dt_spray
   5.4148481e+00              712    1.6518933e-06    8.3416595e-01    1.4013725e-02    1.5732546e-02    1.7966315e-02    6.4851111e+00    1.6699321e+01                0         #dt_spray
   5.4247497e+00              713    1.6502650e-06    8.6497058e-01    1.4003375e-02    1.5720859e-02    1.7953045e-02    6.4788972e+00    1.6438017e+01                0         #dt_spray
   5.4346312e+00              714    1.6469262e-06    8.2369232e-01    1.3977777e-02    1.5692058e-02    1.7920227e-02    6.4662388e+00    1.6413930e+01                0         #dt_spray
   5.4445379e+00              715    1.6511152e-06    8.1214013e-01    1.4016279e-02    1.5735221e-02    1.7969589e-02    6.4831242e+00    1.5886913e+01                0         #dt_spray
   5.4544311e+00              716    1.6488589e-06    8.3826391e-01    1.8837906e-02    2.1074133e-02    2.4151162e-02    6.4745825e+00    1.5704620e+01                0         #dt_spray
   5.4643319e+00              717    1.6501413e-06    9.2721734e-01    1.4014636e-02    1.5733251e-02    1.7967481e-02    6.4797400e+00    1.5914844e+01                0         #dt_spray
   5.4742395e+00              718    1.6512649e-06    9.6798422e-01    1.5220123e-02    1.6957409e-02    1.9512978e-02    6.4843291e+00    1.5905901e+01                0         #dt_spray
   5.4841456e+00              719    1.6510093e-06    8.2919640e-01    1.4027715e-02    1.5747809e-02    1.7984250e-02    6.4837568e+00    1.5682153e+01                0         #dt_spray
   5.4940490e+00              720    1.6505675e-06    7.9495627e-01    1.5996138e-02    1.7900900e-02    2.0507870e-02    6.4823969e+00    1.5671289e+01                0         #dt_spray
   5.5039525e+00              721    1.6505900e-06    7.9648085e-01    1.9378669e-02    2.1653559e-02    2.4844448e-02    6.4827296e+00    1.6370617e+01                0         #dt_spray
   5.5138470e+00              722    1.6490835e-06    9.0045753e-01    2.3330396e-02    2.6037213e-02    2.9910764e-02    6.4770598e+00    1.6123118e+01                0         #dt_spray
   5.5237624e+00              723    1.6525607e-06    9.3583820e-01    2.7847148e-02    3.1048762e-02    3.5701472e-02    6.4910649e+00    1.5908328e+01                0         #dt_spray
   5.5336678e+00              724    1.6509030e-06    8.8437204e-01    5.3810709e-02    5.9907947e-02    6.8988088e-02    6.4845367e+00    1.6031182e+01                0         #dt_spray
   5.5435637e+00              725    1.6493230e-06    8.1893188e-01    3.7880187e-02    4.2202575e-02    4.8564342e-02    6.4784604e+00    1.6099840e+01                0         #dt_spray
   5.5534761e+00              726    1.6520675e-06    8.1524438e-01    4.2275592e-02    4.7066489e-02    5.4199477e-02    6.4895574e+00    1.5932107e+01                0         #dt_spray
   5.5633664e+00              727    1.6483832e-06    9.0812238e-01    4.9044583e-02    5.4597559e-02    6.2877671e-02    6.4751490e+00    1.5974535e+01                0         #dt_spray
   5.5732439e+00              728    1.6462520e-06    9.8273195e-01    5.7698529e-02    6.4210415e-02    7.3972473e-02    6.4668086e+00    1.6107922e+01                0         #dt_spray
   5.5831512e+00              729    1.6512093e-06    1.0966919e+00    6.7202825e-02    7.4769023e-02    8.6157468e-02    7.7743428e+00    1.6118949e+01                0         #dt_spray
   5.5921850e+00              730    1.5056274e-06    9.7971621e-01    6.7632097e-02    7.5236337e-02    8.6707817e-02    7.0641212e+00    1.5386084e+01                0         #dt_cfl
   5.6014058e+00              731    1.5367996e-06    1.0695900e+00    7.5392843e-02    8.3860691e-02    9.6657492e-02    7.1938653e+00    1.5567827e+01                0         #dt_cfl
   5.6100266e+00              732    1.4368118e-06    9.5489121e-01    7.6324183e-02    8.4889035e-02    9.7851517e-02    6.7094118e+00    1.5321185e+01                0         #dt_cfl
   5.6190547e+00              733    1.5046864e-06    1.0500133e+00    8.6554443e-02    9.6259537e-02    1.1096723e-01    7.0029794e+00    1.6544539e+01                0         #dt_cfl
   5.6276528e+00              734    1.4330166e-06    1.0032341e+00    8.9362534e-02    9.9375314e-02    1.1456735e-01    6.6493637e+00    1.6710882e+01                0         #dt_cfl
   5.6362232e+00              735    1.4283969e-06    9.8619571e-01    9.4301522e-02    1.0486292e-01    1.2089939e-01    6.6090089e+00    1.5929691e+01                0         #dt_cfl
   5.6449136e+00              736    1.4483909e-06    9.9133838e-01    1.0012652e-01    1.1133658e-01    1.2836733e-01    6.6828802e+00    1.6126240e+01                0         #dt_cfl
   5.6536798e+00              737    1.4610460e-06    9.9311759e-01    1.0355754e-01    1.1515014e-01    1.3276608e-01    6.7198620e+00    1.6297478e+01                0         #dt_cfl
   5.6625069e+00              738    1.4711712e-06    9.9399623e-01    1.0591234e-01    1.1776749e-01    1.3578505e-01    6.7458214e+00    1.6118742e+01                0         #dt_cfl
   5.6713872e+00              739    1.4800571e-06    9.9412741e-01    1.0898431e-01    1.2118223e-01    1.3972347e-01    6.7653342e+00    1.5856641e+01                0         #dt_cfl
   5.6803200e+00              740    1.4888002e-06    9.9949559e-01    1.1061532e-01    1.2299588e-01    1.4181452e-01    6.7824347e+00    1.5806329e+01                0         #dt_cfl
   5.6892573e+00              741    1.4895515e-06    1.0180636e+00    1.1021108e-01    1.2254723e-01    1.4129625e-01    6.7634708e+00    1.5500011e+01                0         #dt_cfl
   5.6980361e+00              742    1.4631223e-06    1.0028700e+00    1.0834938e-01    1.2047787e-01    1.3890946e-01    6.6157860e+00    1.5293387e+01                0         #dt_cfl
   5.7067897e+00              743    1.4589351e-06    9.9303956e-01    1.0821930e-01    1.2033400e-01    1.3874270e-01    6.5732201e+00    1.5414920e+01                0         #dt_cfl
   5.7156046e+00              744    1.4691611e-06    1.0256909e+00    1.1013174e-01    1.2246035e-01    1.4119454e-01    6.5973819e+00    1.5719070e+01                0         #dt_cfl
   5.7241988e+00              745    1.4323624e-06    1.0351930e+00    1.0757408e-01    1.1961699e-01    1.3791549e-01    6.4119326e+00    1.5796841e+01                0         #dt_cfl
   5.7325008e+00              746    1.3836670e-06    1.0193096e+00    1.0614444e-01    1.1802622e-01    1.3608262e-01    6.1741987e+00    1.5739803e+01                0         #dt_cfl
   5.7406455e+00              747    1.3574552e-06    1.0047924e+00    1.0508351e-01    1.1684654e-01    1.3472244e-01    6.0398345e+00    1.5782536e+01                0         #dt_cfl
   5.7487514e+00              748    1.3509807e-06    9.8958899e-01    1.0481330e-01    1.1654683e-01    1.3437603e-01    5.9887736e+00    1.6072435e+01                0         #dt_cfl
   5.7569426e+00              749    1.3651938e-06    9.9075168e-01    1.0623592e-01    1.1812917e-01    1.3619990e-01    6.0343375e+00    1.6052653e+01                0         #dt_cfl
   5.7652102e+00              750    1.3779374e-06    9.9535362e-01    1.0732022e-01    1.1933557e-01    1.3759002e-01    6.0756336e+00    1.8865379e+01                0         #dt_cfl
   5.7735164e+00              751    1.3843697e-06    1.0010153e+00    1.0715756e-01    1.1915600e-01    1.3738148e-01    6.0909049e+00    1.5881239e+01                0         #dt_cfl
   5.7818142e+00              752    1.3829656e-06    9.8999150e-01    1.0667211e-01    1.1861734e-01    1.3675911e-01    6.0508790e+00    1.5967705e+01                0         #dt_cfl
   5.7901959e+00              753    1.3969469e-06    1.0030730e+00    1.0748506e-01    1.1952255e-01    1.3780136e-01    6.1072126e+00    1.6117909e+01                0         #dt_cfl
   5.7985519e+00              754    1.3926673e-06    1.0081501e+00    1.0710853e-01    1.1910471e-01    1.3731863e-01    5.4818646e+00    1.6481254e+01                0         #dt_cfl
   5.8068404e+00              755    1.3814086e-06    1.0107381e+00    1.0556758e-01    1.1739287e-01    1.3534306e-01    5.4376774e+00    1.8151688e+01                0         #dt_cfl
   5.8150408e+00              756    1.3667326e-06    1.0062930e+00    1.0386566e-01    1.1550178e-01    1.3316110e-01    5.3800933e+00    1.6168677e+01                0         #dt_cfl
   5.8231899e+00              757    1.3581855e-06    9.9776727e-01    5.5945144e-02    6.2232829e-02    7.1724544e-02    5.3467548e+00    1.6040087e+01                0         #dt_cfl
   5.8313572e+00              758    1.3612248e-06    9.8923679e-01    5.6609300e-02    6.2971632e-02    7.2576026e-02    5.3590371e+00    1.6235800e+01                0         #dt_cfl
   5.8396134e+00              759    1.3760353e-06    9.8652530e-01    7.4870419e-02    8.3298476e-02    9.5987716e-02    5.4176149e+00    1.6365344e+01                0         #dt_cfl
   5.8479824e+00              760    1.3948302e-06    9.8437753e-01    7.3921325e-02    8.2223513e-02    9.4770930e-02    5.4918867e+00    1.6311737e+01                0         #dt_cfl
   5.8564842e+00              761    1.4169668e-06    9.5554384e-01    6.0150112e-02    6.6910333e-02    7.7115528e-02    5.5792804e+00    1.6260015e+01                0         #dt_cfl
   5.8653816e+00              762    1.4828904e-06    9.9315053e-01    6.3369144e-02    7.0491654e-02    8.1242493e-02    5.8392032e+00    1.6053180e+01                0         #dt_cfl
   5.8743403e+00              763    1.4931174e-06    9.7264455e-01    6.3573162e-02    7.0719782e-02    8.1504054e-02    5.8798963e+00    1.6390537e+01                0         #dt_cfl
   5.8835509e+00              764    1.5351111e-06    9.8227107e-01    6.5470421e-02    7.2830715e-02    8.3936437e-02    6.0457698e+00    1.5824956e+01                0         #dt_cfl
   5.8929278e+00              765    1.5628182e-06    9.8742360e-01    6.6636697e-02    7.4129529e-02    8.5431663e-02    6.1552161e+00    1.5955715e+01                0         #dt_cfl
   5.9024242e+00              766    1.5827231e-06    1.0056313e+00    6.7380327e-02    7.4958168e-02    8.6385034e-02    6.2338394e+00    1.6032022e+01                0         #dt_cfl
   5.9118673e+00              767    1.5738602e-06    1.0013649e+00    6.9875181e-02    7.7742812e-02    8.9583565e-02    6.2698345e+00    1.6095624e+01                0         #dt_cfl
   5.9212976e+00              768    1.5717150e-06    9.9398729e-01    6.8290495e-02    7.5968922e-02    8.7551917e-02    6.4042116e+00    1.6252438e+01                0         #dt_cfl
   5.9307850e+00              769    1.5812224e-06    9.8907000e-01    7.8734811e-02    8.7596684e-02    1.0094207e-01    6.5843799e+00    1.6284790e+01                0         #dt_cfl
   5.9403771e+00              770    1.5986962e-06    9.7394502e-01    6.8196402e-02    7.5869545e-02    8.7431284e-02    6.7997394e+00    1.6520379e+01                0         #dt_cfl
   5.9502259e+00              771    1.6414645e-06    9.7880141e-01    6.9952240e-02    7.7824224e-02    8.9682359e-02    7.2183721e+00    1.6349102e+01                0         #dt_cfl
   5.9601442e+00              772    1.6530400e-06    9.6907466e-01    7.3508596e-02    8.1778831e-02    9.4241790e-02    7.5652855e+00    1.6620308e+01                0         #dt_spray
   5.9700715e+00              773    1.6545495e-06    9.7141932e-01    7.0676799e-02    7.8630271e-02    9.0611280e-02    7.8711910e+00    1.6932610e+01                0         #dt_spray
   5.9799749e+00              774    1.6505689e-06    9.4746860e-01    7.0798220e-02    7.8765251e-02    9.0766948e-02    8.0248537e+00    1.6995863e+01                0         #dt_spray
   5.9899003e+00              775    1.6542419e-06    9.4412411e-01    7.1307466e-02    7.9331315e-02    9.1419828e-02    8.0565850e+00    1.6859056e+01                0         #dt_spray
   5.9997693e+00              776    1.6448245e-06    9.4722780e-01    7.1306172e-02    7.9329133e-02    9.1418170e-02    7.9794452e+00    1.6915232e+01                0         #dt_spray
   6.0096914e+00              777    1.6536883e-06    9.5282549e-01    7.2522217e-02    8.0680193e-02    9.2977201e-02    7.9511515e+00    1.7239790e+01                0         #dt_spray
   6.0196137e+00              778    1.6537122e-06    9.9770085e-01    7.3356556e-02    8.1607306e-02    9.4046867e-02    7.8834690e+00    1.6900437e+01                0         #dt_spray
   6.0295473e+00              779    1.6555957e-06    9.9834140e-01    7.4391609e-02    8.2757176e-02    9.5373858e-02    7.8141517e+00    1.7256689e+01                0         #dt_spray
   6.0394651e+00              780    1.6529821e-06    9.8486001e-01    7.5382531e-02    8.3858057e-02    9.6644270e-02    7.6831638e+00    1.7001620e+01                0         #dt_spray
   6.0493857e+00              781    1.6534256e-06    9.8519701e-01    7.6085523e-02    8.4638390e-02    9.7545543e-02    7.6189727e+00    1.6802869e+01                0         #dt_spray
   6.0593057e+00              782    1.6533349e-06    9.9970816e-01    7.6281162e-02    8.4891207e-02    9.7796362e-02    7.5357579e+00    1.6969152e+01                0         #dt_spray
   6.0692286e+00              783    1.6538175e-06    1.0034694e+00    7.7029998e-02    8.5724022e-02    9.8756408e-02    7.5004458e+00    1.6997752e+01                0         #dt_cfl
   6.0791172e+00              784    1.6480997e-06    9.7842044e-01    8.5160841e-02    9.4758918e-02    1.0918057e-01    9.6474555e+00    1.6763328e+01                0         #dt_cfl
   6.0890366e+00              785    1.6532385e-06    9.8960866e-01    8.7242833e-02    9.7086414e-02    1.1184979e-01    9.5556486e+00    1.6527993e+01                0         #dt_spray
   6.0989582e+00              786    1.6535844e-06    1.0077690e+00    7.8869504e-02    8.7771105e-02    1.0111475e-01    9.4382479e+00    1.6719442e+01                0         #dt_spray
   6.1088032e+00              787    1.6408368e-06    9.9189985e-01    7.8709067e-02    8.7593351e-02    1.0090906e-01    9.2471893e+00    1.6919326e+01                0         #dt_cfl
   6.1187152e+00              788    1.6520103e-06    9.9163063e-01    7.9543837e-02    8.8523404e-02    1.0197928e-01    9.1890984e+00    1.6456233e+01                0         #dt_spray
   6.1286238e+00              789    1.6514344e-06    9.8212023e-01    7.9724979e-02    8.8726323e-02    1.0221151e-01    9.0549614e+00    1.6653838e+01                0         #dt_spray
   6.1385378e+00              790    1.6523184e-06    1.0153029e+00    8.0222941e-02    8.9249526e-02    1.0284992e-01    8.9305852e+00    1.6438223e+01                0         #dt_spray
   6.1483022e+00              791    1.6274142e-06    9.6922822e-01    8.0066677e-02    8.9074701e-02    1.0264959e-01    8.6763886e+00    1.5951402e+01                0         #dt_cfl
   6.1582088e+00              792    1.6510963e-06    9.5864050e-01    8.2551026e-02    9.1837218e-02    1.0583465e-01    8.6103002e+00    1.5759978e+01                0         #dt_spray
   6.1681230e+00              793    1.6523614e-06    9.6319957e-01    8.4001303e-02    9.3449412e-02    1.0769398e-01    8.5142867e+00    1.6288853e+01                0         #dt_spray
   6.1780455e+00              794    1.6537602e-06    9.7703150e-01    8.5391045e-02    9.4994454e-02    1.0947570e-01    8.4290682e+00    1.6282786e+01                0         #dt_spray
   6.1879555e+00              795    1.6516539e-06    9.7417172e-01    8.6436558e-02    9.6156915e-02    1.1081610e-01    8.3421980e+00    1.6267953e+01                0         #dt_spray
   6.1978721e+00              796    1.6527778e-06    9.7101086e-01    8.7483609e-02    9.7321337e-02    1.1215847e-01    8.2733543e+00    1.6531252e+01                0         #dt_spray
   6.2077814e+00              797    1.6515375e-06    9.6665340e-01    8.8334755e-02    9.8267939e-02    1.1324969e-01    9.0899734e+00    1.6818123e+01                0         #dt_spray
   6.2176661e+00              798    1.6474624e-06    9.5951682e-01    8.8977226e-02    9.8982404e-02    1.1407337e-01    9.1318512e+00    1.6723682e+01                0         #dt_spray
   6.2275840e+00              799    1.6529733e-06    9.9362293e-01    9.0325431e-02    1.0047975e-01    1.1580183e-01    9.1833002e+00    1.7088423e+01                0         #dt_spray
   6.2374995e+00              800    1.6525920e-06    9.7446067e-01    7.1398907e-02    7.9414573e-02    9.1537060e-02    9.2178805e+00    1.6771471e+01                0         #dt_spray
   6.2474118e+00              801    1.6520492e-06    1.0257217e+00    7.1620250e-02    7.9625037e-02    9.1820833e-02    9.2435415e+00    1.5785187e+01                0         #dt_spray
   6.2570755e+00              802    1.6106213e-06    1.0509814e+00    7.1665882e-02    7.9674603e-02    9.1879336e-02    9.0454433e+00    1.5375442e+01                0         #dt_cfl
   6.2662705e+00              803    1.5324927e-06    1.0371352e+00    6.9124921e-02    7.6848930e-02    8.8621694e-02    8.6506035e+00    1.4992965e+01                0         #dt_cfl
   6.2751362e+00              804    1.4776210e-06    1.0179737e+00    6.7562260e-02    7.5110752e-02    8.6618282e-02    8.3977598e+00    1.4773627e+01                0         #dt_cfl
   6.2838454e+00              805    1.4515316e-06    1.0081683e+00    6.6997831e-02    7.4483375e-02    8.5894655e-02    8.3049043e+00    1.4745227e+01                0         #dt_cfl
   6.2924840e+00              806    1.4397711e-06    9.9443873e-01    6.6661845e-02    7.4109328e-02    8.5463904e-02    8.3051594e+00    1.4442237e+01                0         #dt_cfl
   6.3011710e+00              807    1.4478228e-06    9.9675096e-01    6.6800058e-02    7.4263164e-02    8.5641100e-02    8.4081079e+00    1.4546587e+01                0         #dt_cfl
   6.3098862e+00              808    1.4525422e-06    1.0017334e+00    6.7815628e-02    7.5391928e-02    8.6943113e-02    8.5102072e+00    1.4297694e+01                0         #dt_cfl
   6.3185864e+00              809    1.4500286e-06    1.0049520e+00    6.7579771e-02    7.5130002e-02    8.6640733e-02    8.5429784e+00    1.4502550e+01                0         #dt_cfl
   6.3272437e+00              810    1.4428835e-06    9.9117944e-01    6.6981667e-02    7.4465059e-02    8.5873933e-02    8.5437295e+00    1.5344587e+01                0         #dt_cfl
   6.3359781e+00              811    1.4557238e-06    9.4171126e-01    6.7482610e-02    7.5022748e-02    8.6516166e-02    8.6237883e+00    1.6296993e+01                0         #dt_cfl
   6.3452530e+00              812    1.5458282e-06    1.0410658e+00    7.2531377e-02    8.0635436e-02    9.2988945e-02    9.1732985e+00    1.6725942e+01                0         #dt_cfl
   6.3541621e+00              813    1.4848515e-06    1.0173783e+00    7.0295393e-02    7.8149647e-02    9.0122298e-02    8.7626246e+00    1.5718858e+01                0         #dt_cfl
   6.3629191e+00              814    1.4594881e-06    9.9622424e-01    6.8449751e-02    7.6098168e-02    8.7756091e-02    8.5603981e+00    1.4986518e+01                0         #dt_cfl
   6.3717092e+00              815    1.4650197e-06    9.9520236e-01    6.9016195e-02    7.6728414e-02    8.8482301e-02    8.6568123e+00    1.5845192e+01                0         #dt_cfl
   6.3805417e+00              816    1.4720822e-06    9.8489938e-01    6.9097607e-02    7.6819175e-02    8.8586676e-02    8.7272319e+00    1.4984410e+01                0         #dt_cfl
   6.3895096e+00              817    1.4946524e-06    9.8612948e-01    7.0399150e-02    7.8299600e-02    9.0255321e-02    8.8063739e+00    1.5095316e+01                0         #dt_cfl
   6.3986036e+00              818    1.5156756e-06    9.9661770e-01    7.1888100e-02    7.9955534e-02    9.2164231e-02    8.8449016e+00    1.5399502e+01                0         #dt_cfl
   6.4077286e+00              819    1.5208194e-06    1.0019559e+00    7.2588537e-02    8.0734622e-02    9.3062227e-02    8.7631684e+00    1.5724541e+01                0         #dt_cfl
   6.4168357e+00              820    1.5178506e-06    9.6190024e-01    7.2979351e-02    8.1169004e-02    9.3563270e-02    8.6430389e+00    1.5388805e+01                0         #dt_cfl
   6.4263035e+00              821    1.5779709e-06    9.7685757e-01    7.6393330e-02    8.4966515e-02    9.7940167e-02    9.0420291e+00    1.5379007e+01                0         #dt_cfl
   6.4359956e+00              822    1.6153542e-06    9.8940995e-01    7.8899559e-02    8.7779330e-02    1.0115328e-01    9.4124293e+00    1.5260753e+01                0         #dt_cfl
   6.4457915e+00              823    1.6326439e-06    9.9309899e-01    8.0886833e-02    8.9989316e-02    1.0370107e-01    9.6670711e+00    1.5312503e+01                0         #dt_cfl
   6.4556554e+00              824    1.6439891e-06    1.0284615e+00    8.2572546e-02    9.1863508e-02    1.0586224e-01    9.8857701e+00    1.5223022e+01                0         #dt_cfl
   6.4652464e+00              825    1.5984937e-06    9.5578789e-01    8.1165187e-02    9.0296903e-02    1.0405793e-01    9.7488805e+00    1.4980587e+01                0         #dt_cfl
   6.4751779e+00              826    1.6552503e-06    9.5611910e-01    8.4796492e-02    9.4336759e-02    1.0871345e-01    1.0195195e+01    1.5109226e+01                0         #dt_spray
   6.4850910e+00              827    1.6521819e-06    9.2852091e-01    8.5282925e-02    9.4878474e-02    1.0933708e-01    1.0192379e+01    1.4949685e+01                0         #dt_spray
   6.4950392e+00              828    1.6580444e-06    9.1758426e-01    8.6183309e-02    9.5880952e-02    1.1049142e-01    1.0070759e+01    1.4449619e+01                0         #dt_spray
   6.5049560e+00              829    1.6528010e-06    9.1177044e-01    8.6465212e-02    9.6195520e-02    1.1085284e-01    9.8581429e+00    1.4302884e+01                0         #dt_spray
   6.5148765e+00              830    1.6534061e-06    9.0860274e-01    8.7141768e-02    9.6945880e-02    1.1172022e-01    9.8324101e+00    1.4398104e+01                0         #dt_spray
   6.5248121e+00              831    1.6559442e-06    8.9197109e-01    8.7401376e-02    9.7236714e-02    1.1205305e-01    9.9152855e+00    1.4516428e+01                0         #dt_spray
   6.5347315e+00              832    1.6532337e-06    8.9743383e-01    8.7457619e-02    9.7301434e-02    1.1212515e-01    9.9518527e+00    1.4836649e+01                0         #dt_spray
   6.5446678e+00              833    1.6560478e-06    9.0424074e-01    8.7728220e-02    9.7604819e-02    1.1247208e-01    9.9603274e+00    1.5233649e+01                0         #dt_spray
   6.5526169e+00              834    1.3248383e-06    6.9065346e-01    7.0252795e-02    7.8163406e-02    9.0067686e-02    7.8908019e+00    1.4834592e+01                0         #dt_piso
   6.5624234e+00              835    1.6344221e-06    8.6393113e-01    8.7302569e-02    9.7131006e-02    1.1192637e-01    9.6081776e+00    1.4903803e+01                0         #dt_spray
   6.5722259e+00              836    1.6337471e-06    8.8155731e-01    8.8568809e-02    9.8539786e-02    1.1354975e-01    1.0371281e+01    1.5022213e+01                0         #dt_spray
   6.5821292e+00              837    1.6505588e-06    9.1803469e-01    9.1002205e-02    1.0124674e-01    1.1666949e-01    1.0204124e+01    1.5535818e+01                0         #dt_spray
   6.5921016e+00              838    1.6620601e-06    9.4174217e-01    9.3447075e-02    1.0396580e-01    1.1980394e-01    1.0721172e+01    1.5715454e+01                0         #dt_spray
   6.6020645e+00              839    1.6604881e-06    9.5233193e-01    9.0133546e-02    1.0025678e-01    1.1555583e-01    1.0556935e+01    1.5688066e+01                0         #dt_spray
   6.6120106e+00              840    1.6576895e-06    9.5549326e-01    9.0461109e-02    1.0062171e-01    1.1597578e-01    1.0408763e+01    1.5583037e+01                0         #dt_spray
   6.6219645e+00              841    1.6589754e-06    9.5732291e-01    9.1105435e-02    1.0133834e-01    1.1680184e-01    1.0369793e+01    1.5749136e+01                0         #dt_spray
   6.6319148e+00              842    1.6583792e-06    9.5351049e-01    9.1718837e-02    1.0202113e-01    1.1758825e-01    1.0377159e+01    1.5251943e+01                0         #dt_spray
   6.6418473e+00              843    1.6554131e-06    9.4648766e-01    9.1861434e-02    1.0218045e-01    1.1777107e-01    1.0200333e+01    1.5079415e+01                0         #dt_spray
   6.6517744e+00              844    1.6545250e-06    9.4223834e-01    8.8534065e-02    9.8519830e-02    1.1350521e-01    1.0102594e+01    1.5107255e+01                0         #dt_spray
   6.6617063e+00              845    1.6553103e-06    9.3995504e-01    8.9444879e-02    9.9534358e-02    1.1467292e-01    1.0021787e+01    1.5256588e+01                0         #dt_spray
   6.6716382e+00              846    1.6553155e-06    9.3537989e-01    9.0937578e-02    1.0119395e-01    1.1658664e-01    9.9347394e+00    1.5497297e+01                0         #dt_spray
   6.6815524e+00              847    1.6523714e-06    9.2702015e-01    9.2006315e-02    1.0238263e-01    1.1795681e-01    1.0274927e+01    1.5571201e+01                0         #dt_spray
   6.6914705e+00              848    1.6530203e-06    9.2035223e-01    9.3338339e-02    1.0386441e-01    1.1966454e-01    1.0055510e+01    1.5459685e+01                0         #dt_spray
   6.7013959e+00              849    1.6542355e-06    9.1258305e-01    9.4772810e-02    1.0546013e-01    1.2150360e-01    9.9087575e+00    1.5752434e+01                0         #dt_spray
   6.7113037e+00              850    1.6512987e-06    9.1600734e-01    9.6007356e-02    1.0683321e-01    1.2308635e-01    1.0050171e+01    1.5857578e+01                0         #dt_spray
   6.7212200e+00              851    1.6527061e-06    9.2442536e-01    9.0348414e-02    1.0049762e-01    1.1583130e-01    1.0015083e+01    1.5946968e+01                0         #dt_spray
   6.7311303e+00              852    1.6517180e-06    9.4330331e-01    9.1218674e-02    1.0146556e-01    1.1694702e-01    9.9610645e+00    1.6066101e+01                0         #dt_spray
   6.7410383e+00              853    1.6513415e-06    9.5723515e-01    9.2105433e-02    1.0245029e-01    1.1808389e-01    1.0521844e+01    1.6182131e+01                0         #dt_spray
   6.7509481e+00              854    1.6516371e-06    9.6468034e-01    9.2565038e-02    1.0296211e-01    1.1867313e-01    1.0285832e+01    1.6295140e+01                0         #dt_spray
   6.7608717e+00              855    1.6539297e-06    9.5393445e-01    9.3540900e-02    1.0404788e-01    1.1992423e-01    1.0067970e+01    1.5969374e+01                0         #dt_spray
   6.7708052e+00              856    1.6555816e-06    9.5405847e-01    9.4687738e-02    1.0532378e-01    1.2139454e-01    9.8583041e+00    1.4867172e+01                0         #dt_spray
   6.7807278e+00              857    1.6537662e-06    9.4886187e-01    9.5863716e-02    1.0663196e-01    1.2290220e-01    9.6297225e+00    1.4969129e+01                0         #dt_spray
   6.7906555e+00              858    1.6546153e-06    9.1498265e-01    9.7058252e-02    1.0796058e-01    1.2443366e-01    9.5373899e+00    1.5447949e+01                0         #dt_spray
   6.8005910e+00              859    1.6559154e-06    9.5541605e-01    9.8407334e-02    1.0946123e-01    1.2616325e-01    9.5278067e+00    1.5566125e+01                0         #dt_spray
   6.8105126e+00              860    1.6536072e-06    9.5506969e-01    9.9162952e-02    1.1030189e-01    1.2713199e-01    1.0707063e+01    1.5386637e+01                0         #dt_spray
   6.8204342e+00              861    1.6536012e-06    9.6218901e-01    1.0041349e-01    1.1169296e-01    1.2873524e-01    1.0472612e+01    1.5339946e+01                0         #dt_spray
   6.8303489e+00              862    1.6524419e-06    9.5789755e-01    1.0133314e-01    1.1271578e-01    1.2991429e-01    1.0221313e+01    1.5408850e+01                0         #dt_spray
   6.8402565e+00              863    1.6512735e-06    9.6514654e-01    1.0220464e-01    1.1368539e-01    1.3103159e-01    1.0398031e+01    1.5571058e+01                0         #dt_spray
   6.8501809e+00              864    1.6540571e-06    9.7392470e-01    1.0355236e-01    1.1518490e-01    1.3275944e-01    1.0482223e+01    1.4704722e+01                0         #dt_spray
   6.8601144e+00              865    1.6555820e-06    9.8266269e-01    1.0485808e-01    1.1663744e-01    1.3443344e-01    1.0331850e+01    1.4749447e+01                0         #dt_spray
   6.8700607e+00              866    1.6577189e-06    9.9298813e-01    1.0637337e-01    1.1832311e-01    1.3637611e-01    1.0113653e+01    1.4796482e+01                0         #dt_spray
   6.8799949e+00              867    1.6557124e-06    9.9250828e-01    9.6314246e-02    1.0712407e-01    1.2347980e-01    9.8703985e+00    1.5187558e+01                0         #dt_spray
   6.8899352e+00              868    1.6567148e-06    9.9070825e-01    9.5238364e-02    1.0592964e-01    1.2210047e-01    1.0759961e+01    1.5383541e+01                0         #dt_spray
   6.8998588e+00              869    1.6539270e-06    1.0502893e+00    9.6136038e-02    1.0692964e-01    1.2325133e-01    1.0547159e+01    1.5304471e+01                0         #dt_spray
   6.9093072e+00              870    1.5747347e-06    1.0567685e+00    9.2019891e-02    1.0235078e-01    1.1797422e-01    9.8595241e+00    1.5051271e+01                0         #dt_cfl
   6.9182481e+00              871    1.4901416e-06    1.0253348e+00    8.7972751e-02    9.7849790e-02    1.1278558e-01    9.1734784e+00    1.5107550e+01                0         #dt_cfl
   6.9269680e+00              872    1.4533220e-06    1.0064077e+00    8.6773619e-02    9.6516466e-02    1.1124823e-01    8.7870028e+00    1.4978247e+01                0         #dt_cfl
   6.9356324e+00              873    1.4440689e-06    9.9302397e-01    8.7064655e-02    9.6840816e-02    1.1162135e-01    8.7533357e+00    1.4504369e+01                0         #dt_cfl
   6.9443577e+00              874    1.4542135e-06    9.9601089e-01    8.8639814e-02    9.8593356e-02    1.1364079e-01    8.6258390e+00    1.4690900e+01                0         #dt_cfl
   6.9531179e+00              875    1.4600378e-06    9.9354767e-01    8.9849874e-02    9.9939669e-02    1.1519215e-01    8.6668079e+00    1.4703638e+01                0         #dt_cfl
   6.9619350e+00              876    1.4695196e-06    9.9225743e-01    9.1486228e-02    1.0175834e-01    1.1729004e-01    9.4110314e+00    1.4755327e+01                0         #dt_cfl
   6.9708209e+00              877    1.4809862e-06    9.8915294e-01    9.3009525e-02    1.0345401e-01    1.1924298e-01    9.3076819e+00    1.4607836e+01                0         #dt_cfl
   6.9798043e+00              878    1.4972267e-06    9.9487327e-01    9.4863874e-02    1.0551754e-01    1.2162035e-01    9.1998191e+00    1.4004408e+01                0         #dt_cfl
   6.9888340e+00              879    1.5049422e-06    9.9097978e-01    9.6515506e-02    1.0735372e-01    1.2373783e-01    9.5685212e+00    1.4193099e+01                0         #dt_cfl
   6.9979458e+00              880    1.5186407e-06    9.9108738e-01    9.8410696e-02    1.0946259e-01    1.2616756e-01    9.5172389e+00    1.4357445e+01                0         #dt_cfl
   7.0071396e+00              881    1.5322974e-06    9.9135976e-01    1.0052278e-01    1.1181240e-01    1.2887536e-01    9.4833486e+00    1.5001803e+01                0         #dt_cfl
   7.0164135e+00              882    1.5456523e-06    9.9681725e-01    1.0260527e-01    1.1412938e-01    1.3154522e-01    9.4473449e+00    1.4960484e+01                0         #dt_cfl
   7.0257170e+00              883    1.5505874e-06    9.8989011e-01    1.0419295e-01    1.1589573e-01    1.3358070e-01    9.5043085e+00    1.5187434e+01                0         #dt_cfl
   7.0351156e+00              884    1.5664238e-06    9.9829860e-01    1.0639960e-01    1.1835010e-01    1.3640975e-01    9.7107669e+00    1.4982238e+01                0         #dt_cfl
   7.0445301e+00              885    1.5690934e-06    1.0007781e+00    1.0765627e-01    1.1974553e-01    1.3802085e-01    9.6082583e+00    1.4461766e+01                0         #dt_cfl
   7.0539374e+00              886    1.5678735e-06    9.9886021e-01    1.0937221e-01    1.2165445e-01    1.4022078e-01    9.4264665e+00    1.4363954e+01                0         #dt_cfl
   7.0633553e+00              887    1.5696626e-06    1.0027307e+00    1.1005858e-01    1.2241864e-01    1.4110075e-01    9.2478626e+00    1.4566376e+01                0         #dt_cfl
   7.0727477e+00              888    1.5653881e-06    1.0001340e+00    1.0505933e-01    1.1684612e-01    1.3469145e-01    9.1501434e+00    1.4570812e+01                0         #dt_cfl
   7.0821387e+00              889    1.5651783e-06    1.0022534e+00    1.0474560e-01    1.1652849e-01    1.3428923e-01    9.6125691e+00    1.4924781e+01                0         #dt_cfl
   7.0915087e+00              890    1.5616594e-06    9.9991514e-01    1.0523604e-01    1.1707420e-01    1.3491800e-01    9.4651828e+00    1.4926660e+01                0         #dt_cfl
   7.1008794e+00              891    1.5617919e-06    1.0029174e+00    1.0642030e-01    1.1835036e-01    1.3643629e-01    9.3529491e+00    1.5627934e+01                0         #dt_cfl
   7.1102229e+00              892    1.5572488e-06    9.9970071e-01    1.0634316e-01    1.1826584e-01    1.3633738e-01    9.3317978e+00    1.5913410e+01                0         #dt_cfl
   7.1195692e+00              893    1.5577150e-06    1.0004231e+00    1.0797594e-01    1.2008060e-01    1.3843069e-01    9.6846146e+00    1.5514476e+01                0         #dt_cfl
   7.1289116e+00              894    1.5570562e-06    9.9908977e-01    1.0955756e-01    1.2183907e-01    1.4045841e-01    9.7684187e+00    1.5561229e+01                0         #dt_cfl
   7.1382624e+00              895    1.5584748e-06    1.0024664e+00    1.1079859e-01    1.2321921e-01    1.4204948e-01    9.7205509e+00    1.5582853e+01                0         #dt_cfl
   7.1475903e+00              896    1.5546405e-06    9.8839729e-01    1.1175960e-01    1.2428798e-01    1.4328153e-01    9.5763343e+00    1.6040352e+01                0         #dt_cfl
   7.1570276e+00              897    1.5728903e-06    9.9652030e-01    1.1429289e-01    1.2710550e-01    1.4652934e-01    9.4456665e+00    1.6043810e+01                0         #dt_cfl
   7.1664979e+00              898    1.5783826e-06    9.9826448e-01    1.1596510e-01    1.2896438e-01    1.4867321e-01    9.3789010e+00    1.5755214e+01                0         #dt_cfl
   7.1759847e+00              899    1.5811267e-06    1.0078506e+00    1.1611359e-01    1.2913121e-01    1.4886358e-01    1.0173246e+01    1.5627611e+01                0         #dt_cfl
   7.1853975e+00              900    1.5688106e-06    1.0017767e+00    1.1586040e-01    1.2886392e-01    1.4853898e-01    9.8591685e+00    1.5855139e+01                0         #dt_cfl
   7.1947937e+00              901    1.5660282e-06    1.0039144e+00    1.1697303e-01    1.3010111e-01    1.4996543e-01    9.8667316e+00    1.6832140e+01                0         #dt_cfl
   7.2041532e+00              902    1.5599221e-06    1.0060549e+00    1.1650726e-01    1.2957129e-01    1.4936829e-01    9.5357732e+00    1.6518639e+01                0         #dt_cfl
   7.2134564e+00              903    1.5505337e-06    1.0035439e+00    1.1508734e-01    1.2799389e-01    1.4754787e-01    9.5460797e+00    1.6717801e+01                0         #dt_cfl
   7.2227268e+00              904    1.5450581e-06    9.9771043e-01    1.1555249e-01    1.2851111e-01    1.4814421e-01    9.5822940e+00    1.6640095e+01                0         #dt_cfl
   7.2320184e+00              905    1.5486038e-06    9.9278663e-01    1.1637883e-01    1.2942883e-01    1.4920363e-01    9.7854706e+00    1.5904839e+01                0         #dt_cfl
   7.2413775e+00              906    1.5598556e-06    9.9322987e-01    1.1827543e-01    1.3153876e-01    1.5163516e-01    9.7099977e+00    1.5768439e+01                0         #dt_cfl
   7.2508005e+00              907    1.5704880e-06    9.8731418e-01    1.2065575e-01    1.3418600e-01    1.5468686e-01    9.6891089e+00    1.5683789e+01                0         #dt_cfl
   7.2603445e+00              908    1.5906669e-06    9.8753291e-01    1.0494703e-01    1.1670421e-01    1.3454747e-01    9.5625843e+00    1.5820800e+01                0         #dt_cfl
   7.2700089e+00              909    1.6107483e-06    9.8416338e-01    1.0460438e-01    1.1632466e-01    1.3410818e-01    9.7831542e+00    1.6059140e+01                0         #dt_cfl
   7.2798290e+00              910    1.6366675e-06    9.8913311e-01    1.0739199e-01    1.1942422e-01    1.3768203e-01    9.9583698e+00    1.5934686e+01                0         #dt_cfl
   7.2897568e+00              911    1.6546484e-06    9.8921648e-01    1.0900357e-01    1.2125257e-01    1.3974817e-01    9.9727584e+00    1.5630373e+01                0         #dt_cfl
   7.2996965e+00              912    1.6566071e-06    9.8287058e-01    1.1047967e-01    1.2289341e-01    1.4164060e-01    9.8380422e+00    1.5755686e+01                0         #dt_spray
   7.3096333e+00              913    1.6561426e-06    9.7299853e-01    1.1175685e-01    1.2431298e-01    1.4327801e-01    9.8348162e+00    1.5652386e+01                0         #dt_spray
   7.3195761e+00              914    1.6571186e-06    9.6603992e-01    1.1339573e-01    1.2613454e-01    1.4537914e-01    9.8920930e+00    1.5613468e+01                0         #dt_spray
   7.3295142e+00              915    1.6563584e-06    9.5582273e-01    1.1480643e-01    1.2770236e-01    1.4718773e-01    9.7850735e+00    1.5505699e+01                0         #dt_spray
   7.3394325e+00              916    1.6530423e-06    9.4827953e-01    1.1591561e-01    1.2893486e-01    1.4860975e-01    9.7332867e+00    1.5389999e+01                0         #dt_spray
   7.3493745e+00              917    1.6570149e-06    9.4084507e-01    1.1732159e-01    1.3049774e-01    1.5041230e-01    9.7654643e+00    1.5157944e+01                0         #dt_spray
   7.3593200e+00              918    1.6575745e-06    9.3191137e-01    1.1862272e-01    1.3194386e-01    1.5208042e-01    9.6783841e+00    1.5801403e+01                0         #dt_spray
   7.3692534e+00              919    1.6555690e-06    9.2482331e-01    1.1920909e-01    1.3259558e-01    1.5283217e-01    9.6179220e+00    1.6393355e+01                0         #dt_spray
   7.3791740e+00              920    1.6534345e-06    9.0687620e-01    1.1964436e-01    1.3307959e-01    1.5339021e-01    9.5397410e+00    1.5983224e+01                0         #dt_spray
   7.3891079e+00              921    1.6556529e-06    8.9635864e-01    1.2070847e-01    1.3426271e-01    1.5475445e-01    9.4596792e+00    1.5876366e+01                0         #dt_spray
   7.3990389e+00              922    1.6551690e-06    8.8970891e-01    1.2108112e-01    1.3467735e-01    1.5523220e-01    9.6047458e+00    1.5485403e+01                0         #dt_spray
   7.4089793e+00              923    1.6567226e-06    8.8153454e-01    1.2187144e-01    1.3555657e-01    1.5624543e-01    1.0243243e+01    1.5748617e+01                0         #dt_spray
   7.4189085e+00              924    1.6548632e-06    8.7772804e-01    1.2257727e-01    1.3634295e-01    1.5715035e-01    1.0072095e+01    1.5911518e+01                0         #dt_spray
   7.4288539e+00              925    1.6575703e-06    8.7734845e-01    1.2434240e-01    1.3830585e-01    1.5941333e-01    1.0202225e+01    1.5901141e+01                0         #dt_spray
   7.4387884e+00              926    1.6557558e-06    8.7004819e-01    1.2580046e-01    1.3992723e-01    1.6128264e-01    9.9482282e+00    1.5481197e+01                0         #dt_spray
   7.4487296e+00              927    1.6568607e-06    8.6353985e-01    1.1497929e-01    1.2787572e-01    1.4740935e-01    1.0282291e+01    1.5282411e+01                0         #dt_spray
   7.4586709e+00              928    1.6568857e-06    8.5662559e-01    1.1399628e-01    1.2678139e-01    1.4614908e-01    1.0159584e+01    1.5093681e+01                0         #dt_spray
   7.4686103e+00              929    1.6565649e-06    8.5510007e-01    1.1407921e-01    1.2687555e-01    1.4625540e-01    1.0150929e+01    1.4936188e+01                0         #dt_spray
   7.4785377e+00              930    1.6545765e-06    8.6014293e-01    1.1455149e-01    1.2740038e-01    1.4686088e-01    1.0014772e+01    1.5488070e+01                0         #dt_spray
   7.4884819e+00              931    1.6573575e-06    8.6688763e-01    1.1488718e-01    1.2777428e-01    1.4729125e-01    9.8474848e+00    1.5669549e+01                0         #dt_spray
   7.4984226e+00              932    1.6567766e-06    8.7061754e-01    1.1522847e-01    1.2815579e-01    1.4772881e-01    1.0524513e+01    1.5037186e+01                0         #dt_spray
   7.5083666e+00              933    1.6573389e-06    8.7218450e-01    1.1588873e-01    1.2888970e-01    1.4857530e-01    1.0497039e+01    1.5269361e+01                0         #dt_spray
   7.5183029e+00              934    1.6560492e-06    8.7099175e-01    1.1560909e-01    1.2858136e-01    1.4821678e-01    1.0470508e+01    1.5097462e+01                0         #dt_spray
   7.5282381e+00              935    1.6558758e-06    8.7687789e-01    1.1574002e-01    1.2872886e-01    1.4838465e-01    1.0583416e+01    1.5369315e+01                0         #dt_spray
   7.5381906e+00              936    1.6587471e-06    8.8831272e-01    1.1645401e-01    1.2952422e-01    1.4930001e-01    1.0274153e+01    1.5433365e+01                0         #dt_spray
   7.5481267e+00              937    1.6560166e-06    8.7708216e-01    1.1673910e-01    1.2984194e-01    1.4966551e-01    1.0542971e+01    1.4781583e+01                0         #dt_spray
   7.5580645e+00              938    1.6563026e-06    8.8289372e-01    1.1770338e-01    1.3091458e-01    1.5090177e-01    1.0443625e+01    1.5014421e+01                0         #dt_spray
   7.5679971e+00              939    1.6554354e-06    8.8239336e-01    1.1822663e-01    1.3149720e-01    1.5157260e-01    1.0392414e+01    1.4714882e+01                0         #dt_spray
   7.5779158e+00              940    1.6531118e-06    8.7158790e-01    1.1920809e-01    1.3258882e-01    1.5283089e-01    1.0361061e+01    1.5147902e+01                0         #dt_spray
   7.5878496e+00              941    1.6556322e-06    8.6182549e-01    1.2029733e-01    1.3380031e-01    1.5422735e-01    1.0535510e+01    1.4927330e+01                0         #dt_spray
   7.5977902e+00              942    1.6567648e-06    8.5766484e-01    1.2154111e-01    1.3518369e-01    1.5582193e-01    1.0243410e+01    1.5113173e+01                0         #dt_spray
   7.6077339e+00              943    1.6572759e-06    8.4546211e-01    1.2175775e-01    1.3542592e-01    1.5609968e-01    1.0348191e+01    1.5396106e+01                0         #dt_spray
   7.6176752e+00              944    1.6568933e-06    8.4828869e-01    1.2229267e-01    1.3602145e-01    1.5678548e-01    1.0156102e+01    1.5329037e+01                0         #dt_spray
   7.6276223e+00              945    1.6578515e-06    8.4557801e-01    1.2362068e-01    1.3749834e-01    1.5848805e-01    1.0297228e+01    1.5537184e+01                0         #dt_spray
   7.6375533e+00              946    1.6551572e-06    8.4728990e-01    1.2398113e-01    1.3789966e-01    1.5895016e-01    1.0296911e+01    1.5704002e+01                0         #dt_spray
   7.6474973e+00              947    1.6573367e-06    8.5405098e-01    1.2510643e-01    1.3915098e-01    1.6039287e-01    1.0210347e+01    1.5427705e+01                0         #dt_spray
   7.6574219e+00              948    1.6541015e-06    8.5854478e-01    1.2552509e-01    1.3961670e-01    1.6092960e-01    1.0031212e+01    1.5047041e+01                0         #dt_spray
   7.6673542e+00              949    1.6553918e-06    8.6522292e-01    1.2668985e-01    1.4091160e-01    1.6242289e-01    9.7892048e+00    1.5750266e+01                0         #dt_spray
   7.6772813e+00              950    1.6545032e-06    8.6830328e-01    1.2703393e-01    1.4129441e-01    1.6286401e-01    1.0330412e+01    1.5864322e+01                0         #dt_spray
   7.6872095e+00              951    1.6547070e-06    8.6774771e-01    1.2849298e-01    1.4291613e-01    1.6473459e-01    1.0007749e+01    1.5786142e+01                0         #dt_spray
   7.6971501e+00              952    1.6567579e-06    8.6580653e-01    1.2881355e-01    1.4327291e-01    1.6514558e-01    1.0083295e+01    1.5081717e+01                0         #dt_spray
   7.7070864e+00              953    1.6560503e-06    8.6141669e-01    1.3020585e-01    1.4482046e-01    1.6693058e-01    1.0105471e+01    1.4377084e+01                0         #dt_spray
   7.7170138e+00              954    1.6545789e-06    8.5528245e-01    1.3045420e-01    1.4509707e-01    1.6724897e-01    1.0094904e+01    1.3942012e+01                0         #dt_spray
   7.7269478e+00              955    1.6556699e-06    8.4907552e-01    1.2910799e-01    1.4357094e-01    1.6552306e-01    1.0623965e+01    1.4132178e+01                0         #dt_spray
   7.7368979e+00              956    1.6583425e-06    8.4340140e-01    1.2967232e-01    1.4419965e-01    1.6624657e-01    1.0446410e+01    1.4477390e+01                0         #dt_spray
   7.7468477e+00              957    1.6582972e-06    8.3446059e-01    1.3001366e-01    1.4457952e-01    1.6668418e-01    1.0408308e+01    1.4744185e+01                0         #dt_spray
   7.7567948e+00              958    1.6578543e-06    8.2701971e-01    1.3043095e-01    1.4504406e-01    1.6721916e-01    1.0596546e+01    1.4359184e+01                0         #dt_spray
   7.7667353e+00              959    1.6567567e-06    8.1956916e-01    1.3096771e-01    1.4564211e-01    1.6790732e-01    1.0484107e+01    1.4178824e+01                0         #dt_spray
   7.7766709e+00              960    1.6559174e-06    8.0975273e-01    1.3340881e-01    1.4835336e-01    1.7103693e-01    1.0136018e+01    1.4706731e+01                0         #dt_spray
   7.7866109e+00              961    1.6566706e-06    8.0507311e-01    1.3347366e-01    1.4842631e-01    1.7112007e-01    9.8879433e+00    1.4427481e+01                0         #dt_spray
   7.7965408e+00              962    1.6549919e-06    9.0257416e-01    1.3326008e-01    1.4819131e-01    1.7084626e-01    9.8920451e+00    1.3760875e+01                0         #dt_spray
   7.8064895e+00              963    1.6581105e-06    8.0541739e-01    1.3391098e-01    1.4891713e-01    1.7168075e-01    1.0364424e+01    1.3957959e+01                0         #dt_spray
   7.8164674e+00              964    1.6629819e-06    8.3391069e-01    1.3528548e-01    1.5044513e-01    1.7344292e-01    1.0219402e+01    1.4221308e+01                0         #dt_spray
   7.8266798e+00              965    1.7020741e-06    8.1470081e-01    1.3876690e-01    1.5431895e-01    1.7790628e-01    1.0097797e+01    1.4415164e+01                0         #dt_spray
   7.8371101e+00              966    1.7383808e-06    8.2163866e-01    1.4212042e-01    1.5805826e-01    1.8220566e-01    1.0087041e+01    1.4725412e+01                0         #dt_spray
   7.8480058e+00              967    1.8159562e-06    8.8957406e-01    1.4947192e-01    1.6623231e-01    1.9163067e-01    1.0584733e+01    1.4232701e+01                0         #dt_spray
   7.8593073e+00              968    1.8835776e-06    8.8653503e-01    1.5644792e-01    1.7399231e-01    2.0057425e-01    1.1194322e+01    1.3548055e+01                0         #dt_spray
   7.8710241e+00              969    1.9528010e-06    9.1951772e-01    1.6428262e-01    1.8270641e-01    2.1061874e-01    1.2212550e+01    1.3732570e+01                0         #dt_spray
   7.8832800e+00              970    2.0426525e-06    9.5786618e-01    1.7519565e-01    1.9484299e-01    2.2460980e-01    1.2659367e+01    1.3921688e+01                0         #dt_spray
   7.8959401e+00              971    2.1100057e-06    1.0218422e+00    1.8370970e-01    2.0431177e-01    2.3552526e-01    1.3448137e+01    1.3671212e+01                0         #dt_spray
   7.9083295e+00              972    2.0649038e-06    1.1375934e+00    1.8028453e-01    2.0049178e-01    2.3113402e-01    1.2999136e+01    1.2317691e+01                0         #dt_cfl
   7.9192204e+00              973    1.8151510e-06    9.1589071e-01    1.5481070e-01    1.7216647e-01    1.9847526e-01    1.1634391e+01    1.1676447e+01                0         #dt_cfl
   7.9311115e+00              974    1.9818423e-06    9.8537303e-01    1.6787654e-01    1.8669912e-01    2.1522633e-01    1.2384375e+01    1.1149527e+01                0         #dt_cfl
   7.9431790e+00              975    2.0112610e-06    9.6058393e-01    1.7231509e-01    1.9163675e-01    2.2091679e-01    1.2295220e+01    1.0384937e+01                0         #dt_cfl
   7.9556969e+00              976    2.0863095e-06    9.8307826e-01    1.7711663e-01    1.9697893e-01    2.2707261e-01    1.2725319e+01    1.0224853e+01                0         #dt_spray
   7.9684302e+00              977    2.1222212e-06    1.0527689e+00    1.8323803e-01    2.0378559e-01    2.3492055e-01    1.3486455e+01    9.8542581e+00                0         #dt_cfl
   7.9805253e+00              978    2.0158472e-06    9.6886900e-01    1.7592497e-01    1.9565227e-01    2.2554483e-01    1.2619490e+01    8.8512657e+00                0         #dt_cfl
   7.9930090e+00              979    2.0806189e-06    9.8930573e-01    1.8156756e-01    2.0192954e-01    2.3277893e-01    1.2721323e+01    8.4313002e+00                0         #dt_cfl
   8.0056277e+00              980    2.1031102e-06    1.0486833e+00    1.5527625e-01    1.7260741e-01    1.9907212e-01    1.2679510e+01    7.7927535e+00                0         #dt_cfl
   8.0176605e+00              981    2.0054768e-06    9.7794811e-01    1.4882490e-01    1.6543554e-01    1.9080115e-01    1.2294170e+01    7.4253197e+00                0         #dt_cfl
   8.0299647e+00              982    2.0506986e-06    9.7761000e-01    1.5294205e-01    1.7001171e-01    1.9607955e-01    1.2445197e+01    6.2415540e+00                0         #dt_cfl
   8.0425507e+00              983    2.0976653e-06    1.0018210e+00    1.5714002e-01    1.7467763e-01    2.0146156e-01    1.3175567e+01    5.8638515e+00                0         #dt_cfl
   8.0551138e+00              984    2.0938525e-06    1.0012527e+00    1.5775897e-01    1.7536531e-01    2.0225509e-01    1.2433951e+01    5.4997759e+00                0         #dt_cfl
   8.0676612e+00              985    2.0912328e-06    9.9308566e-01    1.5827964e-01    1.7594359e-01    2.0292262e-01    1.2263791e+01    5.0403430e+00                0         #dt_cfl
   8.0802960e+00              986    2.1057930e-06    1.0078053e+00    1.6023098e-01    1.7811219e-01    2.0542433e-01    1.2964850e+01    4.5415280e+00                0         #dt_cfl
   8.0928329e+00              987    2.0894838e-06    1.0012249e+00    1.5987958e-01    1.7772126e-01    2.0497381e-01    1.3185980e+01    4.5900476e+00                0         #dt_cfl
   8.1000000e+00              988    1.1945205e-06    9.8885971e-01    1.6009908e-01    1.7796512e-01    2.0525524e-01    1.2881200e+01    3.9734368e+00                0         #dt_inject
   8.1126626e+00              989    2.1104384e-06    9.9321648e-01    1.6261448e-01    1.8076067e-01    2.0848010e-01    1.3358363e+01    4.5386028e+00                0         #dt_cfl
   8.1227927e+00              990    1.6883507e-06    7.9086597e-01    1.3049904e-01    1.4506189e-01    1.6730646e-01    1.0325215e+01    4.1760554e+00                0         #dt_piso
   8.1354554e+00              991    2.1104384e-06    9.8111367e-01    1.6390397e-01    1.8219333e-01    2.1013329e-01    1.2490039e+01    3.9410243e+00                0         #dt_grow
   8.1483617e+00              992    2.1510641e-06    9.9820872e-01    1.6774594e-01    1.8646369e-01    2.1505890e-01    1.2548537e+01    4.0353649e+00                0         #dt_cfl
   8.1612913e+00              993    2.1549242e-06    1.0031501e+00    1.6861823e-01    1.8743302e-01    2.1617722e-01    1.2625961e+01    3.8360734e+00                0         #dt_cfl
   8.1741802e+00              994    2.1481572e-06    1.0048899e+00    1.6886113e-01    1.8770284e-01    2.1648862e-01    1.2592957e+01    3.7793269e+00                0         #dt_cfl
   8.1870065e+00              995    2.1377040e-06    1.0049554e+00    1.6880009e-01    1.8763491e-01    2.1641037e-01    1.2523690e+01    3.6171594e+00                0         #dt_cfl
   8.1997694e+00              996    2.1271630e-06    9.9893679e-01    1.6878832e-01    1.8762185e-01    2.1639528e-01    1.3705872e+01    3.3748696e+00                0         #dt_cfl
   8.2125460e+00              997    2.1294270e-06    1.0041847e+00    1.6970129e-01    1.8863676e-01    2.1756576e-01    1.3582335e+01    3.6013844e+00                0         #dt_cfl
   8.2252693e+00              998    2.1205530e-06    1.0011709e+00    1.6953803e-01    1.8845525e-01    2.1735645e-01    1.3226853e+01    3.5398581e+00                0         #dt_cfl
   8.2379778e+00              999    2.1180730e-06    9.9953277e-01    1.6992233e-01    1.8888234e-01    2.1784914e-01    1.3301048e+01    3.6616113e+00                0         #dt_cfl
   8.2506921e+00             1000    2.1190631e-06    9.8404057e-01    1.7043517e-01    1.8945217e-01    2.1850663e-01    1.3231133e+01    3.4417975e+00                0         #dt_cfl
   8.2636127e+00             1001    2.1534306e-06    1.0064673e+00    1.7375796e-01    1.9314561e-01    2.2276662e-01    1.3171875e+01    4.0349295e+00                0         #dt_cfl
   8.2764503e+00             1002    2.1395932e-06    1.0010606e+00    1.7328891e-01    1.9262421e-01    2.2216527e-01    1.3125322e+01    3.3220558e+00                0         #dt_cfl
   8.2892742e+00             1003    2.1373264e-06    9.9585467e-01    1.7367020e-01    1.9304792e-01    2.2265411e-01    1.2852546e+01    3.3238828e+00                0         #dt_cfl
   8.3021516e+00             1004    2.1462233e-06    9.9245947e-01    1.7493976e-01    1.9445896e-01    2.2428174e-01    1.2887337e+01    3.3357706e+00                0         #dt_cfl
   8.3151268e+00             1005    2.1625299e-06    9.9442640e-01    1.7678807e-01    1.9651330e-01    2.2665137e-01    1.3118891e+01    3.4319873e+00                0         #dt_cfl
   8.3281747e+00             1006    2.1746505e-06    1.0001344e+00    1.7832648e-01    1.9822312e-01    2.2862369e-01    1.3382714e+01    3.4423048e+00                0         #dt_cfl
   8.3412208e+00             1007    2.1743584e-06    9.9784182e-01    1.7887206e-01    1.9882937e-01    2.2932315e-01    1.3749183e+01    3.5089910e+00                0         #dt_cfl
   8.3542952e+00             1008    2.1790612e-06    9.9677586e-01    1.7976408e-01    1.9982057e-01    2.3046677e-01    1.3332847e+01    3.2610829e+00                0         #dt_cfl
   8.3674118e+00             1009    2.1861095e-06    9.9605210e-01    1.8104117e-01    2.0123988e-01    2.3210406e-01    1.3346830e+01    3.2847707e+00                0         #dt_cfl
   8.3805805e+00             1010    2.1947743e-06    9.9916434e-01    1.8239853e-01    2.0274835e-01    2.3384426e-01    1.3646008e+01    3.3890767e+00                0         #dt_cfl
   8.3937601e+00             1011    2.1966099e-06    9.9899807e-01    1.8308806e-01    2.0351442e-01    2.3472828e-01    1.3000557e+01    3.3191211e+00                0         #dt_cfl
   8.4069530e+00             1012    2.1988129e-06    1.0053611e+00    1.8391791e-01    2.0443649e-01    2.3579219e-01    1.2764233e+01    3.2978232e+00                0         #dt_cfl
   8.4200755e+00             1013    2.1870878e-06    9.9357548e-01    1.8375495e-01    2.0425515e-01    2.3558327e-01    1.3917185e+01    3.3229535e+00                0         #dt_cfl
   8.4332829e+00             1014    2.2012296e-06    1.0064950e+00    1.8576844e-01    2.0649312e-01    2.3816467e-01    1.3922665e+01    3.1905286e+00                0         #dt_cfl
   8.4464051e+00             1015    2.1870248e-06    1.0166354e+00    1.8534263e-01    2.0601963e-01    2.3761875e-01    1.3450317e+01    3.2714448e+00                0         #dt_cfl
   8.4593125e+00             1016    2.1512382e-06    1.0082959e+00    1.8307050e-01    2.0349391e-01    2.3470577e-01    1.2648271e+01    3.2837751e+00                0         #dt_cfl
   8.4721137e+00             1017    2.1335387e-06    9.9102553e-01    1.8230061e-01    2.0263801e-01    2.3371873e-01    1.3367790e+01    3.2692063e+00                0         #dt_cfl
   8.4850309e+00             1018    2.1528595e-06    1.0107700e+00    1.8474041e-01    2.0534999e-01    2.3684668e-01    1.3202830e+01    3.2899792e+00                0         #dt_cfl
   8.4978104e+00             1019    2.1299201e-06    1.0029890e+00    1.8325915e-01    2.0370330e-01    2.3494762e-01    1.2870706e+01    3.2079659e+00                0         #dt_cfl
   8.5105518e+00             1020    2.1235727e-06    9.9989078e-01    1.8370376e-01    2.0419889e-01    2.3551764e-01    1.3153544e+01    3.3121390e+00                0         #dt_cfl
   8.5232947e+00             1021    2.1238047e-06    9.9837596e-01    1.8469540e-01    2.0530137e-01    2.3678898e-01    1.3608104e+01    3.1093888e+00                0         #dt_cfl
   8.5360582e+00             1022    2.1272594e-06    9.9769700e-01    1.8604154e-01    2.0679804e-01    2.3851480e-01    1.3174174e+01    3.1542144e+00                0         #dt_cfl
   8.5488512e+00             1023    2.1321698e-06    9.9620263e-01    1.8752742e-01    2.0845003e-01    2.4041977e-01    1.2950774e+01    3.0947998e+00                0         #dt_cfl
   8.5616930e+00             1024    2.1402973e-06    9.9548387e-01    1.8924240e-01    2.1035673e-01    2.4261846e-01    1.2848408e+01    3.0620141e+00                0         #dt_cfl
   8.5745931e+00             1025    2.1500070e-06    9.9553217e-01    1.9115356e-01    2.1248177e-01    2.4506866e-01    1.2811664e+01    3.2067013e+00                0         #dt_cfl
   8.5875510e+00             1026    2.1596560e-06    9.8530963e-01    1.9298612e-01    2.1451932e-01    2.4741810e-01    1.2820434e+01    3.1729488e+00                0         #dt_cfl
   8.6007021e+00             1027    2.1918551e-06    9.9445123e-01    1.9687044e-01    2.1883759e-01    2.5239800e-01    1.4070469e+01    3.2657225e+00                0         #dt_cfl
   8.6139267e+00             1028    2.2040851e-06    9.9316201e-01    1.9902700e-01    2.2123545e-01    2.5516282e-01    1.3560824e+01    3.0861247e+00                0         #dt_cfl
   8.6272422e+00             1029    2.2192604e-06    9.9291587e-01    2.0144254e-01    2.2392130e-01    2.5825967e-01    1.2986818e+01    3.3289187e+00                0         #dt_cfl
   8.6406528e+00             1030    2.2350941e-06    9.9183982e-01    2.0274509e-01    2.2536871e-01    2.5992961e-01    1.3636856e+01    3.1609709e+00                0         #dt_cfl
   8.6541737e+00             1031    2.2534829e-06    9.8583566e-01    2.0552939e-01    2.2846476e-01    2.6349922e-01    1.3523553e+01    3.1199837e+00                0         #dt_cfl
   8.6678888e+00             1032    2.2858606e-06    9.8994689e-01    2.0963984e-01    2.3303511e-01    2.6876903e-01    1.3752101e+01    3.0847812e+00                0         #dt_cfl
   8.6817433e+00             1033    2.3090740e-06    9.8864205e-01    2.1316012e-01    2.3694949e-01    2.7328220e-01    1.3648690e+01    3.1362715e+00                0         #dt_cfl
   8.6957569e+00             1034    2.3356016e-06    9.8405042e-01    2.1692509e-01    2.4113616e-01    2.7810908e-01    1.3621420e+01    3.2197750e+00                0         #dt_cfl
   8.7099976e+00             1035    2.3734573e-06    9.8363726e-01    2.2111792e-01    2.4579816e-01    2.8348451e-01    1.3870317e+01    3.4161470e+00                0         #dt_cfl
   8.7244753e+00             1036    2.4129396e-06    1.0383147e+00    2.2582681e-01    2.5103414e-01    2.8952155e-01    1.5415996e+01    3.4412980e+00                0         #dt_cfl
   8.7384187e+00             1037    2.3239001e-06    1.0970514e+00    2.1850584e-01    2.4289763e-01    2.8013570e-01    1.4465680e+01    3.5642004e+00                0         #dt_cfl
   8.7511286e+00             1038    2.1183148e-06    1.0182186e+00    1.9994253e-01    2.2226356e-01    2.5633658e-01    1.2844357e+01    3.2947288e+00                0         #dt_cfl
   8.7636110e+00             1039    2.0804127e-06    9.9740376e-01    1.9699859e-01    2.1899242e-01    2.5256229e-01    1.3256370e+01    3.2865927e+00                0         #dt_cfl
   8.7761260e+00             1040    2.0858280e-06    9.8845555e-01    1.9810281e-01    2.2022135e-01    2.5397796e-01    1.3319374e+01    3.4195240e+00                0         #dt_cfl
   8.7887871e+00             1041    2.1101890e-06    9.8536189e-01    2.0101120e-01    2.2345604e-01    2.5770666e-01    1.3129717e+01    3.3332694e+00                0         #dt_cfl
   8.8016364e+00             1042    2.1415370e-06    9.8502941e-01    2.0433709e-01    2.2715469e-01    2.6197062e-01    1.3569491e+01    3.3541520e+00                0         #dt_cfl
   8.8146809e+00             1043    2.1740844e-06    9.8377813e-01    2.0796707e-01    2.3119049e-01    2.6662445e-01    1.3646383e+01    3.3095970e+00                0         #dt_cfl
   8.8279405e+00             1044    2.2099336e-06    1.0347588e+00    2.1224488e-01    2.3594973e-01    2.7210882e-01    1.3541995e+01    3.0677919e+00                0         #dt_cfl
   8.8407547e+00             1045    2.1356992e-06    1.0320164e+00    2.0566584e-01    2.2863825e-01    2.6367415e-01    1.3667626e+01    2.9693732e+00                0         #dt_cfl
   8.8531713e+00             1046    2.0694430e-06    1.0058674e+00    1.9971480e-01    2.2202476e-01    2.5604462e-01    1.2752197e+01    3.1021111e+00                0         #dt_cfl
   8.8655156e+00             1047    2.0573716e-06    9.8906881e-01    1.9885266e-01    2.2106855e-01    2.5493930e-01    1.2443413e+01    2.8541119e+00                0         #dt_cfl
   8.8779962e+00             1048    2.0801097e-06    9.8230836e-01    2.0135702e-01    2.2385300e-01    2.5815003e-01    1.3111709e+01    3.3446596e+00                0         #dt_cfl
   8.8907016e+00             1049    2.1175730e-06    9.8018337e-01    2.0523587e-01    2.2816769e-01    2.6312291e-01    1.3002157e+01    3.1907744e+00                0         #dt_cfl
   8.9036640e+00             1050    2.1603846e-06    9.8031221e-01    2.0960007e-01    2.3302216e-01    2.6871804e-01    1.2966675e+01    3.3550048e+00                0         #dt_cfl
   8.9168866e+00             1051    2.2037720e-06    9.8262383e-01    2.1366100e-01    2.3754116e-01    2.7392436e-01    1.3439102e+01    3.2352765e+00                0         #dt_cfl
   8.9303430e+00             1052    2.2427422e-06    9.8028873e-01    2.1747710e-01    2.4178438e-01    2.7881679e-01    1.3391167e+01    3.1995819e+00                0         #dt_cfl
   8.9440701e+00             1053    2.2878384e-06    9.8201296e-01    2.2164783e-01    2.4642425e-01    2.8416389e-01    1.3491871e+01    3.1531768e+00                0         #dt_cfl
   8.9580485e+00             1054    2.3297436e-06    9.8410386e-01    2.2449208e-01    2.4958968e-01    2.8781036e-01    1.5025412e+01    3.3713002e+00                0         #dt_cfl
   8.9722528e+00             1055    2.3673758e-06    9.8210753e-01    2.2834361e-01    2.5387465e-01    2.9274821e-01    1.4754666e+01    3.3666379e+00                0         #dt_cfl
   8.9867158e+00             1056    2.4105057e-06    9.8381191e-01    2.3263989e-01    2.5865454e-01    2.9825627e-01    1.5282480e+01    3.2156196e+00                0         #dt_cfl
   9.0014168e+00             1057    2.4501692e-06    9.8233605e-01    2.3565502e-01    2.6200819e-01    3.0212182e-01    1.4940900e+01    3.3334153e+00                0         #dt_cfl
   9.0163822e+00             1058    2.4942271e-06    9.7065384e-01    2.4002107e-01    2.6686777e-01    3.0771932e-01    1.6028283e+01    3.2815511e+00                0         #dt_cfl
   9.0318000e+00             1059    2.5696361e-06    9.5996320e-01    2.4672601e-01    2.7428131e-01    3.1631539e-01    1.6211487e+01    3.3277097e+00                0         #dt_cfl
   9.0478609e+00             1060    2.6768069e-06    9.7535933e-01    2.5704808e-01    2.8576002e-01    3.2954882e-01    1.6530374e+01    3.4592185e+00                0         #dt_cfl
   9.0643274e+00             1061    2.7444315e-06    1.0019019e+00    2.6275883e-01    2.9211096e-01    3.3687030e-01    1.6957506e+01    3.4649453e+00                0         #dt_cfl
   9.0807628e+00             1062    2.7392216e-06    9.9128864e-01    2.6138390e-01    2.9058549e-01    3.3510757e-01    1.7146735e+01    3.3340259e+00                0         #dt_cfl
   9.0973425e+00             1063    2.7632937e-06    9.8664281e-01    2.6291589e-01    2.9229226e-01    3.3707165e-01    1.6850199e+01    3.4015386e+00                0         #dt_cfl
   9.1141468e+00             1064    2.8007032e-06    9.8577569e-01    2.6566509e-01    2.9535203e-01    3.4059627e-01    1.7102395e+01    3.6969478e+00                0         #dt_cfl
   9.1311935e+00             1065    2.8411161e-06    9.8396196e-01    2.6824058e-01    2.9827279e-01    3.4389817e-01    1.8075894e+01    3.6483836e+00                0         #dt_cfl
   9.1485180e+00             1066    2.8874247e-06    9.8056282e-01    2.7194438e-01    3.0239833e-01    3.4864664e-01    1.7598977e+01    3.4084446e+00                0         #dt_cfl
   9.1661860e+00             1067    2.9446606e-06    9.8118444e-01    2.7640155e-01    3.0736199e-01    3.5436097e-01    1.8029470e+01    3.6305592e+00                0         #dt_cfl
   9.1841927e+00             1068    3.0011285e-06    9.8031940e-01    2.8065920e-01    3.1210433e-01    3.5981949e-01    1.8617257e+01    3.5514042e+00                0         #dt_cfl
   9.2025610e+00             1069    3.0613783e-06    9.7929695e-01    2.8496628e-01    3.1690145e-01    3.6534138e-01    1.8416180e+01    3.7025721e+00                0         #dt_cfl
   9.2213176e+00             1070    3.1260981e-06    9.7811729e-01    2.8968107e-01    3.2215178e-01    3.7138599e-01    1.9055137e+01    3.6537132e+00                0         #dt_cfl
   9.2404938e+00             1071    3.1960360e-06    9.7747776e-01    2.9506392e-01    3.2806783e-01    3.7828708e-01    1.9556423e+01    3.5708029e+00                0         #dt_cfl
   9.2601119e+00             1072    3.2696764e-06    9.7595461e-01    2.9995805e-01    3.3359640e-01    3.8456160e-01    2.0527576e+01    3.6045716e+00                0         #dt_cfl
   9.2802133e+00             1073    3.3502341e-06    1.0808302e+00    3.0563650e-01    3.3992098e-01    3.9184167e-01    2.0791932e+01    3.5573623e+00                0         #dt_cfl
   9.2988114e+00             1074    3.0996860e-06    1.0428451e+00    2.8132988e-01    3.1281249e-01    3.6067934e-01    1.9695865e+01    3.5968716e+00                0         #dt_cfl
   9.3166454e+00             1075    2.9723360e-06    1.0063912e+00    2.6886204e-01    2.9895559e-01    3.4469492e-01    1.8237697e+01    3.7163153e+00                0         #dt_cfl
   9.3343662e+00             1076    2.9534597e-06    9.4747200e-01    2.6577520e-01    2.9552900e-01    3.4073744e-01    1.8156149e+01    3.5902944e+00                0         #dt_cfl
   9.3530694e+00             1077    3.1172000e-06    9.6564779e-01    2.7837574e-01    3.0954297e-01    3.5689197e-01    1.8726968e+01    3.4648147e+00                0         #dt_cfl
   9.3724379e+00             1078    3.2280921e-06    9.5692313e-01    2.8613337e-01    3.1822537e-01    3.6683766e-01    2.0272743e+01    3.5423870e+00                0         #dt_cfl
   9.3926784e+00             1079    3.3734079e-06    9.5457839e-01    2.9811310e-01    3.3150215e-01    3.8219628e-01    2.1189287e+01    3.4808812e+00                0         #dt_cfl
   9.4138819e+00             1080    3.5339245e-06    1.0731360e+00    3.1106760e-01    3.4591622e-01    3.9880461e-01    2.1386929e+01    3.9478865e+00                0         #dt_cfl
   9.4336404e+00             1081    3.2930817e-06    9.9190883e-01    2.8829670e-01    3.2060272e-01    3.6961115e-01    1.9999501e+01    3.6007540e+00                0         #dt_cfl
   9.4535601e+00             1082    3.3199439e-06    9.7852102e-01    2.8785273e-01    3.2011345e-01    3.6904196e-01    2.0777813e+01    3.9567957e+00                0         #dt_cfl
   9.4739170e+00             1083    3.3928182e-06    9.6145157e-01    2.9187250e-01    3.2458967e-01    3.7419551e-01    2.1144892e+01    3.6098819e+00                0         #dt_cfl
   9.4950901e+00             1084    3.5288498e-06    9.8498670e-01    3.0146936e-01    3.3535163e-01    3.8649918e-01    2.2448473e+01    3.8236358e+00                0         #dt_cfl
   9.5165859e+00             1085    3.5826370e-06    1.0860121e+00    3.0529662e-01    3.3953982e-01    3.9140592e-01    2.2293589e+01    3.9218183e+00                0         #dt_cfl
   9.5363793e+00             1086    3.2988923e-06    9.8888438e-01    2.8004876e-01    3.1147085e-01    3.5903687e-01    2.0484463e+01    3.8195817e+00                0         #dt_cfl
   9.5563951e+00             1087    3.3359738e-06    1.0453323e+00    2.8280381e-01    3.1454987e-01    3.6256899e-01    2.1202504e+01    3.6738245e+00                0         #dt_cfl
   9.5755429e+00             1088    3.1913046e-06    9.5349300e-01    2.6878561e-01    2.9896686e-01    3.4459693e-01    1.9762526e+01    3.8327117e+00                0         #dt_cfl
   9.5956247e+00             1089    3.3469618e-06    1.0123605e+00    2.7842184e-01    3.0968782e-01    3.5695108e-01    2.1432656e+01    3.6839557e+00                0         #dt_cfl
   9.6154613e+00             1090    3.3060968e-06    1.0089240e+00    2.7272957e-01    3.0336325e-01    3.4965329e-01    2.0995633e+01    3.7179382e+00                0         #dt_cfl
   9.6351224e+00             1091    3.2768540e-06    9.5006127e-01    2.6867501e-01    2.9883534e-01    3.4445514e-01    2.0535282e+01    3.8041396e+00                0         #dt_cfl
   9.6558170e+00             1092    3.4490976e-06    9.9646802e-01    2.8113019e-01    3.1273037e-01    3.6042332e-01    2.1714611e+01    3.4890647e+00                0         #dt_cfl
   9.6765849e+00             1093    3.4613229e-06    9.9309597e-01    2.8077387e-01    3.1231507e-01    3.5996650e-01    2.2138888e+01    3.7769794e+00                0         #dt_cfl
   9.6974972e+00             1094    3.4853861e-06    9.4367214e-01    2.8157110e-01    3.1321447e-01    3.6098859e-01    2.1980319e+01    3.9713552e+00                0         #dt_cfl
   9.7196578e+00             1095    3.6934291e-06    1.0567608e+00    2.9648827e-01    3.2976314e-01    3.8011317e-01    2.3854848e+01    3.7015216e+00                0         #dt_cfl
   9.7406281e+00             1096    3.4950474e-06    9.7772238e-01    2.7923287e-01    3.1058068e-01    3.5799086e-01    2.1492455e+01    3.6855690e+00                0         #dt_cfl
   9.7620762e+00             1097    3.5746828e-06    1.0010993e+00    2.8344007e-01    3.1532716e-01    3.6338471e-01    2.1839246e+01    3.5923359e+00                0         #dt_cfl
   9.7835007e+00             1098    3.5707573e-06    9.9187572e-01    2.8233377e-01    3.1411707e-01    3.6196637e-01    2.2626794e+01    3.6862230e+00                0         #dt_cfl
   9.8051008e+00             1099    3.6000048e-06    9.8721415e-01    2.8304112e-01    3.1484412e-01    3.6287323e-01    2.2665717e+01    3.7369115e+00                0         #dt_cfl
   9.8269805e+00             1100    3.6466301e-06    9.8466683e-01    2.8515977e-01    3.1721238e-01    3.6558945e-01    2.3106649e+01    4.1346712e+00                0         #dt_cfl
   9.8492010e+00             1101    3.7034151e-06    9.7974554e-01    2.8767657e-01    3.2002336e-01    3.6881612e-01    2.3492665e+01    4.8106678e+00                0         #dt_cfl
   9.8718809e+00             1102    3.7799765e-06    9.7752403e-01    2.9107498e-01    3.2374727e-01    3.7317305e-01    2.4230110e+01    3.8676212e+00                0         #dt_cfl
   9.8950822e+00             1103    3.8668886e-06    9.7555479e-01    2.9689494e-01    3.3023051e-01    3.8063454e-01    2.4955854e+01    4.2237921e+00                0         #dt_cfl
   9.9188649e+00             1104    3.9637841e-06    9.7128629e-01    3.0255621e-01    3.3653453e-01    3.8789257e-01    2.5798815e+01    4.3435280e+00                0         #dt_cfl
   9.9433507e+00             1105    4.0809637e-06    9.7226428e-01    3.0990024e-01    3.4471249e-01    3.9730800e-01    2.6146107e+01    4.3444157e+00                0         #dt_cfl
   9.9685350e+00             1106    4.1973811e-06    9.9899098e-01    3.1676421e-01    3.5235674e-01    4.0610796e-01    2.6673905e+01    4.2346551e+00                0         #dt_cfl
   9.9937447e+00             1107    4.2016206e-06    9.8884322e-01    3.1528990e-01    3.5072891e-01    4.0421782e-01    2.6639499e+01    4.4640567e+00                0         #dt_cfl
   1.0013913e+01             1108    3.3612965e-06    7.7779278e-01    2.5108546e-01    2.7931680e-01    3.2190444e-01    2.1690768e+01    3.8478441e+00                0         #dt_piso
   1.0039122e+01             1109    4.2016206e-06    9.4307599e-01    3.1177164e-01    3.4683549e-01    3.9970723e-01    2.6856527e+01    3.8112943e+00                0         #dt_grow
   1.0065854e+01             1110    4.4552302e-06    1.0233315e+00    3.2831669e-01    3.6525345e-01    4.2091883e-01    2.8312116e+01    4.1606214e+00                0         #dt_cfl
   1.0091976e+01             1111    4.3536530e-06    1.0897168e+00    3.1878080e-01    3.5465678e-01    4.0869334e-01    2.7993224e+01    4.1421785e+00                0         #dt_cfl
   1.0115947e+01             1112    3.9952152e-06    1.0349414e+00    2.9094875e-01    3.2364729e-01    3.7301122e-01    2.5149321e+01    4.1896262e+00                0         #dt_cfl
   1.0139109e+01             1113    3.8603299e-06    1.0013648e+00    2.7981558e-01    3.1127182e-01    3.5873792e-01    2.4321230e+01    4.1116016e+00                0         #dt_cfl
   1.0162239e+01             1114    3.8550684e-06    9.7536928e-01    2.7777848e-01    3.0901310e-01    3.5612626e-01    2.4623305e+01    3.9880693e+00                0         #dt_cfl
   1.0185954e+01             1115    3.9524193e-06    9.6889939e-01    2.8327505e-01    3.1513779e-01    3.6317314e-01    2.5220401e+01    3.9938738e+00                0         #dt_cfl
   1.0210429e+01             1116    4.0792877e-06    9.6637388e-01    2.9070815e-01    3.2341646e-01    3.7270276e-01    2.6483060e+01    4.1384966e+00                0         #dt_cfl
   1.0235757e+01             1117    4.2212313e-06    9.5975192e-01    2.9887948e-01    3.3251583e-01    3.8317883e-01    2.6668847e+01    4.5945730e+00                0         #dt_cfl
   1.0256019e+01             1118    3.3769850e-06    7.4041137e-01    2.3797759e-01    2.6476735e-01    3.0509948e-01    2.1355834e+01    4.2866464e+00                0         #dt_piso
   1.0281346e+01             1119    4.2212313e-06    9.5133621e-01    2.9572650e-01    3.2902710e-01    3.7913654e-01    2.6782061e+01    3.9851270e+00                0         #dt_grow
   1.0307969e+01             1120    4.4371603e-06    1.0577368e+00    3.0897960e-01    3.4378288e-01    3.9612769e-01    2.7972228e+01    4.6672904e+00                0         #dt_cfl
   1.0329267e+01             1121    3.5497283e-06    8.6031459e-01    2.4571980e-01    2.7340546e-01    3.1502538e-01    2.2453067e+01    4.2723885e+00                0         #dt_piso
   1.0354024e+01             1122    4.1260817e-06    9.8890479e-01    2.8401511e-01    3.1602741e-01    3.6412193e-01    2.6087668e+01    4.2431810e+00                0         #dt_cfl
   1.0379058e+01             1123    4.1723751e-06    9.8024184e-01    2.8580733e-01    3.1803701e-01    3.6641966e-01    2.6438763e+01    4.0130064e+00                0         #dt_cfl
   1.0404597e+01             1124    4.2564752e-06    9.7352795e-01    2.8938770e-01    3.2203385e-01    3.7100987e-01    2.7614779e+01    4.2196753e+00                0         #dt_cfl
   1.0430830e+01             1125    4.3722167e-06    9.4295663e-01    2.9518806e-01    3.2844366e-01    3.7844624e-01    2.7733924e+01    4.1177964e+00                0         #dt_cfl
   1.0451817e+01             1126    3.4977734e-06    7.3291970e-01    2.3504015e-01    2.6157158e-01    3.0133353e-01    2.2238133e+01    3.7972155e+00                0         #dt_piso
   1.0478050e+01             1127    4.3722167e-06    8.8312334e-01    2.9205622e-01    3.2503791e-01    3.7443105e-01    2.7929374e+01    4.0027542e+00                0         #dt_grow
   1.0507755e+01             1128    4.9508563e-06    9.8647688e-01    3.2846591e-01    3.6550143e-01    4.2111014e-01    3.1581823e+01    4.3735044e+00                0         #dt_cfl
   1.0537868e+01             1129    5.0187251e-06    9.9538981e-01    3.3051298e-01    3.6779848e-01    4.2373459e-01    3.2461315e+01    4.2489443e+00                0         #dt_cfl
   1.0561958e+01             1130    4.0149801e-06    7.8928948e-01    2.6321888e-01    2.9292270e-01    3.3746010e-01    2.5561445e+01    4.1463110e+00                0         #dt_piso
   1.0592070e+01             1131    5.0187251e-06    9.8805542e-01    3.2731139e-01    3.6427034e-01    4.1962999e-01    3.2419230e+01    4.1766522e+00                0         #dt_grow
   1.0622546e+01             1132    5.0793964e-06    9.9918777e-01    3.2887953e-01    3.6603669e-01    4.2164042e-01    3.2765608e+01    4.6223664e+00                0         #dt_cfl
   1.0646928e+01             1133    4.0635171e-06    7.9560653e-01    2.6168687e-01    2.9126373e-01    3.3549598e-01    2.5827210e+01    4.4300289e+00                0         #dt_piso
   1.0677404e+01             1134    5.0793964e-06    9.9502252e-01    3.2524393e-01    3.6202834e-01    4.1697939e-01    3.2641276e+01    4.1800747e+00                0         #dt_grow
   1.0708033e+01             1135    5.1048054e-06    9.9683657e-01    3.2443138e-01    3.6114104e-01    4.1593767e-01    3.2946171e+01    4.3650022e+00                0         #dt_cfl
   1.0738759e+01             1136    5.1210053e-06    9.9543790e-01    3.2330126e-01    3.5991056e-01    4.1448879e-01    3.2749536e+01    4.4646556e+00                0         #dt_cfl
   1.0769626e+01             1137    5.1444750e-06    9.9649472e-01    3.2272860e-01    3.5930516e-01    4.1375461e-01    3.4395471e+01    4.3319697e+00                0         #dt_cfl
   1.0800601e+01             1138    5.1625712e-06    9.9670757e-01    3.2151444e-01    3.5797982e-01    4.1219800e-01    3.2846102e+01    4.6869740e+00                0         #dt_cfl
   1.0831679e+01             1139    5.1796248e-06    1.2623774e+00    3.1983997e-01    3.5613561e-01    4.1005124e-01    3.3134901e+01    4.0780377e+00                0         #dt_cfl
   1.0856297e+01             1140    4.1030717e-06    7.9187520e-01    2.5172000e-01    2.8030671e-01    3.2271794e-01    2.6424734e+01    4.3175390e+00                0         #dt_cfl
   1.0887070e+01             1141    5.1288396e-06    1.0074054e+00    3.1206373e-01    3.4754411e-01    4.0008171e-01    3.2709238e+01    4.1505425e+00                0         #dt_grow
   1.0917617e+01             1142    5.0911376e-06    9.7086289e-01    3.0740387e-01    3.4238695e-01    3.9410752e-01    3.2391307e+01    4.8415980e+00                0         #dt_cfl
   1.0942055e+01             1143    4.0729101e-06    7.7161525e-01    2.4428024e-01    2.7208285e-01    3.1317979e-01    2.5917858e+01    3.9767008e+00                0         #dt_piso
   1.0972601e+01             1144    5.0911376e-06    9.6176115e-01    3.0284268e-01    3.3726507e-01    3.8825984e-01    3.2875642e+01    4.3835526e+00                0         #dt_grow
   1.1004363e+01             1145    5.2935571e-06    9.9680349e-01    3.1231470e-01    3.4784488e-01    4.0040346e-01    3.3712490e+01    4.4533367e+00                0         #dt_cfl
   1.1036226e+01             1146    5.3105323e-06    9.4309357e-01    3.1059716e-01    3.4596714e-01    3.9820149e-01    3.3942279e+01    4.7308037e+00                0         #dt_cfl
   1.1061716e+01             1147    4.2484258e-06    7.4409807e-01    2.4669264e-01    2.7482756e-01    3.1627261e-01    2.7179250e+01    4.1110876e+00                0         #dt_piso
   1.1093580e+01             1148    5.3105323e-06    9.4836150e-01    3.0560744e-01    3.4048169e-01    3.9180442e-01    3.3959082e+01    4.1224554e+00                0         #dt_grow
   1.1127178e+01             1149    5.5996920e-06    9.5370239e-01    3.1919086e-01    3.5566129e-01    4.0921906e-01    3.6589364e+01    4.9050329e+00                0         #dt_cfl
   1.1162407e+01             1150    5.8715298e-06    9.9723626e-01    3.3148067e-01    3.6940640e-01    4.2497522e-01    3.8257477e+01    4.3980265e+00                0         #dt_cfl
   1.1197734e+01             1151    5.8878022e-06    1.0094648e+00    3.2922162e-01    3.6695579e-01    4.2207900e-01    3.8281965e+01    4.4448013e+00                0         #dt_cfl
   1.1232729e+01             1152    5.8325978e-06    9.9625671e-01    3.2286417e-01    3.5992124e-01    4.1392842e-01    3.7852855e+01    4.4283872e+00                0         #dt_cfl
   1.1260726e+01             1153    4.6660782e-06    7.9616892e-01    2.5620372e-01    2.8563969e-01    3.2846631e-01    3.0248976e+01    4.2412643e+00                0         #dt_piso
   1.1283123e+01             1154    3.7328626e-06    6.3511002e-01    2.0369056e-01    2.2711244e-01    2.6114175e-01    2.4175545e+01    3.9744306e+00                0         #dt_piso
   1.1311119e+01             1155    4.6660782e-06    7.9336087e-01    2.5259995e-01    2.8167937e-01    3.2384609e-01    3.0195876e+01    4.0971949e+00                0         #dt_grow
   1.1346115e+01             1156    5.8325978e-06    9.8380752e-01    3.1229545e-01    3.4828164e-01    4.0037878e-01    3.7707322e+01    4.0887277e+00                0         #dt_grow
   1.1381687e+01             1157    5.9285965e-06    9.9245065e-01    3.1431897e-01    3.5059989e-01    4.0297303e-01    3.8080041e+01    4.5287647e+00                0         #dt_cfl
   1.1417529e+01             1158    5.9736940e-06    9.8999807e-01    3.1326681e-01    3.4947057e-01    4.0162411e-01    3.8621071e+01    4.4399362e+00                0         #dt_cfl
   1.1453733e+01             1159    6.0340461e-06    9.9540805e-01    3.1311798e-01    3.4935412e-01    4.0143331e-01    3.8876914e+01    4.3097751e+00                0         #dt_cfl
   1.1482697e+01             1160    4.8272369e-06    7.8986915e-01    2.4832779e-01    2.7709747e-01    3.1836896e-01    3.0939155e+01    4.4882407e+00                0         #dt_piso
   1.1518901e+01             1161    6.0340461e-06    9.8521093e-01    3.0684877e-01    3.4243412e-01    3.9339586e-01    3.9138204e+01    4.4373159e+00                0         #dt_grow
   1.1555649e+01             1162    6.1246236e-06    9.9554942e-01    3.1075288e-01    3.4676521e-01    3.9840112e-01    3.9715196e+01    4.5333323e+00                0         #dt_cfl
   1.1592561e+01             1163    6.1520036e-06    9.9654610e-01    3.1504928e-01    3.5156983e-01    4.0390933e-01    3.9616745e+01    4.6863713e+00                0         #dt_cfl
   1.1629601e+01             1164    6.1733257e-06    9.9009621e-01    3.1944793e-01    3.5642445e-01    4.0954863e-01    4.0126191e+01    5.1088412e+00                0         #dt_cfl
   1.1659232e+01             1165    4.9386605e-06    7.8474877e-01    2.5801632e-01    2.8788246e-01    3.3079016e-01    3.1880500e+01    4.3387036e+00                0         #dt_piso
   1.1696272e+01             1166    6.1733257e-06    9.7466796e-01    3.2654682e-01    3.6434802e-01    4.1864976e-01    3.9545368e+01    4.3327308e+00                0         #dt_grow
   1.1734275e+01             1167    6.3337731e-06    9.9428046e-01    3.3888868e-01    3.7812071e-01    4.3447267e-01    4.0534992e+01    4.5285053e+00                0         #dt_cfl
   1.1772496e+01             1168    6.3702077e-06    1.0539727e+00    3.4452177e-01    3.8440822e-01    4.4169457e-01    4.0780871e+01    4.5383012e+00                0         #dt_cfl
   1.1808760e+01             1169    6.0439971e-06    1.0372147e+00    3.3018951e-01    3.6841765e-01    4.2331988e-01    3.8667367e+01    5.4090667e+00                0         #dt_cfl
   1.1837771e+01             1170    4.8351977e-06    7.7999454e-01    2.6622249e-01    2.9704516e-01    3.4131089e-01    3.1645779e+01    4.1603415e+00                0         #dt_piso
   1.1874035e+01             1171    6.0439971e-06    9.3038139e-01    3.3616382e-01    3.7508457e-01    4.3097926e-01    3.8694167e+01    4.5109220e+00                0         #dt_grow
   1.1913013e+01             1172    6.4962575e-06    1.0255417e+00    3.6506846e-01    4.0733439e-01    4.6803648e-01    4.1616011e+01    4.2774534e+00                0         #dt_cfl
   1.1944195e+01             1173    5.1970060e-06    7.9052066e-01    2.9448685e-01    3.2853746e-01    3.7754725e-01    3.3335403e+01    4.4247863e+00                0         #dt_piso
   1.1983173e+01             1174    6.4962575e-06    9.9449780e-01    3.7251547e-01    4.1557817e-01    4.7758394e-01    4.2118317e+01    4.7897174e+00                0         #dt_grow
   1.2014355e+01             1175    5.1970060e-06    7.8991539e-01    3.0044067e-01    3.3516881e-01    3.8518035e-01    3.3366128e+01    4.3959317e+00                0         #dt_piso
   1.2053332e+01             1176    6.4962575e-06    9.8333352e-01    3.7976031e-01    4.2365237e-01    4.8687219e-01    4.2128041e+01    4.4580898e+00                0         #dt_grow
   1.2092970e+01             1177    6.6063623e-06    9.9193605e-01    3.9081889e-01    4.3603542e-01    5.0104986e-01    4.2892209e+01    4.8657060e+00                0         #dt_cfl
   1.2124681e+01             1178    5.2850898e-06    7.8570314e-01    3.1558671e-01    3.5209139e-01    4.0459835e-01    3.3913931e+01    4.9710906e+00                0         #dt_piso
   1.2150049e+01             1179    4.2280719e-06    6.2476689e-01    2.5435543e-01    2.8377232e-01    3.2609671e-01    2.7401725e+01    3.6073661e+00                0         #dt_piso
   1.2181760e+01             1180    5.2850898e-06    7.7806863e-01    3.2105242e-01    3.5821328e-01    4.1160566e-01    3.3952559e+01    4.0643275e+00                0         #dt_grow
   1.2221398e+01             1181    6.6063623e-06    9.6925288e-01    4.0673041e-01    4.5378850e-01    5.2144925e-01    4.2412454e+01    4.2327652e+00                0         #dt_grow
   1.2253109e+01             1182    5.2850898e-06    7.6370301e-01    3.2867346e-01    3.6668786e-01    4.2137623e-01    3.4006567e+01    4.3290184e+00                0         #dt_piso
   1.2292747e+01             1183    6.6063623e-06    9.4734534e-01    4.0799205e-01    4.5506945e-01    5.2306673e-01    4.2516590e+01    4.4503810e+00                0         #dt_grow
   1.2334588e+01             1184    6.9735523e-06    9.8781309e-01    4.3491129e-01    4.8508958e-01    5.5757858e-01    4.4826596e+01    3.7948599e+00                0         #dt_cfl
   1.2376946e+01             1185    7.0595869e-06    9.8857391e-01    4.4513770e-01    4.9648687e-01    5.7068936e-01    4.5774156e+01    3.7179494e+00                0         #dt_cfl
   1.2419793e+01             1186    7.1411827e-06    9.8935833e-01    4.5547726e-01    5.0800771e-01    5.8394520e-01    4.5907472e+01    3.8249805e+00                0         #dt_cfl
   1.2463101e+01             1187    7.2179942e-06    9.8201682e-01    4.6582521e-01    5.1953582e-01    5.9721180e-01    4.6410738e+01    3.6880095e+00                0         #dt_cfl
   1.2507202e+01             1188    7.3501737e-06    9.8804982e-01    4.7999178e-01    5.3532137e-01    6.1537408e-01    4.7275493e+01    3.8539045e+00                0         #dt_cfl
   1.2551836e+01             1189    7.4390719e-06    1.1272282e+00    4.9149450e-01    5.4813487e-01    6.3012115e-01    4.7848533e+01    3.9183018e+00                0         #dt_cfl
   1.2591433e+01             1190    6.5994371e-06    9.2242673e-01    4.4037375e-01    4.9111064e-01    5.6458174e-01    4.2912855e+01    3.5461392e+00                0         #dt_cfl
   1.2634359e+01             1191    7.1544296e-06    9.7551753e-01    4.8259639e-01    5.3818381e-01    6.1871332e-01    4.5988387e+01    3.9258544e+00                0         #dt_cfl
   1.2678363e+01             1192    7.3339837e-06    9.8794083e-01    5.0000018e-01    5.5757713e-01    6.4102588e-01    4.7161387e+01    3.7137287e+00                0         #dt_cfl
   1.2722904e+01             1193    7.4235050e-06    9.8407027e-01    4.9092070e-01    5.4747789e-01    6.2938552e-01    4.7733824e+01    3.8490667e+00                0         #dt_cfl
   1.2768166e+01             1194    7.5436737e-06    9.8281191e-01    5.0489392e-01    5.6304566e-01    6.4729990e-01    4.8519516e+01    3.7605228e+00                0         #dt_cfl
   1.2814220e+01             1195    7.6756026e-06    9.8809300e-01    5.1992699e-01    5.7979369e-01    6.6657306e-01    4.9371087e+01    3.8019075e+00                0         #dt_cfl
   1.2860828e+01             1196    7.7680973e-06    9.8390458e-01    5.3241578e-01    5.9370345e-01    6.8258433e-01    4.9922148e+01    3.7386227e+00                0         #dt_cfl
   1.2907510e+01             1197    7.7802115e-06    9.7143306e-01    5.3932112e-01    6.0138731e-01    6.9143733e-01    5.0014173e+01    3.9110661e+00                0         #dt_mach
   1.2954178e+01             1198    7.7780066e-06    9.5458517e-01    5.4513704e-01    6.0785655e-01    6.9889364e-01    4.9990474e+01    3.7399626e+00                0         #dt_mach
   1.3000855e+01             1199    7.7794888e-06    9.4299383e-01    5.5110602e-01    6.1449647e-01    7.0654617e-01    5.0001344e+01    3.7028732e+00                0         #dt_mach
   1.3047530e+01             1200    7.7792797e-06    9.2981493e-01    5.5681553e-01    6.2084578e-01    7.1386607e-01    5.0006890e+01    3.9426918e+00                0         #dt_mach
   1.3094200e+01             1201    7.7782078e-06    9.1537883e-01    5.6246962e-01    6.2713481e-01    7.2111490e-01    4.9993531e+01    4.3275580e+00                0         #dt_mach
   1.3140875e+01             1202    7.7792143e-06    9.0420079e-01    5.6827319e-01    6.3359119e-01    7.2855537e-01    4.9963616e+01    4.1675284e+00                0         #dt_mach
   1.3187584e+01             1203    7.7848792e-06    8.9295146e-01    5.7448968e-01    6.4049770e-01    7.3652523e-01    4.9970833e+01    3.7564843e+00                0         #dt_mach
   1.3234321e+01             1204    7.7894231e-06    8.6893050e-01    5.8093443e-01    6.4766655e-01    7.4478773e-01    4.9967125e+01    3.7830644e+00                0         #dt_mach
   1.3281088e+01             1205    7.7945480e-06    8.6310961e-01    5.8766947e-01    6.5515728e-01    7.5342239e-01    4.9911194e+01    3.7189090e+00                0         #dt_mach
   1.3327939e+01             1206    7.8084167e-06    8.5611079e-01    5.9529485e-01    6.6363955e-01    7.6319853e-01    4.9948892e+01    3.5848536e+00                0         #dt_mach
   1.3374837e+01             1207    7.8164063e-06    8.4990089e-01    6.0254335e-01    6.7170158e-01    7.7249148e-01    4.9958443e+01    3.6986141e+00                0         #dt_mach
   1.3421774e+01             1208    7.8229081e-06    8.4475988e-01    6.0979288e-01    6.7976450e-01    7.8178574e-01    4.9964625e+01    3.6118798e+00                0         #dt_mach
   1.3468745e+01             1209    7.8284468e-06    8.4285649e-01    6.1708833e-01    6.8787819e-01    7.9113888e-01    4.9930080e+01    3.7355223e+00                0         #dt_mach
   1.3515782e+01             1210    7.8394095e-06    8.3797012e-01    6.2484778e-01    6.9650911e-01    8.0108690e-01    4.9884788e+01    3.7877991e+00                0         #dt_mach
   1.3562927e+01             1211    7.8575151e-06    8.3586545e-01    6.3324874e-01    7.0585486e-01    8.1185736e-01    4.9944323e+01    3.5821264e+00                0         #dt_mach
   1.3610124e+01             1212    7.8662745e-06    8.3096912e-01    6.4099589e-01    7.1447164e-01    8.2178961e-01    4.9932862e+01    3.6479089e+00                0         #dt_mach
   1.3657385e+01             1213    7.8768512e-06    8.2639970e-01    6.3100575e-01    7.0344252e-01    8.0898173e-01    5.0332418e+01    4.0323136e+00                0         #dt_mach
   1.3704334e+01             1214    7.8248289e-06    8.1365144e-01    6.3464729e-01    7.0747696e-01    8.1365037e-01    5.0045927e+01    3.5834556e+00                0         #dt_mach
   1.3751240e+01             1215    7.8176481e-06    8.8636498e-01    6.4179055e-01    7.1541270e-01    8.2280839e-01    5.0039470e+01    3.6796579e+00                0         #dt_mach
   1.3798109e+01             1216    7.8114817e-06    7.9743840e-01    6.4882368e-01    7.2322646e-01    8.3182523e-01    5.0034538e+01    3.6741533e+00                0         #dt_mach
   1.3844946e+01             1217    7.8060895e-06    8.1557650e-01    6.5598295e-01    7.3118227e-01    8.4100379e-01    5.0034984e+01    3.7689559e+00                0         #dt_mach
   1.3891749e+01             1218    7.8006316e-06    7.7989278e-01    6.6334531e-01    7.3936580e-01    8.5044270e-01    5.0034078e+01    3.4950144e+00                0         #dt_mach
   1.3938521e+01             1219    7.7953185e-06    7.6846192e-01    6.7054962e-01    7.4737142e-01    8.5967900e-01    5.0032304e+01    3.6049695e+00                0         #dt_mach
   1.3985263e+01             1220    7.7902855e-06    7.6159313e-01    6.7788552e-01    7.5552345e-01    8.6908400e-01    5.0034234e+01    3.6663291e+00                0         #dt_mach
   1.4031973e+01             1221    7.7849553e-06    7.5082776e-01    6.8528511e-01    7.6374606e-01    8.7857065e-01    5.0028928e+01    3.6984859e+00                0         #dt_mach
   1.4078656e+01             1222    7.7804537e-06    7.4527912e-01    6.9271371e-01    7.7200212e-01    8.8809450e-01    5.0026108e+01    3.6980181e+00                0         #dt_mach
   1.4125314e+01             1223    7.7763931e-06    7.4207157e-01    7.0014186e-01    7.8025757e-01    8.9761777e-01    5.0055311e+01    3.8519683e+00                0         #dt_mach
   1.4171921e+01             1224    7.7678003e-06    7.3345310e-01    7.0718634e-01    7.8808570e-01    9.0664916e-01    5.0030504e+01    3.4955096e+00                0         #dt_mach
   1.4218499e+01             1225    7.7630642e-06    7.2571627e-01    7.1446417e-01    7.9617523e-01    9.1597971e-01    5.0012357e+01    3.5212505e+00                0         #dt_mach
   1.4265066e+01             1226    7.7611462e-06    7.1918607e-01    7.2179050e-01    8.0431892e-01    9.2537244e-01    5.0023032e+01    3.4434116e+00                0         #dt_mach
   1.4311611e+01             1227    7.7575727e-06    7.0999414e-01    7.2895530e-01    8.1228310e-01    9.3455808e-01    5.0027744e+01    3.5812914e+00                0         #dt_mach
   1.4358131e+01             1228    7.7532706e-06    6.9943671e-01    7.3600500e-01    8.2011935e-01    9.4359615e-01    5.0033698e+01    3.5227914e+00                0         #dt_mach
   1.4404619e+01             1229    7.7480487e-06    6.9452304e-01    7.4283061e-01    8.2770647e-01    9.5234694e-01    5.0027522e+01    3.5020106e+00                0         #dt_mach
   1.4451082e+01             1230    7.7437863e-06    7.1188625e-01    7.4977262e-01    8.3542312e-01    9.6124695e-01    5.0024934e+01    3.6330228e+00                0         #dt_mach
   1.4497522e+01             1231    7.7399266e-06    6.7847392e-01    7.5674083e-01    8.4316941e-01    9.7018055e-01    5.0018743e+01    3.4328797e+00                0         #dt_mach
   1.4543944e+01             1232    7.7370262e-06    6.7432761e-01    7.6377128e-01    8.5098531e-01    9.7919395e-01    5.0027324e+01    3.4933624e+00                0         #dt_mach
   1.4590341e+01             1233    7.7328004e-06    6.7408940e-01    7.7059413e-01    8.5857029e-01    9.8794120e-01    4.8258632e+01    3.4486499e+00                0         #dt_mach
   1.4638412e+01             1234    8.0118312e-06    6.8613253e-01    8.0616481e-01    8.9818431e-01    1.0335446e+00    4.9931962e+01    3.8137269e+00                0         #dt_mach
   1.4686548e+01             1235    8.0227482e-06    6.7954410e-01    8.1498041e-01    9.0798869e-01    1.0448467e+00    4.9089732e+01    3.4927349e+00                0         #dt_mach
   1.4735577e+01             1236    8.1715136e-06    6.8717714e-01    8.3795048e-01    9.3356299e-01    1.0742955e+00    4.9998531e+01    3.5440099e+00                0         #dt_mach
   1.4784608e+01             1237    8.1717537e-06    6.7893259e-01    8.4578816e-01    9.4227815e-01    1.0843438e+00    5.1047655e+01    3.4846449e+00                0         #dt_mach
   1.4832632e+01             1238    8.0040441e-06    6.5859719e-01    8.3581292e-01    9.3114941e-01    1.0715550e+00    4.9609391e+01    3.5007904e+00                0         #dt_mach
   1.4881034e+01             1239    8.0670655e-06    6.5875499e-01    8.4982052e-01    9.4673960e-01    1.0895135e+00    4.9853086e+01    3.4455292e+00                0         #dt_mach
   1.4929579e+01             1240    8.0908387e-06    6.5835696e-01    8.5957155e-01    9.5758796e-01    1.1020148e+00    4.9332387e+01    3.5570939e+00                0         #dt_mach
   1.4978781e+01             1241    8.2003317e-06    6.6470323e-01    8.7850532e-01    9.7866630e-01    1.1262889e+00    5.1275157e+01    3.5161507e+00                0         #dt_mach
   1.5026760e+01             1242    7.9963984e-06    6.4689480e-01    8.6374767e-01    9.6221264e-01    1.1073688e+00    4.9677963e+01    3.5097818e+00                0         #dt_mach
   1.5075049e+01             1243    8.0482349e-06    6.4923408e-01    8.7649462e-01    9.7639945e-01    1.1237111e+00    4.9252150e+01    3.4623039e+00                0         #dt_mach
   1.5124072e+01             1244    8.1704402e-06    6.5348418e-01    8.9690913e-01    9.9912854e-01    1.1498835e+00    4.9300912e+01    4.5267966e+00                0         #dt_mach
   1.5173790e+01             1245    8.2862972e-06    6.5952343e-01    9.1671544e-01    1.0211799e+00    1.1752762e+00    4.9895475e+01    3.9989295e+00                0         #dt_mach
   1.5223611e+01             1246    8.3036560e-06    6.5609795e-01    9.2590286e-01    1.0314017e+00    1.1870549e+00    5.1259257e+01    5.0849202e+00                0         #dt_mach
   1.5263469e+01             1247    6.6429248e-06    5.1941261e-01    7.4501771e-01    8.2989863e-01    9.5515091e-01    4.0319194e+01    3.9869344e+00                0         #dt_piso
   1.5312897e+01             1248    8.2379186e-06    6.4064404e-01    9.3116541e-01    1.0372433e+00    1.1938018e+00    5.0059511e+01    4.4542253e+00                0         #dt_mach
   1.5352439e+01             1249    6.5903349e-06    5.1737499e-01    7.4899638e-01    8.3431507e-01    9.6025177e-01    4.0339050e+01    3.9236054e+00                0         #dt_piso
   1.5401451e+01             1250    8.1686788e-06    6.3367192e-01    9.3532062e-01    1.0418536e+00    1.1991290e+00    5.0320407e+01    4.7486885e+00                0         #dt_mach
   1.5440660e+01             1251    6.5349431e-06    5.1334148e-01    7.5239492e-01    8.3808648e-01    9.6460888e-01    4.0695522e+01    3.7089117e+00                0         #dt_piso
   1.5488835e+01             1252    8.0290689e-06    6.1805575e-01    9.3081598e-01    1.0368196e+00    1.1933538e+00    4.8954097e+01    4.6606874e+00                0         #dt_mach
   1.5527374e+01             1253    6.4232552e-06    4.9251705e-01    7.4854755e-01    8.3378868e-01    9.5967634e-01    3.9541025e+01    3.3655808e+00                0         #dt_piso
   1.5575549e+01             1254    8.0290689e-06    6.1268938e-01    9.4209728e-01    1.0493714e+00    1.2078170e+00    4.8880968e+01    3.3829722e+00                0         #dt_grow
   1.5624826e+01             1255    8.2128785e-06    6.2335292e-01    9.7003056e-01    1.0804777e+00    1.2436289e+00    5.0807946e+01    3.8065569e+00                0         #dt_mach
   1.5673320e+01             1256    8.0822777e-06    6.0891726e-01    9.6067091e-01    1.0700450e+00    1.2316294e+00    4.9023953e+01    3.4594252e+00                0         #dt_mach
   1.5722779e+01             1257    8.2431925e-06    6.1701722e-01    9.8611352e-01    1.0983771e+00    1.2642481e+00    4.9885262e+01    3.5430441e+00                0         #dt_mach
   1.5772352e+01             1258    8.2621521e-06    6.1416708e-01    9.9631153e-01    1.1097424e+00    1.2773225e+00    4.9901670e+01    3.4556959e+00                0         #dt_mach
   1.5822022e+01             1259    8.2784324e-06    6.1204151e-01    1.0091491e+00    1.1240214e+00    1.2937809e+00    5.0718467e+01    3.5246646e+00                0         #dt_mach
   1.5870989e+01             1260    8.1611618e-06    6.0020137e-01    1.0053214e+00    1.1197388e+00    1.2888736e+00    4.9123295e+01    3.5309503e+00                0         #dt_mach
   1.5920830e+01             1261    8.3068143e-06    6.1017884e-01    1.0340586e+00    1.1517274e+00    1.3257161e+00    5.0190534e+01    3.5504122e+00                0         #dt_mach
   1.5970482e+01             1262    8.2752798e-06    6.0415963e-01    1.0407521e+00    1.1591638e+00    1.3342975e+00    5.1110841e+01    3.4877970e+00                0         #dt_mach
   1.6019054e+01             1263    8.0954252e-06    5.8723335e-01    1.0043602e+00    1.1186628e+00    1.2876413e+00    4.9463861e+01    3.5437694e+00                0         #dt_mach
   1.6068153e+01             1264    8.1831716e-06    5.9059023e-01    1.0210593e+00    1.1372572e+00    1.3090504e+00    4.9801438e+01    3.4354043e+00                0         #dt_mach
   1.6117448e+01             1265    8.2157985e-06    5.8738453e-01    1.0308921e+00    1.1482044e+00    1.3216566e+00    5.0254821e+01    3.4922009e+00                0         #dt_mach
   1.6166493e+01             1266    8.1741397e-06    5.7895504e-01    1.0312880e+00    1.1486409e+00    1.3221641e+00    5.1442634e+01    3.8418503e+00                0         #dt_mach
   1.6214162e+01             1267    7.9449078e-06    5.5988708e-01    1.0075842e+00    1.1222359e+00    1.2917746e+00    4.8577549e+01    3.5073471e+00                0         #dt_mach
   1.6263228e+01             1268    8.1775510e-06    5.7874491e-01    1.0426656e+00    1.1613054e+00    1.3367507e+00    4.9997171e+01    3.4613802e+00                0         #dt_mach
   1.6312296e+01             1269    8.1780138e-06    5.6845109e-01    1.0481828e+00    1.1674467e+00    1.3438241e+00    4.9789428e+01    3.5237126e+00                0         #dt_mach
   1.6361571e+01             1270    8.2126008e-06    5.6782390e-01    1.0580923e+00    1.1784801e+00    1.3565286e+00    5.0755054e+01    3.4471271e+00                0         #dt_mach
   1.6410114e+01             1271    8.0904266e-06    5.6621835e-01    1.0476576e+00    1.1668545e+00    1.3431507e+00    4.9454960e+01    3.5288110e+00                0         #dt_mach
   1.6459192e+01             1272    8.1795907e-06    5.6181170e-01    1.0646067e+00    1.1857286e+00    1.3648804e+00    4.9627012e+01    3.4672213e+00                0         #dt_mach
   1.6508638e+01             1273    8.2410670e-06    5.5998350e-01    1.0806499e+00    1.2035871e+00    1.3854486e+00    4.9942734e+01    3.5463417e+00                0         #dt_mach
   1.6558141e+01             1274    8.2505165e-06    5.5945268e-01    1.0876580e+00    1.2113832e+00    1.3944333e+00    4.9915805e+01    3.4747403e+00                0         #dt_mach
   1.6607728e+01             1275    8.2644330e-06    5.6018059e-01    1.1001414e+00    1.2252673e+00    1.4104377e+00    5.0091388e+01    3.4947481e+00                0         #dt_mach
   1.6657224e+01             1276    8.2493551e-06    5.5136967e-01    1.1093803e+00    1.2355367e+00    1.4222824e+00    5.0572670e+01    3.7582009e+00                0         #dt_mach
   1.6706159e+01             1277    8.1559419e-06    5.4801987e-01    1.1075565e+00    1.2334860e+00    1.4199442e+00    4.9140167e+01    3.5452304e+00                0         #dt_mach
   1.6755951e+01             1278    8.2986510e-06    5.5013787e-01    1.1377892e+00    1.2671365e+00    1.4587042e+00    4.9932978e+01    3.4258459e+00                0         #dt_mach
   1.6805810e+01             1279    8.3097898e-06    5.6147559e-01    1.1498799e+00    1.2805830e+00    1.4742050e+00    5.0225947e+01    3.5207863e+00                0         #dt_mach
   1.6855445e+01             1280    8.2724074e-06    5.6070783e-01    1.1548972e+00    1.2861532e+00    1.4806374e+00    5.0833414e+01    3.4761121e+00                0         #dt_mach
   1.6904265e+01             1281    8.1367812e-06    5.5615357e-01    1.1455931e+00    1.2757753e+00    1.4687091e+00    5.0514163e+01    3.5693333e+00                0         #dt_mach
   1.6952589e+01             1282    8.0539602e-06    5.2103685e-01    1.1432337e+00    1.2731323e+00    1.4656843e+00    4.9495513e+01    3.2488327e+00                0         #dt_mach
   1.7001405e+01             1283    8.1360509e-06    5.3235929e-01    1.1641852e+00    1.2964490e+00    1.4925451e+00    5.0612242e+01    3.5423396e+00                0         #dt_mach
   1.7049631e+01             1284    8.0376314e-06    5.4468813e-01    1.1531294e+00    1.2841329e+00    1.4783710e+00    4.9521834e+01    3.4410150e+00                0         #dt_mach
   1.7098322e+01             1285    8.1152400e-06    5.1485585e-01    1.1736154e+00    1.3069322e+00    1.5046352e+00    4.9227846e+01    3.1914120e+00                0         #dt_mach
   1.7147778e+01             1286    8.2425301e-06    5.4644197e-01    1.2023086e+00    1.3388691e+00    1.5414213e+00    5.0040583e+01    3.6005912e+00                0         #dt_mach
   1.7197193e+01             1287    8.2358455e-06    5.1854567e-01    1.2112205e+00    1.3487781e+00    1.5528468e+00    5.0106093e+01    3.4239960e+00                0         #dt_mach
   1.7246503e+01             1288    8.2184072e-06    5.4937021e-01    1.2181812e+00    1.3565148e+00    1.5617707e+00    4.9963652e+01    3.5022547e+00                0         #dt_mach
   1.7295850e+01             1289    8.2243860e-06    5.2544575e-01    1.2282971e+00    1.3677658e+00    1.5747399e+00    5.0212047e+01    3.4151065e+00                0         #dt_mach
   1.7344987e+01             1290    8.1896542e-06    5.3878830e-01    1.2320475e+00    1.3719291e+00    1.5795480e+00    4.9733850e+01    3.3019543e+00                0         #dt_mach
   1.7394388e+01             1291    8.2334810e-06    5.3666707e-01    1.2474088e+00    1.3890221e+00    1.5992421e+00    5.0082708e+01    3.2493167e+00                0         #dt_mach
   1.7443708e+01             1292    8.2198839e-06    5.2340058e-01    1.2538922e+00    1.3962294e+00    1.6075540e+00    5.0052263e+01    3.3386467e+00                0         #dt_mach
   1.7492975e+01             1293    8.2113010e-06    5.1867193e-01    1.2609370e+00    1.4040625e+00    1.6165859e+00    4.9901965e+01    3.2417002e+00                0         #dt_mach
   1.7542340e+01             1294    8.2274325e-06    5.2114204e-01    1.2649234e+00    1.4085003e+00    1.6216966e+00    4.9946017e+01    3.5379677e+00                0         #dt_mach
   1.7591758e+01             1295    8.2363249e-06    5.2947629e-01    1.2747316e+00    1.4194117e+00    1.6342712e+00    5.1089477e+01    3.4449613e+00                0         #dt_mach
   1.7640122e+01             1296    8.0606863e-06    4.9989554e-01    1.2561599e+00    1.3987219e+00    1.6104614e+00    4.8962779e+01    3.8054602e+00                0         #dt_mach
   1.7689511e+01             1297    8.2314427e-06    5.1537339e-01    1.2915849e+00    1.4381572e+00    1.6558780e+00    5.0238261e+01    3.2190127e+00                0         #dt_mach
   1.7738665e+01             1298    8.1924041e-06    5.1018565e-01    1.2935432e+00    1.4403282e+00    1.6583887e+00    4.9841456e+01    3.5408120e+00                0         #dt_mach
   1.7787976e+01             1299    8.2184638e-06    5.3238230e-01    1.3055773e+00    1.4537186e+00    1.6738171e+00    4.9707552e+01    3.4592521e+00                0         #dt_mach
   1.7837577e+01             1300    8.2668160e-06    4.8828820e-01    1.3210554e+00    1.4709440e+00    1.6936608e+00    5.0656272e+01    3.5398684e+00                0         #dt_mach
   1.7886535e+01             1301    8.1597162e-06    5.0537777e-01    1.3113375e+00    1.4601150e+00    1.6812019e+00    4.9326230e+01    3.9764240e+00                0         #dt_mach
   1.7936162e+01             1302    8.2711736e-06    5.3798798e-01    1.3367387e+00    1.4883897e+00    1.7137676e+00    4.9886846e+01    3.4231484e+00                0         #dt_mach
   1.7985902e+01             1303    8.2899343e-06    4.9334089e-01    1.3471316e+00    1.4999534e+00    1.7270917e+00    5.0513557e+01    3.3929822e+00                0         #dt_mach
   1.8035136e+01             1304    8.2056529e-06    5.0614814e-01    1.3333832e+00    1.4846454e+00    1.7094656e+00    4.9414585e+01    3.4174378e+00                0         #dt_mach
   1.8084953e+01             1305    8.3028653e-06    4.9346623e-01    1.3563465e+00    1.5102063e+00    1.7389057e+00    4.9956981e+01    3.3569341e+00                0         #dt_mach
   1.8134813e+01             1306    8.3100150e-06    5.0978163e-01    1.3652911e+00    1.5201578e+00    1.7503733e+00    5.1004041e+01    3.8147383e+00                0         #dt_mach
   1.8183692e+01             1307    8.1464281e-06    5.1464337e-01    1.3454956e+00    1.4981097e+00    1.7249944e+00    4.9725799e+01    3.3467698e+00                0         #dt_mach
   1.8232840e+01             1308    8.1913496e-06    5.1981140e-01    1.3598029e+00    1.5140332e+00    1.7433370e+00    4.9168783e+01    3.2096510e+00                0         #dt_mach
   1.8282819e+01             1309    8.3298274e-06    4.9168527e-01    1.3897148e+00    1.5473307e+00    1.7816857e+00    4.9967781e+01    3.3717165e+00                0         #dt_mach
   1.8332830e+01             1310    8.3351985e-06    5.1779276e-01    1.3973619e+00    1.5558382e+00    1.7914896e+00    4.9996429e+01    3.4936621e+00                0         #dt_mach
   1.8382845e+01             1311    8.3357939e-06    5.1477012e-01    1.4039222e+00    1.5631363e+00    1.7999002e+00    5.0349038e+01    3.3658712e+00                0         #dt_mach
   1.8432513e+01             1312    8.2780072e-06    5.0289891e-01    1.4006006e+00    1.5594317e+00    1.7956418e+00    4.9759981e+01    3.4476142e+00                0         #dt_mach
   1.8482420e+01             1313    8.3179365e-06    5.0823719e-01    1.3994071e+00    1.5582132e+00    1.7941117e+00    5.0919787e+01    3.4238365e+00                0         #dt_mach
   1.8531426e+01             1314    8.1676858e-06    5.0938890e-01    1.3784263e+00    1.5348426e+00    1.7672133e+00    4.9332878e+01    3.4523115e+00                0         #dt_mach
   1.8581095e+01             1315    8.2781364e-06    4.8681538e-01    1.4023174e+00    1.5614475e+00    1.7978429e+00    4.9878312e+01    3.3504791e+00                0         #dt_mach
   1.8630885e+01             1316    8.2983325e-06    5.0599102e-01    1.4107238e+00    1.5708123e+00    1.8086202e+00    5.0098461e+01    3.7335277e+00                0         #dt_mach
   1.8680577e+01             1317    8.2820234e-06    4.7425196e-01    1.4131154e+00    1.5734450e+00    1.8116865e+00    5.0235877e+01    3.3608856e+00                0         #dt_mach
   1.8730036e+01             1318    8.2431361e-06    4.8958870e-01    1.4115048e+00    1.5716536e+00    1.8096215e+00    5.0457581e+01    3.4504285e+00                0         #dt_mach
   1.8779046e+01             1319    8.1683822e-06    4.9888204e-01    1.4035922e+00    1.5628450e+00    1.7994772e+00    4.9341286e+01    3.1256719e+00                0         #dt_mach
   1.8828711e+01             1320    8.2774314e-06    5.0351980e-01    1.4270785e+00    1.5889980e+00    1.8295878e+00    5.0002750e+01    3.2291126e+00                0         #dt_mach
   1.8878373e+01             1321    8.2769763e-06    4.8387242e-01    1.4316026e+00    1.5940370e+00    1.8353880e+00    5.0698075e+01    3.1332450e+00                0         #dt_mach
   1.8927351e+01             1322    8.1630084e-06    4.9054609e-01    1.4162941e+00    1.5769927e+00    1.8157616e+00    4.9316256e+01    3.2232573e+00                0         #dt_mach
   1.8977008e+01             1323    8.2761843e-06    5.0764189e-01    1.4372381e+00    1.6003570e+00    1.8426129e+00    5.0073672e+01    3.3552265e+00                0         #dt_mach
   1.9026592e+01             1324    8.2640078e-06    4.8886058e-01    1.4413448e+00    1.6048580e+00    1.8478779e+00    5.0143988e+01    3.1531689e+00                0         #dt_mach
   1.9076034e+01             1325    8.2402777e-06    5.0126627e-01    1.4416538e+00    1.6052199e+00    1.8482741e+00    4.9848508e+01    3.3006034e+00                0         #dt_mach
   1.9125626e+01             1326    8.2653203e-06    4.5542455e-01    1.4505082e+00    1.6150881e+00    1.8596259e+00    4.9964846e+01    3.4756358e+00                0         #dt_mach
   1.9175252e+01             1327    8.2711356e-06    4.7943903e-01    1.4556582e+00    1.6208280e+00    1.8662285e+00    5.0048676e+01    3.3047466e+00                0         #dt_mach
   1.9224831e+01             1328    8.2630913e-06    4.7914558e-01    1.4585376e+00    1.6240381e+00    1.8699200e+00    4.9956375e+01    3.3767703e+00                0         #dt_mach
   1.9274453e+01             1329    8.2703071e-06    4.7435003e-01    1.4639982e+00    1.6301218e+00    1.8769208e+00    5.0079819e+01    3.3293653e+00                0         #dt_mach
   1.9323996e+01             1330    8.2571256e-06    4.8597408e-01    1.4657044e+00    1.6320248e+00    1.8791082e+00    4.9945451e+01    3.4030728e+00                0         #dt_mach
   1.9373592e+01             1331    8.2661438e-06    4.9490667e-01    1.4714096e+00    1.6383805e+00    1.8864226e+00    5.0015231e+01    3.3409870e+00                0         #dt_mach
   1.9423174e+01             1332    8.2636264e-06    4.8915234e-01    1.4748682e+00    1.6422343e+00    1.8908566e+00    4.9968303e+01    3.4128253e+00                0         #dt_mach
   1.9472787e+01             1333    8.2688684e-06    4.5861887e-01    1.4785051e+00    1.6462063e+00    1.8955193e+00    4.9988465e+01    3.1414046e+00                0         #dt_mach
   1.9522412e+01             1334    8.2707764e-06    4.8170281e-01    1.4827294e+00    1.6509648e+00    1.9009352e+00    4.9998907e+01    3.3846922e+00                0         #dt_mach
   1.9572038e+01             1335    8.2709572e-06    4.2864098e-01    1.4862879e+00    1.6549480e+00    1.9054973e+00    5.0037221e+01    3.2941661e+00                0         #dt_mach
   1.9621627e+01             1336    8.2648048e-06    4.4757352e-01    1.4888508e+00    1.6578126e+00    1.9087831e+00    4.9955641e+01    3.6924360e+00                0         #dt_mach
   1.9671260e+01             1337    8.2721437e-06    4.7018295e-01    1.4938337e+00    1.6633688e+00    1.9151714e+00    4.9993803e+01    3.0798066e+00                0         #dt_mach
   1.9720899e+01             1338    8.2731691e-06    4.6335185e-01    1.4973586e+00    1.6673004e+00    1.9196905e+00    4.9966172e+01    3.1545858e+00                0         #dt_mach
   1.9770571e+01             1339    8.2787702e-06    4.6989523e-01    1.5017718e+00    1.6722195e+00    1.9253484e+00    5.0053479e+01    3.3458982e+00                0         #dt_mach
   1.9820191e+01             1340    8.2699249e-06    4.6446092e-01    1.5037330e+00    1.6744088e+00    1.9278628e+00    4.9925352e+01    3.1819582e+00                0         #dt_mach
   1.9869884e+01             1341    8.2822901e-06    4.8539390e-01    1.5092206e+00    1.6805241e+00    1.9348982e+00    5.0047841e+01    3.3788733e+00                0         #dt_mach
   1.9919531e+01             1342    8.2743730e-06    4.5378436e-01    1.5111370e+00    1.6826637e+00    1.9373551e+00    4.9972369e+01    3.1953523e+00                0         #dt_mach
   1.9969204e+01             1343    8.2789481e-06    4.6359985e-01    1.5154506e+00    1.6873872e+00    1.9428854e+00    4.9977763e+01    3.1681890e+00                0         #dt_mach
   2.0018900e+01             1344    8.2826318e-06    4.3474503e-01    1.5183090e+00    1.6906326e+00    1.9465501e+00    5.0019358e+01    3.1703501e+00                0         #dt_mach
   2.0068577e+01             1345    8.2794263e-06    4.3910040e-01    1.5203323e+00    1.6929093e+00    1.9491440e+00    4.9964312e+01    3.1082144e+00                0         #dt_mach
   2.0118289e+01             1346    8.2853400e-06    4.8503820e-01    1.5245432e+00    1.6976104e+00    1.9545426e+00    5.0023584e+01    3.1481972e+00                0         #dt_mach
   2.0167977e+01             1347    8.2814339e-06    4.5996095e-01    1.5269986e+00    1.7003528e+00    1.9576906e+00    4.9951800e+01    3.4014316e+00                0         #dt_mach
   2.0217714e+01             1348    8.2894249e-06    4.4290585e-01    1.5314740e+00    1.7053429e+00    1.9634283e+00    5.0032625e+01    3.3542378e+00                0         #dt_mach
   2.0267418e+01             1349    8.2840196e-06    4.4407412e-01    1.5335594e+00    1.7076714e+00    1.9661019e+00    4.9951183e+01    3.3248560e+00                0         #dt_mach
   2.0317171e+01             1350    8.2921155e-06    4.4795702e-01    1.5380421e+00    1.7126690e+00    1.9718488e+00    5.0015126e+01    3.4250104e+00                0         #dt_mach
   2.0366908e+01             1351    8.2896078e-06    4.5535910e-01    1.5405289e+00    1.7154452e+00    1.9750370e+00    4.9930096e+01    3.1636462e+00                0         #dt_mach
   2.0416716e+01             1352    8.3012136e-06    4.4348843e-01    1.5453652e+00    1.7208369e+00    1.9812374e+00    4.9994563e+01    3.4114456e+00                0         #dt_mach
   2.0466528e+01             1353    8.3021165e-06    4.6159479e-01    1.5490957e+00    1.7249141e+00    1.9860201e+00    5.0001038e+01    3.3733196e+00                0         #dt_mach
   2.0516340e+01             1354    8.3019442e-06    4.7676398e-01    1.5501778e+00    1.7261846e+00    1.9874075e+00    4.9996183e+01    3.1435888e+00                0         #dt_mach
   2.0566155e+01             1355    8.3025780e-06    4.5325309e-01    1.5527724e+00    1.7288663e+00    1.9907338e+00    5.0009470e+01    3.1246755e+00                0         #dt_mach
   2.0615962e+01             1356    8.3010058e-06    4.4346091e-01    1.5566512e+00    1.7331585e+00    1.9957066e+00    4.9982771e+01    3.1523666e+00                0         #dt_mach
   2.0665785e+01             1357    8.3038671e-06    4.3747286e-01    1.5612351e+00    1.7382602e+00    2.0015835e+00    4.9992493e+01    3.6818783e+00                0         #dt_mach
   2.0715615e+01             1358    8.3051140e-06    4.6610871e-01    1.5655968e+00    1.7431146e+00    2.0071754e+00    4.9959397e+01    3.4339223e+00                0         #dt_mach
   2.0765487e+01             1359    8.3118638e-06    4.1936034e-01    1.5710398e+00    1.7491732e+00    2.0141536e+00    5.0010764e+01    3.1564426e+00                0         #dt_mach
   2.0815347e+01             1360    8.3100749e-06    4.4328012e-01    1.5746507e+00    1.7531919e+00    2.0187829e+00    4.9980930e+01    3.4817781e+00                0         #dt_mach
   2.0865227e+01             1361    8.3132456e-06    4.5142839e-01    1.5793917e+00    1.7584693e+00    2.0248612e+00    5.0020100e+01    3.1966150e+00                0         #dt_mach
   2.0915086e+01             1362    8.3099051e-06    4.6884242e-01    1.5829053e+00    1.7623795e+00    2.0293658e+00    4.9972494e+01    3.2548199e+00                0         #dt_mach
   2.0964973e+01             1363    8.3144790e-06    4.1340161e-01    1.5876129e+00    1.7676195e+00    2.0354011e+00    5.0023908e+01    3.4465349e+00                0         #dt_mach
   2.1014836e+01             1364    8.3105052e-06    4.1843465e-01    1.5911618e+00    1.7715689e+00    2.0399510e+00    4.9947297e+01    3.2265787e+00                0         #dt_mach
   2.1064752e+01             1365    8.3192743e-06    4.4136609e-01    1.5966921e+00    1.7777254e+00    2.0470411e+00    5.0004165e+01    3.1503103e+00                0         #dt_mach
   2.1114663e+01             1366    8.3185814e-06    4.4223195e-01    1.6007128e+00    1.7822007e+00    2.0521959e+00    4.9984078e+01    3.2028153e+00                0         #dt_mach
   2.1164590e+01             1367    8.3212311e-06    4.6590013e-01    1.6049194e+00    1.7868834e+00    2.0575890e+00    4.9998048e+01    3.7448664e+00                0         #dt_mach
   2.1214520e+01             1368    8.3215560e-06    4.6429045e-01    1.6088501e+00    1.7912592e+00    2.0626283e+00    4.9989332e+01    3.3173025e+00                0         #dt_mach
   2.1264460e+01             1369    8.3233318e-06    4.6966168e-01    1.6126099e+00    1.7954447e+00    2.0674487e+00    4.9968189e+01    3.7260869e+00                0         #dt_mach
   2.1314431e+01             1370    8.3286306e-06    4.5502490e-01    1.6178996e+00    1.8013333e+00    2.0742303e+00    4.9985299e+01    3.3721907e+00                0         #dt_mach
   2.1364418e+01             1371    8.3310801e-06    4.2256958e-01    1.6221154e+00    1.8060267e+00    2.0796352e+00    4.9953810e+01    3.2882915e+00                0         #dt_mach
   2.1414451e+01             1372    8.3387836e-06    4.1514717e-01    1.6275670e+00    1.8120952e+00    2.0866243e+00    5.0014631e+01    3.3599293e+00                0         #dt_mach
   2.1464469e+01             1373    8.3363442e-06    4.4004928e-01    1.6306960e+00    1.8155783e+00    2.0906359e+00    4.9954188e+01    3.5410814e+00                0         #dt_mach
   2.1514533e+01             1374    8.3439894e-06    4.1695861e-01    1.6359702e+00    1.8214501e+00    2.0973977e+00    5.0023093e+01    3.3239799e+00                0         #dt_mach
   2.1564574e+01             1375    8.3401374e-06    4.4549798e-01    1.6389159e+00    1.8247294e+00    2.1011742e+00    4.9950055e+01    3.2489278e+00                0         #dt_mach
   2.1614664e+01             1376    8.3484766e-06    4.8528741e-01    1.6442103e+00    1.8306236e+00    2.1079619e+00    5.0024602e+01    3.3259501e+00                0         #dt_mach
   2.1664731e+01             1377    8.3443708e-06    4.3378397e-01    1.6470010e+00    1.8337303e+00    2.1115398e+00    4.9977651e+01    3.8590579e+00                0         #dt_mach
   2.1714819e+01             1378    8.3481022e-06    4.4072270e-01    1.6514036e+00    1.8386317e+00    2.1171841e+00    4.9997255e+01    3.5973091e+00                0         #dt_mach
   2.1764911e+01             1379    8.3485605e-06    4.1613913e-01    1.6552449e+00    1.8429083e+00    2.1221089e+00    4.9982707e+01    3.2960138e+00                0         #dt_mach
   2.1815019e+01             1380    8.3514489e-06    4.1471035e-01    1.6593793e+00    1.8475111e+00    2.1274093e+00    4.9990992e+01    3.6130934e+00                0         #dt_mach
   2.1865137e+01             1381    8.3529537e-06    4.5695914e-01    1.6633819e+00    1.8519676e+00    2.1325409e+00    4.9980623e+01    3.2907426e+00                0         #dt_mach
   2.1915274e+01             1382    8.3561920e-06    4.5971318e-01    1.6674088e+00    1.8564514e+00    2.1377036e+00    4.9968419e+01    3.3583152e+00                0         #dt_mach
   2.1965443e+01             1383    8.3614734e-06    4.5806159e-01    1.6721233e+00    1.8616999e+00    2.1437478e+00    4.9997503e+01    3.3133123e+00                0         #dt_mach
   2.2015614e+01             1384    8.3618909e-06    4.6025772e-01    1.6685613e+00    1.8577544e+00    2.1391812e+00    4.9984760e+01    3.3066025e+00                0         #dt_mach
   2.2065801e+01             1385    8.3644405e-06    4.1230836e-01    1.6737066e+00    1.8634806e+00    2.1457777e+00    4.9967680e+01    3.4578927e+00                0         #dt_mach
   2.2116020e+01             1386    8.3698508e-06    4.2403364e-01    1.6801362e+00    1.8706353e+00    2.1540207e+00    4.9974311e+01    3.2767146e+00                0         #dt_mach
   2.2166265e+01             1387    8.3741532e-06    4.4747042e-01    1.6857563e+00    1.8768894e+00    2.1612261e+00    5.0012392e+01    3.5663657e+00                0         #dt_mach
   2.2216497e+01             1388    8.3720782e-06    4.2725064e-01    1.6896898e+00    1.8812664e+00    2.1662690e+00    4.9976010e+01    3.2856016e+00                0         #dt_mach
   2.2266754e+01             1389    8.3760970e-06    4.6318701e-01    1.6944873e+00    1.8866057e+00    2.1724197e+00    4.9998428e+01    3.4570441e+00                0         #dt_mach
   2.2317012e+01             1390    8.3763603e-06    4.7429243e-01    1.6985573e+00    1.8911360e+00    2.1776375e+00    4.9987227e+01    3.3498824e+00                0         #dt_mach
   2.2367283e+01             1391    8.3785007e-06    4.4296927e-01    1.7028195e+00    1.8958809e+00    2.1831019e+00    4.9976235e+01    3.3412430e+00                0         #dt_mach
   2.2417578e+01             1392    8.3824848e-06    4.4143754e-01    1.7072895e+00    1.9008574e+00    2.1888327e+00    4.9977503e+01    3.3731277e+00                0         #dt_mach
   2.2467896e+01             1393    8.3862582e-06    4.0026754e-01    1.7117049e+00    1.9057732e+00    2.1944935e+00    4.9972507e+01    3.2601740e+00                0         #dt_mach
   2.2518241e+01             1394    8.3908720e-06    4.0248800e-01    1.7091043e+00    1.9028977e+00    2.1911594e+00    4.9991953e+01    3.2130151e+00                0         #dt_mach
   2.2568594e+01             1395    8.3922226e-06    4.5014975e-01    1.7141018e+00    1.9084598e+00    2.1975664e+00    4.9992495e+01    3.1206288e+00                0         #dt_mach
   2.2618955e+01             1396    8.3934824e-06    4.7405695e-01    1.7194882e+00    1.9144530e+00    2.2044721e+00    5.0018464e+01    3.2274485e+00                0         #dt_mach
   2.2669297e+01             1397    8.3903840e-06    4.5037553e-01    1.7234585e+00    1.9188703e+00    2.2095622e+00    4.9983423e+01    3.6111028e+00                0         #dt_mach
   2.2719656e+01             1398    8.3931667e-06    4.3938293e-01    1.7282971e+00    1.9242556e+00    2.2157655e+00    4.9970047e+01    3.3130188e+00                0         #dt_mach
   2.2770046e+01             1399    8.3981978e-06    4.1704163e-01    1.7332531e+00    1.9297723e+00    2.2221193e+00    4.9993217e+01    3.3094745e+00                0         #dt_mach
   2.2820442e+01             1400    8.3993372e-06    4.0789876e-01    1.7374594e+00    1.9344545e+00    2.2275121e+00    4.9989099e+01    3.4303913e+00                0         #dt_mach
   2.2870849e+01             1401    8.4011689e-06    4.4508307e-01    1.7416572e+00    1.9391277e+00    2.2328939e+00    4.9991138e+01    3.5217004e+00                0         #dt_mach
   2.2921265e+01             1402    8.4026582e-06    4.0774995e-01    1.7453550e+00    1.9432450e+00    2.2376346e+00    4.9999005e+01    3.0409751e+00                0         #dt_mach
   2.2971682e+01             1403    8.4028255e-06    4.4491626e-01    1.7487423e+00    1.9470169e+00    2.2419774e+00    5.0328478e+01    3.3052747e+00                0         #dt_mach
   2.3021769e+01             1404    8.3479829e-06    4.3989810e-01    1.7330181e+00    1.9295311e+00    2.2218181e+00    4.9990205e+01    5.1033506e+00                0         #dt_mach
   2.3061840e+01             1405    6.6783863e-06    3.3321726e-01    1.3889851e+00    1.5464870e+00    1.7807501e+00    3.9988247e+01    3.7756381e+00                0         #dt_piso
   2.3111928e+01             1406    8.3479829e-06    4.2377083e-01    1.7411322e+00    1.9385630e+00    2.2322208e+00    4.9977339e+01    4.9018080e+00                0         #dt_grow
   2.3151998e+01             1407    6.6783863e-06    3.0357613e-01    1.3956458e+00    1.5538995e+00    1.7892895e+00    3.9973369e+01    6.5210354e+00                0         #dt_piso
   2.3184054e+01             1408    5.3427090e-06    2.5772424e-01    1.1182988e+00    1.2451030e+00    1.4337164e+00    3.1971708e+01    4.5724030e+00                0         #dt_piso
   2.3209699e+01             1409    4.2741672e-06    2.0312168e-01    8.9562765e-01    9.9718305e-01    1.1482406e+00    2.5570117e+01    3.3133092e+00                0         #dt_piso
   2.3241755e+01             1410    5.3427090e-06    2.6640425e-01    1.1210600e+00    1.2481771e+00    1.4372564e+00    3.1953497e+01    4.4344368e+00                0         #dt_grow
   2.3267400e+01             1411    4.2741672e-06    2.0918262e-01    8.9776655e-01    9.9956444e-01    1.1509828e+00    2.5557817e+01    3.4758554e+00                0         #dt_piso
   2.3299457e+01             1412    5.3427090e-06    2.7399272e-01    1.1236449e+00    1.2510553e+00    1.4405703e+00    3.1940151e+01    3.7913156e+00                0         #dt_grow
   2.3325102e+01             1413    4.2741672e-06    2.3068963e-01    8.3953710e-01    9.3498662e-01    1.0763296e+00    2.5548460e+01    3.3199098e+00                0         #dt_piso
   2.3357158e+01             1414    5.3427090e-06    2.9305373e-01    1.0501129e+00    1.1695059e+00    1.3462986e+00    3.1929016e+01    2.4981620e+00                0         #dt_grow
   2.3397228e+01             1415    6.6783863e-06    3.3397189e-01    1.3140059e+00    1.4634055e+00    1.6846229e+00    3.9900148e+01    2.8323689e+00                0         #dt_grow
   2.3447316e+01             1416    8.3479829e-06    4.0855630e-01    1.6452824e+00    1.8323516e+00    2.1093364e+00    4.9857908e+01    2.9834318e+00                0         #dt_grow
   2.3497547e+01             1417    8.3717741e-06    4.0079143e-01    1.6525310e+00    1.8404273e+00    2.1186295e+00    4.9986967e+01    2.9433084e+00                0         #dt_mach
   2.3547791e+01             1418    8.3739569e-06    4.4420416e-01    1.6557555e+00    1.8440205e+00    2.1227634e+00    4.9987816e+01    3.0035422e+00                0         #dt_mach
   2.3598047e+01             1419    8.3759979e-06    3.9928759e-01    1.6590632e+00    1.8477057e+00    2.1270041e+00    4.9987032e+01    2.9779954e+00                0         #dt_mach
   2.3648316e+01             1420    8.3781709e-06    4.6844623e-01    1.6623236e+00    1.8513389e+00    2.1311842e+00    4.9986435e+01    3.3517022e+00                0         #dt_mach
   2.3673457e+01             1421    4.1902223e-06    2.1876543e-01    8.3176369e-01    9.2633999e-01    1.0663637e+00    2.5000665e+01    9.9142179e+00                1         #dt_mach, 2*max_piso reached
   2.3704884e+01             1422    5.2377778e-06    2.7101985e-01    1.0408949e+00    1.1592511e+00    1.3344807e+00    3.1246487e+01    3.6272111e+00                0         #dt_grow
   2.3730025e+01             1423    4.1902223e-06    2.0909371e-01    8.3339003e-01    9.2815215e-01    1.0684488e+00    2.5091305e+01    3.6233900e+00                0         #dt_piso
   2.3761452e+01             1424    5.2377778e-06    2.4884646e-01    1.0430335e+00    1.1616338e+00    1.3372224e+00    3.1352700e+01    2.4923866e+00                0         #dt_grow
   2.3800735e+01             1425    6.5472223e-06    3.0825544e-01    1.3055298e+00    1.4539789e+00    1.6737562e+00    3.9176156e+01    2.8581743e+00                0         #dt_grow
   2.3849839e+01             1426    8.1840278e-06    3.9711308e-01    1.6349908e+00    1.8209041e+00    2.0961421e+00    4.8951127e+01    2.8829598e+00                0         #dt_grow
   2.3899995e+01             1427    8.3593865e-06    4.3597670e-01    1.6727740e+00    1.8629855e+00    2.1445820e+00    4.9985293e+01    2.9087460e+00                0         #dt_mach
   2.3950167e+01             1428    8.3618461e-06    4.4115640e-01    1.6760498e+00    1.8666352e+00    2.1487818e+00    4.9989343e+01    2.9915586e+00                0         #dt_mach
   2.4000348e+01             1429    8.3636287e-06    4.5620228e-01    1.6791478e+00    1.8700871e+00    2.1527536e+00    4.9986794e+01    3.0639963e+00                0         #dt_mach
   2.4050543e+01             1430    8.3658382e-06    4.0323408e-01    1.6823238e+00    1.8736260e+00    2.1568253e+00    4.9986695e+01    2.9476814e+00                0         #dt_mach
   2.4100752e+01             1431    8.3680650e-06    4.0121824e-01    1.6854910e+00    1.8771556e+00    2.1608859e+00    5.1758799e+01    3.0139885e+00                0         #dt_mach
   2.4149254e+01             1432    8.0837126e-06    3.9211484e-01    1.6306196e+00    1.8160465e+00    2.0905379e+00    4.8276270e+01    3.3243353e+00                0         #dt_mach
   2.4174371e+01             1433    4.1861729e-06    1.8758895e-01    8.4476024e-01    9.4082307e-01    1.0830259e+00    2.4997733e+01    9.8011129e+00                1         #dt_mach, 2*max_piso reached
   2.4205767e+01             1434    5.2327161e-06    2.6505890e-01    1.0572134e+00    1.1774360e+00    1.3554017e+00    3.1242451e+01    2.6162705e+00                0         #dt_grow
   2.4245013e+01             1435    6.5408952e-06    3.1750977e-01    1.3230890e+00    1.4735479e+00    1.6962680e+00    3.9039627e+01    2.8691788e+00                0         #dt_grow
   2.4294069e+01             1436    8.1761190e-06    4.2578930e-01    1.6566265e+00    1.8450176e+00    2.1238802e+00    4.8779935e+01    2.9201446e+00                0         #dt_grow
   2.4344353e+01             1437    8.3806170e-06    4.2602930e-01    1.7004786e+00    1.8938597e+00    2.1801008e+00    4.9981448e+01    3.0423558e+00                0         #dt_mach
   2.4394655e+01             1438    8.3837278e-06    3.9725280e-01    1.7036876e+00    1.8974363e+00    2.1842148e+00    4.9983915e+01    2.9455495e+00                0         #dt_mach
   2.4444974e+01             1439    8.3864257e-06    4.0300192e-01    1.7061399e+00    1.9001695e+00    2.1873588e+00    4.9988678e+01    5.8202763e+00                0         #dt_mach
   2.4485229e+01             1440    6.7091406e-06    3.1708323e-01    1.3664182e+00    1.5218154e+00    1.7518182e+00    3.9980687e+01    4.6189291e+00                0         #dt_piso
   2.4517433e+01             1441    5.3673125e-06    2.6302308e-01    1.0941874e+00    1.2186259e+00    1.4028044e+00    3.1978389e+01    2.8626051e+00                0         #dt_piso
   2.4557688e+01             1442    6.7091406e-06    3.2736004e-01    1.3693124e+00    1.5250425e+00    1.7555287e+00    3.9961978e+01    2.8505838e+00                0         #dt_grow
   2.4608006e+01             1443    8.3864257e-06    4.0505627e-01    1.7141688e+00    1.9091237e+00    2.1976523e+00    4.9931408e+01    3.0260997e+00                0         #dt_grow
   2.4658394e+01             1444    8.3979464e-06    4.1266836e-01    1.7188172e+00    1.9143046e+00    2.2036117e+00    4.9982322e+01    3.1960948e+00                0         #dt_mach
   2.4708799e+01             1445    8.4009165e-06    3.9390060e-01    1.7215501e+00    1.9173528e+00    2.2071155e+00    4.9983757e+01    2.9269750e+00                0         #dt_mach
   2.4759221e+01             1446    8.4036466e-06    3.8532389e-01    1.7243920e+00    1.9205219e+00    2.2107590e+00    4.9985099e+01    2.8596015e+00                0         #dt_mach
   2.4809658e+01             1447    8.4061518e-06    3.8247348e-01    1.7268768e+00    1.9232937e+00    2.2139446e+00    4.9985253e+01    3.1654067e+00                0         #dt_mach
   2.4860110e+01             1448    8.4086319e-06    4.0838079e-01    1.7296472e+00    1.9263840e+00    2.2174964e+00    4.9982928e+01    2.8579302e+00                0         #dt_mach
   2.4910579e+01             1449    8.4115040e-06    3.9163714e-01    1.7322841e+00    1.9293256e+00    2.2208770e+00    4.9983114e+01    2.9488173e+00                0         #dt_mach
   2.4961065e+01             1450    8.4143456e-06    4.1093093e-01    1.7349548e+00    1.9323047e+00    2.2243011e+00    4.9981296e+01    2.8810217e+00                0         #dt_mach
   2.5011570e+01             1451    8.4174944e-06    4.0181980e-01    1.7376184e+00    1.9352766e+00    2.2277159e+00    4.9983247e+01    2.9444468e+00                0         #dt_mach
   2.5062092e+01             1452    8.4203158e-06    3.8546639e-01    1.7402049e+00    1.9381627e+00    2.2310319e+00    4.9982418e+01    2.9019070e+00                0         #dt_mach
   2.5112632e+01             1453    8.4232777e-06    3.8074935e-01    1.7425815e+00    1.9408145e+00    2.2340788e+00    5.0203432e+01    3.2634418e+00                0         #dt_mach
   2.5162966e+01             1454    8.3891453e-06    3.8608361e-01    1.7375507e+00    1.9352180e+00    2.2276291e+00    4.9967866e+01    3.2252154e+00                0         #dt_mach
   2.5213334e+01             1455    8.3945404e-06    3.8449817e-01    1.7404358e+00    1.9384375e+00    2.2313279e+00    4.9977785e+01    2.9071298e+00                0         #dt_mach
   2.5263723e+01             1456    8.3982717e-06    4.1348871e-01    1.7430729e+00    1.9413812e+00    2.2347089e+00    4.9982786e+01    2.8570743e+00                0         #dt_mach
   2.5314130e+01             1457    8.4011641e-06    4.1128806e-01    1.7453567e+00    1.9439300e+00    2.2376368e+00    4.9980276e+01    2.9305987e+00                0         #dt_mach
   2.5364557e+01             1458    8.4044794e-06    4.1474071e-01    1.7478686e+00    1.9467333e+00    2.2408572e+00    4.9981284e+01    2.8166513e+00                0         #dt_mach
   2.5415003e+01             1459    8.4076265e-06    4.0795646e-01    1.7501737e+00    1.9493071e+00    2.2438124e+00    4.9982020e+01    2.9138677e+00                0         #dt_mach
   2.5465467e+01             1460    8.4106509e-06    3.8424983e-01    1.7524781e+00    1.9518822e+00    2.2467668e+00    4.9982339e+01    2.8846116e+00                0         #dt_mach
   2.5515949e+01             1461    8.4136228e-06    3.8568101e-01    1.7546415e+00    1.9542991e+00    2.2495404e+00    4.9982782e+01    2.9606144e+00                0         #dt_mach
   2.5566448e+01             1462    8.4165211e-06    3.9398212e-01    1.7569072e+00    1.9568282e+00    2.2524451e+00    4.9982441e+01    2.8479593e+00                0         #dt_mach
   2.5616965e+01             1463    8.4194778e-06    4.0436999e-01    1.7590161e+00    1.9591841e+00    2.2551489e+00    4.9985201e+01    2.9708552e+00                0         #dt_mach
   2.5667496e+01             1464    8.4219705e-06    3.9438359e-01    1.7611314e+00    1.9615467e+00    2.2578607e+00    4.9981300e+01    3.2105958e+00                0         #dt_mach
   2.5718047e+01             1465    8.4251215e-06    3.8156845e-01    1.7632019e+00    1.9638624e+00    2.2605152e+00    4.9982495e+01    2.9440947e+00                0         #dt_mach
   2.5768616e+01             1466    8.4280722e-06    3.8506327e-01    1.7649845e+00    1.9658549e+00    2.2628006e+00    4.9985679e+01    3.8078148e+00                0         #dt_mach
   2.5809070e+01             1467    6.7424577e-06    3.1249723e-01    1.4126080e+00    1.5733803e+00    1.8110359e+00    3.9978857e+01    3.6691880e+00                0         #dt_piso
   2.5859639e+01             1468    8.4280722e-06    3.9322663e-01    1.7675717e+00    1.9687501e+00    2.2661175e+00    4.9955434e+01    3.3769953e+00                0         #dt_grow
   2.5900093e+01             1469    6.7424577e-06    3.1920955e-01    1.4146649e+00    1.5756824e+00    1.8136729e+00    3.9955405e+01    2.8583388e+00                0         #dt_piso
   2.5950662e+01             1470    8.4280722e-06    3.8532636e-01    1.7702046e+00    1.9716984e+00    2.2694931e+00    4.9924029e+01    2.8640149e+00                0         #dt_grow
   2.6001307e+01             1471    8.4408975e-06    3.8803918e-01    1.7740628e+00    1.9760067e+00    2.2744395e+00    4.9982643e+01    2.9265196e+00                0         #dt_mach
   2.6051970e+01             1472    8.4438286e-06    3.8313962e-01    1.7760667e+00    1.9782477e+00    2.2770087e+00    4.9984468e+01    2.9014802e+00                0         #dt_mach
   2.6102649e+01             1473    8.4464523e-06    3.9956586e-01    1.7778027e+00    1.9801910e+00    2.2792342e+00    5.0190866e+01    2.9680324e+00                0         #dt_mach
   2.6153135e+01             1474    8.4143322e-06    3.8770833e-01    1.7726088e+00    1.9744127e+00    2.2725754e+00    4.9971994e+01    3.1974161e+00                0         #dt_mach
   2.6203649e+01             1475    8.4190479e-06    3.7112635e-01    1.7746755e+00    1.9767235e+00    2.2752250e+00    4.9976777e+01    2.8978903e+00                0         #dt_mach
   2.6254187e+01             1476    8.4229599e-06    4.1363697e-01    1.7768446e+00    1.9791482e+00    2.2780058e+00    4.9981150e+01    2.8564863e+00                0         #dt_mach
   2.6304744e+01             1477    8.4261365e-06    4.1728864e-01    1.7785488e+00    1.9810586e+00    2.2801908e+00    4.9980801e+01    2.9572916e+00                0         #dt_mach
   2.6355320e+01             1478    8.4293733e-06    3.8736945e-01    1.7804643e+00    1.9832021e+00    2.2826466e+00    4.9983156e+01    2.8835959e+00                0         #dt_mach
   2.6405913e+01             1479    8.4322140e-06    3.8893947e-01    1.7820849e+00    1.9850171e+00    2.2847243e+00    4.9982494e+01    2.9487591e+00                0         #dt_mach
   2.6456524e+01             1480    8.4351673e-06    4.0224407e-01    1.7838341e+00    1.9869732e+00    2.2869668e+00    4.9985754e+01    3.1258597e+00                0         #dt_mach
   2.6507150e+01             1481    8.4375714e-06    3.9860086e-01    1.7855288e+00    1.9888709e+00    2.2891394e+00    4.9982359e+01    2.9469466e+00                0         #dt_mach
   2.6557793e+01             1482    8.4405494e-06    3.8059143e-01    1.7872082e+00    1.9907514e+00    2.2912926e+00    4.9983672e+01    2.8695788e+00                0         #dt_mach
   2.6608453e+01             1483    8.4433066e-06    3.8439640e-01    1.7847855e+00    1.9880821e+00    2.2881866e+00    4.9983474e+01    2.9948618e+00                0         #dt_mach
   2.6659129e+01             1484    8.4460983e-06    3.8200134e-01    1.7769097e+00    1.9793662e+00    2.2780894e+00    4.9981964e+01    3.2366714e+00                0         #dt_mach
   2.6709824e+01             1485    8.4491460e-06    3.9163940e-01    1.7800388e+00    1.9828553e+00    2.2821011e+00    4.9983950e+01    2.9483590e+00                0         #dt_mach
   2.6760536e+01             1486    8.4518591e-06    3.9226604e-01    1.7859237e+00    1.9894088e+00    2.2896457e+00    4.9982530e+01    2.8725650e+00                0         #dt_mach
   2.6811264e+01             1487    8.4548131e-06    4.1728976e-01    1.7901944e+00    1.9941617e+00    2.2951210e+00    4.9983457e+01    2.9721458e+00                0         #dt_mach
   2.6862010e+01             1488    8.4576114e-06    3.9847678e-01    1.7933683e+00    1.9976990e+00    2.2991901e+00    4.9982923e+01    2.8952022e+00                0         #dt_mach
   2.6912773e+01             1489    8.4605010e-06    4.0083449e-01    1.7958488e+00    2.0004674e+00    2.3023703e+00    4.9981025e+01    3.0048008e+00                0         #dt_mach
   2.6938164e+01             1490    4.2318565e-06    1.9977542e-01    8.9826348e-01    1.0006133e+00    1.1516199e+00    2.4999163e+01    9.3258557e+00                1         #dt_mach, 2*max_piso reached
   2.6969903e+01             1491    5.2898206e-06    2.4835404e-01    1.1234451e+00    1.2514553e+00    1.4403142e+00    3.1242932e+01    4.7871726e+00                0         #dt_grow
   2.6995294e+01             1492    4.2318565e-06    2.0260854e-01    8.9899274e-01    1.0014302e+00    1.1525548e+00    2.4990246e+01    3.2434394e+00                0         #dt_piso
   2.7027033e+01             1493    5.2898206e-06    2.5504205e-01    1.1214513e+00    1.2492520e+00    1.4377580e+00    3.1230904e+01    3.9778562e+00                0         #dt_grow
   2.7066707e+01             1494    6.6122758e-06    3.1351535e-01    1.3957427e+00    1.5548426e+00    1.7894137e+00    3.9028135e+01    2.7951045e+00                0         #dt_grow
   2.7116299e+01             1495    8.2653447e-06    3.8067943e-01    1.7475547e+00    1.9467617e+00    2.2404547e+00    4.8764862e+01    2.9711673e+00                0         #dt_grow
   2.7167147e+01             1496    8.4746930e-06    4.1816755e-01    1.7978021e+00    2.0027314e+00    2.3048744e+00    4.9982509e+01    3.2609932e+00                0         #dt_mach
   2.7218013e+01             1497    8.4776586e-06    4.0202305e-01    1.8020070e+00    2.0074133e+00    2.3102653e+00    4.9984410e+01    2.9654052e+00                0         #dt_mach
   2.7268895e+01             1498    8.4803028e-06    3.7547793e-01    1.8050057e+00    2.0107573e+00    2.3141098e+00    4.9985905e+01    2.9175923e+00                0         #dt_mach
   2.7319791e+01             1499    8.4826940e-06    3.6579207e-01    1.8072814e+00    2.0132992e+00    2.3170275e+00    4.9985179e+01    3.0179515e+00                0         #dt_mach
   2.7370702e+01             1500    8.4852093e-06    3.9253489e-01    1.8096603e+00    2.0159565e+00    2.3200773e+00    4.9984609e+01    2.9496136e+00                0         #dt_mach
   2.7421629e+01             1501    8.4878219e-06    3.7403444e-01    1.8112951e+00    2.0177861e+00    2.3221732e+00    4.9985224e+01    3.4790668e+00                0         #dt_mach
   2.7472571e+01             1502    8.4903310e-06    3.9061864e-01    1.8130967e+00    2.0198044e+00    2.3244830e+00    4.9984353e+01    2.6380856e+00                0         #dt_mach
   2.7523529e+01             1503    8.4929889e-06    4.0030913e-01    1.8100314e+00    2.0164217e+00    2.3205531e+00    5.0198229e+01    2.7627845e+00                0         #dt_mach
   2.7574286e+01             1504    8.4594507e-06    3.7256041e-01    1.7934849e+00    1.9980517e+00    2.2993396e+00    4.9968478e+01    2.9321389e+00                0         #dt_mach
   2.7625075e+01             1505    8.4647873e-06    3.8607050e-01    1.7983061e+00    2.0044933e+00    2.3055206e+00    4.9975866e+01    3.0436862e+00                0         #dt_mach
   2.7675888e+01             1506    8.4688750e-06    4.1180442e-01    1.8023754e+00    2.0090262e+00    2.3107377e+00    4.9980435e+01    2.6593022e+00                0         #dt_mach
   2.7726721e+01             1507    8.4721902e-06    3.9001792e-01    1.8054295e+00    2.0124358e+00    2.3146532e+00    4.9983026e+01    2.6903884e+00                0         #dt_mach
   2.7777571e+01             1508    8.4750673e-06    3.8768776e-01    1.8080124e+00    2.0153231e+00    2.3179646e+00    4.9983841e+01    2.6671488e+00                0         #dt_mach
   2.7828438e+01             1509    8.4778072e-06    3.9438919e-01    1.8101120e+00    2.0176756e+00    2.3206564e+00    4.9984517e+01    2.7954502e+00                0         #dt_mach
   2.7879321e+01             1510    8.4804331e-06    4.0129752e-01    1.8121563e+00    2.0199674e+00    2.3232773e+00    4.9984167e+01    2.7257330e+00                0         #dt_mach
   2.7930219e+01             1511    8.4831194e-06    3.9350850e-01    1.8141253e+00    2.0221757e+00    2.3258017e+00    4.9983715e+01    2.7704797e+00                0         #dt_mach
   2.7981135e+01             1512    8.4858832e-06    4.0983023e-01    1.8178633e+00    2.0259936e+00    2.3305939e+00    4.9984694e+01    2.7437456e+00                0         #dt_mach
   2.8032066e+01             1513    8.4884817e-06    3.8857410e-01    1.8234132e+00    2.0321643e+00    2.3377093e+00    4.9985159e+01    2.7467372e+00                0         #dt_mach
   2.8083012e+01             1514    8.4910020e-06    3.9008802e-01    1.8289015e+00    2.0382652e+00    2.3447455e+00    4.9984735e+01    2.6405993e+00                0         #dt_mach
   2.8133973e+01             1515    8.4935951e-06    3.9648119e-01    1.8343546e+00    2.0443275e+00    2.3517366e+00    4.9985275e+01    2.9663868e+00                0         #dt_mach
   2.8184950e+01             1516    8.4960972e-06    4.1292581e-01    1.8397291e+00    2.0503028e+00    2.3586270e+00    4.9987701e+01    2.5844009e+00                0         #dt_mach
   2.8235939e+01             1517    8.4981875e-06    3.9210550e-01    1.8450344e+00    2.0561847e+00    2.3654287e+00    4.9980017e+01    2.6430786e+00                0         #dt_mach
   2.8286948e+01             1518    8.5015852e-06    4.0506683e-01    1.8505207e+00    2.0622822e+00    2.3724624e+00    4.9982591e+01    2.6309004e+00                0         #dt_mach
   2.8337976e+01             1519    8.5045463e-06    3.9705829e-01    1.8559451e+00    2.0683647e+00    2.3794168e+00    4.9982846e+01    2.6921709e+00                0         #dt_mach
   2.8389021e+01             1520    8.5074650e-06    3.8737015e-01    1.8616655e+00    2.0747305e+00    2.3867507e+00    4.9986955e+01    2.6211605e+00                0         #dt_mach
   2.8440079e+01             1521    8.5096852e-06    3.9533807e-01    1.8667110e+00    2.0803409e+00    2.3932192e+00    4.9986394e+01    2.6705656e+00                0         #dt_mach
   2.8491151e+01             1522    8.5120015e-06    3.9081101e-01    1.8721783e+00    2.0864175e+00    2.4002285e+00    4.9986358e+01    2.5601041e+00                0         #dt_mach
   2.8542237e+01             1523    8.5143246e-06    3.6523307e-01    1.8775674e+00    2.0924080e+00    2.4071377e+00    5.0199461e+01    2.7094333e+00                0         #dt_mach
   2.8593120e+01             1524    8.4804940e-06    3.9697410e-01    1.8745297e+00    2.0890088e+00    2.4032432e+00    4.9965427e+01    2.5700006e+00                0         #dt_mach
   2.8644038e+01             1525    8.4863621e-06    3.9739305e-01    1.8803674e+00    2.0955004e+00    2.4107274e+00    4.9977872e+01    2.9653575e+00                0         #dt_mach
   2.8694978e+01             1526    8.4901195e-06    4.0121636e-01    1.8858052e+00    2.1015475e+00    2.4176990e+00    4.9980942e+01    2.5527139e+00                0         #dt_mach
   2.8745939e+01             1527    8.4933569e-06    4.0771550e-01    1.8908853e+00    2.1071949e+00    2.4242119e+00    4.9984369e+01    2.6560230e+00                0         #dt_mach
   2.8796915e+01             1528    8.4960129e-06    3.9801530e-01    1.8960123e+00    2.1128952e+00    2.4307850e+00    4.9986466e+01    2.5863841e+00                0         #dt_mach
   2.8847905e+01             1529    8.4983133e-06    4.0419463e-01    1.9001150e+00    2.1174525e+00    2.4360448e+00    4.9992999e+01    6.5509815e+00                0         #dt_mach
   2.8888696e+01             1530    6.7986506e-06    3.2352288e-01    1.5229445e+00    1.6971345e+00    1.9524930e+00    3.9985565e+01    4.9677162e+00                0         #dt_piso
   2.8921330e+01             1531    5.4389205e-06    2.4056595e-01    1.2201625e+00    1.3597191e+00    1.5643110e+00    3.1982445e+01    3.9062023e+00                0         #dt_piso
   2.8962122e+01             1532    6.7986506e-06    3.1761833e-01    1.5280862e+00    1.7028535e+00    1.9590849e+00    3.9969714e+01    5.0911651e+00                0         #dt_grow
   2.8994755e+01             1533    5.4389205e-06    2.5508199e-01    1.2242360e+00    1.3642485e+00    1.5695333e+00    3.4372115e+01    3.8873155e+00                0         #dt_piso
   2.9035547e+01             1534    6.7986506e-06    3.3030065e-01    1.5333685e+00    1.7087286e+00    1.9658571e+00    4.2889534e+01    2.5520842e+00                0         #dt_grow
   2.9083102e+01             1535    7.9257689e-06    3.6796572e-01    1.7911898e+00    1.9960248e+00    2.2963971e+00    4.9945455e+01    2.9598572e+00                0         #dt_mach
   2.9130708e+01             1536    7.9344246e-06    3.5775718e-01    1.7970653e+00    2.0025626e+00    2.3039298e+00    4.9965967e+01    2.9261813e+00                0         #dt_mach
   2.9178347e+01             1537    7.9398289e-06    3.7500452e-01    1.8018965e+00    2.0079378e+00    2.3101237e+00    4.9968319e+01    2.5388179e+00                0         #dt_mach
   2.9226017e+01             1538    7.9448630e-06    3.7042098e-01    1.8064846e+00    2.0130424e+00    2.3160059e+00    4.9961043e+01    2.8271720e+00                0         #dt_mach
   2.9273723e+01             1539    7.9510581e-06    3.8778873e-01    1.8113522e+00    2.0184601e+00    2.3222464e+00    4.9962717e+01    2.8195059e+00                0         #dt_mach
   2.9321465e+01             1540    7.9569912e-06    3.6289029e-01    1.8165718e+00    2.0242693e+00    2.3289382e+00    4.9970629e+01    2.6422417e+00                0         #dt_mach
   2.9369235e+01             1541    7.9616680e-06    3.7996292e-01    1.8211774e+00    2.0293948e+00    2.3348428e+00    4.9959065e+01    2.5573025e+00                0         #dt_mach
   2.9417044e+01             1542    7.9681916e-06    3.6655346e-01    1.8262904e+00    2.0350836e+00    2.3413980e+00    4.9961560e+01    2.6250911e+00                0         #dt_mach
   2.9464890e+01             1543    7.9743222e-06    3.7060526e-01    1.8305634e+00    2.0400044e+00    2.3468761e+00    4.9961286e+01    2.5702534e+00                0         #dt_mach
   2.9512773e+01             1544    7.9805013e-06    3.7864838e-01    1.8352540e+00    2.0452196e+00    2.3528897e+00    4.9961327e+01    2.6261368e+00                0         #dt_mach
   2.9560693e+01             1545    7.9866787e-06    4.0571882e-01    1.8400380e+00    2.0505354e+00    2.3590230e+00    4.9968103e+01    2.7984381e+00                0         #dt_mach
   2.9608644e+01             1546    7.9917770e-06    4.2094655e-01    1.8446665e+00    2.0556817e+00    2.3649571e+00    4.9961263e+01    2.8447926e+00                0         #dt_mach
   2.9656632e+01             1547    7.9979733e-06    3.8888499e-01    1.8496615e+00    2.0611928e+00    2.3713608e+00    4.9965707e+01    3.1441472e+00                0         #dt_mach
   2.9704652e+01             1548    8.0034626e-06    3.9378131e-01    1.8546026e+00    2.0667012e+00    2.3776957e+00    4.9954730e+01    2.5831463e+00                0         #dt_mach
   2.9752717e+01             1549    8.0107155e-06    3.9788180e-01    1.8599305e+00    2.0726624e+00    2.3845263e+00    4.9960632e+01    2.5352001e+00                0         #dt_mach
   2.9800819e+01             1550    8.0170279e-06    4.0123455e-01    1.8646110e+00    2.0778704e+00    2.3905269e+00    4.9961616e+01    2.6058693e+00                0         #dt_mach
   2.9848958e+01             1551    8.0231870e-06    4.0340257e-01    1.8695086e+00    2.0833197e+00    2.3968059e+00    4.9972587e+01    2.5498188e+00                0         #dt_mach
   2.9897123e+01             1552    8.0275882e-06    4.0574255e-01    1.8741441e+00    2.0884775e+00    2.4027488e+00    4.9959170e+01    2.5580873e+00                0         #dt_mach
   2.9945328e+01             1553    8.0341489e-06    4.0811393e-01    1.8791727e+00    2.0940821e+00    2.4091958e+00    4.9960791e+01    2.6658840e+00                0         #dt_mach
   2.9993571e+01             1554    8.0404541e-06    4.1609130e-01    1.8839848e+00    2.0994395e+00    2.4153651e+00    4.9960133e+01    2.5262253e+00                0         #dt_mach
   3.0041852e+01             1555    8.0468703e-06    4.2619362e-01    1.8887228e+00    2.1047145e+00    2.4214395e+00    4.9968721e+01    2.9568808e+00                0         #dt_mach
   3.0090164e+01             1556    8.0519074e-06    4.4641074e-01    1.8932160e+00    2.1097170e+00    2.4272000e+00    4.9955987e+01    2.5184932e+00                0         #dt_mach
   3.0138518e+01             1557    8.0590014e-06    4.6577319e-01    1.8977658e+00    2.1147781e+00    2.4330331e+00    4.9972241e+01    3.0464792e+00                0         #dt_mach
   3.0186899e+01             1558    8.0634781e-06    4.5820554e-01    1.9025920e+00    2.1201500e+00    2.4392205e+00    4.9954928e+01    2.7526011e+00                0         #dt_mach
   3.0235323e+01             1559    8.0707533e-06    4.6610528e-01    1.9074985e+00    2.1256079e+00    2.4455109e+00    4.9959463e+01    2.7831089e+00                0         #dt_mach
   3.0283787e+01             1560    8.0773019e-06    4.7060605e-01    1.9126139e+00    2.1313524e+00    2.4520692e+00    4.9957626e+01    2.5173151e+00                0         #dt_mach
   3.0332292e+01             1561    8.0841531e-06    4.7510592e-01    1.9172739e+00    2.1364914e+00    2.4580435e+00    4.9963429e+01    2.8059032e+00                0         #dt_mach
   3.0380832e+01             1562    8.0900703e-06    4.7932281e-01    1.9218927e+00    2.1416349e+00    2.4639650e+00    4.9969995e+01    2.7509847e+00                0         #dt_mach
   3.0429402e+01             1563    8.0949281e-06    4.8278924e-01    1.9263277e+00    2.1465922e+00    2.4696508e+00    4.9957644e+01    2.8910913e+00                0         #dt_mach
   3.0478013e+01             1564    8.1017913e-06    4.8566527e-01    1.9310950e+00    2.1519199e+00    2.4757628e+00    4.9957845e+01    2.5214729e+00                0         #dt_mach
   3.0526664e+01             1565    8.1086276e-06    4.8761159e-01    1.9359382e+00    2.1573148e+00    2.4819721e+00    4.9961739e+01    2.5577116e+00                0         #dt_mach
   3.0575353e+01             1566    8.1148373e-06    4.8892625e-01    1.9406839e+00    2.1625966e+00    2.4880563e+00    4.9971782e+01    2.4729152e+00                0         #dt_mach
   3.0624070e+01             1567    8.1194196e-06    4.9146181e-01    1.9451225e+00    2.1675361e+00    2.4937468e+00    4.9960058e+01    2.5648313e+00                0         #dt_mach
   3.0672825e+01             1568    8.1259109e-06    4.9446951e-01    1.9496723e+00    2.1725983e+00    2.4995798e+00    4.9974258e+01    2.7212355e+00                0         #dt_mach
   3.0721606e+01             1569    8.1300966e-06    4.9691635e-01    1.9539348e+00    2.1773420e+00    2.5050446e+00    4.9959988e+01    2.7684448e+00                0         #dt_mach
   3.0770426e+01             1570    8.1366079e-06    5.0131919e-01    1.9589548e+00    2.1829309e+00    2.5114805e+00    4.9961875e+01    2.7675464e+00                0         #dt_mach
   3.0819283e+01             1571    8.1428168e-06    5.0445284e-01    1.9636354e+00    2.1881441e+00    2.5174813e+00    4.9959194e+01    2.5713525e+00                0         #dt_mach
   3.0868179e+01             1572    8.1494678e-06    5.0796059e-01    1.9681954e+00    2.1932214e+00    2.5233275e+00    4.9972349e+01    2.7500551e+00                0         #dt_mach
   3.0917103e+01             1573    8.1539771e-06    5.1109731e-01    1.9722822e+00    2.1977449e+00    2.5285669e+00    4.9955577e+01    2.5915923e+00                0         #dt_mach
   3.0966071e+01             1574    8.1612280e-06    5.0912740e-01    1.9772462e+00    2.2032930e+00    2.5349311e+00    4.9959405e+01    2.4687521e+00                0         #dt_mach
   3.1015078e+01             1575    8.1678596e-06    5.0965018e-01    1.9821581e+00    2.2087667e+00    2.5412283e+00    4.9969971e+01    2.5588655e+00                0         #dt_mach
   3.1064114e+01             1576    8.1727680e-06    5.0927784e-01    1.9866193e+00    2.2137352e+00    2.5469479e+00    4.9967367e+01    2.8246198e+00                0         #dt_mach
   3.1113183e+01             1577    8.1781055e-06    5.0925870e-01    1.9909878e+00    2.2185994e+00    2.5525484e+00    4.9958137e+01    2.5798259e+00                0         #dt_mach
   3.1162293e+01             1578    8.1849585e-06    5.0908776e-01    1.9956910e+00    2.2238336e+00    2.5585782e+00    4.9961157e+01    2.4949729e+00                0         #dt_mach
   3.1211441e+01             1579    8.1913220e-06    5.0976078e-01    2.0003150e+00    2.2289781e+00    2.5645064e+00    4.9971189e+01    2.5398369e+00                0         #dt_mach
   3.1260617e+01             1580    8.1960448e-06    5.0946409e-01    2.0042305e+00    2.2333334e+00    2.5695263e+00    4.9960419e+01    2.7549171e+00                0         #dt_mach
   3.1309832e+01             1581    8.2025380e-06    5.0975637e-01    2.0091157e+00    2.2387695e+00    2.5757894e+00    4.9969774e+01    2.5720522e+00                0         #dt_mach
   3.1359077e+01             1582    8.2074996e-06    5.0961062e-01    2.0132970e+00    2.2434228e+00    2.5811500e+00    4.9959911e+01    2.4847178e+00                0         #dt_mach
   3.1408362e+01             1583    8.2140855e-06    5.0934391e-01    2.0169115e+00    2.2474217e+00    2.5857839e+00    4.9972706e+01    2.8503990e+00                0         #dt_mach
   3.1457673e+01             1584    8.2185719e-06    5.0830559e-01    2.0215263e+00    2.2525813e+00    2.5917004e+00    4.9968236e+01    2.4788547e+00                0         #dt_mach
   3.1507016e+01             1585    8.2237963e-06    5.0669855e-01    2.0258421e+00    2.2573906e+00    2.5972335e+00    4.9960214e+01    2.5322461e+00                0         #dt_mach
   3.1556398e+01             1586    8.2303453e-06    5.0571949e-01    2.0304289e+00    2.2624989e+00    2.6031140e+00    4.9973252e+01    2.4827747e+00                0         #dt_mach
   3.1605806e+01             1587    8.2347506e-06    5.0361522e-01    2.0344766e+00    2.2670042e+00    2.6083033e+00    4.9962211e+01    2.5483286e+00                0         #dt_mach
   3.1655252e+01             1588    8.2409789e-06    5.0126316e-01    2.0389254e+00    2.2719572e+00    2.6140069e+00    4.9964917e+01    2.4512763e+00                0         #dt_mach
   3.1704733e+01             1589    8.2467653e-06    4.9836398e-01    2.0436149e+00    2.2771761e+00    2.6200191e+00    4.9966881e+01    2.6000903e+00                0         #dt_mach
   3.1754246e+01             1590    8.2522315e-06    4.9514601e-01    2.0476632e+00    2.2816817e+00    2.6252092e+00    4.9975193e+01    2.5095065e+00                0         #dt_mach
   3.1803784e+01             1591    8.2563278e-06    4.9112584e-01    2.0517602e+00    2.2862694e+00    2.6304618e+00    4.9972872e+01    2.5901442e+00                0         #dt_mach
   3.1853349e+01             1592    8.2608098e-06    4.8731947e-01    2.0551328e+00    2.2900270e+00    2.6347856e+00    4.9980712e+01    2.7057238e+00                0         #dt_mach
   3.1902933e+01             1593    8.2639977e-06    4.8317972e-01    2.0578255e+00    2.2929873e+00    2.6382378e+00    4.9970438e+01    2.8378119e+00                0         #dt_mach
   3.1952546e+01             1594    8.2688865e-06    4.7826741e-01    2.0626536e+00    2.2983905e+00    2.6444276e+00    4.9974435e+01    2.7093155e+00                0         #dt_mach
   3.2002185e+01             1595    8.2731166e-06    4.7399503e-01    2.0667776e+00    2.3029896e+00    2.6497148e+00    4.9971564e+01    2.5136843e+00                0         #dt_mach
   3.2051852e+01             1596    8.2778243e-06    4.7122106e-01    2.0703425e+00    2.3069627e+00    2.6542852e+00    4.9978523e+01    3.2651794e+00                0         #dt_mach
   3.2101540e+01             1597    8.2813815e-06    4.6858612e-01    2.0744040e+00    2.3114783e+00    2.6594923e+00    4.9972045e+01    2.5585129e+00                0         #dt_mach
   3.2151256e+01             1598    8.2860142e-06    4.6535760e-01    2.0782249e+00    2.3157347e+00    2.6643909e+00    4.9978962e+01    2.6985807e+00                0         #dt_mach
   3.2200993e+01             1599    8.2895021e-06    4.6259498e-01    2.0821156e+00    2.3200695e+00    2.6693790e+00    4.9975588e+01    2.5037131e+00                0         #dt_mach
   3.2250755e+01             1600    8.2935513e-06    4.5983494e-01    2.0859484e+00    2.3243400e+00    2.6742929e+00    4.9980043e+01    2.4958286e+00                0         #dt_mach
   3.2300536e+01             1601    8.2968629e-06    4.5668845e-01    2.0892025e+00    2.3279656e+00    2.6784648e+00    4.9983725e+01    3.3563585e+00                0         #dt_mach
   3.2350333e+01             1602    8.2995643e-06    4.5399774e-01    2.0932907e+00    2.3325037e+00    2.6837060e+00    4.9976321e+01    2.3956957e+00                0         #dt_mach
   3.2400154e+01             1603    8.3034966e-06    4.4993809e-01    2.0955517e+00    2.3352242e+00    2.6866048e+00    5.4641972e+01    2.4869499e+00                0         #dt_mach
   3.2445743e+01             1604    7.5980939e-06    4.0780020e-01    1.9200432e+00    2.1394469e+00    2.4615939e+00    5.0008486e+01    2.3666120e+00                0         #dt_mach
   3.2491324e+01             1605    7.5968045e-06    4.0417243e-01    1.9219618e+00    2.1415858e+00    2.4640536e+00    5.0006298e+01    2.5408704e+00                0         #dt_mach
   3.2536899e+01             1606    7.5958478e-06    4.0041980e-01    1.9241620e+00    2.1440364e+00    2.4668744e+00    5.0002863e+01    2.6619921e+00                0         #dt_mach
   3.2582471e+01             1607    7.5954128e-06    3.9642027e-01    1.9264489e+00    2.1465836e+00    2.4698062e+00    5.0002014e+01    2.6002688e+00                0         #dt_mach
   3.2628042e+01             1608    7.5951070e-06    3.9210648e-01    1.9285123e+00    2.1488799e+00    2.4724517e+00    5.0001705e+01    2.6785154e+00                0         #dt_mach
   3.2673611e+01             1609    7.5948480e-06    3.8791448e-01    1.9306216e+00    2.1512426e+00    2.4751560e+00    5.0001224e+01    2.5817516e+00                0         #dt_mach
   3.2719179e+01             1610    7.5946621e-06    3.8378039e-01    1.9328615e+00    2.1537357e+00    2.4780276e+00    5.0000219e+01    2.6668570e+00                0         #dt_mach
   3.2764747e+01             1611    7.5946288e-06    3.7974307e-01    1.9350567e+00    2.1563155e+00    2.4808419e+00    4.9997132e+01    2.3849850e+00                0         #dt_mach
   3.2810317e+01             1612    7.5950644e-06    3.7619698e-01    1.9372387e+00    2.1587419e+00    2.4836393e+00    5.0002293e+01    2.6687307e+00                0         #dt_mach
   3.2855885e+01             1613    7.5947161e-06    3.7321642e-01    1.9396047e+00    2.1614183e+00    2.4866727e+00    4.9999862e+01    2.6195438e+00                0         #dt_mach
   3.2901454e+01             1614    7.5947372e-06    3.7001820e-01    1.9416971e+00    2.1637784e+00    2.4893553e+00    4.9997766e+01    2.4353576e+00                0         #dt_mach
   3.2947024e+01             1615    7.5950765e-06    3.6658669e-01    1.9442051e+00    2.1665796e+00    2.4925706e+00    5.0000971e+01    2.4270890e+00                0         #dt_mach
   3.2992594e+01             1616    7.5949291e-06    3.6316633e-01    1.9466759e+00    2.1693223e+00    2.4957383e+00    5.0000732e+01    2.5005903e+00                0         #dt_mach
   3.3038163e+01             1617    7.5948179e-06    3.6053031e-01    1.9490595e+00    2.1719911e+00    2.4987942e+00    5.0000279e+01    2.5683520e+00                0         #dt_mach
   3.3083731e+01             1618    7.5947756e-06    3.6071538e-01    1.9511600e+00    2.1742538e+00    2.5014872e+00    4.9999149e+01    2.8740518e+00                0         #dt_mach
   3.3129301e+01             1619    7.5949049e-06    3.5877861e-01    1.9529857e+00    2.1762888e+00    2.5038278e+00    5.0001245e+01    2.8312128e+00                0         #dt_mach
   3.3174869e+01             1620    7.5947158e-06    3.5885453e-01    1.9551687e+00    2.1787237e+00    2.5066265e+00    5.0001458e+01    2.7871387e+00                0         #dt_mach
   3.3220436e+01             1621    7.5944944e-06    3.5793043e-01    1.9574111e+00    2.1812716e+00    2.5095015e+00    4.9997792e+01    2.5935581e+00                0         #dt_mach
   3.3266005e+01             1622    7.5948298e-06    3.6083198e-01    1.9596083e+00    2.1837184e+00    2.5123183e+00    4.9999644e+01    2.5193186e+00                0         #dt_mach
   3.3311574e+01             1623    7.5948839e-06    3.5544567e-01    1.9617928e+00    2.1861280e+00    2.5151190e+00    4.9999986e+01    2.6353884e+00                0         #dt_mach
   3.3357144e+01             1624    7.5948860e-06    3.5887812e-01    1.9640920e+00    2.1887125e+00    2.5180667e+00    4.9999711e+01    2.4818673e+00                0         #dt_mach
   3.3402713e+01             1625    7.5949300e-06    3.5308990e-01    1.9660039e+00    2.1908476e+00    2.5205179e+00    4.9999783e+01    2.5536301e+00                0         #dt_mach
   3.3448283e+01             1626    7.5949630e-06    3.6009480e-01    1.9684973e+00    2.1936301e+00    2.5237145e+00    4.9993523e+01    2.4904454e+00                0         #dt_mach
   3.3493859e+01             1627    7.5959469e-06    3.5553346e-01    1.9709407e+00    2.1963519e+00    2.5268471e+00    4.9999666e+01    2.7209575e+00                0         #dt_mach
   3.3539435e+01             1628    7.5959976e-06    3.6549694e-01    1.9728481e+00    2.1984779e+00    2.5292925e+00    4.9998757e+01    2.7992554e+00                0         #dt_mach
   3.3585012e+01             1629    7.5961865e-06    3.7150754e-01    1.9752350e+00    2.2011364e+00    2.5323526e+00    4.9999445e+01    2.9651489e+00                0         #dt_mach
   3.3630590e+01             1630    7.5962708e-06    3.5615743e-01    1.9778943e+00    2.2040995e+00    2.5357619e+00    4.9994060e+01    2.5641885e+00                0         #dt_mach
   3.3676173e+01             1631    7.5971732e-06    3.6548769e-01    1.9800223e+00    2.2064715e+00    2.5384901e+00    5.0003412e+01    2.9602227e+00                0         #dt_mach
   3.3721752e+01             1632    7.5966548e-06    3.5696605e-01    1.9823845e+00    2.2091040e+00    2.5415186e+00    4.9995259e+01    2.6058531e+00                0         #dt_mach
   3.3767337e+01             1633    7.5973751e-06    3.4548515e-01    1.9805330e+00    2.2071730e+00    2.5391449e+00    4.9998774e+01    2.5284302e+00                0         #dt_mach
   3.3812922e+01             1634    7.5975614e-06    3.5835583e-01    1.9824565e+00    2.2093722e+00    2.5416109e+00    4.9994065e+01    2.3940506e+00                0         #dt_mach
   3.3858513e+01             1635    7.5984634e-06    3.6462705e-01    1.9848927e+00    2.2120873e+00    2.5447342e+00    4.9997972e+01    2.3168786e+00                0         #dt_mach
   3.3904106e+01             1636    7.5987716e-06    3.6649245e-01    1.9871982e+00    2.2146498e+00    2.5476899e+00    4.9998990e+01    2.3840263e+00                0         #dt_mach
   3.3949699e+01             1637    7.5989250e-06    3.5085161e-01    1.9898715e+00    2.2176325e+00    2.5511173e+00    4.9999774e+01    2.2977698e+00                0         #dt_mach
   3.3995293e+01             1638    7.5989593e-06    3.6934556e-01    1.9918715e+00    2.2198598e+00    2.5536814e+00    4.9999940e+01    2.3057513e+00                0         #dt_mach
   3.4040887e+01             1639    7.5989684e-06    3.6129240e-01    1.9943142e+00    2.2225856e+00    2.5568130e+00    5.0000092e+01    2.5152581e+00                0         #dt_mach
   3.4086480e+01             1640    7.5989545e-06    3.5355809e-01    1.9962242e+00    2.2247097e+00    2.5592618e+00    5.0000648e+01    2.8593194e+00                0         #dt_mach
   3.4132073e+01             1641    7.5988559e-06    3.6171577e-01    1.9979424e+00    2.2266109e+00    2.5614646e+00    4.9996540e+01    2.7970629e+00                0         #dt_mach
   3.4177670e+01             1642    7.5993819e-06    3.6153887e-01    1.9999413e+00    2.2288323e+00    2.5640273e+00    4.9994741e+01    2.7374141e+00                0         #dt_mach
   3.4223271e+01             1643    7.6001813e-06    3.6548998e-01    2.0016471e+00    2.2307090e+00    2.5662142e+00    4.5461404e+01    2.5815940e+00                0         #dt_mach
   3.4273424e+01             1644    8.3589382e-06    3.9760071e-01    2.2040037e+00    2.4562650e+00    2.8256458e+00    4.9992389e+01    2.4861004e+00                0         #dt_mach
   3.4323586e+01             1645    8.3602108e-06    3.9620494e-01    2.2065212e+00    2.4590666e+00    2.8288733e+00    4.9996733e+01    2.8200653e+00                0         #dt_mach
   3.4373750e+01             1646    8.3607571e-06    4.0571414e-01    2.2094180e+00    2.4622995e+00    2.8325872e+00    4.9994524e+01    2.7517180e+00                0         #dt_mach
   3.4423920e+01             1647    8.3616728e-06    3.9808758e-01    2.2128775e+00    2.4661651e+00    2.8370224e+00    4.9991748e+01    2.5741196e+00                0         #dt_mach
   3.4474099e+01             1648    8.3630530e-06    4.2076322e-01    2.2159756e+00    2.4696077e+00    2.8409944e+00    4.9993597e+01    2.4981811e+00                0         #dt_mach
   3.4524283e+01             1649    8.3641241e-06    3.9957379e-01    2.2183792e+00    2.4722953e+00    2.8440759e+00    4.9993588e+01    2.5670226e+00                0         #dt_mach
   3.4574475e+01             1650    8.3651969e-06    3.9305772e-01    2.2208993e+00    2.4750989e+00    2.8473068e+00    4.9993525e+01    2.5541501e+00                0         #dt_mach
   3.4624672e+01             1651    8.3662803e-06    4.1774990e-01    2.2229622e+00    2.4773904e+00    2.8499516e+00    4.9997362e+01    3.0701270e+00                0         #dt_mach
   3.4674873e+01             1652    8.3667218e-06    3.9520024e-01    2.2258701e+00    2.4806179e+00    2.8536796e+00    4.9989737e+01    2.5379508e+00                0         #dt_mach
   3.4725083e+01             1653    8.3684394e-06    3.7773741e-01    2.2275210e+00    2.4825117e+00    2.8557961e+00    4.9996610e+01    3.1035337e+00                0         #dt_mach
   3.4775297e+01             1654    8.3690068e-06    3.9826643e-01    2.2298322e+00    2.4850484e+00    2.8587593e+00    4.9992984e+01    2.9823635e+00                0         #dt_mach
   3.4825518e+01             1655    8.3701813e-06    4.0169207e-01    2.2326195e+00    2.4881544e+00    2.8623328e+00    4.9992291e+01    3.0498860e+00                0         #dt_mach
   3.4875747e+01             1656    8.3714720e-06    3.9775142e-01    2.2355400e+00    2.4913886e+00    2.8660770e+00    4.9990499e+01    2.7551680e+00                0         #dt_mach
   3.4925986e+01             1657    8.3730630e-06    4.0861622e-01    2.2389926e+00    2.4952668e+00    2.8705033e+00    4.9991455e+01    2.8272970e+00                0         #dt_mach
   3.4976233e+01             1658    8.3744942e-06    3.9625653e-01    2.2410817e+00    2.4975867e+00    2.8731817e+00    4.9992552e+01    2.9582100e+00                0         #dt_mach
   3.5026487e+01             1659    8.3757418e-06    4.0854103e-01    2.2441476e+00    2.5010119e+00    2.8771123e+00    4.9986867e+01    2.5889754e+00                0         #dt_mach
   3.5076755e+01             1660    8.3779424e-06    4.0518292e-01    2.2473592e+00    2.5045819e+00    2.8812298e+00    4.9989710e+01    2.8900728e+00                0         #dt_mach
   3.5127033e+01             1661    8.3796669e-06    3.9765982e-01    2.2493037e+00    2.5067506e+00    2.8837227e+00    4.9993676e+01    3.0747800e+00                0         #dt_mach
   3.5177317e+01             1662    8.3807268e-06    3.9745561e-01    2.2519979e+00    2.5097373e+00    2.8871768e+00    4.9989606e+01    3.0356755e+00                0         #dt_mach
   3.5227612e+01             1663    8.3824693e-06    4.0701662e-01    2.2544871e+00    2.5125661e+00    2.8903681e+00    4.9989070e+01    3.1088197e+00                0         #dt_mach
   3.5277918e+01             1664    8.3843022e-06    4.0043057e-01    2.2572479e+00    2.5156863e+00    2.8939076e+00    4.9987166e+01    2.7593040e+00                0         #dt_mach
   3.5328236e+01             1665    8.3864549e-06    3.9769657e-01    2.2590187e+00    2.5176531e+00    2.8961779e+00    4.9991263e+01    5.2051539e+00                0         #dt_mach
   3.5368491e+01             1666    6.7091639e-06    3.3276967e-01    1.8088906e+00    2.0159303e+00    2.3190905e+00    3.9984851e+01    3.3387263e+00                0         #dt_piso
   3.5418810e+01             1667    8.3864549e-06    3.9521622e-01    2.2632220e+00    2.5222760e+00    2.9015666e+00    4.9968340e+01    4.9751761e+00                0         #dt_grow
   3.5459065e+01             1668    6.7091639e-06    3.1665950e-01    1.8120059e+00    2.0194075e+00    2.3230845e+00    3.9966710e+01    5.1977105e+00                0         #dt_piso
   3.5491269e+01             1669    5.3673311e-06    2.3981366e-01    1.4505970e+00    1.6166339e+00    1.8597397e+00    3.1967868e+01    3.5910876e+00                0         #dt_piso
   3.5531524e+01             1670    6.7091639e-06    3.2041412e-01    1.8146068e+00    2.0223081e+00    2.3264190e+00    3.9950615e+01    3.6550393e+00                0         #dt_grow
   3.5581843e+01             1671    8.3864549e-06    4.2423773e-01    2.2706066e+00    2.5305684e+00    2.9110342e+00    4.9923508e+01    4.2137959e+00                0         #dt_grow
   3.5632239e+01             1672    8.3993045e-06    4.0191106e-01    2.2764578e+00    2.5370921e+00    2.9185356e+00    4.9985708e+01    4.7158296e+00                0         #dt_mach
   3.5672555e+01             1673    6.7194436e-06    3.0776690e-01    1.8223889e+00    2.0310095e+00    2.3363960e+00    3.9979394e+01    3.7682192e+00                0         #dt_piso
   3.5722951e+01             1674    8.3993045e-06    4.0342594e-01    2.2808212e+00    2.5419617e+00    2.9241297e+00    4.9956434e+01    2.7688844e+00                0         #dt_grow
   3.5773391e+01             1675    8.4066293e-06    4.0331065e-01    2.2850049e+00    2.5466253e+00    2.9294934e+00    4.9983907e+01    3.5323381e+00                0         #dt_mach
   3.5813743e+01             1676    6.7253035e-06    3.2785879e-01    1.8289891e+00    2.0384083e+00    2.3448578e+00    3.9977370e+01    3.1697474e+00                0         #dt_piso
   3.5864182e+01             1677    8.4066293e-06    4.2207732e-01    2.2886689e+00    2.5507198e+00    2.9341909e+00    4.9954737e+01    4.3380697e+00                0         #dt_grow
   3.5904534e+01             1678    6.7253035e-06    3.2428604e-01    1.8321141e+00    2.0418845e+00    2.3488642e+00    3.9952801e+01    3.7003398e+00                0         #dt_piso
   3.5954974e+01             1679    8.4066293e-06    4.0917790e-01    2.2921802e+00    2.5546185e+00    2.9386925e+00    4.9921234e+01    2.7486563e+00                0         #dt_grow
   3.6005493e+01             1680    8.4198933e-06    4.0367213e-01    2.2977301e+00    2.5608082e+00    2.9458079e+00    4.9983805e+01    5.1754885e+00                0         #dt_mach
   3.6045909e+01             1681    6.7359147e-06    3.3649145e-01    1.8392810e+00    2.0498696e+00    2.3580525e+00    3.9975163e+01    4.2785907e+00                0         #dt_piso
   3.6078241e+01             1682    5.3887317e-06    2.5816938e-01    1.4725261e+00    1.6411243e+00    1.8878539e+00    3.1972467e+01    3.4733632e+00                0         #dt_piso
   3.6118657e+01             1683    6.7359147e-06    3.2012084e-01    1.8416630e+00    2.0525066e+00    2.3611064e+00    3.9953336e+01    4.3866944e+00                0         #dt_grow
   3.6150989e+01             1684    5.3887317e-06    2.4746641e-01    1.4744253e+00    1.6432378e+00    1.8902889e+00    3.1954460e+01    2.1852410e+00                0         #dt_piso
   3.6191405e+01             1685    6.7359147e-06    3.2682050e-01    1.8441851e+00    2.0553373e+00    2.3643398e+00    3.9929657e+01    2.4206650e+00                0         #dt_grow
   3.6241924e+01             1686    8.4198933e-06    4.0193180e-01    2.3080144e+00    2.5722746e+00    2.9589928e+00    4.9888782e+01    2.5333829e+00                0         #dt_grow
   3.6292556e+01             1687    8.4386640e-06    4.1992772e-01    2.3149206e+00    2.5799915e+00    2.9678469e+00    4.9978603e+01    2.4793417e+00                0         #dt_mach
   3.6343210e+01             1688    8.4422767e-06    4.0538779e-01    2.3173415e+00    2.5827001e+00    2.9709507e+00    4.9979789e+01    2.7895296e+00                0         #dt_mach
   3.6393884e+01             1689    8.4456907e-06    4.2465690e-01    2.3204490e+00    2.5861680e+00    2.9749346e+00    4.9976741e+01    2.5296745e+00                0         #dt_mach
   3.6444582e+01             1690    8.4496213e-06    4.2303615e-01    2.3233752e+00    2.5894190e+00    2.9786862e+00    4.9977687e+01    2.5975845e+00                0         #dt_mach
   3.6495302e+01             1691    8.4533936e-06    4.4790053e-01    2.3265673e+00    2.5929699e+00    2.9827786e+00    4.9975013e+01    2.2699573e+00                0         #dt_mach
   3.6546048e+01             1692    8.4576202e-06    4.2554839e-01    2.3293118e+00    2.5960295e+00    2.9862972e+00    4.9979111e+01    2.5784931e+00                0         #dt_mach
   3.6596815e+01             1693    8.4611551e-06    4.0474149e-01    2.3235886e+00    2.5901912e+00    2.9789598e+00    4.9976761e+01    2.5457551e+00                0         #dt_mach
   3.6647605e+01             1694    8.4650895e-06    4.0423845e-01    2.3266969e+00    2.5936760e+00    2.9829448e+00    4.9976233e+01    2.5482919e+00                0         #dt_mach
   3.6698420e+01             1695    8.4691152e-06    4.1011098e-01    2.3298757e+00    2.5972116e+00    2.9870201e+00    4.9975658e+01    2.4760587e+00                0         #dt_mach
   3.6749259e+01             1696    8.4732402e-06    4.1123144e-01    2.3325301e+00    2.6001921e+00    2.9904231e+00    4.9976591e+01    2.7922471e+00                0         #dt_mach
   3.6800122e+01             1697    8.4772092e-06    4.0904037e-01    2.3372119e+00    2.6053726e+00    2.9964255e+00    4.9971302e+01    2.3365023e+00                0         #dt_mach
   3.6851015e+01             1698    8.4820775e-06    4.0945093e-01    2.3400640e+00    2.6085636e+00    3.0000821e+00    4.9976470e+01    2.5056829e+00                0         #dt_mach
   3.6901931e+01             1699    8.4860711e-06    4.3429480e-01    2.3434196e+00    2.6122816e+00    3.0043841e+00    4.9975731e+01    2.7746115e+00                0         #dt_mach
   3.6952873e+01             1700    8.4901921e-06    4.1271710e-01    2.3467376e+00    2.6160006e+00    3.0086379e+00    4.9974037e+01    2.7544904e+00                0         #dt_mach
   3.7003840e+01             1701    8.4946030e-06    4.0282161e-01    2.3504129e+00    2.6200755e+00    3.0133499e+00    4.9970207e+01    2.9987054e+00                0         #dt_mach
   3.7054838e+01             1702    8.4996677e-06    4.0726178e-01    2.3540702e+00    2.6242144e+00    3.0180387e+00    4.9972927e+01    2.7822683e+00                0         #dt_mach
   3.7105864e+01             1703    8.5042724e-06    4.1921510e-01    2.3573800e+00    2.6278830e+00    3.0222821e+00    4.9972935e+01    2.5186322e+00                0         #dt_mach
   3.7156917e+01             1704    8.5088783e-06    4.1058149e-01    2.3599385e+00    2.6307709e+00    3.0255621e+00    4.9975220e+01    2.6325641e+00                0         #dt_mach
   3.7207996e+01             1705    8.5130973e-06    4.0826780e-01    2.3625688e+00    2.6336784e+00    3.0289344e+00    4.9973860e+01    2.9341295e+00                0         #dt_mach
   3.7259101e+01             1706    8.5175502e-06    4.1166572e-01    2.3665948e+00    2.6381825e+00    3.0340959e+00    4.9968531e+01    2.3882446e+00                0         #dt_mach
   3.7310238e+01             1707    8.5229144e-06    4.2561792e-01    2.3697565e+00    2.6416630e+00    3.0381493e+00    4.9971421e+01    2.4415953e+00                0         #dt_mach
   3.7361405e+01             1708    8.5277887e-06    4.2565785e-01    2.3734531e+00    2.6458240e+00    3.0428886e+00    4.9971509e+01    2.4066539e+00                0         #dt_mach
   3.7412601e+01             1709    8.5326507e-06    4.5021057e-01    2.3765328e+00    2.6492182e+00    3.0468370e+00    5.0251813e+01    2.4522805e+00                0         #dt_mach
   3.7463540e+01             1710    8.4898934e-06    4.1373244e-01    2.3672040e+00    2.6388912e+00    3.0348769e+00    5.1831292e+01    2.6444671e+00                0         #dt_mach
   3.7512680e+01             1711    8.1899304e-06    3.8173566e-01    2.2853632e+00    2.5476100e+00    2.9299528e+00    5.1331382e+01    2.4707267e+00                0         #dt_mach
   3.7560545e+01             1712    7.9775082e-06    3.9021318e-01    2.2278279e+00    2.4835335e+00    2.8561896e+00    4.6638202e+01    2.3837662e+00                0         #dt_mach
   3.7611860e+01             1713    8.5525469e-06    4.0976159e-01    2.3479334e+00    2.6183338e+00    3.0101710e+00    4.9966830e+01    2.4941778e+00                0         #dt_mach
   3.7663210e+01             1714    8.5582244e-06    4.2405748e-01    2.3503448e+00    2.6210717e+00    3.0132626e+00    4.9971993e+01    2.8821507e+00                0         #dt_mach
   3.7714588e+01             1715    8.5630209e-06    4.1604371e-01    2.3550477e+00    2.6262535e+00    3.0192920e+00    4.9967900e+01    2.6392863e+00                0         #dt_mach
   3.7765999e+01             1716    8.5685218e-06    4.1947946e-01    2.3591957e+00    2.6308804e+00    3.0246098e+00    4.9966198e+01    2.3631411e+00                0         #dt_mach
   3.7817445e+01             1717    8.5743184e-06    4.2810642e-01    2.3631571e+00    2.6352898e+00    3.0296886e+00    4.9967813e+01    2.4613211e+00                0         #dt_mach
   3.7868924e+01             1718    8.5798416e-06    4.4196893e-01    2.3666902e+00    2.6392211e+00    3.0342182e+00    4.9970623e+01    2.6666777e+00                0         #dt_mach
   3.7920433e+01             1719    8.5848856e-06    4.2600056e-01    2.3709226e+00    2.6439515e+00    3.0396443e+00    4.9965680e+01    2.4976525e+00                0         #dt_mach
   3.7971978e+01             1720    8.5907823e-06    4.0444740e-01    2.3755948e+00    2.6491765e+00    3.0456343e+00    4.9967306e+01    2.4202299e+00                0         #dt_mach
   3.8023556e+01             1721    8.5964034e-06    4.2685580e-01    2.3794344e+00    2.6534831e+00    3.0505569e+00    4.9971142e+01    2.9385452e+00                0         #dt_mach
   3.8075165e+01             1722    8.6013678e-06    4.3228337e-01    2.3833859e+00    2.6578683e+00    3.0556229e+00    4.9964123e+01    2.7402921e+00                0         #dt_mach
   3.8126810e+01             1723    8.6075440e-06    4.1857170e-01    2.3873021e+00    2.6622683e+00    3.0606437e+00    4.9969938e+01    2.7767489e+00                0         #dt_mach
   3.8178486e+01             1724    8.6127223e-06    4.3034191e-01    2.3911361e+00    2.6665175e+00    3.0655591e+00    4.9966510e+01    2.5046685e+00                0         #dt_mach
   3.8230197e+01             1725    8.6184949e-06    4.0484856e-01    2.3928668e+00    2.6685126e+00    3.0677779e+00    4.9970785e+01    2.7977946e+00                0         #dt_mach
   3.8281938e+01             1726    8.6235336e-06    4.2514540e-01    2.3967558e+00    2.6727810e+00    3.0727638e+00    4.9968667e+01    2.6597736e+00                0         #dt_mach
   3.8333712e+01             1727    8.6289410e-06    4.2867935e-01    2.4011070e+00    2.6776454e+00    3.0783423e+00    4.9966041e+01    2.4695470e+00                0         #dt_mach
   3.8385521e+01             1728    8.6348056e-06    4.3135825e-01    2.4048467e+00    2.6817890e+00    3.0831368e+00    4.9970934e+01    2.6746948e+00                0         #dt_mach
   3.8437360e+01             1729    8.6398282e-06    4.3574384e-01    2.4097333e+00    2.6872453e+00    3.0894017e+00    4.9966582e+01    2.5176637e+00                0         #dt_mach
   3.8489233e+01             1730    8.6456065e-06    4.1809042e-01    2.4142343e+00    2.6923000e+00    3.0951722e+00    4.9968506e+01    2.4453981e+00                0         #dt_mach
   3.8541140e+01             1731    8.6510556e-06    4.2337107e-01    2.4174430e+00    2.6958834e+00    3.0992859e+00    4.9968941e+01    2.5405381e+00                0         #dt_mach
   3.8593078e+01             1732    8.6564328e-06    4.3122748e-01    2.4207732e+00    2.6996124e+00    3.1035553e+00    4.9970888e+01    2.6907573e+00                0         #dt_mach
   3.8645047e+01             1733    8.6614758e-06    4.1815530e-01    2.4248573e+00    2.7041553e+00    3.1087914e+00    4.9966333e+01    2.5519934e+00                0         #dt_mach
   3.8697051e+01             1734    8.6673118e-06    4.6131154e-01    2.4288351e+00    2.7085919e+00    3.1138912e+00    4.9968153e+01    2.4901335e+00                0         #dt_mach
   3.8749088e+01             1735    8.6728359e-06    4.3058342e-01    2.4308033e+00    2.7107915e+00    3.1164145e+00    4.9970904e+01    2.7744670e+00                0         #dt_mach
   3.8801155e+01             1736    8.6778857e-06    4.2482622e-01    2.4351296e+00    2.7156076e+00    3.1219610e+00    4.9969080e+01    2.8087411e+00                0         #dt_mach
   3.8853255e+01             1737    8.6832553e-06    4.2442116e-01    2.4392731e+00    2.7202310e+00    3.1272733e+00    4.9966440e+01    2.4544239e+00                0         #dt_mach
   3.8905389e+01             1738    8.6890875e-06    4.2386996e-01    2.4432232e+00    2.7246254e+00    3.1323374e+00    4.9971495e+01    2.7642789e+00                0         #dt_mach
   3.8957554e+01             1739    8.6940439e-06    4.3512112e-01    2.4474544e+00    2.7293685e+00    3.1377620e+00    4.9969277e+01    2.6872094e+00                0         #dt_mach
   3.9009750e+01             1740    8.6993894e-06    4.2971767e-01    2.4524051e+00    2.7348675e+00    3.1441091e+00    4.9966435e+01    2.5460236e+00                0         #dt_mach
   3.9061981e+01             1741    8.7052333e-06    4.3586370e-01    2.4568940e+00    2.7398912e+00    3.1498640e+00    4.9968574e+01    2.8019168e+00                0         #dt_mach
   3.9114246e+01             1742    8.7107082e-06    4.0804382e-01    2.4602303e+00    2.7435888e+00    3.1541415e+00    4.9970636e+01    2.7969062e+00                0         #dt_mach
   3.9166541e+01             1743    8.7158268e-06    4.2740927e-01    2.4637251e+00    2.7475068e+00    3.1586219e+00    5.0061525e+01    2.7191205e+00                0         #dt_mach
   3.9218771e+01             1744    8.7051151e-06    4.2074784e-01    2.4634772e+00    2.7472101e+00    3.1583041e+00    4.9876114e+01    2.8215091e+00                0         #dt_mach
   3.9271132e+01             1745    8.7267376e-06    4.2780885e-01    2.4704903e+00    2.7550848e+00    3.1672953e+00    5.0211172e+01    2.6387320e+00                0         #dt_mach
   3.9323272e+01             1746    8.6900358e-06    4.4025131e-01    2.4625548e+00    2.7462119e+00    3.1571215e+00    4.9728048e+01    2.7502801e+00                0         #dt_mach
   3.9375697e+01             1747    8.7375598e-06    4.3373584e-01    2.4784654e+00    2.7639928e+00    3.1775197e+00    4.9968865e+01    2.7014642e+00                0         #dt_mach
   3.9428155e+01             1748    8.7430041e-06    4.2958120e-01    2.4821532e+00    2.7680730e+00    3.1822477e+00    4.9966217e+01    2.5412297e+00                0         #dt_mach
   3.9480649e+01             1749    8.7489155e-06    4.2917186e-01    2.4865156e+00    2.7729989e+00    3.1878405e+00    4.9968333e+01    2.4577808e+00                0         #dt_mach
   3.9533176e+01             1750    8.7544600e-06    4.3112691e-01    2.4900842e+00    2.7768842e+00    3.1924156e+00    4.9968327e+01    2.5371287e+00                0         #dt_mach
   3.9585736e+01             1751    8.7600091e-06    5.8544206e-01    2.4933323e+00    2.7805872e+00    3.1965799e+00    5.0148893e+01    2.7006631e+00                0         #dt_mach
   3.9638140e+01             1752    8.7340004e-06    4.4679459e-01    2.4880724e+00    2.7746233e+00    3.1898364e+00    4.9788139e+01    2.5455816e+00                0         #dt_mach
   3.9690767e+01             1753    8.7711659e-06    4.4106536e-01    2.5013992e+00    2.7895419e+00    3.2069221e+00    4.9971839e+01    2.9901822e+00                0         #dt_mach
   3.9743423e+01             1754    8.7761087e-06    4.7679027e-01    2.4700827e+00    2.7552052e+00    3.1667727e+00    4.9968275e+01    3.0825553e+00                0         #dt_mach
   3.9796113e+01             1755    8.7816807e-06    4.4437320e-01    2.4748504e+00    2.7605307e+00    3.1728852e+00    4.9968142e+01    2.9428775e+00                0         #dt_mach
   3.9848837e+01             1756    8.7872796e-06    4.3908620e-01    2.4776756e+00    2.7637258e+00    3.1765072e+00    4.9968500e+01    3.0110483e+00                0         #dt_mach
   3.9901594e+01             1757    8.7928190e-06    4.4616048e-01    2.4820403e+00    2.7685744e+00    3.1821030e+00    4.9964629e+01    2.4926376e+00                0         #dt_mach
   3.9954388e+01             1758    8.7990437e-06    4.4335636e-01    2.4853867e+00    2.7723820e+00    3.1863932e+00    4.9971929e+01    2.9938893e+00                0         #dt_mach
   4.0007212e+01             1759    8.8039865e-06    4.6627845e-01    2.4881664e+00    2.7753802e+00    3.1899569e+00    4.9997006e+01    3.2049844e+00                0         #dt_mach
   4.0060039e+01             1760    8.8045137e-06    4.7900126e-01    2.4897888e+00    2.7773115e+00    3.1920369e+00    5.0016696e+01    4.7851350e+00                0         #dt_mach
   4.0112849e+01             1761    8.8015747e-06    4.4196272e-01    2.4913892e+00    2.7790007e+00    3.1940888e+00    5.0020228e+01    3.5558519e+00                0         #dt_mach
   4.0165637e+01             1762    8.7980153e-06    4.3286713e-01    2.4937192e+00    2.7816479e+00    3.1970759e+00    5.0953610e+01    3.7951229e+00                0         #dt_mach
   4.0217437e+01             1763    8.6333582e-06    4.1677202e-01    2.4494299e+00    2.7321753e+00    3.1402948e+00    4.9109759e+01    3.9055753e+00                0         #dt_mach
   4.0270176e+01             1764    8.7898601e-06    4.8198950e-01    2.4963094e+00    2.7844903e+00    3.2003966e+00    5.0015140e+01    3.5470881e+00                0         #dt_mach
   4.0322899e+01             1765    8.7871993e-06    4.4285134e-01    2.4967821e+00    2.7850403e+00    3.2010026e+00    4.9998986e+01    3.2359169e+00                0         #dt_mach
   4.0375624e+01             1766    8.7873775e-06    4.4966814e-01    2.4995930e+00    2.7881792e+00    3.2046064e+00    5.0017501e+01    3.1442358e+00                0         #dt_mach
   4.0428329e+01             1767    8.7843028e-06    4.7849978e-01    2.5003937e+00    2.7890861e+00    3.2056329e+00    5.0034669e+01    3.8258138e+00                0         #dt_mach
   4.0480999e+01             1768    8.7782161e-06    4.4795241e-01    2.5020849e+00    2.7909128e+00    3.2078011e+00    5.0004733e+01    3.1715894e+00                0         #dt_mach
   4.0533663e+01             1769    8.7773853e-06    4.3635231e-01    2.5038913e+00    2.7929818e+00    3.2101171e+00    5.0026794e+01    4.1087093e+00                0         #dt_mach
   4.0586299e+01             1770    8.7726841e-06    4.3340611e-01    2.5042669e+00    2.7932930e+00    3.2105985e+00    5.0003644e+01    3.8550737e+00                0         #dt_mach
   4.0638931e+01             1771    8.7720448e-06    4.4236755e-01    2.5069029e+00    2.7963041e+00    3.2139781e+00    5.0029052e+01    3.6331336e+00                0         #dt_mach
   4.0691533e+01             1772    8.7669509e-06    4.3447886e-01    2.5081670e+00    2.7977295e+00    3.2155987e+00    5.0001113e+01    3.2681253e+00                0         #dt_mach
   4.0744134e+01             1773    8.7667558e-06    4.4099380e-01    2.5106849e+00    2.8005894e+00    3.2188268e+00    5.0011076e+01    3.4168856e+00                0         #dt_mach
   4.0796722e+01             1774    8.7648142e-06    4.8138525e-01    2.5122493e+00    2.8022890e+00    3.2208324e+00    5.0015530e+01    3.6752732e+00                0         #dt_mach
   4.0849295e+01             1775    8.7620927e-06    4.4155372e-01    2.5115004e+00    2.8015426e+00    3.2198723e+00    5.0009185e+01    3.4884927e+00                0         #dt_mach
   4.0901858e+01             1776    8.7604834e-06    4.3792163e-01    2.5122821e+00    2.8023203e+00    3.2208745e+00    5.0017023e+01    3.5476315e+00                0         #dt_mach
   4.0954403e+01             1777    8.7575019e-06    4.4478197e-01    2.5147372e+00    2.8051349e+00    3.2240221e+00    5.0010496e+01    3.4483137e+00                0         #dt_mach
   4.1006937e+01             1778    8.7556639e-06    4.3691147e-01    2.5160797e+00    2.8065763e+00    3.2257432e+00    5.0233036e+01    3.2458112e+00                0         #dt_mach
   4.1059227e+01             1779    8.7150455e-06    4.3329893e-01    2.5063105e+00    2.7957020e+00    3.2132186e+00    4.9795435e+01    3.9482136e+00                0         #dt_mach
   4.1111732e+01             1780    8.7508478e-06    4.4642680e-01    2.5190129e+00    2.8099057e+00    3.2295038e+00    5.0008681e+01    3.6103089e+00                0         #dt_mach
   4.1164228e+01             1781    8.7493287e-06    4.3642258e-01    2.5209380e+00    2.8120197e+00    3.2319718e+00    5.0012291e+01    3.5180340e+00                0         #dt_mach
   4.1216711e+01             1782    8.7471785e-06    4.3262945e-01    2.5230013e+00    2.8144154e+00    3.2346170e+00    5.0014713e+01    3.6174321e+00                0         #dt_mach
   4.1269179e+01             1783    8.7446053e-06    4.5034544e-01    2.5228308e+00    2.8141200e+00    3.2343985e+00    5.0000494e+01    3.5928175e+00                0         #dt_mach
   4.1321646e+01             1784    8.7445190e-06    4.7383753e-01    2.5263257e+00    2.8180556e+00    3.2388791e+00    4.9996549e+01    3.4173832e+00                0         #dt_mach
   4.1374117e+01             1785    8.7451226e-06    4.5188641e-01    2.5259262e+00    2.8176235e+00    3.2383669e+00    5.0032769e+01    3.6898351e+00                0         #dt_mach
   4.1426553e+01             1786    8.7393949e-06    4.4281317e-01    2.5271947e+00    2.8190575e+00    3.2399931e+00    4.9986773e+01    3.5057790e+00                0         #dt_mach
   4.1479003e+01             1787    8.7417075e-06    4.3807130e-01    2.5305340e+00    2.8227584e+00    3.2442744e+00    5.0007332e+01    3.4392765e+00                0         #dt_mach
   4.1531446e+01             1788    8.7404258e-06    4.5029835e-01    2.5327936e+00    2.8252672e+00    3.2471713e+00    4.9997330e+01    3.3267999e+00                0         #dt_mach
   4.1583891e+01             1789    8.7408925e-06    4.3986408e-01    2.5354766e+00    2.8283146e+00    3.2506110e+00    5.0012955e+01    3.2233057e+00                0         #dt_mach
   4.1636323e+01             1790    8.7386284e-06    4.3490444e-01    2.5360031e+00    2.8288434e+00    3.2512860e+00    5.0018643e+01    3.9089315e+00                0         #dt_mach
   4.1688735e+01             1791    8.7353714e-06    4.5095742e-01    2.5365869e+00    2.8295098e+00    3.2520345e+00    5.0019589e+01    3.5361001e+00                0         #dt_mach
   4.1741127e+01             1792    8.7319503e-06    4.4566951e-01    2.5382447e+00    2.8313446e+00    3.2541598e+00    4.9993918e+01    3.3378699e+00                0         #dt_mach
   4.1793525e+01             1793    8.7330126e-06    4.4980589e-01    2.5406344e+00    2.8340340e+00    3.2572235e+00    5.0011787e+01    3.8859351e+00                0         #dt_mach
   4.1845911e+01             1794    8.7309543e-06    4.7599662e-01    2.5420688e+00    2.8356040e+00    3.2590626e+00    4.9998993e+01    3.7108879e+00                0         #dt_mach
   4.1898298e+01             1795    8.7311301e-06    4.3793471e-01    2.5443192e+00    2.8381780e+00    3.2619477e+00    5.0010518e+01    3.6349437e+00                0         #dt_mach
   4.1950673e+01             1796    8.7292938e-06    4.4539105e-01    2.5450982e+00    2.8389630e+00    3.2629464e+00    4.9992233e+01    3.1440649e+00                0         #dt_mach
   4.2003057e+01             1797    8.7306501e-06    4.4556119e-01    2.5481722e+00    2.8424938e+00    3.2668875e+00    5.0007332e+01    3.1784949e+00                0         #dt_mach
   4.2055433e+01             1798    8.7293701e-06    4.5148803e-01    2.5498773e+00    2.8443320e+00    3.2690735e+00    5.0006972e+01    3.6124191e+00                0         #dt_mach
   4.2107802e+01             1799    8.7281531e-06    4.4398725e-01    2.5509008e+00    2.8454989e+00    3.2703856e+00    5.0008609e+01    3.5116835e+00                0         #dt_mach
   4.2160162e+01             1800    8.7266506e-06    4.6341885e-01    2.5530147e+00    2.8479829e+00    3.2730958e+00    5.0005742e+01    3.4773965e+00                0         #dt_mach
   4.2212516e+01             1801    8.7256486e-06    4.4384084e-01    2.5549324e+00    2.8501514e+00    3.2755544e+00    4.9988589e+01    2.6203728e+00                0         #dt_mach
   4.2264882e+01             1802    8.7276404e-06    4.4093842e-01    2.5569681e+00    2.8523706e+00    3.2781642e+00    5.0013014e+01    2.2756357e+00                0         #dt_mach
   4.2317234e+01             1803    8.7253693e-06    4.4462096e-01    2.5586981e+00    2.8543564e+00    3.2803822e+00    4.9995385e+01    2.1359744e+00                0         #dt_mach
   4.2369591e+01             1804    8.7261748e-06    4.5464405e-01    2.5261594e+00    2.8185193e+00    3.2386659e+00    5.0002609e+01    2.0597081e+00                0         #dt_mach
   4.2421946e+01             1805    8.7257194e-06    4.4093739e-01    2.5276355e+00    2.8201288e+00    3.2405584e+00    5.0010943e+01    2.3134918e+00                0         #dt_mach
   4.2474288e+01             1806    8.7238100e-06    4.5533440e-01    2.5306952e+00    2.8234465e+00    3.2444810e+00    4.9998555e+01    2.2435343e+00                0         #dt_mach
   4.2526633e+01             1807    8.7240622e-06    4.8048393e-01    2.5341605e+00    2.8274008e+00    3.2489238e+00    4.9994773e+01    2.1119540e+00                0         #dt_mach
   4.2578983e+01             1808    8.7249744e-06    4.4460799e-01    2.5367455e+00    2.8301913e+00    3.2522378e+00    5.0013848e+01    2.2567954e+00                0         #dt_mach
   4.2631318e+01             1809    8.7225586e-06    4.5770786e-01    2.5388214e+00    2.8325619e+00    3.2548992e+00    5.0011807e+01    2.3084240e+00                0         #dt_mach
   4.2683641e+01             1810    8.7204994e-06    4.4301085e-01    2.5407714e+00    2.8346785e+00    3.2573992e+00    5.0474636e+01    2.0670311e+00                0         #dt_mach
   4.2735472e+01             1811    8.6384965e-06    4.2745639e-01    2.5194705e+00    2.8109969e+00    3.2300904e+00    4.9542445e+01    2.1483006e+00                0         #dt_mach
   4.2787782e+01             1812    8.7182784e-06    4.4585110e-01    2.5444312e+00    2.8387397e+00    3.2620912e+00    5.0019081e+01    2.2459590e+00                0         #dt_mach
   4.2840071e+01             1813    8.7149526e-06    4.4750090e-01    2.5453846e+00    2.8398970e+00    3.2633136e+00    4.9973479e+01    2.1703305e+00                0         #dt_mach
   4.2892389e+01             1814    8.7195776e-06    4.4623933e-01    2.3676834e+00    2.6416009e+00    3.0354915e+00    5.2807460e+01    2.1057444e+00                0         #dt_mach
   4.2941925e+01             1815    8.2560092e-06    4.4363639e-01    2.2447091e+00    2.5044021e+00    2.8778322e+00    4.9942592e+01    2.1178839e+00                0         #dt_mach
   4.2991518e+01             1816    8.2654993e-06    6.2837911e-01    2.2502191e+00    2.5105513e+00    2.8848963e+00    4.9964509e+01    2.0455544e+00                0         #dt_mach
   4.3041146e+01             1817    8.2713705e-06    4.3689020e-01    2.2543209e+00    2.5151267e+00    2.8901550e+00    4.9962794e+01    2.5478828e+00                0         #dt_mach
   4.3090811e+01             1818    8.2775300e-06    4.1018522e-01    2.2589649e+00    2.5203086e+00    2.8961088e+00    4.9963085e+01    2.3748987e+00                0         #dt_mach
   4.3140513e+01             1819    8.2836459e-06    4.1955908e-01    2.2632604e+00    2.5250987e+00    2.9016158e+00    4.9971261e+01    2.1370413e+00                0         #dt_mach
   4.3190244e+01             1820    8.2884099e-06    4.3603918e-01    2.2673722e+00    2.5296887e+00    2.9068874e+00    4.9972784e+01    2.0685680e+00                0         #dt_mach
   4.3240001e+01             1821    8.2929240e-06    4.3062556e-01    2.2711109e+00    2.5338576e+00    2.9116806e+00    4.9978184e+01    2.3285029e+00                0         #dt_mach
   4.3289780e+01             1822    8.2965439e-06    4.3267413e-01    2.2751231e+00    2.5383362e+00    2.9168245e+00    4.9970551e+01    2.0497963e+00                0         #dt_mach
   4.3339589e+01             1823    8.3014333e-06    4.2964331e-01    2.2789685e+00    2.5426245e+00    2.9217545e+00    4.9978412e+01    2.3826499e+00                0         #dt_mach
   4.3389419e+01             1824    8.3050191e-06    4.2849583e-01    2.2826710e+00    2.5467516e+00    2.9265013e+00    4.9977554e+01    2.4825845e+00                0         #dt_mach
   4.3439272e+01             1825    8.3087491e-06    4.3477568e-01    2.2855707e+00    2.5499978e+00    2.9302188e+00    4.9968537e+01    2.0967808e+00                0         #dt_mach
   4.3489156e+01             1826    8.3139807e-06    4.2970431e-01    2.2887385e+00    2.5535277e+00    2.9342801e+00    4.9974177e+01    2.0350549e+00                0         #dt_mach
   4.3539065e+01             1827    8.3182768e-06    4.2348677e-01    2.2918287e+00    2.5569756e+00    2.9382419e+00    4.9978841e+01    2.2760818e+00                0         #dt_mach
   4.3588996e+01             1828    8.3217984e-06    4.2939008e-01    2.2959239e+00    2.5615365e+00    2.9434921e+00    4.9971132e+01    2.0483539e+00                0         #dt_mach
   4.3638956e+01             1829    8.3266059e-06    4.3528460e-01    2.3001470e+00    2.5662502e+00    2.9489064e+00    4.9974056e+01    2.1248689e+00                0         #dt_mach
   4.3688941e+01             1830    8.3309287e-06    4.2367570e-01    2.3034459e+00    2.5699290e+00    2.9531358e+00    4.9974623e+01    2.0527284e+00                0         #dt_mach
   4.3738952e+01             1831    8.3351591e-06    4.3189836e-01    2.3075809e+00    2.5745473e+00    2.9584371e+00    4.9979015e+01    2.3257756e+00                0         #dt_mach
   4.3788984e+01             1832    8.3386588e-06    4.3058114e-01    2.3116328e+00    2.5790572e+00    2.9636318e+00    4.9975066e+01    2.2467027e+00                0         #dt_mach
   4.3839041e+01             1833    8.3428192e-06    4.3170542e-01    2.3154930e+00    2.5833680e+00    2.9685808e+00    4.9975027e+01    2.3017449e+00                0         #dt_mach
   4.3889123e+01             1834    8.3469882e-06    4.2990087e-01    2.3192851e+00    2.5875930e+00    2.9734424e+00    4.9975003e+01    2.2646987e+00                0         #dt_mach
   4.3939230e+01             1835    8.3511633e-06    4.3390808e-01    2.3198200e+00    2.5881994e+00    2.9741282e+00    4.9974727e+01    2.2711992e+00                0         #dt_mach
   4.3989362e+01             1836    8.3553865e-06    4.3796133e-01    2.3237813e+00    2.5926094e+00    2.9792068e+00    4.9970725e+01    2.0168302e+00                0         #dt_mach
   4.4039524e+01             1837    8.3602814e-06    4.3491335e-01    2.3282652e+00    2.5976177e+00    2.9849553e+00    4.9974528e+01    2.1560566e+00                0         #dt_mach
   4.4089711e+01             1838    8.3645426e-06    4.3674505e-01    2.3323216e+00    2.6021448e+00    2.9901559e+00    4.9974606e+01    2.3217483e+00                0         #dt_mach
   4.4139924e+01             1839    8.3687930e-06    4.4016086e-01    2.3359416e+00    2.6061859e+00    2.9947969e+00    4.9979012e+01    2.2950263e+00                0         #dt_mach
   4.4190158e+01             1840    8.3723073e-06    4.3991261e-01    2.3396030e+00    2.6102665e+00    2.9994910e+00    4.9975073e+01    2.2763772e+00                0         #dt_mach
   4.4240417e+01             1841    8.3764833e-06    4.3382459e-01    2.3441434e+00    2.6153394e+00    3.0053121e+00    4.9970892e+01    2.1385205e+00                0         #dt_mach
   4.4290705e+01             1842    8.3813626e-06    4.3742128e-01    2.3482180e+00    2.6198753e+00    3.0105360e+00    4.9978748e+01    2.2553756e+00                0         #dt_mach
   4.4341014e+01             1843    8.3849266e-06    4.3782341e-01    2.3520905e+00    2.6242003e+00    3.0155006e+00    4.9975261e+01    2.2855833e+00                0         #dt_mach
   4.4391349e+01             1844    8.3890773e-06    4.4805119e-01    2.3560456e+00    2.6286036e+00    3.0205713e+00    5.6214247e+01    2.0581732e+00                0         #dt_mach
   4.4436119e+01             1845    7.4617003e-06    3.8801011e-01    2.0953934e+00    2.3378031e+00    2.6864018e+00    4.9981376e+01    2.0653093e+00                0         #dt_mach
   4.4480906e+01             1846    7.4644807e-06    3.8193305e-01    2.0987208e+00    2.3415052e+00    2.6906677e+00    4.9978745e+01    1.9883103e+00                0         #dt_mach
   4.4525712e+01             1847    7.4676552e-06    3.9128006e-01    2.1024216e+00    2.3456406e+00    2.6954123e+00    4.9977659e+01    2.0918691e+00                0         #dt_mach
   4.4570538e+01             1848    7.4709935e-06    3.9605258e-01    2.1058265e+00    2.3494358e+00    2.6997776e+00    4.9985705e+01    2.0237386e+00                0         #dt_mach
   4.4615377e+01             1849    7.4731299e-06    3.9410036e-01    2.1086533e+00    2.3525915e+00    2.7034017e+00    4.9989397e+01    2.2720366e+00                0         #dt_mach
   4.4660225e+01             1850    7.4747151e-06    3.8824439e-01    2.1114062e+00    2.3556608e+00    2.7069311e+00    4.9973394e+01    2.0346491e+00                0         #dt_mach
   4.4705097e+01             1851    7.4786946e-06    3.9174820e-01    2.1145703e+00    2.3591952e+00    2.7109876e+00    4.9982240e+01    2.2766881e+00                0         #dt_mach
   4.4749985e+01             1852    7.4813519e-06    3.9495681e-01    2.1175242e+00    2.3624906e+00    2.7147746e+00    4.9975184e+01    2.0264440e+00                0         #dt_mach
   4.4794896e+01             1853    7.4850669e-06    4.0009235e-01    2.1205962e+00    2.3659184e+00    2.7187131e+00    4.9986337e+01    2.0339611e+00                0         #dt_mach
   4.4839818e+01             1854    7.4871129e-06    3.9283387e-01    2.1232606e+00    2.3688906e+00    2.7221290e+00    5.0590604e+01    2.1182754e+00                0         #dt_mach
   4.4884217e+01             1855    7.3997070e-06    3.9203584e-01    2.0982998e+00    2.3410436e+00    2.6901280e+00    4.9976366e+01    2.0230966e+00                0         #dt_mach
   4.4928636e+01             1856    7.4032063e-06    3.9040308e-01    2.1017573e+00    2.3448914e+00    2.6945607e+00    4.9986442e+01    2.0928717e+00                0         #dt_mach
   4.4973067e+01             1857    7.4052143e-06    3.8448795e-01    2.1044851e+00    2.3479393e+00    2.6980578e+00    4.9982882e+01    2.0147135e+00                0         #dt_mach
   4.5017514e+01             1858    7.4077504e-06    3.8980779e-01    2.1072613e+00    2.3510390e+00    2.7016170e+00    4.9984788e+01    2.0820274e+00                0         #dt_mach
   4.5061974e+01             1859    7.4100049e-06    3.8789717e-01    2.1099123e+00    2.3540037e+00    2.7050158e+00    4.9980624e+01    2.2933674e+00                0         #dt_mach
   4.5106451e+01             1860    7.4128775e-06    3.8064193e-01    2.1126190e+00    2.3570201e+00    2.7084859e+00    4.9979386e+01    2.0403683e+00                0         #dt_mach
   4.5150947e+01             1861    7.4159349e-06    3.8113722e-01    2.1153782e+00    2.3601045e+00    2.7120234e+00    4.9988313e+01    2.0056891e+00                0         #dt_mach
   4.5195453e+01             1862    7.4176687e-06    3.9041466e-01    2.1177583e+00    2.3627610e+00    2.7150748e+00    4.9985685e+01    2.0051317e+00                0         #dt_mach
   4.5239971e+01             1863    7.4197930e-06    4.5578957e-01    2.1201910e+00    2.3654763e+00    2.7181936e+00    4.9983226e+01    2.0801687e+00                0         #dt_mach
   4.5284505e+01             1864    7.4222830e-06    3.8451686e-01    2.1227646e+00    2.3683476e+00    2.7214931e+00    4.9986438e+01    2.0558925e+00                0         #dt_mach
   4.5329051e+01             1865    7.4242968e-06    3.7994747e-01    2.1235966e+00    2.3692716e+00    2.7225597e+00    4.9982239e+01    2.0639226e+00                0         #dt_mach
   4.5373612e+01             1866    7.4269350e-06    3.8751487e-01    2.1270310e+00    2.3730971e+00    2.7269628e+00    4.9980155e+01    1.9931369e+00                0         #dt_mach
   4.5418192e+01             1867    7.4298840e-06    4.0005876e-01    2.1305983e+00    2.3770817e+00    2.7315363e+00    4.9983999e+01    2.0597999e+00                0         #dt_mach
   4.5462785e+01             1868    7.4322625e-06    3.9688193e-01    2.1337570e+00    2.3806072e+00    2.7355859e+00    4.9977944e+01    2.0056586e+00                0         #dt_mach
   4.5507399e+01             1869    7.4355425e-06    3.9239091e-01    2.1369161e+00    2.3841321e+00    2.7396360e+00    4.9982068e+01    2.0290418e+00                0         #dt_mach
   4.5552028e+01             1870    7.4382102e-06    3.9953089e-01    2.1397774e+00    2.3873256e+00    2.7433043e+00    4.9983673e+01    2.0224993e+00                0         #dt_mach
   4.5596672e+01             1871    7.4406398e-06    3.9168073e-01    2.1423869e+00    2.3902348e+00    2.7466499e+00    4.9984597e+01    1.9974632e+00                0         #dt_mach
   4.5641329e+01             1872    7.4429327e-06    3.9389943e-01    2.1451040e+00    2.3932653e+00    2.7501333e+00    4.9984481e+01    2.0776272e+00                0         #dt_mach
   4.5686001e+01             1873    7.4452436e-06    3.9383378e-01    2.1478030e+00    2.3962805e+00    2.7535936e+00    4.9984191e+01    2.0345037e+00                0         #dt_mach
   4.5730686e+01             1874    7.4475984e-06    3.9609740e-01    2.1504258e+00    2.3992053e+00    2.7569562e+00    4.9984096e+01    2.1125822e+00                0         #dt_mach
   4.5775386e+01             1875    7.4499681e-06    4.0040606e-01    2.1510327e+00    2.3998777e+00    2.7577342e+00    4.9982156e+01    2.0280457e+00                0         #dt_mach
   4.5820102e+01             1876    7.4526278e-06    3.8476289e-01    2.1537593e+00    2.4029204e+00    2.7612299e+00    4.9981971e+01    2.0571766e+00                0         #dt_mach
   4.5864834e+01             1877    7.4553161e-06    3.9116509e-01    2.1572225e+00    2.4067817e+00    2.7656699e+00    4.9980678e+01    2.0009208e+00                0         #dt_mach
   4.5909583e+01             1878    7.4581982e-06    3.9407172e-01    2.1604724e+00    2.4104076e+00    2.7698365e+00    4.9986982e+01    2.0574045e+00                0         #dt_mach
   4.5954344e+01             1879    7.4601406e-06    3.9355619e-01    2.1632373e+00    2.4134948e+00    2.7733811e+00    4.9978491e+01    2.0100527e+00                0         #dt_mach
   4.5999124e+01             1880    7.4633512e-06    3.8904885e-01    2.1662592e+00    2.4168663e+00    2.7772554e+00    4.9980857e+01    2.0503256e+00                0         #dt_mach
   4.6043921e+01             1881    7.4662096e-06    3.9130628e-01    2.1691361e+00    2.4200774e+00    2.7809437e+00    4.9984805e+01    2.3410583e+00                0         #dt_mach
   4.6088732e+01             1882    7.4684792e-06    3.9439189e-01    2.1717783e+00    2.4230269e+00    2.7843311e+00    4.9982617e+01    2.0272605e+00                0         #dt_mach
   4.6133558e+01             1883    7.4710766e-06    4.3176284e-01    2.1744283e+00    2.4259826e+00    2.7877286e+00    4.9981910e+01    2.0799360e+00                0         #dt_mach
   4.6178401e+01             1884    7.4737807e-06    3.9358037e-01    2.1223329e+00    2.3676977e+00    2.7209397e+00    5.0506438e+01    2.0641904e+00                0         #dt_mach
   4.6222794e+01             1885    7.3988396e-06    3.8847709e-01    2.1033265e+00    2.3464936e+00    2.6965724e+00    4.9993468e+01    3.5624943e+00                0         #dt_mach
   4.6258309e+01             1886    5.9190717e-06    3.1178637e-01    1.6836082e+00    1.8782517e+00    2.1584720e+00    3.9980770e+01    2.6339695e+00                0         #dt_piso
   4.6302702e+01             1887    7.3988396e-06    3.9099553e-01    2.1065868e+00    2.3501308e+00    2.7007523e+00    4.9954089e+01    3.2597342e+00                0         #dt_grow
   4.6347135e+01             1888    7.4056396e-06    3.9006372e-01    2.1105178e+00    2.3545178e+00    2.7057920e+00    4.9978872e+01    3.2171948e+00                0         #dt_mach
   4.6391588e+01             1889    7.4087702e-06    3.8370895e-01    2.1134750e+00    2.3578189e+00    2.7095834e+00    4.9985209e+01    3.4050376e+00                0         #dt_mach
   4.6427150e+01             1890    5.9270162e-06    3.1071379e-01    1.6917316e+00    1.8873176e+00    2.1688867e+00    3.9977234e+01    2.7064292e+00                0         #dt_piso
   4.6471603e+01             1891    7.4087702e-06    3.9770309e-01    2.1168651e+00    2.3616025e+00    2.7139296e+00    4.9960409e+01    3.1792603e+00                0         #dt_grow
   4.6516091e+01             1892    7.4146414e-06    3.9183869e-01    2.1206092e+00    2.3657813e+00    2.7187298e+00    4.9988926e+01    3.7874444e+00                0         #dt_mach
   4.6551681e+01             1893    5.9317131e-06    3.1343488e-01    1.6976095e+00    1.8938805e+00    2.1764224e+00    3.9984368e+01    3.1813965e+00                0         #dt_piso
   4.6596169e+01             1894    7.4146414e-06    3.9569765e-01    2.1241258e+00    2.3697066e+00    2.7232382e+00    4.9968782e+01    3.2429349e+00                0         #dt_grow
   4.6640684e+01             1895    7.4192737e-06    3.9174842e-01    2.1254413e+00    2.3711712e+00    2.7249248e+00    4.9985355e+01    3.2997906e+00                0         #dt_mach
   4.6685213e+01             1896    7.4214475e-06    3.9730343e-01    2.1287691e+00    2.3748845e+00    2.7291912e+00    4.9983905e+01    3.7051718e+00                0         #dt_mach
   4.6720836e+01             1897    5.9371580e-06    3.0293692e-01    1.7044621e+00    1.9015253e+00    2.1852078e+00    3.9981637e+01    3.5426917e+00                0         #dt_piso
   4.6749334e+01             1898    4.7497264e-06    2.5320742e-01    1.3644374e+00    1.5221889e+00    1.7492788e+00    3.1979005e+01    2.5008597e+00                0         #dt_piso
   4.6784957e+01             1899    5.9371580e-06    3.1468655e-01    1.7069067e+00    1.9042549e+00    2.1883420e+00    3.9963496e+01    3.4413276e+00                0         #dt_grow
   4.6813456e+01             1900    4.7497264e-06    2.5356273e-01    1.3663438e+00    1.5243187e+00    1.7517228e+00    3.1965613e+01    2.5835307e+00                0         #dt_piso
   4.6849079e+01             1901    5.9371580e-06    3.1150439e-01    1.7092031e+00    1.9068215e+00    2.1912860e+00    3.9944214e+01    2.3398931e+00                0         #dt_grow
   4.6893607e+01             1902    7.4214475e-06    4.0186827e-01    2.1388071e+00    2.3860970e+00    2.7420604e+00    4.9902304e+01    2.0521357e+00                0         #dt_grow
   4.6938223e+01             1903    7.4359767e-06    3.9738003e-01    2.1451091e+00    2.3931277e+00    2.7501399e+00    4.9987471e+01    2.1543391e+00                0         #dt_mach
   4.6982850e+01             1904    7.4378404e-06    3.9797042e-01    2.1476932e+00    2.3960113e+00    2.7534528e+00    4.9993456e+01    2.2382824e+00                0         #dt_mach
   4.7027483e+01             1905    7.4388141e-06    3.9541460e-01    2.1477393e+00    2.3960622e+00    2.7535120e+00    4.9979586e+01    2.1162670e+00                0         #dt_mach
   4.7072134e+01             1906    7.4418524e-06    3.9937567e-01    2.1512142e+00    2.3999386e+00    2.7579669e+00    4.9985991e+01    2.3638592e+00                0         #dt_mach
   4.7116798e+01             1907    7.4439379e-06    3.9984376e-01    2.1544636e+00    2.4035672e+00    2.7621328e+00    4.9983646e+01    2.1011639e+00                0         #dt_mach
   4.7161476e+01             1908    7.4463735e-06    3.9641316e-01    2.1575030e+00    2.4069595e+00    2.7660295e+00    4.9984568e+01    2.0455480e+00                0         #dt_mach
   4.7206168e+01             1909    7.4486724e-06    4.1626844e-01    2.1603676e+00    2.4101585e+00    2.7697020e+00    4.9986792e+01    2.1043217e+00                0         #dt_mach
   4.7250872e+01             1910    7.4506405e-06    4.0360659e-01    2.1629901e+00    2.4130855e+00    2.7730643e+00    4.9984537e+01    2.0688930e+00                0         #dt_mach
   4.7295590e+01             1911    7.4529454e-06    4.4186359e-01    2.1657136e+00    2.4161270e+00    2.7765559e+00    4.9981496e+01    2.0783679e+00                0         #dt_mach
   4.7340324e+01             1912    7.4557046e-06    3.9847705e-01    2.1684974e+00    2.4192333e+00    2.7801248e+00    4.9988511e+01    2.1203914e+00                0         #dt_mach
   4.7385068e+01             1913    7.4574182e-06    3.9542857e-01    2.1710410e+00    2.4220738e+00    2.7833859e+00    4.9984341e+01    2.0846941e+00                0         #dt_mach
   4.7429827e+01             1914    7.4597545e-06    3.9741650e-01    2.1736734e+00    2.4250113e+00    2.7867607e+00    5.0408314e+01    2.1395321e+00                0         #dt_mach
   4.7474223e+01             1915    7.3993295e-06    3.9477283e-01    2.1565397e+00    2.4059014e+00    2.7647945e+00    4.9972723e+01    2.0456598e+00                0         #dt_mach
   4.7518643e+01             1916    7.4033683e-06    3.9328254e-01    2.1607964e+00    2.4106511e+00    2.7702519e+00    4.9984527e+01    2.0897825e+00                0         #dt_mach
   4.7563077e+01             1917    7.4056601e-06    3.9240610e-01    2.1641429e+00    2.4143879e+00    2.7745422e+00    4.9984533e+01    2.0158019e+00                0         #dt_mach
   4.7607525e+01             1918    7.4079517e-06    3.9474103e-01    2.1670616e+00    2.4176459e+00    2.7782841e+00    4.9981634e+01    2.0903013e+00                0         #dt_mach
   4.7651989e+01             1919    7.4106738e-06    3.9713750e-01    2.1699489e+00    2.4208710e+00    2.7819858e+00    4.9982225e+01    2.0360348e+00                0         #dt_mach
   4.7696469e+01             1920    7.4133092e-06    4.0538408e-01    2.1725915e+00    2.4238207e+00    2.7853738e+00    4.9987982e+01    2.0530272e+00                0         #dt_mach
   4.7740959e+01             1921    7.4150915e-06    4.0304541e-01    2.1750107e+00    2.4265230e+00    2.7884752e+00    4.9978170e+01    2.1040671e+00                0         #dt_mach
   4.7785469e+01             1922    7.4183303e-06    4.6542052e-01    2.1777459e+00    2.4295759e+00    2.7919819e+00    4.9992003e+01    2.2160056e+00                0         #dt_mach
   4.7829986e+01             1923    7.4195170e-06    3.9809051e-01    2.1799438e+00    2.4320308e+00    2.7947998e+00    4.9995350e+01    2.2883084e+00                0         #dt_mach
   4.7874508e+01             1924    7.4202070e-06    3.8475106e-01    2.1279713e+00    2.3738775e+00    2.7281684e+00    4.9994399e+01    2.2401578e+00                0         #dt_mach
   4.7919034e+01             1925    7.4210383e-06    4.0448273e-01    2.1305737e+00    2.3767814e+00    2.7315047e+00    4.9982436e+01    2.2716181e+00                0         #dt_mach
   4.7963576e+01             1926    7.4236461e-06    4.0711047e-01    2.1333379e+00    2.3798652e+00    2.7350486e+00    4.9982131e+01    2.0447659e+00                0         #dt_mach
   4.8008133e+01             1927    7.4263001e-06    4.0116771e-01    2.1360953e+00    2.3829423e+00    2.7385837e+00    4.9984482e+01    2.0993249e+00                0         #dt_mach
   4.8052705e+01             1928    7.4286057e-06    4.0065641e-01    2.1387594e+00    2.3859155e+00    2.7419993e+00    4.9983881e+01    2.3209929e+00                0         #dt_mach
   4.8097291e+01             1929    7.4310013e-06    4.0178465e-01    2.1415028e+00    2.3889778e+00    2.7455164e+00    4.9990015e+01    2.0246527e+00                0         #dt_mach
   4.8141886e+01             1930    7.4324855e-06    3.9999626e-01    2.1435292e+00    2.3912418e+00    2.7481144e+00    4.9978369e+01    2.0773797e+00                0         #dt_mach
   4.8186500e+01             1931    7.4357024e-06    3.9999444e-01    2.1462442e+00    2.3942737e+00    2.7515951e+00    4.9988852e+01    2.0429001e+00                0         #dt_mach
   4.8231124e+01             1932    7.4373606e-06    4.5147255e-01    2.1485577e+00    2.3968573e+00    2.7545612e+00    4.9986138e+01    2.0979021e+00                0         #dt_mach
   4.8275761e+01             1933    7.4394230e-06    3.9772533e-01    2.1510502e+00    2.3996402e+00    2.7577567e+00    4.9987724e+01    2.0561802e+00                0         #dt_mach
   4.8320408e+01             1934    7.4412499e-06    3.9555736e-01    2.1534903e+00    2.4023647e+00    2.7608849e+00    4.9983860e+01    2.1317296e+00                0         #dt_mach
   4.8365070e+01             1935    7.4436527e-06    4.0455992e-01    2.1537150e+00    2.4026156e+00    2.7611730e+00    4.9986304e+01    2.0182545e+00                0         #dt_mach
   4.8409745e+01             1936    7.4456922e-06    3.9986262e-01    2.1569184e+00    2.4061913e+00    2.7652800e+00    4.9995559e+01    2.1003907e+00                0         #dt_mach
   4.8454423e+01             1937    7.4463537e-06    4.1002836e-01    2.1600235e+00    2.4096578e+00    2.7692608e+00    4.9988668e+01    2.0322149e+00                0         #dt_mach
   4.8499111e+01             1938    7.4480417e-06    4.0956001e-01    2.1630019e+00    2.4129826e+00    2.7730793e+00    4.9985084e+01    2.0661652e+00                0         #dt_mach
   4.8543812e+01             1939    7.4502642e-06    3.9732290e-01    2.1659192e+00    2.4162406e+00    2.7768195e+00    4.9995046e+01    2.2751982e+00                0         #dt_mach
   4.8588519e+01             1940    7.4510025e-06    3.9557417e-01    2.1682359e+00    2.4188272e+00    2.7797896e+00    4.9980131e+01    2.0730424e+00                0         #dt_mach
   4.8633242e+01             1941    7.4539645e-06    3.9449232e-01    2.1711490e+00    2.4220797e+00    2.7835243e+00    4.9982928e+01    2.2934561e+00                0         #dt_mach
   4.8677981e+01             1942    7.4565106e-06    3.9793799e-01    2.1739118e+00    2.4251638e+00    2.7870665e+00    4.9980756e+01    2.0381708e+00                0         #dt_mach
   4.8722738e+01             1943    7.4593815e-06    4.0511829e-01    2.1767876e+00    2.4283745e+00    2.7907533e+00    4.9986701e+01    2.0966125e+00                0         #dt_mach
   4.8767506e+01             1944    7.4613660e-06    4.0345589e-01    2.1793728e+00    2.4312599e+00    2.7940677e+00    5.0370400e+01    2.0708697e+00                0         #dt_mach
   4.8811945e+01             1945    7.4064987e-06    4.0050280e-01    2.1630699e+00    2.4130741e+00    2.7731665e+00    4.9973586e+01    2.0897980e+00                0         #dt_mach
   4.8856407e+01             1946    7.4104135e-06    4.0193562e-01    2.1668703e+00    2.4173152e+00    2.7780388e+00    4.9978109e+01    2.0267673e+00                0         #dt_mach
   4.8900889e+01             1947    7.4136594e-06    4.0247947e-01    2.1704137e+00    2.4212716e+00    2.7825816e+00    4.9981379e+01    2.1012602e+00                0         #dt_mach
   4.8945388e+01             1948    7.4164214e-06    3.9704664e-01    2.1735267e+00    2.4247473e+00    2.7865727e+00    4.9992184e+01    2.0595927e+00                0         #dt_mach
   4.8989893e+01             1949    7.4175809e-06    4.0795266e-01    2.1760216e+00    2.4275340e+00    2.7897712e+00    4.9974827e+01    2.0323837e+00                0         #dt_mach
   4.9034421e+01             1950    7.4213172e-06    4.0775182e-01    2.1791272e+00    2.4310013e+00    2.7937528e+00    5.0002098e+01    2.0979817e+00                0         #dt_mach
   4.9078947e+01             1951    7.4210059e-06    4.0201247e-01    2.1810239e+00    2.4331204e+00    2.7961845e+00    4.9982256e+01    2.3516226e+00                0         #dt_mach
   4.9123489e+01             1952    7.4236404e-06    4.0265533e-01    2.1837577e+00    2.4361724e+00    2.7996894e+00    4.9987876e+01    2.0928495e+00                0         #dt_mach
   4.9168042e+01             1953    7.4254410e-06    4.0329958e-01    2.1862708e+00    2.4389788e+00    2.8029113e+00    4.9991257e+01    2.0575109e+00                0         #dt_mach
   4.9212602e+01             1954    7.4267397e-06    4.0756638e-01    2.1886291e+00    2.4416120e+00    2.8059347e+00    4.9990805e+01    2.2942243e+00                0         #dt_mach
   4.9257171e+01             1955    7.4281057e-06    4.0702760e-01    2.1888615e+00    2.4418720e+00    2.8062327e+00    4.9986880e+01    2.0429888e+00                0         #dt_mach
   4.9301751e+01             1956    7.4300553e-06    4.0545670e-01    2.1919641e+00    2.4453347e+00    2.8102104e+00    4.9989679e+01    2.2694919e+00                0         #dt_mach
   4.9346341e+01             1957    7.4315894e-06    3.9836825e-01    2.1948783e+00    2.4485893e+00    2.8139465e+00    4.9993922e+01    2.1876624e+00                0         #dt_mach
   4.9390936e+01             1958    7.4324930e-06    3.8261171e-01    2.1972860e+00    2.4512784e+00    2.8170333e+00    4.9992194e+01    2.0193701e+00                0         #dt_mach
   4.9435538e+01             1959    7.4336535e-06    4.0682590e-01    2.1996054e+00    2.4538700e+00    2.8200069e+00    4.9978001e+01    2.0790982e+00                0         #dt_mach
   4.9480159e+01             1960    7.4369255e-06    4.0684469e-01    2.2021888e+00    2.4567564e+00    2.8233190e+00    4.9989411e+01    2.0261045e+00                0         #dt_mach
   4.9524790e+01             1961    7.4385009e-06    4.1266677e-01    2.2046051e+00    2.4594554e+00    2.8264168e+00    4.9998227e+01    2.0808806e+00                0         #dt_mach
   4.9569423e+01             1962    7.4387647e-06    4.0803088e-01    2.2065836e+00    2.4616650e+00    2.8289533e+00    4.9990213e+01    2.0253451e+00                0         #dt_mach
   4.9614064e+01             1963    7.4402211e-06    4.1115767e-01    2.2089163e+00    2.4642706e+00    2.8319440e+00    4.9992556e+01    2.1035349e+00                0         #dt_mach
   4.9658712e+01             1964    7.4413290e-06    4.0620444e-01    2.1577338e+00    2.4070078e+00    2.7663254e+00    4.9991119e+01    2.2305169e+00                0         #dt_mach
   4.9703368e+01             1965    7.4426510e-06    4.0336525e-01    2.1616122e+00    2.4113402e+00    2.7712976e+00    4.9988496e+01    2.0768902e+00                0         #dt_mach
   4.9748034e+01             1966    7.4443638e-06    4.0608639e-01    2.1647130e+00    2.4148020e+00    2.7752731e+00    4.9977959e+01    2.0265396e+00                0         #dt_mach
   4.9792720e+01             1967    7.4476469e-06    4.0230907e-01    2.1679478e+00    2.4184132e+00    2.7794203e+00    4.9983010e+01    2.0188756e+00                0         #dt_mach
   4.9837421e+01             1968    7.4501786e-06    4.0521669e-01    2.1706979e+00    2.4214838e+00    2.7829460e+00    4.9992052e+01    2.0685372e+00                0         #dt_mach
   4.9882129e+01             1969    7.4513631e-06    4.0186124e-01    2.1729861e+00    2.4240392e+00    2.7858796e+00    4.9997988e+01    2.1997297e+00                0         #dt_mach
   4.9926839e+01             1970    7.4516630e-06    4.0538534e-01    2.1750150e+00    2.4263053e+00    2.7884808e+00    4.9989072e+01    2.1003332e+00                0         #dt_mach
   4.9971559e+01             1971    7.4532920e-06    5.1574386e-01    2.1774174e+00    2.4289881e+00    2.7915608e+00    4.9979938e+01    2.0421295e+00                0         #dt_mach
   5.0016297e+01             1972    7.4562838e-06    4.0409324e-01    1.8244168e+00    2.0427960e+00    2.3389959e+00    4.9987640e+01    2.3340037e+00                0         #dt_mach
   5.0061045e+01             1973    7.4581275e-06    3.9880592e-01    1.8694421e+00    2.0928404e+00    2.3967207e+00    5.0024068e+01    1.0506170e+00                0         #dt_mach
   5.0105773e+01             1974    7.4545392e-06    1.9622596e-01    4.5924410e-01    5.1242162e-01    5.8877448e-01    2.3092923e+01    7.5076938e-01                0         #dt_mach
   5.0161629e+01             1975    9.3093931e-06    2.4447860e-01    5.7705615e-01    6.4387895e-01    7.3981558e-01    5.2978616e+01    3.7175894e-01                0         #dt_move
   5.0214345e+01             1976    8.7859913e-06    2.2729942e-01    5.4740753e-01    6.1080100e-01    7.0180452e-01    3.3205280e+01    3.7123203e-01                0         #dt_mach
   5.0270131e+01             1977    9.2976482e-06    2.5006164e-01    5.8191871e-01    6.4931167e-01    7.4604963e-01    2.8742628e+01    3.4414315e-01                0         #dt_move
   5.0325872e+01             1978    9.2902087e-06    2.5392558e-01    5.8371627e-01    6.5132245e-01    7.4835419e-01    2.8701961e+01    3.6669993e-01                0         #dt_move
   5.0381585e+01             1979    9.2854913e-06    2.5525221e-01    5.8534197e-01    6.5314049e-01    7.5043843e-01    2.8670195e+01    3.6711287e-01                0         #dt_move
   5.0437265e+01             1980    9.2800510e-06    2.5733506e-01    5.8657596e-01    6.5452124e-01    7.5202046e-01    2.8636748e+01    3.6134791e-01                0         #dt_move
   5.0492905e+01             1981    9.2732941e-06    2.5367113e-01    5.8761970e-01    6.5569059e-01    7.5335859e-01    2.8599884e+01    3.6102152e-01                0         #dt_move
   5.0548525e+01             1982    9.2699588e-06    2.5666026e-01    5.8868474e-01    6.5688165e-01    7.5472403e-01    3.5344174e+01    3.5301399e-01                0         #dt_move
   5.0604092e+01             1983    9.2612099e-06    2.7820023e-01    5.8930868e-01    6.5758031e-01    7.5552395e-01    3.4597453e+01    3.6132002e-01                0         #dt_move
   5.0659647e+01             1984    9.2591977e-06    1.5751629e-01    2.1943788e-01    2.4487356e-01    2.8133062e-01    1.5234133e+01    3.8293338e-01                0         #dt_move
   5.0729091e+01             1985    1.1573997e-05    2.2008016e-01    2.7423185e-01    3.0600881e-01    3.5157929e-01    2.1129746e+01    2.4276018e-01                0         #dt_grow
   5.0815896e+01             1986    1.4467496e-05    2.5451160e-01    3.4282316e-01    3.8254716e-01    4.3951687e-01    2.6854250e+01    2.3809171e-01                0         #dt_grow
   5.0924402e+01             1987    1.8084370e-05    2.5992720e-01    4.2870389e-01    4.7837826e-01    5.4962037e-01    3.7113908e+01    2.4370718e-01                0         #dt_grow
   5.1035139e+01             1988    1.8456083e-05    2.7816362e-01    4.3789296e-01    4.8863126e-01    5.6140123e-01    4.2052929e+01    2.6119351e-01                0         #dt_move
   5.1145748e+01             1989    1.8434779e-05    4.9400205e-01    4.3782928e-01    4.8855969e-01    5.6131959e-01    3.8731997e+01    3.0333829e-01                0         #dt_move
   5.1256229e+01             1990    1.8413552e-05    4.2040614e-01    4.3787206e-01    4.8860684e-01    5.6137444e-01    5.9143571e+01    2.5084090e-01                0         #dt_move
   5.1349630e+01             1991    1.5566825e-05    3.0253760e-01    3.7061758e-01    4.1355985e-01    4.7515075e-01    5.9630811e+01    2.5843263e-01                0         #dt_mach
   5.1427946e+01             1992    1.3052669e-05    2.1708376e-01    3.1109344e-01    3.4713911e-01    3.9883775e-01    1.9789533e+01    2.3819113e-01                0         #dt_mach
   5.1525841e+01             1993    1.6315836e-05    2.9515707e-01    3.8946902e-01    4.3459624e-01    4.9931926e-01    2.5775731e+01    2.4296737e-01                0         #dt_grow
   5.1635882e+01             1994    1.8340192e-05    1.4230631e-01    2.5769811e-01    2.8823460e-01    3.3038219e-01    2.7163616e+01    2.5919199e-01                0         #dt_move
   5.1773434e+01             1995    2.2925240e-05    2.5433910e-01    3.1848715e-01    3.5626177e-01    4.0831686e-01    3.3942578e+01    2.1152115e-01                0         #dt_grow
   5.1945373e+01             1996    2.8656550e-05    3.7019892e-01    3.9398135e-01    4.4075810e-01    5.0510430e-01    4.2401524e+01    2.1679449e-01                0         #dt_grow
   5.2148124e+01             1997    3.3791887e-05    4.6541816e-01    4.5970499e-01    5.1434552e-01    5.8936538e-01    4.9968429e+01    2.5124311e-01                0         #dt_mach
   5.2351004e+01             1998    3.3813237e-05    3.8638618e-01    4.5576995e-01    5.0999665e-01    5.8432045e-01    4.9975944e+01    2.3431778e-01                0         #dt_mach
   5.2553981e+01             1999    3.3829513e-05    4.1382683e-01    4.5242361e-01    5.0630098e-01    5.8003027e-01    4.9977990e+01    2.2939157e-01                0         #dt_mach
   5.2757047e+01             2000    3.3844412e-05    4.5666002e-01    4.4950319e-01    5.0307874e-01    5.7628614e-01    4.9978210e+01    2.3170233e-01                0         #dt_mach
   5.2960202e+01             2001    3.3859168e-05    3.8535539e-01    4.4713294e-01    5.0046817e-01    5.7324736e-01    4.9978056e+01    2.8555560e-01                0         #dt_mach
   5.3163446e+01             2002    3.3874034e-05    3.8758248e-01    4.4493983e-01    4.9805428e-01    5.7043568e-01    4.9978660e+01    2.4100471e-01                0         #dt_mach
   5.3366777e+01             2003    3.3888497e-05    4.5559454e-01    4.4287556e-01    4.9578373e-01    5.6778917e-01    4.9978701e+01    2.0637608e-01                0         #dt_mach
   5.3570195e+01             2004    3.3902939e-05    2.0451328e-01    4.4098409e-01    4.9370520e-01    5.6536421e-01    4.9978710e+01    2.1203041e-01                0         #dt_mach
   5.3773699e+01             2005    3.3917381e-05    2.0783169e-01    4.3912107e-01    4.9165616e-01    5.6297573e-01    4.9971427e+01    2.0005202e-01                0         #dt_mach
   5.3977320e+01             2006    3.3936775e-05    1.7255535e-01    4.3748716e-01    4.8986569e-01    5.6088097e-01    4.9981905e+01    1.9557524e-01                0         #dt_mach
   5.4181014e+01             2007    3.3949061e-05    1.8752265e-01    4.3577339e-01    4.8798542e-01    5.5868383e-01    4.9978300e+01    2.3540568e-01                0         #dt_mach
   5.4384797e+01             2008    3.3963801e-05    1.7084871e-01    4.3417846e-01    4.8623651e-01    5.5663905e-01    4.9980261e+01    1.9229150e-01                0         #dt_mach
   5.4588660e+01             2009    3.3977215e-05    2.3522215e-01    4.3255004e-01    4.8445108e-01    5.5455133e-01    4.9979179e+01    1.9435287e-01                0         #dt_mach
   5.4792609e+01             2010    3.3991370e-05    2.2951619e-01    4.3097127e-01    4.8271991e-01    5.5252727e-01    4.9979149e+01    1.9845319e-01                0         #dt_mach
   5.4996642e+01             2011    3.4005551e-05    2.0251017e-01    4.2935308e-01    4.8094673e-01    5.5045266e-01    4.9979486e+01    2.0497060e-01                0         #dt_mach
   5.5200759e+01             2012    3.4019508e-05    1.8451860e-01    4.2772243e-01    4.7915796e-01    5.4836210e-01    4.9979763e+01    2.1618080e-01                0         #dt_mach
   5.5404959e+01             2013    3.4033283e-05    2.1779361e-01    4.2619189e-01    4.7748269e-01    5.4639986e-01    4.9980457e+01    1.9583106e-01                0         #dt_mach
   5.5609238e+01             2014    3.4046591e-05    2.1162556e-01    4.2458885e-01    4.7572538e-01    5.4434468e-01    4.9979488e+01    1.8956494e-01                0         #dt_mach
   5.5813602e+01             2015    3.4060564e-05    1.9674382e-01    4.2307983e-01    4.7407187e-01    5.4241003e-01    4.9981385e+01    1.9214153e-01                0         #dt_mach
   5.6018041e+01             2016    3.4073250e-05    2.0816438e-01    4.2166835e-01    4.7252777e-01    5.4060045e-01    4.9977476e+01    1.8669796e-01                0         #dt_mach
   5.6222573e+01             2017    3.4088606e-05    2.2571904e-01    4.2030082e-01    4.7103264e-01    5.3884720e-01    4.9980646e+01    2.2426820e-01                0         #dt_mach
   5.6427184e+01             2018    3.4101806e-05    2.0406815e-01    4.1888271e-01    4.6947993e-01    5.3702911e-01    4.9980162e+01    1.8856502e-01                0         #dt_mach
   5.6631876e+01             2019    3.4115341e-05    2.0696135e-01    4.1750606e-01    4.6797401e-01    5.3526417e-01    4.9979014e+01    1.9759250e-01                0         #dt_mach
   5.6836654e+01             2020    3.4129667e-05    1.9051634e-01    4.1617075e-01    4.6651436e-01    5.3355224e-01    4.9978188e+01    1.8905616e-01                0         #dt_mach
   5.7041521e+01             2021    3.4144562e-05    1.8690825e-01    4.1484327e-01    4.6506346e-01    5.3185034e-01    4.9978439e+01    1.8787599e-01                0         #dt_mach
   5.7246477e+01             2022    3.4159292e-05    1.6790482e-01    4.1353449e-01    4.6363379e-01    5.3017242e-01    4.9977039e+01    2.1128917e-01                0         #dt_mach
   5.7451527e+01             2023    3.4174986e-05    2.3046899e-01    4.1222310e-01    4.6220040e-01    5.2849115e-01    4.9979281e+01    1.8456721e-01                0         #dt_mach
   5.7656662e+01             2024    3.4189153e-05    2.4504248e-01    4.1092368e-01    4.6078036e-01    5.2682523e-01    4.9979223e+01    1.8701363e-01                0         #dt_mach
   5.7861882e+01             2025    3.4203366e-05    2.1693346e-01    4.0960656e-01    4.5934085e-01    5.2513662e-01    4.9978471e+01    1.9371986e-01                0         #dt_mach
   5.8067190e+01             2026    3.4218099e-05    1.7939645e-01    4.0830141e-01    4.5791523e-01    5.2346334e-01    4.9977543e+01    2.0893526e-01                0         #dt_mach
   5.8272591e+01             2027    3.4233475e-05    2.3717440e-01    4.0700390e-01    4.5649737e-01    5.2179987e-01    4.9978646e+01    1.8885040e-01                0         #dt_mach
   5.8478080e+01             2028    3.4248102e-05    2.0238918e-01    4.0573759e-01    4.5511417e-01    5.2017639e-01    4.9978202e+01    1.8471694e-01                0         #dt_mach
   5.8683658e+01             2029    3.4263039e-05    2.3498900e-01    4.0451577e-01    4.5378105e-01    5.1860996e-01    4.9976617e+01    1.8843269e-01                0         #dt_mach
   5.8889332e+01             2030    3.4279070e-05    1.9685922e-01    4.0338057e-01    4.5254333e-01    5.1715458e-01    4.9978289e+01    1.8630385e-01                0         #dt_mach
   5.9095096e+01             2031    3.4293961e-05    2.3406884e-01    4.0224116e-01    4.5130093e-01    5.1569380e-01    4.9977558e+01    2.0189071e-01                0         #dt_mach
   5.9300952e+01             2032    3.4309361e-05    2.3746899e-01    4.0147548e-01    4.5048462e-01    5.1471216e-01    5.0001470e+01    1.8352723e-01                0         #dt_mach
   5.9506802e+01             2033    3.4308352e-05    1.9618732e-01    4.0007925e-01    4.4895357e-01    5.1292211e-01    4.9977229e+01    1.8641233e-01                0         #dt_mach
   5.9712746e+01             2034    3.4323984e-05    2.1572663e-01    3.9911457e-01    4.4791102e-01    5.1168535e-01    4.9989848e+01    1.9183040e-01                0         #dt_mach
   5.9918732e+01             2035    3.4330955e-05    1.8706824e-01    3.9783025e-01    4.4650426e-01    5.1003878e-01    4.9971596e+01    1.8691921e-01                0         #dt_mach
   6.0124835e+01             2036    3.4350469e-05    1.5733517e-01    3.9679385e-01    4.4537972e-01    5.0871007e-01    4.9973414e+01    2.1243978e-01                0         #dt_mach
   6.0331047e+01             2037    3.4368743e-05    2.2842126e-01    3.9562688e-01    4.4410298e-01    5.0721395e-01    4.9970915e+01    1.8080616e-01                0         #dt_mach
   6.0537380e+01             2038    3.4388747e-05    2.1823080e-01    3.9456274e-01    4.4294087e-01    5.0584967e-01    4.9966075e+01    1.8538857e-01                0         #dt_mach
   6.0743852e+01             2039    3.4412096e-05    1.9618658e-01    3.9351479e-01    4.4179829e-01    5.0450615e-01    4.9972607e+01    1.8209147e-01                0         #dt_mach
   6.0950438e+01             2040    3.4430959e-05    2.3387403e-01    3.9242035e-01    4.4060422e-01    5.0310301e-01    4.9971907e+01    1.8285251e-01                0         #dt_mach
   6.1157140e+01             2041    3.4450315e-05    2.2516771e-01    3.9135574e-01    4.3944342e-01    5.0173812e-01    4.9970493e+01    2.1102262e-01                0         #dt_mach
   6.1363964e+01             2042    3.4470658e-05    2.0467309e-01    3.9031457e-01    4.3830837e-01    5.0040329e-01    4.9969842e+01    1.9278598e-01                0         #dt_mach
   6.1570913e+01             2043    3.4491462e-05    2.1372012e-01    3.8938859e-01    4.3730074e-01    4.9921614e-01    4.9964466e+01    1.8488503e-01                0         #dt_mach
   6.1778009e+01             2044    3.4515992e-05    2.2173072e-01    3.8846582e-01    4.3629610e-01    4.9803310e-01    4.9965653e+01    1.9822192e-01                0         #dt_mach
   6.1985247e+01             2045    3.4539719e-05    2.0221447e-01    3.8755630e-01    4.3530580e-01    4.9686705e-01    4.9965906e+01    1.9184828e-01                0         #dt_mach
   6.2192627e+01             2046    3.4563287e-05    2.0279406e-01    3.8664914e-01    4.3431789e-01    4.9570402e-01    4.9965079e+01    2.1259522e-01                0         #dt_mach
   6.2400151e+01             2047    3.4587443e-05    2.2284367e-01    3.8576847e-01    4.3335953e-01    4.9457496e-01    4.9965265e+01    1.9088483e-01                0         #dt_mach
   6.2607820e+01             2048    3.4611487e-05    1.9850576e-01    3.8486775e-01    4.3237852e-01    4.9342019e-01    4.9964746e+01    1.9187784e-01                0         #dt_mach
   6.2815636e+01             2049    3.4635909e-05    1.6522606e-01    3.8400783e-01    4.3144234e-01    4.9231773e-01    4.9963907e+01    1.8655300e-01                0         #dt_mach
   6.3023601e+01             2050    3.4660929e-05    2.3948685e-01    3.8317851e-01    4.3053953e-01    4.9125450e-01    4.9962080e+01    2.0071578e-01                0         #dt_mach
   6.3231725e+01             2051    3.4687236e-05    2.2772706e-01    3.8232640e-01    4.2961096e-01    4.9016205e-01    4.9960658e+01    2.2010756e-01                0         #dt_mach
   6.3440012e+01             2052    3.4714550e-05    2.0323974e-01    3.8147888e-01    4.2868706e-01    4.8907549e-01    4.9959543e+01    2.0297551e-01                0         #dt_mach
   6.3648468e+01             2053    3.4742662e-05    2.2822189e-01    3.8058129e-01    4.2770709e-01    4.8792473e-01    4.9958346e+01    2.0193291e-01                0         #dt_mach
   6.3857098e+01             2054    3.4771630e-05    2.3422957e-01    3.7973208e-01    4.2678056e-01    4.8683601e-01    4.9957541e+01    1.9281268e-01                0         #dt_mach
   6.4065905e+01             2055    3.4801183e-05    2.1070846e-01    3.7887313e-01    4.2584272e-01    4.8573478e-01    4.9956265e+01    2.3489761e-01                0         #dt_mach
   6.4274895e+01             2056    3.4831650e-05    2.1872566e-01    3.7814377e-01    4.2504884e-01    4.8479970e-01    4.9955906e+01    1.9057822e-01                0         #dt_mach
   6.4484069e+01             2057    3.4862394e-05    2.2476722e-01    3.7734744e-01    4.2417975e-01    4.8377878e-01    4.9954251e+01    1.9886279e-01                0         #dt_mach
   6.4693435e+01             2058    3.4894322e-05    2.0397481e-01    3.7659525e-01    4.2335923e-01    4.8281442e-01    4.9952953e+01    1.8993378e-01                0         #dt_mach
   6.4902998e+01             2059    3.4927187e-05    2.1381851e-01    3.7586505e-01    4.2256304e-01    4.8187827e-01    4.9952750e+01    1.9928837e-01                0         #dt_mach
   6.5112760e+01             2060    3.4960224e-05    2.2309333e-01    3.7513156e-01    4.2176272e-01    4.8093790e-01    4.9951661e+01    2.2240067e-01                0         #dt_mach
   6.5322724e+01             2061    3.4994056e-05    1.9820297e-01    3.7446533e-01    4.2103700e-01    4.8008375e-01    4.9950971e+01    1.9409227e-01                0         #dt_mach
   6.5532894e+01             2062    3.5028404e-05    1.6495969e-01    3.7377300e-01    4.2028194e-01    4.7919616e-01    4.9950550e+01    1.9152832e-01                0         #dt_mach
   6.5743273e+01             2063    3.5063081e-05    2.3648893e-01    3.7497104e-01    4.1974094e-01    4.8073210e-01    4.9961928e+01    2.0080400e-01                0         #dt_mach
   6.5953812e+01             2064    3.5089800e-05    2.2308037e-01    3.7639143e-01    4.1979286e-01    4.8255312e-01    4.9956793e+01    2.0409036e-01                0         #dt_mach
   6.6164533e+01             2065    3.5120148e-05    1.9911019e-01    3.8211936e-01    4.2616637e-01    4.8989662e-01    4.9940928e+01    2.3349524e-01                0         #dt_mach
   6.6375503e+01             2066    3.5161690e-05    2.3711287e-01    3.8229265e-01    4.2636147e-01    4.9011878e-01    4.9942548e+01    2.0591736e-01                0         #dt_mach
   6.6586716e+01             2067    3.5202138e-05    2.2749635e-01    3.8293496e-01    4.2707797e-01    4.9094225e-01    4.9943303e+01    2.1023321e-01                0         #dt_mach
   6.6798168e+01             2068    3.5242101e-05    2.5650366e-01    3.8388753e-01    4.2813959e-01    4.9216349e-01    4.9943620e+01    1.9210196e-01                0         #dt_mach
   6.7009859e+01             2069    3.5281885e-05    2.1043836e-01    3.8509373e-01    4.2948321e-01    4.9370990e-01    4.9944169e+01    1.8970108e-01                0         #dt_mach
   6.7221787e+01             2070    3.5321325e-05    2.4320544e-01    3.8639418e-01    4.3093173e-01    4.9537716e-01    4.9943685e+01    2.1690726e-01                0         #dt_mach
   6.7433954e+01             2071    3.5361153e-05    2.4207902e-01    3.8777448e-01    4.3246912e-01    4.9714677e-01    4.9942750e+01    1.9013381e-01                0         #dt_mach
   6.7646364e+01             2072    3.5401688e-05    2.0307945e-01    3.8923138e-01    4.3409381e-01    4.9901458e-01    4.9944185e+01    2.0855069e-01                0         #dt_mach
   6.7859012e+01             2073    3.5441251e-05    2.1990838e-01    3.9074802e-01    4.3578296e-01    5.0095899e-01    4.9944305e+01    2.0775008e-01                0         #dt_mach
   6.8071897e+01             2074    3.5480773e-05    1.8684812e-01    3.9227596e-01    4.3748467e-01    5.0291789e-01    4.9943634e+01    2.4416137e-01                0         #dt_mach
   6.8285022e+01             2075    3.5520816e-05    2.4451152e-01    3.9844189e-01    4.4434919e-01    5.1082293e-01    4.9944568e+01    1.9897556e-01                0         #dt_mach
   6.8498383e+01             2076    3.5560240e-05    2.5999563e-01    3.9847102e-01    4.4438260e-01    5.1086028e-01    4.9944355e+01    1.9218326e-01                0         #dt_mach
   6.8711982e+01             2077    3.5599859e-05    2.2623029e-01    3.9897299e-01    4.4494220e-01    5.1150383e-01    4.9944735e+01    2.0267725e-01                0         #dt_mach
   6.8925818e+01             2078    3.5639251e-05    2.5545946e-01    3.9981619e-01    4.4588152e-01    5.1258486e-01    4.9944281e+01    1.9891715e-01                0         #dt_mach
   6.9139892e+01             2079    3.5679011e-05    2.3761152e-01    4.0086575e-01    4.4705054e-01    5.1393044e-01    4.9943271e+01    2.2949934e-01                0         #dt_mach
   6.9354209e+01             2080    3.5719538e-05    2.3213234e-01    4.0205651e-01    4.4837676e-01    5.1545706e-01    4.9941578e+01    1.9984865e-01                0         #dt_mach
   6.9568777e+01             2081    3.5761323e-05    2.3704145e-01    4.0342840e-01    4.4990448e-01    5.1721590e-01    4.9943810e+01    2.0463848e-01                0         #dt_mach
   6.9783586e+01             2082    3.5801556e-05    2.4112191e-01    4.0490621e-01    4.5155164e-01    5.1911052e-01    4.9931931e+01    1.9409680e-01                0         #dt_mach
   6.9998688e+01             2083    3.5850362e-05    2.1659999e-01    4.0650315e-01    4.5333016e-01    5.2115788e-01    4.9946669e+01    2.0292854e-01                0         #dt_mach
   7.0214020e+01             2084    3.5888642e-05    2.2763494e-01    4.0799157e-01    4.5498764e-01    5.2306612e-01    4.9944870e+01    2.3377061e-01                0         #dt_mach
   7.0429590e+01             2085    3.5928256e-05    2.3335892e-01    4.1453151e-01    4.6227200e-01    5.3145065e-01    4.9944501e+01    2.0534921e-01                0         #dt_mach
   7.0645399e+01             2086    3.5968180e-05    2.0537768e-01    4.1435270e-01    4.6207276e-01    5.3122141e-01    4.9945843e+01    2.0091915e-01                0         #dt_mach
   7.0861442e+01             2087    3.6007181e-05    2.6839913e-01    4.1480000e-01    4.6257042e-01    5.3179487e-01    4.9943715e+01    1.8828201e-01                0         #dt_mach
   7.1077728e+01             2088    3.6047760e-05    2.6402589e-01    4.1564963e-01    4.6351611e-01    5.3288414e-01    4.9941253e+01    2.2700095e-01                0         #dt_mach
   7.1294269e+01             2089    3.6090163e-05    2.2378137e-01    4.1674246e-01    4.6473267e-01    5.3428521e-01    4.9950657e+01    2.0779800e-01                0         #dt_mach
   7.1511024e+01             2090    3.6125815e-05    1.9877518e-01    4.1780274e-01    4.6591601e-01    5.3564454e-01    4.9948470e+01    2.0205426e-01                0         #dt_mach
   7.1728003e+01             2091    3.6163084e-05    2.5540713e-01    4.1902537e-01    4.6728253e-01    5.3721202e-01    4.9947896e+01    1.9662857e-01                0         #dt_mach
   7.1945208e+01             2092    3.6200808e-05    2.2365547e-01    4.2036731e-01    4.6878141e-01    5.3893245e-01    4.9945444e+01    1.8850374e-01                0         #dt_mach
   7.2162650e+01             2093    3.6240351e-05    2.5491046e-01    4.2175631e-01    4.7033272e-01    5.4071322e-01    4.9947054e+01    2.3499322e-01                0         #dt_mach
   7.2380322e+01             2094    3.6278767e-05    2.5951914e-01    4.2324298e-01    4.7199255e-01    5.4261921e-01    4.9943276e+01    1.9879603e-01                0         #dt_mach
   7.2598242e+01             2095    3.6319972e-05    2.3047877e-01    4.3020109e-01    4.7973879e-01    5.5153986e-01    4.9945319e+01    1.9767714e-01                0         #dt_mach
   7.2816401e+01             2096    3.6359736e-05    2.2785529e-01    4.2979940e-01    4.7929894e-01    5.5102487e-01    4.9944823e+01    1.9473505e-01                0         #dt_mach
   7.3034800e+01             2097    3.6399905e-05    2.4843527e-01    4.3013696e-01    4.7968052e-01    5.5145764e-01    4.9947044e+01    2.1317124e-01                0         #dt_mach
   7.3253431e+01             2098    3.6438497e-05    2.1663836e-01    4.3088023e-01    4.8051332e-01    5.5241055e-01    4.9944471e+01    2.1178246e-01                0         #dt_mach
   7.3472305e+01             2099    3.6479011e-05    1.7741532e-01    4.3188703e-01    4.8163937e-01    5.5370132e-01    4.9945342e+01    2.0308304e-01                0         #dt_mach
   7.3691419e+01             2100    3.6518932e-05    2.4953886e-01    4.3303724e-01    4.8292496e-01    5.5517595e-01    4.9944040e+01    2.0063329e-01                0         #dt_mach
   7.3910778e+01             2101    3.6559850e-05    2.3276084e-01    4.3438611e-01    4.8443194e-01    5.5690527e-01    4.9946759e+01    2.5845194e-01                0         #dt_mach
   7.4130371e+01             2102    3.6598821e-05    2.0956106e-01    4.3568665e-01    4.8588499e-01    5.5857263e-01    4.9945373e+01    2.3550248e-01                0         #dt_mach
   7.4350204e+01             2103    3.6638851e-05    2.6361605e-01    4.3703727e-01    4.8739378e-01    5.6030419e-01    4.9946893e+01    1.9686103e-01                0         #dt_mach
   7.4570271e+01             2104    3.6677807e-05    2.3130213e-01    4.3840486e-01    4.8892140e-01    5.6205751e-01    4.9950520e+01    1.9388771e-01                0         #dt_mach
   7.4790555e+01             2105    3.6714139e-05    2.6185621e-01    4.4556628e-01    4.9689492e-01    5.7123882e-01    4.9947846e+01    1.9969034e-01                0         #dt_mach
   7.5011070e+01             2106    3.6752476e-05    2.6635982e-01    4.4497001e-01    4.9623855e-01    5.7047437e-01    4.9945224e+01    1.8274879e-01                0         #dt_mach
   7.5231827e+01             2107    3.6792783e-05    2.3538513e-01    4.4519170e-01    4.9649110e-01    5.7075859e-01    4.9946595e+01    2.1965289e-01                0         #dt_mach
   7.5452820e+01             2108    3.6832124e-05    2.3243177e-01    4.4587748e-01    4.9725995e-01    5.7163780e-01    4.9947262e+01    1.9367099e-01                0         #dt_mach
   7.5674046e+01             2109    3.6871014e-05    2.5301317e-01    4.4681722e-01    4.9831133e-01    5.7284259e-01    4.9947415e+01    1.9921899e-01                0         #dt_mach
   7.5895505e+01             2110    3.6909832e-05    2.1982667e-01    4.4794609e-01    4.9957329e-01    5.7428985e-01    4.9947145e+01    1.9920325e-01                0         #dt_mach
   7.6117198e+01             2111    3.6948890e-05    1.7953114e-01    4.4928412e-01    5.0106803e-01    5.7600528e-01    4.9948029e+01    2.3603559e-01                0         #dt_mach
   7.6339122e+01             2112    3.6987336e-05    2.5041392e-01    4.5064219e-01    5.0258502e-01    5.7774640e-01    4.9945732e+01    1.9490862e-01                0         #dt_mach
   7.6561287e+01             2113    3.7027524e-05    2.3335683e-01    4.5204477e-01    5.0415160e-01    5.7954457e-01    4.9945901e+01    2.1046400e-01                0         #dt_mach
   7.6783693e+01             2114    3.7067630e-05    2.0664980e-01    4.5337097e-01    5.0563337e-01    5.8124483e-01    4.9948083e+01    1.9891024e-01                0         #dt_mach
   7.7006330e+01             2115    3.7106159e-05    2.6306790e-01    4.5471484e-01    5.0713471e-01    5.8296774e-01    4.9946861e+01    2.0398450e-01                0         #dt_mach
   7.7229204e+01             2116    3.7145636e-05    2.3062690e-01    4.6232803e-01    5.1561294e-01    5.9272824e-01    4.9946973e+01    2.3892498e-01                0         #dt_mach
   7.7452314e+01             2117    3.7185073e-05    2.5891442e-01    4.6136170e-01    5.1454458e-01    5.9148936e-01    4.9947470e+01    2.0008922e-01                0         #dt_mach
   7.7675659e+01             2118    3.7224180e-05    2.6279640e-01    4.6145780e-01    5.1465715e-01    5.9161256e-01    4.9949020e+01    1.9802165e-01                0         #dt_mach
   7.7899232e+01             2119    3.7262173e-05    2.3252275e-01    4.6205286e-01    5.1532490e-01    5.9237547e-01    4.9947787e+01    1.9751215e-01                0         #dt_mach
   7.8123039e+01             2120    3.7301125e-05    2.2937927e-01    4.6294732e-01    5.1632590e-01    5.9352220e-01    4.9947676e+01    2.5012732e-01                0         #dt_mach
   7.8347080e+01             2121    3.7340201e-05    2.4846700e-01    4.6409921e-01    5.1761339e-01    5.9499899e-01    4.9949351e+01    2.0323253e-01                0         #dt_mach
   7.8571349e+01             2122    3.7378064e-05    2.1618256e-01    4.6538948e-01    5.1905504e-01    5.9665318e-01    4.9947958e+01    2.0193481e-01                0         #dt_mach
   7.8795851e+01             2123    3.7417009e-05    2.7748069e-01    4.6672464e-01    5.2054663e-01    5.9836492e-01    4.9948551e+01    2.0778275e-01                0         #dt_mach
   7.9020584e+01             2124    3.7455550e-05    2.7088805e-01    4.6807714e-01    5.2205752e-01    6.0009890e-01    4.9949278e+01    2.1217704e-01                0         #dt_mach
   7.9245546e+01             2125    3.7493585e-05    2.2731465e-01    4.6944839e-01    5.2358927e-01    6.0185691e-01    4.9948625e+01    2.3926687e-01                0         #dt_mach
   7.9470739e+01             2126    3.7532149e-05    2.0185168e-01    4.7723907e-01    5.3226652e-01    6.1184496e-01    4.9949246e+01    2.0591164e-01                0         #dt_mach
   7.9696160e+01             2127    3.7570286e-05    2.5566008e-01    4.7604830e-01    5.3094811e-01    6.1031834e-01    4.9949771e+01    2.0592737e-01                0         #dt_mach
   7.9921809e+01             2128    3.7608066e-05    2.2351234e-01    4.7590861e-01    5.3079829e-01    6.1013924e-01    4.9949434e+01    2.1446729e-01                0         #dt_mach
   8.0147686e+01             2129    3.7646138e-05    2.4916791e-01    4.7645708e-01    5.3141408e-01    6.1084241e-01    4.9949488e+01    2.4463630e-01                0         #dt_mach
   8.0373791e+01             2130    3.7684208e-05    2.5211945e-01    4.7730256e-01    5.3236047e-01    6.1192636e-01    4.9949466e+01    2.0383167e-01                0         #dt_mach
   8.0600125e+01             2131    3.7722334e-05    2.2432388e-01    4.7843264e-01    5.3362355e-01    6.1337518e-01    4.9949443e+01    2.0313954e-01                0         #dt_mach
   8.0826688e+01             2132    3.7760514e-05    2.3474293e-01    4.7970582e-01    5.3504625e-01    6.1500746e-01    4.9951213e+01    2.0603776e-01                0         #dt_mach
   8.1053472e+01             2133    3.7797395e-05    2.5450834e-01    4.8098408e-01    5.3647451e-01    6.1664626e-01    4.9950016e+01    2.5353003e-01                0         #dt_mach
   8.1280484e+01             2134    3.7835218e-05    2.0816204e-01    4.8231601e-01    5.3796256e-01    6.1835386e-01    4.9949440e+01    2.0916510e-01                0         #dt_mach
[truncated: 30,669 more chars]
