# Supplementary material for: Research on combustion and emissions of heavy duty diesel engines under low-speed and low-load conditions in low temperature environments
Source: PLoS One. 2025 Feb 21;20(2):e0318933. doi: 10.1371/journal.pone.0318933 (PMC11844864; doi:10.1371/journal.pone.0318933)
Supplement: S1 File — (ZIP) [file pone.0318933.s001.zip › 1000rpm_30%/3-tigaojinqiwendu/Tin342K/turbulence.out]

# CONVERGE Release Build 2.3.20/  Jan 30, 2017        Run Date:Thu Aug 31 20:48:15 2023
# column       1                2                3                4                5                6                7                8                9               10               11               12               13               14               15               16               17 
#          Crank              TKE       TKE_StdDev              EPS       EPS_StdDev            OMEGA     OMEGA_StdDev    Turb_Kin_Visc  Kin_Visc_StdDev      Lengthscale    Length_StdDev           UPrime    UPrime_StdDev       Visc_Ratio  Visc_Rat_StdDev    Turb_Dyn_Visc  Dyn_Visc_StdDev
#          (DEG)        (m^2/s^2)        (m^2/s^2)        (m^2/s^3)        (m^2/s^3)            (1/s)            (1/s)          (m^2/s)          (m^2/s)              (m)              (m)            (m/s)            (m/s)           (none)           (none)        (N*s/m^2)        (N*s/m^2)
#
  -1.4600000e+02    1.0800000e+01    2.6627624e-14    3.4945124e+03    3.0015815e+03    3.5951774e+03    3.0880468e+03    3.8333897e-03    1.1654104e-03    2.1567696e-03    6.5773786e-04    2.6832816e+00    4.4739221e-16    3.2044527e+02    9.7724388e+01    6.5517616e-03    1.9918380e-03
  -1.4587230e+02    1.0731106e+01    6.1637816e-02    3.4484117e+03    2.8908250e+03    3.5880380e+03    3.0507979e+03    3.8059941e-03    1.1606691e-03    2.1462971e-03    6.5496225e-04    2.6746984e+00    7.7050864e-03    3.1825166e+02    9.7372542e+01    6.5080310e-03    1.9848023e-03
  -1.4579372e+02    1.0688492e+01    9.8957182e-02    3.4175064e+03    2.8209176e+03    3.5806243e+03    3.0248029e+03    3.7910376e-03    1.1581136e-03    2.1409564e-03    6.5347078e-04    2.6693646e+00    1.2418338e-02    3.1706291e+02    9.7188557e+01    6.4844187e-03    1.9811597e-03
  -1.4567094e+02    1.0622464e+01    1.5510617e-01    3.3780232e+03    2.7255275e+03    3.5770302e+03    2.9948256e+03    3.7667401e-03    1.1590373e-03    2.1320686e-03    6.5396718e-04    2.6610636e+00    1.9581784e-02    3.1512693e+02    9.7313162e+01    6.4459162e-03    1.9838756e-03
  -1.4558567e+02    1.0576985e+01    1.9278954e-01    3.3457919e+03    2.6551948e+03    3.5687524e+03    2.9679988e+03    3.7524323e-03    1.1579557e-03    2.1273408e-03    6.5334557e-04    2.6553203e+00    2.4439801e-02    3.1399716e+02    9.7254818e+01    6.4235499e-03    1.9828099e-03
  -1.4547909e+02    1.0520800e+01    2.3824361e-01    3.3063689e+03    2.5706222e+03    3.5582721e+03    2.9353112e+03    3.7355841e-03    1.1572355e-03    2.1219937e-03    6.5294791e-04    2.6481966e+00    3.0356257e-02    3.1267151e+02    9.7234603e+01    6.3973523e-03    1.9825558e-03
  -1.4534587e+02    1.0451581e+01    2.9248363e-01    3.2665684e+03    2.4817848e+03    3.5537134e+03    2.9071141e+03    3.7136250e-03    1.1604150e-03    2.1147461e-03    6.5483528e-04    2.6393776e+00    3.7501785e-02    3.1093832e+02    9.7551308e+01    6.3630458e-03    1.9892204e-03
  -1.4517933e+02    1.0366369e+01    3.5691749e-01    3.2083388e+03    2.3623547e+03    3.5370070e+03    2.8592525e+03    3.6903778e-03    1.1605720e-03    2.1080294e-03    6.5502518e-04    2.6284570e+00    4.6116670e-02    3.0912331e+02    9.7626028e+01    6.3273177e-03    1.9910035e-03
  -1.4497117e+02    1.0262145e+01    4.3163250e-01    3.1404915e+03    2.2267024e+03    3.5179803e+03    2.8047109e+03    3.6628868e-03    1.1620124e-03    2.1004473e-03    6.5607134e-04    2.6150069e+00    5.6294625e-02    3.0698464e+02    9.7822749e+01    6.2852954e-03    1.9953490e-03
  -1.4471096e+02    1.0135242e+01    5.1731755e-01    3.0607779e+03    2.0733745e+03    3.4950358e+03    2.7417240e+03    3.6308666e-03    1.1644055e-03    2.0921705e-03    6.5783861e-04    2.5984941e+00    6.8239194e-02    3.0450596e+02    9.8116910e+01    6.2367161e-03    2.0017789e-03
  -1.4438570e+02    9.9815870e+00    6.1405943e-01    2.9662693e+03    1.9000594e+03    3.4655091e+03    2.6669182e+03    3.5940926e-03    1.1671024e-03    2.0834696e-03    6.6001867e-04    2.5783034e+00    8.2114258e-02    3.0167815e+02    9.8458276e+01    6.1814829e-03    2.0093002e-03
  -1.4397912e+02    9.7968174e+00    7.2075588e-01    2.8554398e+03    1.7078871e+03    3.4276161e+03    2.5784283e+03    3.5521031e-03    1.1697814e-03    2.0745618e-03    6.6253844e-04    2.5537451e+00    9.7967817e-02    2.9847532e+02    9.8826263e+01    6.1191886e-03    2.0175455e-03
  -1.4347090e+02    9.5763939e+00    8.3365090e-01    2.7562378e+03    1.5608209e+03    3.4156911e+03    2.5343165e+03    3.4981634e-03    1.1836741e-03    2.0618468e-03    6.7260306e-04    2.5240687e+00    1.1549866e-01    2.9434540e+02    1.0017397e+02    6.0386820e-03    2.0460901e-03
  -1.4287090e+02    9.3271651e+00    9.5058855e-01    2.6171621e+03    1.3477652e+03    3.3622068e+03    2.4236016e+03    3.4444970e-03    1.1865637e-03    2.0522362e-03    6.7635161e-04    2.4899808e+00    1.3455753e-01    2.9030924e+02    1.0062875e+02    5.9607533e-03    2.0566330e-03
  -1.4227090e+02    9.0910210e+00    1.0481876e+00    2.4923820e+03    1.1721421e+03    3.3113507e+03    2.3222390e+03    3.3948811e-03    1.1893686e-03    2.0443243e-03    6.8039040e-04    2.4571848e+00    1.5140502e-01    2.8660871e+02    1.0107595e+02    5.8896222e-03    2.0670830e-03
  -1.4167090e+02    8.8664614e+00    1.1309887e+00    2.3744705e+03    1.0149491e+03    3.2563956e+03    2.2205910e+03    3.3492307e-03    1.1893529e-03    2.0382016e-03    6.8286989e-04    2.4255382e+00    1.6654981e-01    2.8323923e+02    1.0128495e+02    5.8252212e-03    2.0727108e-03
  -1.4107090e+02    8.6528919e+00    1.2001318e+00    2.2734551e+03    8.9985831e+02    3.2142663e+03    2.1498116e+03    3.3049487e-03    1.1910151e-03    2.0321681e-03    6.8686049e-04    2.3950354e+00    1.7999987e-01    2.7998225e+02    1.0163578e+02    5.7630805e-03    2.0813157e-03
  -1.4047090e+02    8.4484895e+00    1.2598909e+00    2.1724589e+03    7.7986844e+02    3.1613251e+03    2.0595236e+03    3.2639818e-03    1.1890357e-03    2.0277264e-03    6.8847299e-04    2.3654462e+00    1.9232892e-01    2.7700298e+02    1.0167965e+02    5.7066079e-03    2.0836640e-03
  -1.3987090e+02    8.2535248e+00    1.3097626e+00    2.0795775e+03    6.7783985e+02    3.1105076e+03    1.9771820e+03    3.2250209e-03    1.1861892e-03    2.0239735e-03    6.8970889e-04    2.3368780e+00    2.0334909e-01    2.7419042e+02    1.0164965e+02    5.6535209e-03    2.0845316e-03
  -1.3927090e+02    8.0673031e+00    1.3510004e+00    1.9952083e+03    5.9400414e+02    3.0642101e+03    1.9060853e+03    3.1874006e-03    1.1833039e-03    2.0204811e-03    6.9114152e-04    2.3092777e+00    2.1316265e-01    2.7149006e+02    1.0161676e+02    5.6027181e-03    2.0853824e-03
  -1.3867090e+02    7.8889928e+00    1.3853122e+00    1.9170253e+03    5.2203245e+02    3.0200568e+03    1.8411964e+03    3.1511268e-03    1.1799485e-03    2.0173141e-03    6.9240362e-04    2.2825532e+00    2.2199003e-01    2.6890246e+02    1.0154455e+02    5.5542145e-03    2.0854651e-03
  -1.3807090e+02    7.7180321e+00    1.4136375e+00    1.8429502e+03    4.5618089e+02    2.9748936e+03    1.7752342e+03    3.1163965e-03    1.1755457e-03    2.0146836e-03    6.9298394e-04    2.2566543e+00    2.2992667e-01    2.6644448e+02    1.0138412e+02    5.5083641e-03    2.0837611e-03
  -1.3747090e+02    7.5540292e+00    1.4360654e+00    1.7832307e+03    4.2917387e+02    2.9507578e+03    1.7537583e+03    3.0803846e-03    1.1753460e-03    2.0103810e-03    6.9711996e-04    2.2315689e+00    2.3689632e-01    2.6387577e+02    1.0158206e+02    5.4602019e-03    2.0895123e-03
  -1.3687090e+02    7.3955962e+00    1.4560358e+00    1.7185073e+03    3.7661764e+02    2.9105929e+03    1.6976231e+03    3.0469746e-03    1.1711228e-03    2.0075879e-03    6.9803322e-04    2.2070525e+00    2.4354988e-01    2.6152738e+02    1.0143901e+02    5.4165808e-03    2.0882491e-03
  -1.3627090e+02    7.2432491e+00    1.4718794e+00    1.6599379e+03    3.3851270e+02    2.8765122e+03    1.6549072e+03    3.0140134e-03    1.1676247e-03    2.0045364e-03    6.9968540e-04    2.1832493e+00    2.4950959e-01    2.5921600e+02    1.0135869e+02    5.3737067e-03    2.0883220e-03
  -1.3567090e+02    7.0965398e+00    1.4844904e+00    1.6033343e+03    3.0104828e+02    2.8403544e+03    1.6090059e+03    2.9822852e-03    1.1629817e-03    2.0019243e-03    7.0047119e-04    2.1601007e+00    2.5493426e-01    2.5700884e+02    1.0118185e+02    5.3329812e-03    2.0864269e-03
  -1.3507090e+02    6.9549998e+00    1.4943899e+00    1.5505574e+03    2.6858902e+02    2.8071605e+03    1.5681211e+03    2.9510841e-03    1.1585855e-03    1.9991791e-03    7.0155658e-04    2.1375513e+00    2.5988668e-01    2.5484568e+02    1.0102699e+02    5.2931549e-03    2.0850215e-03
  -1.3447090e+02    6.8184695e+00    1.5018488e+00    1.4986933e+03    2.3310088e+02    2.7700110e+03    1.5188906e+03    2.9211816e-03    1.1528071e-03    1.9970064e-03    7.0147531e-04    2.1155928e+00    2.6441176e-01    2.5279275e+02    1.0075501e+02    5.2556120e-03    2.0812080e-03
  -1.3387090e+02    6.6869036e+00    1.5065484e+00    1.4514260e+03    2.0837356e+02    2.7383556e+03    1.4818761e+03    2.8915736e-03    1.1476494e-03    1.9945213e-03    7.0205645e-04    2.0942533e+00    2.6840047e-01    2.5076424e+02    1.0053682e+02    5.2185666e-03    2.0785434e-03
  -1.3327090e+02    6.5598473e+00    1.5093093e+00    1.4051210e+03    1.7948888e+02    2.7038377e+03    1.4380737e+03    2.8630568e-03    1.1414166e-03    1.9924737e-03    7.0170864e-04    2.0734607e+00    2.7201487e-01    2.4882875e+02    1.0022719e+02    5.1834524e-03    2.0739976e-03
  -1.3267090e+02    6.4372088e+00    1.5100097e+00    1.3618189e+03    1.5797965e+02    2.6714928e+03    1.3992482e+03    2.8350833e-03    1.1352117e-03    1.9903980e-03    7.0142096e-04    2.0532258e+00    2.7520222e-01    2.4693960e+02    9.9921093e+01    5.1492938e-03    2.0695435e-03
  -1.3207090e+02    6.3186859e+00    1.5088833e+00    1.3259025e+03    1.6056425e+02    2.6551825e+03    1.3955997e+03    2.8059660e-03    1.1320782e-03    1.9867173e-03    7.0416142e-04    2.0335154e+00    2.7797895e-01    2.4495127e+02    9.9880432e+01    5.1130547e-03    2.0706739e-03
  -1.3147090e+02    6.2035628e+00    1.5072830e+00    1.2882311e+03    1.4765655e+02    2.6299154e+03    1.3694773e+03    2.7781028e-03    1.1271083e-03    1.9837702e-03    7.0504702e-04    2.0141858e+00    2.8064946e-01    2.4307021e+02    9.9683571e+01    5.0790583e-03    2.0685660e-03
  -1.3087090e+02    6.0920896e+00    1.5045779e+00    1.2516986e+03    1.3628095e+02    2.6033799e+03    1.3413712e+03    2.7510008e-03    1.1214748e-03    1.9810640e-03    7.0530553e-04    1.9953100e+00    2.8307464e-01    2.4125412e+02    9.9430608e+01    5.0464194e-03    2.0653096e-03
  -1.3027090e+02    5.9839275e+00    1.5011472e+00    1.2164176e+03    1.2179800e+02    2.5767831e+03    1.3112470e+03    2.7244197e-03    1.1156308e-03    1.9783755e-03    7.0537074e-04    1.9768335e+00    2.8533161e-01    2.3948267e+02    9.9160140e+01    5.0147127e-03    2.0617142e-03
  -1.2967090e+02    5.8791652e+00    1.4966853e+00    1.1819062e+03    1.0586383e+02    2.5480595e+03    1.2761935e+03    2.6986672e-03    1.1089962e-03    1.9760242e-03    7.0465041e-04    1.9587947e+00    2.8734416e-01    2.3778265e+02    9.8822118e+01    4.9845067e-03    2.0567234e-03
  -1.2907090e+02    5.7777461e+00    1.4910439e+00    1.1504148e+03    9.9520190e+01    2.5246737e+03    1.2533135e+03    2.6729466e-03    1.1030884e-03    1.9732154e-03    7.0473109e-04    1.9412054e+00    2.8905391e-01    2.3608483e+02    9.8547940e+01    4.9543456e-03    2.0530990e-03
  -1.2847090e+02    5.6793639e+00    1.4847188e+00    1.1187888e+03    8.6044314e+01    2.4968954e+03    1.2194195e+03    2.6481780e-03    1.0960423e-03    1.9709179e-03    7.0360716e-04    1.9240076e+00    2.9058133e-01    2.3446938e+02    9.8175642e+01    4.9259225e-03    2.0474291e-03
  -1.2787090e+02    5.5840326e+00    1.4774726e+00    1.0891523e+03    7.9200666e+01    2.4714962e+03    1.1911490e+03    2.6237201e-03    1.0891608e-03    1.9684825e-03    7.0266383e-04    1.9072253e+00    2.9185638e-01    2.3288056e+02    9.7818435e+01    4.8980645e-03    2.0420957e-03
  -1.2727090e+02    5.4915358e+00    1.4694709e+00    1.0645022e+03    8.9738125e+01    2.4602363e+03    1.1948353e+03    2.5981845e-03    1.0849401e-03    1.9644524e-03    7.0464680e-04    1.8908288e+00    2.9290010e-01    2.3119648e+02    9.7693984e+01    4.8681898e-03    2.0417055e-03
  -1.2667090e+02    5.4013943e+00    1.4615926e+00    1.0383719e+03    8.7738058e+01    2.4406067e+03    1.1768549e+03    2.5736692e-03    1.0791590e-03    1.9611260e-03    7.0478633e-04    1.8747081e+00    2.9393706e-01    2.2960155e+02    9.7435578e+01    4.8402130e-03    2.0385125e-03
  -1.2607090e+02    5.3138858e+00    1.4532269e+00    1.0139784e+03    8.9867983e+01    2.4238854e+03    1.1656299e+03    2.5492873e-03    1.0737588e-03    1.9574927e-03    7.0533485e-04    1.8589450e+00    2.9481206e-01    2.2801785e+02    9.7212237e+01    4.8124781e-03    2.0360910e-03
  -1.2547090e+02    5.2285032e+00    1.4449853e+00    9.8832640e+02    8.1188220e+01    2.3997921e+03    1.1353328e+03    2.5259320e-03    1.0668251e-03    1.9545965e-03    7.0410944e-04    1.8434296e+00    2.9569603e-01    2.2652381e+02    9.6854846e+01    4.7866486e-03    2.0308512e-03
  -1.2487090e+02    5.1456757e+00    1.4361431e+00    9.6459701e+02    7.9186533e+01    2.3793080e+03    1.1139356e+03    2.5027460e-03    1.0603141e-03    1.9514280e-03    7.0337416e-04    1.8282792e+00    2.9638773e-01    2.2504440e+02    9.6535382e+01    4.7611344e-03    2.0264385e-03
  -1.2427090e+02    5.0651315e+00    1.4268567e+00    9.4141229e+02    7.4930142e+01    2.3580225e+03    1.0898761e+03    2.4800251e-03    1.0533697e-03    1.9483664e-03    7.0217513e-04    1.8134471e+00    2.9692436e-01    2.2360561e+02    9.6178120e+01    4.7364911e-03    2.0212446e-03
  -1.2367090e+02    4.9868889e+00    1.4171830e+00    9.1920634e+02    7.3404269e+01    2.3370932e+03    1.0667115e+03    2.4577172e-03    1.0463191e-03    1.9453455e-03    7.0080223e-04    1.7989432e+00    2.9731477e-01    2.2220307e+02    9.5812349e+01    4.7126284e-03    2.0158871e-03
  -1.2307090e+02    4.9107964e+00    1.4071244e+00    9.0071272e+02    8.1032908e+01    2.3287708e+03    1.0726801e+03    2.4344238e-03    1.0415676e-03    1.9407883e-03    7.0218056e-04    1.7847491e+00    2.9754842e-01    2.2071258e+02    9.5651352e+01    4.6868973e-03    2.0149258e-03
  -1.2247090e+02    4.8364786e+00    1.3973158e+00    8.8100574e+02    8.1439701e+01    2.3128689e+03    1.0587071e+03    2.4120158e-03    1.0354764e-03    1.9369110e-03    7.0180663e-04    1.7707722e+00    2.9780017e-01    2.1930004e+02    9.5373226e+01    4.6628415e-03    2.0114883e-03
  -1.2187090e+02    4.7641485e+00    1.3872394e+00    8.6251572e+02    8.3634138e+01    2.2994062e+03    1.0504485e+03    2.3896794e-03    1.0296695e-03    1.9327290e-03    7.0176787e-04    1.7570817e+00    2.9793121e-01    2.1789321e+02    9.5121780e+01    4.6389178e-03    2.0086473e-03
  -1.2127090e+02    4.6934330e+00    1.3775031e+00    8.4304340e+02    8.0004472e+01    2.2795502e+03    1.0253379e+03    2.3682239e-03    1.0226376e-03    1.9292247e-03    7.0014332e-04    1.7435820e+00    2.9812268e-01    2.1656510e+02    9.4761816e+01    4.6166806e-03    2.0035033e-03
  -1.2067611e+02    4.6252418e+00    1.3674786e+00    8.2533989e+02    8.0481403e+01    2.2640140e+03    1.0106918e+03    2.3469208e-03    1.0161975e-03    1.9253244e-03    6.9921033e-04    1.7304891e+00    2.9816430e-01    2.1524498e+02    9.4453082e+01    4.5945701e-03    1.9994561e-03
  -1.2008717e+02    4.5594273e+00    1.3574046e+00    8.0776386e+02    7.8782376e+01    2.2459835e+03    9.8903371e+02    2.3263856e-03    1.0091756e-03    1.9217700e-03    6.9745329e-04    1.7177728e+00    2.9811878e-01    2.1398741e+02    9.4089987e+01    4.5737530e-03    1.9942348e-03
  -1.1950389e+02    4.4959180e+00    1.3471251e+00    7.9349869e+02    8.4135003e+01    2.2400075e+03    9.9595808e+02    2.3050718e-03    1.0043589e-03    1.9167352e-03    6.9839803e-04    1.7054375e+00    2.9792899e-01    2.1265290e+02    9.3924148e+01    4.5512345e-03    1.9932523e-03
  -1.1892610e+02    4.4343315e+00    1.3372507e+00    7.7784278e+02    8.2752029e+01    2.2254617e+03    9.8002793e+02    2.2849415e-03    9.9801933e-04    1.9126283e-03    6.9724232e-04    1.6933818e+00    2.9779053e-01    2.1141928e+02    9.3619496e+01    4.5308424e-03    1.9892837e-03
  -1.1835364e+02    4.3747419e+00    1.3274258e+00    7.6345581e+02    8.4575764e+01    2.2140266e+03    9.7233543e+02    2.2649770e-03    9.9213322e-04    1.9082236e-03    6.9656966e-04    1.6816454e+00    2.9759587e-01    2.1019458e+02    9.3353924e+01    4.5105952e-03    1.9861577e-03
  -1.1778632e+02    4.3168769e+00    1.3178920e+00    7.4932173e+02    8.4236110e+01    2.2017885e+03    9.6058387e+02    2.2453921e-03    9.8613612e-04    1.9038245e-03    6.9564245e-04    1.6701660e+00    2.9742788e-01    2.0899841e+02    9.3076686e+01    4.4909220e-03    1.9827804e-03
  -1.1722396e+02    4.2608724e+00    1.3083817e+00    7.3530129e+02    8.3646679e+01    2.1874019e+03    9.4346385e+02    2.2264641e-03    9.7967561e-04    1.8997549e-03    6.9398715e-04    1.6589914e+00    2.9720202e-01    2.0785633e+02    9.2755856e+01    4.4723783e-03    1.9784561e-03
  -1.1666646e+02    4.2066633e+00    1.2987837e+00    7.2214434e+02    8.3467200e+01    2.1750251e+03    9.3079563e+02    2.2077847e-03    9.7343995e-04    1.8955074e-03    6.9259104e-04    1.6481207e+00    2.9688422e-01    2.0673135e+02    9.2453515e+01    4.4541636e-03    1.9745295e-03
  -1.1611365e+02    4.1541237e+00    1.2892001e+00    7.0905228e+02    8.2724631e+01    2.1605329e+03    9.1252964e+02    2.1897138e-03    9.6674122e-04    1.8915805e-03    6.9047800e-04    1.6375280e+00    2.9650945e-01    2.0565666e+02    9.2107032e+01    4.4370028e-03    1.9696402e-03
  -1.1556538e+02    4.1031980e+00    1.2795503e+00    6.9852106e+02    8.5308765e+01    2.1573057e+03    9.2127766e+02    2.1708741e-03    9.6202624e-04    1.8862138e-03    6.9100890e-04    1.6272129e+00    2.9604620e-01    2.0450575e+02    9.1941062e+01    4.4181495e-03    1.9686748e-03
  -1.1502155e+02    4.0536206e+00    1.2702197e+00    6.8736749e+02    8.6132501e+01    2.1487768e+03    9.1549959e+02    2.1527339e-03    9.5650770e-04    1.8813768e-03    6.9023841e-04    1.6171040e+00    2.9561548e-01    2.0341353e+02    9.1700561e+01    4.4005390e-03    1.9660867e-03
  -1.1448200e+02    4.0054629e+00    1.2609099e+00    6.7631870e+02    8.6068765e+01    2.1389644e+03    9.0610979e+02    2.1350299e-03    9.5066595e-04    1.8767034e-03    6.8896708e-04    1.6072349e+00    2.9513476e-01    2.0235626e+02    9.1428861e+01    4.3836562e-03    1.9628214e-03
  -1.1394661e+02    3.9584869e+00    1.2520600e+00    6.6534918e+02    8.5548285e+01    2.1280607e+03    8.9329684e+02    2.1177416e-03    9.4468529e-04    1.8721771e-03    6.8736223e-04    1.5975338e+00    2.9474898e-01    2.0133250e+02    9.1142328e+01    4.3674663e-03    1.9592333e-03
  -1.1341530e+02    3.9128697e+00    1.2431816e+00    6.5485100e+02    8.5553765e+01    2.1176338e+03    8.8163344e+02    2.1007452e-03    9.3870592e-04    1.8676429e-03    6.8568535e-04    1.5880703e+00    2.9430024e-01    2.0033074e+02    9.0854355e+01    4.3517257e-03    1.9556109e-03
  -1.1288790e+02    3.8685405e+00    1.2343149e+00    6.4446798e+02    8.4707598e+01    2.1062621e+03    8.6692636e+02    2.0841817e-03    9.3245738e-04    1.8632767e-03    6.8359751e-04    1.5788310e+00    2.9380203e-01    1.9936515e+02    9.0540017e+01    4.3367489e-03    1.9514149e-03
  -1.1236435e+02    3.8254461e+00    1.2254278e+00    6.3451908e+02    8.4601989e+01    2.0952497e+03    8.5333031e+02    2.0679190e-03    9.2620971e-04    1.8589445e-03    6.8141973e-04    1.5698106e+00    2.9324400e-01    1.9842220e+02    9.0223680e+01    4.3222249e-03    1.9471566e-03
  -1.1184453e+02    3.7835183e+00    1.2165661e+00    6.2651292e+02    8.5882679e+01    2.0940954e+03    8.6319567e+02    2.0509465e-03    9.2167737e-04    1.8532736e-03    6.8166852e-04    1.5609959e+00    2.9263878e-01    1.9740799e+02    9.0066384e+01    4.3061101e-03    1.9463923e-03
  -1.1132833e+02    3.7425617e+00    1.2080046e+00    6.1770072e+02    8.6075655e+01    2.0866469e+03    8.5650711e+02    2.0347242e-03    9.1616622e-04    1.8483204e-03    6.8031316e-04    1.5523320e+00    2.9207254e-01    1.9645956e+02    8.9816935e+01    4.2914178e-03    1.9436072e-03
  -1.1081566e+02    3.7027240e+00    1.1994053e+00    6.0950061e+02    8.6412680e+01    2.0812038e+03    8.5422698e+02    2.0185600e-03    9.1094996e-04    1.8430981e-03    6.7933515e-04    1.5438727e+00    2.9144414e-01    1.9551229e+02    8.9594842e+01    4.2767302e-03    1.9414321e-03
  -1.1030642e+02    3.6636680e+00    1.1912798e+00    6.0073425e+02    8.5907877e+01    2.0713159e+03    8.4037847e+02    2.0030211e-03    9.0504948e-04    1.8384378e-03    6.7719973e-04    1.5355138e+00    2.9093401e-01    1.9461863e+02    8.9305617e+01    4.2631881e-03    1.9377707e-03
  -1.0980052e+02    3.6256529e+00    1.1831056e+00    5.9257211e+02    8.5821719e+01    2.0635217e+03    8.3167473e+02    1.9875767e-03    8.9941342e-04    1.8335645e-03    6.7542215e-04    1.5273480e+00    2.9036186e-01    1.9372955e+02    8.9039752e+01    4.2497243e-03    1.9346229e-03
  -1.0929789e+02    3.5885999e+00    1.1749694e+00    5.8434962e+02    8.5258876e+01    2.0539855e+03    8.1814063e+02    1.9725629e-03    8.9342482e-04    1.8289593e-03    6.7306648e-04    1.5193553e+00    2.8975748e-01    1.9287717e+02    8.8739014e+01    4.2370504e-03    1.9307044e-03
  -1.0879844e+02    3.5524844e+00    1.1668066e+00    5.7804206e+02    8.6626566e+01    2.0546858e+03    8.2978817e+02    1.9567358e-03    8.8919481e-04    1.8229273e-03    6.7326379e-04    1.5115384e+00    2.8909284e-01    1.9194222e+02    8.8605085e+01    4.2225291e-03    1.9304806e-03
  -1.0830207e+02    3.5171254e+00    1.1589144e+00    5.7090785e+02    8.6554745e+01    2.0492873e+03    8.2486800e+02    1.9416046e-03    8.8401825e-04    1.8175983e-03    6.7190221e-04    1.5038393e+00    2.8847476e-01    1.9106998e+02    8.8380373e+01    4.2093795e-03    1.9282570e-03
  -1.0780872e+02    3.4826206e+00    1.1510244e+00    5.6389441e+02    8.6604939e+01    2.0433391e+03    8.1884361e+02    1.9267805e-03    8.7868840e-04    1.8124015e-03    6.7025316e-04    1.4962994e+00    2.8781112e-01    1.9022166e+02    8.8138889e+01    4.1967302e-03    1.9256528e-03
  -1.0731831e+02    3.4487035e+00    1.1435622e+00    5.5687462e+02    8.5897160e+01    2.0368914e+03    8.1032463e+02    1.9121560e-03    8.7334734e-04    1.8072181e-03    6.6849096e-04    1.4888310e+00    2.8725930e-01    1.8938894e+02    8.7894443e+01    4.1844071e-03    1.9229894e-03
  -1.0683077e+02    3.4156275e+00    1.1361150e+00    5.4991678e+02    8.5637918e+01    2.0292442e+03    7.9929521e+02    1.8978903e-03    8.6774866e-04    1.8022611e-03    6.6625629e-04    1.4815204e+00    2.8667470e-01    1.8858736e+02    8.7624951e+01    4.1727668e-03    1.9197752e-03
  -1.0634601e+02    3.3833457e+00    1.1286390e+00    5.4335262e+02    8.5493003e+01    2.0229986e+03    7.9165344e+02    1.8837335e-03    8.6231654e-04    1.7971676e-03    6.6424874e-04    1.4743625e+00    2.8604027e-01    1.8779182e+02    8.7369804e+01    4.1612385e-03    1.9168795e-03
  -1.0586398e+02    3.3518034e+00    1.1211931e+00    5.3669495e+02    8.5119956e+01    2.0149478e+03    7.7923818e+02    1.8699543e-03    8.5654392e-04    1.7923504e-03    6.6165407e-04    1.4673425e+00    2.8537978e-01    1.8702877e+02    8.7079739e+01    4.1504169e-03    1.9131992e-03
  -1.0538460e+02    3.3209843e+00    1.1137488e+00    5.3154675e+02    8.5545588e+01    2.0160786e+03    7.8914788e+02    1.8554811e-03    8.5228997e-04    1.7862434e-03    6.6140562e-04    1.4604615e+00    2.8467855e-01    1.8619395e+02    8.6936378e+01    4.1379680e-03    1.9128019e-03
  -1.0490780e+02    3.2907497e+00    1.1065050e+00    5.2591695e+02    8.5700807e+01    2.0128236e+03    7.8741114e+02    1.8415000e-03    8.4741549e-04    1.7806460e-03    6.6001728e-04    1.4536765e+00    2.8400302e-01    1.8540324e+02    8.6732107e+01    4.1264885e-03    1.9110418e-03
  -1.0443354e+02    3.2612075e+00    1.0992724e+00    5.2056351e+02    8.5818498e+01    2.0104015e+03    7.8722363e+02    1.8276004e-03    8.4266562e-04    1.7749120e-03    6.5877208e-04    1.4470242e+00    2.8330054e-01    1.8461628e+02    8.6539335e+01    4.1150791e-03    1.9095438e-03
  -1.0396174e+02    3.2320625e+00    1.0924866e+00    5.1450298e+02    8.5153726e+01    2.0028146e+03    7.7362725e+02    1.8143145e-03    8.3713902e-04    1.7698664e-03    6.5617079e-04    1.4404088e+00    2.8272026e-01    1.8388599e+02    8.6268506e+01    4.1049248e-03    1.9062969e-03
  -1.0349235e+02    3.2036023e+00    1.0856398e+00    5.0895528e+02    8.5071062e+01    1.9974707e+03    7.6607422e+02    1.8010436e-03    8.3189811e-04    1.7645907e-03    6.5399548e-04    1.4339321e+00    2.8208780e-01    1.8315329e+02    8.6024456e+01    4.0947039e-03    1.9036532e-03
  -1.0302529e+02    3.1757655e+00    1.0787990e+00    5.0336642e+02    8.4581195e+01    1.9911030e+03    7.5549395e+02    1.7880819e-03    8.2643800e-04    1.7595049e-03    6.5145265e-04    1.4275772e+00    2.8142530e-01    1.8244764e+02    8.5757144e+01    4.0850794e-03    1.9004871e-03
  -1.0256053e+02    3.1485332e+00    1.0719423e+00    4.9913671e+02    8.5020128e+01    1.9931864e+03    7.6564055e+02    1.7744399e-03    8.2237324e-04    1.7531855e-03    6.5109266e-04    1.4213438e+00    2.8072058e-01    1.8167000e+02    8.5627629e+01    4.0738198e-03    1.9004362e-03
  -1.0209800e+02    3.1217870e+00    1.0652610e+00    4.9408742e+02    8.4676129e+01    1.9888150e+03    7.5883556e+02    1.7615042e-03    8.1731435e-04    1.7477116e-03    6.4902217e-04    1.4151907e+00    2.8004737e-01    1.8095917e+02    8.5398102e+01    4.0640562e-03    1.8981338e-03
  -1.0163764e+02    3.0955311e+00    1.0586474e+00    4.8955011e+02    8.4964892e+01    1.9871262e+03    7.5932931e+02    1.7484585e-03    8.1265975e-04    1.7418842e-03    6.4753561e-04    1.4091297e+00    2.7935817e-01    1.8023352e+02    8.5207699e+01    4.0539454e-03    1.8967235e-03
  -1.0117943e+02    3.0696386e+00    1.0524004e+00    4.8470770e+02    8.4402866e+01    1.9831896e+03    7.5260231e+02    1.7357194e-03    8.0774963e-04    1.7362972e-03    6.4553740e-04    1.4031070e+00    2.7877673e-01    1.7953523e+02    8.4990276e+01    4.0444408e-03    1.8947104e-03
  -1.0072328e+02    3.0442909e+00    1.0461395e+00    4.7980550e+02    8.4148336e+01    1.9776429e+03    7.4247865e+02    1.7233090e-03    8.0253021e-04    1.7310010e-03    6.4297216e-04    1.3971940e+00    2.7816566e-01    1.7886620e+02    8.4740130e+01    4.0355911e-03    1.8919505e-03
  -1.0026915e+02    3.0194761e+00    1.0398274e+00    4.7525948e+02    8.4072044e+01    1.9738029e+03    7.3672999e+02    1.7109166e-03    7.9751893e-04    1.7255153e-03    6.4073374e-04    1.3913926e+00    2.7750789e-01    1.7819530e+02    8.4509701e+01    4.0266887e-03    1.8896438e-03
  -9.9817011e+01    2.9951992e+00    1.0335616e+00    4.7070956e+02    8.3944927e+01    1.9690816e+03    7.2860065e+02    1.6987973e-03    7.9236621e-04    1.7202027e-03    6.3819567e-04    1.3856987e+00    2.7683666e-01    1.7754896e+02    8.4263681e+01    4.0183352e-03    1.8869899e-03
  -9.9366792e+01    2.9714020e+00    1.0272918e+00    4.6726261e+02    8.4005696e+01    1.9721193e+03    7.3882224e+02    1.6860666e-03    7.8845338e-04    1.7137312e-03    6.3770579e-04    1.3801041e+00    2.7612937e-01    1.7683685e+02    8.4142928e+01    4.0084713e-03    1.8872053e-03
  -9.8918464e+01    2.9479610e+00    1.0211476e+00    4.6326182e+02    8.3848384e+01    1.9701718e+03    7.3608819e+02    1.6738204e-03    7.8380778e-04    1.7078769e-03    6.3587088e-04    1.3745693e+00    2.7543880e-01    1.7617104e+02    8.3947141e+01    3.9996525e-03    1.8857154e-03
  -9.8471966e+01    2.9249884e+00    1.0149915e+00    4.5925309e+02    8.3891929e+01    1.9672196e+03    7.3141473e+02    1.6618146e-03    7.7894036e-04    1.7022108e-03    6.3363059e-04    1.3691305e+00    2.7472530e-01    1.7552612e+02    8.3727583e+01    3.9913052e-03    1.8836870e-03
  -9.8027267e+01    2.9022239e+00    1.0092334e+00    4.5530805e+02    8.3634930e+01    1.9648855e+03    7.2714838e+02    1.6498300e-03    7.7428256e-04    1.6964000e-03    6.3163352e-04    1.3636974e+00    2.7412638e-01    1.7488006e+02    8.3527236e+01    3.9829150e-03    1.8821108e-03
  -9.7584316e+01    2.8799128e+00    1.0034645e+00    4.5137269e+02    8.3533486e+01    1.9616413e+03    7.2094624e+02    1.6380594e-03    7.6944360e-04    1.6907455e-03    6.2927745e-04    1.3583587e+00    2.7350242e-01    1.7425328e+02    8.3307861e+01    3.9749708e-03    1.8801090e-03
  -9.7143069e+01    2.8580588e+00    9.9770718e-01    4.4736047e+02    8.3160102e+01    1.9573128e+03    7.1171441e+02    1.6265843e-03    7.6439877e-04    1.6853145e-03    6.2656011e-04    1.3531153e+00    2.7285824e-01    1.7365387e+02    8.3065691e+01    3.9676469e-03    1.8775888e-03
  -9.6703497e+01    2.8366253e+00    9.9192938e-01    4.4349619e+02    8.3060844e+01    1.9532085e+03    7.0348668e+02    1.6152442e-03    7.5935444e-04    1.6799150e-03    6.2379553e-04    1.3479612e+00    2.7218400e-01    1.7306474e+02    8.2821454e+01    3.9605495e-03    1.8750213e-03
  -9.6265535e+01    2.8155831e+00    9.8616189e-01    4.4063095e+02    8.2972005e+01    1.9567237e+03    7.1316709e+02    1.6032987e-03    7.5549105e-04    1.6733582e-03    6.2305982e-04    1.3428888e+00    2.7148664e-01    1.7240977e+02    8.2699476e+01    3.9519344e-03    1.8752917e-03
  -9.5829177e+01    2.7948158e+00    9.8049642e-01    4.3730304e+02    8.2902609e+01    1.9557580e+03    7.1152991e+02    1.5917791e-03    7.5099009e-04    1.6673764e-03    6.2109798e-04    1.3378637e+00    2.7079749e-01    1.7179622e+02    8.2509823e+01    3.9442610e-03    1.8740208e-03
  -9.5394356e+01    2.7744669e+00    9.7481256e-01    4.3422261e+02    8.2904397e+01    1.9560324e+03    7.1253412e+02    1.5802523e-03    7.4666565e-04    1.6612018e-03    6.1941391e-04    1.3329277e+00    2.7008946e-01    1.7117972e+02    8.2337141e+01    3.9364861e-03    1.8731681e-03
  -9.4961038e+01    2.7542259e+00    9.6952295e-01    4.3055962e+02    8.2596837e+01    1.9517556e+03    7.0201880e+02    1.5692037e-03    7.4172206e-04    1.6556635e-03    6.1653368e-04    1.3279758e+00    2.6950090e-01    1.7061186e+02    8.2096790e+01    3.9298049e-03    1.8707741e-03
  -9.4529204e+01    2.7343939e+00    9.6416331e-01    4.2732611e+02    8.2605140e+01    1.9500474e+03    6.9824362e+02    1.5580661e-03    7.3711560e-04    1.6498097e-03    6.1422255e-04    1.3231172e+00    2.6886822e-01    1.7003239e+02    8.1890503e+01    3.9228290e-03    1.8691855e-03
  -9.4098795e+01    2.7149407e+00    9.5882083e-01    4.2390466e+02    8.2369352e+01    1.9463641e+03    6.8920557e+02    1.5472664e-03    7.3218960e-04    1.6442915e-03    6.1132796e-04    1.3183389e+00    2.6822186e-01    1.6949124e+02    8.1649981e+01    3.9166207e-03    1.8667827e-03
  -9.3669779e+01    2.6958380e+00    9.5345740e-01    4.2152002e+02    8.2437249e+01    1.9505766e+03    6.9907147e+02    1.5358187e-03    7.2848073e-04    1.6375700e-03    6.1053662e-04    1.3136384e+00    2.6754357e-01    1.6889847e+02    8.1556627e+01    3.9087224e-03    1.8673970e-03
  -9.3242139e+01    2.6769952e+00    9.4822297e-01    4.1836546e+02    8.2135593e+01    1.9481274e+03    6.9201290e+02    1.5250511e-03    7.2379010e-04    1.6317977e-03    6.0794275e-04    1.3089804e+00    2.6689652e-01    1.6837764e+02    8.1359249e+01    3.9024533e-03    1.8655530e-03
  -9.2815820e+01    2.6584059e+00    9.4300427e-01    4.1567919e+02    8.2267185e+01    1.9488424e+03    6.9353826e+02    1.5140711e-03    7.1954580e-04    1.6255794e-03    6.0608020e-04    1.3043748e+00    2.6622722e-01    1.6783052e+02    8.1208688e+01    3.8955754e-03    1.8648101e-03
  -9.2390790e+01    2.6399478e+00    9.3810089e-01    4.1269424e+02    8.1875013e+01    1.9474067e+03    6.8817882e+02    1.5033214e-03    7.1507107e-04    1.6195909e-03    6.0373442e-04    1.2997653e+00    2.6566017e-01    1.6730541e+02    8.1032023e+01    3.8892145e-03    1.8634700e-03
  -9.1967022e+01    2.6218276e+00    9.3316572e-01    4.0968303e+02    8.1832441e+01    1.9447885e+03    6.8072739e+02    1.4928007e-03    7.1037253e-04    1.6138370e-03    6.0094404e-04    1.2952314e+00    2.6506732e-01    1.6680183e+02    8.0830285e+01    3.8833652e-03    1.8615481e-03
  -9.1544487e+01    2.6040344e+00    9.2817654e-01    4.0686291e+02    8.1738117e+01    1.9432838e+03    6.7588531e+02    1.4822980e-03    7.0578589e-04    1.6079520e-03    5.9836059e-04    1.2907732e+00    2.6443801e-01    1.6629699e+02    8.0639389e+01    3.8774932e-03    1.8598870e-03
  -9.1123141e+01    2.5865765e+00    9.2320090e-01    4.0401200e+02    8.1762976e+01    1.9408214e+03    6.6890674e+02    1.4720272e-03    7.0105150e-04    1.6022718e-03    5.9545827e-04    1.2863886e+00    2.6379671e-01    1.6581465e+02    8.0431213e+01    3.8721560e-03    1.8578256e-03
  -9.0702955e+01    2.5694037e+00    9.1821739e-01    4.0202943e+02    8.1696198e+01    1.9456628e+03    6.7864600e+02    1.4611628e-03    6.9741636e-04    1.5954474e-03    5.9453637e-04    1.2820677e+00    2.6313163e-01    1.6526373e+02    8.0342756e+01    3.8652147e-03    1.8585908e-03
  -9.0283896e+01    2.5524363e+00    9.1330994e-01    3.9958755e+02    8.1572335e+01    1.9459777e+03    6.7712337e+02    1.4507395e-03    6.9316164e-04    1.5892529e-03    5.9237920e-04    1.2777844e+00    2.6247133e-01    1.6475833e+02    8.0185556e+01    3.8593507e-03    1.8577496e-03
  -8.9865945e+01    2.5357614e+00    9.0836148e-01    3.9725562e+02    8.1644990e+01    1.9465266e+03    6.7629205e+02    1.4403624e-03    6.8888743e-04    1.5830199e-03    5.9018279e-04    1.2735672e+00    2.6179036e-01    1.6425461e+02    8.0025396e+01    3.8535368e-03    1.8568481e-03
  -8.9449062e+01    2.5190905e+00    9.0380311e-01    3.9466614e+02    8.1531754e+01    1.9452486e+03    6.7044081e+02    1.4301806e-03    6.8444712e-04    1.5770131e-03    5.8756131e-04    1.2693116e+00    2.6123122e-01    1.6376998e+02    7.9845340e+01    3.8481781e-03    1.8554900e-03
  -8.9033215e+01    2.5027234e+00    8.9918355e-01    3.9218593e+02    8.1511758e+01    1.9442163e+03    6.6547426e+02    1.4200866e-03    6.7999853e-04    1.5710138e-03    5.8490595e-04    1.2651288e+00    2.6063673e-01    1.6329235e+02    7.9663680e+01    3.8429900e-03    1.8540974e-03
  -8.8618375e+01    2.4866533e+00    8.9456171e-01    3.8961770e+02    8.1352666e+01    1.9421087e+03    6.5760289e+02    1.4102329e-03    6.7535988e-04    1.5652326e-03    5.8190475e-04    1.2610133e+00    2.6002751e-01    1.6283910e+02    7.9459464e+01    3.8383861e-03    1.8521771e-03
  -8.8204513e+01    2.4708537e+00    8.8991673e-01    3.8715364e+02    8.1396312e+01    1.9402182e+03    6.5069863e+02    1.4004685e-03    6.7071877e-04    1.5594716e-03    5.7886914e-04    1.2569603e+00    2.5939650e-01    1.6239305e+02    7.9253723e+01    3.8339662e-03    1.8502266e-03
  -8.7791601e+01    2.4552876e+00    8.8527244e-01    3.8548585e+02    8.1282122e+01    1.9454206e+03    6.5992888e+02    1.3901311e-03    6.6712289e-04    1.5525929e-03    5.7776173e-04    1.2529598e+00    2.5874722e-01    1.6187873e+02    7.9164717e+01    3.8279341e-03    1.8510619e-03
  -8.7618600e+01    2.4488392e+00    8.8336745e-01    3.8465850e+02    8.1322511e+01    1.9459957e+03    6.5997628e+02    1.3859278e-03    6.6543214e-04    1.5499153e-03    5.7686372e-04    1.2512988e+00    2.5847790e-01    1.6167660e+02    7.9106110e+01    3.8257194e-03    1.8508965e-03
  -8.7402349e+01    2.4408344e+00    8.8091650e-01    3.8363452e+02    8.1266202e+01    1.9468653e+03    6.5994066e+02    1.3806574e-03    6.6328273e-04    1.5465180e-03    5.7574224e-04    1.2492387e+00    2.5811951e-01    1.6142246e+02    7.9029078e+01    3.8229320e-03    1.8506131e-03
  -8.7132035e+01    2.4308873e+00    8.7792041e-01    3.8230465e+02    8.1406774e+01    1.9472450e+03    6.5863198e+02    1.3741602e-03    6.6048351e-04    1.5423961e-03    5.7411145e-04    1.2466691e+00    2.5769691e-01    1.6111524e+02    7.8921314e+01    3.8197162e-03    1.8500047e-03
  -8.6794142e+01    2.4183369e+00    8.7444010e-01    3.8056213e+02    8.1170498e+01    1.9479011e+03    6.5630682e+02    1.3660072e-03    6.5707743e-04    1.5371504e-03    5.7220954e-04    1.2434009e+00    2.5725243e-01    1.6072730e+02    7.8797146e+01    3.8156206e-03    1.8495215e-03
  -8.6384342e+01    2.4033064e+00    8.7015067e-01    3.7831408e+02    8.1154580e+01    1.9467721e+03    6.4983853e+02    1.3563838e-03    6.5261827e-04    1.5311535e-03    5.6927743e-04    1.2394822e+00    2.5668664e-01    1.6028554e+02    7.8608632e+01    3.8113693e-03    1.8480436e-03
  -8.5975299e+01    2.3885405e+00    8.6580603e-01    3.7621966e+02    8.1200803e+01    1.9465301e+03    6.4567923e+02    1.3468121e-03    6.4826548e-04    1.5250927e-03    5.6652606e-04    1.2356290e+00    2.5608846e-01    1.5984580e+02    7.8429705e+01    3.8071705e-03    1.8467909e-03
  -8.5567055e+01    2.3740050e+00    8.6145321e-01    3.7399661e+02    8.1224917e+01    1.9446953e+03    6.3755873e+02    1.3374769e-03    6.4365595e-04    1.5193045e-03    5.6328316e-04    1.2318281e+00    2.5547883e-01    1.5943124e+02    7.8219785e+01    3.8035933e-03    1.8448048e-03
  -8.5159581e+01    2.3596657e+00    8.5705730e-01    3.7262903e+02    8.1117635e+01    1.9506615e+03    6.4712313e+02    1.3274781e-03    6.4015682e-04    1.5122645e-03    5.6213752e-04    1.2280756e+00    2.5483501e-01    1.5893627e+02    7.8137921e+01    3.7981004e-03    1.8459089e-03
  -8.4752853e+01    2.3454682e+00    8.5270152e-01    3.7092316e+02    8.1072921e+01    1.9529182e+03    6.4799334e+02    1.3178294e-03    6.3616648e-04    1.5057602e-03    5.5995218e-04    1.2243506e+00    2.5418726e-01    1.5847941e+02    7.7998750e+01    3.7935322e-03    1.8456444e-03
  -8.4346842e+01    2.3315227e+00    8.4834185e-01    3.6917631e+02    8.1091141e+01    1.9543308e+03    6.4635904e+02    1.3083272e-03    6.3202582e-04    1.4993768e-03    5.5749147e-04    1.2206831e+00    2.5353764e-01    1.5803694e+02    7.7841434e+01    3.7893265e-03    1.8449553e-03
  -8.3941524e+01    2.3174996e+00    8.4434257e-01    3.6716320e+02    8.1045804e+01    1.9537498e+03    6.3987082e+02    1.2990208e-03    6.2769724e-04    1.4932710e-03    5.5454554e-04    1.2169595e+00    2.5300052e-01    1.5761520e+02    7.7660611e+01    3.7856347e-03    1.8437157e-03
  -8.3536873e+01    2.3037252e+00    8.4027363e-01    3.6529422e+02    8.1087291e+01    1.9538851e+03    6.3537782e+02    1.2897472e-03    6.2342262e-04    1.4871029e-03    5.5169669e-04    1.2132995e+00    2.5243031e-01    1.5719455e+02    7.7485166e+01    3.7819895e-03    1.8426167e-03
  -8.3132862e+01    2.2901884e+00    8.3619025e-01    3.6333258e+02    8.1046244e+01    1.9528971e+03    6.2790624e+02    1.2806945e-03    6.1895978e-04    1.4811589e-03    5.4849804e-04    1.2096967e+00    2.5184530e-01    1.5679778e+02    7.7285939e+01    3.7789397e-03    1.8409533e-03
  -8.2729466e+01    2.2768609e+00    8.3208183e-01    3.6146707e+02    8.1185100e+01    1.9522049e+03    6.2158168e+02    1.2717053e-03    6.1450724e-04    1.4752189e-03    5.4529540e-04    1.2061446e+00    2.5124176e-01    1.5640600e+02    7.7086632e+01    3.7760331e-03    1.8392965e-03
  -8.2326660e+01    2.2637041e+00    8.2796889e-01    3.6034870e+02    8.1081746e+01    1.9587289e+03    6.3113595e+02    1.2621161e-03    6.1108009e-04    1.4681074e-03    5.4405853e-04    1.2026324e+00    2.5062196e-01    1.5593932e+02    7.7009235e+01    3.7713270e-03    1.8406201e-03
  -8.1924418e+01    2.2506257e+00    8.2388027e-01    3.5879177e+02    8.0989329e+01    1.9606389e+03    6.3002803e+02    1.2529382e-03    6.0703280e-04    1.4616759e-03    5.4152930e-04    1.1991335e+00    2.4999209e-01    1.5551895e+02    7.6856281e+01    3.7677642e-03    1.8401186e-03
  -8.1522716e+01    2.2378175e+00    8.1974814e-01    3.5743912e+02    8.1102929e+01    1.9638123e+03    6.3141373e+02    1.2437088e-03    6.0312164e-04    1.4550356e-03    5.3927768e-04    1.1957024e+00    2.4934728e-01    1.5508999e+02    7.6719791e+01    3.7640202e-03    1.8400379e-03
  -8.1121529e+01    2.2249110e+00    8.1596459e-01    3.5559325e+02    8.1125522e+01    1.9628251e+03    6.2286755e+02    1.2348610e-03    5.9871850e-04    1.4490108e-03    5.3595865e-04    1.1922100e+00    2.4881600e-01    1.5470544e+02    7.6522176e+01    3.7613741e-03    1.8384815e-03
  -8.0720831e+01    2.2122264e+00    8.1208556e-01    3.5406042e+02    8.1231140e+01    1.9642167e+03    6.2029473e+02    1.2258887e-03    5.9459485e-04    1.4426666e-03    5.3317929e-04    1.1887780e+00    2.4824295e-01    1.5430303e+02    7.6357782e+01    3.7583095e-03    1.8377414e-03
  -8.0320599e+01    2.1997549e+00    8.0820447e-01    3.5235658e+02    8.1298862e+01    1.9637021e+03    6.1288371e+02    1.2171961e-03    5.9019118e-04    1.4366644e-03    5.2985609e-04    1.1853975e+00    2.4766133e-01    1.5393276e+02    7.6157557e+01    3.7560540e-03    1.8361362e-03
  -7.9920808e+01    2.1874548e+00    8.0429547e-01    3.5152890e+02    8.1400299e+01    1.9713445e+03    6.2398682e+02    1.2078044e-03    5.8692802e-04    1.4293438e-03    5.2871033e-04    1.1820604e+00    2.4705534e-01    1.5347288e+02    7.6097528e+01    3.7516272e-03    1.8379890e-03
  -7.9521433e+01    2.1752274e+00    8.0041495e-01    3.5013972e+02    8.1327680e+01    1.9734273e+03    6.2158782e+02    1.1989039e-03    5.8290434e-04    1.4228331e-03    5.2604043e-04    1.1787338e+00    2.4645145e-01    1.5307123e+02    7.5942759e+01    3.7486555e-03    1.8375344e-03
  -7.9122450e+01    2.1632353e+00    7.9644854e-01    3.4890846e+02    8.1521039e+01    1.9762537e+03    6.2157976e+02    1.1900254e-03    5.7892464e-04    1.4162620e-03    5.2345483e-04    1.1754720e+00    2.4580967e-01    1.5266952e+02    7.5792450e+01    3.7457071e-03    1.8372052e-03
  -7.8723835e+01    2.1510734e+00    7.9288948e-01    3.4739825e+02    8.1331459e+01    1.9775935e+03    6.1654559e+02    1.1812602e-03    5.7486937e-04    1.4098288e-03    5.2061474e-04    1.1721252e+00    2.4529883e-01    1.5228016e+02    7.5631150e+01    3.7430842e-03    1.8366284e-03
  -7.8325564e+01    2.1391152e+00    7.8925552e-01    3.4587953e+02    8.1361322e+01    1.9780397e+03    6.1034592e+02    1.1726599e-03    5.7064232e-04    1.4036018e-03    5.1742002e-04    1.1688327e+00    2.4475875e-01    1.5190891e+02    7.5447353e+01    3.7409383e-03    1.8355087e-03
  -7.7927612e+01    2.1273606e+00    7.8558983e-01    3.4450529e+02    8.1491185e+01    1.9794763e+03    6.0662646e+02    1.1640766e-03    5.6652174e-04    1.3972810e-03    5.1442845e-04    1.1655931e+00    2.4419884e-01    1.5153693e+02    7.5275300e+01    3.7387996e-03    1.8346899e-03
  -7.7529955e+01    2.1157781e+00    7.8191430e-01    3.4300794e+02    8.1663317e+01    1.9793309e+03    5.9912869e+02    1.1557068e-03    5.6215324e-04    1.3912356e-03    5.1095216e-04    1.1623952e+00    2.4363130e-01    1.5119078e+02    7.5071089e+01    3.7373317e-03    1.8330897e-03
  -7.7132570e+01    2.1043409e+00    7.7820738e-01    3.4226956e+02    8.1633159e+01    1.9868124e+03    6.0820063e+02    1.1467052e-03    5.5881685e-04    1.3839540e-03    5.0951477e-04    1.1592351e+00    2.4303911e-01    1.5076084e+02    7.4997710e+01    3.7338043e-03    1.8347564e-03
  -7.6880145e+01    2.0971205e+00    7.7586740e-01    3.4155802e+02    8.1618501e+01    1.9887837e+03    6.0757105e+02    1.1412096e-03    5.5634771e-04    1.3797220e-03    5.0783031e-04    1.1572369e+00    2.4265836e-01    1.5051467e+02    7.4905689e+01    3.7322400e-03    1.8346830e-03
  -7.6564613e+01    2.0882501e+00    7.7284495e-01    3.4082250e+02    8.1738800e+01    1.9922968e+03    6.0944173e+02    1.1342968e-03    5.5333644e-04    1.3742944e-03    5.0591758e-04    1.1547856e+00    2.4215060e-01    1.5020109e+02    7.4801336e+01    3.7301749e-03    1.8348861e-03
  -7.6170199e+01    2.0768997e+00    7.6950646e-01    3.3952760e+02    8.1597446e+01    1.9944171e+03    6.0501536e+02    1.1258103e-03    5.4939226e-04    1.3677633e-03    5.0308055e-04    1.1516070e+00    2.4166332e-01    1.4982849e+02    7.4647354e+01    3.7281141e-03    1.8345939e-03
  -7.5773562e+01    2.0656477e+00    7.6609007e-01    3.3813968e+02    8.1765184e+01    1.9949384e+03    5.9789926e+02    1.1175021e-03    5.4516608e-04    1.3615278e-03    4.9969708e-04    1.1484535e+00    2.4114927e-01    1.4947968e+02    7.4456535e+01    3.7267163e-03    1.8334045e-03
  -7.5377090e+01    2.0545785e+00    7.6256835e-01    3.3694916e+02    8.1893878e+01    1.9969726e+03    5.9446322e+02    1.1091378e-03    5.4109070e-04    1.3550998e-03    4.9662536e-04    1.1453528e+00    2.4059514e-01    1.4912090e+02    7.4283684e+01    3.7251042e-03    1.8326764e-03
  -7.4980759e+01    2.0436823e+00    7.5904948e-01    3.3571316e+02    8.2135472e+01    1.9981776e+03    5.8909429e+02    1.1009358e-03    5.3689149e-04    1.3488473e-03    4.9329387e-04    1.1422951e+00    2.4003477e-01    1.4878150e+02    7.4093279e+01    3.7240132e-03    1.8315259e-03
  -7.4584545e+01    2.0329239e+00    7.5548084e-01    3.3517032e+02    8.2071718e+01    2.0065695e+03    5.9856706e+02    1.0921261e-03    5.3364424e-04    1.3413949e-03    4.9187282e-04    1.1392757e+00    2.3944411e-01    1.4835951e+02    7.4028246e+01    3.7208834e-03    1.8335603e-03
  -7.4188425e+01    2.0222194e+00    7.5187699e-01    3.3420190e+02    8.1943099e+01    2.0102751e+03    5.9757064e+02    1.0837302e-03    5.2977948e-04    1.3346625e-03    4.8914936e-04    1.1362685e+00    2.3883081e-01    1.4798937e+02    7.3880841e+01    3.7190830e-03    1.8335317e-03
  -7.3792373e+01    2.0117137e+00    7.4827523e-01    3.3323472e+02    8.2278500e+01    2.0131507e+03    5.9540994e+02    1.0754767e-03    5.2574864e-04    1.3281067e-03    4.8609895e-04    1.1333108e+00    2.3822053e-01    1.4763609e+02    7.3710538e+01    3.7177462e-03    1.8329431e-03
  -7.3396367e+01    2.0009983e+00    7.4503380e-01    3.3208050e+02    8.2225540e+01    2.0155377e+03    5.9046356e+02    1.0672412e-03    5.2177268e-04    1.3215359e-03    4.8306132e-04    1.1302594e+00    2.3772366e-01    1.4728373e+02    7.3545945e+01    3.7164651e-03    1.8325284e-03
  -7.3000380e+01    1.9904605e+00    7.4169724e-01    3.3091591e+02    8.2313597e+01    2.0170400e+03    5.8441434e+02    1.0591596e-03    5.1762814e-04    1.3151715e-03    4.7967594e-04    1.1272589e+00    2.3719429e-01    1.4694972e+02    7.3357686e+01    3.7156930e-03    1.8315315e-03
  -7.2604390e+01    1.9800953e+00    7.3833597e-01    3.2988927e+02    8.2537811e+01    2.0195383e+03    5.8081126e+02    1.0510798e-03    5.1358274e-04    1.3087054e-03    4.7648972e-04    1.1243046e+00    2.3664872e-01    1.4661369e+02    7.3181413e+01    3.7149105e-03    1.8308571e-03
  -7.2208371e+01    1.9698662e+00    7.3494604e-01    3.2879784e+02    8.2805526e+01    2.0210272e+03    5.7485400e+02    1.0431504e-03    5.0937968e-04    1.3024267e-03    4.7298404e-04    1.1213858e+00    2.3608902e-01    1.4629606e+02    7.2982122e+01    3.7146394e-03    1.8296152e-03
  -7.1812298e+01    1.9597440e+00    7.3152488e-01    3.2837329e+02    8.2767789e+01    2.0297030e+03    5.8364311e+02    1.0346222e-03    5.0610617e-04    1.2949562e-03    4.7137120e-04    1.1184953e+00    2.3550869e-01    1.4589368e+02    7.2909113e+01    3.7122476e-03    1.8316255e-03
  -7.1416148e+01    1.9496434e+00    7.2802637e-01    3.2757418e+02    8.2573902e+01    2.0341991e+03    5.8331862e+02    1.0264501e-03    5.0229058e-04    1.2881278e-03    4.6858745e-04    1.1156120e+00    2.3488726e-01    1.4553795e+02    7.2761094e+01    3.7110869e-03    1.8317435e-03
  -7.1019894e+01    1.9397524e+00    7.2458353e-01    3.2694841e+02    8.2877232e+01    2.0397323e+03    5.8500836e+02    1.0182381e-03    4.9857635e-04    1.2811304e-03    4.6602028e-04    1.1127787e+00    2.3429018e-01    1.4517438e+02    7.2627005e+01    3.7097637e-03    1.8322352e-03
  -7.0623513e+01    1.9296347e+00    7.2145790e-01    3.2577670e+02    8.3034438e+01    2.0405883e+03    5.7596672e+02    1.0104104e-03    4.9435516e-04    1.2748309e-03    4.6230796e-04    1.1098482e+00    2.3379514e-01    1.4486285e+02    7.2420516e+01    3.7098156e-03    1.8308961e-03
  -7.0226978e+01    1.9197031e+00    7.1820554e-01    3.2485445e+02    8.3155687e+01    2.0434695e+03    5.7184269e+02    1.0024906e-03    4.9033137e-04    1.2682759e-03    4.5901882e-04    1.1069750e+00    2.3325631e-01    1.4453609e+02    7.2240268e+01    3.7095268e-03    1.8302515e-03
  -6.9830264e+01    1.9099236e+00    7.1494305e-01    3.2392364e+02    8.3408717e+01    2.0459379e+03    5.6675857e+02    9.9468914e-04    4.8622807e-04    1.2618332e-03    4.5557313e-04    1.1041421e+00    2.3270726e-01    1.4422405e+02    7.2047222e+01    3.7096662e-03    1.8292991e-03
  -6.9433345e+01    1.9002474e+00    7.1162162e-01    3.2358681e+02    8.3427523e+01    2.0546835e+03    5.7416768e+02    9.8634447e-04    4.8291392e-04    1.2543216e-03    4.5374434e-04    1.1013385e+00    2.3213154e-01    1.4383211e+02    7.1965095e+01    3.7077912e-03    1.8312445e-03
  -6.9036197e+01    1.8906339e+00    7.0830080e-01    3.2277528e+02    8.3503005e+01    2.0581740e+03    5.7017166e+02    9.7849145e-04    4.7892094e-04    1.2476594e-03    4.5049423e-04    1.0985476e+00    2.3155097e-01    1.4350813e+02    7.1785419e+01    3.7077231e-03    1.8306931e-03
  -6.8638791e+01    1.8810393e+00    7.0488106e-01    3.2220722e+02    8.3286011e+01    2.0642402e+03    5.7227072e+02    9.7044388e-04    4.7523542e-04    1.2406118e-03    4.4783009e-04    1.0957654e+00    2.3092076e-01    1.4315386e+02    7.1648821e+01    3.7069186e-03    1.8312842e-03
  -6.8241103e+01    1.8713108e+00    7.0185913e-01    3.2131850e+02    8.3239028e+01    2.0677623e+03    5.6711883e+02    9.6258701e-04    4.7132664e-04    1.2338668e-03    4.4463426e-04    1.0929055e+00    2.3043024e-01    1.4282601e+02    7.1478975e+01    3.7068369e-03    1.8310390e-03
  -6.7843105e+01    1.8617324e+00    6.9878849e-01    3.2037785e+02    8.3503316e+01    2.0699489e+03    5.6007644e+02    9.5491866e-04    4.6719611e-04    1.2274080e-03    4.4098209e-04    1.0900873e+00    2.2992299e-01    1.4252335e+02    7.1275556e+01    3.7074680e-03    1.8299422e-03
  -6.7444771e+01    1.8523075e+00    6.9560269e-01    3.1962613e+02    8.3709075e+01    2.0736838e+03    5.5664119e+02    9.4718211e-04    4.6320153e-04    1.2207488e-03    4.3763175e-04    1.0873174e+00    2.2937446e-01    1.4220832e+02    7.1090441e+01    3.7078369e-03    1.8293447e-03
  -6.7046074e+01    1.8430191e+00    6.9240560e-01    3.1882970e+02    8.4026919e+01    2.0766175e+03    5.5140144e+02    9.3959217e-04    4.5908781e-04    1.2142634e-03    4.3403366e-04    1.0845839e+00    2.2881676e-01    1.4191316e+02    7.0886107e+01    3.7087835e-03    1.8282701e-03
  -6.6646985e+01    1.8338281e+00    6.8915596e-01    3.1869691e+02    8.4030493e+01    2.0868856e+03    5.6045242e+02    9.3138299e-04    4.5587905e-04    1.2065428e-03    4.3231429e-04    1.0818789e+00    2.2823228e-01    1.4152373e+02    7.0814510e+01    3.7073140e-03    1.8307165e-03
  -6.6247477e+01    1.8246727e+00    6.8580561e-01    3.1814303e+02    8.3833649e+01    2.0924278e+03    5.5934366e+02    9.2359587e-04    4.5207393e-04    1.1995768e-03    4.2931182e-04    1.0791868e+00    2.2760543e-01    1.4119487e+02    7.0654110e+01    3.7074953e-03    1.8308638e-03
  -6.5847523e+01    1.8156757e+00    6.8243179e-01    3.1758733e+02    8.4055135e+01    2.0971167e+03    5.5715938e+02    9.1593710e-04    4.4809509e-04    1.1927945e-03    4.2597123e-04    1.0765385e+00    2.2696982e-01    1.4088330e+02    7.0466570e+01    3.7081863e-03    1.8303185e-03
  -6.5447092e+01    1.8063826e+00    6.7942851e-01    3.1681267e+02    8.3983725e+01    2.1011451e+03    5.5169734e+02    9.0828421e-04    4.4415981e-04    1.1860089e-03    4.2261745e-04    1.0737658e+00    2.2645534e-01    1.4057143e+02    7.0283596e+01    3.7089199e-03    1.8299252e-03
  -6.5046157e+01    1.7972568e+00    6.7635699e-01    3.1603810e+02    8.4164658e+01    2.1043399e+03    5.4546678e+02    9.0078565e-04    4.4007383e-04    1.1794397e-03    4.1894634e-04    1.0710425e+00    2.2591827e-01    1.4028106e+02    7.0076394e+01    3.7102907e-03    1.8289185e-03
  -6.4644688e+01    1.7882737e+00    6.7322089e-01    3.1540710e+02    8.4433725e+01    2.1086318e+03    5.4179088e+02    8.9325919e-04    4.3607162e-04    1.1727425e-03    4.1547011e-04    1.0683618e+00    2.2535626e-01    1.3998432e+02    6.9879920e+01    3.7115600e-03    1.8282242e-03
  -6.4242654e+01    1.7793940e+00    6.7005101e-01    3.1471063e+02    8.4759847e+01    2.1119227e+03    5.3584316e+02    8.8587168e-04    4.3191689e-04    1.1662335e-03    4.1168389e-04    1.0657094e+00    2.2478033e-01    1.3970759e+02    6.9657665e+01    3.7134245e-03    1.8268847e-03
  -6.3840027e+01    1.7705751e+00    6.6683262e-01    3.1461380e+02    8.4773548e+01    2.1220973e+03    5.4299226e+02    8.7790017e-04    4.2857548e-04    1.1585594e-03    4.0962084e-04    1.0630740e+00    2.2418085e-01    1.3933862e+02    6.9559035e+01    3.7128866e-03    1.8288986e-03
  -6.3436775e+01    1.7617669e+00    6.6345516e-01    3.1424667e+02    8.4528530e+01    2.1291360e+03    5.4375699e+02    8.7020565e-04    4.2483678e-04    1.1513959e-03    4.0667113e-04    1.0604500e+00    2.2351062e-01    1.3901084e+02    6.9398172e+01    3.7135041e-03    1.8292916e-03
  -6.3032868e+01    1.7531248e+00    6.6015257e-01    3.1398739e+02    8.4752968e+01    2.1366206e+03    5.4509442e+02    8.6250994e-04    4.2111457e-04    1.1441540e-03    4.0377163e-04    1.0578645e+00    2.2287354e-01    1.3868062e+02    6.9238486e+01    3.7141147e-03    1.8297588e-03
  -6.2628272e+01    1.7441837e+00    6.5717259e-01    3.1316634e+02    8.4881233e+01    2.1392339e+03    5.3573298e+02    8.5519267e-04    4.1691424e-04    1.1376392e-03    3.9974848e-04    1.0551548e+00    2.2234526e-01    1.3840965e+02    6.9000686e+01    3.7163734e-03    1.8281827e-03
  -6.2222957e+01    1.7354223e+00    6.5410553e-01    3.1259799e+02    8.5127799e+01    2.1439576e+03    5.3132096e+02    8.4778310e-04    4.1290877e-04    1.1308653e-03    3.9615675e-04    1.0525014e+00    2.2178576e-01    1.3812349e+02    6.8790743e+01    3.7182704e-03    1.8274180e-03
  -6.1816889e+01    1.7267788e+00    6.5097437e-01    3.1193511e+02    8.5348350e+01    2.1474765e+03    5.2403053e+02    8.4054665e-04    4.0871471e-04    1.1243267e-03    3.9220587e-04    1.0498831e+00    2.2120423e-01    1.3786655e+02    6.8546849e+01    3.7209550e-03    1.8258032e-03
  -6.1410035e+01    1.7182303e+00    6.4778984e-01    3.1204709e+02    8.5474780e+01    2.1593014e+03    5.3323889e+02    8.3260130e-04    4.0548929e-04    1.1164059e-03    3.9027574e-04    1.0472934e+00    2.2059775e-01    1.3749780e+02    6.8457484e+01    3.7205545e-03    1.8284141e-03
  -6.1002361e+01    1.7097139e+00    6.4457313e-01    3.1158458e+02    8.5609000e+01    2.1647467e+03    5.2888856e+02    8.2523297e-04    4.0148659e-04    1.1095204e-03    3.8670138e-04    1.0447107e+00    2.1997445e-01    1.3724344e+02    6.8261658e+01    3.7227217e-03    1.8276328e-03
  -6.0798096e+01    1.7054747e+00    6.4278339e-01    3.1149380e+02    8.5134267e+01    2.1692644e+03    5.2999355e+02    8.2140770e-04    3.9968996e-04    1.1057914e-03    3.8531818e-04    1.0434397e+00    2.1958324e-01    1.3709401e+02    6.8197879e+01    3.7231535e-03    1.8280995e-03
  -6.0542766e+01    1.7002903e+00    6.4074870e-01    3.1135409e+02    8.5358490e+01    2.1736182e+03    5.2955018e+02    8.1675338e-04    3.9726400e-04    1.1013503e-03    3.8321879e-04    1.0418665e+00    2.1918268e-01    1.3692798e+02    6.8089948e+01    3.7243042e-03    1.8279478e-03
  -6.0223602e+01    1.6935244e+00    6.3847606e-01    3.1101617e+02    8.5372766e+01    2.1788626e+03    5.2695204e+02    8.1090057e-04    3.9430906e-04    1.0957412e-03    3.8068615e-04    1.0397866e+00    2.1876961e-01    1.3671346e+02    6.7966883e+01    3.7255917e-03    1.8281173e-03
  -5.9824648e+01    1.6851336e+00    6.3557107e-01    3.1038071e+02    8.5662245e+01    2.1825095e+03    5.1899202e+02    8.0389789e-04    3.9022375e-04    1.0892878e-03    3.7671969e-04    1.0372052e+00    2.1823814e-01    1.3649345e+02    6.7744853e+01    3.7285807e-03    1.8264900e-03
  -5.9413443e+01    1.6766350e+00    6.3244494e-01    3.0999240e+02    8.5932561e+01    2.1886943e+03    5.1615785e+02    7.9655202e-04    3.8624810e-04    1.0823197e-03    3.7314354e-04    1.0345955e+00    2.1764383e-01    1.3624051e+02    6.7550828e+01    3.7310097e-03    1.8257763e-03
  -5.9001257e+01    1.6682408e+00    6.2928778e-01    3.0943612e+02    8.6260445e+01    2.1928936e+03    5.0876565e+02    7.8945039e-04    3.8201738e-04    1.0757159e-03    3.6905064e-04    1.0320153e+00    2.1703648e-01    1.3602766e+02    6.7310914e+01    3.7346160e-03    1.8238284e-03
  -5.8588036e+01    1.6599264e+00    6.2602786e-01    3.0962661e+02    8.6320581e+01    2.2053896e+03    5.1726177e+02    7.8164891e-04    3.7871381e-04    1.0677381e-03    3.6691883e-04    1.0294642e+00    2.1638165e-01    1.3569397e+02    6.7227109e+01    3.7349870e-03    1.8262099e-03
  -5.8173734e+01    1.6516179e+00    6.2273422e-01    3.0931710e+02    8.6429939e+01    2.2122221e+03    5.1396769e+02    7.7434037e-04    3.7472732e-04    1.0606644e-03    3.6333355e-04    1.0269106e+00    2.1571588e-01    1.3544256e+02    6.7025937e+01    3.7377208e-03    1.8254059e-03
  -5.7758317e+01    1.6432615e+00    6.1928088e-01    3.0904188e+02    8.6137455e+01    2.2198060e+03    5.1218104e+02    7.6698777e-04    3.7079588e-04    1.0534931e-03    3.5985687e-04    1.0243487e+00    2.1498245e-01    1.3518194e+02    6.6832038e+01    3.7402954e-03    1.8248431e-03
  -5.7341745e+01    1.6347423e+00    6.1625813e-01    3.0866570e+02    8.6298293e+01    2.2268157e+03    5.0826321e+02    7.5964760e-04    3.6688415e-04    1.0463333e-03    3.5632960e-04    1.0216937e+00    2.1440678e-01    1.3492217e+02    6.6639233e+01    3.7429881e-03    1.8243565e-03
  -5.6923976e+01    1.6263383e+00    6.1314182e-01    3.0819671e+02    8.6581791e+01    2.2321872e+03    5.0165773e+02    7.5250724e-04    3.6272785e-04    1.0394998e-03    3.5230273e-04    1.0190749e+00    2.1380329e-01    1.3469614e+02    6.6401600e+01    3.7467133e-03    1.8226551e-03
  -5.6504967e+01    1.6180554e+00    6.0995690e-01    3.0786540e+02    8.6913645e+01    2.2387341e+03    4.9759035e+02    7.4534021e-04    3.5865846e-04    1.0325399e-03    3.4848092e-04    1.0164945e+00    2.1317237e-01    1.3446421e+02    6.6176792e+01    3.7503758e-03    1.8213392e-03
  -5.6084674e+01    1.6098594e+00    6.0671443e-01    3.0740785e+02    8.7301624e+01    2.2436300e+03    4.9001393e+02    7.3837166e-04    3.5436084e-04    1.0258879e-03    3.4419967e-04    1.0139399e+00    2.1252188e-01    1.3426675e+02    6.5908383e+01    3.7551133e-03    1.8188448e-03
  -5.5663041e+01    1.6017155e+00    6.0338978e-01    3.0771617e+02    8.7334640e+01    2.2574513e+03    4.9853825e+02    7.3065213e-04    3.5103578e-04    1.0177449e-03    3.4200662e-04    1.0114030e+00    2.1183528e-01    1.3393259e+02    6.5811901e+01    3.7561329e-03    1.8212150e-03
  -5.5240028e+01    1.5935647e+00    5.9977593e-01    3.0764929e+02    8.7006947e+01    2.2670817e+03    4.9865835e+02    7.2330580e-04    3.4719025e-04    1.0103024e-03    3.3868754e-04    1.0088827e+00    2.1102622e-01    1.3366317e+02    6.5620385e+01    3.7590791e-03    1.8209666e-03
  -5.4901618e+01    1.5871939e+00    5.9704177e-01    3.0754501e+02    8.7318998e+01    2.2732756e+03    4.9625253e+02    7.1760241e-04    3.4392841e-04    1.0046215e-03    3.3561482e-04    1.0068981e+00    2.1044110e-01    1.3347631e+02    6.5430950e+01    3.7622784e-03    1.8197515e-03
  -5.4478605e+01    1.5788555e+00    5.9395598e-01    3.0717259e+02    8.7496415e+01    2.2802547e+03    4.9004592e+02    7.1048327e-04    3.3988272e-04    9.9755152e-04    3.3175204e-04    1.0042619e+00    2.0982953e-01    1.3324108e+02    6.5196379e+01    3.7663201e-03    1.8183429e-03
  -5.4140195e+01    1.5723235e+00    5.9144366e-01    3.0681933e+02    8.7803842e+01    2.2845788e+03    4.8324466e+02    7.0497192e-04    3.3648732e-04    9.9217834e-04    3.2830855e-04    1.0021973e+00    2.0932338e-01    1.3308319e+02    6.4974964e+01    3.7704534e-03    1.8162581e-03
  -5.3717182e+01    1.5642487e+00    5.8808918e-01    3.0658308e+02    8.7907673e+01    2.2920813e+03    4.7934752e+02    6.9797209e-04    3.3240394e-04    9.8519966e-04    3.2439483e-04    9.9965409e-01    2.0862447e-01    1.3286070e+02    6.4724409e+01    3.7750162e-03    1.8144328e-03
  -5.3378772e+01    1.5578987e+00    5.8544925e-01    3.0633658e+02    8.8158908e+01    2.2971856e+03    4.7419940e+02    6.9252425e-04    3.2905791e-04    9.7981502e-04    3.2106159e-04    9.9764995e-01    2.0807142e-01    1.3270742e+02    6.4503456e+01    3.7794035e-03    1.8123801e-03
  -5.2955759e+01    1.5499825e+00    5.8207198e-01    3.0679625e+02    8.8243982e+01    2.3123459e+03    4.8346613e+02    6.8494494e-04    3.2577715e-04    9.7160003e-04    3.1884960e-04    9.9515224e-01    2.0734926e-01    1.3236622e+02    6.4397495e+01    3.7807224e-03    1.8147229e-03
  -5.2617349e+01    1.5436961e+00    5.7936956e-01    3.0657155e+02    8.8335369e+01    2.3178286e+03    4.7750459e+02    6.7950318e-04    3.2244799e-04    9.6613631e-04    3.1553823e-04    9.9316491e-01    2.0677083e-01    1.3220693e+02    6.4173908e+01    3.7850565e-03    1.8126289e-03
  -5.2194336e+01    1.5358030e+00    5.7575615e-01    3.0650756e+02    8.8188002e+01    2.3273456e+03    4.7577969e+02    6.7251138e-04    3.1851083e-04    9.5894134e-04    3.1190704e-04    9.9068641e-01    2.0593476e-01    1.3196746e+02    6.3935273e+01    3.7894362e-03    1.8112361e-03
  -5.1855925e+01    1.5296785e+00    5.7294142e-01    3.0674371e+02    8.8402248e+01    2.3372918e+03    4.7883469e+02    6.6677674e-04    3.1559567e-04    9.5284143e-04    3.0948348e-04    9.8875488e-01    2.0530340e-01    1.3174261e+02    6.3784362e+01    3.7920224e-03    1.8112611e-03
  -5.1432913e+01    1.5216310e+00    5.6977705e-01    3.0632357e+02    8.8759345e+01    2.3431334e+03    4.6963009e+02    6.6010396e-04    3.1136038e-04    9.4621048e-04    3.0507089e-04    9.8617426e-01    2.0464848e-01    1.3155591e+02    6.3477959e+01    3.7980691e-03    1.8079614e-03
  -5.1094502e+01    1.5153457e+00    5.6712896e-01    3.0626403e+02    8.8986265e+01    2.3504095e+03    4.6750270e+02    6.5462292e-04    3.0822182e-04    9.4056303e-04    3.0207372e-04    9.8416526e-01    2.0408138e-01    1.3137311e+02    6.3275814e+01    3.8019770e-03    1.8065312e-03
  -5.0671489e+01    1.5075526e+00    5.6378066e-01    3.0597798e+02    8.9262942e+01    2.3572105e+03    4.6006975e+02    6.4804008e-04    3.0402639e-04    9.3393001e-04    2.9777799e-04    9.8167150e-01    2.0336213e-01    1.3119499e+02    6.2966272e+01    3.8084386e-03    1.8031592e-03
  -5.0333079e+01    1.5014225e+00    5.6107635e-01    3.0581791e+02    8.9606988e+01    2.3629863e+03    4.5527159e+02    6.4281748e-04    3.0070401e-04    9.2864474e-04    2.9438979e-04    9.7971015e-01    2.0277178e-01    1.3105610e+02    6.2718099e+01    3.8137571e-03    1.8004205e-03
  -4.9910066e+01    1.4937714e+00    5.5760515e-01    3.0638956e+02    8.9632257e+01    2.3795013e+03    4.6454642e+02    6.3549812e-04    2.9748487e-04    9.2047675e-04    2.9219388e-04    9.7726389e-01    2.0199729e-01    1.3071849e+02    6.2594507e+01    3.8157464e-03    1.8025012e-03
  -4.9571656e+01    1.4876943e+00    5.5476028e-01    3.0635764e+02    8.9697894e+01    2.3869637e+03    4.6134079e+02    6.3017866e-04    2.9431096e-04    9.1492119e-04    2.8910173e-04    9.7532455e-01    2.0134101e-01    1.3055142e+02    6.2369206e+01    3.8203683e-03    1.8004548e-03
  -4.9148643e+01    1.4800032e+00    5.5098525e-01    3.0640342e+02    8.9473764e+01    2.3977516e+03    4.6005714e+02    6.2341371e-04    2.9043622e-04    9.0776604e-04    2.8547191e-04    9.7288025e-01    2.0043161e-01    1.3031476e+02    6.2104333e+01    3.8254592e-03    1.7984518e-03
  -4.8810233e+01    1.4737147e+00    5.4837156e-01    3.0630460e+02    8.9562111e+01    2.4054227e+03    4.5620885e+02    6.1807028e-04    2.8735457e-04    9.0214406e-04    2.8248149e-04    9.7084038e-01    1.9986350e-01    1.3013392e+02    6.1888772e+01    3.8298138e-03    1.7967235e-03
  -4.8387220e+01    1.4659451e+00    5.4507914e-01    3.0600888e+02    8.9918211e+01    2.4125038e+03    4.4819846e+02    6.1169001e-04    2.8321349e-04    8.9563087e-04    2.7813283e-04    9.6831555e-01    1.9915259e-01    1.2996646e+02    6.1555660e+01    3.8371058e-03    1.7927459e-03
  -4.8048810e+01    1.4598488e+00    5.4236514e-01    3.0598769e+02    9.0195210e+01    2.4202261e+03    4.4565509e+02    6.0647780e-04    2.8008918e-04    8.9015215e-04    2.7505759e-04    9.6633880e-01    1.9854934e-01    1.2980421e+02    6.1321484e+01    3.8421419e-03    1.7904773e-03
  -4.7625797e+01    1.4522940e+00    5.3890975e-01    3.0578435e+02    9.0503888e+01    2.4279131e+03    4.3851477e+02    6.0019965e-04    2.7595382e-04    8.8367875e-04    2.7074683e-04    9.6388792e-01    1.9777789e-01    1.2964860e+02    6.0976763e+01    3.8499617e-03    1.7861597e-03
  -4.7287387e+01    1.4463224e+00    5.3610736e-01    3.0568726e+02    9.0841776e+01    2.4344711e+03    4.3398552e+02    5.9519939e-04    2.7267992e-04    8.7849642e-04    2.6735495e-04    9.6195128e-01    1.9714130e-01    1.2952332e+02    6.0699931e+01    3.8562467e-03    1.7826424e-03
  -4.6864374e+01    1.4388781e+00    5.3253080e-01    3.0637552e+02    9.0869363e+01    2.4524028e+03    4.4368393e+02    5.8813378e-04    2.6953581e-04    8.7040152e-04    2.6517963e-04    9.5953750e-01    1.9631573e-01    1.2918568e+02    6.0556168e+01    3.8588377e-03    1.7843385e-03
  -4.6525964e+01    1.4329522e+00    5.2958647e-01    3.0629473e+02    9.0909135e+01    2.4595749e+03    4.3823098e+02    5.8313936e-04    2.6630305e-04    8.6513009e-04    2.6185715e-04    9.5762047e-01    1.9561321e-01    1.2905226e+02    6.0278504e+01    3.8650169e-03    1.7808150e-03
  -4.6102951e+01    1.4254458e+00    5.2568764e-01    3.0652158e+02    9.0839391e+01    2.4724062e+03    4.3937882e+02    5.7657078e-04    2.6257073e-04    8.5796166e-04    2.5840498e-04    9.5520357e-01    1.9463643e-01    1.2880890e+02    5.9996567e+01    3.8705909e-03    1.7784182e-03
  -4.5764541e+01    1.4193206e+00    5.2299590e-01    3.0649760e+02    9.1006523e+01    2.4809048e+03    4.3596503e+02    5.7145899e-04    2.5953912e-04    8.5246031e-04    2.5540426e-04    9.5318595e-01    1.9403673e-01    1.2863975e+02    5.9752337e+01    3.8758467e-03    1.7759173e-03
  -4.5341528e+01    1.4116911e+00    5.1954375e-01    3.0622694e+02    9.1316462e+01    2.4886227e+03    4.2748967e+02    5.6538414e-04    2.5543937e-04    8.4614291e-04    2.5099905e-04    9.5067338e-01    1.9325503e-01    1.2849404e+02    5.9371715e+01    3.8845168e-03    1.7705820e-03
  -4.5003117e+01    1.4057183e+00    5.1672631e-01    3.0619537e+02    9.1570529e+01    2.4965248e+03    4.2372400e+02    5.6045034e-04    2.5230677e-04    8.4087730e-04    2.4779491e-04    9.4870892e-01    1.9260560e-01    1.2835675e+02    5.9092162e+01    3.8908527e-03    1.7670584e-03
  -4.4580105e+01    1.3983031e+00    5.1313784e-01    3.0613125e+02    9.1921615e+01    2.5060006e+03    4.1875450e+02    5.5438323e-04    2.4832194e-04    8.3443409e-04    2.4365788e-04    9.4626921e-01    1.9177239e-01    1.2820438e+02    5.8719458e+01    3.8994396e-03    1.7620482e-03
  -4.4241694e+01    1.3924469e+00    5.1022330e-01    3.0609368e+02    9.2259848e+01    2.5134730e+03    4.1456733e+02    5.4959180e-04    2.4511329e-04    8.2934613e-04    2.4029245e-04    9.4434326e-01    1.9108567e-01    1.2809370e+02    5.8406224e+01    3.9066396e-03    1.7576072e-03
  -4.3818681e+01    1.3851380e+00    5.0647236e-01    3.0681180e+02    9.2272036e+01    2.5320358e+03    4.2305377e+02    5.4283724e-04    2.4195948e-04    8.2147260e-04    2.3794876e-04    9.4194240e-01    1.9018365e-01    1.2778026e+02    5.8209354e+01    3.9101593e-03    1.7580043e-03
  -4.3480271e+01    1.3793254e+00    5.0345364e-01    3.0674622e+02    9.2373970e+01    2.5396412e+03    4.1710118e+02    5.3810255e-04    2.3875165e-04    8.1638783e-04    2.3456026e-04    9.4003060e-01    1.8945379e-01    1.2769723e+02    5.7903025e+01    3.9176082e-03    1.7532374e-03
  -4.3057258e+01    1.3719800e+00    4.9936842e-01    3.0691966e+02    9.2289991e+01    2.5524414e+03    4.1584308e+02    5.3193976e-04    2.3498262e-04    8.0957646e-04    2.3090282e-04    9.3763817e-01    1.8838262e-01    1.2752910e+02    5.7570812e+01    3.9250773e-03    1.7488390e-03
  -4.2718848e+01    1.3662570e+00    4.9617671e-01    3.0708668e+02    9.2509697e+01    2.5621015e+03    4.1457079e+02    5.2711730e-04    2.3189287e-04    8.0428042e-04    2.2779381e-04    9.3576413e-01    1.8757267e-01    1.2741414e+02    5.7278603e+01    3.9317056e-03    1.7444841e-03
  -4.2295835e+01    1.3587198e+00    4.9256044e-01    3.0699653e+02    9.2753788e+01    2.5725647e+03    4.0888659e+02    5.2117291e-04    2.2802793e-04    7.9783799e-04    2.2376652e-04    9.3324650e-01    1.8671945e-01    1.2728516e+02    5.6905466e+01    3.9405621e-03    1.7388241e-03
  -4.1957425e+01    1.3528036e+00    4.8961564e-01    3.0686510e+02    9.3004813e+01    2.5798853e+03    4.0301779e+02    5.1658654e-04    2.2484180e-04    7.9293821e-04    2.2031792e-04    9.3127172e-01    1.8601620e-01    1.2721741e+02    5.6574937e+01    3.9487927e-03    1.7332635e-03
  -4.1534412e+01    1.3454599e+00    4.8583482e-01    3.0691078e+02    9.3300845e+01    2.5912263e+03    4.0020001e+02    5.1073226e-04    2.2102157e-04    7.8654556e-04    2.1637973e-04    9.2882259e-01    1.8509969e-01    1.2709660e+02    5.6194255e+01    3.9581189e-03    1.7273533e-03
  -4.1196002e+01    1.3396597e+00    4.8276922e-01    3.0678741e+02    9.3517134e+01    2.5985418e+03    3.9406606e+02    5.0626351e-04    2.1782037e-04    7.8175815e-04    2.1289570e-04    9.2688845e-01    1.8434830e-01    1.2704708e+02    5.5842042e+01    3.9670923e-03    1.7210944e-03
  -4.0772989e+01    1.3324307e+00    4.7890160e-01    3.0671996e+02    9.3879229e+01    2.6084888e+03    3.8880813e+02    5.0066418e-04    2.1386493e-04    7.7571996e-04    2.0865080e-04    9.2447420e-01    1.8339728e-01    1.2697808e+02    5.5408575e+01    3.9782419e-03    1.7135195e-03
  -4.0434579e+01    1.3266841e+00    4.7571853e-01    3.0765431e+02    9.3855557e+01    2.6278568e+03    4.0107403e+02    4.9522391e-04    2.1169182e-04    7.6902665e-04    2.0740711e-04    9.2256047e-01    1.8258766e-01    1.2667155e+02    5.5302557e+01    3.9793492e-03    1.7149293e-03
  -4.0011566e+01    1.3194725e+00    4.7157240e-01    3.0751957e+02    9.3864353e+01    2.6378517e+03    3.9285777e+02    4.8970022e-04    2.0769633e-04    7.6301598e-04    2.0306889e-04    9.2016732e-01    1.8149509e-01    1.2660625e+02    5.4839834e+01    3.9908361e-03    1.7064385e-03
  -3.9673156e+01    1.3136800e+00    4.6803236e-01    3.0769786e+02    9.3714275e+01    2.6493193e+03    3.9220452e+02    4.8503446e-04    2.0478086e-04    7.5772444e-04    2.0022651e-04    9.1826211e-01    1.8050311e-01    1.2648205e+02    5.4529218e+01    3.9978149e-03    1.7014398e-03
  -3.9250143e+01    1.3065908e+00    4.6388149e-01    3.0795227e+02    9.3957487e+01    2.6630145e+03    3.9138289e+02    4.7931664e-04    2.0106878e-04    7.5126649e-04    1.9649935e-04    9.1589829e-01    1.7941818e-01    1.2635178e+02    5.4119439e+01    4.0074705e-03    1.6945702e-03
  -3.8911732e+01    1.3006700e+00    4.6083574e-01    3.0785239e+02    9.4249881e+01    2.6713991e+03    3.8670387e+02    4.7492960e-04    1.9800297e-04    7.4648018e-04    1.9315799e-04    9.1388857e-01    1.7866447e-01    1.2628857e+02    5.3752176e+01    4.0165378e-03    1.6877542e-03
  -3.8488720e+01    1.2933212e+00    4.5696830e-01    3.0767377e+02    9.4606630e+01    2.6812966e+03    3.7999395e+02    4.6956316e-04    1.9410108e-04    7.4065759e-04    1.8884488e-04    9.1139081e-01    1.7771018e-01    1.2623647e+02    5.3268554e+01    4.0288888e-03    1.6785006e-03
  -3.8150309e+01    1.2875216e+00    4.5369202e-01    3.0770633e+02    9.4735152e+01    2.6911671e+03    3.7763623e+02    4.6517822e-04    1.9113079e-04    7.3576743e-04    1.8573688e-04    9.0943096e-01    1.7687018e-01    1.2616198e+02    5.2907919e+01    4.0377762e-03    1.6718398e-03
  -3.7727297e+01    1.2803039e+00    4.4967164e-01    3.0759974e+02    9.5011644e+01    2.7018080e+03    3.7243421e+02    4.5990183e-04    1.8729661e-04    7.2998833e-04    1.8154024e-04    9.0698012e-01    1.7584937e-01    1.2611988e+02    5.2418424e+01    4.0506882e-03    1.6623345e-03
  -3.7388886e+01    1.2745768e+00    4.4639172e-01    3.0759501e+02    9.5298112e+01    2.7110499e+03    3.6990194e+02    4.5567466e-04    1.8428533e-04    7.2531457e-04    1.7830440e-04    9.0503718e-01    1.7500154e-01    1.2607648e+02    5.2026662e+01    4.0607633e-03    1.6546367e-03
  -3.6965873e+01    1.2674123e+00    4.4219302e-01    3.0846128e+02    9.5282479e+01    2.7330653e+03    3.7933719e+02    4.4951758e-04    1.8134524e-04    7.1776807e-04    1.7607656e-04    9.0260912e-01    1.7389162e-01    1.2577465e+02    5.1762934e+01    4.0655414e-03    1.6522989e-03
  -3.6627463e+01    1.2617165e+00    4.3879924e-01    3.0837138e+02    9.5357631e+01    2.7419050e+03    3.7416800e+02    4.4540368e-04    1.7830143e-04    7.1320543e-04    1.7272241e-04    9.0067640e-01    1.7299242e-01    1.2574893e+02    5.1344146e+01    4.0763568e-03    1.6436867e-03
  -3.6204450e+01    1.2545425e+00    4.3419517e-01    3.0856961e+02    9.5294763e+01    2.7569353e+03    3.7334202e+02    4.3997116e-04    1.7472933e-04    7.0694321e-04    1.6913793e-04    8.9827403e-01    1.7165498e-01    1.2562772e+02    5.0879124e+01    4.0871922e-03    1.6348577e-03
  -3.5866040e+01    1.2489158e+00    4.3064343e-01    3.0864703e+02    9.5466479e+01    2.7673458e+03    3.7141752e+02    4.3581656e-04    1.7175430e-04    7.0225225e-04    1.6596220e-04    8.9637123e-01    1.7067270e-01    1.2557754e+02    5.0459568e+01    4.0974021e-03    1.6261449e-03
  -3.5443027e+01    1.2415281e+00    4.2662479e-01    3.0853933e+02    9.5744998e+01    2.7794174e+03    3.6767247e+02    4.3065184e-04    1.6812061e-04    6.9647505e-04    1.6200557e-04    8.9381428e-01    1.6965100e-01    1.2551594e+02    4.9949409e+01    4.1103767e-03    1.6157383e-03
  -3.5104617e+01    1.2356855e+00    4.2337989e-01    3.0841289e+02    9.6014058e+01    2.7884512e+03    3.6417120e+02    4.2663605e-04    1.6517879e-04    6.9202104e-04    1.5873380e-04    8.9179109e-01    1.6881648e-01    1.2549305e+02    4.9517134e+01    4.1216809e-03    1.6065493e-03
  -3.4681604e+01    1.2284003e+00    4.1917675e-01    3.0821440e+02    9.6147732e+01    2.7997314e+03    3.5919750e+02    4.2168665e-04    1.6150700e-04    6.8652031e-04    1.5465397e-04    8.8927138e-01    1.6771989e-01    1.2547883e+02    4.8968675e+01    4.1364438e-03    1.5947890e-03
  -3.4343194e+01    1.2226458e+00    4.1580104e-01    3.0815485e+02    9.6337026e+01    2.8095357e+03    3.5741514e+02    4.1772398e-04    1.5863173e-04    6.8207827e-04    1.5150209e-04    8.8728059e-01    1.6682441e-01    1.2545847e+02    4.8533224e+01    4.1480342e-03    1.5854000e-03
  -3.3920181e+01    1.2154587e+00    4.1156088e-01    3.0791742e+02    9.6523905e+01    2.8204265e+03    3.5236360e+02    4.1295036e-04    1.5497974e-04    6.7678630e-04    1.4739750e-04    8.8478753e-01    1.6570095e-01    1.2548105e+02    4.7960578e+01    4.1642746e-03    1.5727333e-03
  -3.3581771e+01    1.2097533e+00    4.0811407e-01    3.0786499e+02    9.6755114e+01    2.8304288e+03    3.5116721e+02    4.0907354e-04    1.5213768e-04    6.7241923e-04    1.4429862e-04    8.8280947e-01    1.6477144e-01    1.2547408e+02    4.7511503e+01    4.1765063e-03    1.5627912e-03
  -3.3158758e+01    1.2025926e+00    4.0372253e-01    3.0873073e+02    9.6747581e+01    2.8539672e+03    3.6130197e+02    4.0330674e-04    1.4935227e-04    6.6518836e-04    1.4215177e-04    8.8032583e-01    1.6356898e-01    1.2517255e+02    4.7179712e+01    4.1822324e-03    1.5579568e-03
  -3.2820348e+01    1.1969128e+00    4.0015701e-01    3.0856051e+02    9.6771058e+01    2.8632640e+03    3.5722621e+02    3.9957109e-04    1.4647035e-04    6.6098819e-04    1.3889690e-04    8.7835594e-01    1.6258145e-01    1.2519312e+02    4.6695633e+01    4.1955621e-03    1.5467804e-03
  -3.2397335e+01    1.1897715e+00    3.9529071e-01    3.0851770e+02    9.6627337e+01    2.8774999e+03    3.5471574e+02    3.9474972e-04    1.4299010e-04    6.5541495e-04    1.3520495e-04    8.7591834e-01    1.6108412e-01    1.2516345e+02    4.6114382e+01    4.2105179e-03    1.5336585e-03
  -3.2058924e+01    1.1841837e+00    3.9159671e-01    3.0866801e+02    9.6819717e+01    2.8899212e+03    3.5642863e+02    3.9085526e-04    1.4026835e-04    6.5086793e-04    1.3236448e-04    8.7398480e-01    1.6001996e-01    1.2512339e+02    4.5652102e+01    4.2218702e-03    1.5232328e-03
  -3.1635912e+01    1.1768400e+00    3.8737439e-01    3.0843185e+02    9.7041475e+01    2.9021597e+03    3.5443368e+02    3.8620670e-04    1.3682581e-04    6.4562857e-04    1.2849077e-04    8.7138395e-01    1.5890250e-01    1.2515687e+02    4.5059398e+01    4.2382910e-03    1.5092871e-03
  -3.1297501e+01    1.1709701e+00    3.8395741e-01    3.0809746e+02    9.7154355e+01    2.9106711e+03    3.5065634e+02    3.8264441e-04    1.3402953e-04    6.4167840e-04    1.2523980e-04    8.6930461e-01    1.5797544e-01    1.2523458e+02    4.4561437e+01    4.2529521e-03    1.4969884e-03
  -3.0874489e+01    1.1636996e+00    3.7964743e-01    3.0768647e+02    9.7279618e+01    2.9214518e+03    3.4674909e+02    3.7826427e-04    1.3057960e-04    6.3680940e-04    1.2125213e-04    8.6672552e-01    1.5680113e-01    1.2534791e+02    4.3940260e+01    4.2720175e-03    1.4816478e-03
  -3.0536078e+01    1.1579541e+00    3.7589786e-01    3.0757897e+02    9.7152955e+01    2.9327410e+03    3.4647902e+02    3.7461200e-04    1.2796883e-04    6.3257944e-04    1.1845272e-04    8.6470660e-01    1.5573023e-01    1.2538065e+02    4.3474119e+01    4.2853772e-03    1.4703117e-03
  -3.0113065e+01    1.1507411e+00    3.7149230e-01    3.0711964e+02    9.7210935e+01    2.9432095e+03    3.4313296e+02    3.7038016e-04    1.2454938e-04    6.2789754e-04    1.1444818e-04    8.6214277e-01    1.5450114e-01    1.2552676e+02    4.2827748e+01    4.3058263e-03    1.4539467e-03
  -2.9774655e+01    1.1450184e+00    3.6793150e-01    3.0679627e+02    9.7264159e+01    2.9521638e+03    3.4111035e+02    3.6700707e-04    1.2188120e-04    6.2411834e-04    1.1138170e-04    8.6010759e-01    1.5349450e-01    1.2564027e+02    4.2314563e+01    4.3221475e-03    1.4408638e-03
  -2.9351642e+01    1.1378370e+00    3.6342028e-01    3.0649146e+02    9.7353516e+01    2.9646682e+03    3.4111237e+02    3.6272638e-04    1.1863462e-04    6.1925319e-04    1.0776136e-04    8.5754953e-01    1.5220645e-01    1.2575191e+02    4.1689757e+01    4.3416975e-03    1.4250461e-03
  -2.9013232e+01    1.1321146e+00    3.5971768e-01    3.0737770e+02    9.7332264e+01    2.9872815e+03    3.5225693e+02    3.5824684e-04    1.1667982e-04    6.1337077e-04    1.0645748e-04    8.5551497e-01    1.5111991e-01    1.2546393e+02    4.1404331e+01    4.3444068e-03    1.4195631e-03
  -2.8590219e+01    1.1250044e+00    3.5511486e-01    3.0692711e+02    9.7256138e+01    2.9986506e+03    3.4949695e+02    3.5416790e-04    1.1338330e-04    6.0876836e-04    1.0261297e-04    8.5297746e-01    1.4977434e-01    1.2562342e+02    4.0730248e+01    4.3658353e-03    1.4019099e-03
  -2.8251809e+01    1.1193257e+00    3.5111691e-01    3.0671662e+02    9.7078946e+01    3.0098108e+03    3.4900860e+02    3.5079387e-04    1.1083260e-04    6.0483939e-04    9.9820430e-05    8.5097583e-01    1.4851691e-01    1.2570120e+02    4.0198668e+01    4.3813404e-03    1.3879239e-03
  -2.7828796e+01    1.1123388e+00    3.4604884e-01    3.0628662e+02    9.6886707e+01    3.0219406e+03    3.4630661e+02    3.4682324e-04    1.0755012e-04    6.0030534e-04    9.6096577e-05    8.4852731e-01    1.4683533e-01    1.2587824e+02    3.9486796e+01    4.4036803e-03    1.3687562e-03
  -2.7490386e+01    1.1067093e+00    3.4218659e-01    3.0620004e+02    9.6909092e+01    3.0342122e+03    3.4910263e+02    3.4344051e-04    1.0509649e-04    5.9631352e-04    9.3492895e-05    8.4651860e-01    1.4564500e-01    1.2593606e+02    3.8959610e+01    4.4186860e-03    1.3547035e-03
  -2.7219658e+01    1.1020773e+00    3.3940668e-01    3.0577971e+02    9.6983292e+01    3.0404094e+03    3.4885179e+02    3.4100509e-04    1.0305015e-04    5.9364707e-04    9.1001355e-05    8.4482788e-01    1.4485874e-01    1.2607717e+02    3.8496760e+01    4.4340502e-03    1.3419734e-03
  -2.6881247e+01    1.0962163e+00    3.3587313e-01    3.0527706e+02    9.6941886e+01    3.0492080e+03    3.4824309e+02    3.3789573e-04    1.0060015e-04    5.9015644e-04    8.8110238e-05    8.4268766e-01    1.4383447e-01    1.2622492e+02    3.7951801e+01    4.4523801e-03    1.3272196e-03
  -2.6458234e+01    1.0889433e+00    3.3135713e-01    3.0457271e+02    9.6796198e+01    3.0597057e+03    3.4698654e+02    3.3413241e-04    9.7580580e-05    5.8595094e-04    8.4545083e-05    8.4003526e-01    1.4248857e-01    1.2644452e+02    3.7264615e+01    4.4766935e-03    1.3084734e-03
  -2.6119824e+01    1.0831739e+00    3.2770871e-01    3.0403103e+02    9.6621722e+01    3.0684586e+03    3.4646708e+02    3.3114806e-04    9.5231742e-05    5.8258565e-04    8.1804969e-05    8.3792756e-01    1.4139786e-01    1.2662143e+02    3.6718406e+01    4.4962646e-03    1.2934388e-03
  -2.5849096e+01    1.0786033e+00    3.2483568e-01    3.0366355e+02    9.6525797e+01    3.0761162e+03    3.4698543e+02    3.2874228e-04    9.3408015e-05    5.7982938e-04    7.9723256e-05    8.3625333e-01    1.4053197e-01    1.2675096e+02    3.6292239e+01    4.5115435e-03    1.2817009e-03
  -2.5510686e+01    1.0728674e+00    3.2126508e-01    3.0302928e+02    9.6439188e+01    3.0836526e+03    3.4761078e+02    3.2591621e-04    9.1035553e-05    5.7673780e-04    7.6837416e-05    8.3414448e-01    1.3945585e-01    1.2697707e+02    3.5713505e+01    4.5330447e-03    1.2653633e-03
  -2.5239957e+01    1.0683366e+00    3.1843772e-01    3.0260980e+02    9.6370090e+01    3.0907513e+03    3.4830013e+02    3.2360843e-04    8.9228087e-05    5.7412163e-04    7.4723131e-05    8.3247455e-01    1.3860197e-01    1.2713590e+02    3.5278510e+01    4.5495236e-03    1.2532398e-03
  -2.4901547e+01    1.0626291e+00    3.1489179e-01    3.0205078e+02    9.6268549e+01    3.0995417e+03    3.4954792e+02    3.2074982e-04    8.7000860e-05    5.7088991e-04    7.2133071e-05    8.3036500e-01    1.3752583e-01    1.2733800e+02    3.4734818e+01    4.5703532e-03    1.2379980e-03
  -2.4630819e+01    1.0580903e+00    3.1204693e-01    3.0160566e+02    9.6183122e+01    3.1066333e+03    3.5083169e+02    3.1848915e-04    8.5244501e-05    5.6832792e-04    7.0100229e-05    8.2868527e-01    1.3665365e-01    1.2750403e+02    3.4296982e+01    4.5872182e-03    1.2256076e-03
  -2.4292409e+01    1.0523600e+00    3.0845428e-01    3.0210165e+02    9.6187456e+01    3.1271335e+03    3.6031233e+02    3.1466874e-04    8.3345727e-05    5.6330498e-04    6.8559302e-05    8.2655798e-01    1.3555529e-01    1.2730262e+02    3.3871444e+01    4.5937263e-03    1.2142394e-03
  -2.4021680e+01    1.0478726e+00    3.0551614e-01    3.0174041e+02    9.6154545e+01    3.1350399e+03    3.6242803e+02    3.1238747e-04    8.1544727e-05    5.6067639e-04    6.6476105e-05    8.2490250e-01    1.3460155e-01    1.2744464e+02    3.3395594e+01    4.6098351e-03    1.2003419e-03
  -2.3683270e+01    1.0423133e+00    3.0186632e-01    3.0105625e+02    9.5880414e+01    3.1428903e+03    3.6249133e+02    3.0976243e-04    7.9380762e-05    5.5773131e-04    6.3872986e-05    8.2284178e-01    1.3344261e-01    1.2770843e+02    3.2824377e+01    4.6331829e-03    1.1837640e-03
  -2.3412542e+01    1.0378529e+00    2.9888290e-01    3.0043997e+02    9.5679519e+01    3.1485557e+03    3.6233431e+02    3.0773324e-04    7.7623466e-05    5.5549627e-04    6.1732556e-05    8.2119450e-01    1.3244430e-01    1.2794302e+02    3.2342796e+01    4.6527760e-03    1.1695370e-03
  -2.3074132e+01    1.0322271e+00    2.9502046e-01    2.9988403e+02    9.5508155e+01    3.1582171e+03    3.6475172e+02    3.0500578e-04    7.5457405e-05    5.5235536e-04    5.9305067e-05    8.1912939e-01    1.3106654e-01    1.2814730e+02    3.1738102e+01    4.6741847e-03    1.1516369e-03
  -2.2803403e+01    1.0278169e+00    2.9192286e-01    2.9926542e+02    9.5203378e+01    3.1642147e+03    3.6450989e+02    3.0301756e-04    7.3768294e-05    5.5013494e-04    5.7306674e-05    8.1750580e-01    1.2998284e-01    1.2838797e+02    3.1260299e+01    4.6941216e-03    1.1373875e-03
  -2.2464993e+01    1.0222501e+00    2.8831179e-01    2.9880130e+02    9.5062570e+01    3.1747758e+03    3.6879901e+02    3.0026655e-04    7.1762320e-05    5.4690087e-04    5.5131518e-05    8.1541686e-01    1.2882321e-01    1.2857308e+02    3.0702780e+01    4.7147925e-03    1.1209382e-03
  -2.2194265e+01    1.0176652e+00    2.8563434e-01    2.9792139e+02    9.5069713e+01    3.1773607e+03    3.7135943e+02    2.9849235e-04    6.9983892e-05    5.4518306e-04    5.2714539e-05    8.1366714e-01    1.2802050e-01    1.2890898e+02    3.0169456e+01    4.7378106e-03    1.1042556e-03
  -2.1855855e+01    1.0118376e+00    2.8223157e-01    2.9695264e+02    9.4739758e+01    3.1836761e+03    3.7281684e+02    2.9605433e-04    6.8070324e-05    5.4253935e-04    5.0354325e-05    8.1144144e-01    1.2696922e-01    1.2923195e+02    2.9633898e+01    4.7630156e-03    1.0880707e-03
  -2.1585127e+01    1.0072569e+00    2.7957406e-01    2.9625136e+02    9.4543091e+01    3.1892835e+03    3.7491043e+02    2.9409832e-04    6.6582005e-05    5.4038178e-04    4.8570762e-05    8.0968568e-01    1.2614950e-01    1.2948204e+02    2.9208819e+01    4.7828843e-03    1.0751261e-03
  -2.1246716e+01    1.0015504e+00    2.7629191e-01    2.9531113e+02    9.4240999e+01    3.1957668e+03    3.7722978e+02    2.9172634e-04    6.4778534e-05    5.3779016e-04    4.6393888e-05    8.0749174e-01    1.2512945e-01    1.2982129e+02    2.8694772e+01    4.8087398e-03    1.0595831e-03
  -2.0975988e+01    9.9699442e-01    2.7368444e-01    2.9451445e+02    9.3982763e+01    3.2005850e+03    3.7892518e+02    2.8987980e-04    6.3377337e-05    5.3578898e-04    4.4700115e-05    8.0573551e-01    1.2431105e-01    1.3010811e+02    2.8284979e+01    4.8300255e-03    1.0470373e-03
  -2.0759405e+01    9.9336330e-01    2.7153330e-01    2.9389372e+02    9.3741259e+01    3.2047406e+03    3.8019763e+02    2.8839443e-04    6.2264843e-05    5.3415586e-04    4.3378920e-05    8.0433902e-01    1.2361609e-01    1.3033019e+02    2.7955103e+01    4.8468206e-03    1.0369400e-03
  -2.0488677e+01    9.8883246e-01    2.6894735e-01    2.9315923e+02    9.3494030e+01    3.2103196e+03    3.8255990e+02    2.8651663e-04    6.0905765e-05    5.3207020e-04    4.1796612e-05    8.0258568e-01    1.2279197e-01    1.3059494e+02    2.7560483e+01    4.8673992e-03    1.0249602e-03
  -2.0150267e+01    9.8314513e-01    2.6573631e-01    2.9200364e+02    9.3241003e+01    3.2143264e+03    3.8657400e+02    2.8441169e-04    5.9115717e-05    5.2995656e-04    3.9517818e-05    8.0037739e-01    1.2176258e-01    1.3102603e+02    2.7002803e+01    4.8969184e-03    1.0074828e-03
  -1.9879539e+01    9.7859976e-01    2.6320339e-01    4.1136477e+02    2.8624426e+02    4.8549978e+03    3.4881186e+03    2.5045032e-04    1.0298469e-04    4.5905345e-04    1.6141665e-04    7.9860570e-01    1.2094949e-01    1.1597725e+02    4.7802129e+01    4.3523449e-03    1.7828382e-03
  -1.9799479e+01    9.7604218e-01    2.6267890e-01    4.1174454e+02    2.7982088e+02    4.8880421e+03    3.4579341e+03    2.4755512e-04    1.0304820e-04    4.5360158e-04    1.6096304e-04    7.9756317e-01    1.2077989e-01    1.1490327e+02    4.7937487e+01    4.3153457e-03    1.7892228e-03
  -1.9655371e+01    9.7141413e-01    2.6191292e-01    4.1047622e+02    2.6774893e+02    4.9159686e+03    3.3894512e+03    2.4387755e-04    1.0317516e-04    4.4706028e-04    1.6080698e-04    7.9565937e-01    1.2056362e-01    1.1368275e+02    4.8196043e+01    4.2750793e-03    1.8012144e-03
  -1.9591322e+01    9.6935340e-01    2.6161463e-01    4.0964099e+02    2.6231284e+02    4.9254594e+03    3.3580344e+03    2.4249770e-04    1.0323976e-04    4.4465257e-04    1.6087694e-04    7.9480721e-01    1.2048694e-01    1.1325653e+02    4.8316306e+01    4.2614713e-03    1.8067329e-03
  -1.9447214e+01    9.6469187e-01    2.6103667e-01    4.0776144e+02    2.5154754e+02    4.9441681e+03    3.2967457e+03    2.3971803e-04    1.0330573e-04    4.3992711e-04    1.6095744e-04    7.9286874e-01    1.2036224e-01    1.1244334e+02    4.8551611e+01    4.2362256e-03    1.8178319e-03
  -1.9367154e+01    9.6209390e-01    2.6076304e-01    4.0691007e+02    2.4642542e+02    4.9564525e+03    3.2703853e+03    2.3827589e-04    1.0334332e-04    4.3751470e-04    1.6105196e-04    7.9178234e-01    1.2031902e-01    1.1203614e+02    4.8683949e+01    4.2238360e-03    1.8240610e-03
  -1.9295100e+01    9.5976429e-01    2.6054139e-01    4.0586510e+02    2.4145292e+02    4.9635754e+03    3.2415463e+03    2.3705983e-04    1.0332213e-04    4.3551034e-04    1.6103343e-04    7.9080484e-01    1.2029368e-01    1.1170656e+02    4.8776887e+01    4.2140435e-03    1.8286958e-03
  -1.9182516e+01    9.5610532e-01    2.6024653e-01    4.0437869e+02    2.3437421e+02    4.9769709e+03    3.2043889e+03    2.3521810e-04    1.0328397e-04    4.3249482e-04    1.6102879e-04    7.8926258e-01    1.2028352e-01    1.1121524e+02    4.8920820e+01    4.1996024e-03    1.8358958e-03
  -1.9069931e+01    9.5244717e-01    2.6000085e-01    4.0282382e+02    2.2817676e+02    4.9875297e+03    3.1689070e+03    2.3348275e-04    1.0318254e-04    4.2971028e-04    1.6091044e-04    7.8771323e-01    1.2030235e-01    1.1076999e+02    4.9035065e+01    4.1868541e-03    1.8419947e-03
  -1.8957347e+01    9.4879615e-01    2.5979160e-01    4.0115926e+02    2.2207150e+02    4.9962080e+03    3.1332733e+03    2.3182647e-04    1.0303973e-04    4.2709032e-04    1.6073127e-04    7.8616036e-01    1.2034392e-01    1.1035806e+02    4.9129559e+01    4.1753203e-03    1.8473598e-03
  -1.8844762e+01    9.4517678e-01    2.5961231e-01    3.9926791e+02    2.1612329e+02    5.0003178e+03    3.0945287e+03    2.3026744e-04    1.0282604e-04    4.2467468e-04    1.6040496e-04    7.8461492e-01    1.2040468e-01    1.0998874e+02    4.9190341e+01    4.1653545e-03    1.8514737e-03
  -1.8766579e+01    9.4266580e-01    2.5949964e-01    3.9806227e+02    2.1222364e+02    5.0046280e+03    3.0711440e+03    2.2919871e-04    1.0268390e-04    4.2302568e-04    1.6020838e-04    7.8353958e-01    1.2045574e-01    1.0973672e+02    4.9236044e+01    4.1585857e-03    1.8544668e-03
  -1.8668849e+01    9.3951337e-01    2.5934376e-01    4.0491810e+02    2.2292432e+02    5.1233757e+03    3.2206026e+03    2.2696007e-04    1.0378511e-04    4.1907620e-04    1.6297629e-04    7.8218805e-01    1.2051600e-01    1.0897894e+02    4.9919350e+01    4.1335012e-03    1.8816453e-03
  -1.8546687e+01    9.3546914e-01    2.5925489e-01    4.0261866e+02    2.1596656e+02    5.1260719e+03    3.1740777e+03    2.2520902e-04    1.0350390e-04    4.1634884e-04    1.6252467e-04    7.8044221e-01    1.2064850e-01    1.0853694e+02    4.9965571e+01    4.1210398e-03    1.8853958e-03
  -1.8500000e+01    9.3394170e-01    2.5921808e-01    4.0178902e+02    2.1360541e+02    5.1268535e+03    3.1573261e+03    2.2457365e-04    1.0340377e-04    4.1537677e-04    1.6236880e-04    7.7978145e-01    1.2070085e-01    1.0838250e+02    4.9984053e+01    4.1167997e-03    1.8868390e-03
  -1.8377838e+01    9.2990624e-01    2.5915251e-01    3.9969883e+02    2.0756233e+02    5.1316810e+03    3.1191795e+03    2.2292299e-04    1.0313381e-04    4.1285587e-04    1.6198642e-04    7.7803059e-01    1.2085486e-01    1.0798143e+02    5.0033472e+01    4.1058300e-03    1.8907024e-03
  -1.8280108e+01    9.2669088e-01    2.5910313e-01    3.9796624e+02    2.0306935e+02    5.1329740e+03    3.0876203e+03    2.2166329e-04    1.0289011e-04    4.1097413e-04    1.6161721e-04    7.7663127e-01    1.2098673e-01    1.0768630e+02    5.0057124e+01    4.0979917e-03    1.8931848e-03
  -1.8157946e+01    9.2267732e-01    2.5905698e-01    3.9643764e+02    1.9872512e+02    5.1448926e+03    3.0642642e+03    2.2004743e-04    1.0268254e-04    4.0850865e-04    1.6142250e-04    7.7487915e-01    1.2116317e-01    1.0729243e+02    5.0136643e+01    4.0872464e-03    1.8981768e-03
  -1.8060217e+01    9.1949045e-01    2.5904043e-01    3.9474612e+02    1.9447634e+02    5.1464292e+03    3.0345416e+03    2.1884349e-04    1.0243334e-04    4.0672989e-04    1.6106070e-04    7.7348254e-01    1.2131939e-01    1.0701766e+02    5.0156428e+01    4.0801319e-03    1.9005122e-03
  -1.7938055e+01    9.1551416e-01    2.5902146e-01    3.9277346e+02    1.8974815e+02    5.1498505e+03    3.0025116e+03    2.1735597e-04    1.0211488e-04    4.0454504e-04    1.6061280e-04    7.7173579e-01    1.2151806e-01    1.0667932e+02    5.0179337e+01    4.0714151e-03    1.9033810e-03
  -1.7840325e+01    9.1235718e-01    2.5899796e-01    3.9109077e+02    1.8576801e+02    5.1506695e+03    2.9740429e+03    2.1620725e-04    1.0184499e-04    4.0287820e-04    1.6022374e-04    7.7034582e-01    1.2167756e-01    1.0642539e+02    5.0187958e+01    4.0650432e-03    1.9052935e-03
  -1.7718163e+01    9.0840904e-01    2.5897408e-01    3.8901684e+02    1.8111946e+02    5.1517159e+03    2.9405408e+03    2.1478869e-04    1.0148827e-04    4.0083488e-04    1.5970742e-04    7.6860312e-01    1.2188218e-01    1.0611348e+02    5.0190517e+01    4.0572755e-03    1.9073942e-03
  -1.7620434e+01    9.0527764e-01    2.5896174e-01    3.8743270e+02    1.7755131e+02    5.1531372e+03    2.9151468e+03    2.1366990e-04    1.0120819e-04    3.9922933e-04    1.5931233e-04    7.6721728e-01    1.2204948e-01    1.0586827e+02    5.0192909e+01    4.0511934e-03    1.9090682e-03
  -1.7498272e+01    9.0143195e-01    2.5915415e-01    3.8559680e+02    1.7356963e+02    5.1562308e+03    2.8863534e+03    2.1227782e-04    1.0085184e-04    3.9722692e-04    1.5882320e-04    7.6550264e-01    1.2231248e-01    1.0556197e+02    5.0194166e+01    4.0435870e-03    1.9111152e-03
  -1.7303330e+01    8.9558388e-01    2.6141432e-01    3.8335751e+02    1.8608647e+02    5.1593351e+03    2.8428390e+03    2.1010454e-04    1.0023169e-04    3.9414164e-04    1.5796917e-04    7.6283596e-01    1.2303343e-01    1.0508739e+02    5.0164617e+01    4.0319138e-03    1.9131710e-03
  -1.7207403e+01    8.9284525e-01    2.6422199e-01    3.8335974e+02    2.5131952e+02    5.1631146e+03    2.8367797e+03    2.0903481e-04    9.9922405e-05    3.9263355e-04    1.5756084e-04    7.6155110e-01    1.2357217e-01    1.0484952e+02    5.0146726e+01    4.0259784e-03    1.9140602e-03
  -1.7111501e+01    8.9011399e-01    2.6709488e-01    3.8398883e+02    3.5984326e+02    5.1676101e+03    2.8483700e+03    2.0797541e-04    9.9608736e-05    3.9114889e-04    1.5714380e-04    7.6026864e-01    1.2410047e-01    1.0461417e+02    5.0125859e+01    4.0201177e-03    1.9148322e-03
  -1.7014184e+01    8.8730958e-01    2.6936386e-01    3.8467058e+02    4.5304373e+02    5.1728491e+03    2.8706684e+03    2.0690957e-04    9.9288884e-05    3.8966252e-04    1.5671732e-04    7.5896067e-01    1.2457294e-01    1.0437751e+02    5.0103594e+01    4.0142331e-03    1.9155706e-03
  -1.7000000e+01    8.8690014e-01    2.6969868e-01    3.8473868e+02    4.6582012e+02    5.1728316e+03    2.8728445e+03    2.0676119e-04    9.9242087e-05    3.8946105e-04    1.5664724e-04    7.5876997e-01    1.2463908e-01    1.0434641e+02    5.0099289e+01    4.0134944e-03    1.9156360e-03
  -1.6899511e+01    8.8400899e-01    2.7152837e-01    3.9101688e+02    5.3895706e+02    5.2649116e+03    3.0398348e+03    2.0506028e-04    9.9716569e-05    3.8659758e-04    1.5819911e-04    7.5742648e-01    1.2507778e-01    1.0379033e+02    5.0492319e+01    3.9955379e-03    1.9321724e-03
  -1.6795747e+01    8.8092494e-01    2.7258287e-01    3.9075154e+02    5.6211682e+02    5.2688214e+03    3.0448831e+03    2.0388832e-04    9.9374456e-05    3.8493228e-04    1.5773984e-04    7.5600513e-01    1.2545730e-01    1.0351350e+02    5.0469080e+01    3.9882651e-03    1.9329708e-03
  -1.6687142e+01    8.7766833e-01    2.7317210e-01    3.8999440e+02    5.6131078e+02    5.2725947e+03    3.0392113e+03    2.0268592e-04    9.9017803e-05    3.8323503e-04    1.5726869e-04    7.5451131e-01    1.2579708e-01    1.0323290e+02    5.0444855e+01    3.9809804e-03    1.9338150e-03
  -1.6588095e+01    8.7469111e-01    2.7350204e-01    3.8899440e+02    5.5223734e+02    5.2739103e+03    3.0249640e+03    2.0162361e-04    9.8681614e-05    3.8175853e-04    1.5680818e-04    7.5314758e-01    1.2607984e-01    1.0299087e+02    5.0414036e+01    3.9748367e-03    1.9342328e-03
  -1.6467915e+01    8.7107808e-01    2.7363413e-01    3.8767656e+02    5.3328213e+02    5.2761072e+03    3.0063493e+03    2.0034581e-04    9.8266441e-05    3.7999052e-04    1.5625025e-04    7.5149312e-01    1.2639940e-01    1.0269996e+02    5.0374492e+01    3.9674780e-03    1.9346834e-03
  -1.6342176e+01    8.6727318e-01    2.7361941e-01    3.8656871e+02    5.1145294e+02    5.2860384e+03    2.9944412e+03    1.9898176e-04    9.7917613e-05    3.7805512e-04    1.5588017e-04    7.4975215e-01    1.2670371e-01    1.0237433e+02    5.0371006e+01    3.9589144e-03    1.9365272e-03
  -1.6241584e+01    8.6423913e-01    2.7363780e-01    3.8532721e+02    4.9713866e+02    5.2872042e+03    2.9755518e+03    1.9794885e-04    9.7578116e-05    3.7664175e-04    1.5542269e-04    7.4835985e-01    1.2695260e-01    1.0214175e+02    5.0336517e+01    3.9531052e-03    1.9368096e-03
  -1.6161110e+01    8.6182276e-01    2.7362897e-01    3.8430531e+02    4.8552251e+02    5.2883323e+03    2.9591452e+03    1.9713116e-04    9.7308264e-05    3.7552278e-04    1.5506728e-04    7.4725026e-01    1.2714384e-01    1.0195827e+02    5.0309521e+01    3.9485386e-03    1.9370584e-03
  -1.6060519e+01    8.5880883e-01    2.7356187e-01    3.8296511e+02    4.7030008e+02    5.2892826e+03    2.9377005e+03    1.9611894e-04    9.6958573e-05    3.7414391e-04    1.5460208e-04    7.4586522e-01    1.2737462e-01    1.0173179e+02    5.0269441e+01    3.9429303e-03    1.9371301e-03
  -1.5980045e+01    8.5640425e-01    2.7350845e-01    3.8182447e+02    4.5900640e+02    5.2890484e+03    2.9180904e+03    1.9532379e-04    9.6672759e-05    3.7306894e-04    1.5421593e-04    7.4475923e-01    1.2755337e-01    1.0155648e+02    5.0233556e+01    3.9386552e-03    1.9370426e-03
  -1.5835193e+01    8.5208803e-01    2.7338490e-01    3.7979437e+02    4.3936806e+02    5.2893559e+03    2.8838828e+03    1.9390603e-04    9.6163920e-05    3.7115694e-04    1.5353806e-04    7.4277171e-01    1.2786271e-01    1.0124334e+02    5.0170422e+01    3.9310267e-03    1.9369337e-03
  -1.5770814e+01    8.5017720e-01    2.7332196e-01    3.7890856e+02    4.3110469e+02    5.2898484e+03    2.8690704e+03    1.9328057e-04    9.5942078e-05    3.7031310e-04    1.5324874e-04    7.4189067e-01    1.2799621e-01    1.0110489e+02    5.0144086e+01    3.9276533e-03    1.9369498e-03
  -1.5690341e+01    8.4779500e-01    2.7322493e-01    3.7783223e+02    4.2153211e+02    5.2908084e+03    2.8515542e+03    1.9249621e-04    9.5659224e-05    3.6925306e-04    1.5288529e-04    7.4079128e-01    1.2815986e-01    1.0092914e+02    5.0108258e+01    3.9233284e-03    1.9368588e-03
  -1.5589749e+01    8.4480544e-01    2.7309466e-01    3.7646574e+02    4.1019438e+02    5.2912680e+03    2.8303714e+03    1.9153525e-04    9.5305906e-05    3.6797019e-04    1.5242006e-04    7.3941047e-01    1.2835801e-01    1.0071679e+02    5.0061918e+01    3.9181869e-03    1.9366720e-03
  -1.5464009e+01    8.4105444e-01    2.7288184e-01    3.7473204e+02    3.9657736e+02    5.2916544e+03    2.8042773e+03    1.9034456e-04    9.4862072e-05    3.6638951e-04    1.5183554e-04    7.3767710e-01    1.2859023e-01    1.0045285e+02    5.0001451e+01    3.9117931e-03    1.9363310e-03
  -1.5306834e+01    8.3634847e-01    2.7252655e-01    3.7244283e+02    3.8040687e+02    5.2907202e+03    2.7701579e+03    1.8887886e-04    9.4292169e-05    3.6446110e-04    1.5107497e-04    7.3550144e-01    1.2885370e-01    1.0012904e+02    4.9915375e+01    3.9039962e-03    1.9354792e-03
  -1.5181094e+01    8.3259224e-01    2.7219752e-01    3.7052673e+02    3.6855622e+02    5.2889558e+03    2.7405741e+03    1.8772800e-04    9.3835161e-05    3.6295797e-04    1.5045859e-04    7.3376408e-01    1.2904174e-01    9.9877581e+01    4.9845731e+01    3.8980166e-03    1.9347755e-03
  -1.5024116e+01    8.2789578e-01    2.7172191e-01    3.7334709e+02    3.5819933e+02    5.3741143e+03    2.8374362e+03    1.8570069e-04    9.4028902e-05    3.5971182e-04    1.5164282e-04    7.3159299e-01    1.2923705e-01    9.9235518e+01    5.0171730e+01    3.8778369e-03    1.9497325e-03
  -1.4898532e+01    8.2413747e-01    2.7135588e-01    3.7128121e+02    3.4698704e+02    5.3705266e+03    2.8021757e+03    1.8452951e-04    9.3566180e-05    3.5815258e-04    1.5099931e-04    7.2984749e-01    1.2941260e-01    9.8962267e+01    5.0096937e+01    3.8709302e-03    1.9488130e-03
  -1.4798066e+01    8.2116428e-01    2.7113416e-01    3.6977209e+02    3.4012084e+02    5.3684676e+03    2.7779368e+03    1.8360894e-04    9.3204951e-05    3.5693583e-04    1.5050784e-04    7.2846193e-01    1.2956105e-01    9.8748975e+01    5.0040060e+01    3.8655862e-03    1.9481796e-03
  -1.4674317e+01    8.1750224e-01    2.7085509e-01    3.6801676e+02    3.3221485e+02    5.3679497e+03    2.7519512e+03    1.8248585e-04    9.2782348e-05    3.5544874e-04    1.4996441e-04    7.2675267e-01    1.2973837e-01    9.8487576e+01    4.9979950e+01    3.8590310e-03    1.9477656e-03
  -1.4575318e+01    8.1458304e-01    2.7064071e-01    3.6657920e+02    3.2642509e+02    5.3662361e+03    2.7307260e+03    1.8160900e-04    9.2436108e-05    3.5430667e-04    1.4950215e-04    7.2538733e-01    1.2987911e-01    9.8287523e+01    4.9926524e+01    3.8541176e-03    1.9472280e-03
  -1.4451725e+01    8.1093650e-01    2.7029301e-01    3.6473170e+02    3.1881112e+02    5.3634962e+03    2.7037694e+03    1.8052846e-04    9.1977667e-05    3.5291269e-04    1.4889622e-04    7.2368269e-01    1.3002960e-01    9.8041593e+01    4.9843884e+01    3.8481089e-03    1.9459254e-03
  -1.4352851e+01    8.0802236e-01    2.7003459e-01    3.6362209e+02    3.1317749e+02    5.3686965e+03    2.6920477e+03    1.7962604e-04    9.1692606e-05    3.5168406e-04    1.4860866e-04    7.2231680e-01    1.3015379e-01    9.7820849e+01    4.9822097e+01    3.8423460e-03    1.9465864e-03
  -1.4229259e+01    8.0439719e-01    2.6972112e-01    3.6189091e+02    3.0626089e+02    5.3676488e+03    2.6692630e+03    1.7856238e-04    9.1268795e-05    3.5030905e-04    1.4806413e-04    7.2061317e-01    1.3031289e-01    9.7576324e+01    4.9754962e+01    3.8363342e-03    1.9458506e-03
  -1.4088342e+01    8.0027575e-01    2.6932413e-01    3.5985126e+02    2.9843941e+02    5.3658966e+03    2.6418274e+03    1.7736978e-04    9.0783311e-05    3.4877385e-04    1.4744509e-04    7.1867447e-01    1.3047672e-01    9.7303690e+01    4.9675629e+01    3.8296887e-03    1.9448993e-03
  -1.3975608e+01    7.9698476e-01    2.6900261e-01    3.5808983e+02    2.9257008e+02    5.3618795e+03    2.6166219e+03    1.7644462e-04    9.0377325e-05    3.4760776e-04    1.4689861e-04    7.1712382e-01    1.3060092e-01    9.7098268e+01    4.9601720e+01    3.8248392e-03    1.9437373e-03
  -1.3834872e+01    7.9287249e-01    2.6858684e-01    3.5598594e+02    2.8563974e+02    5.3585386e+03    2.5892313e+03    1.7529618e-04    8.9886867e-05    3.4616031e-04    1.4626228e-04    7.1518350e-01    1.3074486e-01    9.6839849e+01    4.9514691e+01    3.8186723e-03    1.9424520e-03
  -1.3722283e+01    7.8958808e-01    2.6820263e-01    3.5425520e+02    2.7971208e+02    5.3555680e+03    2.5663354e+03    1.7438905e-04    8.9495827e-05    3.4502019e-04    1.4575404e-04    7.1363304e-01    1.3084319e-01    9.6636556e+01    4.9446049e+01    3.8138538e-03    1.9414650e-03
  -1.3581745e+01    7.8547562e-01    2.6767400e-01    3.5213561e+02    2.7239019e+02    5.3529203e+03    2.5406610e+03    1.7326378e-04    8.9018943e-05    3.4360763e-04    1.4515197e-04    7.1168952e-01    1.3095204e-01    9.6381639e+01    4.9364001e+01    3.8077495e-03    1.9403274e-03
  -1.3469314e+01    7.8218593e-01    2.6717767e-01    3.5033948e+02    2.6618463e+02    5.3491449e+03    2.5179989e+03    1.7238189e-04    8.8626885e-05    3.4251642e-04    1.4463529e-04    7.1013425e-01    1.3102150e-01    9.6186082e+01    4.9294587e+01    3.8031315e-03    1.9392200e-03
  -1.3328977e+01    7.7807006e-01    2.6647303e-01    3.4808579e+02    2.5777722e+02    5.3447113e+03    2.4907841e+03    1.7129174e-04    8.8144110e-05    3.4117373e-04    1.4400865e-04    7.0818698e-01    1.3108998e-01    9.5943614e+01    4.9209612e+01    3.7973518e-03    1.9378092e-03
  -1.3216707e+01    7.7478993e-01    2.6589872e-01    3.4633727e+02    2.5142912e+02    5.3419349e+03    2.4706930e+03    1.7042296e-04    8.7765738e-05    3.4009998e-04    1.4352502e-04    7.0663254e-01    1.3113759e-01    9.5748372e+01    4.9145333e+01    3.7926435e-03    1.9368239e-03
  -1.3076564e+01    7.7069542e-01    2.6520701e-01    3.4406391e+02    2.4427852e+02    5.3360774e+03    2.4432005e+03    1.6936846e-04    8.7282630e-05    3.3882638e-04    1.4288997e-04    7.0468740e-01    1.3119685e-01    9.5515980e+01    4.9053928e+01    3.7871653e-03    1.9351272e-03
  -1.2964449e+01    7.6743987e-01    2.6465430e-01    3.4226324e+02    2.3875210e+02    5.3314712e+03    2.4217950e+03    1.6853515e-04    8.6899179e-05    3.3782244e-04    1.4238559e-04    7.0313772e-01    1.3123992e-01    9.5333203e+01    4.8982273e+01    3.7828721e-03    1.9338430e-03
  -1.2824497e+01    7.6338312e-01    2.6393152e-01    3.4515539e+02    2.3604077e+02    5.4194405e+03    2.5374551e+03    1.6684851e-04    8.7192749e-05    3.3500546e-04    1.4380346e-04    7.0120654e-01    1.3126865e-01    9.4726362e+01    4.9338579e+01    3.7626266e-03    1.9496145e-03
  -1.2796507e+01    7.6257919e-01    2.6377049e-01    3.4463168e+02    2.3432631e+02    5.4167596e+03    2.5290819e+03    1.6664035e-04    8.7087199e-05    3.3475489e-04    1.4364103e-04    7.0082312e-01    1.3127482e-01    9.4679537e+01    4.9315452e+01    3.7614919e-03    1.9491007e-03
  -1.2663116e+01    7.5875160e-01    2.6305466e-01    3.4253600e+02    2.2742318e+02    5.4119486e+03    2.5022682e+03    1.6561987e-04    8.6641970e-05    3.3347356e-04    1.4305282e-04    6.9899223e-01    1.3131743e-01    9.4433959e+01    4.9234557e+01    3.7552049e-03    1.9477290e-03
  -1.2594781e+01    7.5679634e-01    2.6268630e-01    3.4152668e+02    2.2434215e+02    5.4104152e+03    2.4908345e+03    1.6510111e-04    8.6424195e-05    3.3282255e-04    1.4277931e-04    6.9805618e-01    1.3133339e-01    9.4308014e+01    4.9196652e+01    3.7519643e-03    1.9471470e-03
  -1.2402587e+01    7.5129035e-01    2.6156024e-01    3.3855435e+02    2.1502778e+02    5.4040759e+03    2.4561250e+03    1.6367357e-04    8.5799043e-05    3.3105867e-04    1.4198316e-04    6.9541596e-01    1.3136546e-01    9.3965523e+01    4.9081768e+01    3.7432784e-03    1.9451969e-03
  -1.2269119e+01    7.4745340e-01    2.6076937e-01    3.3644397e+02    2.0874009e+02    5.3987475e+03    2.4324523e+03    1.6270737e-04    8.5364995e-05    3.2988930e-04    1.4142514e-04    6.9357151e-01    1.3138050e-01    9.3736294e+01    4.8999510e+01    3.7375479e-03    1.9437407e-03
  -1.2162345e+01    7.4439072e-01    2.6012258e-01    3.3474521e+02    2.0395551e+02    5.3940797e+03    2.4136167e+03    1.6194665e-04    8.5018217e-05    3.2897726e-04    1.4097376e-04    6.9209719e-01    1.3138475e-01    9.3556801e+01    4.8933065e+01    3.7331025e-03    1.9425561e-03
  -1.2028877e+01    7.4056420e-01    2.5931347e-01    3.3296954e+02    1.9856661e+02    5.3961145e+03    2.4005269e+03    1.6095719e-04    8.4655422e-05    3.2771447e-04    1.4061216e-04    6.9025183e-01    1.3138445e-01    9.3304203e+01    4.8888310e+01    3.7264133e-03    1.9425473e-03
  -1.1958493e+01    7.3857812e-01    2.5893165e-01    3.3187153e+02    1.9607056e+02    5.3924596e+03    2.3876085e+03    1.6046861e-04    8.4425649e-05    3.2713437e-04    1.4030641e-04    6.8929008e-01    1.3139480e-01    9.3189294e+01    4.8843233e+01    3.7236110e-03    1.9417118e-03
  -1.1893576e+01    7.3688098e-01    2.5921325e-01    3.3132517e+02    1.9954199e+02    5.3918221e+03    2.3829090e+03    1.6000711e-04    8.4223050e-05    3.2656653e-04    1.4005832e-04    6.8844495e-01    1.3152010e-01    9.3076118e+01    4.8808986e+01    3.7207818e-03    1.9412225e-03
  -1.1758243e+01    7.3338344e-01    2.5953802e-01    3.3023820e+02    2.0754195e+02    5.3912082e+03    2.3741624e+03    1.5904810e-04    8.3808069e-05    3.2537002e-04    1.3955873e-04    6.8670426e-01    1.3175567e-01    9.2837925e+01    4.8742459e+01    3.7148325e-03    1.9403676e-03
  -1.1681681e+01    7.3165260e-01    2.6056480e-01    3.3039944e+02    2.2286763e+02    5.3941164e+03    2.3805214e+03    1.5848543e-04    8.3572103e-05    3.2463412e-04    1.3928118e-04    6.8580259e-01    1.3207271e-01    9.2691594e+01    4.8709119e+01    3.7110790e-03    1.9400445e-03
  -1.1565297e+01    7.2949585e-01    2.6371245e-01    3.3205512e+02    2.6900632e+02    5.4024451e+03    2.4114430e+03    1.5759898e-04    8.3182893e-05    3.2341432e-04    1.3879215e-04    6.8459362e-01    1.3289899e-01    9.2453942e+01    4.8649832e+01    3.7048622e-03    1.9392228e-03
  -1.1467703e+01    7.2767946e-01    2.6537433e-01    3.3314469e+02    2.9217865e+02    5.4110201e+03    2.4348038e+03    1.5683619e-04    8.2861206e-05    3.2232659e-04    1.3838162e-04    6.8359714e-01    1.3347131e-01    9.2243029e+01    4.8604957e+01    3.6992422e-03    1.9387044e-03
  -1.1374157e+01    7.2566655e-01    2.6592361e-01    3.3314117e+02    3.0229822e+02    5.4149281e+03    2.4393027e+03    1.5613999e-04    8.2565497e-05    3.2136253e-04    1.3799640e-04    6.8255160e-01    1.3379468e-01    9.2056144e+01    4.8562135e+01    3.6944073e-03    1.9381476e-03
  -1.1255913e+01    7.2284374e-01    2.6553046e-01    3.3208705e+02    2.9496045e+02    5.4169584e+03    2.4262483e+03    1.5527668e-04    8.2201838e-05    3.2019290e-04    1.3753025e-04    6.8113287e-01    1.3399191e-01    9.1821908e+01    4.8507808e+01    3.6883301e-03    1.9373703e-03
  -1.1194489e+01    7.2137347e-01    2.6531585e-01    3.3153060e+02    2.8982398e+02    5.4192016e+03    2.4189944e+03    1.5481866e-04    8.2019576e-05    3.1955850e-04    1.3730948e-04    6.8039381e-01    1.3408918e-01    9.1693866e+01    4.8485802e+01    3.6849271e-03    1.9372228e-03
  -1.1081047e+01    7.1837900e-01    2.6407665e-01    3.2947970e+02    2.7159003e+02    5.4154284e+03    2.3876191e+03    1.5403472e-04    8.1665981e-05    3.1855064e-04    1.3682815e-04    6.7892917e-01    1.3406909e-01    9.1488373e+01    4.8429215e+01    3.6797974e-03    1.9363100e-03
  -1.0968592e+01    7.1548454e-01    2.6329225e-01    3.2774477e+02    2.5827453e+02    5.4129483e+03    2.3625874e+03    1.5326528e-04    8.1323119e-05    3.1755893e-04    1.3636696e-04    6.7749699e-01    1.3411758e-01    9.1286580e+01    4.8379436e+01    3.6747948e-03    1.9356712e-03
  -1.0899376e+01    7.1363829e-01    2.6260393e-01    3.2651928e+02    2.4902140e+02    5.4108118e+03    2.3458308e+03    1.5280309e-04    8.1117464e-05    3.1697524e-04    1.3609476e-04    6.7659253e-01    1.3409478e-01    9.1166087e+01    4.8349267e+01    3.6718384e-03    1.9352855e-03
  -1.0749862e+01    7.0986952e-01    2.6184623e-01    3.2436348e+02    2.3658931e+02    5.4063250e+03    2.3160378e+03    1.5182023e-04    8.0659816e-05    3.1572749e-04    1.3546555e-04    6.7471169e-01    1.3420314e-01    9.0914790e+01    4.8279565e+01    3.6658260e-03    1.9343145e-03
  -1.0661650e+01    7.0774581e-01    2.6168096e-01    3.2339952e+02    2.3212892e+02    5.4059659e+03    2.3047021e+03    1.5123461e-04    8.0399693e-05    3.1496495e-04    1.3512019e-04    6.7363640e-01    1.3433000e-01    9.0761714e+01    4.8245750e+01    3.6620997e-03    1.9340452e-03
  -1.0563708e+01    7.0530454e-01    2.6131101e-01    3.2205844e+02    2.2645912e+02    5.4024583e+03    2.2875211e+03    1.5061338e-04    8.0101912e-05    3.1419367e-04    1.3470711e-04    6.7241065e-01    1.3441336e-01    9.0604962e+01    4.8197761e+01    3.6584345e-03    1.9333086e-03
  -1.0462299e+01    7.0283169e-01    2.6114894e-01    3.2085346e+02    2.2252748e+02    5.4000979e+03    2.2727930e+03    1.4996556e-04    7.9797005e-05    3.1337795e-04    1.3429459e-04    6.7115715e-01    1.3454569e-01    9.0437821e+01    4.8149926e+01    3.6544366e-03    1.9326333e-03
  -1.0375967e+01    7.0054993e-01    2.6056374e-01    3.1949543e+02    2.1739412e+02    5.3962732e+03    2.2578559e+03    1.4943216e-04    7.9543542e-05    3.1274181e-04    1.3395394e-04    6.7002408e-01    1.3454000e-01    9.0301869e+01    4.8106256e+01    3.6512100e-03    1.9319186e-03
  -1.0281628e+01    6.9788827e-01    2.5954275e-01    3.1783501e+02    2.1108391e+02    5.3923365e+03    2.2429796e+03    1.4885360e-04    7.9284607e-05    3.1207109e-04    1.3363230e-04    6.6872151e-01    1.3442616e-01    9.0150290e+01    4.8061377e+01    3.6474613e-03    1.9312250e-03
  -1.0173267e+01    6.9472263e-01    2.5811703e-01    3.2087769e+02    2.0697910e+02    5.4875627e+03    2.3647362e+03    1.4745068e-04    7.9748016e-05    3.0947218e-04    1.3535578e-04    6.6718597e-01    1.3420621e-01    8.9514941e+01    4.8479403e+01    3.6246718e-03    1.9491495e-03
  -1.0051177e+01    6.9104311e-01    2.5634013e-01    3.1833013e+02    1.9811573e+02    5.4788390e+03    2.3402222e+03    1.4670124e-04    7.9396654e-05    3.0863332e-04    1.3490392e-04    6.6540184e-01    1.3392460e-01    8.9307011e+01    4.8401545e+01    3.6191374e-03    1.9474791e-03
  -9.9808389e+00    6.8890692e-01    2.5526261e-01    3.1684636e+02    1.9312869e+02    5.4735567e+03    2.3264347e+03    1.4627593e-04    7.9190035e-05    3.0816830e-04    1.3464114e-04    6.6436771e-01    1.3374165e-01    8.9189262e+01    4.8352128e+01    3.6159968e-03    1.9463353e-03
  -9.8542307e+00    6.8506503e-01    2.5332676e-01    3.1421302e+02    1.8465652e+02    5.4642558e+03    2.3036217e+03    1.4552484e-04    7.8832240e-05    3.0735979e-04    1.3419519e-04    6.6250479e-01    1.3340698e-01    8.8983077e+01    4.8269847e+01    3.6105372e-03    1.9445448e-03
  -9.7979604e+00    6.8337596e-01    2.5250467e-01    3.1309712e+02    1.8121022e+02    5.4606880e+03    2.2945319e+03    1.4519169e-04    7.8677369e-05    3.0699745e-04    1.3401017e-04    6.6168288e-01    1.3326565e-01    8.8891212e+01    4.8235686e+01    3.6080947e-03    1.9438497e-03
  -9.6397002e+00    6.7862247e-01    2.5024592e-01    3.0993533e+02    1.7255038e+02    5.4491179e+03    2.2687906e+03    1.4428145e-04    7.8237023e-05    3.0604405e-04    1.3348487e-04    6.5936428e-01    1.3286729e-01    8.8643116e+01    4.8130953e+01    3.6015364e-03    1.9415218e-03
  -9.5693623e+00    6.7652479e-01    2.4927052e-01    3.0852253e+02    1.6886162e+02    5.4431906e+03    2.2568124e+03    1.4388603e-04    7.8036788e-05    3.0564131e-04    1.3323428e-04    6.5833767e-01    1.3269527e-01    8.8537624e+01    4.8081897e+01    3.5988070e-03    1.9403993e-03
  -9.4814400e+00    6.7390667e-01    2.4810027e-01    3.0685235e+02    1.6476514e+02    5.4372941e+03    2.2448481e+03    1.4338862e-04    7.7800006e-05    3.0512768e-04    1.3296181e-04    6.5705280e-01    1.3248673e-01    8.8400983e+01    4.8026710e+01    3.5951733e-03    1.9392211e-03
  -9.3231798e+00    6.6919579e-01    2.4606061e-01    3.0376321e+02    1.5777097e+02    5.4245292e+03    2.2205356e+03    1.4251693e-04    7.7367425e-05    3.0425759e-04    1.3244874e-04    6.5473277e-01    1.3211934e-01    8.8164546e+01    4.7919375e+01    3.5889654e-03    1.9367615e-03
  -9.2528419e+00    6.6709781e-01    2.4517000e-01    3.0271136e+02    1.5510733e+02    5.4264387e+03    2.2190959e+03    1.4208061e-04    7.7237177e-05    3.0372651e-04    1.3239944e-04    6.5369665e-01    1.3195667e-01    8.8026192e+01    4.7909490e+01    3.5848505e-03    1.9371737e-03
  -9.1965716e+00    6.6542986e-01    2.4447597e-01    3.0161001e+02    1.5283833e+02    5.4215045e+03    2.2100016e+03    1.4177764e-04    7.7084153e-05    3.0343114e-04    1.3221822e-04    6.5287071e-01    1.3183224e-01    8.7943727e+01    4.7869680e+01    3.5826813e-03    1.9362182e-03
  -9.0383114e+00    6.6073836e-01    2.4258876e-01    2.9866317e+02    1.4736979e+02    5.4097637e+03    2.1901236e+03    1.4092699e-04    7.6673520e-05    3.0260373e-04    1.3177421e-04    6.5054065e-01    1.3148806e-01    8.7705222e+01    4.7764389e+01    3.5762296e-03    1.9337460e-03
  -8.9679735e+00    6.5866178e-01    2.4175744e-01    2.9737337e+02    1.4492889e+02    5.4048772e+03    2.1818431e+03    1.4054952e-04    7.6495039e-05    3.0223404e-04    1.3158350e-04    6.4950706e-01    1.3133329e-01    8.7598411e+01    4.7720382e+01    3.5733266e-03    1.9327707e-03
  -8.8800511e+00    6.5606487e-01    2.4074789e-01    2.9574288e+02    1.4216389e+02    5.3982604e+03    2.1710661e+03    1.4008673e-04    7.6271533e-05    3.0179163e-04    1.3134864e-04    6.4821092e-01    1.3114568e-01    8.7467864e+01    4.7662491e+01    3.5697838e-03    1.9314108e-03
  -8.7217909e+00    6.5141047e-01    2.3897303e-01    2.9278162e+02    1.3737922e+02    5.3850454e+03    2.1504519e+03    1.3927130e-04    7.5867904e-05    3.0103435e-04    1.3091154e-04    6.4588029e-01    1.3081397e-01    8.7239613e+01    4.7555463e+01    3.5636412e-03    1.9288407e-03
  -8.6514530e+00    6.4935237e-01    2.3819852e-01    2.9141872e+02    1.3522941e+02    5.3780303e+03    2.1394495e+03    1.3891964e-04    7.5683503e-05    3.0072080e-04    1.3069836e-04    6.4484660e-01    1.3066924e-01    8.7143643e+01    4.7504487e+01    3.5611228e-03    1.9275672e-03
  -8.5951827e+00    6.4771010e-01    2.3758473e-01    2.9035925e+02    1.3362126e+02    5.3728922e+03    2.1315091e+03    1.3863606e-04    7.5539076e-05    3.0046331e-04    1.3053737e-04    6.4402052e-01    1.3055384e-01    8.7064560e+01    4.7464809e+01    3.5590057e-03    1.9265831e-03
  -8.4369225e+00    6.4308422e-01    2.3590935e-01    2.8744717e+02    1.2959819e+02    5.3595185e+03    2.1128030e+03    1.3784510e-04    7.5147354e-05    2.9975416e-04    1.3012915e-04    6.4168600e-01    1.3023784e-01    8.6840226e+01    4.7358814e+01    3.5529069e-03    1.9240057e-03
  -8.3665846e+00    6.4104023e-01    2.3517558e-01    2.8613773e+02    1.2781275e+02    5.3529308e+03    2.1033706e+03    1.3749846e-04    7.4969865e-05    2.9944944e-04    1.2993418e-04    6.4065160e-01    1.3009874e-01    8.6742472e+01    4.7309504e+01    3.5502653e-03    1.9227752e-03
  -8.2786623e+00    6.3848053e-01    2.3427042e-01    2.8453915e+02    1.2574559e+02    5.3457261e+03    2.0935973e+03    1.3706506e-04    7.4758177e-05    2.9906439e-04    1.2972342e-04    6.3935376e-01    1.2992483e-01    8.6617693e+01    4.7252643e+01    3.5468345e-03    1.9214119e-03
  -8.1204021e+00    6.3388768e-01    2.3266904e-01    2.8165169e+02    1.2210741e+02    5.3320790e+03    2.0751972e+03    1.3629495e-04    7.4379661e-05    2.9839124e-04    1.2934085e-04    6.3701757e-01    1.2961639e-01    8.6394983e+01    4.7149686e+01    3.5407001e-03    1.9189220e-03
  -8.0500642e+00    6.3185179e-01    2.3196642e-01    2.8041034e+02    1.2052226e+02    5.3270386e+03    2.0684140e+03    1.3594894e-04    7.4221033e-05    2.9807721e-04    1.2919626e-04    6.3597912e-01    1.2948006e-01    8.6291709e+01    4.7109428e+01    3.5377868e-03    1.9180332e-03
  -7.9621419e+00    6.2930446e-01    2.3110868e-01    2.7875282e+02    1.1870227e+02    5.3177005e+03    2.0567379e+03    1.3554163e-04    7.4006727e-05    2.9775435e-04    1.2896631e-04    6.3467620e-01    1.2931523e-01    8.6176135e+01    4.7045745e+01    3.5346543e-03    1.9163550e-03
  -7.8522389e+00    6.2611707e-01    2.3004210e-01    2.7679306e+02    1.1658960e+02    5.3085532e+03    2.0465521e+03    1.3502013e-04    7.3757715e-05    2.9731669e-04    1.2873573e-04    6.3304271e-01    1.2910579e-01    8.6020852e+01    4.6977590e+01    3.5302824e-03    1.9147133e-03
  -7.7643166e+00    6.2358120e-01    2.2919451e-01    2.7514590e+02    1.1478536e+02    5.2991837e+03    2.0353333e+03    1.3461876e-04    7.3547763e-05    2.9700365e-04    1.2850954e-04    6.3173992e-01    1.2893983e-01    8.5905892e+01    4.6916211e+01    3.5271583e-03    1.9131355e-03
  -7.6939787e+00    6.2155454e-01    2.2852436e-01    2.7382870e+02    1.1337176e+02    5.2915845e+03    2.0260930e+03    1.3429830e-04    7.3380098e-05    2.9675454e-04    1.2832814e-04    6.3069642e-01    1.2880887e-01    8.5812808e+01    4.6865923e+01    3.5245996e-03    1.9118114e-03
  -7.4961534e+00    6.1584264e-01    2.2668183e-01    2.7027223e+02    1.0992324e+02    5.2736569e+03    2.0065755e+03    1.3339205e-04    7.2944674e-05    2.9603296e-04    1.2793589e-04    6.2774474e-01    1.2844574e-01    8.5537726e+01    4.6741389e+01    3.5167606e-03    1.9086928e-03
  -7.3378932e+00    6.1131096e-01    2.2522283e-01    2.6742359e+02    1.0708734e+02    5.2585677e+03    1.9900844e+03    1.3267959e-04    7.2598521e-05    2.9547660e-04    1.2760907e-04    6.2539310e-01    1.2815657e-01    8.5320899e+01    4.6642661e+01    3.5105900e-03    1.9062482e-03
  -7.2499708e+00    6.0879573e-01    2.2443002e-01    2.6581036e+02    1.0566025e+02    5.2491564e+03    1.9800672e+03    1.3229711e-04    7.2404232e-05    2.9520102e-04    1.2742240e-04    6.2408326e-01    1.2799964e-01    8.5205280e+01    4.6583115e+01    3.5073131e-03    1.9046618e-03
  -7.1400679e+00    6.0565217e-01    2.2344418e-01    2.6382640e+02    1.0393478e+02    5.2380587e+03    1.9688500e+03    1.3181750e-04    7.2167713e-05    2.9485154e-04    1.2720847e-04    6.2244274e-01    1.2780120e-01    8.5057313e+01    4.6512140e+01    3.5030554e-03    1.9028146e-03
  -7.0521456e+00    6.0315403e-01    2.2266571e-01    2.6219061e+02    1.0247673e+02    5.2277540e+03    1.9576379e+03    1.3144559e-04    7.1971841e-05    2.9459824e-04    1.2700775e-04    6.2113512e-01    1.2764735e-01    8.4945720e+01    4.6451208e+01    3.4999221e-03    1.9011810e-03
  -6.9818077e+00    6.0115944e-01    2.2204357e-01    2.6095420e+02    1.0135853e+02    5.2213001e+03    1.9510312e+03    1.3113703e-04    7.1828104e-05    2.9436294e-04    1.2688716e-04    6.2008954e-01    1.2752222e-01    8.4847420e+01    4.6409701e+01    3.4970350e-03    1.9001517e-03
  -6.8938853e+00    5.9866554e-01    2.2127849e-01    2.5936434e+02    1.0007964e+02    5.2118725e+03    1.9417218e+03    1.3076654e-04    7.1643228e-05    2.9410945e-04    1.2672166e-04    6.1877895e-01    1.2736944e-01    8.4731868e+01    4.6352072e+01    3.4936886e-03    1.8986068e-03
  -6.7839824e+00    5.9554601e-01    2.2033476e-01    2.5740260e+02    9.8581134e+01    5.2005371e+03    1.9313187e+03    1.3030333e-04    7.1417045e-05    2.9379253e-04    1.2653095e-04    6.1713495e-01    1.2718145e-01    8.4584544e+01    4.6282535e+01    3.4893624e-03    1.8967689e-03
  -6.6960601e+00    5.9306809e-01    2.1957987e-01    2.5586746e+02    9.7286786e+01    5.1923233e+03    1.9239110e+03    1.2993018e-04    7.1245177e-05    2.9352330e-04    1.2639583e-04    6.1582634e-01    1.2703013e-01    8.4464170e+01    4.6233461e+01    3.4858049e-03    1.8955824e-03
  -6.5377998e+00    5.8862477e-01    2.1820808e-01    2.5724982e+02    9.9868211e+01    5.2728214e+03    2.0472236e+03    1.2858595e-04    7.1605093e-05    2.9121809e-04    1.2816118e-04    6.1347652e-01    1.2674021e-01    8.3789820e+01    4.6587520e+01    3.4607379e-03    1.9113220e-03
  -6.4278969e+00    5.8555074e-01    2.1729097e-01    2.5523927e+02    9.8490092e+01    5.2597964e+03    2.0357887e+03    1.2815131e-04    7.1375907e-05    2.9095848e-04    1.2796171e-04    6.1184145e-01    1.2655910e-01    8.3650893e+01    4.6511652e+01    3.4566617e-03    1.9091942e-03
  -6.3399746e+00    5.8310685e-01    2.1656204e-01    2.5362232e+02    9.7361237e+01    5.2488432e+03    2.0261736e+03    1.2781047e-04    7.1192166e-05    2.9076518e-04    1.2779179e-04    6.1053833e-01    1.2641540e-01    8.3542867e+01    4.6450302e+01    3.4535224e-03    1.9074692e-03
  -6.2300716e+00    5.8004692e-01    2.1565508e-01    2.5162814e+02    9.6027109e+01    5.2358896e+03    2.0153420e+03    1.2738423e-04    7.0971245e-05    2.9052153e-04    1.2761105e-04    6.0890303e-01    1.2623408e-01    8.3403648e+01    4.6376244e+01    3.4493833e-03    1.9053810e-03
  -6.1421493e+00    5.7761319e-01    2.1493500e-01    2.5002576e+02    9.4927367e+01    5.2251158e+03    2.0063996e+03    1.2704937e-04    7.0794062e-05    2.9033891e-04    1.2745736e-04    6.0759920e-01    1.2608994e-01    8.3295020e+01    4.6316582e+01    3.4461785e-03    1.9036983e-03
  -6.0322464e+00    5.7456462e-01    2.1404091e-01    2.4801927e+02    9.3671822e+01    5.2114212e+03    1.9952500e+03    1.2663593e-04    7.0574510e-05    2.9012519e-04    1.2727676e-04    6.0596173e-01    1.2591053e-01    8.3158837e+01    4.6240296e+01    3.4421092e-03    1.9014895e-03
  -5.9443240e+00    5.7214108e-01    2.1332971e-01    2.4644243e+02    9.2642308e+01    5.2009538e+03    1.9870878e+03    1.2630450e-04    7.0404956e-05    2.8994696e-04    1.2714144e-04    6.0465671e-01    1.2576826e-01    8.3048255e+01    4.6183589e+01    3.4387876e-03    1.8999091e-03
  -5.8344211e+00    5.6910567e-01    2.1244892e-01    2.4445787e+02    9.1423664e+01    5.1874467e+03    1.9765738e+03    1.2589669e-04    7.0193610e-05    2.8974328e-04    1.2698029e-04    6.0301796e-01    1.2559106e-01    8.2910310e+01    4.6109844e+01    3.4345943e-03    1.8977731e-03
  -5.6970424e+00    5.6532699e-01    2.1135853e-01    2.4195451e+02    8.9925700e+01    5.1695954e+03    1.9626938e+03    1.2540100e-04    6.9928436e-05    2.8952148e-04    1.2677023e-04    6.0097155e-01    1.2537086e-01    8.2743984e+01    4.6015978e+01    3.4295697e-03    1.8950294e-03
  -5.5871395e+00    5.6232055e-01    2.1049121e-01    2.3994118e+02    8.8642567e+01    5.1547567e+03    1.9508790e+03    1.2501135e-04    6.9718330e-05    2.8935716e-04    1.2659276e-04    5.9933804e-01    1.2519697e-01    8.2613210e+01    4.5941374e+01    3.4256326e-03    1.8928579e-03
  -5.4992171e+00    5.5991930e-01    2.0979556e-01    2.3839390e+02    8.7692689e+01    5.1442806e+03    1.9435685e+03    1.2469222e-04    6.9562770e-05    2.8920363e-04    1.2648626e-04    5.9803071e-01    1.2505523e-01    8.2500974e+01    4.5888021e+01    3.4221517e-03    1.8913567e-03
  -5.3893142e+00    5.5691227e-01    2.0893707e-01    2.3640531e+02    8.6535580e+01    5.1297829e+03    1.9327980e+03    1.2430781e-04    6.9363155e-05    2.8905175e-04    1.2634232e-04    5.9638908e-01    1.2487960e-01    8.2366387e+01    4.5814870e+01    3.4179793e-03    1.8891778e-03
  -5.2519355e+00    5.5315463e-01    2.0787472e-01    2.3393489e+02    8.5107369e+01    5.1119227e+03    1.9199631e+03    1.2382938e-04    6.9119165e-05    2.8886651e-04    1.2617964e-04    5.9433074e-01    1.2466244e-01    8.2195723e+01    4.5726262e+01    3.4126263e-03    1.8865592e-03
  -5.1420326e+00    5.5017012e-01    2.0702593e-01    2.3215662e+02    8.4028184e+01    5.1037124e+03    1.9161435e+03    1.2341076e-04    6.8972903e-05    2.8858799e-04    1.2619631e-04    5.9269121e-01    1.2448777e-01    8.2032687e+01    4.5688484e+01    3.4072581e-03    1.8858221e-03
  -5.0541103e+00    5.4779720e-01    2.0635259e-01    2.3057047e+02    8.3088417e+01    5.0914165e+03    1.9064724e+03    1.2311349e-04    6.8814939e-05    2.8848688e-04    1.2607580e-04    5.9138386e-01    1.2435138e-01    8.1925433e+01    4.5628045e+01    3.4038837e-03    1.8839800e-03
  -4.9442073e+00    5.4483775e-01    2.0552086e-01    2.2861627e+02    8.2034805e+01    5.0766299e+03    1.8961220e+03    1.2274838e-04    6.8626837e-05    2.8837332e-04    1.2595881e-04    5.8974882e-01    1.2418333e-01    8.1791759e+01    4.5556026e+01    3.3996330e-03    1.8817824e-03
  -4.8068287e+00    5.4114842e-01    2.0448648e-01    2.2616600e+02    8.0712960e+01    5.0577043e+03    1.8827278e+03    1.2229947e-04    6.8392220e-05    2.8824863e-04    1.2581225e-04    5.8770433e-01    1.2397270e-01    8.1626529e+01    4.5465481e+01    3.3943659e-03    1.8790113e-03
  -4.6969257e+00    5.3820949e-01    2.0365963e-01    2.2422701e+02    7.9634712e+01    5.0426988e+03    1.8720871e+03    1.2194006e-04    6.8208942e-05    2.8814623e-04    1.2570012e-04    5.8607096e-01    1.2380288e-01    8.1491541e+01    4.5395114e+01    3.3900209e-03    1.8768768e-03
  -4.5595471e+00    5.3453925e-01    2.0263488e-01    2.2185355e+02    7.8441661e+01    5.0249577e+03    1.8617411e+03    1.2149414e-04    6.7992089e-05    2.8802503e-04    1.2560071e-04    5.8402438e-01    1.2359216e-01    8.1319390e+01    4.5312086e+01    3.3843858e-03    1.8743644e-03
  -4.4496441e+00    5.3161933e-01    2.0182110e-01    2.1992834e+02    7.7326519e+01    5.0100505e+03    1.8512287e+03    1.2114311e-04    6.7820844e-05    2.8793576e-04    1.2551428e-04    5.8239086e-01    1.2342516e-01    8.1183491e+01    4.5246430e+01    3.3799444e-03    1.8723898e-03
  -4.3122655e+00    5.2796497e-01    2.0080944e-01    2.1752807e+02    7.6074331e+01    4.9913963e+03    1.8392529e+03    1.2071242e-04    6.7610179e-05    2.8784702e-04    1.2542624e-04    5.8033979e-01    1.2321680e-01    8.1013572e+01    4.5162715e+01    3.3743207e-03    1.8698007e-03
  -4.2023625e+00    5.2505196e-01    2.0000190e-01    2.1553620e+02    7.4920697e+01    4.9741976e+03    1.8259108e+03    1.2038224e-04    6.7431669e-05    2.8781554e-04    1.2530875e-04    5.7869968e-01    1.2305005e-01    8.0885607e+01    4.5088101e+01    3.3701394e-03    1.8674267e-03
  -4.0649839e+00    5.2141084e-01    1.9899719e-01    2.1317150e+02    7.3696343e+01    4.9558809e+03    1.8151134e+03    1.1995798e-04    6.7235425e-05    2.8774045e-04    1.2525406e-04    5.7664331e-01    1.2284020e-01    8.0711183e+01    4.5009296e+01    3.3642499e-03    1.8649910e-03
  -3.9550809e+00    5.1851411e-01    1.9820292e-01    2.1122223e+02    7.2590851e+01    4.9393441e+03    1.8033971e+03    1.1963316e-04    6.7071587e-05    2.8771718e-04    1.2517328e-04    5.7500140e-01    1.2267624e-01    8.0579756e+01    4.4940671e+01    3.3598630e-03    1.8628210e-03
  -3.8177023e+00    5.1489087e-01    1.9722496e-01    2.0880411e+02    7.1336151e+01    4.9189397e+03    1.7896788e+03    1.1923165e-04    6.6871432e-05    2.8770256e-04    1.2510228e-04    5.7294044e-01    1.2247379e-01    8.0412648e+01    4.4854997e+01    3.3541781e-03    1.8600471e-03
  -3.6697370e+00    5.1101366e-01    1.9616746e-01    2.0621915e+02    6.9899100e+01    4.8971984e+03    1.7752239e+03    1.1880439e-04    6.6665784e-05    2.8768952e-04    1.2503768e-04    5.7072735e-01    1.2225411e-01    8.0232974e+01    4.4768231e+01    3.3480596e-03    1.8573050e-03
  -3.5513648e+00    5.0792730e-01    1.9532884e-01    2.0414309e+02    6.8791280e+01    4.8787727e+03    1.7625986e+03    1.1847281e-04    6.6499063e-05    2.8770890e-04    1.2497278e-04    5.6895917e-01    1.2208055e-01    8.0092237e+01    4.4694528e+01    3.3432444e-03    1.8548993e-03
  -3.4035011e+00    5.0407607e-01    1.9428195e-01    2.0157939e+02    6.7443727e+01    4.8565218e+03    1.7485265e+03    1.1806137e-04    6.6301426e-05    2.8773628e-04    1.2492692e-04    5.6674541e-01    1.2186203e-01    7.9913149e+01    4.4606514e+01    3.3370416e-03    1.8520302e-03
  -3.2852102e+00    5.0100719e-01    1.9344853e-01    1.9954753e+02    6.6340016e+01    4.8388010e+03    1.7370729e+03    1.1773250e-04    6.6149545e-05    2.8775703e-04    1.2489951e-04    5.6497523e-01    1.2168724e-01    7.9766648e+01    4.4538648e+01    3.3319240e-03    1.8498290e-03
  -3.1373658e+00    4.9718001e-01    1.9242743e-01    1.9701621e+02    6.5076595e+01    4.8164529e+03    1.7232818e+03    1.1733215e-04    6.5962315e-05    2.8781248e-04    1.2488616e-04    5.6275848e-01    1.2147525e-01    7.9584567e+01    4.4452692e+01    3.3254788e-03    1.8469687e-03
  -2.9895667e+00    4.9338609e-01    1.9140409e-01    1.9449885e+02    6.3722765e+01    4.7940778e+03    1.7092060e+03    1.1693920e-04    6.5782137e-05    2.8787583e-04    1.2487754e-04    5.6055308e-01    1.2126128e-01    7.9404565e+01    4.4370173e+01    3.3191114e-03    1.8442676e-03
  -2.8713274e+00    4.9036681e-01    1.9059248e-01    1.9245724e+02    6.2637800e+01    4.7745955e+03    1.6958990e+03    1.1663890e-04    6.5633639e-05    2.8796735e-04    1.2484626e-04    5.5879115e-01    1.2109360e-01    7.9266185e+01    4.4297913e+01    3.3142070e-03    1.8418178e-03
  -2.7340939e+00    4.8687306e-01    1.8965808e-01    1.9014809e+02    6.1455819e+01    4.7535937e+03    1.6831277e+03    1.1628766e-04    6.5475836e-05    2.8805959e-04    1.2486613e-04    5.5674520e-01    1.2090007e-01    7.9098366e+01    4.4221522e+01    3.3081556e-03    1.8392357e-03
  -2.5863637e+00    4.8312931e-01    1.8865509e-01    1.8769571e+02    6.0232803e+01    4.7312263e+03    1.6700565e+03    1.1591153e-04    6.5309605e-05    2.8816441e-04    1.2490064e-04    5.5454506e-01    1.2068960e-01    7.8914865e+01    4.4140856e+01    3.3014785e-03    1.8365035e-03
  -2.4386716e+00    4.7941451e-01    1.8765514e-01    1.8521178e+02    5.8948015e+01    4.7072575e+03    1.6548991e+03    1.1555511e-04    6.5143032e-05    2.8831726e-04    1.2491283e-04    5.5235300e-01    1.2048169e-01    7.8740575e+01    4.4055895e+01    3.2951497e-03    1.8335881e-03
  -2.3205179e+00    4.7646308e-01    1.8685505e-01    1.8327184e+02    5.7962264e+01    4.6888402e+03    1.6438785e+03    1.1526895e-04    6.5020282e-05    2.8843202e-04    1.2495087e-04    5.5060597e-01    1.2031261e-01    7.8596295e+01    4.3992121e+01    3.2898566e-03    1.8313975e-03
  -2.1728566e+00    4.7277808e-01    1.8586525e-01    1.8087970e+02    5.6783855e+01    4.6667922e+03    1.6319356e+03    1.1491301e-04    6.4875287e-05    2.8857731e-04    1.2504311e-04    5.4841623e-01    1.2010423e-01    7.8411105e+01    4.3915851e+01    3.2829599e-03    1.8287453e-03
  -2.0251572e+00    4.6912785e-01    1.8488905e-01    1.7845094e+02    5.5641620e+01    4.6421284e+03    1.6170428e+03    1.1458021e-04    6.4716303e-05    2.8879231e-04    1.2507710e-04    5.4623760e-01    1.1990157e-01    7.8238513e+01    4.3828980e+01    3.2765409e-03    1.8256550e-03
  -1.8775140e+00    4.6550637e-01    1.8391693e-01    1.7604321e+02    5.4493223e+01    4.6174460e+03    1.6020306e+03    1.1425508e-04    6.4563360e-05    2.8902159e-04    1.2512459e-04    5.4406757e-01    1.1969988e-01    7.8066603e+01    4.3743628e+01    3.2701039e-03    1.8226045e-03
  -1.7298696e+00    4.6190523e-01    1.8293775e-01    1.7370108e+02    5.3398266e+01    4.5941365e+03    1.5893127e+03    1.1392660e-04    6.4424972e-05    2.8923578e-04    1.2521821e-04    5.4190245e-01    1.1949290e-01    7.7886890e+01    4.3664767e+01    3.2633005e-03    1.8197873e-03
  -1.5822224e+00    4.5833659e-01    1.8196606e-01    1.7136811e+02    5.2315181e+01    4.5702583e+03    1.5760050e+03    1.1361130e-04    6.4290293e-05    2.8948121e-04    1.2531534e-04    5.3974826e-01    1.1928765e-01    7.7711143e+01    4.3584752e+01    3.2566115e-03    1.8168898e-03
  -1.4345764e+00    4.5479331e-01    1.8099635e-01    1.6905374e+02    5.1252112e+01    4.5462269e+03    1.5627302e+03    1.1330476e-04    6.4159533e-05    2.8974762e-04    1.2542328e-04    5.3760132e-01    1.1908133e-01    7.7536232e+01    4.3504360e+01    3.2499042e-03    1.8139448e-03
  -1.2869298e+00    4.5127765e-01    1.8002731e-01    1.6679579e+02    5.0273611e+01    4.5230034e+03    1.5512750e+03    1.1299954e-04    6.4038495e-05    2.9001405e-04    1.2556144e-04    5.3546339e-01    1.1887274e-01    7.7357271e+01    4.3427960e+01    3.2429799e-03    1.8111337e-03
  -1.1393007e+00    4.4778780e-01    1.7906208e-01    1.6453077e+02    4.9303600e+01    4.4986917e+03    1.5384730e+03    1.1270875e-04    6.3914744e-05    2.9032097e-04    1.2568649e-04    5.3333286e-01    1.1866449e-01    7.7183407e+01    4.3346757e+01    3.2362109e-03    1.8080976e-03
  -9.9174294e-01    4.4432932e-01    1.7810170e-01    1.6229438e+02    4.8353270e+01    4.4744554e+03    1.5258749e+03    1.1242486e-04    6.3795966e-05    2.9064213e-04    1.2582548e-04    5.3121324e-01    1.1845693e-01    7.7009710e+01    4.3266279e+01    3.2294011e-03    1.8050649e-03
  -8.4411526e-01    4.4089726e-01    1.7714244e-01    1.6008935e+02    4.7429233e+01    4.4505072e+03    1.5138790e+03    1.1214664e-04    6.3683827e-05    2.9097449e-04    1.2598588e-04    5.2910189e-01    1.1824843e-01    7.6834910e+01    4.3187670e+01    3.2224936e-03    1.8020804e-03
  -6.9925045e-01    4.3756076e-01    1.7620307e-01    1.5794012e+02    4.6532748e+01    4.4265813e+03    1.5015260e+03    1.1188339e-04    6.3574701e-05    2.9132503e-04    1.2614339e-04    5.2704173e-01    1.1804319e-01    7.6666014e+01    4.3108487e+01    3.2157790e-03    1.7990430e-03
  -5.5441444e-01    4.3425298e-01    1.7526049e-01    1.5584599e+02    4.5685513e+01    4.4036541e+03    1.4909435e+03    1.1162034e-04    6.3475624e-05    2.9167008e-04    1.2633633e-04    5.2499249e-01    1.1783411e-01    7.6492120e+01    4.3033554e+01    3.2088068e-03    1.7961518e-03
  -4.0678747e-01    4.3091406e-01    1.7430274e-01    1.5372070e+02    4.4842067e+01    4.3796169e+03    1.4794405e+03    1.1136478e-04    6.3374329e-05    2.9205531e-04    1.2652809e-04    5.2291632e-01    1.1762044e-01    7.6319351e+01    4.2954290e+01    3.2018369e-03    1.7930577e-03
  -2.5915667e-01    4.2760656e-01    1.7334323e-01    1.5163991e+02    4.4039619e+01    4.3561528e+03    1.4689995e+03    1.1111253e-04    6.3281176e-05    2.9244457e-04    1.2674636e-04    5.2085265e-01    1.1740340e-01    7.6143822e+01    4.2878027e+01    3.1947051e-03    1.7900593e-03
  -1.1152292e-01    4.2433364e-01    1.7238235e-01    1.4959320e+02    4.3259960e+01    4.3329738e+03    1.4591568e+03    1.1086690e-04    6.3193358e-05    2.9284637e-04    1.2698293e-04    5.1880361e-01    1.1718321e-01    7.5968391e+01    4.2802777e+01    3.1875329e-03    1.7870742e-03
   3.6106750e-02    4.2109359e-01    1.7141908e-01    1.4756759e+02    4.2506939e+01    4.3095209e+03    1.4492225e+03    1.1063116e-04    6.3107355e-05    2.9327385e-04    1.2722375e-04    5.1676836e-01    1.1695948e-01    7.5795016e+01    4.2725852e+01    3.1803935e-03    1.7839919e-03
   1.8371073e-01    4.1788921e-01    1.7045382e-01    1.4553284e+02    4.1761686e+01    4.2842954e+03    1.4363006e+03    1.1041162e-04    6.3014367e-05    2.9375214e-04    1.2743065e-04    5.1474894e-01    1.1673191e-01    7.5629005e+01    4.2640817e+01    3.1735036e-03    1.7805541e-03
   3.3135442e-01    4.1471751e-01    1.6948692e-01    1.4357870e+02    4.1065737e+01    4.2615357e+03    1.4275912e+03    1.1018750e-04    6.2939851e-05    2.9420027e-04    1.2771229e-04    5.1274343e-01    1.1650112e-01    7.5454427e+01    4.2566698e+01    3.1662209e-03    1.7775284e-03
   4.7900250e-01    4.1158120e-01    1.6851660e-01    1.4165665e+02    4.0401463e+01    4.2388005e+03    1.4193509e+03    1.0997075e-04    6.2868567e-05    2.9466712e-04    1.2800246e-04    5.1075409e-01    1.1626576e-01    7.5280598e+01    4.2491955e+01    3.1589223e-03    1.7744535e-03
   6.2666137e-01    4.0848017e-01    1.6754255e-01    1.3976988e+02    3.9766205e+01    4.2163516e+03    1.4117620e+03    1.0976024e-04    6.2802386e-05    2.9514665e-04    1.2831050e-04    5.0878109e-01    1.1602551e-01    7.5106554e+01    4.2418061e+01    3.1515657e-03    1.7713861e-03
   7.7432629e-01    4.0541542e-01    1.6656503e-01    1.3791807e+02    3.9158332e+01    4.1941739e+03    1.4047507e+03    1.0955598e-04    6.2740994e-05    2.9563870e-04    1.2863552e-04    5.0682526e-01    1.1578040e-01    7.4932428e+01    4.2344884e+01    3.1441588e-03    1.7683202e-03
   9.2200705e-01    4.0238686e-01    1.6558184e-01    1.3610045e+02    3.8574699e+01    4.1722523e+03    1.3982801e+03    1.0935797e-04    6.2683841e-05    2.9614345e-04    1.2897668e-04    5.0488692e-01    1.1552968e-01    7.4758165e+01    4.2271944e+01    3.1367005e-03    1.7652394e-03
   1.0697211e+00    3.9939414e-01    1.6459628e-01    1.3431834e+02    3.8020549e+01    4.1506465e+03    1.3924932e+03    1.0916586e-04    6.2631909e-05    2.9665991e-04    1.2933605e-04    5.0296580e-01    1.1527431e-01    7.4583534e+01    4.2200084e+01    3.1291819e-03    1.7621760e-03
   1.2174626e+00    3.9643802e-01    1.6360698e-01    1.3257042e+02    3.7491704e+01    4.1293143e+03    1.3872594e+03    1.0897989e-04    6.2584551e-05    2.9718864e-04    1.2971217e-04    5.0106271e-01    1.1501383e-01    7.4408868e+01    4.2128816e+01    3.1216157e-03    1.7591098e-03
   1.3652352e+00    3.9351884e-01    1.6261291e-01    1.3086064e+02    3.6982270e+01    4.1084842e+03    1.3827662e+03    1.0879866e-04    6.2543579e-05    2.9772365e-04    1.3011274e-04    4.9917822e-01    1.1474752e-01    7.4232973e+01    4.2059414e+01    3.1139527e-03    1.7560937e-03
   1.5130468e+00    3.9063746e-01    1.6161593e-01    1.2918087e+02    3.6504496e+01    4.0876938e+03    1.3785700e+03    1.0862498e-04    6.2504182e-05    2.9827713e-04    1.3052116e-04    4.9731297e-01    1.1447612e-01    7.4058237e+01    4.1989015e+01    3.1062920e-03    1.7530117e-03
   1.6608666e+00    3.8779386e-01    1.6061330e-01    1.2753353e+02    3.6045093e+01    4.0671517e+03    1.3748493e+03    1.0845826e-04    6.2470448e-05    2.9884432e-04    1.3094765e-04    4.9546736e-01    1.1419866e-01    7.3883899e+01    4.1919367e+01    3.0986020e-03    1.7499332e-03
   1.8087328e+00    3.8498845e-01    1.5960631e-01    1.2591999e+02    3.5611968e+01    4.0468833e+03    1.3716602e+03    1.0829802e-04    6.2441411e-05    2.9942442e-04    1.3139121e-04    4.9364186e-01    1.1391524e-01    7.3709837e+01    4.1850010e+01    3.0908805e-03    1.7468386e-03
   1.9566143e+00    3.8222001e-01    1.5859745e-01    1.2433931e+02    3.5208281e+01    4.0268685e+03    1.3689722e+03    1.0814380e-04    6.2415205e-05    3.0001756e-04    1.3184925e-04    4.9183557e-01    1.1362705e-01    7.3535620e+01    4.1780863e+01    3.0831022e-03    1.7437271e-03
   2.1044992e+00    3.7949120e-01    1.5758581e-01    1.2279538e+02    3.4833145e+01    4.0072507e+03    1.3670261e+03    1.0799492e-04    6.2393206e-05    3.0061977e-04    1.3232403e-04    4.9005059e-01    1.1333380e-01    7.3361448e+01    4.1712593e+01    3.0752859e-03    1.7406303e-03
   2.2390935e+00    3.7704682e-01    1.5666157e-01    1.2142158e+02    3.4520163e+01    3.9896794e+03    1.3660011e+03    1.0786852e-04    6.2378705e-05    3.0118681e-04    1.3277697e-04    4.8844816e-01    1.1306165e-01    7.3204735e+01    4.1651547e+01    3.0681987e-03    1.7378217e-03
   2.3737350e+00    3.7463524e-01    1.5573462e-01    1.2007834e+02    3.4229339e+01    3.9724624e+03    1.3654614e+03    1.0774521e-04    6.2367028e-05    3.0175741e-04    1.3324271e-04    4.8686365e-01    1.1278571e-01    7.3047429e+01    4.1590808e+01    3.0610572e-03    1.7350126e-03
   2.5084017e+00    3.7225280e-01    1.5480988e-01    1.1875844e+02    3.3960889e+01    3.9553431e+03    1.3650239e+03    1.0762623e-04    6.2357206e-05    3.0233758e-04    1.3371606e-04    4.8529415e-01    1.1250830e-01    7.2890148e+01    4.1530100e+01    3.0538850e-03    1.7321911e-03
   2.6430919e+00    3.6990011e-01    1.5388266e-01    1.1747108e+02    3.3714302e+01    3.9387759e+03    1.3654246e+03    1.0751005e-04    6.2353972e-05    3.0291933e-04    1.3421389e-04    4.8374085e-01    1.1222686e-01    7.2731219e+01    4.1471815e+01    3.0466084e-03    1.7294464e-03
   2.7778087e+00    3.6758082e-01    1.5295020e-01    1.1620524e+02    3.3484284e+01    3.9222108e+03    1.3659286e+03    1.0740175e-04    6.2354556e-05    3.0351922e-04    1.3472141e-04    4.8220682e-01    1.1193956e-01    7.2574275e+01    4.1412605e+01    3.0393809e-03    1.7266394e-03
   2.9000000e+00    3.6550206e-01    1.5211268e-01    1.1508076e+02    3.3314066e+01    3.9073412e+03    1.3667067e+03    1.0730518e-04    6.2353212e-05    3.0406807e-04    1.3518271e-04    4.8082792e-01    1.1168056e-01    7.2430934e+01    4.1358324e+01    3.0327586e-03    1.7240621e-03
   3.0347674e+00    3.6324327e-01    1.5117694e-01    1.1387399e+02    3.3131429e+01    3.8917128e+03    1.3685372e+03    1.0720351e-04    6.2363276e-05    3.0467435e-04    1.3573080e-04    4.7932808e-01    1.1138568e-01    7.2272095e+01    4.1302166e+01    3.0253870e-03    1.7213432e-03
   3.1695764e+00    3.6101938e-01    1.5024084e-01    1.1269320e+02    3.2987645e+01    3.8760785e+03    1.3706353e+03    1.0710817e-04    6.2373447e-05    3.0529789e-04    1.3628067e-04    4.7784863e-01    1.1108680e-01    7.2114466e+01    4.1244079e+01    3.0180328e-03    1.7185250e-03
   3.3025227e+00    3.5892292e-01    1.4944933e-01    1.1162250e+02    3.3219908e+01    3.8617882e+03    1.3736416e+03    1.0700958e-04    6.2383263e-05    3.0587939e-04    1.3683041e-04    4.7644087e-01    1.1084243e-01    7.1953162e+01    4.1185393e+01    3.0105057e-03    1.7156683e-03
   3.4187708e+00    3.5785431e-01    1.5608095e-01    1.1370327e+02    2.0678816e+02    3.8593282e+03    1.4907130e+03    1.0688473e-04    6.2371425e-05    3.0626081e-04    1.3732494e-04    4.7546677e-01    1.1180739e-01    7.1785635e+01    4.1125821e+01    3.0028033e-03    1.7128604e-03
   3.5200747e+00    3.5801530e-01    1.8558904e-01    1.4356361e+02    1.7901489e+03    3.9162079e+03    3.5083333e+03    1.0669962e-04    6.2384334e-05    3.0640727e-04    1.3787077e-04    4.7487269e-01    1.1477280e-01    7.1585351e+01    4.1084777e+01    2.9938026e-03    1.7108614e-03
   3.6030475e+00    3.5829706e-01    2.1054464e-01    1.9573007e+02    3.7421799e+03    4.0218114e+03    6.4977806e+03    1.0653047e-04    6.2417665e-05    3.0647618e-04    1.3838802e-04    4.7443860e-01    1.1735723e-01    7.1406879e+01    4.1061463e+01    2.9857779e-03    1.7096235e-03
   3.7206957e+00    3.5891132e-01    2.4055527e-01    2.8135381e+02    5.9171423e+03    4.2146746e+03    1.0172517e+04    1.0626767e-04    6.2471605e-05    3.0648721e-04    1.3918121e-04    4.7393989e-01    1.2105865e-01    7.1134710e+01    4.1027904e+01    2.9735436e-03    1.7078223e-03
   3.8025347e+00    3.5992059e-01    2.6667217e-01    3.6471519e+02    7.7978173e+03    4.3871302e+03    1.2746082e+04    1.0606511e-04    6.2510087e-05    3.0642250e-04    1.3976154e-04    4.7377292e-01    1.2444388e-01    7.0930972e+01    4.1003301e+01    2.9643949e-03    1.7065174e-03
   3.9121646e+00    3.6237998e-01    3.0935132e-01    5.0900316e+02    1.0263365e+04    4.6709552e+03    1.6106140e+04    1.0574174e-04    6.2538438e-05    3.0616379e-04    1.4053940e-04    4.7388003e-01    1.3047749e-01    7.0625620e+01    4.0956570e+01    2.9507042e-03    1.7041589e-03
   4.0100224e+00    3.6612164e-01    3.6307026e-01    7.0124941e+02    1.3400277e+04    4.9904276e+03    1.9511258e+04    1.0540168e-04    6.2551433e-05    3.0577459e-04    1.4128006e-04    4.7436062e-01    1.3806916e-01    7.0325282e+01    4.0917403e+01    2.9371667e-03    1.7019791e-03
   4.1122168e+00    3.7201909e-01    4.3765998e-01    9.8099162e+02    1.7430836e+04    5.3904537e+03    2.3216304e+04    1.0502470e-04    6.2562442e-05    3.0529230e-04    1.4211152e-04    4.7529830e-01    1.4867499e-01    7.0012737e+01    4.0892405e+01    2.9227714e-03    1.7001114e-03
   4.2047671e+00    3.7970592e-01    5.2741384e-01    1.3414667e+03    2.2265146e+04    5.8199591e+03    2.6964827e+04    1.0469613e-04    6.2592501e-05    3.0487327e-04    1.4294271e-04    4.7659064e-01    1.6124093e-01    6.9757733e+01    4.0890681e+01    2.9105547e-03    1.6993006e-03
   4.3015631e+00    3.9122879e-01    6.5182993e-01    1.8612835e+03    2.8743709e+04    6.3438313e+03    3.1057264e+04    1.0435388e-04    6.2627415e-05    3.0433322e-04    1.4382400e-04    4.7862492e-01    1.7814988e-01    6.9520327e+01    4.0896153e+01    2.8987232e-03    1.6990487e-03
   4.4015126e+00    4.1147927e-01    8.3212186e-01    2.6609245e+03    3.8083780e+04    6.9941581e+03    3.5739864e+04    1.0382228e-04    6.2452802e-05    3.0257115e-04    1.4391343e-04    4.8294337e-01    2.0269489e-01    6.9223464e+01    4.0856924e+01    2.8846900e-03    1.6970032e-03
   4.5040301e+00    4.3696196e-01    1.0806595e+00    3.8197769e+03    5.1039209e+04    7.7397103e+03    4.0550679e+04    1.0340523e-04    6.2387501e-05    3.0156638e-04    1.4449247e-04    4.8713205e-01    2.3240125e-01    6.8984441e+01    4.0839306e+01    2.8726607e-03    1.6955187e-03
   4.6030020e+00    4.7276209e-01    1.4070215e+00    5.3575115e+03    6.7993287e+04    8.5043836e+03    4.4674982e+04    1.0282725e-04    6.2080976e-05    2.9969893e-04    1.4444023e-04    4.9308852e-01    2.6839978e-01    6.8677817e+01    4.0776982e+01    2.8576515e-03    1.6912362e-03
   4.7019627e+00    5.2789738e-01    1.8466179e+00    7.4773643e+03    9.0945758e+04    9.3580795e+03    4.8198190e+04    1.0174402e-04    6.1269328e-05    2.9571066e-04    1.4344000e-04    5.0291105e-01    3.1466182e-01    6.8044077e+01    4.0460285e+01    2.8298991e-03    1.6755385e-03
   4.8010463e+00    5.8905183e-01    2.3564489e+00    9.7425227e+03    1.1239392e+05    1.0146458e+04    5.0350269e+04    1.0080404e-04    6.0807490e-05    2.9272995e-04    1.4369650e-04    5.1193309e-01    3.6142181e-01    6.7402524e+01    4.0182067e+01    2.8020950e-03    1.6616909e-03
   4.9000163e+00    6.6261369e-01    2.9675008e+00    1.2393657e+04    1.3717160e+05    1.1052653e+04    5.2634988e+04    9.9872480e-05    6.0425410e-05    2.8954040e-04    1.4395428e-04    5.2193804e-01    4.1148893e-01    6.6757002e+01    3.9983438e+01    2.7744100e-03    1.6510314e-03
   5.0089158e+00    7.6476208e-01    3.8038950e+00    1.6177169e+04    1.7334882e+05    1.2113831e+04    5.5513469e+04    9.8824723e-05    6.0030453e-05    2.8559146e-04    1.4413173e-04    5.3472052e-01    4.7319695e-01    6.6040876e+01    3.9855064e+01    2.7439894e-03    1.6422052e-03
   5.1079625e+00    8.8235557e-01    4.7448142e+00    2.0451423e+04    2.1169553e+05    1.3154138e+04    5.7892831e+04    9.7925798e-05    5.9884948e-05    2.8185572e-04    1.4469725e-04    5.4803815e-01    5.3655497e-01    6.5436475e+01    3.9930342e+01    2.7181211e-03    1.6404899e-03
   5.2069268e+00    1.0349052e+00    5.9402699e+00    2.6238932e+04    2.6273409e+05    1.4282852e+04    6.0233560e+04    9.7014763e-05    5.9971115e-05    2.7776024e-04    1.4555763e-04    5.6330139e-01    6.1043293e-01    6.4856678e+01    4.0291084e+01    2.6935856e-03    1.6491286e-03
   5.3059508e+00    1.2308472e+00    7.4231992e+00    3.3740302e+04    3.2442355e+05    1.5906303e+04    6.3868014e+04    9.5740541e-05    6.0312129e-05    2.7235871e-04    1.4673178e-04    5.8127036e-01    6.9475863e-01    6.4070030e+01    4.0982804e+01    2.6610644e-03    1.6697716e-03
   5.4049367e+00    1.4822453e+00    9.3564354e+00    4.3564728e+04    4.0964303e+05    1.7497912e+04    6.6935366e+04    9.4624248e-05    6.0899717e-05    2.6692360e-04    1.4776053e-04    6.0172221e-01    7.9126098e-01    6.3397929e+01    4.1994125e+01    2.6339659e-03    1.7017383e-03
   5.5039525e+00    1.8288114e+00    1.1851900e+01    5.6476958e+04    5.1452449e+05    1.8507975e+04    6.7952916e+04    9.3997084e-05    6.1846805e-05    2.6154121e-04    1.4786401e-04    6.2779037e-01    9.0834290e-01    6.3114233e+01    4.3612832e+01    2.6236129e-03    1.7563473e-03
   5.6014058e+00    2.5445094e+00    1.8198590e+01    8.5407867e+04    8.5378270e+05    1.9004809e+04    6.8413457e+04    9.4434850e-05    6.5882617e-05    2.5616148e-04    1.4670756e-04    6.6926853e-01    1.1173268e+00    6.3733827e+01    5.0041842e+01    2.6504377e-03    1.9860042e-03
   5.7067897e+00    3.7058482e+00    2.7565722e+01    1.3327040e+05    1.5177838e+06    1.9593481e+04    6.9845324e+04    9.6461985e-05    7.6838475e-05    2.5057477e-04    1.4491597e-04    7.2999608e-01    1.3920026e+00    6.5174411e+01    5.8145162e+01    2.7160676e-03    2.3453630e-03
   5.8068404e+00    4.7524497e+00    3.3378876e+01    1.7081244e+05    1.8340919e+06    2.0600477e+04    7.1069565e+04    9.8322918e-05    8.5815220e-05    2.4466011e-04    1.4356570e-04    7.8922048e-01    1.5954406e+00    6.6178020e+01    6.2595907e+01    2.7664590e-03    2.5597018e-03
   5.9024242e+00    5.6767445e+00    3.7991887e+01    2.0454870e+05    2.0089417e+06    2.1798171e+04    7.2366448e+04    9.9349836e-05    9.1724817e-05    2.3817517e-04    1.4234946e-04    8.4231077e-01    1.7535703e+00    6.6345074e+01    6.4298492e+01    2.7845381e-03    2.6538271e-03
   6.0096914e+00    6.6914308e+00    4.3446415e+01    2.4018598e+05    2.2359323e+06    2.3064662e+04    7.3363872e+04    1.0030060e-04    9.9992213e-05    2.3044201e-04    1.4116954e-04    8.9772412e-01    1.9118173e+00    6.6172310e+01    6.7474806e+01    2.7921192e-03    2.8078333e-03
   6.1088032e+00    7.7081374e+00    4.9433350e+01    2.8005136e+05    2.5218369e+06    2.4158174e+04    7.4546850e+04    1.0106071e-04    1.0957898e-04    2.2327320e-04    1.3986776e-04    9.4615323e-01    2.0599884e+00    6.5938412e+01    7.2607306e+01    2.7966062e-03    3.0384135e-03
   6.2077814e+00    8.7928023e+00    5.5209934e+01    3.1951512e+05    2.7296462e+06    2.5153462e+04    7.5865494e+04    1.0217865e-04    1.2168612e-04    2.1683472e-04    1.3829257e-04    9.9334414e-01    2.2079709e+00    6.5949054e+01    7.9074369e+01    2.8123671e-03    3.3375347e-03
   6.3011710e+00    9.8676474e+00    6.0854403e+01    3.5418103e+05    2.9535940e+06    2.6085908e+04    7.6601726e+04    1.0344835e-04    1.3570978e-04    2.1032851e-04    1.3602316e-04    1.0394610e+00    2.3447713e+00    6.6208222e+01    8.7357925e+01    2.8374515e-03    3.7040431e-03
   6.4077286e+00    1.1107663e+01    6.7282838e+01    3.9223054e+05    3.2572480e+06    2.6762417e+04    7.6842575e+04    1.0575451e-04    1.5456791e-04    2.0412592e-04    1.3279168e-04    1.0886730e+00    2.4939726e+00    6.6959669e+01    9.7485715e+01    2.8852882e-03    4.1629715e-03
   6.5049560e+00    1.2116036e+01    7.1631010e+01    4.1520127e+05    3.2912854e+06    2.7113890e+04    7.6935960e+04    1.0890582e-04    1.7246647e-04    2.0181374e-04    1.3190640e-04    1.1273399e+00    2.6089198e+00    6.8110710e+01    1.0639461e+02    2.9478161e-03    4.5823149e-03
   6.6020645e+00    1.3021543e+01    7.5328209e+01    4.2784210e+05    3.2657358e+06    2.7278086e+04    7.5847297e+04    1.1253920e-04    1.9107931e-04    2.0075273e-04    1.3181656e-04    1.1628796e+00    2.7071645e+00    6.9377907e+01    1.1456404e+02    3.0164241e-03    4.9823887e-03
   6.7013959e+00    1.4013185e+01    7.9808331e+01    4.4931234e+05    3.3785143e+06    2.7502417e+04    7.5453154e+04    1.1633080e-04    2.1065046e-04    1.9974810e-04    1.3140959e-04    1.1989176e+00    2.8115333e+00    7.0684089e+01    1.2292448e+02    3.0889930e-03    5.4015353e-03
   6.8005910e+00    1.5128637e+01    8.5146100e+01    4.8371892e+05    3.6166754e+06    2.7999343e+04    7.6776162e+04    1.2013749e-04    2.3157700e-04    1.9844186e-04    1.3087809e-04    1.2363460e+00    2.9252704e+00    7.1874986e+01    1.3083494e+02    3.1572992e-03    5.8092981e-03
   6.9093072e+00    1.6368996e+01    9.0731015e+01    5.1800026e+05    3.7773630e+06    2.8566575e+04    7.7707009e+04    1.2440727e-04    2.5543636e-04    1.9647878e-04    1.2969410e-04    1.2784555e+00    3.0460164e+00    7.3169910e+01    1.3950546e+02    3.2321509e-03    6.2514152e-03
   7.0071396e+00    1.7387218e+01    9.4978613e+01    5.3457668e+05    3.7775153e+06    2.8860242e+04    7.7245120e+04    1.2864380e-04    2.7842992e-04    1.9483742e-04    1.2835123e-04    1.3145613e+00    3.1406062e+00    7.4516785e+01    1.4837446e+02    3.3086192e-03    6.6891118e-03
   7.1008794e+00    1.8311922e+01    9.8691873e+01    5.4672373e+05    3.7989710e+06    2.9106721e+04    7.6807092e+04    1.3308874e-04    3.0160320e-04    1.9381043e-04    1.2744995e-04    1.3482139e+00    3.2233937e+00    7.5950063e+01    1.5745940e+02    3.3906076e-03    7.1484265e-03
   7.2041532e+00    1.9267169e+01    1.0234447e+02    5.5796662e+05    3.8332069e+06    2.9379556e+04    7.6349784e+04    1.3835153e-04    3.2881241e-04    1.9296419e-04    1.2694572e-04    1.3843690e+00    3.3057982e+00    7.7558519e+01    1.6762735e+02    3.4846986e-03    7.6772096e-03
   7.3096333e+00    2.0235864e+01    1.0603979e+02    5.7576585e+05    3.9363461e+06    2.9776177e+04    7.6561212e+04    1.4360841e-04    3.5559760e-04    1.9195790e-04    1.2631869e-04    1.4216871e+00    3.3866476e+00    7.8930610e+01    1.7564399e+02    3.5709853e-03    8.1319490e-03
   7.4089793e+00    2.1164003e+01    1.0961990e+02    5.9632636e+05    4.0616765e+06    3.0279352e+04    7.7153437e+04    1.4837278e-04    3.7907688e-04    1.9064379e-04    1.2549265e-04    1.4584036e+00    3.4615595e+00    8.0018266e+01    1.8117539e+02    3.6440377e-03    8.4760364e-03
   7.5083666e+00    2.2028082e+01    1.1276625e+02    6.0836117e+05    4.0427143e+06    3.0734583e+04    7.7232497e+04    1.5311094e-04    4.0133957e-04    1.8912217e-04    1.2440178e-04    1.4950451e+00    3.5284881e+00    8.1157101e+01    1.8670505e+02    3.7180880e-03    8.8036073e-03
   7.6077339e+00    2.2823041e+01    1.1559067e+02    6.1337478e+05    3.9860863e+06    3.1061146e+04    7.6788437e+04    1.5813937e-04    4.2449832e-04    1.8780174e-04    1.2334028e-04    1.5300702e+00    3.5880700e+00    8.2350510e+01    1.9267041e+02    3.7962273e-03    9.1560003e-03
   7.7070864e+00    2.3565675e+01    1.1800589e+02    6.1884573e+05    3.9967317e+06    3.1380840e+04    7.6528314e+04    1.6329836e-04    4.4739161e-04    1.8696300e-04    1.2265514e-04    1.5642359e+00    3.6419248e+00    8.3598369e+01    1.9828472e+02    3.8776358e-03    9.5027349e-03
   7.8064895e+00    2.4273496e+01    1.2011483e+02    6.2720607e+05    4.0099468e+06    3.1727806e+04    7.6739158e+04    1.6822216e-04    4.6826621e-04    1.8645710e-04    1.2225830e-04    1.5968758e+00    3.6921969e+00    8.4657472e+01    2.0267021e+02    3.9519903e-03    9.8017367e-03
   7.9083295e+00    2.5057613e+01    1.2289274e+02    6.4049193e+05    4.0703661e+06    3.1905400e+04    7.5793022e+04    1.7310288e-04    4.8843737e-04    1.8586098e-04    1.2164231e-04    1.6296411e+00    3.7482456e+00    8.5660640e+01    2.0652801e+02    4.0245024e-03    1.0077934e-02
   8.0056277e+00    2.5794782e+01    1.2576832e+02    6.5018306e+05    4.1034203e+06    3.1840916e+04    7.3875973e+04    1.7776185e-04    5.0760421e-04    1.8507573e-04    1.2064700e-04    1.6588398e+00    3.8006278e+00    8.6600397e+01    2.1020619e+02    4.0939480e-03    1.0341659e-02
   8.1126626e+00    2.6434468e+01    1.2843509e+02    6.4521919e+05    4.0191605e+06    3.1441860e+04    7.0930248e+04    1.8311607e-04    5.2900820e-04    1.8434143e-04    1.1943702e-04    1.6848878e+00    3.8450138e+00    8.7565532e+01    2.1456013e+02    4.1714833e-03    1.0650821e-02
   8.2125460e+00    2.6757110e+01    1.2997768e+02    6.2593462e+05    3.9102827e+06    3.0869670e+04    6.8069588e+04    1.8826703e-04    5.4961781e-04    1.8399729e-04    1.1845246e-04    1.7010535e+00    3.8658105e+00    8.7927918e+01    2.1686213e+02    4.2295976e-03    1.0912578e-02
   8.3021516e+00    2.6755470e+01    1.3000250e+02    5.9836577e+05    3.7832435e+06    3.0358685e+04    6.5933265e+04    1.9286494e-04    5.6873818e-04    1.8381875e-04    1.1769709e-04    1.7100499e+00    3.8616977e+00    8.8006070e+01    2.1759855e+02    4.2715817e-03    1.1104878e-02
   8.4069530e+00    2.6430370e+01    1.2836537e+02    5.6208750e+05    3.6389988e+06    2.9867275e+04    6.4187733e+04    1.9780862e-04    5.9092669e-04    1.8351548e-04    1.1684036e-04    1.7153825e+00    3.8311499e+00    8.7581024e+01    2.1533767e+02    4.2988580e-03    1.1223881e-02
   8.5105518e+00    2.5707777e+01    1.2432988e+02    5.2082450e+05    3.4826198e+06    2.9479302e+04    6.2875669e+04    2.0209841e-04    6.1225573e-04    1.8302986e-04    1.1602902e-04    1.7154093e+00    3.7677433e+00    8.6839340e+01    2.1045811e+02    4.3095145e-03    1.1239310e-02
   8.6007021e+00    2.4701333e+01    1.1833450e+02    4.7965847e+05    3.3169937e+06    2.9165580e+04    6.1821756e+04    2.0515241e-04    6.2850929e-04    1.8255261e-04    1.1540988e-04    1.7102131e+00    3.6800444e+00    8.5881079e+01    2.0326592e+02    4.3029968e-03    1.1135473e-02
   8.7099976e+00    2.3133231e+01    1.0862890e+02    4.2701991e+05    3.0353054e+06    2.8796891e+04    6.0487365e+04    2.0758479e-04    6.4066095e-04    1.8206154e-04    1.1483972e-04    1.6984130e+00    3.5408399e+00    8.4281640e+01    1.8978705e+02    4.2713727e-03    1.0800608e-02
   8.8016364e+00    2.1675149e+01    9.9444620e+01    3.8049654e+05    2.6919299e+06    2.8467384e+04    5.8981450e+04    2.0854900e-04    6.4292810e-04    1.8164949e-04    1.1444894e-04    1.6852282e+00    3.4073605e+00    8.2728798e+01    1.7595617e+02    4.2306741e-03    1.0383678e-02
   8.9036640e+00    2.0024052e+01    8.9016391e+01    3.2913639e+05    2.2570898e+06    2.8039985e+04    5.6962999e+04    2.0879173e-04    6.3816209e-04    1.8135898e-04    1.1414653e-04    1.6678548e+00    3.2507889e+00    8.1043890e+01    1.6060189e+02    4.1797117e-03    9.8562344e-03
   9.0014168e+00    1.8514197e+01    7.9562081e+01    2.8378111e+05    1.8780789e+06    2.7596647e+04    5.4773138e+04    2.0855866e-04    6.2941510e-04    1.8102980e-04    1.1379194e-04    1.6500125e+00    3.1016539e+00    7.9604855e+01    1.4791342e+02    4.1318401e-03    9.3621799e-03
   9.1141468e+00    1.6922576e+01    6.9723461e+01    2.3751443e+05    1.5024437e+06    2.7042134e+04    5.2070897e+04    2.0815854e-04    6.1734998e-04    1.8046007e-04    1.1306451e-04    1.6292505e+00    2.9372198e+00    7.8206576e+01    1.3587216e+02    4.0849964e-03    8.8604685e-03
   9.2025610e+00    1.5807526e+01    6.2892443e+01    2.0653780e+05    1.2562918e+06    2.6595788e+04    4.9945250e+04    2.0785813e-04    6.0699557e-04    1.8005186e-04    1.1246320e-04    1.6136607e+00    2.8168155e+00    7.7298413e+01    1.2792919e+02    4.0558966e-03    8.5179678e-03
   9.3166454e+00    1.4549216e+01    5.5256822e+01    1.7330391e+05    1.0048511e+06    2.6015151e+04    4.7285923e+04    2.0772322e-04    5.9381805e-04    1.7969503e-04    1.1178898e-04    1.5953320e+00    2.6747698e+00    7.6400716e+01    1.1952390e+02    4.0306435e-03    8.1472079e-03
   9.4138819e+00    1.3625420e+01    4.9742659e+01    1.4986763e+05    8.3551690e+05    2.5520604e+04    4.5044031e+04    2.0784905e-04    5.8308162e-04    1.7944338e-04    1.1127198e-04    1.5815231e+00    2.5656184e+00    7.5848169e+01    1.1370870e+02    4.0180177e-03    7.8809304e-03
   9.5165859e+00    1.2786120e+01    4.4805381e+01    1.2979994e+05    6.9893819e+05    2.5030083e+04    4.2853589e+04    2.0822732e-04    5.7252927e-04    1.7916370e-04    1.1064129e-04    1.5692641e+00    2.4620094e+00    7.5429800e+01    1.0856139e+02    4.0120384e-03    7.6375128e-03
   9.6154613e+00    1.2087073e+01    4.0735291e+01    1.1371049e+05    5.8992793e+05    2.4597579e+04    4.0828347e+04    2.0872810e-04    5.6237360e-04    1.7883510e-04    1.0999531e-04    1.5596356e+00    2.3718316e+00    7.5146441e+01    1.0435092e+02    4.0108492e-03    7.4246340e-03
   9.7196578e+00    1.1456785e+01    3.7072578e+01    1.0010321e+05    5.0519728e+05    2.4189908e+04    3.8908864e+04    2.0937813e-04    5.5152377e-04    1.7852673e-04    1.0937052e-04    1.5518056e+00    2.2868660e+00    7.4987682e+01    1.0066451e+02    4.0147225e-03    7.2232878e-03
   9.8051008e+00    1.1010800e+01    3.4469579e+01    9.0675287e+04    4.4316597e+05    2.3880389e+04    3.7398603e+04    2.0999753e-04    5.4251038e-04    1.7831367e-04    1.0891707e-04    1.5468948e+00    2.2243313e+00    7.4936805e+01    9.8085258e+01    4.0214192e-03    7.0726937e-03
   9.9188649e+00    1.0503158e+01    3.1510552e+01    8.0262333e+04    3.7568491e+05    2.3477577e+04    3.5526586e+04    2.1099699e-04    5.3088563e-04    1.7812815e-04    1.0828923e-04    1.5417700e+00    2.1505930e+00    7.4990230e+01    9.5388523e+01    4.0356326e-03    6.9011578e-03
   1.0013913e+01    1.0140682e+01    2.9402342e+01    7.3223253e+04    3.3258347e+05    2.3157707e+04    3.4127723e+04    2.1188372e-04    5.2150477e-04    1.7798366e-04    1.0770225e-04    1.5382376e+00    2.0962538e+00    7.5063022e+01    9.3558469e+01    4.0494330e-03    6.7757416e-03
   1.0115947e+01    9.8036360e+00    2.7448034e+01    6.6820904e+04    2.9316768e+05    2.2809479e+04    3.2715357e+04    2.1289593e-04    5.1163635e-04    1.7788795e-04    1.0697509e-04    1.5348087e+00    2.0445341e+00    7.5197445e+01    9.2093201e+01    4.0663653e-03    6.6606126e-03
   1.0210429e+01    9.5324123e+00    2.5871235e+01    6.1819703e+04    2.6267334e+05    2.2489699e+04    3.1513597e+04    2.1389200e-04    5.0279370e-04    1.7786935e-04    1.0626091e-04    1.5320292e+00    2.0019561e+00    7.5348494e+01    9.0995396e+01    4.0838306e-03    6.5666889e-03
   1.0307969e+01    9.2898985e+00    2.4452972e+01    5.7405285e+04    2.3571832e+05    2.2168298e+04    3.0346323e+04    2.1499749e-04    4.9395422e-04    1.7795830e-04    1.0556576e-04    1.5297433e+00    1.9629445e+00    7.5554151e+01    9.0155443e+01    4.1042220e-03    6.4838380e-03
   1.0404597e+01    9.0838023e+00    2.3230931e+01    5.3698937e+04    2.1349751e+05    2.1867655e+04    2.9285197e+04    2.1618903e-04    4.8564118e-04    1.7809768e-04    1.0488522e-04    1.5282935e+00    1.9287787e+00    7.5795488e+01    8.9546485e+01    4.1266743e-03    6.4139104e-03
   1.0507755e+01    8.8944741e+00    2.2097199e+01    5.0346530e+04    1.9363946e+05    2.1569246e+04    2.8270563e+04    2.1755927e-04    4.7715905e-04    1.7831922e-04    1.0416539e-04    1.5275449e+00    1.8963797e+00    7.6103664e+01    8.9130381e+01    4.1523984e-03    6.3502540e-03
   1.0622546e+01    8.7168616e+00    2.1014656e+01    4.7230918e+04    1.7541411e+05    2.1279482e+04    2.7277118e+04    2.1915664e-04    4.6821713e-04    1.7857901e-04    1.0340775e-04    1.5278348e+00    1.8646613e+00    7.6470800e+01    8.8858959e+01    4.1820310e-03    6.2891517e-03
   1.0708033e+01    8.6039823e+00    2.0313053e+01    4.5168452e+04    1.6399143e+05    2.1053490e+04    2.6502562e+04    2.2047005e-04    4.6173566e-04    1.7882172e-04    1.0282546e-04    1.5287511e+00    1.8436128e+00    7.6784508e+01    8.8753683e+01    4.2058676e-03    6.2478106e-03
   1.0800601e+01    8.4980056e+00    1.9641356e+01    4.3299067e+04    1.5318825e+05    2.0869511e+04    2.5848360e+04    2.2183669e-04    4.5499168e-04    1.7904311e-04    1.0228735e-04    1.5303223e+00    1.8230333e+00    7.7107109e+01    8.8728540e+01    4.2303522e-03    6.2078844e-03
   1.0917617e+01    8.3820067e+00    1.8899145e+01    4.1153014e+04    1.4054425e+05    2.0629317e+04    2.4996028e+04    2.2364618e-04    4.4683126e-04    1.7941138e-04    1.0159476e-04    1.5326637e+00    1.7997073e+00    7.7546611e+01    8.8774648e+01    4.2624228e-03    6.1622960e-03
   1.1004363e+01    8.3075928e+00    1.8419019e+01    3.9746014e+04    1.3240643e+05    2.0448998e+04    2.4392186e+04    2.2503725e-04    4.4113982e-04    1.7973917e-04    1.0110513e-04    1.5344765e+00    1.7843142e+00    7.7882428e+01    8.8866731e+01    4.2865849e-03    6.1329277e-03
   1.1127178e+01    8.2175024e+00    1.7830830e+01    3.8002096e+04    1.2194194e+05    2.0208134e+04    2.3620474e+04    2.2703519e-04    4.3373662e-04    1.8024689e-04    1.0046006e-04    1.5370782e+00    1.7651418e+00    7.8352577e+01    8.9084876e+01    4.3206753e-03    6.0987457e-03
   1.1232729e+01    8.1527355e+00    1.7402659e+01    3.6698249e+04    1.1409643e+05    2.0011385e+04    2.3004638e+04    2.2877435e-04    4.2796240e-04    1.8070481e-04    9.9953720e-05    1.5393565e+00    1.7508679e+00    7.8750912e+01    8.9350313e+01    4.3500268e-03    6.0764615e-03
   1.1311119e+01    8.1128569e+00    1.7127357e+01    3.5824675e+04    1.0868990e+05    1.9858082e+04    2.2557371e+04    2.3011065e-04    4.2388321e-04    1.8107213e-04    9.9486560e-05    1.5412576e+00    1.7415786e+00    7.9055301e+01    8.9519874e+01    4.3726661e-03    6.0604030e-03
   1.1417529e+01    8.0662300e+00    1.6803647e+01    3.4790578e+04    1.0252971e+05    1.9671509e+04    2.2035729e+04    2.3198704e-04    4.1894831e-04    1.8168268e-04    9.9061520e-05    1.5438728e+00    1.7303016e+00    7.9488035e+01    8.9842189e+01    4.4032572e-03    6.0441131e-03
   1.1518901e+01    8.0311456e+00    1.6545845e+01    3.3940017e+04    9.7667902e+04    1.9505853e+04    2.1572452e+04    2.3379697e-04    4.1467884e-04    1.8225414e-04    9.8666789e-05    1.5466597e+00    1.7210290e+00    7.9890170e+01    9.0124308e+01    4.4322721e-03    6.0302803e-03
   1.1629601e+01    8.0006146e+00    1.6309270e+01    3.3117149e+04    9.3159400e+04    1.9337820e+04    2.1099930e+04    2.3582919e-04    4.1051589e-04    1.8292299e-04    9.8320435e-05    1.5499644e+00    1.7121196e+00    8.0331627e+01    9.0412123e+01    4.4638081e-03    6.0162410e-03
   1.1734275e+01    7.9777107e+00    1.6121007e+01    3.2412384e+04    8.9572528e+04    1.9182447e+04    2.0662452e+04    2.3782970e-04    4.0705383e-04    1.8361245e-04    9.8057441e-05    1.5532695e+00    1.7046488e+00    8.0752844e+01    9.0635690e+01    4.4935968e-03    6.0024419e-03
   1.1808760e+01    7.9649380e+00    1.6006302e+01    3.1979923e+04    8.7645644e+04    1.9084272e+04    2.0395357e+04    2.3926972e-04    4.0486397e-04    1.8411229e-04    9.7925751e-05    1.5557510e+00    1.6998816e+00    8.1046800e+01    9.0784780e+01    4.5145163e-03    5.9931364e-03
   1.1913013e+01    7.9497606e+00    1.5863994e+01    3.1413228e+04    8.5127581e+04    1.8949572e+04    2.0049853e+04    2.4134188e-04    4.0216318e-04    1.8486164e-04    9.7795060e-05    1.5592039e+00    1.6937307e+00    8.1462872e+01    9.0956553e+01    4.5436243e-03    5.9794465e-03
   1.2014355e+01    7.9377236e+00    1.5745639e+01    3.0901768e+04    8.2958833e+04    1.8818519e+04    1.9725536e+04    2.4337322e-04    3.9986568e-04    1.8561609e-04    9.7682928e-05    1.5624898e+00    1.6883250e+00    8.1855991e+01    9.1099009e+01    4.5718348e-03    5.9669732e-03
   1.2124681e+01    7.9246164e+00    1.5627929e+01    3.0378845e+04    8.0875587e+04    1.8682007e+04    1.9432814e+04    2.4563893e-04    3.9793224e-04    1.8650670e-04    9.7664700e-05    1.5657590e+00    1.6826991e+00    8.2285979e+01    9.1242496e+01    4.6022271e-03    5.9549490e-03
   1.2221398e+01    7.9131535e+00    1.5533966e+01    2.9903370e+04    7.9030589e+04    1.8549787e+04    1.9136865e+04    2.4769231e-04    3.9664194e-04    1.8733904e-04    9.7699489e-05    1.5683360e+00    1.6780220e+00    8.2663993e+01    9.1341419e+01    4.6288011e-03    5.9449445e-03
   1.2334588e+01    7.9009428e+00    1.5436202e+01    2.9380749e+04    7.7124869e+04    1.8394394e+04    1.8818303e+04    2.5013449e-04    3.9557837e-04    1.8836426e-04    9.7775931e-05    1.5712084e+00    1.6729015e+00    8.3100000e+01    9.1453494e+01    4.6601220e-03    5.9355518e-03
   1.2419793e+01    7.8911382e+00    1.5365627e+01    2.8973898e+04    7.5658639e+04    1.8278798e+04    1.8564909e+04    2.5202403e-04    3.9516113e-04    1.8913578e-04    9.7914236e-05    1.5732223e+00    1.6690508e+00    8.3422712e+01    9.1550701e+01    4.6837320e-03    5.9307538e-03
   1.2507202e+01    7.8810532e+00    1.5296780e+01    2.8563066e+04    7.4243480e+04    1.8155829e+04    1.8324558e+04    2.5402309e-04    3.9501346e-04    1.8998872e-04    9.8052828e-05    1.5751963e+00    1.6651703e+00    8.3764677e+01    9.1635273e+01    4.7084557e-03    5.9264133e-03
   1.2634359e+01    7.8674647e+00    1.5203893e+01    2.7978543e+04    7.2136800e+04    1.7983809e+04    1.8008482e+04    2.5702433e-04    3.9533644e-04    1.9126978e-04    9.8339784e-05    1.5780432e+00    1.6597458e+00    8.4255181e+01    9.1736674e+01    4.7444013e-03    5.9217948e-03
   1.2722904e+01    7.8581210e+00    1.5141474e+01    2.7579236e+04    7.0748140e+04    1.7864408e+04    1.7810093e+04    2.5918633e-04    3.9595178e-04    1.9221969e-04    9.8593444e-05    1.5799696e+00    1.6560325e+00    8.4600701e+01    9.1787402e+01    4.7694723e-03    5.9192203e-03
   1.2814220e+01    7.8467169e+00    1.5074079e+01    2.7147338e+04    6.9163232e+04    1.7746456e+04    1.7602988e+04    2.6146908e-04    3.9694616e-04    1.9321323e-04    9.8946091e-05    1.5817818e+00    1.6520021e+00    8.4951948e+01    9.1838906e+01    4.7951852e-03    5.9182817e-03
   1.2907510e+01    7.8348481e+00    1.5007948e+01    2.6689264e+04    6.7382480e+04    1.7620608e+04    1.7367213e+04    2.6388457e-04    3.9833870e-04    1.9427271e-04    9.9350846e-05    1.5835205e+00    1.6479366e+00    8.5317080e+01    9.1898184e+01    4.8219614e-03    5.9193446e-03
   1.3000855e+01    7.8233143e+00    1.4945589e+01    2.6228463e+04    6.5701365e+04    1.7491524e+04    1.7127468e+04    2.6639012e-04    4.0007710e-04    1.9539166e-04    9.9784178e-05    1.5851864e+00    1.6439973e+00    8.5695025e+01    9.1954936e+01    4.8496050e-03    5.9223311e-03
   1.3140875e+01    7.8067276e+00    1.4858856e+01    2.5546333e+04    6.3264018e+04    1.7295009e+04    1.6780236e+04    2.7028535e-04    4.0331500e-04    1.9714977e-04    1.0050448e-04    1.5874793e+00    1.6384122e+00    8.6269274e+01    9.2041619e+01    4.8919076e-03    5.9307219e-03
   1.3234321e+01    7.7953505e+00    1.4801285e+01    2.5100311e+04    6.1666895e+04    1.7167222e+04    1.6576240e+04    2.7294332e-04    4.0583088e-04    1.9835743e-04    1.0102536e-04    1.5888577e+00    1.6347574e+00    8.6649602e+01    9.2102039e+01    4.9202839e-03    5.9387634e-03
   1.3327939e+01    7.7836577e+00    1.4744835e+01    2.4658428e+04    6.0119997e+04    1.7040531e+04    1.6382159e+04    2.7566867e-04    4.0867196e-04    1.9959294e-04    1.0160625e-04    1.5901149e+00    1.6311467e+00    8.7033173e+01    9.2178984e+01    4.9490692e-03    5.9493480e-03
   1.3421774e+01    7.7724171e+00    1.4691774e+01    2.4219183e+04    5.8605661e+04    1.6913228e+04    1.6168972e+04    2.7845053e-04    4.1179759e-04    2.0084090e-04    1.0224624e-04    1.5913065e+00    1.6276839e+00    8.7413563e+01    9.2266714e+01    4.9779753e-03    5.9620988e-03
   1.3515782e+01    7.7614595e+00    1.4640744e+01    2.3787632e+04    5.7132477e+04    1.6784913e+04    1.5959532e+04    2.8130023e-04    4.1518862e-04    2.0212039e-04    1.0293527e-04    1.5924374e+00    1.6243305e+00    8.7797168e+01    9.2363525e+01    5.0072300e-03    5.9767379e-03
   1.3610124e+01    7.7509127e+00    1.4591248e+01    2.3353069e+04    5.5651709e+04    1.6654848e+04    1.5728677e+04    2.8423007e-04    4.1885744e-04    2.0342172e-04    1.0368897e-04    1.5935325e+00    1.6210889e+00    8.8181347e+01    9.2470067e+01    5.0367927e-03    5.9932778e-03
   1.3704334e+01    7.7401777e+00    1.4540417e+01    2.2923260e+04    5.4213838e+04    1.6522939e+04    1.5504609e+04    2.8722083e-04    4.2273589e-04    2.0475504e-04    1.0446639e-04    1.5945748e+00    1.6178535e+00    8.8566725e+01    9.2577870e+01    5.0666300e-03    6.0111598e-03
   1.3844946e+01    7.7243440e+00    1.4464571e+01    2.2303621e+04    5.2122295e+04    1.6331297e+04    1.5213887e+04    2.9181914e-04    4.2901298e-04    2.0680992e-04    1.0573519e-04    1.5961200e+00    1.6130603e+00    8.9151487e+01    9.2770881e+01    5.1119540e-03    6.0418581e-03
   1.3938521e+01    7.7138162e+00    1.4415071e+01    2.1899500e+04    5.0780985e+04    1.6205461e+04    1.5022759e+04    2.9494780e-04    4.3346195e-04    2.0820295e-04    1.0664657e-04    1.5970583e+00    1.6099531e+00    8.9540333e+01    9.2913087e+01    5.1423630e-03    6.0645931e-03
   1.4031973e+01    7.7033541e+00    1.4366485e+01    2.1496121e+04    4.9399061e+04    1.6080460e+04    1.4819459e+04    2.9813172e-04    4.3812278e-04    2.0961177e-04    1.0761295e-04    1.5979334e+00    1.6069157e+00    8.9928212e+01    9.3069743e+01    5.1729873e-03    6.0893826e-03
   1.4125314e+01    7.6931019e+00    1.4318604e+01    2.1087689e+04    4.8022885e+04    1.5945105e+04    1.4578533e+04    3.0139743e-04    4.4296510e-04    2.1106146e-04    1.0860122e-04    1.5987521e+00    1.6039721e+00    9.0323020e+01    9.3239270e+01    5.2042913e-03    6.1159002e-03
   1.4218499e+01    7.6823711e+00    1.4269436e+01    2.0686628e+04    4.6709208e+04    1.5815849e+04    1.4354392e+04    3.0471188e-04    4.4800700e-04    2.1252332e-04    1.0966589e-04    1.5994707e+00    1.6010229e+00    9.0717324e+01    9.3429381e+01    5.2357772e-03    6.1446033e-03
   1.4311611e+01    7.6717339e+00    1.4220717e+01    2.0303693e+04    4.5483660e+04    1.5694084e+04    1.4168612e+04    3.0807475e-04    4.5323648e-04    2.1400007e-04    1.1079253e-04    1.6001346e+00    1.5981422e+00    9.1110034e+01    9.3638397e+01    5.2674454e-03    6.1754754e-03
   1.4404619e+01    7.6612434e+00    1.4172601e+01    1.9936470e+04    4.4347465e+04    1.5577100e+04    1.4000790e+04    3.1147493e-04    4.5863077e-04    2.1548796e-04    1.1197932e-04    1.6007393e+00    1.5953462e+00    9.1499699e+01    9.3867129e+01    5.2991644e-03    6.2083173e-03
   1.4543944e+01    7.6453994e+00    1.4100963e+01    1.9399726e+04    4.2716852e+04    1.5401948e+04    1.3738012e+04    3.1665726e-04    4.6701694e-04    2.1774868e-04    1.1386595e-04    1.6015139e+00    1.5912530e+00    9.2081960e+01    9.4243537e+01    5.3469102e-03    6.2607734e-03
   1.4638412e+01    7.6340227e+00    1.4050293e+01    1.9033248e+04    4.1621503e+04    1.5273826e+04    1.3524081e+04    3.2024962e-04    4.7286591e-04    2.1932154e-04    1.1518873e-04    1.6019406e+00    1.5884378e+00    9.2478547e+01    9.4507461e+01    5.3796234e-03    6.2976284e-03
   1.4735577e+01    7.6219355e+00    1.3997103e+01    1.8665975e+04    4.0529646e+04    1.5149543e+04    1.3323654e+04    3.2398497e-04    4.7903939e-04    2.2094908e-04    1.1663299e-04    1.6023039e+00    1.5855323e+00    9.2884279e+01    9.4798665e+01    5.4132995e-03    6.3373616e-03
   1.4832632e+01    7.6099593e+00    1.3943742e+01    1.8312193e+04    3.9495063e+04    1.5026122e+04    1.3147356e+04    3.2777700e-04    4.8533890e-04    2.2261501e-04    1.1811157e-04    1.6026569e+00    1.5826551e+00    9.3292932e+01    9.5099780e+01    5.4473040e-03    6.3782821e-03
   1.4929579e+01    7.5978858e+00    1.3889869e+01    1.7969393e+04    3.8500031e+04    1.4904551e+04    1.2982352e+04    3.3161425e-04    4.9177569e-04    2.2429993e-04    1.1964679e-04    1.6029719e+00    1.5797906e+00    9.3700973e+01    9.5416516e+01    5.4813157e-03    6.4204745e-03
   1.5026760e+01    7.5856262e+00    1.3835696e+01    1.7636467e+04    3.7547558e+04    1.4786246e+04    1.2829594e+04    3.3549969e-04    4.9833602e-04    2.2600780e-04    1.2124248e-04    1.6032195e+00    1.5769500e+00    9.4107072e+01    9.5745513e+01    5.5154382e-03    6.4639557e-03
   1.5124072e+01    7.5727466e+00    1.3779502e+01    1.7297745e+04    3.6553791e+04    1.4658334e+04    1.2636172e+04    3.3945217e-04    5.0499347e-04    2.2777242e-04    1.2285142e-04    1.6033866e+00    1.5740550e+00    9.4522323e+01    9.6077653e+01    5.5500660e-03    6.5080900e-03
   1.5223611e+01    7.5592690e+00    1.3721254e+01    1.6957918e+04    3.5577292e+04    1.4532754e+04    1.2446330e+04    3.4354376e-04    5.1190484e-04    2.2961261e-04    1.2455803e-04    1.6035014e+00    1.5710812e+00    9.4950318e+01    9.6428844e+01    5.5858061e-03    6.5544873e-03
   1.5312897e+01    7.5472612e+00    1.3669275e+01    1.6662464e+04    3.4738198e+04    1.4422017e+04    1.2292751e+04    3.4725851e-04    5.1817143e-04    2.3128909e-04    1.2612274e-04    1.6035653e+00    1.5684661e+00    9.5334519e+01    9.6746193e+01    5.6180516e-03    6.5965876e-03
   1.5401451e+01    7.5353467e+00    1.3617819e+01    1.6380995e+04    3.3958304e+04    1.4319016e+04    1.2160187e+04    3.5096954e-04    5.2446835e-04    2.3295667e-04    1.2773991e-04    1.6035929e+00    1.5659037e+00    9.5710740e+01    9.7074828e+01    5.6499173e-03    6.6393607e-03
   1.5527374e+01    7.5184833e+00    1.3545831e+01    1.5995265e+04    3.2925084e+04    1.4168158e+04    1.1971281e+04    3.5630278e-04    5.3346425e-04    2.3537653e-04    1.3006833e-04    1.6035710e+00    1.5623323e+00    9.6243280e+01    9.7543936e+01    5.6955975e-03    6.7009570e-03
   1.5624826e+01    7.5039064e+00    1.3485198e+01    1.5699715e+04    3.2132189e+04    1.4056789e+04    1.1829090e+04    3.6046570e-04    5.4057677e-04    2.3726196e-04    1.3197935e-04    1.6033997e+00    1.5593953e+00    9.6661089e+01    9.7927883e+01    5.7304118e-03    6.7491471e-03
   1.5722779e+01    7.4891986e+00    1.3424997e+01    1.5408393e+04    3.1362578e+04    1.3944118e+04    1.1676577e+04    3.6468129e-04    5.4774084e-04    2.3917658e-04    1.3393596e-04    1.6031876e+00    1.5564667e+00    9.7072577e+01    9.8317427e+01    5.7655911e-03    6.7983721e-03
   1.5822022e+01    7.4740540e+00    1.3363287e+01    1.5119475e+04    3.0606349e+04    1.3829012e+04    1.1526988e+04    3.6899732e-04    5.5505810e-04    2.4114814e-04    1.3595693e-04    1.6029460e+00    1.5534692e+00    9.7490712e+01    9.8715833e+01    5.8013822e-03    6.8485727e-03
   1.5920830e+01    7.4587983e+00    1.3301330e+01    1.4842064e+04    2.9889162e+04    1.3716473e+04    1.1395550e+04    3.7332459e-04    5.6237898e-04    2.4313062e-04    1.3801331e-04    1.6026789e+00    1.5504684e+00    9.7904662e+01    9.9116492e+01    5.8369406e-03    6.8987610e-03
   1.6019054e+01    7.4433244e+00    1.3239196e+01    1.4570275e+04    2.9197460e+04    1.3600504e+04    1.1253498e+04    3.7766194e-04    5.6965862e-04    2.4514143e-04    1.4007082e-04    1.6023625e+00    1.5474659e+00    9.8317892e+01    9.9511342e+01    5.8724136e-03    6.9484300e-03
   1.6117448e+01    7.4270485e+00    1.3174960e+01    1.4300912e+04    2.8498299e+04    1.3489191e+04    1.1105084e+04    3.8201942e-04    5.7697318e-04    2.4715592e-04    1.4220860e-04    1.6019597e+00    1.5443739e+00    9.8725946e+01    9.9910803e+01    5.9075714e-03    6.9982180e-03
   1.6214162e+01    7.4109121e+00    1.3111851e+01    1.4041970e+04    2.7838433e+04    1.3381709e+04    1.0962235e+04    3.8632926e-04    5.8416932e-04    2.4915275e-04    1.4435144e-04    1.6015244e+00    1.5413396e+00    9.9124665e+01    1.0030622e+02    5.9421316e-03    7.0472552e-03
   1.6312296e+01    7.3942243e+00    1.3047177e+01    1.3786973e+04    2.7192902e+04    1.3277697e+04    1.0838666e+04    3.9073091e-04    5.9150552e-04    2.5119674e-04    1.4657818e-04    1.6010358e+00    1.5382351e+00    9.9529403e+01    1.0071333e+02    5.9770847e-03    7.0970580e-03
   1.6410114e+01    7.3773908e+00    1.2982661e+01    1.3542427e+04    2.6581894e+04    1.3179722e+04    1.0737349e+04    3.9513458e-04    5.9883114e-04    2.5324468e-04    1.4884850e-04    1.6005019e+00    1.5351398e+00    9.9927545e+01    1.0112303e+02    6.0117271e-03    7.1468059e-03
   1.6508638e+01    7.3600350e+00    1.2917087e+01    1.3297315e+04    2.5979340e+04    1.3072380e+04    1.0605258e+04    3.9960678e-04    6.0621161e-04    2.5534854e-04    1.5114513e-04    1.5999043e+00    1.5319910e+00    1.0033495e+02    1.0153308e+02    6.0467843e-03    7.1964702e-03
   1.6607728e+01    7.3421101e+00    1.2850628e+01    1.3058041e+04    2.5396691e+04    1.2971533e+04    1.0482535e+04    4.0410736e-04    6.1363990e-04    2.5746053e-04    1.5352804e-04    1.5992297e+00    1.5287919e+00    1.0073354e+02    1.0195216e+02    6.0815380e-03    7.2465452e-03
   1.6706159e+01    7.3241511e+00    1.2784805e+01    1.2825058e+04    2.4832167e+04    1.2874359e+04    1.0357683e+04    4.0858943e-04    6.2101768e-04    2.5956147e-04    1.5594648e-04    1.5985151e+00    1.5256202e+00    1.0112212e+02    1.0236988e+02    6.1157649e-03    7.2962017e-03
   1.6805810e+01    7.3060183e+00    1.2718038e+01    1.2596794e+04    2.4281962e+04    1.2770574e+04    1.0245593e+04    4.1316897e-04    6.2849339e-04    2.6174939e-04    1.5838778e-04    1.5978123e+00    1.5223911e+00    1.0152600e+02    1.0278768e+02    6.1507675e-03    7.3460478e-03
   1.6904265e+01    7.2879059e+00    1.2652248e+01    1.2376924e+04    2.3757759e+04    1.2670555e+04    1.0135556e+04    4.1770081e-04    6.3585440e-04    2.6391676e-04    1.6084069e-04    1.5970699e+00    1.5192010e+00    1.0191845e+02    1.0319914e+02    6.1850365e-03    7.3948943e-03
   1.7001405e+01    7.2698067e+00    1.2586986e+01    1.2161807e+04    2.3251109e+04    1.2567001e+04    1.0007969e+04    4.2219893e-04    6.4309770e-04    2.6609018e-04    1.6326537e-04    1.5963026e+00    1.5160330e+00    1.0230807e+02    1.0359508e+02    6.2188569e-03    7.4422778e-03
   1.7147778e+01    7.2418291e+00    1.2487582e+01    1.1850823e+04    2.2514219e+04    1.2423980e+04    9.8613107e+03    4.2899154e-04    6.5398887e-04    2.6943478e-04    1.6697291e-04    1.5950557e+00    1.5111861e+00    1.0289893e+02    1.0419180e+02    6.2695440e-03    7.5129859e-03
   1.7246503e+01    7.2228023e+00    1.2420947e+01    1.1646404e+04    2.2032085e+04    1.2329030e+04    9.7681325e+03    4.3359900e-04    6.6131847e-04    2.7172270e-04    1.6950652e-04    1.5941709e+00    1.5079193e+00    1.0329968e+02    1.0459343e+02    6.3037170e-03    7.5602373e-03
   1.7344987e+01    7.2035984e+00    1.2354604e+01    1.1451407e+04    2.1578143e+04    1.2242905e+04    9.7081102e+03    4.3819832e-04    6.6863492e-04    2.7400659e-04    1.7208805e-04    1.5932476e+00    1.5046465e+00    1.0369292e+02    1.0499800e+02    6.3373809e-03    7.6072298e-03
   1.7443708e+01    7.1839482e+00    1.2288252e+01    1.1255414e+04    2.1123961e+04    1.2153954e+04    9.6146682e+03    4.4282385e-04    6.7597070e-04    2.7629888e-04    1.7472627e-04    1.5922425e+00    1.5013535e+00    1.0408137e+02    1.0540474e+02    6.3708350e-03    7.6540933e-03
   1.7542340e+01    7.1640304e+00    1.2221346e+01    1.1059616e+04    2.0676299e+04    1.2055445e+04    9.4903528e+03    4.4746896e-04    6.8323664e-04    2.7864080e-04    1.7733979e-04    1.5912027e+00    1.4980301e+00    1.0447569e+02    1.0579442e+02    6.4044591e-03    7.6998050e-03
   1.7640122e+01    7.1439884e+00    1.2154918e+01    1.0871580e+04    2.0243859e+04    1.1966090e+04    9.3906011e+03    4.5207444e-04    6.9044317e-04    2.8096144e-04    1.7999079e-04    1.5901261e+00    1.4947099e+00    1.0485941e+02    1.0618783e+02    6.4373835e-03    7.7451664e-03
   1.7738665e+01    7.1237986e+00    1.2087946e+01    1.0687181e+04    1.9820109e+04    1.1871851e+04    9.2976854e+03    4.5674611e-04    6.9770696e-04    2.8334428e-04    1.8266519e-04    1.5890607e+00    1.4913367e+00    1.0525165e+02    1.0658045e+02    6.4706630e-03    7.7903242e-03
   1.7837577e+01    7.1033943e+00    1.2021069e+01    1.0507481e+04    1.9411477e+04    1.1781520e+04    9.2177479e+03    4.6143700e-04    7.0497310e-04    2.8574649e-04    1.8537990e-04    1.5879549e+00    1.4879501e+00    1.0564077e+02    1.0697490e+02    6.5037349e-03    7.8352639e-03
   1.7936162e+01    7.0829051e+00    1.1954578e+01    1.0330848e+04    1.9010724e+04    1.1691239e+04    9.1277756e+03    4.6612640e-04    7.1220561e-04    2.8815846e-04    1.8811182e-04    1.5868229e+00    1.4845639e+00    1.0602881e+02    1.0736560e+02    6.5365651e-03    7.8795997e-03
   1.8035136e+01    7.0620909e+00    1.1887314e+01    1.0149535e+04    1.8610539e+04    1.1581997e+04    8.9745249e+03    4.7087724e-04    7.1938367e-04    2.9064207e-04    1.9081274e-04    1.5856664e+00    1.4811221e+00    1.0642838e+02    1.0773440e+02    6.5699735e-03    7.9225657e-03
   1.8134813e+01    7.0408415e+00    1.1819375e+01    9.9797741e+03    1.8226649e+04    1.1499649e+04    8.9086010e+03    4.7562029e-04    7.2664179e-04    2.9309450e-04    1.9364360e-04    1.5844648e+00    1.4776216e+00    1.0681167e+02    1.0812320e+02    6.6024105e-03    7.9662136e-03
   1.8232840e+01    7.0198110e+00    1.1753021e+01    9.8170453e+03    1.7861446e+04    1.1420677e+04    8.8495013e+03    4.8028930e-04    7.3376488e-04    2.9552137e-04    1.9645155e-04    1.5832491e+00    1.4741765e+00    1.0718452e+02    1.0850197e+02    6.6340052e-03    8.0086471e-03
   1.8332830e+01    6.9980655e+00    1.1685422e+01    9.6521328e+03    1.7494120e+04    1.1337175e+04    8.7694892e+03    4.8506920e-04    7.4103119e-04    2.9802115e-04    1.9933987e-04    1.5819558e+00    1.4706437e+00    1.0756677e+02    1.0888845e+02    6.6661332e-03    8.0515439e-03
   1.8432513e+01    6.9762057e+00    1.1618257e+01    9.4906384e+03    1.7136035e+04    1.1255113e+04    8.6876445e+03    4.8983305e-04    7.4824226e-04    3.0052253e-04    2.0224343e-04    1.5806304e+00    1.4671099e+00    1.0794282e+02    1.0927084e+02    6.6978094e-03    8.0937894e-03
   1.8531426e+01    6.9543423e+00    1.1550970e+01    9.3291301e+03    1.6780485e+04    1.1158311e+04    8.5686735e+03    4.9460155e-04    7.5535224e-04    3.0306787e-04    2.0508285e-04    1.5793198e+00    1.4635495e+00    1.0832705e+02    1.0963039e+02    6.7296791e-03    8.1345266e-03
   1.8630885e+01    6.9321569e+00    1.1483256e+01    9.1730039e+03    1.6431541e+04    1.1072325e+04    8.4860149e+03    4.9938957e-04    7.6253254e-04    3.0562422e-04    2.0800084e-04    1.5779812e+00    1.4599361e+00    1.0870565e+02    1.1000486e+02    6.7611417e-03    8.1757127e-03
   1.8730036e+01    6.9099494e+00    1.1416127e+01    9.0222497e+03    1.6095839e+04    1.0993097e+04    8.4217686e+03    5.0415827e-04    7.6967872e-04    3.0817052e-04    2.1094996e-04    1.5766217e+00    1.4563300e+00    1.0907514e+02    1.1037888e+02    6.7920599e-03    8.2165191e-03
   1.8828711e+01    6.8876050e+00    1.1349346e+01    8.8746615e+03    1.5770742e+04    1.0912044e+04    8.3550536e+03    5.0892278e-04    7.7677249e-04    3.1077258e-04    2.1386462e-04    1.5752263e+00    1.4527212e+00    1.0945113e+02    1.1074014e+02    6.8229004e-03    8.2562462e-03
   1.8927351e+01    6.8651739e+00    1.1283108e+01    8.7304559e+03    1.5451320e+04    1.0833947e+04    8.2982203e+03    5.1367264e-04    7.8381817e-04    3.1338463e-04    2.1678726e-04    1.5737990e+00    1.4491167e+00    1.0982251e+02    1.1109609e+02    6.8532862e-03    8.2952561e-03
   1.9026592e+01    6.8422627e+00    1.1215702e+01    8.5862536e+03    1.5136643e+04    1.0745557e+04    8.2244315e+03    5.1846724e-04    7.9083478e-04    3.1606784e-04    2.1968620e-04    1.5723395e+00    1.4454262e+00    1.1020508e+02    1.1143267e+02    6.8840120e-03    8.3330958e-03
   1.9125626e+01    6.8189207e+00    1.1148018e+01    8.4448945e+03    1.4822937e+04    1.0669531e+04    8.1628049e+03    5.2323863e-04    7.9784376e-04    3.1871526e-04    2.2267502e-04    1.5708239e+00    1.4416863e+00    1.1057277e+02    1.1178027e+02    6.9139214e-03    8.3709308e-03
   1.9224831e+01    6.7953905e+00    1.1080600e+01    8.3061134e+03    1.4515928e+04    1.0597010e+04    8.1018327e+03    5.2801196e-04    8.0486579e-04    3.2136193e-04    2.2570921e-04    1.5692706e+00    1.4379326e+00    1.1093355e+02    1.1213187e+02    6.9434099e-03    8.4086928e-03
   1.9323996e+01    6.7717909e+00    1.1013393e+01    8.1689460e+03    1.4213624e+04    1.0518790e+04    8.0311422e+03    5.3280677e-04    8.1188319e-04    3.2405347e-04    2.2873626e-04    1.5677110e+00    1.4341581e+00    1.1130021e+02    1.1247874e+02    6.9729794e-03    8.4459438e-03
   1.9423174e+01    6.7481374e+00    1.0946529e+01    8.0345072e+03    1.3918341e+04    1.0440539e+04    7.9663412e+03    5.3761792e-04    8.1891973e-04    3.2676827e-04    2.3178376e-04    1.5661404e+00    1.4303714e+00    1.1166560e+02    1.1282720e+02    7.0023650e-03    8.4830266e-03
   1.9522412e+01    6.7242150e+00    1.0879156e+01    7.8984777e+03    1.3625561e+04    1.0351105e+04    7.8631250e+03    5.4245016e-04    8.2588451e-04    3.2952628e-04    2.3480333e-04    1.5645482e+00    1.4265339e+00    1.1203753e+02    1.1315190e+02    7.0318882e-03    8.5186621e-03
   1.9621627e+01    6.7000773e+00    1.0811839e+01    7.7683568e+03    1.3342738e+04    1.0274435e+04    7.7998951e+03    5.4726376e-04    8.3285768e-04    3.3227621e-04    2.3788304e-04    1.5629240e+00    1.4226689e+00    1.1239916e+02    1.1348619e+02    7.0607676e-03    8.5544294e-03
   1.9720899e+01    6.6757685e+00    1.0744632e+01    7.6423496e+03    1.3069428e+04    1.0203995e+04    7.7573065e+03    5.5206365e-04    8.3979705e-04    3.3502543e-04    2.4099691e-04    1.5612711e+00    1.4187829e+00    1.1275167e+02    1.1381667e+02    7.0890139e-03    8.5894502e-03
   1.9820191e+01    6.6513427e+00    1.0677848e+01    7.5186664e+03    1.2803096e+04    1.0135892e+04    7.7154442e+03    5.5685760e-04    8.4673365e-04    3.3777636e-04    2.4413933e-04    1.5595867e+00    1.4148914e+00    1.1309987e+02    1.1414776e+02    7.1168613e-03    8.6241708e-03
   1.9919531e+01    6.6267138e+00    1.0611231e+01    7.3962848e+03    1.2539799e+04    1.0069032e+04    7.6637524e+03    5.6165222e-04    8.5367616e-04    3.4053058e-04    2.4731757e-04    1.5578662e+00    1.4109791e+00    1.1344234e+02    1.1447950e+02    7.1442908e-03    8.6585984e-03
   2.0018900e+01    6.6018313e+00    1.0544271e+01    7.2704942e+03    1.2278999e+04    9.9800351e+03    7.5452311e+03    5.6649042e-04    8.6055380e-04    3.4337097e-04    2.5043070e-04    1.5561247e+00    1.4070170e+00    1.1380025e+02    1.1478328e+02    7.1722849e-03    8.6915020e-03
   2.0118289e+01    6.5768041e+00    1.0477330e+01    7.1514287e+03    1.2024830e+04    9.9098306e+03    7.4816401e+03    5.7129751e-04    8.6747819e-04    3.4616754e-04    2.5364570e-04    1.5543651e+00    1.4030272e+00    1.1413860e+02    1.1510582e+02    7.1992130e-03    8.7249174e-03
   2.0217714e+01    6.5517352e+00    1.0410620e+01    7.0350827e+03    1.1776776e+04    9.8382724e+03    7.4249899e+03    5.7611413e-04    8.7440488e-04    3.4900026e-04    2.5686292e-04    1.5526007e+00    1.3990191e+00    1.1447846e+02    1.1542606e+02    7.2260202e-03    8.7579815e-03
   2.0317171e+01    6.5265803e+00    1.0344166e+01    6.9216009e+03    1.1536025e+04    9.7721589e+03    7.3801760e+03    5.8092113e-04    8.8132195e-04    3.5182514e-04    2.6011869e-04    1.5508175e+00    1.3949977e+00    1.1481163e+02    1.1574837e+02    7.2523532e-03    8.7907947e-03
   2.0416716e+01    6.5013348e+00    1.0278182e+01    6.8109246e+03    1.1304198e+04    9.7047451e+03    7.3407295e+03    5.8571380e-04    8.8818250e-04    3.5470705e-04    2.6333134e-04    1.5489992e+00    1.3909797e+00    1.1514588e+02    1.1605449e+02    7.2783925e-03    8.8224583e-03
   2.0516340e+01    6.4758226e+00    1.0211535e+01    6.6988986e+03    1.1072555e+04    9.6224874e+03    7.2698686e+03    5.9054022e-04    8.9496189e-04    3.5768642e-04    2.6647205e-04    1.5471683e+00    1.3868978e+00    1.1549497e+02    1.1632786e+02    7.3049050e-03    8.8524254e-03
   2.0615962e+01    6.4501254e+00    1.0145125e+01    6.5920037e+03    1.0847976e+04    9.5607061e+03    7.2422197e+03    5.9532970e-04    9.0180125e-04    3.6058882e-04    2.6974732e-04    1.5453023e+00    1.3827959e+00    1.1581962e+02    1.1662678e+02    7.3301964e-03    8.8831734e-03
   2.0715615e+01    6.4242617e+00    1.0078941e+01    6.4856245e+03    1.0625029e+04    9.4989686e+03    7.1977806e+03    6.0011460e-04    9.0863493e-04    3.6349027e-04    2.7305803e-04    1.5433994e+00    1.3786803e+00    1.1613896e+02    1.1692592e+02    7.3550537e-03    8.9135504e-03
   2.0815347e+01    6.3982544e+00    1.0012978e+01    6.3806948e+03    1.0406686e+04    9.4382648e+03    7.1531514e+03    6.0489982e-04    9.1546697e-04    3.6639954e-04    2.7639601e-04    1.5414637e+00    1.3745517e+00    1.1645446e+02    1.1722349e+02    7.3795322e-03    8.9435197e-03
   2.0915086e+01    6.3722019e+00    9.9471969e+00    6.2777703e+03    1.0193167e+04    9.3758384e+03    7.1116387e+03    6.0969403e-04    9.2229744e-04    3.6933971e-04    2.7974147e-04    1.5395212e+00    1.3704047e+00    1.1676952e+02    1.1751813e+02    7.4038649e-03    8.9731136e-03
   2.1014836e+01    6.3461535e+00    9.8814230e+00    6.1713216e+03    9.9802602e+03    9.2867654e+03    6.9912609e+03    6.1452634e-04    9.2903754e-04    3.7237260e-04    2.8299134e-04    1.5375902e+00    1.3662303e+00    1.1710285e+02    1.1777900e+02    7.4288424e-03    9.0009450e-03
   2.1114663e+01    6.3200029e+00    9.8159532e+00    6.0723593e+03    9.7769011e+03    9.2242773e+03    6.9524066e+03    6.1930867e-04    9.3581680e-04    3.7534088e-04    2.8635743e-04    1.5356317e+00    1.3620464e+00    1.1741077e+02    1.1806199e+02    7.4524762e-03    9.0292987e-03
   2.1214520e+01    6.2937527e+00    9.7505344e+00    5.9755302e+03    9.5791907e+03    9.1636137e+03    6.9171706e+03    6.2408248e-04    9.4255698e-04    3.7832217e-04    2.8974350e-04    1.5336565e+00    1.3578413e+00    1.1771577e+02    1.1834091e+02    7.4757771e-03    9.0570167e-03
   2.1314431e+01    6.2674497e+00    9.6852543e+00    5.8810961e+03    9.3865208e+03    9.1066439e+03    6.8949183e+03    6.2885674e-04    9.4928936e-04    3.8131518e-04    2.9315959e-04    1.5316682e+00    1.3536219e+00    1.1801865e+02    1.1862022e+02    7.4988331e-03    9.0844806e-03
   2.1414451e+01    6.2410422e+00    9.6202825e+00    5.7878410e+03    9.1970338e+03    9.0512380e+03    6.8672457e+03    6.3363219e-04    9.5603891e-04    3.8430955e-04    2.9661531e-04    1.5296493e+00    1.3493953e+00    1.1831564e+02    1.1890128e+02    7.5214603e-03    9.1117317e-03
   2.1514533e+01    6.2145235e+00    9.5552386e+00    5.6928034e+03    9.0095355e+03    8.9796511e+03    6.7876274e+03    6.3841888e-04    9.6268973e-04    3.8736589e-04    3.0000981e-04    1.5276178e+00    1.3451393e+00    1.1862064e+02    1.1915519e+02    7.5442495e-03    9.1373758e-03
   2.1614664e+01    6.1879135e+00    9.4903758e+00    5.6016005e+03    8.8267080e+03    8.9199527e+03    6.7410106e+03    6.4318137e-04    9.6936648e-04    3.9039644e-04    3.0348253e-04    1.5255675e+00    1.3408652e+00    1.1891167e+02    1.1942220e+02    7.5662116e-03    9.1632146e-03
   2.1714819e+01    6.1613544e+00    9.4258328e+00    5.5124432e+03    8.6489311e+03    8.8586128e+03    6.6961098e+03    6.4794144e-04    9.7602358e-04    3.9345117e-04    3.0695936e-04    1.5235222e+00    1.3365814e+00    1.1920235e+02    1.1968463e+02    7.5879581e-03    9.1884875e-03
   2.1815019e+01    6.1347730e+00    9.3615742e+00    5.4256876e+03    8.4758785e+03    8.8044066e+03    6.6671359e+03    6.5268506e-04    9.8266799e-04    3.9648860e-04    3.1048315e-04    1.5214640e+00    1.3322897e+00    1.1948326e+02    1.1994932e+02    7.6091076e-03    9.2135028e-03
   2.1915274e+01    6.1081475e+00    9.2974977e+00    5.3411830e+03    8.3079430e+03    8.7498572e+03    6.6496625e+03    6.5742838e-04    9.8927338e-04    3.9959166e-04    3.1397638e-04    1.5193857e+00    1.3279930e+00    1.1976811e+02    1.2020331e+02    7.6301761e-03    9.2377120e-03
   2.2015614e+01    6.0814388e+00    9.2333203e+00    5.2559561e+03    8.1421948e+03    8.6795251e+03    6.5976162e+03    6.6219107e-04    9.9581970e-04    4.0278923e-04    3.1738700e-04    1.5173038e+00    1.3236623e+00    1.2006591e+02    1.2042823e+02    7.6515479e-03    9.2604843e-03
   2.2116020e+01    6.0546410e+00    9.1694749e+00    5.1748170e+03    7.9813888e+03    8.6296686e+03    6.5887804e+03    6.6690688e-04    1.0023869e-03    4.0590357e-04    3.2092833e-04    1.5151897e+00    1.3193284e+00    1.2033956e+02    1.2067619e+02    7.6717020e-03    9.2837709e-03
   2.2216497e+01    6.0277380e+00    9.1058821e+00    5.0939673e+03    7.8222091e+03    8.5795256e+03    6.5709774e+03    6.7162064e-04    1.0089348e-03    4.0902697e-04    3.2449464e-04    1.5130447e+00    1.3149858e+00    1.2061028e+02    1.2092120e+02    7.6915568e-03    9.3065377e-03
   2.2317012e+01    6.0008489e+00    9.0426822e+00    5.0139454e+03    7.6660792e+03    8.5288511e+03    6.5452804e+03    6.7632861e-04    1.0154566e-03    4.1216006e-04    3.2807695e-04    1.5108830e+00    1.3106481e+00    1.2087942e+02    1.2116273e+02    7.7111559e-03    9.3287892e-03
   2.2417578e+01    5.9740307e+00    8.9797650e+00    4.9349837e+03    7.5133779e+03    8.4722049e+03    6.5095651e+03    6.8104481e-04    1.0219438e-03    4.1533115e-04    3.3164941e-04    1.5087274e+00    1.3063034e+00    1.2115088e+02    1.2139749e+02    7.7306894e-03    9.3503805e-03
   2.2518241e+01    5.9472169e+00    8.9168032e+00    4.8547012e+03    7.3628373e+03    8.3974232e+03    6.4176761e+03    6.8576721e-04    1.0283374e-03    4.1856858e-04    3.3515373e-04    1.5065787e+00    1.3019339e+00    1.2142836e+02    1.2160477e+02    7.7502944e-03    9.3704651e-03
   2.2618955e+01    5.9203685e+00    8.8541246e+00    4.7789971e+03    7.2174172e+03    8.3449117e+03    6.3903792e+03    6.9045603e-04    1.0347485e-03    4.2175362e-04    3.3876594e-04    1.5044100e+00    1.2975604e+00    1.2168965e+02    1.2182967e+02    7.7689878e-03    9.3908193e-03
   2.2719656e+01    5.8935677e+00    8.7919025e+00    4.7055462e+03    7.0765662e+03    8.2971511e+03    6.3785566e+03    6.9512649e-04    1.0411287e-03    4.2493834e-04    3.4240160e-04    1.5022301e+00    1.2931936e+00    1.2194552e+02    1.2205340e+02    7.7872326e-03    9.4107335e-03
   2.2820442e+01    5.8667580e+00    8.7300540e+00    4.6329310e+03    6.9380407e+03    8.2502143e+03    6.3650873e+03    6.9979870e-04    1.0474978e-03    4.2813740e-04    3.4605968e-04    1.5000290e+00    1.2888309e+00    1.2220050e+02    1.2227555e+02    7.8052650e-03    9.4302700e-03
   2.2921265e+01    5.8399778e+00    8.6685949e+00    4.5613351e+03    6.8022335e+03    8.2034282e+03    6.3437541e+03    7.0446035e-04    1.0538360e-03    4.3134218e-04    3.4973587e-04    1.4978124e+00    1.2844752e+00    1.2245106e+02    1.2249563e+02    7.8229293e-03    9.4493644e-03
   2.3021769e+01    5.8133601e+00    8.6072584e+00    4.4885923e+03    6.6683375e+03    8.1366241e+03    6.2569865e+03    7.0909714e-04    1.0600503e-03    4.3459177e-04    3.5332626e-04    1.4956317e+00    1.2801013e+00    1.2270655e+02    1.2268570e+02    7.8405304e-03    9.4666848e-03
   2.3111928e+01    5.7895770e+00    8.5526547e+00    4.4266914e+03    6.5526564e+03    8.0897422e+03    6.2258435e+03    7.1323907e-04    1.0656037e-03    4.3748968e-04    3.5660148e-04    1.4936776e+00    1.2761839e+00    1.2292865e+02    1.2286743e+02    7.8558902e-03    9.4823434e-03
   2.3209699e+01    5.7640314e+00    8.4943672e+00    4.3611002e+03    6.4304486e+03    8.0414069e+03    6.1963861e+03    7.1772642e-04    1.0716190e-03    4.4063813e-04    3.6016686e-04    1.4915594e+00    1.2719819e+00    1.2315880e+02    1.2305677e+02    7.8722835e-03    9.4991902e-03
   2.3325102e+01    5.7339489e+00    8.4255990e+00    4.2831027e+03    6.2891292e+03    7.9653091e+03    6.1168067e+03    7.2303825e-04    1.0786089e-03    4.4448693e-04    3.6425239e-04    1.4890620e+00    1.2670150e+00    1.2345545e+02    1.2325080e+02    7.8919603e-03    9.5168308e-03
   2.3447316e+01    5.7021460e+00    8.3531434e+00    4.2059735e+03    6.1456881e+03    7.9123928e+03    6.1125844e+03    7.2859160e-04    1.0859849e-03    4.4846767e-04    3.6870595e-04    1.4864176e+00    1.2617422e+00    1.2375469e+02    1.2348798e+02    7.9113881e-03    9.5357441e-03
   2.3547791e+01    5.6760312e+00    8.2941092e+00    4.1436534e+03    6.0299124e+03    7.8699929e+03    6.1011898e+03    7.3313496e-04    1.0920222e-03    4.5173773e-04    3.7239333e-04    1.4842240e+00    1.2574180e+00    1.2398919e+02    1.2367650e+02    7.9268373e-03    9.5508538e-03
   2.3648316e+01    5.6499639e+00    8.2354666e+00    4.0822404e+03    5.9165981e+03    7.8279961e+03    6.0862831e+03    7.3767589e-04    1.0980554e-03    4.5501570e-04    3.7610916e-04    1.4820177e+00    1.2531026e+00    1.2421875e+02    1.2386253e+02    7.9419820e-03    9.5656249e-03
   2.3704884e+01    5.6354371e+00    8.2027973e+00    4.0480013e+03    5.8540771e+03    7.8002184e+03    6.0675255e+03    7.4022880e-04    1.1014285e-03    4.5687829e-04    3.7818556e-04    1.4807843e+00    1.2506942e+00    1.2434123e+02    1.2395271e+02    7.9504350e-03    9.5734278e-03
   2.3800735e+01    5.6108550e+00    8.1473547e+00    3.9870238e+03    5.7475181e+03    7.7321658e+03    5.9643044e+03    7.4457407e-04    1.1070429e-03    4.6009634e-04    3.8162384e-04    1.4787130e+00    1.2465864e+00    1.2457398e+02    1.2409412e+02    7.9652076e-03    9.5854877e-03
   2.3950167e+01    5.5727095e+00    8.0620113e+00    3.9010064e+03    5.5910632e+03    7.6666686e+03    5.9451911e+03    7.5123459e-04    1.1157489e-03    4.6501133e-04    3.8710903e-04    1.4754645e+00    1.2402194e+00    1.2491159e+02    1.2435230e+02    7.9864767e-03    9.6048878e-03
   2.4000348e+01    5.5599458e+00    8.0335649e+00    3.8726963e+03    5.5399758e+03    7.6454909e+03    5.9402233e+03    7.5346620e-04    1.1186621e-03    4.6666452e-04    3.8896083e-04    1.4743718e+00    1.2380866e+00    1.2502185e+02    1.2443532e+02    7.9934741e-03    9.6111539e-03
   2.4100752e+01    5.5344608e+00    7.9769643e+00    3.8176611e+03    5.4399213e+03    7.6089263e+03    5.9490961e+03    7.5790816e-04    1.1244693e-03    4.6996105e-04    3.9268973e-04    1.4721788e+00    1.2338274e+00    1.2523541e+02    1.2460222e+02    8.0070084e-03    9.6234340e-03
   2.4205767e+01    5.5079377e+00    7.9180576e+00    3.7575756e+03    5.3345384e+03    7.5476366e+03    5.8721567e+03    7.6256953e-04    1.1304738e-03    4.7347827e-04    3.9652227e-04    1.4698901e+00    1.2293826e+00    1.2546080e+02    1.2474123e+02    8.0213229e-03    9.6347668e-03
   2.4344353e+01    5.4730254e+00    7.8409753e+00    3.6827902e+03    5.2001202e+03    7.4901151e+03    5.8389351e+03    7.6864895e-04    1.1383204e-03    4.7804875e-04    4.0167582e-04    1.4668668e+00    1.2235135e+00    1.2575240e+02    1.2495830e+02    8.0390432e-03    9.6497643e-03
   2.4444974e+01    5.4478624e+00    7.7856283e+00    3.6303545e+03    5.1069115e+03    7.4490371e+03    5.8243007e+03    7.7304129e-04    1.1439949e-03    4.8137395e-04    4.0542390e-04    1.4646763e+00    1.2192750e+00    1.2595632e+02    1.2510828e+02    8.0514569e-03    9.6599859e-03
   2.4517433e+01    5.4298768e+00    7.7462881e+00    3.5930818e+03    5.0409143e+03    7.4206352e+03    5.8133109e+03    7.7620273e-04    1.1480610e-03    4.8377184e-04    4.0813347e-04    1.4631014e+00    1.2162450e+00    1.2609676e+02    1.2520985e+02    8.0602761e-03    9.6672375e-03
   2.4608006e+01    5.4074128e+00    7.6970407e+00    3.5450514e+03    4.9599274e+03    7.3607131e+03    5.7403389e+03    7.8016212e-04    1.1530238e-03    4.8690840e-04    4.1135903e-04    1.4611408e+00    1.2124395e+00    1.2630061e+02    1.2531174e+02    8.0718263e-03    9.6745974e-03
   2.4708799e+01    5.3824457e+00    7.6425847e+00    3.4950463e+03    4.8714229e+03    7.3206332e+03    5.7321730e+03    7.8451046e-04    1.1585539e-03    4.9029860e-04    4.1507652e-04    1.4589463e+00    1.2082106e+00    1.2650260e+02    1.2544429e+02    8.0835624e-03    9.6832366e-03
   2.4809658e+01    5.3575500e+00    7.5884987e+00    3.4462610e+03    4.7848673e+03    7.2837269e+03    5.7306846e+03    7.8884048e-04    1.1640668e-03    4.9368902e-04    4.1881873e-04    1.4567424e+00    1.2039940e+00    1.2669791e+02    1.2557453e+02    8.0948374e-03    9.6914168e-03
   2.4910579e+01    5.3327532e+00    7.5349513e+00    3.3979355e+03    4.6991379e+03    7.2471421e+03    5.7195578e+03    7.9314921e-04    1.1695315e-03    4.9707514e-04    4.2257331e-04    1.4545293e+00    1.1997972e+00    1.2688877e+02    1.2570176e+02    8.1057529e-03    9.6991888e-03
   2.5011570e+01    5.3080906e+00    7.4819093e+00    3.3510999e+03    4.6164994e+03    7.2109709e+03    5.7172992e+03    7.9743550e-04    1.1749658e-03    5.0046795e-04    4.2632900e-04    1.4523109e+00    1.1956254e+00    1.2707472e+02    1.2582590e+02    8.1162467e-03    9.7065182e-03
   2.5112632e+01    5.2835523e+00    7.4291419e+00    3.3015235e+03    4.5341905e+03    7.1469432e+03    5.6252689e+03    8.0174047e-04    1.1802972e-03    5.0395474e-04    4.2997693e-04    1.4501032e+00    1.1914567e+00    1.2727648e+02    1.2591878e+02    8.1272219e-03    9.7122617e-03
   2.5213334e+01    5.2591821e+00    7.3769821e+00    3.2556029e+03    4.4548333e+03    7.1071160e+03    5.6052306e+03    8.0597338e-04    1.1855937e-03    5.0735390e-04    4.3370722e-04    1.4479005e+00    1.1873103e+00    1.2745755e+02    1.2602769e+02    8.1371518e-03    9.7183271e-03
   2.5314130e+01    5.2349221e+00    7.3252749e+00    3.2109156e+03    4.3777947e+03    7.0706161e+03    5.5961051e+03    8.1018829e-04    1.1908620e-03    5.1075256e-04    4.3745498e-04    1.4456946e+00    1.1831801e+00    1.2763455e+02    1.2613609e+02    8.1467206e-03    9.7240114e-03
   2.5415003e+01    5.2107636e+00    7.2740116e+00    3.1672890e+03    4.3022578e+03    7.0379138e+03    5.5949081e+03    8.1438179e-04    1.1961055e-03    5.1414110e-04    4.4122771e-04    1.4434821e+00    1.1790681e+00    1.2780581e+02    1.2624311e+02    8.1558350e-03    9.7293192e-03
   2.5515949e+01    5.1867112e+00    7.2231852e+00    3.1244109e+03    4.2281407e+03    7.0051928e+03    5.5900832e+03    8.1855775e-04    1.2013155e-03    5.1753606e-04    4.4500536e-04    1.4412664e+00    1.1749717e+00    1.2797405e+02    1.2634654e+02    8.1646036e-03    9.7341435e-03
   2.5616965e+01    5.1627704e+00    7.1726573e+00    3.0794117e+03    4.1540998e+03    6.9483664e+03    5.5088971e+03    8.2274592e-04    1.2064347e-03    5.2101523e-04    4.4868495e-04    1.4390593e+00    1.1708779e+00    1.2815357e+02    1.2642127e+02    8.1736830e-03    9.7375634e-03
   2.5718047e+01    5.1388918e+00    7.1224988e+00    3.0372677e+03    4.0826971e+03    6.9098598e+03    5.4862741e+03    8.2688995e-04    1.2115491e-03    5.2443727e-04    4.5245090e-04    1.4368496e+00    1.1667867e+00    1.2831734e+02    1.2651019e+02    8.1819148e-03    9.7411696e-03
   2.5809070e+01    5.1175324e+00    7.0777420e+00    3.0003361e+03    4.0201846e+03    6.8768823e+03    5.4739689e+03    8.3061224e-04    1.2161427e-03    5.2754216e-04    4.5583652e-04    1.4348648e+00    1.1631213e+00    1.2846256e+02    1.2658379e+02    8.1891435e-03    9.7439456e-03
   2.5900093e+01    5.0963372e+00    7.0335790e+00    2.9644527e+03    3.9597490e+03    6.8452269e+03    5.4683970e+03    8.3430773e-04    1.2206701e-03    5.3066105e-04    4.5919417e-04    1.4328813e+00    1.1594867e+00    1.2860818e+02    1.2665652e+02    8.1961795e-03    9.7465198e-03
   2.6001307e+01    5.0728781e+00    6.9848933e+00    2.9252339e+03    3.8934985e+03    6.8135564e+03    5.4705018e+03    8.3839276e-04    1.2256647e-03    5.3411526e-04    4.6294245e-04    1.4306725e+00    1.1554630e+00    1.2876769e+02    1.2673846e+02    8.2036270e-03    9.7490173e-03
   2.6102649e+01    5.0494968e+00    6.9363584e+00    2.8844822e+03    3.8271238e+03    6.7632107e+03    5.4112925e+03    8.4248588e-04    1.2305983e-03    5.3764730e-04    4.6661542e-04    1.4284675e+00    1.1514390e+00    1.2893381e+02    1.2679332e+02    8.2112123e-03    9.7501720e-03
   2.6203649e+01    5.0262549e+00    6.8884227e+00    2.8461819e+03    3.7627218e+03    6.7302197e+03    5.3990579e+03    8.4652512e-04    1.2355218e-03    5.4110336e-04    4.7036853e-04    1.4262584e+00    1.1474421e+00    1.2908367e+02    1.2686185e+02    8.2179645e-03    9.7516020e-03
   2.6304744e+01    5.0031402e+00    6.8409498e+00    2.8083822e+03    3.6999843e+03    6.6928641e+03    5.3784109e+03    8.5055005e-04    1.2403993e-03    5.4458214e-04    4.7410393e-04    1.4240493e+00    1.1434641e+00    1.2923230e+02    1.2692451e+02    8.2244842e-03    9.7524907e-03
   2.6405913e+01    4.9801695e+00    6.7939863e+00    2.7714972e+03    3.6393334e+03    6.6574538e+03    5.3675754e+03    8.5455945e-04    1.2452355e-03    5.4806758e-04    4.7783879e-04    1.4218400e+00    1.1395105e+00    1.2937871e+02    1.2698410e+02    8.2307732e-03    9.7530054e-03
   2.6507150e+01    4.9573232e+00    6.7474911e+00    2.7351423e+03    3.5797198e+03    6.6237193e+03    5.3566359e+03    8.5855103e-04    1.2500433e-03    5.5155092e-04    4.8158486e-04    1.4196285e+00    1.1355778e+00    1.2952159e+02    1.2704116e+02    8.2367436e-03    9.7531248e-03
   2.6608453e+01    4.9346157e+00    6.7013401e+00    2.6976102e+03    3.5207493e+03    6.5739017e+03    5.2969029e+03    8.6253730e-04    1.2547534e-03    5.5509552e-04    4.8524404e-04    1.4174284e+00    1.1316539e+00    1.2967249e+02    1.2707472e+02    8.2428812e-03    9.7520782e-03
   2.6709824e+01    4.9119844e+00    6.6555723e+00    2.6622897e+03    3.4631968e+03    6.5414085e+03    5.2810171e+03    8.6649353e-04    1.2594943e-03    5.5857949e-04    4.8900773e-04    1.4152232e+00    1.1277410e+00    1.2980788e+02    1.2712429e+02    8.2482738e-03    9.7514607e-03
   2.6811264e+01    4.8894735e+00    6.6102261e+00    2.6277423e+03    3.4068581e+03    6.5120326e+03    5.2699736e+03    8.7042295e-04    1.2641968e-03    5.6204770e-04    4.9279169e-04    1.4130168e+00    1.1238472e+00    1.2993680e+02    1.2717288e+02    8.2532291e-03    9.7504934e-03
   2.6912773e+01    4.8670964e+00    6.5653124e+00    2.5935525e+03    3.3521565e+03    6.4762143e+03    5.2464408e+03    8.7434045e-04    1.2688447e-03    5.6555202e-04    4.9654148e-04    1.4108140e+00    1.1199709e+00    1.3006759e+02    1.2721296e+02    8.2580691e-03    9.7488904e-03
   2.7027033e+01    4.8421827e+00    6.5154150e+00    2.5546268e+03    3.2921099e+03    6.4214831e+03    5.1861224e+03    8.7875097e-04    1.2739951e-03    5.6959819e-04    5.0064078e-04    1.4083442e+00    1.1156561e+00    1.3021755e+02    1.2722204e+02    8.2636335e-03    9.7455594e-03
   2.7116299e+01    4.8228089e+00    6.4767767e+00    2.5258365e+03    3.2466511e+03    6.3902944e+03    5.1733519e+03    8.8216165e-04    1.2779705e-03    5.7273089e-04    5.0387972e-04    1.4064246e+00    1.1122840e+00    1.3033717e+02    1.2724848e+02    8.2676553e-03    9.7432664e-03
   2.7218013e+01    4.8008526e+00    6.4331314e+00    2.4939600e+03    3.1962794e+03    6.3589442e+03    5.1699140e+03    8.8602350e-04    1.2824902e-03    5.7628338e-04    5.0759387e-04    1.4042375e+00    1.1084608e+00    1.3046489e+02    1.2727667e+02    8.2718096e-03    9.7404239e-03
   2.7319791e+01    4.7789964e+00    6.3898213e+00    2.4627235e+03    3.1471278e+03    6.3292505e+03    5.1661240e+03    8.8987047e-04    1.2870027e-03    5.7983355e-04    5.1133096e-04    1.4020478e+00    1.1046536e+00    1.3058647e+02    1.2730096e+02    8.2755959e-03    9.7371988e-03
   2.7421629e+01    4.7572667e+00    6.3469945e+00    2.4316431e+03    3.0979957e+03    6.2977274e+03    5.1528293e+03    8.9371742e-04    1.2915132e-03    5.8339883e-04    5.1507972e-04    1.3998545e+00    1.1008717e+00    1.3070638e+02    1.2732478e+02    8.2792353e-03    9.7338828e-03
   2.7523529e+01    4.7356637e+00    6.3044165e+00    2.3994952e+03    3.0499338e+03    6.2513083e+03    5.0938669e+03    8.9755043e-04    1.2959039e-03    5.8701069e-04    5.1874555e-04    1.3976738e+00    1.0970948e+00    1.3083191e+02    1.2732511e+02    8.2829416e-03    9.7293414e-03
   2.7625075e+01    4.7142143e+00    6.2623488e+00    2.3697841e+03    3.0040674e+03    6.2209227e+03    5.0890361e+03    9.0133677e-04    1.3003003e-03    5.9056867e-04    5.2247245e-04    1.3954949e+00    1.0933451e+00    1.3094497e+02    1.2733825e+02    8.2860141e-03    9.7250627e-03
   2.7726721e+01    4.6928702e+00    6.2207340e+00    2.3403269e+03    2.9589063e+03    6.1916594e+03    5.0811417e+03    9.0510582e-04    1.3046559e-03    5.9412209e-04    5.2620856e-04    1.3933100e+00    1.0896180e+00    1.3105486e+02    1.2735032e+02    8.2888340e-03    9.7205591e-03
   2.7828438e+01    4.6716543e+00    6.1795390e+00    2.3115906e+03    2.9147772e+03    6.1651793e+03    5.0806581e+03    9.0885211e-04    1.3089797e-03    5.9766987e-04    5.2995406e-04    1.3911264e+00    1.0859114e+00    1.3115985e+02    1.2736025e+02    8.2913201e-03    9.7157315e-03
   2.7930219e+01    4.6505589e+00    6.1387560e+00    2.2831882e+03    2.8716143e+03    6.1376701e+03    5.0732427e+03    9.1257654e-04    1.3132589e-03    6.0122009e-04    5.3369499e-04    1.3889416e+00    1.0822263e+00    1.3126221e+02    1.2736703e+02    8.2935261e-03    9.7105125e-03
   2.8032066e+01    4.6295797e+00    6.0982532e+00    2.2532674e+03    2.8283205e+03    6.0926830e+03    5.0052608e+03    9.1629928e-04    1.3174499e-03    6.0482521e-04    5.3735697e-04    1.3867693e+00    1.0785441e+00    1.3137150e+02    1.2735170e+02    8.2958755e-03    9.7041923e-03
   2.8133973e+01    4.6086866e+00    6.0580846e+00    2.2255181e+03    2.7872874e+03    6.0609685e+03    4.9876115e+03    9.1999488e-04    1.3216486e-03    6.0840255e-04    5.4108165e-04    1.3845956e+00    1.0748734e+00    1.3147101e+02    1.2734776e+02    8.2977062e-03    9.6981273e-03
   2.8235939e+01    4.5879062e+00    6.0183334e+00    2.1984691e+03    2.7475827e+03    6.0294868e+03    4.9740570e+03    9.2367689e-04    1.3258164e-03    6.1202837e-04    5.4477149e-04    1.3824187e+00    1.0712248e+00    1.3157171e+02    1.2733729e+02    8.2994039e-03    9.6916362e-03
   2.8337976e+01    4.5672385e+00    5.9789716e+00    2.1719213e+03    2.7084962e+03    6.0011445e+03    4.9706659e+03    9.2734351e-04    1.3299522e-03    6.1565148e-04    5.4847037e-04    1.3802403e+00    1.0675966e+00    1.3166962e+02    1.2732561e+02    8.3008655e-03    9.6849046e-03
   2.8440079e+01    4.5466835e+00    5.9399897e+00    2.1458465e+03    2.6702679e+03    5.9746571e+03    4.9680348e+03    9.3099388e-04    1.3340642e-03    6.1927047e-04    5.5218604e-04    1.3780612e+00    1.0639877e+00    1.3176401e+02    1.2731348e+02    8.3020512e-03    9.6779332e-03
   2.8542237e+01    4.5262395e+00    5.9012522e+00    2.1189312e+03    2.6324057e+03    5.9320036e+03    4.9225156e+03    9.3464584e-04    1.3381031e-03    6.2297289e-04    5.5580183e-04    1.3758916e+00    1.0603844e+00    1.3186718e+02    1.2727875e+02    8.3034460e-03    9.6699830e-03
   2.8644038e+01    4.5059425e+00    5.8630175e+00    2.0932926e+03    2.5957606e+03    5.8997018e+03    4.9021815e+03    9.3824949e-04    1.3421065e-03    6.2660895e-04    5.5947484e-04    1.3737241e+00    1.0568083e+00    1.3195868e+02    1.2725547e+02    8.3042829e-03    9.6622063e-03
   2.8745939e+01    4.4857638e+00    5.8251715e+00    2.0682795e+03    2.5601247e+03    5.8705323e+03    4.8914501e+03    9.4183710e-04    1.3460891e-03    6.3023934e-04    5.6316159e-04    1.3715567e+00    1.0532528e+00    1.3204631e+02    1.2723227e+02    8.3048378e-03    9.6542535e-03
   2.8847905e+01    4.4657076e+00    5.7877426e+00    2.0438391e+03    2.5255485e+03    5.8444388e+03    4.8870515e+03    9.4541406e-04    1.3500861e-03    6.3386314e-04    5.6687646e-04    1.3693899e+00    1.0497189e+00    1.3212930e+02    1.2720930e+02    8.3051031e-03    9.6460768e-03
   2.8921330e+01    4.4513879e+00    5.7611824e+00    2.0266276e+03    2.5017518e+03    5.8259561e+03    4.8844730e+03    9.4797535e-04    1.3529236e-03    6.3647128e-04    5.6953959e-04    1.3678313e+00    1.0472008e+00    1.3218555e+02    1.2718896e+02    8.3052066e-03    9.6401506e-03
   2.9035547e+01    4.4292487e+00    5.7201536e+00    1.9991061e+03    2.4637084e+03    5.7887404e+03    4.8478992e+03    9.5192883e-04    1.3572532e-03    6.4053690e-04    5.7362599e-04    1.3654282e+00    1.0432824e+00    1.3227608e+02    1.2714488e+02    8.3052021e-03    9.6301588e-03
   2.9130708e+01    4.4108723e+00    5.6862193e+00    1.9769280e+03    2.4327202e+03    5.7630487e+03    4.8318249e+03    9.5520901e-04    1.3608387e-03    6.4391374e-04    5.7706798e-04    1.3634252e+00    1.0400257e+00    1.3234943e+02    1.2711793e+02    8.3049455e-03    9.6218613e-03
   2.9226017e+01    4.3925677e+00    5.6524879e+00    1.9553722e+03    2.4032922e+03    5.7377824e+03    4.8235084e+03    9.5849097e-04    1.3644284e-03    6.4730842e-04    5.8052621e-04    1.3614214e+00    1.0367787e+00    1.3242044e+02    1.2708751e+02    8.3045334e-03    9.6132923e-03
   2.9321465e+01    4.3743428e+00    5.6190386e+00    1.9342970e+03    2.3749747e+03    5.7130884e+03    4.8213243e+03    9.6177042e-04    1.3679890e-03    6.5073990e-04    5.8396627e-04    1.3594158e+00    1.0335460e+00    1.3249253e+02    1.2705284e+02    8.3040774e-03    9.6044749e-03
   2.9417044e+01    4.3561905e+00    5.5858414e+00    1.9132213e+03    2.3464507e+03    5.6878385e+03    4.8156740e+03    9.6505620e-04    1.3715401e-03    6.5420688e-04    5.8739916e-04    1.3574062e+00    1.0303279e+00    1.3256670e+02    1.2701460e+02    8.3036312e-03    9.5954364e-03
   2.9512773e+01    4.3381132e+00    5.5527549e+00    1.8916680e+03    2.3180290e+03    5.6542479e+03    4.7818174e+03    9.6831231e-04    1.3750051e-03    6.5769669e-04    5.9077082e-04    1.3554087e+00    1.0271041e+00    1.3264074e+02    1.2695835e+02    8.3029888e-03    9.5854306e-03
   2.9608644e+01    4.3201145e+00    5.5200360e+00    1.8712329e+03    2.2906346e+03    5.6303979e+03    4.7754825e+03    9.7156237e-04    1.3785007e-03    6.6116288e-04    5.9421011e-04    1.3534025e+00    1.0239033e+00    1.3270913e+02    1.2691566e+02    8.3020688e-03    9.5758193e-03
   2.9704652e+01    4.3022179e+00    5.4876581e+00    1.8511391e+03    2.2637878e+03    5.6070801e+03    4.7701480e+03    9.7479445e-04    1.3819507e-03    6.6462498e-04    5.9764949e-04    1.3513965e+00    1.0207216e+00    1.3277502e+02    1.2687392e+02    8.3009978e-03    9.5662019e-03
   2.9800819e+01    4.2844005e+00    5.4555052e+00    1.8311676e+03    2.2376207e+03    5.5824476e+03    4.7614053e+03    9.7802715e-04    1.3853897e-03    6.6810443e-04    6.0109338e-04    1.3493890e+00    1.0175540e+00    1.3284019e+02    1.2682924e+02    8.2998201e-03    9.5563192e-03
   2.9945328e+01    4.2578192e+00    5.4076037e+00    1.8007958e+03    2.1988770e+03    5.5349649e+03    4.7156459e+03    9.8286362e-04    1.3904668e-03    6.7337942e-04    6.0620037e-04    1.3463868e+00    1.0128124e+00    1.3294156e+02    1.2674515e+02    8.2979746e-03    9.5405225e-03
   3.0041852e+01    4.2401524e+00    5.3759565e+00    1.7815554e+03    2.1739756e+03    5.5125136e+03    4.7120466e+03    9.8606927e-04    1.3938511e-03    6.7687135e-04    6.0966524e-04    1.3443791e+00    1.0096599e+00    1.3300144e+02    1.2669564e+02    8.2963441e-03    9.5300979e-03
   3.0138518e+01    4.2225650e+00    5.3445785e+00    1.7625660e+03    2.1495545e+03    5.4902036e+03    4.7059744e+03    9.8926520e-04    1.3972268e-03    6.8036705e-04    6.1314068e-04    1.3423727e+00    1.0065181e+00    1.3305819e+02    1.2664489e+02    8.2944875e-03    9.5194306e-03
   3.0235323e+01    4.2050693e+00    5.3135037e+00    1.7436006e+03    2.1254042e+03    5.4664699e+03    4.6937398e+03    9.9245852e-04    1.4005674e-03    6.8387319e-04    6.1661247e-04    1.3403672e+00    1.0033919e+00    1.3311590e+02    1.2659474e+02    8.2926228e-03    9.5087190e-03
   3.0332292e+01    4.1876502e+00    5.2826403e+00    1.7250188e+03    2.1020020e+03    5.4432978e+03    4.6863120e+03    9.9564358e-04    1.4038869e-03    6.8738687e-04    6.2009159e-04    1.3383624e+00    1.0002763e+00    1.3317115e+02    1.2654234e+02    8.2905722e-03    9.4977794e-03
   3.0429402e+01    4.1703200e+00    5.2519497e+00    1.7059814e+03    2.0786642e+03    5.4097268e+03    4.6532711e+03    9.9882287e-04    1.4071442e-03    6.9099097e-04    6.2346224e-04    1.3363682e+00    9.9716272e-01    1.3323352e+02    1.2646834e+02    8.2886224e-03    9.4858792e-03
   3.0526664e+01    4.1530282e+00    5.2215014e+00    1.6876993e+03    2.0557041e+03    5.3849201e+03    4.6454921e+03    1.0019983e-03    1.4104001e-03    6.9457812e-04    6.2689091e-04    1.3343641e+00    9.9406139e-01    1.3329199e+02    1.2640511e+02    8.2864914e-03    9.4743175e-03
   3.0624070e+01    4.1358055e+00    5.1912447e+00    1.6697346e+03    2.0330835e+03    5.3619490e+03    4.6406588e+03    1.0051711e-03    1.4136552e-03    6.9817049e-04    6.3034370e-04    1.3323581e+00    9.9097209e-01    1.3334773e+02    1.2634110e+02    8.2841913e-03    9.4625791e-03
   3.0721606e+01    4.1186811e+00    5.1612858e+00    1.6521374e+03    2.0109824e+03    5.3406012e+03    4.6386148e+03    1.0083353e-03    1.4169014e-03    7.0176182e-04    6.3380943e-04    1.3303526e+00    9.8790154e-01    1.3340108e+02    1.2627771e+02    8.2817244e-03    9.4507291e-03
   3.0819283e+01    4.1016502e+00    5.1316254e+00    1.6345700e+03    1.9890443e+03    5.3168378e+03    4.6301552e+03    1.0114917e-03    1.4200988e-03    7.0536775e-04    6.3725842e-04    1.3283475e+00    9.8484846e-01    1.3345426e+02    1.2621245e+02    8.2792326e-03    9.4387974e-03
   3.0917103e+01    4.0847008e+00    5.1020681e+00    1.6163731e+03    1.9671197e+03    5.2823674e+03    4.5884883e+03    1.0146398e-03    1.4232399e-03    7.0901523e-04    6.4064662e-04    1.3263560e+00    9.8179101e-01    1.3351092e+02    1.2613057e+02    8.2767328e-03    9.4260412e-03
   3.1015078e+01    4.0677811e+00    5.0727055e+00    1.5992538e+03    1.9457865e+03    5.2605483e+03    4.5825293e+03    1.0177792e-03    1.4264113e-03    7.1262803e-04    6.4412585e-04    1.3243549e+00    9.7874311e-01    1.3355956e+02    1.2606266e+02    8.2738796e-03    9.4137255e-03
   3.1113183e+01    4.0509419e+00    5.0435749e+00    1.5824912e+03    1.9246257e+03    5.2414729e+03    4.5830714e+03    1.0209088e-03    1.4295751e-03    7.1623528e-04    6.4762805e-04    1.3223528e+00    9.7571054e-01    1.3360467e+02    1.2599589e+02    8.2708166e-03    9.4013539e-03
   3.1211441e+01    4.0341836e+00    5.0146935e+00    1.5659610e+03    1.9038968e+03    5.2221109e+03    4.5813884e+03    1.0240301e-03    1.4327129e-03    7.1985067e-04    6.5113189e-04    1.3203523e+00    9.7268980e-01    1.3364851e+02    1.2592775e+02    8.2676413e-03    9.3888405e-03
   3.1309832e+01    4.0175083e+00    4.9860513e+00    1.5493543e+03    1.8832403e+03    5.2002353e+03    4.5709374e+03    1.0271524e-03    1.4358277e-03    7.2348601e-04    6.5462938e-04    1.3183518e+00    9.6968422e-01    1.3369343e+02    1.2585750e+02    8.2644458e-03    9.3761222e-03
   3.1408362e+01    4.0009149e+00    4.9574937e+00    1.5321777e+03    1.8626820e+03    5.1661483e+03    4.5250284e+03    1.0302559e-03    1.4388741e-03    7.2716490e-04    6.5805275e-04    1.3163663e+00    9.6667280e-01    1.3374012e+02    1.2577062e+02    8.2611835e-03    9.3626469e-03
   3.1507016e+01    3.9843759e+00    4.9292133e+00    1.5160031e+03    1.8427169e+03    5.1411058e+03    4.5145523e+03    1.0333623e-03    1.4419275e-03    7.3087696e-04    6.6148846e-04    1.3143722e+00    9.6367857e-01    1.3378730e+02    1.2568963e+02    8.2578936e-03    9.3494025e-03
   3.1605806e+01    3.9679063e+00    4.9011059e+00    1.5002031e+03    1.8230473e+03    5.1193742e+03    4.5128887e+03    1.0364614e-03    1.4449783e-03    7.3458451e-04    6.6495354e-04    1.3123786e+00    9.6069418e-01    1.3383139e+02    1.2560987e+02    8.2544026e-03    9.3360598e-03
   3.1704733e+01    3.9515243e+00    4.8732525e+00    1.4846324e+03    1.8037628e+03    5.0982130e+03    4.5107078e+03    1.0395608e-03    1.4480273e-03    7.3830150e-04    6.6843158e-04    1.3103847e+00    9.5772718e-01    1.3387460e+02    1.2553071e+02    8.2508353e-03    9.3226980e-03
   3.1803784e+01    3.9352159e+00    4.8455900e+00    1.4693878e+03    1.7848558e+03    5.0776173e+03    4.5097580e+03    1.0426430e-03    1.4510427e-03    7.4201937e-04    6.7191450e-04    1.3083913e+00    9.5477199e-01    1.3391563e+02    1.2545197e+02    8.2470874e-03    9.3092052e-03
   3.1902933e+01    3.9190100e+00    4.8180857e+00    1.4533162e+03    1.7653243e+03    5.0456030e+03    4.4736336e+03    1.0457156e-03    1.4539947e-03    7.4577621e-04    6.7532318e-04    1.3064141e+00    9.5181692e-01    1.3395996e+02    1.2535706e+02    8.2433641e-03    9.2949525e-03
   3.2002185e+01    3.9028701e+00    4.7909171e+00    1.4379913e+03    1.7460182e+03    5.0229996e+03    4.4616486e+03    1.0487707e-03    1.4569395e-03    7.4949871e-04    6.7878388e-04    1.3044276e+00    9.4888466e-01    1.3399809e+02    1.2527299e+02    8.2393873e-03    9.2811144e-03
   3.2101540e+01    3.8868081e+00    4.7639121e+00    1.4232134e+03    1.7273867e+03    5.0047934e+03    4.4648416e+03    1.0518210e-03    1.4598895e-03    7.5321646e-04    6.8227959e-04    1.3024448e+00    9.4596143e-01    1.3403341e+02    1.2519141e+02    8.2352397e-03    9.2672292e-03
   3.2200993e+01    3.8708309e+00    4.7371079e+00    1.4084149e+03    1.7087437e+03    4.9850966e+03    4.4601302e+03    1.0548732e-03    1.4628171e-03    7.5694952e-04    6.8577706e-04    1.3004656e+00    9.4304995e-01    1.3406920e+02    1.2510845e+02    8.2310826e-03    9.2532327e-03
   3.2300536e+01    3.8549340e+00    4.7105036e+00    1.3938806e+03    1.6905222e+03    4.9671206e+03    4.4581817e+03    1.0579234e-03    1.4657515e-03    7.6068274e-04    6.8930218e-04    1.2984872e+00    9.4015265e-01    1.3410252e+02    1.2502616e+02    8.2267645e-03    9.2391468e-03
   3.2400154e+01    3.8391381e+00    4.6840193e+00    1.3786275e+03    1.6719796e+03    4.9354310e+03    4.4157732e+03    1.0609538e-03    1.4685758e-03    7.6446135e-04    6.9272701e-04    1.2965275e+00    9.3725232e-01    1.3414029e+02    1.2492804e+02    8.2225393e-03    9.2244195e-03
   3.2536899e+01    3.8175776e+00    4.6480714e+00    1.3590180e+03    1.6478149e+03    4.9045650e+03    4.4029772e+03    1.0651232e-03    1.4725128e-03    7.6967698e-04    6.9748687e-04    1.2938279e+00    9.3330658e-01    1.3418982e+02    1.2480198e+02    8.2165975e-03    9.2043843e-03
   3.2628042e+01    3.8033372e+00    4.6244438e+00    1.3463880e+03    1.6322849e+03    4.8864385e+03    4.4054627e+03    1.0678896e-03    1.4751048e-03    7.7315948e-04    7.0064303e-04    1.2920362e+00    9.3069889e-01    1.3422322e+02    1.2471933e+02    8.2126157e-03    9.1911094e-03
   3.2719179e+01    3.7891764e+00    4.6009778e+00    1.3337984e+03    1.6164191e+03    4.8686631e+03    4.4043425e+03    1.0706468e-03    1.4776729e-03    7.7664081e-04    7.0380340e-04    1.2902489e+00    9.2810308e-01    1.3425571e+02    1.2463682e+02    8.2085450e-03    9.1777356e-03
   3.2810317e+01    3.7751014e+00    4.5776888e+00    1.3211708e+03    1.6003648e+03    4.8494538e+03    4.3952544e+03    1.0734029e-03    1.4802272e-03    7.8012999e-04    7.0696425e-04    1.2884656e+00    9.2552188e-01    1.3428795e+02    1.2455382e+02    8.2044450e-03    9.1643004e-03
   3.2901454e+01    3.7611150e+00    4.5544699e+00    1.3077307e+03    1.5839868e+03    4.8176623e+03    4.3439220e+03    1.0761367e-03    1.4827123e-03    7.8364717e-04    7.1004651e-04    1.2867029e+00    9.2293311e-01    1.3432206e+02    1.2445530e+02    8.2003063e-03    9.1501946e-03
   3.3038163e+01    3.7402954e+00    4.5202047e+00    1.2894254e+03    1.5612874e+03    4.7891362e+03    4.3322907e+03    1.0802460e-03    1.4865482e-03    7.8887754e-04    7.1480511e-04    1.2840486e+00    9.1910260e-01    1.3436351e+02    1.2432855e+02    8.1937968e-03    9.1300383e-03
   3.3129301e+01    3.7265166e+00    4.4975429e+00    1.2776509e+03    1.5464918e+03    4.7740155e+03    4.3362115e+03    1.0829616e-03    1.4890520e-03    7.9235019e-04    7.1798517e-04    1.2822865e+00    9.1656196e-01    1.3438824e+02    1.2424448e+02    8.1892664e-03    9.1163843e-03
   3.3220436e+01    3.7128358e+00    4.4751031e+00    1.2658058e+03    1.5315239e+03    4.7576521e+03    4.3314350e+03    1.0856715e-03    1.4915222e-03    7.9582363e-04    7.2115485e-04    1.2805321e+00    9.1403583e-01    1.3441319e+02    1.2416082e+02    8.1847510e-03    9.1027530e-03
   3.3311574e+01    3.6992297e+00    4.4526989e+00    1.2533628e+03    1.5163655e+03    4.7301201e+03    4.2921449e+03    1.0883639e-03    1.4939276e-03    7.9933399e-04    7.2425126e-04    1.2787965e+00    9.1150028e-01    1.3444120e+02    1.2406316e+02    8.1802240e-03    9.0884799e-03
   3.3402713e+01    3.6856909e+00    4.4305483e+00    1.2416912e+03    1.5018302e+03    4.7111628e+03    4.2803463e+03    1.0910630e-03    1.4963939e-03    8.0282153e-04    7.2742274e-04    1.2770541e+00    9.0898851e-01    1.3446446e+02    1.2397700e+02    8.1755488e-03    9.0747043e-03
   3.3539435e+01    3.6655464e+00    4.3976954e+00    1.2245769e+03    1.4804528e+03    4.6830581e+03    4.2694785e+03    1.0951164e-03    1.5000822e-03    8.0811307e-04    7.3214179e-04    1.2744477e+00    9.0525169e-01    1.3450236e+02    1.2384412e+02    8.1685973e-03    9.0538977e-03
   3.3630590e+01    3.6522389e+00    4.3760771e+00    1.2135555e+03    1.4665011e+03    4.6671449e+03    4.2734237e+03    1.0978087e-03    1.5025208e-03    8.1164408e-04    7.3527925e-04    1.2727177e+00    9.0278219e-01    1.3452665e+02    1.2375714e+02    8.1639341e-03    9.0401683e-03
   3.3721752e+01    3.6390060e+00    4.3546113e+00    1.2026558e+03    1.4527692e+03    4.6519045e+03    4.2760749e+03    1.1004985e-03    1.5049595e-03    8.1517465e-04    7.3843110e-04    1.2709905e+00    9.0032614e-01    1.3454970e+02    1.2367047e+02    8.1591885e-03    9.0263983e-03
   3.3812922e+01    3.6258206e+00    4.3330433e+00    1.1910327e+03    1.4382174e+03    4.6255515e+03    4.2393401e+03    1.1031519e-03    1.5072689e-03    8.1873000e-04    7.4150096e-04    1.2692850e+00    8.9784702e-01    1.3457395e+02    1.2356842e+02    8.1543474e-03    9.0117518e-03
   3.3904106e+01    3.6127044e+00    4.3117531e+00    1.1801509e+03    1.4244896e+03    4.6072455e+03    4.2309712e+03    1.1058184e-03    1.5096309e-03    8.2227521e-04    7.4463494e-04    1.2675696e+00    8.9539758e-01    1.3459578e+02    1.2347683e+02    8.1494466e-03    8.9975552e-03
   3.4040887e+01    3.5931994e+00    4.2802287e+00    1.1642171e+03    1.4044529e+03    4.5828573e+03    4.2257830e+03    1.1098140e-03    1.5131905e-03    8.2758289e-04    7.4936328e-04    1.2650035e+00    8.9175803e-01    1.3462523e+02    1.2334285e+02    8.1419784e-03    8.9765052e-03
   3.4132073e+01    3.5802890e+00    4.2593655e+00    1.1539224e+03    1.3913950e+03    4.5698621e+03    4.2304397e+03    1.1124625e-03    1.5155293e-03    8.3110852e-04    7.5253412e-04    1.2633012e+00    8.8934216e-01    1.3464316e+02    1.2325568e+02    8.1368810e-03    8.9624018e-03
   3.4223271e+01    3.5674683e+00    4.2385956e+00    1.1427730e+03    1.3779019e+03    4.5425085e+03    4.1865497e+03    1.1150953e-03    1.5177841e-03    8.3467552e-04    7.5560517e-04    1.2616175e+00    8.8692366e-01    1.3466569e+02    1.2315343e+02    8.1318907e-03    8.9477063e-03
   3.4323586e+01    3.5534267e+00    4.2159484e+00    1.1314118e+03    1.3636628e+03    4.5238255e+03    4.1748144e+03    1.1179843e-03    1.5203012e-03    8.3856156e-04    7.5906805e-04    1.2597629e+00    8.8427861e-01    1.3468386e+02    1.2305350e+02    8.1261512e-03    8.9320092e-03
   3.4423920e+01    3.5395017e+00    4.1936038e+00    1.1202696e+03    1.3496381e+03    4.5061385e+03    4.1649539e+03    1.1208686e-03    1.5228441e-03    8.4243775e-04    7.6254746e-04    1.2579120e+00    8.8166051e-01    1.3469886e+02    1.2295565e+02    8.1202744e-03    8.9164653e-03
   3.4524283e+01    3.5256574e+00    4.1713915e+00    1.1093667e+03    1.3363022e+03    4.4872802e+03    4.1609806e+03    1.1237635e-03    1.5253649e-03    8.4638765e-04    7.6597602e-04    1.2560648e+00    8.7905597e-01    1.3471905e+02    1.2285228e+02    8.1145674e-03    8.9007277e-03
   3.4624672e+01    3.5119035e+00    4.1493404e+00    1.0988274e+03    1.3231601e+03    4.4716189e+03    4.1673124e+03    1.1266446e-03    1.5278670e-03    8.5033157e-04    7.6941999e-04    1.2542245e+00    8.7646440e-01    1.3473685e+02    1.2274930e+02    8.1087024e-03    8.8848401e-03
   3.4725083e+01    3.4982464e+00    4.1273772e+00    1.0875913e+03    1.3092806e+03    4.4458637e+03    4.1350998e+03    1.1295036e-03    1.5302588e-03    8.5430017e-04    7.7277696e-04    1.2524023e+00    8.7387228e-01    1.3475775e+02    1.2263458e+02    8.1029126e-03    8.8684682e-03
   3.4825518e+01    3.4846629e+00    4.1056942e+00    1.0770314e+03    1.2959962e+03    4.4268283e+03    4.1253791e+03    1.1323564e-03    1.5327000e-03    8.5824287e-04    7.7619442e-04    1.2505755e+00    8.7130343e-01    1.3477335e+02    1.2253068e+02    8.0969172e-03    8.8525462e-03
   3.4925986e+01    3.4711701e+00    4.0842350e+00    1.0666052e+03    1.2828453e+03    4.4092685e+03    4.1183917e+03    1.1352082e-03    1.5351498e-03    8.6217906e-04    7.7962897e-04    1.2487517e+00    8.6875348e-01    1.3478710e+02    1.2242834e+02    8.0908711e-03    8.8367901e-03
   3.5026487e+01    3.4577602e+00    4.0629106e+00    1.0563717e+03    1.2699868e+03    4.3929155e+03    4.1150281e+03    1.1380546e-03    1.5375747e-03    8.6611852e-04    7.8307054e-04    1.2469354e+00    8.6621329e-01    1.3480056e+02    1.2232590e+02    8.0847639e-03    8.8209116e-03
   3.5127033e+01    3.4444346e+00    4.0417616e+00    1.0465749e+03    1.2579804e+03    4.3799662e+03    4.1213823e+03    1.1408978e-03    1.5400431e-03    8.7004539e-04    7.8656215e-04    1.2451237e+00    8.6368787e-01    1.3480938e+02    1.2222672e+02    8.0784452e-03    8.8051566e-03
   3.5227612e+01    3.4312038e+00    4.0206800e+00    1.0359354e+03    1.2450902e+03    4.3546154e+03    4.0853810e+03    1.1437252e-03    1.5423998e-03    8.7401738e-04    7.8994651e-04    1.2433356e+00    8.6115382e-01    1.3482435e+02    1.2211312e+02    8.0722964e-03    8.7887813e-03
   3.5328236e+01    3.4180474e+00    3.9998511e+00    1.0259236e+03    1.2325039e+03    4.3371258e+03    4.0739387e+03    1.1465456e-03    1.5447772e-03    8.7795683e-04    7.9339274e-04    1.2415424e+00    8.5864475e-01    1.3483405e+02    1.2201103e+02    8.0659689e-03    8.7728372e-03
   3.5418810e+01    3.4062914e+00    3.9813118e+00    1.0170698e+03    1.2214250e+03    4.3210373e+03    4.0665588e+03    1.1490839e-03    1.5469115e-03    8.8153023e-04    7.9646204e-04    1.2399306e+00    8.5640704e-01    1.3484393e+02    1.2191571e+02    8.0603089e-03    8.7584187e-03
   3.5531524e+01    3.3917651e+00    3.9584802e+00    1.0062160e+03    1.2076414e+03    4.3018083e+03    4.0638547e+03    1.1522511e-03    1.5495738e-03    8.8600813e-04    8.0026569e-04    1.2379258e+00    8.5364894e-01    1.3485652e+02    1.2179451e+02    8.0532921e-03    8.7404647e-03
   3.5632239e+01    3.3788742e+00    3.9382087e+00    9.9678939e+02    1.1956465e+03    4.2871378e+03    4.0673358e+03    1.1550794e-03    1.5519574e-03    8.9000679e-04    8.0369249e-04    1.2361481e+00    8.5118771e-01    1.3486799e+02    1.2169052e+02    8.0469774e-03    8.7245122e-03
   3.5722951e+01    3.3673437e+00    3.9199912e+00    9.8753790e+02    1.1843350e+03    4.2611104e+03    4.0253608e+03    1.1576021e-03    1.5540024e-03    8.9364393e-04    8.0667295e-04    1.2345653e+00    8.4896660e-01    1.3488017e+02    1.2157977e+02    8.0413204e-03    8.7094420e-03
   3.5813743e+01    3.3558684e+00    3.9019839e+00    9.7914241e+02    1.1737842e+03    4.2458137e+03    4.0189630e+03    1.1601312e-03    1.5561285e-03    8.9724523e-04    8.0976158e-04    1.2329744e+00    8.4677014e-01    1.3488627e+02    1.2148497e+02    8.0354415e-03    8.6950407e-03
   3.5904534e+01    3.3444791e+00    3.8841618e+00    9.7081545e+02    1.1633247e+03    4.2311962e+03    4.0138982e+03    1.1626610e-03    1.5582423e-03    9.0084972e-04    8.1284394e-04    1.2313895e+00    8.4459028e-01    1.3489404e+02    1.2139089e+02    8.0296248e-03    8.6806626e-03
   3.6005493e+01    3.3318920e+00    3.8644413e+00    9.6187585e+02    1.1521425e+03    4.2178893e+03    4.0187700e+03    1.1654604e-03    1.5605456e-03    9.0484934e-04    8.1627685e-04    1.2296376e+00    8.4217137e-01    1.3490154e+02    1.2128825e+02    8.0231129e-03    8.6646910e-03
   3.6118657e+01    3.3178995e+00    3.8425691e+00    9.5137121e+02    1.1391666e+03    4.1944185e+03    3.9888247e+03    1.1685887e-03    1.5631255e-03    9.0934319e-04    8.2009036e-04    1.2276836e+00    8.3947958e-01    1.3490728e+02    1.2116538e+02    8.0156992e-03    8.6466003e-03
   3.6241924e+01    3.3027623e+00    3.8189685e+00    9.4046733e+02    1.1254278e+03    4.1747701e+03    3.9778682e+03    1.1719990e-03    1.5659512e-03    9.1422889e-04    8.2429684e-04    1.2255606e+00    8.3656605e-01    1.3491268e+02    1.2104027e+02    8.0076049e-03    8.6272824e-03
   3.6343210e+01    3.2904059e+00    3.7996695e+00    9.3183772e+02    1.1148310e+03    4.1597605e+03    3.9771213e+03    1.1747965e-03    1.5682457e-03    9.1827534e-04    8.2774445e-04    1.2238260e+00    8.3417860e-01    1.3491859e+02    1.2093581e+02    8.0009135e-03    8.6111578e-03
   3.6444582e+01    3.2781376e+00    3.7805670e+00    9.2326561e+02    1.1042095e+03    4.1442031e+03    3.9766909e+03    1.1775975e-03    1.5705151e-03    9.2235669e-04    8.3115768e-04    1.2220938e+00    8.3181230e-01    1.3492672e+02    1.2082914e+02    7.9943319e-03    8.5950442e-03
   3.6546048e+01    3.2659405e+00    3.7615994e+00    9.1490601e+02    1.0937220e+03    4.1313628e+03    3.9821178e+03    1.1803917e-03    1.5727772e-03    9.2642925e-04    8.3459624e-04    1.2203649e+00    8.2945951e-01    1.3493249e+02    1.2072489e+02    7.9876566e-03    8.5790100e-03
   3.6647605e+01    3.2538169e+00    3.7426974e+00    9.0577327e+02    1.0829364e+03    4.1038665e+03    3.9383059e+03    1.1831810e-03    1.5749878e-03    9.3055860e-04    8.3794117e-04    1.2186529e+00    8.2710126e-01    1.3494241e+02    1.2060542e+02    7.9810782e-03    8.5623933e-03
   3.6749259e+01    3.2417577e+00    3.7240024e+00    8.9748369e+02    1.0726634e+03    4.0881847e+03    3.9332405e+03    1.1859527e-03    1.5772226e-03    9.3463467e-04    8.4136858e-04    1.2169358e+00    8.2476603e-01    1.3494447e+02    1.2049839e+02    7.9741954e-03    8.5462081e-03
   3.6800122e+01    3.2357602e+00    3.7147359e+00    8.9332177e+02    1.0674341e+03    4.0803890e+03    3.9297585e+03    1.1873463e-03    1.5783505e-03    9.3667485e-04    8.4308761e-04    1.2160787e+00    8.2360553e-01    1.3494601e+02    1.2044650e+02    7.9708248e-03    8.5383084e-03
   3.6901931e+01    3.2237942e+00    3.6962013e+00    8.8523105e+02    1.0575832e+03    4.0667865e+03    3.9304148e+03    1.1901355e-03    1.5806104e-03    9.4076616e-04    8.4656083e-04    1.2143682e+00    8.2128308e-01    1.3494776e+02    1.2034190e+02    7.9639366e-03    8.5222022e-03
   3.7003840e+01    3.2119147e+00    3.6778356e+00    8.7724913e+02    1.0473451e+03    4.0549650e+03    3.9337800e+03    1.1929048e-03    1.5828159e-03    9.4483793e-04    8.5002164e-04    1.2126661e+00    8.1897345e-01    1.3494757e+02    1.2023955e+02    7.9570066e-03    8.5062290e-03
   3.7105864e+01    3.2000951e+00    3.6595139e+00    8.6873478e+02    1.0373218e+03    4.0304914e+03    3.8986220e+03    1.1956658e-03    1.5849918e-03    9.4896422e-04    8.5340602e-04    1.2109785e+00    8.1665655e-01    1.3494996e+02    1.2012295e+02    7.9500696e-03    8.4897477e-03
   3.7207996e+01    3.1883389e+00    3.6413700e+00    8.6089153e+02    1.0280767e+03    4.0161972e+03    3.8939918e+03    1.1984318e-03    1.5872283e-03    9.5305524e-04    8.5689674e-04    1.2092884e+00    8.1435913e-01    1.3494758e+02    1.2001882e+02    7.9429254e-03    8.4735984e-03
   3.7310238e+01    3.1766532e+00    3.6233880e+00    8.5301918e+02    1.0181882e+03    3.9994992e+03    3.8876409e+03    1.2011922e-03    1.5893754e-03    9.5721019e-04    8.6028380e-04    1.2076001e+00    8.1207803e-01    1.3495104e+02    1.1990875e+02    7.9360226e-03    8.4573562e-03
   3.7412601e+01    3.1650128e+00    3.6054623e+00    8.4542340e+02    1.0086022e+03    3.9868874e+03    3.8927560e+03    1.2039571e-03    1.5915501e-03    9.6135974e-04    8.6373123e-04    1.2059141e+00    8.0980219e-01    1.3495123e+02    1.1980235e+02    7.9289784e-03    8.4411629e-03
   3.7512680e+01    3.1537206e+00    3.5881518e+00    8.3809057e+02    9.9950266e+02    3.9748410e+03    3.8971280e+03    1.2066717e-03    1.5937165e-03    9.6542218e-04    8.6712157e-04    1.2042684e+00    8.0760011e-01    1.3495096e+02    1.1969969e+02    7.9220789e-03    8.4254512e-03
   3.7611860e+01    3.1425972e+00    3.5710190e+00    8.3008631e+02    9.9001476e+02    3.9481153e+03    3.8547027e+03    1.2093416e-03    1.5957570e-03    9.6950191e-04    8.7035698e-04    1.2026556e+00    8.0540933e-01    1.3495651e+02    1.1958490e+02    7.9154027e-03    8.4093638e-03
   3.7714588e+01    3.1311541e+00    3.5534754e+00    8.2247976e+02    9.8039844e+02    3.9324352e+03    3.8460263e+03    1.2121205e-03    1.5979572e-03    9.7368484e-04    8.7382707e-04    1.2009871e+00    8.0315997e-01    1.3495649e+02    1.1947953e+02    7.9083382e-03    8.3932797e-03
   3.7817445e+01    3.1197754e+00    3.5360574e+00    8.1508847e+02    9.7106133e+02    3.9188978e+03    3.8451098e+03    1.2148747e-03    1.6000912e-03    9.7785155e-04    8.7727904e-04    1.1993228e+00    8.0092135e-01    1.3495425e+02    1.1937366e+02    7.9011820e-03    8.3771770e-03
   3.7920433e+01    3.1084599e+00    3.5187630e+00    8.0789311e+02    9.6187480e+02    3.9079783e+03    3.8493590e+03    1.2176345e-03    1.6022616e-03    9.8201355e-04    8.8078135e-04    1.1976618e+00    7.9869452e-01    1.3494942e+02    1.1927070e+02    7.8939001e-03    8.3611241e-03
   3.8023556e+01    3.0972110e+00    3.5016129e+00    8.0071096e+02    9.5268187e+02    3.8966266e+03    3.8513567e+03    1.2204260e-03    1.6044920e-03    9.8620109e-04    8.8432178e-04    1.1960030e+00    7.9648236e-01    1.3494573e+02    1.1917087e+02    7.8867338e-03    8.3453445e-03
   3.8126810e+01    3.0860332e+00    3.4846154e+00    7.9358771e+02    9.4350686e+02    3.8852089e+03    3.8520153e+03    1.2231966e-03    1.6066547e-03    9.9037995e-04    8.8783480e-04    1.1943481e+00    7.9428459e-01    1.3494148e+02    1.1907140e+02    7.8795202e-03    8.3295267e-03
   3.8230197e+01    3.0749041e+00    3.4675923e+00    7.8566413e+02    9.3409155e+02    3.8552526e+03    3.8010201e+03    1.2259524e-03    1.6087117e-03    9.9468638e-04    8.9115773e-04    1.1927111e+00    7.9207093e-01    1.3494536e+02    1.1894788e+02    7.8724736e-03    8.3127719e-03
   3.8333712e+01    3.0638352e+00    3.4507722e+00    7.7859339e+02    9.2508450e+02    3.8403892e+03    3.7965783e+03    1.2287204e-03    1.6108397e-03    9.9894309e-04    8.9460656e-04    1.1910684e+00    7.8988157e-01    1.3494396e+02    1.1884045e+02    7.8652925e-03    8.2966780e-03
   3.8437360e+01    3.0528254e+00    3.4340600e+00    7.7164515e+02    9.1617348e+02    3.8271274e+03    3.7940122e+03    1.2315000e-03    1.6129955e-03    1.0032041e-03    8.9809487e-04    1.1894290e+00    7.8770272e-01    1.3494159e+02    1.1873594e+02    7.8580873e-03    8.2807149e-03
   3.8541140e+01    3.0418756e+00    3.4174800e+00    7.6486491e+02    9.0749241e+02    3.8146651e+03    3.7951999e+03    1.2342766e-03    1.6151560e-03    1.0074624e-03    9.0160222e-04    1.1877905e+00    7.8553851e-01    1.3493736e+02    1.1863355e+02    7.8508035e-03    8.2648496e-03
   3.8645047e+01    3.0309924e+00    3.4010150e+00    7.5809064e+02    8.9888111e+02    3.8020483e+03    3.7947181e+03    1.2370582e-03    1.6172992e-03    1.0117344e-03    9.0511009e-04    1.1861570e+00    7.8338572e-01    1.3493433e+02    1.1853152e+02    7.8435581e-03    8.2489297e-03
   3.8749088e+01    3.0201703e+00    3.3845876e+00    7.5065483e+02    8.8990063e+02    3.7766567e+03    3.7510108e+03    1.2398347e-03    1.6193986e-03    1.0160600e-03    9.0853543e-04    1.1845425e+00    7.8122071e-01    1.3493399e+02    1.1841693e+02    7.8363839e-03    8.2326138e-03
   3.8801155e+01    3.0147910e+00    3.3764832e+00    7.4734569e+02    8.8581833e+02    3.7701278e+03    3.7504621e+03    1.2412272e-03    1.6204894e-03    1.0182000e-03    9.1029787e-04    1.1837328e+00    7.8015206e-01    1.3493120e+02    1.1836581e+02    7.8327287e-03    8.2247500e-03
   3.8905389e+01    3.0040645e+00    3.3603019e+00    7.4079731e+02    8.7740720e+02    3.7582378e+03    3.7499208e+03    1.2440042e-03    1.6226280e-03    1.0224766e-03    9.1382876e-04    1.1821165e+00    7.7801688e-01    1.3492547e+02    1.1826642e+02    7.8254039e-03    8.2090504e-03
   3.9009750e+01    2.9934040e+00    3.3442669e+00    7.3425065e+02    8.6891118e+02    3.7461956e+03    3.7473606e+03    1.2468013e-03    1.6248100e-03    1.0267649e-03    9.1739049e-04    1.1805037e+00    7.7589536e-01    1.3491999e+02    1.1816974e+02    7.8181371e-03    8.1935751e-03
   3.9114246e+01    2.9827909e+00    3.3283195e+00    7.2793869e+02    8.6087571e+02    3.7345810e+03    3.7542754e+03    1.2496149e-03    1.6270048e-03    1.0311231e-03    9.2092757e-04    1.1788905e+00    7.7378574e-01    1.3491757e+02    1.1806987e+02    7.8109428e-03    8.1779801e-03
   3.9218771e+01    2.9722545e+00    3.3124249e+00    7.2078465e+02    8.5235420e+02    3.7083523e+03    3.7066824e+03    1.2524136e-03    1.6291127e-03    1.0355209e-03    9.2435784e-04    1.1772994e+00    7.7166648e-01    1.3491996e+02    1.1795699e+02    7.8038738e-03    8.1618408e-03
   3.9323272e+01    2.9617986e+00    3.2967220e+00    7.1443867e+02    8.4406971e+02    3.6953558e+03    3.7026674e+03    1.2552031e-03    1.6312595e-03    1.0398679e-03    9.2787380e-04    1.1757086e+00    7.6957243e-01    1.3491599e+02    1.1785707e+02    7.7966231e-03    8.1462892e-03
   3.9428155e+01    2.9513698e+00    3.2810818e+00    7.0818429e+02    8.3591180e+02    3.6824179e+03    3.7002230e+03    1.2579893e-03    1.6333784e-03    1.0442238e-03    9.3139484e-04    1.1741161e+00    7.6748368e-01    1.3491075e+02    1.1775716e+02    7.7893058e-03    8.1306950e-03
   3.9533176e+01    2.9409891e+00    3.2655400e+00    7.0204262e+02    8.2801105e+02    3.6711055e+03    3.7016065e+03    1.2607841e-03    1.6355222e-03    1.0485854e-03    9.3495292e-04    1.1725248e+00    7.6540517e-01    1.3490348e+02    1.1765814e+02    7.7819181e-03    8.1151367e-03
   3.9638140e+01    2.9306965e+00    3.2501436e+00    6.9599737e+02    8.2015338e+02    3.6614361e+03    3.7058295e+03    1.2635743e-03    1.6376535e-03    1.0529379e-03    9.3852228e-04    1.1709427e+00    7.6334188e-01    1.3489576e+02    1.1756126e+02    7.7745094e-03    8.0996073e-03
   3.9743423e+01    2.9204584e+00    3.2348110e+00    6.8932338e+02    8.1220453e+02    3.6384596e+03    3.6644727e+03    1.2663863e-03    1.6397824e-03    1.0573626e-03    9.4202474e-04    1.1693720e+00    7.6127615e-01    1.3489300e+02    1.1745425e+02    7.7672894e-03    8.0837980e-03
   3.9848837e+01    2.9102818e+00    3.2196336e+00    6.8325864e+02    8.0422056e+02    3.6258092e+03    3.6579943e+03    1.2691646e-03    1.6418793e-03    1.0617267e-03    9.4557005e-04    1.1678034e+00    7.5922525e-01    1.3488467e+02    1.1735713e+02    7.7598301e-03    8.0682994e-03
   3.9901594e+01    2.9052123e+00    3.2120754e+00    6.8025161e+02    8.0018684e+02    3.6186535e+03    3.6558496e+03    1.2705571e-03    1.6429035e-03    1.0639425e-03    9.4730391e-04    1.1670203e+00    7.5820306e-01    1.3488340e+02    1.1730633e+02    7.7562224e-03    8.0605341e-03
   4.0007212e+01    2.8950989e+00    3.1968144e+00    6.7279777e+02    7.9325540e+02    3.5057826e+03    3.6376423e+03    1.2743003e-03    1.6440420e-03    1.0735198e-03    9.4589579e-04    1.1656524e+00    7.5585735e-01    1.3542470e+02    1.1664478e+02    7.7655306e-03    8.0286933e-03
   4.0112849e+01    2.8850739e+00    3.1818872e+00    6.6698682e+02    7.8557009e+02    3.4939946e+03    3.6394766e+03    1.2770750e-03    1.6460894e-03    1.0779650e-03    9.4935359e-04    1.1640920e+00    7.5383837e-01    1.3541834e+02    1.1653845e+02    7.7580759e-03    8.0129037e-03
   4.0217437e+01    2.8752009e+00    3.1672382e+00    6.6124180e+02    7.7806646e+02    3.4814488e+03    3.6366712e+03    1.2798462e-03    1.6481613e-03    1.0823864e-03    9.5281357e-04    1.1625466e+00    7.5185502e-01    1.3541376e+02    1.1643718e+02    7.7507942e-03    7.9974766e-03
   4.0322899e+01    2.8653036e+00    3.1525200e+00    6.5436731e+02    7.7047502e+02    3.4236361e+03    3.5870286e+03    1.2829523e-03    1.6499076e-03    1.0884715e-03    9.5470031e-04    1.1610033e+00    7.4984909e-01    1.3557384e+02    1.1616485e+02    7.7487174e-03    7.9771161e-03
   4.0428329e+01    2.8554500e+00    3.1378895e+00    6.4877354e+02    7.6342735e+02    3.4104353e+03    3.5860421e+03    1.2857575e-03    1.6519942e-03    1.0930015e-03    9.5817074e-04    1.1594557e+00    7.4786089e-01    1.3557239e+02    1.1606092e+02    7.7414901e-03    7.9615561e-03
   4.0533663e+01    2.8456902e+00    3.1234758e+00    6.4336216e+02    7.5641123e+02    3.4000412e+03    3.5939880e+03    1.2885587e-03    1.6540945e-03    1.0975067e-03    9.6165250e-04    1.1579133e+00    7.4589789e-01    1.3556940e+02    1.1596136e+02    7.7342874e-03    7.9463697e-03
   4.0638931e+01    2.8360061e+00    3.1092020e+00    6.3795041e+02    7.4930283e+02    3.3894200e+03    3.5978640e+03    1.2913562e-03    1.6561851e-03    1.1020018e-03    9.6514141e-04    1.1563772e+00    7.4395064e-01    1.3556607e+02    1.1586388e+02    7.7270781e-03    7.9312285e-03
   4.0744134e+01    2.8263853e+00    3.0950291e+00    6.3255355e+02    7.4218737e+02    3.3780310e+03    3.5993633e+03    1.2941526e-03    1.6582369e-03    1.1065111e-03    9.6860820e-04    1.1548469e+00    7.4201455e-01    1.3556453e+02    1.1576651e+02    7.7199908e-03    7.9161872e-03
   4.0849295e+01    2.8168286e+00    3.0808285e+00    6.2625959e+02    7.3521659e+02    3.3444121e+03    3.5409070e+03    1.2969717e-03    1.6601833e-03    1.1112321e-03    9.7180038e-04    1.1533426e+00    7.4005847e-01    1.3557896e+02    1.1563559e+02    7.7133756e-03    7.8997867e-03
   4.0901858e+01    2.8120817e+00    3.0738243e+00    6.2361651e+02    7.3182630e+02    3.3388133e+03    3.5410642e+03    1.2983576e-03    1.6612049e-03    1.1134735e-03    9.7354078e-04    1.1525887e+00    7.3909435e-01    1.3557593e+02    1.1558704e+02    7.7097337e-03    7.8922551e-03
   4.1006937e+01    2.8026353e+00    3.0598953e+00    6.1829150e+02    7.2490572e+02    3.3257211e+03    3.5373762e+03    1.3011428e-03    1.6632202e-03    1.1180066e-03    9.7696905e-04    1.1510848e+00    7.3717525e-01    1.3557483e+02    1.1548667e+02    7.7026835e-03    7.8771619e-03
   4.1111732e+01    2.7932690e+00    3.0461076e+00    6.1313942e+02    7.1831753e+02    3.3135411e+03    3.5373540e+03    1.3039302e-03    1.6652707e-03    1.1225340e-03    9.8043143e-04    1.1495880e+00    7.3527328e-01    1.3557265e+02    1.1538928e+02    7.6955832e-03    7.8621642e-03
   4.1216711e+01    2.7839616e+00    3.0324727e+00    6.0804094e+02    7.1162536e+02    3.3028683e+03    3.5406333e+03    1.3067254e-03    1.6673488e-03    1.1270539e-03    9.8391784e-04    1.1480926e+00    7.3338791e-01    1.3556884e+02    1.1529450e+02    7.6884737e-03    7.8474134e-03
   4.1321646e+01    2.7747188e+00    3.0188505e+00    6.0237277e+02    7.0463641e+02    3.2786329e+03    3.5003357e+03    1.3094970e-03    1.6693070e-03    1.1316411e-03    9.8724309e-04    1.1466187e+00    7.3149030e-01    1.3557108e+02    1.1518405e+02    7.6815205e-03    7.8320493e-03
   4.1426553e+01    2.7655408e+00    3.0053657e+00    5.9737439e+02    6.9820290e+02    3.2674921e+03    3.4991383e+03    1.3122744e-03    1.6713668e-03    1.1361471e-03    9.9074440e-04    1.1451495e+00    7.2960707e-01    1.3556567e+02    1.1509048e+02    7.6743140e-03    7.8172946e-03
   4.1531446e+01    2.7564342e+00    2.9920346e+00    5.9243218e+02    6.9174539e+02    3.2560593e+03    3.4985896e+03    1.3150600e-03    1.6734270e-03    1.1406613e-03    9.9423681e-04    1.1436839e+00    7.2774303e-01    1.3556134e+02    1.1499884e+02    7.6672479e-03    7.8028230e-03
   4.1636323e+01    2.7473764e+00    2.9787649e+00    5.8769147e+02    6.8551867e+02    3.2473334e+03    3.5053516e+03    1.3178383e-03    1.6755025e-03    1.1451611e-03    9.9778198e-04    1.1422228e+00    7.2588655e-01    1.3555365e+02    1.1491051e+02    7.6600147e-03    7.7883605e-03
   4.1741127e+01    2.7383987e+00    2.9656697e+00    5.8293274e+02    6.7930748e+02    3.2378355e+03    3.5115929e+03    1.3206144e-03    1.6775421e-03    1.1496717e-03    1.0012756e-03    1.1407674e+00    7.2405024e-01    1.3554822e+02    1.1482070e+02    7.6529241e-03    7.7739711e-03
   4.1845911e+01    2.7294786e+00    2.9526052e+00    5.7739893e+02    6.7260544e+02    3.2107236e+03    3.4581184e+03    1.3234026e-03    1.6795386e-03    1.1543195e-03    1.0045977e-03    1.1393278e+00    7.2220813e-01    1.3555164e+02    1.1471108e+02    7.6460815e-03    7.7588708e-03
   4.1950673e+01    2.7206263e+00    2.9396952e+00    5.7262095e+02    6.6631549e+02    3.1978775e+03    3.4524418e+03    1.3261731e-03    1.6815517e-03    1.1588829e-03    1.0080276e-03    1.1378912e+00    7.2038501e-01    1.3554872e+02    1.1461662e+02    7.6390749e-03    7.7444044e-03
   4.2003057e+01    2.7162149e+00    2.9332639e+00    5.7027918e+02    6.6327975e+02    3.1921470e+03    3.4520023e+03    1.3275636e-03    1.6825699e-03    1.1611681e-03    1.0097598e-03    1.1371730e+00    7.1947721e-01    1.3554696e+02    1.1457000e+02    7.6355793e-03    7.7372309e-03
   4.2107802e+01    2.7074344e+00    2.9204652e+00    5.6564794e+02    6.5739362e+02    3.1811261e+03    3.4524431e+03    1.3303561e-03    1.6846305e-03    1.1657512e-03    1.0132498e-03    1.1357407e+00    7.1766943e-01    1.3554352e+02    1.1447774e+02    7.6285794e-03    7.7228562e-03
   4.2212516e+01    2.6987373e+00    2.9078523e+00    5.6116393e+02    6.5139873e+02    3.1736534e+03    3.4623569e+03    1.3331362e-03    1.6866828e-03    1.1702982e-03    1.0167442e-03    1.1343148e+00    7.1588284e-01    1.3553800e+02    1.1439022e+02    7.6215610e-03    7.7087776e-03
   4.2317234e+01    2.6900946e+00    2.8953227e+00    5.5663441e+02    6.4550020e+02    3.1636113e+03    3.4630397e+03    1.3359259e-03    1.6887314e-03    1.1748690e-03    1.0202324e-03    1.1328940e+00    7.1410611e-01    1.3553474e+02    1.1430213e+02    7.6146428e-03    7.6947139e-03
   4.2421946e+01    2.6815061e+00    2.8827262e+00    5.5123157e+02    6.3917737e+02    3.1329558e+03    3.3985526e+03    1.3387208e-03    1.6906604e-03    1.1795912e-03    1.0234980e-03    1.1315004e+00    7.1230442e-01    1.3554328e+02    1.1418911e+02    7.6080573e-03    7.6796328e-03
   4.2526633e+01    2.6729935e+00    2.8704442e+00    5.4677723e+02    6.3344985e+02    3.1211867e+03    3.3966692e+03    1.3415111e-03    1.6927603e-03    1.1841737e-03    1.0269804e-03    1.1300961e+00    7.1054799e-01    1.3553786e+02    1.1409914e+02    7.6011012e-03    7.6657667e-03
   4.2631318e+01    2.6645298e+00    2.8582478e+00    5.4241364e+02    6.2784101e+02    3.1112169e+03    3.3979364e+03    1.3443054e-03    1.6948860e-03    1.1887441e-03    1.0305094e-03    1.1286953e+00    7.0880182e-01    1.3553008e+02    1.1401285e+02    7.5940769e-03    7.6520306e-03
   4.2735472e+01    2.6561655e+00    2.8462076e+00    5.3809036e+02    6.2222769e+02    3.1006832e+03    3.3967036e+03    1.3470848e-03    1.6969710e-03    1.1933003e-03    1.0340008e-03    1.1273067e+00    7.0707617e-01    1.3552399e+02    1.1392701e+02    7.5871909e-03    7.6384538e-03
   4.2840071e+01    2.6478161e+00    2.8341814e+00    5.3390516e+02    6.1676863e+02    3.0925678e+03    3.4020062e+03    1.3498700e-03    1.6990659e-03    1.1978534e-03    1.0375539e-03    1.1259181e+00    7.0535046e-01    1.3551538e+02    1.1384546e+02    7.5801651e-03    7.6248705e-03
   4.2941925e+01    2.6397414e+00    2.8224486e+00    5.2908493e+02    6.1107824e+02    3.0674289e+03    3.3495226e+03    1.3525746e-03    1.7009885e-03    1.2023888e-03    1.0408303e-03    1.1245874e+00    7.0365536e-01    1.3551413e+02    1.1374830e+02    7.5735433e-03    7.6109349e-03
   4.3041146e+01    2.6319328e+00    2.8112159e+00    5.2520224e+02    6.0607497e+02    3.0604058e+03    3.3535305e+03    1.3552056e-03    1.7030150e-03    1.2066650e-03    1.0442594e-03    1.1232871e+00    7.0203135e-01    1.3549899e+02    1.1367574e+02    7.5666751e-03    7.5983034e-03
   4.3140513e+01    2.6241717e+00    2.8000703e+00    5.2127478e+02    6.0091313e+02    3.0514009e+03    3.3524019e+03    1.3578424e-03    1.7049920e-03    1.2109832e-03    1.0476242e-03    1.1219920e+00    7.0041539e-01    1.3548988e+02    1.1359946e+02    7.5600516e-03    7.5856706e-03
   4.3240001e+01    2.6164385e+00    2.7889765e+00    5.1744326e+02    5.9591724e+02    3.0436900e+03    3.3556907e+03    1.3604939e-03    1.7070036e-03    1.2153184e-03    1.0510278e-03    1.1206980e+00    6.9880495e-01    1.3548075e+02    1.1352499e+02    7.5534005e-03    7.5730574e-03
   4.3339589e+01    2.6087482e+00    2.7779724e+00    5.1365054e+02    5.9089760e+02    3.0361020e+03    3.3585652e+03    1.3631424e-03    1.7090201e-03    1.2196428e-03    1.0544484e-03    1.1194062e+00    6.9720533e-01    1.3546996e+02    1.1345297e+02    7.5467025e-03    7.5605761e-03
   4.3439272e+01    2.6011065e+00    2.7669400e+00    5.0905228e+02    5.8529956e+02    3.0104838e+03    3.3026461e+03    1.3657940e-03    1.7108921e-03    1.2241168e-03    1.0576198e-03    1.1181361e+00    6.9558802e-01    1.3547130e+02    1.1335878e+02    7.5403621e-03    7.5471638e-03
   4.3539065e+01    2.5934939e+00    2.7559671e+00    5.0526163e+02    5.8045161e+02    3.0004910e+03    3.2993125e+03    1.3684457e-03    1.7128265e-03    1.2285190e-03    1.0609663e-03    1.1168633e+00    6.9398293e-01    1.3546552e+02    1.1328117e+02    7.5338189e-03    7.5343543e-03
   4.3638956e+01    2.5859248e+00    2.7451381e+00    5.0154030e+02    5.7567351e+02    2.9910747e+03    3.2998031e+03    1.3711156e-03    1.7148203e-03    1.2329494e-03    1.0643188e-03    1.1155869e+00    6.9239854e-01    1.3546061e+02    1.1320251e+02    7.5273459e-03    7.5217436e-03
   4.3738952e+01    2.5783944e+00    2.7343572e+00    4.9787786e+02    5.7097975e+02    2.9826964e+03    3.3025371e+03    1.3737893e-03    1.7168103e-03    1.2373826e-03    1.0676963e-03    1.1143153e+00    6.9081917e-01    1.3545436e+02    1.1312627e+02    7.5208320e-03    7.5091296e-03
   4.3839041e+01    2.5709151e+00    2.7237181e+00    4.9433228e+02    5.6615781e+02    2.9773113e+03    3.3091504e+03    1.3764498e-03    1.7188499e-03    1.2417497e-03    1.0711482e-03    1.1130440e+00    6.8925792e-01    1.3544045e+02    1.1305945e+02    7.5140937e-03    7.4969680e-03
   4.3939230e+01    2.5634782e+00    2.7130309e+00    4.9009581e+02    5.6088074e+02    2.9562085e+03    3.2630746e+03    1.3791125e-03    1.7207339e-03    1.2462527e-03    1.0743785e-03    1.1117927e+00    6.8767903e-01    1.3544046e+02    1.1297255e+02    7.5077657e-03    7.4839525e-03
   4.4039524e+01    2.5560751e+00    2.7024180e+00    4.8647390e+02    5.5612756e+02    2.9472902e+03    3.2597657e+03    1.3817697e-03    1.7226553e-03    1.2506742e-03    1.0777551e-03    1.1105401e+00    6.8611275e-01    1.3543247e+02    1.1289925e+02    7.5012375e-03    7.4714628e-03
   4.4139924e+01    2.5487037e+00    2.6918620e+00    4.8293284e+02    5.5162461e+02    2.9382121e+03    3.2610320e+03    1.3844561e-03    1.7246127e-03    1.2551616e-03    1.0811266e-03    1.1092888e+00    6.8455393e-01    1.3542872e+02    1.1282236e+02    7.4948383e-03    7.4588566e-03
   4.4240417e+01    2.5413824e+00    2.6814398e+00    4.7945174e+02    5.4706253e+02    2.9306380e+03    3.2646432e+03    1.3871369e-03    1.7265901e-03    1.2596174e-03    1.0845258e-03    1.1080383e+00    6.8301250e-01    1.3542209e+02    1.1274951e+02    7.4883758e-03    7.4465228e-03
   4.4341014e+01    2.5340964e+00    2.6711121e+00    4.7598421e+02    5.4256884e+02    2.9228587e+03    3.2657608e+03    1.3898308e-03    1.7286171e-03    1.2640770e-03    1.0879603e-03    1.1067872e+00    6.8148344e-01    1.3541378e+02    1.1267849e+02    7.4818734e-03    7.4343239e-03
   4.4436119e+01    2.5272527e+00    2.6613370e+00    4.7200928e+02    5.3764678e+02    2.8994961e+03    3.2162869e+03    1.3923954e-03    1.7304086e-03    1.2684546e-03    1.0909681e-03    1.1056215e+00    6.8002656e-01    1.3541975e+02    1.1258971e+02    7.4761945e-03    7.4220148e-03
   4.4525712e+01    2.5208427e+00    2.6522308e+00    4.6893104e+02    5.3366931e+02    2.8916659e+03    3.2136599e+03    1.3947903e-03    1.7321955e-03    1.2724274e-03    1.0940267e-03    1.1045209e+00    6.7867169e-01    1.3541226e+02    1.1252698e+02    7.4704151e-03    7.4111800e-03
   4.4615377e+01    2.5144652e+00    2.6431834e+00    4.6593562e+02    5.2972533e+02    2.8858129e+03    3.2156091e+03    1.3971810e-03    1.7339931e-03    1.2763716e-03    1.0971258e-03    1.1034243e+00    6.7732194e-01    1.3540155e+02    1.1246895e+02    7.4645448e-03    7.4005115e-03
   4.4705097e+01    2.5081250e+00    2.6342001e+00    4.6296504e+02    5.2575371e+02    2.8799295e+03    3.2181593e+03    1.3995775e-03    1.7357829e-03    1.2803313e-03    1.1002115e-03    1.1023325e+00    6.7597804e-01    1.3539285e+02    1.1240968e+02    7.4587633e-03    7.3898563e-03
   4.4839818e+01    2.4986712e+00    2.6207583e+00    4.5804451e+02    5.1946090e+02    2.8586639e+03    3.1798699e+03    1.4031778e-03    1.7383929e-03    1.2863731e-03    1.1046973e-03    1.1007088e+00    6.7395913e-01    1.3538734e+02    1.1230749e+02    7.4503282e-03    7.3734214e-03
   4.4928636e+01    2.4924872e+00    2.6119897e+00    4.5518758e+02    5.1563883e+02    2.8523080e+03    3.1788372e+03    1.4055313e-03    1.7401628e-03    1.2902681e-03    1.1077773e-03    1.0996424e+00    6.7264015e-01    1.3537538e+02    1.1225098e+02    7.4444734e-03    7.3629805e-03
   4.5017514e+01    2.4863343e+00    2.6032281e+00    4.5232634e+02    5.1189470e+02    2.8452841e+03    3.1795497e+03    1.4079032e-03    1.7418786e-03    1.2942281e-03    1.1107980e-03    1.0985831e+00    6.7132061e-01    1.3537015e+02    1.1219077e+02    7.4388634e-03    7.3523267e-03
   4.5106451e+01    2.4802106e+00    2.5945206e+00    4.4944723e+02    5.0812414e+02    2.8373881e+03    3.1773316e+03    1.4102887e-03    1.7435893e-03    1.2982381e-03    1.1137834e-03    1.0975254e+00    6.7000873e-01    1.3536834e+02    1.1212756e+02    7.4333889e-03    7.3416238e-03
   4.5239971e+01    2.4710804e+00    2.5815644e+00    4.4530308e+02    5.0267953e+02    2.8279207e+03    3.1836641e+03    1.4138741e-03    1.7461603e-03    1.3042807e-03    1.1182623e-03    1.0959414e+00    6.6805641e-01    1.3536655e+02    1.1203382e+02    7.4252202e-03    7.3256610e-03
   4.5329051e+01    2.4650340e+00    2.5729264e+00    4.4192484e+02    4.9853054e+02    2.8073593e+03    3.1365432e+03    1.4162643e-03    1.7477938e-03    1.3084168e-03    1.1210703e-03    1.0949020e+00    6.6674257e-01    1.3537282e+02    1.1195439e+02    7.4199871e-03    7.3143839e-03
   4.5418192e+01    2.4590173e+00    2.5644253e+00    4.3923224e+02    4.9496437e+02    2.8020106e+03    3.1389001e+03    1.4186374e-03    1.7495537e-03    1.3123886e-03    1.1241269e-03    1.0938535e+00    6.6545429e-01    1.3536268e+02    1.1189895e+02    7.4142715e-03    7.3040709e-03
   4.5507399e+01    2.4530275e+00    2.5559786e+00    4.3650759e+02    4.9143537e+02    2.7955927e+03    3.1394238e+03    1.4210284e-03    1.7513108e-03    1.3164017e-03    1.1271588e-03    1.0928064e+00    6.6417304e-01    1.3535793e+02    1.1183911e+02    7.4087374e-03    7.2936690e-03
   4.5641329e+01    2.4440980e+00    2.5434029e+00    4.3246172e+02    4.8619453e+02    2.7855971e+03    3.1408915e+03    1.4246320e-03    1.7539452e-03    1.3224617e-03    1.1316926e-03    1.0912404e+00    6.6226365e-01    1.3535332e+02    1.1174859e+02    7.4005572e-03    7.2780910e-03
   4.5730686e+01    2.4381797e+00    2.5350144e+00    4.2914249e+02    4.8208041e+02    2.7655668e+03    3.0943215e+03    1.4270466e-03    1.7556154e-03    1.3266141e-03    1.1345461e-03    1.0902091e+00    6.6098210e-01    1.3535869e+02    1.1167216e+02    7.3953780e-03    7.2670899e-03
   4.5820102e+01    2.4322995e+00    2.5266992e+00    4.2649608e+02    4.7872041e+02    2.7585732e+03    3.0951784e+03    1.4294400e-03    1.7573324e-03    1.3306648e-03    1.1375511e-03    1.0891797e+00    6.5971240e-01    1.3535454e+02    1.1161121e+02    7.3898936e-03    7.2566394e-03
   4.5909583e+01    2.4264456e+00    2.5184567e+00    4.2384986e+02    4.7535302e+02    2.7517538e+03    3.0935022e+03    1.4318384e-03    1.7590853e-03    1.3346955e-03    1.1405994e-03    1.0881502e+00    6.5845237e-01    1.3534870e+02    1.1155224e+02    7.3843773e-03    7.2463576e-03
   4.6043921e+01    2.4177167e+00    2.5061824e+00    4.2000757e+02    4.7040812e+02    2.7427562e+03    3.0967329e+03    1.4354414e-03    1.7617211e-03    1.3407583e-03    1.1451828e-03    1.0866094e+00    6.5657526e-01    1.3533892e+02    1.1146689e+02    7.3760999e-03    7.2310779e-03
   4.6133558e+01    2.4119328e+00    2.4980641e+00    4.1749892e+02    4.6716928e+02    2.7379245e+03    3.1016929e+03    1.4378449e-03    1.7634859e-03    1.3447904e-03    1.1482649e-03    1.0855850e+00    6.5533227e-01    1.3533189e+02    1.1141204e+02    7.3705680e-03    7.2209809e-03
   4.6222794e+01    2.4062134e+00    2.4899584e+00    4.1441206e+02    4.6348866e+02    2.7187311e+03    3.0570890e+03    1.4402451e-03    1.7651472e-03    1.3489390e-03    1.1511241e-03    1.0845849e+00    6.5407786e-01    1.3533508e+02    1.1133801e+02    7.3653682e-03    7.2101876e-03
   4.6302702e+01    2.4011293e+00    2.4828151e+00    4.1212652e+02    4.6053229e+02    2.7126830e+03    3.0534066e+03    1.4423750e-03    1.7666919e-03    1.3525268e-03    1.1538412e-03    1.0836876e+00    6.5297319e-01    1.3532940e+02    1.1128819e+02    7.3604406e-03    7.2011281e-03
   4.6427150e+01    2.3932576e+00    2.4717835e+00    4.0866557e+02    4.5602912e+02    2.7040669e+03    3.0536900e+03    1.4456991e-03    1.7690997e-03    1.3581312e-03    1.1580663e-03    1.0822933e+00    6.5126508e-01    1.3532115e+02    1.1121172e+02    7.3528314e-03    7.1871448e-03
   4.6516091e+01    2.3876650e+00    2.4639540e+00    4.0629670e+02    4.5297439e+02    2.6993874e+03    3.0599647e+03    1.4480776e-03    1.7708417e-03    1.3621326e-03    1.1611139e-03    1.0813004e+00    6.5005095e-01    1.3531423e+02    1.1115928e+02    7.3473740e-03    7.1772763e-03
   4.6640684e+01    2.3798842e+00    2.4529740e+00    4.0248332e+02    4.4818161e+02    2.6807905e+03    3.0227220e+03    1.4513907e-03    1.7731845e-03    1.3678097e-03    1.1652269e-03    1.0799307e+00    6.4833565e-01    1.3530803e+02    1.1107009e+02    7.3398206e-03    7.1628710e-03
   4.6720836e+01    2.3749123e+00    2.4459988e+00    4.0027623e+02    4.4542446e+02    2.6732459e+03    3.0182548e+03    1.4535442e-03    1.7747146e-03    1.3715050e-03    1.1678740e-03    1.0790480e+00    6.4724825e-01    1.3530785e+02    1.1101481e+02    7.3351097e-03    7.1537397e-03
   4.6813456e+01    2.3691968e+00    2.4379854e+00    3.9782653e+02    4.4232765e+02    2.6664874e+03    3.0204263e+03    1.4560326e-03    1.7764761e-03    1.3757697e-03    1.1709477e-03    1.0780296e+00    6.4600050e-01    1.3530719e+02    1.1095274e+02    7.3296673e-03    7.1432460e-03
   4.6938223e+01    2.3615516e+00    2.4272593e+00    3.9463616e+02    4.3842424e+02    2.6592461e+03    3.0287788e+03    1.4593863e-03    1.7788700e-03    1.3814945e-03    1.1751393e-03    1.0766670e+00    6.4432590e-01    1.3530459e+02    1.1087424e+02    7.3223336e-03    7.1293958e-03
   4.7027483e+01    2.3561194e+00    2.4195757e+00    3.9191503e+02    4.3515214e+02    2.6445868e+03    2.9963502e+03    1.4617792e-03    1.7805243e-03    1.3856484e-03    1.1780323e-03    1.0757079e+00    6.4311653e-01    1.3530646e+02    1.1080602e+02    7.3171849e-03    7.1190462e-03
   4.7116798e+01    2.3507168e+00    2.4119961e+00    3.8957623e+02    4.3235391e+02    2.6375632e+03    2.9920968e+03    1.4641792e-03    1.7822377e-03    1.3897446e-03    1.1810448e-03    1.0747432e+00    6.4192803e-01    1.3530294e+02    1.1075115e+02    7.3119112e-03    7.1092088e-03
   4.7206168e+01    2.3453395e+00    2.4044641e+00    3.8732348e+02    4.2964873e+02    2.6319979e+03    2.9937444e+03    1.4665816e-03    1.7839623e-03    1.3938385e-03    1.1840788e-03    1.0737801e+00    6.4074636e-01    1.3529904e+02    1.1069840e+02    7.3066262e-03    7.0994539e-03
   4.7340324e+01    2.3373180e+00    2.3932431e+00    3.8403654e+02    4.2581642e+02    2.6241772e+03    3.0035795e+03    1.4702032e-03    1.7865474e-03    1.4000281e-03    1.1886060e-03    1.0723387e+00    6.3898488e-01    1.3529751e+02    1.1061608e+02    7.2988589e-03    7.0847865e-03
   4.7429827e+01    2.3319995e+00    2.3857752e+00    3.8130211e+02    4.2264906e+02    2.6062849e+03    2.9620644e+03    1.4726357e-03    1.7882088e-03    1.4042782e-03    1.1914622e-03    1.0713865e+00    6.3780661e-01    1.3530327e+02    1.1054747e+02    7.2939329e-03    7.0745564e-03
   4.7518643e+01    2.3267566e+00    2.3784398e+00    3.7909510e+02    4.2005952e+02    2.5996799e+03    2.9593627e+03    1.4750220e-03    1.7899115e-03    1.4083565e-03    1.1944735e-03    1.0704433e+00    6.3664918e-01    1.3529929e+02    1.1049489e+02    7.2887043e-03    7.0649159e-03
   4.7607525e+01    2.3215348e+00    2.3711428e+00    3.7693600e+02    4.1749849e+02    2.5941728e+03    2.9599925e+03    1.4774138e-03    1.7916285e-03    1.4124357e-03    1.1975072e-03    1.0695012e+00    6.3549745e-01    1.3529459e+02    1.1044453e+02    7.2834691e-03    7.0553768e-03
   4.7740959e+01    2.3137471e+00    2.3602844e+00    3.7386359e+02    4.1390929e+02    2.5894531e+03    2.9713177e+03    1.4809944e-03    1.7942237e-03    1.4185094e-03    1.2021295e-03    1.0680915e+00    6.3378118e-01    1.3528452e+02    1.1037411e+02    7.2755189e-03    7.0412879e-03
   4.7829986e+01    2.3085907e+00    2.3531075e+00    3.7178805e+02    4.1143033e+02    2.5857405e+03    2.9772767e+03    1.4833958e-03    1.7959561e-03    1.4225884e-03    1.2051928e-03    1.0671571e+00    6.3264219e-01    1.3528055e+02    1.1032533e+02    7.2703259e-03    7.0318615e-03
   4.7919034e+01    2.3034678e+00    2.3459167e+00    3.6924050e+02    4.0836310e+02    2.5695292e+03    2.9358470e+03    1.4857752e-03    1.7975996e-03    1.4267185e-03    1.2081134e-03    1.0662382e+00    6.3149127e-01    1.3527901e+02    1.1026748e+02    7.2651839e-03    7.0220514e-03
   4.8008133e+01    2.2983669e+00    2.3388059e+00    3.6713254e+02    4.0590215e+02    2.5631740e+03    2.9336023e+03    1.4881682e-03    1.7992997e-03    1.4308119e-03    1.2111430e-03    1.0653139e+00    6.3035776e-01    1.3527518e+02    1.1021689e+02    7.2600195e-03    7.0126273e-03
   4.8141886e+01    2.2907544e+00    2.3281860e+00    3.6418218e+02    4.0246476e+02    2.5580948e+03    2.9435097e+03    1.4917489e-03    1.8018777e-03    1.4369038e-03    1.2157881e-03    1.0639319e+00    6.2866409e-01    1.3526222e+02    1.1015091e+02    7.2520463e-03    6.9987572e-03
   4.8231124e+01    2.2857097e+00    2.3211384e+00    3.6220999e+02    4.0023829e+02    2.5537943e+03    2.9499270e+03    1.4941570e-03    1.8035591e-03    1.4410457e-03    1.2188135e-03    1.0630152e+00    6.2753905e-01    1.3526140e+02    1.1010077e+02    7.2469843e-03    6.9892968e-03
   4.8320408e+01    2.2806880e+00    2.3140631e+00    3.5964149e+02    3.9725474e+02    2.5354493e+03    2.9056034e+03    1.4965766e-03    1.8051382e-03    1.4453415e-03    1.2216092e-03    1.0621102e+00    6.2640289e-01    1.3527072e+02    1.1003062e+02    7.2422452e-03    6.9791161e-03
   4.8409745e+01    2.2756963e+00    2.3070795e+00    3.5760948e+02    3.9495633e+02    2.5285589e+03    2.9030228e+03    1.4989831e-03    1.8067914e-03    1.4495283e-03    1.2245766e-03    1.0612038e+00    6.2528188e-01    1.3527192e+02    1.0997542e+02    7.2372461e-03    6.9695139e-03
   4.8543812e+01    2.2682462e+00    2.2967338e+00    3.5473240e+02    3.9163558e+02    2.5225277e+03    2.9111189e+03    1.5025934e-03    1.8093706e-03    1.4557478e-03    1.2291437e-03    1.0598395e+00    6.2362188e-01    1.3526568e+02    1.0990143e+02    7.2295384e-03    6.9555862e-03
   4.8633242e+01    2.2633092e+00    2.2898989e+00    3.5282911e+02    3.8939297e+02    2.5186012e+03    2.9167519e+03    1.5050040e-03    1.8110889e-03    1.4598985e-03    1.2321907e-03    1.0589317e+00    6.2252428e-01    1.3526200e+02    1.0985266e+02    7.2244396e-03    6.9463621e-03
   4.8722738e+01    2.2583936e+00    2.2830990e+00    3.5091744e+02    3.8716813e+02    2.5142546e+03    2.9213614e+03    1.5074229e-03    1.8127986e-03    1.4640674e-03    1.2352295e-03    1.0580255e+00    6.2143206e-01    1.3526006e+02    1.0980301e+02    7.2194179e-03    6.9371388e-03
   4.8811945e+01    2.2535214e+00    2.2762873e+00    3.4833308e+02    3.8431672e+02    2.4930657e+03    2.8677892e+03    1.5098517e-03    1.8143984e-03    1.4683871e-03    1.2380092e-03    1.0571399e+00    6.2032474e-01    1.3526942e+02    1.0973239e+02    7.2147669e-03    6.9271319e-03
   4.8900889e+01    2.2486919e+00    2.2695917e+00    3.4641233e+02    3.8218296e+02    2.4866668e+03    2.8680317e+03    1.5122563e-03    1.8160816e-03    1.4725632e-03    1.2409878e-03    1.0562509e+00    6.1924309e-01    1.3526871e+02    1.0967941e+02    7.2098215e-03    6.9178622e-03
   4.9034421e+01    2.2414864e+00    2.2596219e+00    3.4364751e+02    3.7899112e+02    2.4802961e+03    2.8728516e+03    1.5158499e-03    1.8186399e-03    1.4787500e-03    1.2455693e-03    1.0549203e+00    6.1763047e-01    1.3526033e+02    1.0960989e+02    7.2021884e-03    6.9043124e-03
   4.9123489e+01    2.2367117e+00    2.2530246e+00    3.4184398e+02    3.7689705e+02    2.4765639e+03    2.8787987e+03    1.5182505e-03    1.8203466e-03    1.4828856e-03    1.2486241e-03    1.0540359e+00    6.1656258e-01    1.3525542e+02    1.0956347e+02    7.1971395e-03    6.8953157e-03
   4.9212602e+01    2.2319585e+00    2.2463997e+00    3.3953446e+02    3.7427848e+02    2.4602211e+03    2.8377874e+03    1.5206558e-03    1.8219726e-03    1.4871323e-03    1.2515005e-03    1.0531650e+00    6.1548025e-01    1.3525666e+02    1.0950198e+02    7.1922943e-03    6.8857598e-03
   4.9301751e+01    2.2272350e+00    2.2398662e+00    3.3771029e+02    3.7215234e+02    2.4552583e+03    2.8386301e+03    1.5230474e-03    1.8236627e-03    1.4912723e-03    1.2545357e-03    1.0522923e+00    6.1441366e-01    1.3525166e+02    1.0945311e+02    7.1872341e-03    6.8767121e-03
   4.9435538e+01    2.2201938e+00    2.2301323e+00    3.3501084e+02    3.6897261e+02    2.4482441e+03    2.8405125e+03    1.5266415e-03    1.8262014e-03    1.4974837e-03    1.2591073e-03    1.0509890e+00    6.1282232e-01    1.3524394e+02    1.0938287e+02    7.1796838e-03    6.8632856e-03
   4.9524790e+01    2.2155238e+00    2.2236798e+00    3.3339120e+02    3.6702721e+02    2.4472824e+03    2.8529388e+03    1.5290165e-03    1.8279065e-03    1.5015671e-03    1.2622294e-03    1.0501217e+00    6.1176821e-01    1.3523283e+02    1.0934276e+02    7.1744423e-03    6.8545398e-03
   4.9614064e+01    2.2108760e+00    2.2172710e+00    3.3173737e+02    3.6513920e+02    2.4453550e+03    2.8629110e+03    1.5314088e-03    1.8296222e-03    1.5056718e-03    1.2653529e-03    1.0492558e+00    6.1072057e-01    1.3522359e+02    1.0930237e+02    7.1692915e-03    6.8458143e-03
   4.9703368e+01    2.2062545e+00    2.2108374e+00    3.2934634e+02    3.6229559e+02    2.4265389e+03    2.8134232e+03    1.5338270e-03    1.8312206e-03    1.5099761e-03    1.2681820e-03    1.0484054e+00    6.0965761e-01    1.3522908e+02    1.0923739e+02    7.1646031e-03    6.8362275e-03
   4.9837421e+01    2.1993612e+00    2.2013221e+00    3.2677157e+02    3.5929896e+02    2.4194127e+03    2.8158268e+03    1.5374332e-03    1.8337487e-03    1.5162791e-03    1.2727092e-03    1.0471204e+00    6.0809513e-01    1.3522312e+02    1.0916611e+02    7.1571436e-03    6.8228688e-03
   4.9926839e+01    2.1947932e+00    2.1950292e+00    3.2511436e+02    3.5743904e+02    2.4152592e+03    2.8217757e+03    1.5398457e-03    1.8354409e-03    1.5204990e-03    1.2757250e-03    1.0462662e+00    6.0706061e-01    1.3522134e+02    1.0911724e+02    7.1522446e-03    6.8139623e-03
   5.0016297e+01    2.1902437e+00    2.1788934e+00    3.3908580e+02    4.7356983e+02    2.2569511e+03    2.3081421e+03    1.5347416e-03    1.8306164e-03    1.5292252e-03    1.2658292e-03    1.0475606e+00    6.0231155e-01    1.3570595e+02    1.0798540e+02    7.1437861e-03    6.7685754e-03
   5.0105773e+01    2.1861812e+00    2.1715024e+00    3.3977345e+02    5.1236195e+02    2.1552127e+03    2.1535241e+03    1.5362510e-03    1.8275670e-03    1.5396335e-03    1.2581602e-03    1.0472915e+00    6.0052862e-01    1.3632620e+02    1.0701548e+02    7.1530715e-03    6.7287886e-03
   5.0214345e+01    2.1800206e+00    2.1630993e+00    3.3725944e+02    5.0075730e+02    2.1485734e+03    2.1431353e+03    1.5376105e-03    1.8285481e-03    1.5435699e-03    1.2610772e-03    1.0462574e+00    5.9890951e-01    1.3623136e+02    1.0691873e+02    7.1417256e-03    6.7157572e-03
   5.0325872e+01    2.1736176e+00    2.1543562e+00    3.3465172e+02    4.8943960e+02    2.1419065e+03    2.1308741e+03    1.5392644e-03    1.8298392e-03    1.5478327e-03    1.2643765e-03    1.0451687e+00    5.9724423e-01    1.3614359e+02    1.0682348e+02    7.1306200e-03    6.7024132e-03
   5.0437265e+01    2.1672604e+00    2.1457557e+00    3.3215246e+02    4.7894806e+02    2.1365272e+03    2.1233242e+03    1.5409941e-03    1.8311972e-03    1.5521107e-03    1.2677762e-03    1.0440688e+00    5.9561779e-01    1.3605619e+02    1.0673506e+02    7.1196925e-03    6.6894302e-03
   5.0548525e+01    2.1609581e+00    2.1373042e+00    3.2960978e+02    4.6903851e+02    2.1302827e+03    2.1160048e+03    1.5428191e-03    1.8325111e-03    1.5565365e-03    1.2710567e-03    1.0429622e+00    5.9402747e-01    1.3598073e+02    1.0664299e+02    7.1093926e-03    6.6764439e-03
   5.0604092e+01    2.1578252e+00    2.1331214e+00    3.2835764e+02    4.6421801e+02    2.1278702e+03    2.1122776e+03    1.5437303e-03    1.8331772e-03    1.5587117e-03    1.2727411e-03    1.0424091e+00    5.9323969e-01    1.3594038e+02    1.0660204e+02    7.1041934e-03    6.6701427e-03
   5.0729091e+01    2.1507247e+00    2.1149189e+00    3.2201348e+02    4.3213423e+02    1.9897331e+03    1.6224222e+03    1.5426590e-03    1.8252623e-03    1.5683053e-03    1.2641415e-03    1.0430101e+00    5.8817209e-01    1.3642265e+02    1.0556226e+02    7.1032029e-03    6.6134341e-03
   5.0815896e+01    2.1457079e+00    2.1080993e+00    3.2030495e+02    4.2629025e+02    1.9887320e+03    1.6224694e+03    1.5437028e-03    1.8259776e-03    1.5713155e-03    1.2667283e-03    1.0421821e+00    5.8679501e-01    1.3632741e+02    1.0549339e+02    7.0936061e-03    6.6032333e-03
   5.0924402e+01    2.1394155e+00    2.0995067e+00    3.1804349e+02    4.1943326e+02    1.9848307e+03    1.6224133e+03    1.5452310e-03    1.8267923e-03    1.5755100e-03    1.2697165e-03    1.0411342e+00    5.8507817e-01    1.3623749e+02    1.0538484e+02    7.0828605e-03    6.5894751e-03
   5.1035139e+01    2.1330351e+00    2.0908396e+00    3.1567879e+02    4.1254370e+02    1.9801077e+03    1.6191309e+03    1.5468687e-03    1.8277138e-03    1.5798591e-03    1.2728040e-03    1.0400573e+00    5.8335609e-01    1.3614915e+02    1.0527459e+02    7.0721220e-03    6.5755260e-03
   5.1145748e+01    2.1267032e+00    2.0822367e+00    3.1354410e+02    4.0623929e+02    1.9771269e+03    1.6226086e+03    1.5484971e-03    1.8286330e-03    1.5841874e-03    1.2759504e-03    1.0389787e+00    5.8165744e-01    1.3605986e+02    1.0517140e+02    7.0613648e-03    6.5618196e-03
   5.1256229e+01    2.1204179e+00    2.0737331e+00    3.1126254e+02    3.9992518e+02    1.9728980e+03    1.6221604e+03    1.5502269e-03    1.8295616e-03    1.5886313e-03    1.2790556e-03    1.0378970e+00    5.7998429e-01    1.3598031e+02    1.0506791e+02    7.0511325e-03    6.5481549e-03
   5.1349630e+01    2.1151377e+00    2.0666294e+00    3.0935802e+02    3.9470094e+02    1.9685835e+03    1.6192075e+03    1.5516733e-03    1.8303949e-03    1.5923881e-03    1.2816763e-03    1.0369820e+00    5.7858470e-01    1.3590936e+02    1.0497919e+02    7.0423520e-03    6.5367529e-03
   5.1427946e+01    2.1107290e+00    2.0607333e+00    3.0777186e+02    3.9066849e+02    1.9649481e+03    1.6198875e+03    1.5529418e-03    1.8310816e-03    1.5956045e-03    1.2838381e-03    1.0362075e+00    5.7743115e-01    1.3585642e+02    1.0490168e+02    7.0352989e-03    6.5271149e-03
   5.1525841e+01    2.1052489e+00    2.0534271e+00    3.0568730e+02    3.8534985e+02    1.9593221e+03    1.6139580e+03    1.5545456e-03    1.8319330e-03    1.5996623e-03    1.2865119e-03    1.0352357e+00    5.7600891e-01    1.3579370e+02    1.0480348e+02    7.0266267e-03    6.5150648e-03
   5.1635882e+01    2.0991291e+00    2.0355985e+00    2.7829276e+02    2.7100350e+02    1.7285545e+03    9.0689638e+02    1.5594613e-03    1.8221857e-03    1.6179986e-03    1.2687277e-03    1.0364304e+00    5.7029064e-01    1.3674758e+02    1.0305896e+02    7.0545827e-03    6.4393325e-03
   5.1773434e+01    2.0921328e+00    2.0256716e+00    2.7629203e+02    2.6837864e+02    1.7240362e+03    9.0975947e+02    1.5615958e-03    1.8229100e-03    1.6234187e-03    1.2720469e-03    1.0353075e+00    5.6823722e-01    1.3663486e+02    1.0291645e+02    7.0423638e-03    6.4232655e-03
   5.1945373e+01    2.0831079e+00    2.0126985e+00    2.7375206e+02    2.6497700e+02    1.7185201e+03    9.1292474e+02    1.5644436e-03    1.8242968e-03    1.6304212e-03    1.2768441e-03    1.0338307e+00    5.6562593e-01    1.3649768e+02    1.0274269e+02    7.0269257e-03    6.4030073e-03
   5.2148124e+01    2.0724780e+00    1.9974663e+00    2.7086000e+02    2.6100463e+02    1.7135717e+03    9.1893540e+02    1.5678041e-03    1.8261734e-03    1.6385917e-03    1.2829290e-03    1.0320561e+00    5.6259414e-01    1.3632036e+02    1.0256445e+02    7.0081433e-03    6.3799049e-03
   5.2351004e+01    2.0619553e+00    1.9826185e+00    2.6789200e+02    2.5716636e+02    1.7064931e+03    9.1878494e+02    1.5712503e-03    1.8280534e-03    1.6469472e-03    1.2888864e-03    1.0302513e+00    5.5965975e-01    1.3615754e+02    1.0238005e+02    6.9899901e-03    6.3568333e-03
   5.2553981e+01    2.0515537e+00    1.9680628e+00    2.6561590e+02    2.5427302e+02    1.7062125e+03    9.4454413e+02    1.5744553e-03    1.8301678e-03    1.6548227e-03    1.2953536e-03    1.0284402e+00    5.5678822e-01    1.3595393e+02    1.0224142e+02    6.9703430e-03    6.3356944e-03
   5.2757047e+01    2.0412555e+00    1.9537548e+00    2.6282861e+02    2.5087140e+02    1.7003626e+03    9.5310936e+02    1.5779889e-03    1.8320971e-03    1.6633085e-03    1.3013031e-03    1.0266226e+00    5.5397025e-01    1.3580103e+02    1.0205752e+02    6.9528324e-03    6.3130951e-03
   5.2960202e+01    2.0310626e+00    1.9396150e+00    2.6029858e+02    2.4732727e+02    1.6968132e+03    9.5739339e+02    1.5809619e-03    1.8345422e-03    1.6707686e-03    1.3080291e-03    1.0248282e+00    5.5115223e-01    1.3554776e+02    1.0193524e+02    6.9314349e-03    6.2933856e-03
   5.3163446e+01    2.0209567e+00    1.9257540e+00    2.5776305e+02    2.4416318e+02    1.6935634e+03    9.7308710e+02    1.5844230e-03    1.8367168e-03    1.6790780e-03    1.3142776e-03    1.0229950e+00    5.4843926e-01    1.3536898e+02    1.0177276e+02    6.9132098e-03    6.2721159e-03
   5.3366777e+01    2.0109547e+00    1.9121438e+00    2.5503359e+02    2.4088827e+02    1.6881862e+03    9.7998126e+02    1.5880168e-03    1.8388145e-03    1.6876189e-03    1.3203427e-03    1.0211557e+00    5.4578153e-01    1.3521153e+02    1.0159667e+02    6.8958989e-03    6.2503678e-03
   5.3570195e+01    2.0010619e+00    1.8985408e+00    2.4948915e+02    2.3440422e+02    1.6451205e+03    8.4924966e+02    1.5922412e-03    1.8400021e-03    1.6981603e-03    1.3235892e-03    1.0193564e+00    5.4309643e-01    1.3519818e+02    1.0117898e+02    6.8838566e-03    6.2207641e-03
   5.3773699e+01    1.9913611e+00    1.8852823e+00    2.4689483e+02    2.3128904e+02    1.6382858e+03    8.5119047e+02    1.5957742e-03    1.8421450e-03    1.7066879e-03    1.3296054e-03    1.0175574e+00    5.4050995e-01    1.3503824e+02    1.0099804e+02    6.8664425e-03    6.1993172e-03
   5.3977320e+01    1.9817514e+00    1.8722264e+00    2.4437783e+02    2.2827693e+02    1.6318885e+03    8.5380792e+02    1.5992790e-03    1.8443386e-03    1.7151600e-03    1.3357105e-03    1.0157558e+00    5.3796636e-01    1.3487637e+02    1.0083270e+02    6.8489378e-03    6.1783500e-03
   5.4181014e+01    1.9722320e+00    1.8594145e+00    2.4189976e+02    2.2534066e+02    1.6256115e+03    8.5610984e+02    1.6027684e-03    1.8465971e-03    1.7235896e-03    1.3418754e-03    1.0139482e+00    5.3547215e-01    1.3470833e+02    1.0067013e+02    6.8313434e-03    6.1576609e-03
   5.4384797e+01    1.9628214e+00    1.8467910e+00    2.3942671e+02    2.2244640e+02    1.6190776e+03    8.5741525e+02    1.6062670e-03    1.8488275e-03    1.7320369e-03    1.3480074e-03    1.0121480e+00    5.3301404e-01    1.3454149e+02    1.0050738e+02    6.8138827e-03    6.1370289e-03
   5.4588660e+01    1.9535031e+00    1.8343252e+00    2.3704623e+02    2.1964456e+02    1.6131911e+03    8.5983986e+02    1.6097147e-03    1.8510969e-03    1.7403766e-03    1.3542497e-03    1.0103485e+00    5.3059527e-01    1.3436698e+02    1.0035780e+02    6.7961888e-03    6.1169769e-03
   5.4792609e+01    1.9442795e+00    1.8220380e+00    2.3470792e+02    2.1688947e+02    1.6075318e+03    8.6204923e+02    1.6131417e-03    1.8534313e-03    1.7486491e-03    1.3605870e-03    1.0085537e+00    5.2821000e-01    1.3418625e+02    1.0021433e+02    6.7783370e-03    6.0972361e-03
   5.4996642e+01    1.9351530e+00    1.8099483e+00    2.3233109e+02    2.1402830e+02    1.6014988e+03    8.6228452e+02    1.6165229e-03    1.8556336e-03    1.7568691e-03    1.3668361e-03    1.0067615e+00    5.2586436e-01    1.3399997e+02    1.0006353e+02    6.7603870e-03    6.0772556e-03
   5.5200759e+01    1.9261107e+00    1.7980227e+00    2.2990693e+02    2.1113797e+02    1.5948451e+03    8.6081098e+02    1.6199752e-03    1.8578267e-03    1.7651890e-03    1.3730421e-03    1.0049713e+00    5.2355185e-01    1.3382346e+02    9.9912016e+01    6.7429037e-03    6.0572824e-03
   5.5404959e+01    1.9171705e+00    1.7862608e+00    2.2754867e+02    2.0837345e+02    1.5883110e+03    8.6016698e+02    1.6234098e-03    1.8600036e-03    1.7734981e-03    1.3792234e-03    1.0031885e+00    5.2127391e-01    1.3364802e+02    9.9759945e+01    6.7255237e-03    6.0374449e-03
   5.5609238e+01    1.9083331e+00    1.7746055e+00    2.2515455e+02    2.0565440e+02    1.5810189e+03    8.5796969e+02    1.6269417e-03    1.8621196e-03    1.7819695e-03    1.3853034e-03    1.0014250e+00    5.1900870e-01    1.3348393e+02    9.9598376e+01    6.7087537e-03    6.0174196e-03
   5.5813602e+01    1.8996024e+00    1.7630946e+00    2.2288315e+02    2.0296810e+02    1.5750255e+03    8.5753877e+02    1.6303640e-03    1.8643192e-03    1.7901867e-03    1.3916119e-03    9.9967674e-01    5.1676688e-01    1.3330063e+02    9.9458321e+01    6.6913451e-03    5.9982811e-03
   5.6018041e+01    1.8909497e+00    1.7517762e+00    2.2057441e+02    2.0037500e+02    1.5680676e+03    8.5623314e+02    1.6339671e-03    1.8666142e-03    1.7987017e-03    1.3978316e-03    9.9792425e-01    5.1456809e-01    1.3313825e+02    9.9309077e+01    6.6748940e-03    5.9791104e-03
   5.6222573e+01    1.8823900e+00    1.7406251e+00    2.1830495e+02    1.9789007e+02    1.5602776e+03    8.5558163e+02    1.6376628e-03    1.8688911e-03    1.8075561e-03    1.4037739e-03    9.9618019e-01    5.1239799e-01    1.3299714e+02    9.9134180e+01    6.6592000e-03    5.9594113e-03
   5.6427184e+01    1.8739195e+00    1.7296558e+00    2.1608828e+02    1.9542461e+02    1.5530578e+03    8.5542508e+02    1.6413264e-03    1.8711903e-03    1.8163244e-03    1.4097998e-03    9.9444293e-01    5.1025768e-01    1.3284820e+02    9.8964905e+01    6.6433596e-03    5.9400936e-03
   5.6631876e+01    1.8655281e+00    1.7188079e+00    2.1393363e+02    1.9301543e+02    1.5463704e+03    8.5591891e+02    1.6449658e-03    1.8735355e-03    1.8250150e-03    1.4159355e-03    9.9270895e-01    5.0814799e-01    1.3269508e+02    9.8809106e+01    6.6274198e-03    5.9212560e-03
   5.6836654e+01    1.8572198e+00    1.7081034e+00    2.1185049e+02    1.9069084e+02    1.5401859e+03    8.5719169e+02    1.6485750e-03    1.8759401e-03    1.8336327e-03    1.4221670e-03    9.9098101e-01    5.0606637e-01    1.3253516e+02    9.8657276e+01    6.6113271e-03    5.9027302e-03
   5.7041521e+01    1.8489925e+00    1.6975742e+00    2.0978470e+02    1.8840085e+02    1.5340168e+03    8.5790391e+02    1.6521791e-03    1.8783406e-03    1.8422293e-03    1.4284136e-03    9.8925701e-01    5.0401607e-01    1.3237468e+02    9.8512319e+01    6.5953149e-03    5.8844634e-03
   5.7246477e+01    1.8408442e+00    1.6871349e+00    2.0774175e+02    1.8613849e+02    1.5278577e+03    8.5832856e+02    1.6557848e-03    1.8807106e-03    1.8508209e-03    1.4346739e-03    9.8754074e-01    5.0198882e-01    1.3221504e+02    9.8370159e+01    6.5793752e-03    5.8663603e-03
   5.7451527e+01    1.8327826e+00    1.6768954e+00    2.0578920e+02    1.8395587e+02    1.5224976e+03    8.5998892e+02    1.6593199e-03    1.8831762e-03    1.8592530e-03    1.4410741e-03    9.8582875e-01    4.9999673e-01    1.3204523e+02    9.8238345e+01    6.5630117e-03    5.8486820e-03
   5.7656662e+01    1.8248057e+00    1.6667476e+00    2.0387607e+02    1.8180734e+02    1.5173665e+03    8.6153136e+02    1.6628273e-03    1.8856230e-03    1.8676270e-03    1.4475307e-03    9.8412960e-01    4.9802213e-01    1.3187223e+02    9.8111321e+01    6.5466142e-03    5.8312300e-03
   5.7861882e+01    1.8169104e+00    1.6567618e+00    2.0188490e+02    1.7956876e+02    1.5113078e+03    8.6028849e+02    1.6663527e-03    1.8879398e-03    1.8760592e-03    1.4538035e-03    9.8243740e-01    4.9607498e-01    1.3170691e+02    9.7978867e+01    6.5305435e-03    5.8134174e-03
   5.8067190e+01    1.8090865e+00    1.6469679e+00    1.9990497e+02    1.7734744e+02    1.5051471e+03    8.5879997e+02    1.6699009e-03    1.8903070e-03    1.8845145e-03    1.4600861e-03    9.8074603e-01    4.9416081e-01    1.3154387e+02    9.7846122e+01    6.5145755e-03    5.7956350e-03
   5.8272591e+01    1.8013524e+00    1.6372714e+00    1.9798571e+02    1.7518748e+02    1.4994378e+03    8.5808697e+02    1.6734208e-03    1.8926897e-03    1.8928946e-03    1.4664401e-03    9.7907027e-01    4.9226312e-01    1.3137711e+02    9.7718947e+01    6.4985737e-03    5.7782214e-03
   5.8478080e+01    1.7937061e+00    1.6276864e+00    1.9606211e+02    1.7305754e+02    1.4934149e+03    8.5651415e+02    1.6769869e-03    1.8950789e-03    1.9013301e-03    1.4727827e-03    9.7741025e-01    4.9038076e-01    1.3121333e+02    9.7589477e+01    6.4827610e-03    5.7608463e-03
   5.8683658e+01    1.7861353e+00    1.6182170e+00    1.9420573e+02    1.7094693e+02    1.4881879e+03    8.5577270e+02    1.6804796e-03    1.8975032e-03    1.9095987e-03    1.4792778e-03    9.7575970e-01    4.8851802e-01    1.3103942e+02    9.7475909e+01    6.4666397e-03    5.7440438e-03
   5.8889332e+01    1.7786406e+00    1.6088222e+00    1.9232054e+02    1.6890986e+02    1.4820166e+03    8.5399682e+02    1.6841347e-03    1.8999468e-03    1.9181469e-03    1.4856801e-03    9.7412335e-01    4.8666633e-01    1.3088616e+02    9.7354021e+01    6.4514113e-03    5.7272052e-03
   5.9095096e+01    1.7712227e+00    1.5995925e+00    1.9048672e+02    1.6696630e+02    1.4752989e+03    8.5336059e+02    1.6878425e-03    1.9024053e-03    1.9269773e-03    1.4918145e-03    9.7249188e-01    4.8484500e-01    1.3075104e+02    9.7216063e+01    6.4367533e-03    5.7099891e-03
   5.9300952e+01    1.7638724e+00    1.5904605e+00    1.8866794e+02    1.6500844e+02    1.4687891e+03    8.5249488e+02    1.6915432e-03    1.9048505e-03    1.9357717e-03    1.4979894e-03    9.7086921e-01    4.8304024e-01    1.3061550e+02    9.7084251e+01    6.4221383e-03    5.6930136e-03
   5.9506802e+01    1.7565898e+00    1.5814138e+00    1.8691429e+02    1.6312181e+02    1.4628245e+03    8.5254330e+02    1.6952094e-03    1.9073229e-03    1.9444919e-03    1.5042679e-03    9.6925559e-01    4.8125201e-01    1.3047674e+02    9.6963254e+01    6.4074589e-03    5.6764161e-03
   5.9712746e+01    1.7493712e+00    1.5724754e+00    1.8519609e+02    1.6126841e+02    1.4571707e+03    8.5282877e+02    1.6988537e-03    1.9097892e-03    1.9531526e-03    1.5106067e-03    9.6764376e-01    4.7949249e-01    1.3033232e+02    9.6848300e+01    6.3926888e-03    5.6601777e-03
   5.9918732e+01    1.7422371e+00    1.5636960e+00    1.8350212e+02    1.5944456e+02    1.4515836e+03    8.5287300e+02    1.7024815e-03    1.9122676e-03    1.9617780e-03    1.5169438e-03    9.6604263e-01    4.7775836e-01    1.3018758e+02    9.6737378e+01    6.3779169e-03    5.6440493e-03
   6.0124835e+01    1.7351659e+00    1.5550179e+00    1.8185850e+02    1.5767133e+02    1.4464193e+03    8.5352578e+02    1.7060772e-03    1.9147865e-03    1.9703168e-03    1.5233728e-03    9.6444573e-01    4.7604804e-01    1.3003656e+02    9.6634392e+01    6.3629894e-03    5.6283066e-03
   6.0331047e+01    1.7281651e+00    1.5464465e+00    1.8028198e+02    1.5596170e+02    1.4418516e+03    8.5502537e+02    1.7096206e-03    1.9173826e-03    1.9787376e-03    1.5299232e-03    9.6285948e-01    4.7435398e-01    1.2987960e+02    9.6539627e+01    6.3478285e-03    5.6128687e-03
   6.0537380e+01    1.7212266e+00    1.5379650e+00    1.7874106e+02    1.5427678e+02    1.4376187e+03    8.5663038e+02    1.7131305e-03    1.9199989e-03    1.9870725e-03    1.5365641e-03    9.6128021e-01    4.7267830e-01    1.2971807e+02    9.6451706e+01    6.3325821e-03    5.5977412e-03
   6.0743852e+01    1.7143466e+00    1.5295909e+00    1.7710626e+02    1.5246838e+02    1.4322869e+03    8.5511285e+02    1.7166718e-03    1.9224584e-03    1.9955007e-03    1.5430036e-03    9.5970573e-01    4.7102296e-01    1.2956424e+02    9.6352444e+01    6.3176571e-03    5.5821236e-03
   6.0950438e+01    1.7075275e+00    1.5213219e+00    1.7551337e+02    1.5073864e+02    1.4271432e+03    8.5419018e+02    1.7202018e-03    1.9249316e-03    2.0039055e-03    1.5494653e-03    9.5813905e-01    4.6938386e-01    1.2940918e+02    9.6253068e+01    6.3027687e-03    5.5666619e-03
   6.1157140e+01    1.7007920e+00    1.5131129e+00    1.7390179e+02    1.4901110e+02    1.4215137e+03    8.5211686e+02    1.7237893e-03    1.9273565e-03    2.0124108e-03    1.5558597e-03    9.5659556e-01    4.6774591e-01    1.2926137e+02    9.6147956e+01    6.2882321e-03    5.5510746e-03
   6.1363964e+01    1.6941180e+00    1.5049988e+00    1.7233290e+02    1.4728176e+02    1.4165364e+03    8.5064434e+02    1.7273202e-03    1.9298073e-03    2.0207547e-03    1.5623985e-03    9.5505698e-01    4.6613105e-01    1.2910186e+02    9.6054986e+01    6.2733794e-03    5.5360205e-03
   6.1570913e+01    1.6875067e+00    1.4970135e+00    1.7077696e+02    1.4561624e+02    1.4113537e+03    8.4918451e+02    1.7309325e-03    1.9323893e-03    2.0292036e-03    1.5689712e-03    9.5352535e-01    4.6453621e-01    1.2894913e+02    9.5961550e+01    6.2589128e-03    5.5212065e-03
   6.1778009e+01    1.6809612e+00    1.4891122e+00    1.6923561e+02    1.4404009e+02    1.4051291e+03    8.4790573e+02    1.7346351e-03    1.9348998e-03    2.0380304e-03    1.5751852e-03    9.5200592e-01    4.6295303e-01    1.2881931e+02    9.5844171e+01    6.2452155e-03    5.5057559e-03
   6.1985247e+01    1.6744765e+00    1.4813124e+00    1.6773287e+02    1.4247422e+02    1.3993706e+03    8.4715385e+02    1.7383006e-03    1.9374175e-03    2.0467703e-03    1.5814685e-03    9.5049418e-01    4.6138753e-01    1.2868517e+02    9.5733300e+01    6.2313965e-03    5.4906044e-03
   6.2192627e+01    1.6680507e+00    1.4736013e+00    1.6627261e+02    1.4094365e+02    1.3940612e+03    8.4695947e+02    1.7419354e-03    1.9399614e-03    2.0554315e-03    1.5878348e-03    9.4898831e-01    4.5984233e-01    1.2854724e+02    9.5632205e+01    6.2174992e-03    5.4758190e-03
   6.2400151e+01    1.6616750e+00    1.4659935e+00    1.6485798e+02    1.3946467e+02    1.3891463e+03    8.4740494e+02    1.7455417e-03    1.9425634e-03    2.0640246e-03    1.5942920e-03    9.4748496e-01    4.5831822e-01    1.2840334e+02    9.5532698e+01    6.2034387e-03    5.4612311e-03
   6.2607820e+01    1.6553540e+00    1.4584578e+00    1.6345162e+02    1.3799836e+02    1.3842083e+03    8.4745103e+02    1.7491489e-03    1.9451639e-03    2.0726087e-03    1.6007632e-03    9.4598960e-01    4.5680745e-01    1.2825946e+02    9.5435201e+01    6.1894438e-03    5.4467818e-03
   6.2815636e+01    1.6490856e+00    1.4510230e+00    1.6206361e+02    1.3654573e+02    1.3794072e+03    8.4742359e+02    1.7527435e-03    1.9477925e-03    2.0811500e-03    1.6072826e-03    9.4449819e-01    4.5531696e-01    1.2811150e+02    9.5336881e+01    6.1753989e-03    5.4324411e-03
   6.3023601e+01    1.6428782e+00    1.4436170e+00    1.6073100e+02    1.3514172e+02    1.3751546e+03    8.4821392e+02    1.7562903e-03    1.9504044e-03    2.0895968e-03    1.6138930e-03    9.4302147e-01    4.5383109e-01    1.2795963e+02    9.5250197e+01    6.1612749e-03    5.4185034e-03
   6.3231725e+01    1.6367186e+00    1.4363040e+00    1.5943000e+02    1.3376193e+02    1.3712451e+03    8.4922138e+02    1.7598084e-03    1.9530721e-03    2.0979526e-03    1.6206149e-03    9.4154688e-01    4.5236623e-01    1.2780128e+02    9.5169234e+01    6.1469843e-03    5.4048759e-03
   6.3440012e+01    1.6306092e+00    1.4291006e+00    1.5806161e+02    1.3230272e+02    1.3664459e+03    8.4778962e+02    1.7633319e-03    1.9555978e-03    2.1063682e-03    1.6271346e-03    9.4007682e-01    4.5091948e-01    1.2764809e+02    9.5076490e+01    6.1329037e-03    5.3907745e-03
   6.3648468e+01    1.6245503e+00    1.4219766e+00    1.5672868e+02    1.3090648e+02    1.3618350e+03    8.4689033e+02    1.7668491e-03    1.9581522e-03    2.1147704e-03    1.6336884e-03    9.3861479e-01    4.4948390e-01    1.2749647e+02    9.4986750e+01    6.1188983e-03    5.3768064e-03
   6.3857098e+01    1.6185652e+00    1.4149048e+00    1.5539790e+02    1.2952335e+02    1.3570186e+03    8.4550912e+02    1.7703904e-03    1.9606630e-03    2.1232174e-03    1.6401894e-03    9.3717440e-01    4.4804868e-01    1.2734857e+02    9.4894151e+01    6.1051344e-03    5.3628545e-03
   6.4065905e+01    1.6126318e+00    1.4079402e+00    1.5408112e+02    1.2811472e+02    1.3525409e+03    8.4403565e+02    1.7738975e-03    1.9632204e-03    2.1315464e-03    1.6467929e-03    9.3573744e-01    4.4663557e-01    1.2719215e+02    9.4807358e+01    6.0911557e-03    5.3491847e-03
   6.4274895e+01    1.6067432e+00    1.4010125e+00    1.5277687e+02    1.2675731e+02    1.3479365e+03    8.4266022e+02    1.7774791e-03    1.9658439e-03    2.1399809e-03    1.6534477e-03    9.3430849e-01    4.4523002e-01    1.2704339e+02    9.4725247e+01    6.0775624e-03    5.3358221e-03
   6.4484069e+01    1.6009117e+00    1.3941548e+00    1.5148046e+02    1.2547031e+02    1.3423266e+03    8.4131445e+02    1.7811445e-03    1.9684117e-03    2.1487660e-03    1.6597578e-03    9.3289155e-01    4.4383308e-01    1.2691460e+02    9.4619883e+01    6.0646284e-03    5.3218908e-03
   6.4693435e+01    1.5951266e+00    1.3873816e+00    1.5021743e+02    1.2419658e+02    1.3371575e+03    8.4050162e+02    1.7847865e-03    1.9710214e-03    2.1574809e-03    1.6661656e-03    9.3147914e-01    4.4245267e-01    1.2678152e+02    9.4519528e+01    6.0515715e-03    5.3082105e-03
   6.4902998e+01    1.5893884e+00    1.3806867e+00    1.4898818e+02    1.2294932e+02    1.3323964e+03    8.4019157e+02    1.7883993e-03    1.9736686e-03    2.1661143e-03    1.6726608e-03    9.3007122e-01    4.4108936e-01    1.2664356e+02    9.4425507e+01    6.0384132e-03    5.2948247e-03
   6.5112760e+01    1.5836931e+00    1.3740583e+00    1.4777508e+02    1.2172470e+02    1.3277279e+03    8.3986962e+02    1.7920030e-03    1.9763158e-03    2.1747280e-03    1.6791739e-03    9.2866736e-01    4.3974122e-01    1.2650479e+02    9.4334315e+01    6.0252799e-03    5.2815687e-03
   6.5322724e+01    1.5780439e+00    1.3674924e+00    1.4659395e+02    1.2053437e+02    1.3233405e+03    8.3994921e+02    1.7955815e-03    1.9789713e-03    2.1832867e-03    1.6857433e-03    9.2726962e-01    4.3840657e-01    1.2636250e+02    9.4245752e+01    6.0120699e-03    5.2684863e-03
   6.5532894e+01    1.5724400e+00    1.3609892e+00    1.4542869e+02    1.1935490e+02    1.3190895e+03    8.3997438e+02    1.7991448e-03    1.9816288e-03    2.1918033e-03    1.6923575e-03    9.2587765e-01    4.3708574e-01    1.2621720e+02    9.4159242e+01    5.9988173e-03    5.2555486e-03
   6.5743273e+01    1.5668858e+00    1.3545776e+00    1.4430519e+02    1.1821210e+02    1.3153012e+03    8.4064614e+02    1.8026624e-03    1.9843246e-03    2.2002168e-03    1.6990544e-03    9.2449292e-01    4.3577902e-01    1.2606743e+02    9.4080960e+01    5.9854273e-03    5.2428937e-03
   6.5953812e+01    1.5613770e+00    1.3482320e+00    1.4318777e+02    1.1704721e+02    1.3116222e+03    8.4097343e+02    1.8061624e-03    1.9870387e-03    2.2085711e-03    1.7058043e-03    9.2311441e-01    4.3448563e-01    1.2591479e+02    9.4005834e+01    5.9719911e-03    5.2303750e-03
   6.6164533e+01    1.5559061e+00    1.3419499e+00    1.4204103e+02    1.1586656e+02    1.3074284e+03    8.3994461e+02    1.8096377e-03    1.9895981e-03    2.2169360e-03    1.7123941e-03    9.2173916e-01    4.3320627e-01    1.2576334e+02    9.3923341e+01    5.9586394e-03    5.2175401e-03
   6.6375503e+01    1.5504788e+00    1.3357176e+00    1.4092317e+02    1.1473532e+02    1.3034063e+03    8.3933474e+02    1.8131061e-03    1.9921640e-03    2.2252890e-03    1.7190215e-03    9.2037313e-01    4.3193269e-01    1.2561301e+02    9.3842569e+01    5.9453503e-03    5.2048353e-03
   6.6586716e+01    1.5451127e+00    1.3295194e+00    1.3979100e+02    1.1359731e+02    1.2990022e+03    8.3783478e+02    1.8166133e-03    1.9946791e-03    2.2337163e-03    1.7255717e-03    9.1902605e-01    4.3065793e-01    1.2546848e+02    9.3758863e+01    5.9323290e-03    5.1920681e-03
   6.6798168e+01    1.5397839e+00    1.3233732e+00    1.3868566e+02    1.1245202e+02    1.2951119e+03    8.3673643e+02    1.8200810e-03    1.9972423e-03    2.2420203e-03    1.7322739e-03    9.1768342e-01    4.2939464e-01    1.2531636e+02    9.3682745e+01    5.9191109e-03    5.1796353e-03
   6.7009859e+01    1.5345062e+00    1.3172877e+00    1.3757597e+02    1.1134467e+02    1.2908228e+03    8.3523203e+02    1.8236409e-03    1.9998814e-03    2.2504631e-03    1.7389671e-03    9.1635260e-01    4.2813788e-01    1.2517349e+02    9.3606398e+01    5.9062897e-03    5.1673286e-03
   6.7221787e+01    1.5292664e+00    1.3112648e+00    1.3648672e+02    1.1029948e+02    1.2859029e+03    8.3421879e+02    1.8272535e-03    2.0024765e-03    2.2591885e-03    1.7453927e-03    9.1502639e-01    4.2689305e-01    1.2504487e+02    9.3514762e+01    5.8939537e-03    5.1547191e-03
   6.7433954e+01    1.5240673e+00    1.3053051e+00    1.3541054e+02    1.0924685e+02    1.2811913e+03    8.3323870e+02    1.8308504e-03    2.0050843e-03    2.2678634e-03    1.7518689e-03    9.1370470e-01    4.2566249e-01    1.2491332e+02    9.3425910e+01    5.8815637e-03    5.1422431e-03
   6.7646364e+01    1.5189036e+00    1.2994018e+00    1.3436945e+02    1.0823422e+02    1.2768611e+03    8.3292831e+02    1.8344151e-03    2.0077104e-03    2.2764803e-03    1.7584097e-03    9.1238761e-01    4.2444225e-01    1.2478020e+02    9.3342753e+01    5.8691385e-03    5.1299672e-03
   6.7859012e+01    1.5137759e+00    1.2935592e+00    1.3335137e+02    1.0723945e+02    1.2728219e+03    8.3289112e+02    1.8379578e-03    2.0103620e-03    2.2850382e-03    1.7650223e-03    9.1107349e-01    4.2323634e-01    1.2464291e+02    9.3263070e+01    5.8566398e-03    5.1178928e-03
   6.8071897e+01    1.5086849e+00    1.2877738e+00    1.3233614e+02    1.0624322e+02    1.2687574e+03    8.3252613e+02    1.8414968e-03    2.0130267e-03    2.2935789e-03    1.7716534e-03    9.0976358e-01    4.2204284e-01    1.2450400e+02    9.3182893e+01    5.8441452e-03    5.1058772e-03
   6.8285022e+01    1.5036322e+00    1.2820476e+00    1.3135568e+02    1.0528339e+02    1.2650843e+03    8.3280027e+02    1.8449953e-03    2.0156958e-03    2.3020334e-03    1.7783481e-03    9.0845771e-01    4.2086347e-01    1.2436135e+02    9.3107554e+01    5.8315644e-03    5.0940933e-03
   6.8498383e+01    1.4986229e+00    1.2763875e+00    1.3039669e+02    1.0434110e+02    1.2616453e+03    8.3320888e+02    1.8484695e-03    2.0183989e-03    2.3104176e-03    1.7851126e-03    9.0715861e-01    4.1969654e-01    1.2421435e+02    9.3034572e+01    5.8188784e-03    5.0824648e-03
   6.8711982e+01    1.4936444e+00    1.2707753e+00    1.2941299e+02    1.0337282e+02    1.2577863e+03    8.3243640e+02    1.8519228e-03    2.0209865e-03    2.3188076e-03    1.7917542e-03    9.0586278e-01    4.1853976e-01    1.2406786e+02    9.2956387e+01    5.8062378e-03    5.0705960e-03
   6.8925818e+01    1.4887009e+00    1.2652178e+00    1.2843510e+02    1.0241934e+02    1.2538870e+03    8.3153037e+02    1.8553798e-03    2.0235680e-03    2.3272059e-03    1.7983890e-03    9.0457321e-01    4.1739017e-01    1.2392322e+02    9.2878408e+01    5.7936998e-03    5.0587811e-03
   6.9139892e+01    1.4838121e+00    1.2596979e+00    1.2748365e+02    1.0148822e+02    1.2502533e+03    8.3096625e+02    1.8588197e-03    2.0261593e-03    2.3355496e-03    1.8050785e-03    9.0330088e-01    4.1623982e-01    1.2377688e+02    9.2801831e+01    5.7811458e-03    5.0471072e-03
   6.9354209e+01    1.4789594e+00    1.2542358e+00    1.2653201e+02    1.0053616e+02    1.2466767e+03    8.3003081e+02    1.8622466e-03    2.0287672e-03    2.3438441e-03    1.8118105e-03    9.0203308e-01    4.1510152e-01    1.2362785e+02    9.2727892e+01    5.7685530e-03    5.0355408e-03
   6.9568777e+01    1.4741416e+00    1.2488188e+00    1.2557670e+02    9.9600151e+01    1.2428834e+03    8.2879137e+02    1.8657479e-03    2.0314456e-03    2.3522360e-03    1.8185857e-03    9.0076975e-01    4.1397452e-01    1.2348323e+02    9.2655839e+01    5.7562355e-03    5.0241988e-03
   6.9783586e+01    1.4693673e+00    1.2434488e+00    1.2462563e+02    9.8714799e+01    1.2382818e+03    8.2749174e+02    1.8693158e-03    2.0340679e-03    2.3609225e-03    1.8250626e-03    8.9951778e-01    4.1285105e-01    1.2335467e+02    9.2567977e+01    5.7444374e-03    5.0124645e-03
   6.9998688e+01    1.4646244e+00    1.2381252e+00    1.2369715e+02    9.7838658e+01    1.2339829e+03    8.2663480e+02    1.8728624e-03    2.0367059e-03    2.3695662e-03    1.8315948e-03    8.9827026e-01    4.1173630e-01    1.2322462e+02    9.2483622e+01    5.7326041e-03    5.0008646e-03
   7.0214020e+01    1.4599154e+00    1.2328601e+00    1.2279419e+02    9.6981077e+01    1.2300463e+03    8.2623294e+02    1.8763755e-03    2.0393795e-03    2.3781230e-03    1.8382069e-03    8.9702643e-01    4.1063430e-01    1.2308969e+02    9.2402747e+01    5.7206563e-03    4.9894699e-03
   7.0429590e+01    1.4552367e+00    1.2276438e+00    1.2190281e+02    9.6139972e+01    1.2261997e+03    8.2586593e+02    1.8798803e-03    2.0420484e-03    2.3866612e-03    1.8448445e-03    8.9578471e-01    4.0954553e-01    1.2295431e+02    9.2324171e+01    5.7087304e-03    4.9781872e-03
   7.0645399e+01    1.4505930e+00    1.2224721e+00    1.2103382e+02    9.5320116e+01    1.2225902e+03    8.2581181e+02    1.8833521e-03    2.0447112e-03    2.3951383e-03    1.8515147e-03    8.9454893e-01    4.0846566e-01    1.2281677e+02    9.2248342e+01    5.6967550e-03    4.9670231e-03
   7.0861442e+01    1.4459794e+00    1.2173449e+00    1.2017606e+02    9.4509086e+01    1.2190982e+03    8.2575412e+02    1.8868150e-03    2.0473814e-03    2.4035877e-03    1.8582310e-03    8.9331644e-01    4.0739663e-01    1.2267835e+02    9.2175857e+01    5.6847896e-03    4.9560087e-03
   7.1077728e+01    1.4414014e+00    1.2122577e+00    1.1933795e+02    9.3714844e+01    1.2158469e+03    8.2591336e+02    1.8902504e-03    2.0500503e-03    2.4119739e-03    1.8649954e-03    8.9209095e-01    4.0633482e-01    1.2253778e+02    9.2107893e+01    5.6727940e-03    4.9451750e-03
   7.1294269e+01    1.4368526e+00    1.2072111e+00    1.1849625e+02    9.2903136e+01    1.2125609e+03    8.2562102e+02    1.8936821e-03    2.0527154e-03    2.4203428e-03    1.8717828e-03    8.9086973e-01    4.0528121e-01    1.2239663e+02    9.2041455e+01    5.6608319e-03    4.9344071e-03
   7.1511024e+01    1.4323333e+00    1.2022125e+00    1.1765752e+02    9.2102078e+01    1.2092205e+03    8.2503626e+02    1.8970574e-03    2.0552833e-03    2.4286464e-03    1.8784890e-03    8.8965324e-01    4.0423503e-01    1.2225294e+02    9.1972975e+01    5.6487902e-03    4.9235012e-03
   7.1728003e+01    1.4278489e+00    1.1972627e+00    1.1683043e+02    9.1327528e+01    1.2058595e+03    8.2448049e+02    1.9004348e-03    2.0578599e-03    2.4369556e-03    1.8851983e-03    8.8844307e-01    4.0319742e-01    1.2211104e+02    9.1903298e+01    5.6368293e-03    4.9126402e-03
   7.1945208e+01    1.4234104e+00    1.1923473e+00    1.1599218e+02    9.0538205e+01    1.2022335e+03    8.2320499e+02    1.9038378e-03    2.0604251e-03    2.4453089e-03    1.8918648e-03    8.8724740e-01    4.0215953e-01    1.2197276e+02    9.1831966e+01    5.6250413e-03    4.9017617e-03
   7.2162650e+01    1.4190004e+00    1.1874807e+00    1.1518509e+02    8.9755681e+01    1.1992049e+03    8.2264664e+02    1.9071857e-03    2.0630344e-03    2.4535058e-03    1.8986844e-03    8.8605366e-01    4.0113488e-01    1.2182596e+02    9.1767529e+01    5.6130051e-03    4.8911703e-03
   7.2380322e+01    1.4146314e+00    1.1826554e+00    1.1435507e+02    8.9011974e+01    1.1949020e+03    8.2125576e+02    1.9106911e-03    2.0656587e-03    2.4621378e-03    1.9051934e-03    8.8487121e-01    4.0011318e-01    1.2170013e+02    9.1685011e+01    5.6017346e-03    4.8802496e-03
   7.2598242e+01    1.4102900e+00    1.1778668e+00    1.1354479e+02    8.8278599e+01    1.1908830e+03    8.2028555e+02    1.9141767e-03    2.0682890e-03    2.4707291e-03    1.9117522e-03    8.8369264e-01    3.9909978e-01    1.2157347e+02    9.1606579e+01    5.5904522e-03    4.8694680e-03
   7.2816401e+01    1.4059782e+00    1.1731329e+00    1.1275719e+02    8.7563758e+01    1.1872067e+03    8.1977533e+02    1.9176301e-03    2.0709470e-03    2.4792388e-03    1.9183810e-03    8.8251663e-01    3.9809951e-01    1.2144288e+02    9.1531101e+01    5.5790768e-03    4.8588533e-03
   7.3034800e+01    1.4016924e+00    1.1684346e+00    1.1199378e+02    8.6870143e+01    1.1838525e+03    8.1977023e+02    1.9210530e-03    2.0736165e-03    2.4876828e-03    1.9250774e-03    8.8134394e-01    3.9710764e-01    1.2130950e+02    9.1459794e+01    5.5676431e-03    4.8484218e-03
   7.3253431e+01    1.3974330e+00    1.1637824e+00    1.1123327e+02    8.6180785e+01    1.1804735e+03    8.1954441e+02    1.9244725e-03    2.0762898e-03    2.4961212e-03    1.9317795e-03    8.8017379e-01    3.9612636e-01    1.2117628e+02    9.1389407e+01    5.5562529e-03    4.8380499e-03
   7.3472305e+01    1.3932014e+00    1.1591754e+00    1.1048286e+02    8.5497157e+01    1.1772177e+03    8.1935809e+02    1.9278781e-03    2.0789752e-03    2.5045208e-03    1.9385196e-03    8.7900711e-01    3.9515499e-01    1.2104148e+02    9.1320979e+01    5.5448520e-03    4.8277924e-03
   7.3691419e+01    1.3889995e+00    1.1546101e+00    1.0975779e+02    8.4834569e+01    1.1743232e+03    8.1966365e+02    1.9312483e-03    2.0816821e-03    2.5128350e-03    1.9453421e-03    8.7784511e-01    3.9419241e-01    1.2090311e+02    9.1256795e+01    5.5333659e-03    4.8177231e-03
   7.3910778e+01    1.3848261e+00    1.1500794e+00    1.0904947e+02    8.4182506e+01    1.1716800e+03    8.2017511e+02    1.9345923e-03    2.0843989e-03    2.5210801e-03    1.9522309e-03    8.7668830e-01    3.9323661e-01    1.2076223e+02    9.1195954e+01    5.5218370e-03    4.8078104e-03
   7.4130371e+01    1.3806743e+00    1.1455808e+00    1.0831308e+02    8.3503965e+01    1.1685232e+03    8.1942130e+02    1.9379128e-03    2.0869696e-03    2.5293440e-03    1.9589504e-03    8.7553295e-01    3.9229020e-01    1.2062292e+02    9.1129803e+01    5.5103831e-03    4.7976454e-03
   7.4350204e+01    1.3765505e+00    1.1411231e+00    1.0759376e+02    8.2852061e+01    1.1655205e+03    8.1897447e+02    1.9412231e-03    2.0895663e-03    2.5375803e-03    1.9657124e-03    8.7438397e-01    3.9134764e-01    1.2048360e+02    9.1064990e+01    5.4989561e-03    4.7875827e-03
   7.4570271e+01    1.3724722e+00    1.1366884e+00    1.0686761e+02    8.2194045e+01    1.1622506e+03    8.1793476e+02    1.9445551e-03    2.0921317e-03    2.5458635e-03    1.9724138e-03    8.7325065e-01    3.9040334e-01    1.2034778e+02    9.0996771e+01    5.4876920e-03    4.7774677e-03
   7.4790555e+01    1.3684187e+00    1.1322833e+00    1.0615900e+02    8.1529411e+01    1.1594023e+03    8.1724374e+02    1.9478388e-03    2.0947057e-03    2.5540200e-03    1.9792188e-03    8.7212152e-01    3.8946530e-01    1.2020657e+02    9.0934433e+01    5.4762954e-03    4.7675512e-03
   7.5011070e+01    1.3644044e+00    1.1279133e+00    1.0543175e+02    8.0902171e+01    1.1553966e+03    8.1582308e+02    1.9512709e-03    2.0972856e-03    2.5625890e-03    1.9857318e-03    8.7100293e-01    3.8853164e-01    1.2008410e+02    9.0856789e+01    5.4655809e-03    4.7573646e-03
   7.5231827e+01    1.3604148e+00    1.1235856e+00    1.0472189e+02    8.0283359e+01    1.1516653e+03    8.1481611e+02    1.9546807e-03    2.0998956e-03    2.5711026e-03    1.9923010e-03    8.6988724e-01    3.8760725e-01    1.1995924e+02    9.0781387e+01    5.4548212e-03    4.7473167e-03
   7.5452820e+01    1.3564500e+00    1.1193007e+00    1.0403161e+02    7.9679157e+01    1.1482585e+03    8.1423812e+02    1.9580602e-03    2.1025297e-03    2.5795388e-03    1.9989457e-03    8.6877419e-01    3.8669289e-01    1.1983067e+02    9.0709222e+01    5.4439806e-03    4.7374315e-03
   7.5674046e+01    1.3525075e+00    1.1150471e+00    1.0336189e+02    7.9093031e+01    1.1451432e+03    8.1412999e+02    1.9614149e-03    2.1051766e-03    2.5879226e-03    2.0056462e-03    8.6766427e-01    3.8578538e-01    1.1970038e+02    9.0640502e+01    5.4331229e-03    4.7277038e-03
   7.5895505e+01    1.3485883e+00    1.1108311e+00    1.0269520e+02    7.8509706e+01    1.1420219e+03    8.1385279e+02    1.9647612e-03    2.1078180e-03    2.5962893e-03    2.0123559e-03    8.6655642e-01    3.8488811e-01    1.1956929e+02    9.0572401e+01    5.4222829e-03    4.7180440e-03
   7.6117198e+01    1.3446932e+00    1.1066500e+00    1.0203702e+02    7.7931402e+01    1.1390090e+03    8.1361799e+02    1.9680955e-03    2.1104669e-03    2.6046241e-03    2.0190980e-03    8.6545165e-01    3.8399946e-01    1.1943777e+02    9.0506659e+01    5.4114592e-03    4.7084899e-03
   7.6339122e+01    1.3408231e+00    1.1025016e+00    1.0139987e+02    7.7370036e+01    1.1363191e+03    8.1381068e+02    1.9713939e-03    2.1131296e-03    2.6128746e-03    2.0259106e-03    8.6435099e-01    3.8311802e-01    1.1930313e+02    9.0444589e+01    5.4005650e-03    4.6990950e-03
   7.6561287e+01    1.3369769e+00    1.0983892e+00    1.0076845e+02    7.6805017e+01    1.1337401e+03    8.1391391e+02    1.9746774e-03    2.1158033e-03    2.6210760e-03    2.0327746e-03    8.6325337e-01    3.8224539e-01    1.1916619e+02    9.0384901e+01    5.3896437e-03    4.6898325e-03
   7.6783693e+01    1.3331500e+00    1.0943149e+00    1.0012474e+02    7.6234929e+01    1.1308708e+03    8.1331342e+02    1.9779241e-03    2.1183696e-03    2.6292571e-03    2.0395144e-03    8.6215673e-01    3.8138231e-01    1.1902865e+02    9.0320352e+01    5.3787120e-03    4.6803636e-03
   7.7006330e+01    1.3293477e+00    1.0902726e+00    9.9489129e+01    7.5681493e+01    1.1280245e+03    8.1276460e+02    1.9811637e-03    2.1209325e-03    2.6374275e-03    2.0462546e-03    8.6106627e-01    3.8052163e-01    1.1889229e+02    9.0255927e+01    5.3678440e-03    4.6709404e-03
   7.7229204e+01    1.3255868e+00    1.0862442e+00    9.8846858e+01    7.5118771e+01    1.1249348e+03    8.1165254e+02    1.9844256e-03    2.1234663e-03    2.6456449e-03    2.0529410e-03    8.5999059e-01    3.7965870e-01    1.1875948e+02    9.0189109e+01    5.3571364e-03    4.6614799e-03
   7.7452314e+01    1.3218486e+00    1.0822536e+00    9.8228778e+01    7.4559317e+01    1.1223840e+03    8.1116855e+02    1.9876338e-03    2.1260351e-03    2.6537149e-03    2.0597607e-03    8.5891794e-01    3.7880385e-01    1.1862069e+02    9.0129587e+01    5.3462612e-03    4.6522709e-03
   7.7675659e+01    1.3181416e+00    1.0782855e+00    9.7593076e+01    7.4031180e+01    1.1187522e+03    8.0997390e+02    1.9909833e-03    2.1286181e-03    2.6621814e-03    2.0663134e-03    8.5785466e-01    3.7795034e-01    1.1849948e+02    9.0056690e+01    5.3360155e-03    4.6428311e-03
   7.7899232e+01    1.3144567e+00    1.0743502e+00    9.6971942e+01    7.3509988e+01    1.1153588e+03    8.0913102e+02    1.9943134e-03    2.1312142e-03    2.6706036e-03    2.0729097e-03    8.5679434e-01    3.7710467e-01    1.1837679e+02    8.9986070e+01    5.3257578e-03    4.6335076e-03
   7.8123039e+01    1.3107908e+00    1.0704457e+00    9.6366828e+01    7.2999102e+01    1.1122627e+03    8.0866617e+02    1.9976181e-03    2.1338328e-03    2.6789585e-03    2.0795809e-03    8.5573601e-01    3.7626639e-01    1.1825137e+02    8.9918726e+01    5.3154493e-03    4.6243339e-03
   7.8347080e+01    1.3071460e+00    1.0665803e+00    9.5779313e+01    7.2504627e+01    1.1094285e+03    8.0860400e+02    2.0008940e-03    2.1364686e-03    2.6872489e-03    2.0863031e-03    8.5467944e-01    3.7543807e-01    1.1812383e+02    8.9854267e+01    5.3050971e-03    4.6152967e-03
   7.8571349e+01    1.3035204e+00    1.0627432e+00    9.5193884e+01    7.2011977e+01    1.1065831e+03    8.0838712e+02    2.0041642e-03    2.1390965e-03    2.6955314e-03    2.0930301e-03    8.5362496e-01    3.7461721e-01    1.1799667e+02    8.9791088e+01    5.2947936e-03    4.6063257e-03
   7.8795851e+01    1.2999155e+00    1.0589406e+00    9.4616033e+01    7.1523382e+01    1.1038455e+03    8.0820962e+02    2.0074169e-03    2.1417314e-03    2.7037702e-03    2.0997895e-03    8.5257272e-01    3.7380489e-01    1.1786796e+02    8.9729357e+01    5.2844741e-03    4.5974476e-03
   7.9020584e+01    1.2963321e+00    1.0551634e+00    9.4049923e+01    7.1044594e+01    1.1012962e+03    8.0819750e+02    2.0106493e-03    2.1443758e-03    2.7119563e-03    2.1066013e-03    8.5152450e-01    3.7299789e-01    1.1773783e+02    8.9670671e+01    5.2741410e-03    4.5886986e-03
   7.9245546e+01    1.2927687e+00    1.0514153e+00    9.3483372e+01    7.0558959e+01    1.0987467e+03    8.0794197e+02    2.0138730e-03    2.1470186e-03    2.7201158e-03    2.1134336e-03    8.5047892e-01    3.7219804e-01    1.1760685e+02    8.9613642e+01    5.2638262e-03    4.5800242e-03
   7.9470739e+01    1.2892237e+00    1.0476944e+00    9.2918842e+01    7.0078752e+01    1.0961720e+03    8.0751414e+02    2.0170381e-03    2.1495608e-03    2.7282056e-03    2.1201795e-03    8.4943704e-01    3.7140166e-01    1.1747373e+02    8.9553811e+01    5.2534446e-03    4.5712238e-03
   7.9696160e+01    1.2857142e+00    1.0439947e+00    9.2363707e+01    6.9612853e+01    1.0935916e+03    8.0711613e+02    2.0202012e-03    2.1520885e-03    2.7362958e-03    2.1269061e-03    8.4840645e-01    3.7060667e-01    1.1734326e+02    8.9493178e+01    5.2431621e-03    4.5624347e-03
   7.9921809e+01    1.2822306e+00    1.0403210e+00    9.1805728e+01    6.9134559e+01    1.0909750e+03    8.0637386e+02    2.0233626e-03    2.1546189e-03    2.7443656e-03    2.1336482e-03    8.4738210e-01    3.6981614e-01    1.1721193e+02    8.9433459e+01    5.2329021e-03    4.5537142e-03
   8.0147686e+01    1.2787656e+00    1.0366696e+00    9.1251364e+01    6.8663610e+01    1.0883910e+03    8.0566085e+02    2.0265651e-03    2.1572246e-03    2.7524719e-03    2.1404799e-03    8.4636090e-01    3.6903065e-01    1.1708204e+02    8.9377847e+01    5.2227777e-03    4.5452306e-03
   8.0373791e+01    1.2753296e+00    1.0330361e+00    9.0693639e+01    6.8218029e+01    1.0850965e+03    8.0467759e+02    2.0298257e-03    2.1597735e-03    2.7608333e-03    2.1470424e-03    8.4534893e-01    3.6824577e-01    1.1696410e+02    8.9310847e+01    5.2130348e-03    4.5364770e-03
   8.0600125e+01    1.2719127e+00    1.0294326e+00    9.0148090e+01    6.7776832e+01    1.0820216e+03    8.0399300e+02    2.0330648e-03    2.1623332e-03    2.7691444e-03    2.1536492e-03    8.4433924e-01    3.6746846e-01    1.1684454e+02    8.9246187e+01    5.2032687e-03    4.5278395e-03
   8.0826688e+01    1.2685129e+00    1.0258622e+00    8.9615821e+01    6.7343844e+01    1.0792098e+03    8.0363022e+02    2.0362810e-03    2.1649234e-03    2.7773912e-03    2.1603254e-03    8.4333104e-01    3.6669885e-01    1.1672285e+02    8.9184581e+01    5.1934632e-03    4.5193321e-03
   8.1053472e+01    1.2651298e+00    1.0223223e+00    8.9090448e+01    6.6918531e+01    1.0764812e+03    8.0333731e+02    2.0394813e-03    2.1675143e-03    2.7856087e-03    2.1670168e-03    8.4232395e-01    3.6593750e-01    1.1660067e+02    8.9124291e+01    5.1836750e-03    4.5109067e-03
   8.1280484e+01    1.2617647e+00    1.0188097e+00    8.8569209e+01    6.6494848e+01    1.0738051e+03    8.0300561e+02    2.0426724e-03    2.1701092e-03    2.7938035e-03    2.1737268e-03    8.4131925e-01    3.6518263e-01    1.1647785e+02    8.9064980e+01    5.1739099e-03    4.5025600e-03
   8.1507725e+01    1.2584175e+00    1.0153277e+00    8.8060971e+01    6.6082241e+01    1.0713397e+03    8.0294997e+02    2.0458379e-03    2.1727168e-03    2.8019380e-03    2.1804870e-03    8.4031640e-01    3.6443567e-01    1.1635326e+02    8.9007895e+01    5.1641165e-03    4.4943282e-03
   8.1735192e+01    1.2550892e+00    1.0118679e+00    8.7561556e+01    6.5674302e+01    1.0690280e+03    8.0300057e+02    2.0489847e-03    2.1753299e-03    2.8100214e-03    2.1872947e-03    8.3931676e-01    3.6369423e-01    1.1622707e+02    8.8953077e+01    5.1543106e-03    4.4862058e-03
   8.1962887e+01    1.2517790e+00    1.0084382e+00    8.7053985e+01    6.5261776e+01    1.0664960e+03    8.0250101e+02    2.0520887e-03    2.1778339e-03    2.8180729e-03    2.1939738e-03    8.3831958e-01    3.6295951e-01    1.1610017e+02    8.8894382e+01    5.1444871e-03    4.4779153e-03
   8.2190804e+01    1.2484878e+00    1.0050364e+00    8.6549360e+01    6.4854154e+01    1.0639618e+03    8.0194936e+02    2.0551887e-03    2.1803429e-03    2.8261146e-03    2.2006559e-03    8.3732661e-01    3.6222828e-01    1.1597402e+02    8.8835629e+01    5.1347209e-03    4.4696721e-03
   8.2418949e+01    1.2452308e+00    1.0016429e+00    8.6054051e+01    6.4450743e+01    1.0615186e+03    8.0145033e+02    2.0582826e-03    2.1828460e-03    2.8341320e-03    2.2073556e-03    8.3634695e-01    3.6149360e-01    1.1584839e+02    8.8777511e+01    5.1250081e-03    4.4614917e-03
   8.2647318e+01    1.2419911e+00    9.9827504e-01    8.5558551e+01    6.4038272e+01    1.0591158e+03    8.0077006e+02    2.0613669e-03    2.1853567e-03    2.8421134e-03    2.2140904e-03    8.3536931e-01    3.6076612e-01    1.1572136e+02    8.8721387e+01    5.1152959e-03    4.4534020e-03
   8.2875911e+01    1.2387677e+00    9.9493208e-01    8.5068274e+01    6.3639014e+01    1.0567342e+03    8.0020079e+02    2.0644941e-03    2.1879515e-03    2.8501399e-03    2.2209086e-03    8.3439378e-01    3.6004465e-01    1.1559622e+02    8.8668577e+01    5.1057232e-03    4.4455266e-03
   8.3104727e+01    1.2355710e+00    9.9160451e-01    8.4576724e+01    6.3261419e+01    1.0537342e+03    7.9943172e+02    2.0676690e-03    2.1904938e-03    2.8583973e-03    2.2274740e-03    8.3342741e-01    3.5932261e-01    1.1548133e+02    8.8605562e+01    5.0964833e-03    4.4374223e-03
   8.3333765e+01    1.2323903e+00    9.8830261e-01    8.4090922e+01    6.2882656e+01    1.0508758e+03    7.9874661e+02    2.0708269e-03    2.1930419e-03    2.8666101e-03    2.2340744e-03    8.3246283e-01    3.5860731e-01    1.1536510e+02    8.8544133e+01    5.0872404e-03    4.4294106e-03
   8.3563026e+01    1.2292251e+00    9.8502560e-01    8.3618505e+01    6.2515472e+01    1.0482669e+03    7.9841514e+02    2.0739593e-03    2.1956026e-03    2.8747616e-03    2.2407299e-03    8.3149985e-01    3.5789856e-01    1.1524724e+02    8.8485403e+01    5.0779735e-03    4.4215207e-03
   8.3792508e+01    1.2260746e+00    9.8177478e-01    8.3155205e+01    6.2153769e+01    1.0458308e+03    7.9827447e+02    2.0770705e-03    2.1981712e-03    2.8828630e-03    2.2474267e-03    8.3053813e-01    3.5719672e-01    1.1512806e+02    8.8428948e+01    5.0686935e-03    4.4137375e-03
   8.4022211e+01    1.2229400e+00    9.7854708e-01    8.2692538e+01    6.1790991e+01    1.0433851e+03    7.9798122e+02    2.0801742e-03    2.2007343e-03    2.8909484e-03    2.2541273e-03    8.2957837e-01    3.5650113e-01    1.1500883e+02    8.8373374e+01    5.0594483e-03    4.4060097e-03
   8.4252135e+01    1.2198243e+00    9.7534638e-01    8.2240882e+01    6.1437422e+01    1.0411125e+03    7.9791423e+02    2.0832552e-03    2.2033032e-03    2.8989800e-03    2.2608623e-03    8.2862184e-01    3.5581179e-01    1.1488850e+02    8.8319814e+01    5.0501893e-03    4.3983747e-03
   8.4482277e+01    1.2167233e+00    9.7216900e-01    8.1798841e+01    6.1087990e+01    1.0390387e+03    7.9803234e+02    2.0863126e-03    2.2058914e-03    2.9069481e-03    2.2676597e-03    8.2766718e-01    3.5512804e-01    1.1476648e+02    8.8268928e+01    5.0409054e-03    4.3908597e-03
   8.4712638e+01    1.2136360e+00    9.6901560e-01    8.1348995e+01    6.0735254e+01    1.0367473e+03    7.9763858e+02    2.0893297e-03    2.2083790e-03    2.9148875e-03    2.2743373e-03    8.2671352e-01    3.5445084e-01    1.1464366e+02    8.8214553e+01    5.0316091e-03    4.3831992e-03
   8.4943218e+01    1.2105625e+00    9.6588504e-01    8.0900648e+01    6.0386460e+01    1.0344459e+03    7.9717740e+02    2.0923425e-03    2.2108667e-03    2.9228192e-03    2.2810169e-03    8.2576269e-01    3.5377625e-01    1.1452162e+02    8.8160217e+01    5.0223688e-03    4.3755818e-03
   8.5174016e+01    1.2075243e+00    9.6276157e-01    8.0451482e+01    6.0037899e+01    1.0319783e+03    7.9638902e+02    2.0953694e-03    2.2133319e-03    2.9307853e-03    2.2876471e-03    8.2482607e-01    3.5309797e-01    1.1440242e+02    8.8104006e+01    5.0132537e-03    4.3679411e-03
   8.5405030e+01    1.2045015e+00    9.5966066e-01    8.0012599e+01    5.9686247e+01    1.0298173e+03    7.9586415e+02    2.0983647e-03    2.2158175e-03    2.9386534e-03    2.2943700e-03    8.2389148e-01    3.5242561e-01    1.1427980e+02    8.8051857e+01    5.0040665e-03    4.3604597e-03
   8.5636261e+01    1.2015034e+00    9.5657396e-01    7.9574493e+01    5.9345079e+01    1.0275105e+03    7.9521611e+02    2.1014194e-03    2.2183702e-03    2.9466130e-03    2.3011248e-03    8.2296538e-01    3.5175316e-01    1.1416138e+02    8.8000837e+01    4.9950863e-03    4.3531136e-03
   8.5867708e+01    1.1985188e+00    9.5350929e-01    7.9138364e+01    5.9023085e+01    1.0247858e+03    7.9459103e+02    2.1045025e-03    2.2208924e-03    2.9547470e-03    2.3076890e-03    8.2204054e-01    3.5108672e-01    1.1405028e+02    8.7942952e+01    4.9863363e-03    4.3456268e-03
   8.6099370e+01    1.1955484e+00    9.5046881e-01    7.8706930e+01    5.8699685e+01    1.0221898e+03    7.9403445e+02    2.1075696e-03    2.2234188e-03    2.9628374e-03    2.3142865e-03    8.2111707e-01    3.5042689e-01    1.1393810e+02    8.7886995e+01    4.9775861e-03    4.3382296e-03
   8.6331248e+01    1.1925914e+00    9.4744929e-01    7.8286515e+01    5.8383678e+01    1.0198048e+03    7.9377977e+02    2.1106128e-03    2.2259531e-03    2.9708723e-03    2.3209283e-03    8.2019507e-01    3.4977273e-01    1.1382451e+02    8.7833020e+01    4.9688207e-03    4.3309340e-03
   8.6563340e+01    1.1896487e+00    9.4445622e-01    7.7867789e+01    5.8069615e+01    1.0174254e+03    7.9344348e+02    2.1136464e-03    2.2284836e-03    2.9788892e-03    2.3275687e-03    8.1927436e-01    3.4912559e-01    1.1371089e+02    8.7779742e+01    4.9600846e-03    4.3236879e-03
   8.6795645e+01    1.1867191e+00    9.4148451e-01    7.7453952e+01    5.7758196e+01    1.0151489e+03    7.9315862e+02    2.1166658e-03    2.2310230e-03    2.9868690e-03    2.3342415e-03    8.1835514e-01    3.4848379e-01    1.1359675e+02    8.7728308e+01    4.9513616e-03    4.3165305e-03
   8.7028164e+01    1.1838047e+00    9.3853323e-01    7.7050807e+01    5.7453662e+01    1.0130826e+03    7.9313290e+02    2.1196609e-03    2.2335733e-03    2.9947870e-03    2.3409673e-03    8.1743864e-01    3.4784656e-01    1.1348132e+02    8.7679622e+01    4.9426226e-03    4.3094858e-03
   8.7260895e+01    1.1809047e+00    9.3560835e-01    7.6655708e+01    5.7151672e+01    1.0111943e+03    7.9325700e+02    2.1226315e-03    2.2361418e-03    3.0026366e-03    2.3477486e-03    8.1652363e-01    3.4721605e-01    1.1336407e+02    8.7633324e+01    4.9338548e-03    4.3025514e-03
   8.7493837e+01    1.1780163e+00    9.3270126e-01    7.6248997e+01    5.6843441e+01    1.0090055e+03    7.9273879e+02    2.1255702e-03    2.2385999e-03    3.0104809e-03    2.3543872e-03    8.1561000e-01    3.4658987e-01    1.1324709e+02    8.7583187e+01    4.9251066e-03    4.2954554e-03
   8.7726991e+01    1.1751428e+00    9.2981239e-01    7.5849447e+01    5.6543069e+01    1.0069170e+03    7.9237373e+02    2.1284959e-03    2.2410644e-03    3.0182954e-03    2.3610487e-03    8.1470011e-01    3.4596569e-01    1.1313047e+02    8.7533831e+01    4.9163901e-03    4.2884200e-03
   8.7960356e+01    1.1722995e+00    9.2693035e-01    7.5448296e+01    5.6242846e+01    1.0046554e+03    7.9168207e+02    2.1314351e-03    2.2435077e-03    3.0261451e-03    2.3676601e-03    8.1380234e-01    3.4533865e-01    1.1301647e+02    8.7482652e+01    4.9077907e-03    4.2813655e-03
   8.8193931e+01    1.1694695e+00    9.2406900e-01    7.5056099e+01    5.5939230e+01    1.0026843e+03    7.9123185e+02    2.1343434e-03    2.2459710e-03    3.0338979e-03    2.3743609e-03    8.1290620e-01    3.4471704e-01    1.1289921e+02    8.7435129e+01    4.8991296e-03    4.2744600e-03
   8.8427716e+01    1.1666622e+00    9.2122023e-01    7.4654502e+01    5.5653705e+01    9.9997145e+02    7.9031343e+02    2.1373581e-03    2.2484601e-03    3.0419557e-03    2.3808683e-03    8.1201779e-01    3.4409574e-01    1.1279361e+02    8.7380241e+01    4.8908821e-03    4.2674608e-03
   8.8661710e+01    1.1638678e+00    9.1838999e-01    7.4260773e+01    5.5371008e+01    9.9742920e+02    7.8962616e+02    2.1403535e-03    2.2509514e-03    3.0499689e-03    2.3874061e-03    8.1113126e-01    3.4347919e-01    1.1268715e+02    8.7327072e+01    4.8826328e-03    4.2605442e-03
   8.8895911e+01    1.1610863e+00    9.1558381e-01    7.3875570e+01    5.5092644e+01    9.9508876e+02    7.8917586e+02    2.1433247e-03    2.2534514e-03    3.0579201e-03    2.3939874e-03    8.1024576e-01    3.4286931e-01    1.1257937e+02    8.7276235e+01    4.8743643e-03    4.2537236e-03
   8.9130321e+01    1.1583166e+00    9.1279790e-01    7.3499643e+01    5.4820217e+01    9.9293621e+02    7.8898574e+02    2.1462755e-03    2.2559655e-03    3.0658215e-03    2.4006150e-03    8.0936150e-01    3.4226456e-01    1.1247057e+02    8.7227471e+01    4.8660905e-03    4.2470029e-03
   8.9364937e+01    1.1555584e+00    9.1003301e-01    7.3124376e+01    5.4547788e+01    9.9077476e+02    7.8869884e+02    2.1492201e-03    2.2584801e-03    3.0737108e-03    2.4072462e-03    8.0847818e-01    3.4166546e-01    1.1236196e+02    8.7179374e+01    4.8578550e-03    4.2403365e-03
   8.9599760e+01    1.1528121e+00    9.0728798e-01    7.2752539e+01    5.4276285e+01    9.8868231e+02    7.8842735e+02    2.1521513e-03    2.2609973e-03    3.0815681e-03    2.4138976e-03    8.0759628e-01    3.4107134e-01    1.1225290e+02    8.7132474e+01    4.8496379e-03    4.2337405e-03
   8.9834789e+01    1.1500794e+00    9.0456110e-01    7.2386775e+01    5.4007910e+01    9.8672006e+02    7.8825933e+02    2.1550656e-03    2.2635220e-03    3.0893789e-03    2.4205878e-03    8.0671679e-01    3.4048143e-01    1.1214273e+02    8.7087156e+01    4.8414221e-03    4.2272312e-03
   9.0070023e+01    1.1473592e+00    9.0185778e-01    7.2020946e+01    5.3737330e+01    9.8476044e+02    7.8795755e+02    2.1579693e-03    2.2660481e-03    3.0971612e-03    2.4272867e-03    8.0583857e-01    3.3989757e-01    1.1203205e+02    8.7042907e+01    4.8332266e-03    4.2207847e-03
   9.0305461e+01    1.1446498e+00    8.9916846e-01    7.1656153e+01    5.3469183e+01    9.8278194e+02    7.8755115e+02    2.1608208e-03    2.2684844e-03    3.1048827e-03    2.4339019e-03    8.0496268e-01    3.3931541e-01    1.1192008e+02    8.6996479e+01    4.8249925e-03    4.2142408e-03
   9.0541103e+01    1.1419620e+00    8.9649019e-01    7.1296264e+01    5.3208614e+01    9.8079146e+02    7.8714059e+02    2.1636700e-03    2.2709160e-03    3.1126025e-03    2.4405072e-03    8.0409414e-01    3.3873384e-01    1.1180985e+02    8.6949021e+01    4.8168323e-03    4.2077122e-03
   9.0776948e+01    1.1392950e+00    8.9382385e-01    7.0936184e+01    5.2942999e+01    9.7877788e+02    7.8654021e+02    2.1665169e-03    2.2733422e-03    3.1203085e-03    2.4471135e-03    8.0323257e-01    3.3815293e-01    1.1169967e+02    8.6902116e+01    4.8087116e-03    4.2012298e-03
   9.1012996e+01    1.1366397e+00    8.9117719e-01    7.0578323e+01    5.2680883e+01    9.7680252e+02    7.8598485e+02    2.1693997e-03    2.2758472e-03    3.1280432e-03    2.4538046e-03    8.0237251e-01    3.3757689e-01    1.1159076e+02    8.6858827e+01    4.8006969e-03    4.1949446e-03
   9.1249246e+01    1.1340062e+00    8.8854375e-01    7.0218306e+01    5.2433100e+01    9.7432062e+02    7.8520602e+02    2.1723177e-03    2.2783064e-03    3.1359605e-03    2.4602756e-03    8.0151980e-01    3.3700170e-01    1.1148944e+02    8.6808027e+01    4.7929228e-03    4.1884921e-03
   9.1485698e+01    1.1313833e+00    8.8592636e-01    6.9864567e+01    5.2187187e+01    9.7198591e+02    7.8460896e+02    2.1752218e-03    2.2807747e-03    3.1438427e-03    2.4667841e-03    8.0066828e-01    3.3643101e-01    1.1138743e+02    8.6758764e+01    4.7851582e-03    4.1821226e-03
   9.1722350e+01    1.1287710e+00    8.8332817e-01    6.9517940e+01    5.1944181e+01    9.6983303e+02    7.8421556e+02    2.1781055e-03    2.2832552e-03    3.1516697e-03    2.4733404e-03    7.9981769e-01    3.3586551e-01    1.1128435e+02    8.6711639e+01    4.7773856e-03    4.1758480e-03
   9.1959202e+01    1.1261684e+00    8.8074772e-01    6.9174736e+01    5.1704385e+01    9.6773859e+02    7.8386572e+02    2.1809779e-03    2.2857377e-03    3.1594737e-03    2.4799108e-03    7.9896785e-01    3.3530482e-01    1.1118117e+02    8.6665467e+01    4.7696391e-03    4.1696344e-03
   9.2196254e+01    1.1235774e+00    8.7818793e-01    6.8833358e+01    5.1464759e+01    9.6567440e+02    7.8348308e+02    2.1838395e-03    2.2882219e-03    3.1672528e-03    2.4864887e-03    7.9811929e-01    3.3474944e-01    1.1107790e+02    8.6620193e+01    4.7619171e-03    4.1634796e-03
   9.2433504e+01    1.1209970e+00    8.7564432e-01    6.8498436e+01    5.1228495e+01    9.6374979e+02    7.8326023e+02    2.1866830e-03    2.2907115e-03    3.1749876e-03    2.4931027e-03    7.9727217e-01    3.3419813e-01    1.1097417e+02    8.6576642e+01    4.7542019e-03    4.1574048e-03
   9.2670953e+01    1.1184283e+00    8.7311713e-01    6.8167860e+01    5.0993949e+01    9.6192301e+02    7.8309047e+02    2.1895109e-03    2.2932079e-03    3.1826805e-03    2.4997487e-03    7.9642704e-01    3.3365076e-01    1.1086968e+02    8.6534466e+01    4.7464928e-03    4.1514040e-03
   9.2908599e+01    1.1158707e+00    8.7060721e-01    6.7835537e+01    5.0758780e+01    9.6001965e+02    7.8269134e+02    2.1922891e-03    2.2956143e-03    3.1903160e-03    2.5062977e-03    7.9558345e-01    3.3310773e-01    1.1076373e+02    8.6489860e+01    4.7387462e-03    4.1453029e-03
   9.3146442e+01    1.1133226e+00    8.6811369e-01    6.7501470e+01    5.0524937e+01    9.5803147e+02    7.8213703e+02    2.1950674e-03    2.2980137e-03    3.1979609e-03    2.5128236e-03    7.9474156e-01    3.3256721e-01    1.1065901e+02    8.6444701e+01    4.7310671e-03    4.1392196e-03
   9.3384482e+01    1.1107973e+00    8.6562810e-01    6.7175563e+01    5.0296492e+01    9.5615972e+02    7.8172470e+02    2.1978319e-03    2.3004089e-03    3.2055666e-03    2.5193673e-03    7.9390818e-01    3.3202615e-01    1.1055445e+02    8.6400286e+01    4.7234144e-03    4.1331904e-03
   9.3622718e+01    1.1082898e+00    8.6315550e-01    6.6850888e+01    5.0064355e+01    9.5431247e+02    7.8120604e+02    2.2005873e-03    2.3028003e-03    3.2131432e-03    2.5259183e-03    7.9308031e-01    3.3148682e-01    1.1044993e+02    8.6356866e+01    4.7157881e-03    4.1272086e-03
   9.3861149e+01    1.1057923e+00    8.6070050e-01    6.6525888e+01    4.9834841e+01    9.5242215e+02    7.8064021e+02    2.2033886e-03    2.3052710e-03    3.2207784e-03    2.5325397e-03    7.9225360e-01    3.3095176e-01    1.1034777e+02    8.6316393e+01    4.7082934e-03    4.1213963e-03
   9.4099774e+01    1.1033135e+00    8.5825523e-01    6.6199844e+01    4.9617155e+01    9.5009093e+02    7.7991067e+02    2.2062228e-03    2.3077053e-03    3.2285848e-03    2.5389659e-03    7.9143344e-01    3.3041706e-01    1.1025236e+02    8.6269666e+01    4.7010138e-03    4.1154504e-03
   9.4338593e+01    1.1008448e+00    8.5582723e-01    6.5879663e+01    4.9400156e+01    9.4792936e+02    7.7935976e+02    2.2090376e-03    2.3101478e-03    3.2363386e-03    2.5454338e-03    7.9061444e-01    3.2988686e-01    1.1015582e+02    8.6224676e+01    4.6937307e-03    4.1095903e-03
   9.4577606e+01    1.0983853e+00    8.5341539e-01    6.5565331e+01    4.9185112e+01    9.4592924e+02    7.7897953e+02    2.2118328e-03    2.3126000e-03    3.2440395e-03    2.5519453e-03    7.8979630e-01    3.2936104e-01    1.1005825e+02    8.6181557e+01    4.6864435e-03    4.1038148e-03
   9.4816813e+01    1.0959355e+00    8.5102369e-01    6.5253639e+01    4.8971922e+01    9.4397448e+02    7.7862269e+02    2.2146157e-03    2.3150563e-03    3.2517133e-03    2.5584656e-03    7.8897866e-01    3.2884089e-01    1.0996055e+02    8.6139122e+01    4.6791783e-03    4.0980947e-03
   9.5056211e+01    1.0934954e+00    8.4864674e-01    6.4943351e+01    4.8758738e+01    9.4204170e+02    7.7822661e+02    2.2173888e-03    2.3175083e-03    3.2593673e-03    2.5649916e-03    7.8816239e-01    3.2832455e-01    1.0986288e+02    8.6097515e+01    4.6719437e-03    4.0924265e-03
   9.5295802e+01    1.0910646e+00    8.4628554e-01    6.4638293e+01    4.8548143e+01    9.4023176e+02    7.7796216e+02    2.2201449e-03    2.3199677e-03    3.2669775e-03    2.5715513e-03    7.8734713e-01    3.2781233e-01    1.0976460e+02    8.6057345e+01    4.6647151e-03    4.0868300e-03
   9.5535584e+01    1.0886446e+00    8.4393888e-01    6.4337040e+01    4.8339029e+01    9.3851104e+02    7.7774711e+02    2.2228856e-03    2.3224314e-03    3.2745472e-03    2.5781388e-03    7.8653385e-01    3.2730346e-01    1.0966586e+02    8.6018566e+01    4.6574975e-03    4.0813019e-03
   9.5775555e+01    1.0862345e+00    8.4160753e-01    6.4032367e+01    4.8129601e+01    9.3665319e+02    7.7724411e+02    2.2255805e-03    2.3247986e-03    3.2820733e-03    2.5846064e-03    7.8572203e-01    3.2679846e-01    1.0956632e+02    8.5977043e+01    4.6502560e-03    4.0756571e-03
   9.6015716e+01    1.0838345e+00    8.3929326e-01    6.3728014e+01    4.7920455e+01    9.3477858e+02    7.7668263e+02    2.2282687e-03    2.3271608e-03    3.2895890e-03    2.5910604e-03    7.8491212e-01    3.2629636e-01    1.0946741e+02    8.5935311e+01    4.6430594e-03    4.0700364e-03
   9.6256066e+01    1.0814575e+00    8.3698423e-01    6.3431369e+01    4.7715928e+01    9.3301325e+02    7.7625121e+02    2.2309470e-03    2.3295257e-03    3.2970714e-03    2.5975376e-03    7.8411158e-01    3.2579242e-01    1.0936893e+02    8.5894338e+01    4.6358981e-03    4.0644694e-03
   9.6496604e+01    1.0790936e+00    8.3468764e-01    6.3135251e+01    4.7508724e+01    9.3126390e+02    7.7572011e+02    2.2336181e-03    2.3318917e-03    3.3045292e-03    2.6040282e-03    7.8331438e-01    3.2529111e-01    1.0927024e+02    8.5854330e+01    4.6287637e-03    4.0589572e-03
   9.6737331e+01    1.0767389e+00    8.3240642e-01    6.2838643e+01    4.7303400e+01    9.2946991e+02    7.7514046e+02    2.2363330e-03    2.3343309e-03    3.3120444e-03    2.6105833e-03    7.8251845e-01    3.2479345e-01    1.0917367e+02    8.5816898e+01    4.6217570e-03    4.0536026e-03
   9.6978245e+01    1.0744035e+00    8.3013219e-01    6.2540999e+01    4.7108416e+01    9.2726903e+02    7.7440270e+02    2.2390828e-03    2.3367332e-03    3.3197284e-03    2.6169527e-03    7.8173016e-01    3.2429453e-01    1.0908360e+02    8.5773625e+01    4.6149607e-03    4.0481269e-03
   9.7219341e+01    1.0720771e+00    8.2787328e-01    6.2248530e+01    4.6914531e+01    9.2521980e+02    7.7382594e+02    2.2418129e-03    2.3391395e-03    3.3273598e-03    2.6233552e-03    7.8094257e-01    3.2380056e-01    1.0899262e+02    8.5732031e+01    4.6081631e-03    4.0427274e-03
   9.7460622e+01    1.0697555e+00    8.2562515e-01    6.1961259e+01    4.6723268e+01    9.2332174e+02    7.7340732e+02    2.2445336e-03    2.3415860e-03    3.3349530e-03    2.6298352e-03    7.8015472e-01    3.2330940e-01    1.0890038e+02    8.5691525e+01    4.6013398e-03    4.0373656e-03
   9.7702126e+01    1.0674487e+00    8.2340525e-01    6.1676186e+01    4.6531369e+01    9.2146145e+02    7.7300596e+02    2.2472271e-03    2.3439882e-03    3.3424978e-03    2.6362601e-03    7.7936898e-01    3.2282578e-01    1.0880832e+02    8.5652113e+01    4.5945659e-03    4.0320984e-03
   9.7943779e+01    1.0651469e+00    8.2119456e-01    6.1392041e+01    4.6340186e+01    9.1961871e+02    7.7256119e+02    2.2499215e-03    2.3464222e-03    3.3500363e-03    2.6427292e-03    7.7858329e-01    3.2234459e-01    1.0871588e+02    8.5612990e+01    4.5877994e-03    4.0268495e-03
   9.8185653e+01    1.0628583e+00    8.1900525e-01    6.1112234e+01    4.6149505e+01    9.1788110e+02    7.7223022e+02    2.2525855e-03    2.3488180e-03    3.3575141e-03    2.6491717e-03    7.7779976e-01    3.2186910e-01    1.0862330e+02    8.5575475e+01    4.5810650e-03    4.0216976e-03
   9.8427674e+01    1.0605752e+00    8.1682410e-01    6.0835753e+01    4.5960311e+01    9.1623418e+02    7.7195036e+02    2.2552444e-03    2.3512532e-03    3.3649641e-03    2.6556820e-03    7.7701681e-01    3.2139539e-01    1.0852979e+02    8.5538762e+01    4.5743145e-03    4.0165719e-03
   9.8669915e+01    1.0583055e+00    8.1466428e-01    6.0558960e+01    4.5768256e+01    9.1458036e+02    7.7156576e+02    2.2578848e-03    2.3536532e-03    3.3723779e-03    2.6621537e-03    7.7623629e-01    3.2092708e-01    1.0843635e+02    8.5503027e+01    4.5676166e-03    4.0115327e-03
   9.8912303e+01    1.0560390e+00    8.1251084e-01    6.0279008e+01    4.5578789e+01    9.1276849e+02    7.7093584e+02    2.2604966e-03    2.3559980e-03    3.3797840e-03    2.6685424e-03    7.7545593e-01    3.2045916e-01    1.0834247e+02    8.5463364e+01    4.5608993e-03    4.0063372e-03
   9.9154910e+01    1.0537970e+00    8.1037033e-01    6.0006748e+01    4.5391782e+01    9.1109466e+02    7.7047976e+02    2.2630828e-03    2.3583092e-03    3.3871294e-03    2.6749132e-03    7.7468480e-01    3.1999185e-01    1.0824889e+02    8.5424652e+01    4.5542285e-03    4.0012290e-03
   9.9397664e+01    1.0515650e+00    8.0823253e-01    5.9735192e+01    4.5204355e+01    9.0941896e+02    7.6992416e+02    2.2656750e-03    2.3606524e-03    3.3944747e-03    2.6813306e-03    7.7391715e-01    3.1952397e-01    1.0815500e+02    8.5386170e+01    4.5475686e-03    3.9961277e-03
   9.9640635e+01    1.0493421e+00    8.0611304e-01    5.9464131e+01    4.5017664e+01    9.0773459e+02    7.6933618e+02    2.2682588e-03    2.3629907e-03    3.4018036e-03    2.6877353e-03    7.7315062e-01    3.1906040e-01    1.0806105e+02    8.5348172e+01    4.5409391e-03    3.9910670e-03
   9.9883790e+01    1.0471366e+00    8.0400504e-01    5.9190727e+01    4.4839874e+01    9.0565036e+02    7.6856030e+02    2.2709110e-03    2.3653603e-03    3.4093292e-03    2.6940265e-03    7.7238979e-01    3.1859858e-01    1.0797417e+02    8.5307246e+01    4.5345687e-03    3.9860251e-03
   1.0012713e+02    1.0449400e+00    8.0191368e-01    5.8921023e+01    4.4662428e+01    9.0366823e+02    7.6790158e+02    2.2735470e-03    2.3677322e-03    3.4168156e-03    2.7003317e-03    7.7162992e-01    3.1814132e-01    1.0788686e+02    8.5267404e+01    4.5282099e-03    3.9810457e-03
   1.0037064e+02    1.0427508e+00    7.9983519e-01    5.8655566e+01    4.4486159e+01    9.0181607e+02    7.6737663e+02    2.2761660e-03    2.3701075e-03    3.4242571e-03    2.7066692e-03    7.7087076e-01    3.1768774e-01    1.0779880e+02    8.5228878e+01    4.5218578e-03    3.9761349e-03
   1.0061434e+02    1.0405691e+00    7.9776959e-01    5.8394752e+01    4.4311319e+01    9.0008741e+02    7.6700095e+02    2.2787660e-03    2.3724845e-03    3.4316526e-03    2.7130316e-03    7.7011229e-01    3.1723774e-01    1.0771007e+02    8.5191554e+01    4.5155103e-03    3.9712855e-03
   1.0085822e+02    1.0383958e+00    7.9571983e-01    5.8133821e+01    4.4136280e+01    8.9833761e+02    7.6654141e+02    2.2813569e-03    2.3748539e-03    3.4390330e-03    2.7193774e-03    7.6935468e-01    3.1679211e-01    1.0762152e+02    8.5154489e+01    4.5091972e-03    3.9664677e-03
   1.0110228e+02    1.0362301e+00    7.9368315e-01    5.7874297e+01    4.3961526e+01    8.9662229e+02    7.6607439e+02    2.2839383e-03    2.3772262e-03    3.4463904e-03    2.7257352e-03    7.6859799e-01    3.1634981e-01    1.0753293e+02    8.5118250e+01    4.5029115e-03    3.9617012e-03
   1.0134652e+02    1.0340732e+00    7.9165952e-01    5.7619512e+01    4.3787851e+01    8.9504387e+02    7.6574525e+02    2.2865007e-03    2.3796041e-03    3.4536953e-03    2.7321295e-03    7.6784282e-01    3.1591064e-01    1.0744360e+02    8.5083610e+01    4.4966275e-03    3.9570077e-03
   1.0159093e+02    1.0319241e+00    7.8964761e-01    5.7368208e+01    4.3614148e+01    8.9356773e+02    7.6549256e+02    2.2890471e-03    2.3819881e-03    3.4609557e-03    2.7385574e-03    7.6708896e-01    3.1547419e-01    1.0735369e+02    8.5050413e+01    4.4903503e-03    3.9523776e-03
   1.0183552e+02    1.0297832e+00    7.8764865e-01    5.7111669e+01    4.3439178e+01    8.9189475e+02    7.6488514e+02    2.2915560e-03    2.3842788e-03    3.4681926e-03    2.7448512e-03    7.6633624e-01    3.1504110e-01    1.0726350e+02    8.5014289e+01    4.4840703e-03    3.9476298e-03
   1.0208029e+02    1.0276516e+00    7.8566002e-01    5.6857972e+01    4.3264672e+01    8.9027487e+02    7.6434167e+02    2.2940547e-03    2.3865699e-03    3.4754065e-03    2.7511529e-03    7.6558623e-01    3.1460892e-01    1.0717372e+02    8.4978454e+01    4.4778224e-03    3.9429186e-03
   1.0232523e+02    1.0255411e+00    7.8367402e-01    5.6604248e+01    4.3092924e+01    8.8853059e+02    7.6360283e+02    2.2965609e-03    2.3888433e-03    3.4826467e-03    2.7574056e-03    7.6484549e-01    3.1417425e-01    1.0708586e+02    8.4941378e+01    4.4716577e-03    3.9381945e-03
   1.0257035e+02    1.0234387e+00    7.8169998e-01    5.6354807e+01    4.2919509e+01    8.8695691e+02    7.6300543e+02    2.2990463e-03    2.3911261e-03    3.4898206e-03    2.7637111e-03    7.6410621e-01    3.1374217e-01    1.0699651e+02    8.4906431e+01    4.4654786e-03    3.9335536e-03
   1.0281565e+02    1.0213515e+00    7.7973369e-01    5.6107946e+01    4.2750769e+01    8.8535030e+02    7.6239943e+02    2.3015297e-03    2.3933989e-03    3.4969980e-03    2.7699903e-03    7.6337239e-01    3.1331073e-01    1.0690792e+02    8.4871114e+01    4.4593519e-03    3.9289269e-03
   1.0306112e+02    1.0192709e+00    7.7777990e-01    5.5858596e+01    4.2588170e+01    8.8341855e+02    7.6168188e+02    2.3040741e-03    2.3957163e-03    3.5043521e-03    2.7761929e-03    7.6263860e-01    3.1288378e-01    1.0682510e+02    8.4833847e+01    4.4534371e-03    3.9243329e-03
   1.0330676e+02    1.0171984e+00    7.7584051e-01    5.5611094e+01    4.2424990e+01    8.8155438e+02    7.6099674e+02    2.3066048e-03    2.3980335e-03    3.5116708e-03    2.7824054e-03    7.6190592e-01    3.1246059e-01    1.0674185e+02    8.4797432e+01    4.4475347e-03    3.9197840e-03
   1.0355257e+02    1.0151331e+00    7.7391536e-01    5.5367462e+01    4.2262549e+01    8.7980066e+02    7.6044534e+02    2.3091193e-03    2.4003578e-03    3.5189477e-03    2.7886418e-03    7.6117389e-01    3.1204121e-01    1.0665820e+02    8.4762213e+01    4.4416429e-03    3.9152967e-03
   1.0379856e+02    1.0130745e+00    7.7200223e-01    5.5126620e+01    4.2100400e+01    8.7813687e+02    7.5996646e+02    2.3116190e-03    2.4026831e-03    3.5261866e-03    2.7949011e-03    7.6044245e-01    3.1162520e-01    1.0657408e+02    8.4728137e+01    4.4357642e-03    3.9108674e-03
   1.0404472e+02    1.0110233e+00    7.7010047e-01    5.4885393e+01    4.1937384e+01    8.7645259e+02    7.5940030e+02    2.3141125e-03    2.4050034e-03    3.5334147e-03    2.8011530e-03    7.5971217e-01    3.1121205e-01    1.0649013e+02    8.4694331e+01    4.4299208e-03    3.9064693e-03
   1.0429105e+02    1.0089794e+00    7.6821130e-01    5.4648056e+01    4.1775470e+01    8.7487600e+02    7.5895555e+02    2.3165884e-03    2.4073264e-03    3.5405989e-03    2.8074281e-03    7.5898287e-01    3.1080210e-01    1.0640565e+02    8.4661498e+01    4.4240872e-03    3.9021281e-03
   1.0453755e+02    1.0069436e+00    7.6633347e-01    5.4412787e+01    4.1613395e+01    8.7335885e+02    7.5853243e+02    2.3190514e-03    2.4096504e-03    3.5477484e-03    2.8137197e-03    7.5825510e-01    3.1039478e-01    1.0632074e+02    8.4629525e+01    4.4182689e-03    3.8978360e-03
   1.0478422e+02    1.0049156e+00    7.6446707e-01    5.4176537e+01    4.1450935e+01    8.7178067e+02    7.5795906e+02    2.3214667e-03    2.4118910e-03    3.5548406e-03    2.8199113e-03    7.5752872e-01    3.0999023e-01    1.0623460e+02    8.4595411e+01    4.4124197e-03    3.8934566e-03
   1.0503106e+02    1.0028945e+00    7.6261165e-01    5.3938911e+01    4.1288006e+01    8.7012925e+02    7.5726968e+02    2.3238797e-03    2.4141211e-03    3.5619394e-03    2.8260727e-03    7.5680371e-01    3.0958758e-01    1.0614935e+02    8.4560790e+01    4.4066247e-03    3.8890890e-03
   1.0527807e+02    1.0008903e+00    7.6076056e-01    5.3707068e+01    4.1127971e+01    8.6858621e+02    7.5670671e+02    2.3262800e-03    2.4163508e-03    3.5689998e-03    2.8322529e-03    7.5608575e-01    3.0918365e-01    1.0606429e+02    8.4526647e+01    4.4008552e-03    3.8847614e-03
   1.0552525e+02    9.9889857e-01    7.5891659e-01    5.3473881e+01    4.0968346e+01    8.6694174e+02    7.5596885e+02    2.3286810e-03    2.4185628e-03    3.5760726e-03    2.8383903e-03    7.5537218e-01    3.0878026e-01    1.0598009e+02    8.4492086e+01    4.3951398e-03    3.8804379e-03
   1.0577259e+02    9.9691412e-01    7.5708513e-01    5.3245861e+01    4.0806200e+01    8.6551703e+02    7.5543515e+02    2.3310549e-03    2.4207856e-03    3.5830587e-03    2.8445910e-03    7.5465998e-01    3.0837919e-01    1.0589431e+02    8.4459784e+01    4.3893975e-03    3.8761988e-03
   1.0602010e+02    9.9494244e-01    7.5526147e-01    5.3013477e+01    4.0653449e+01    8.6362181e+02    7.5458692e+02    2.3334616e-03    2.4229695e-03    3.5902123e-03    2.8505931e-03    7.5395150e-01    3.0798067e-01    1.0581393e+02    8.4422478e+01    4.3838315e-03    3.8718497e-03
   1.0626778e+02    9.9297757e-01    7.5344914e-01    5.2784807e+01    4.0500832e+01    8.6185282e+02    7.5391320e+02    2.3358957e-03    2.4252323e-03    3.5973791e-03    2.8567005e-03    7.5324415e-01    3.0758462e-01    1.0573463e+02    8.4388321e+01    4.3783441e-03    3.8676632e-03
   1.0651563e+02    9.9101949e-01    7.5164829e-01    5.2557412e+01    4.0347581e+01    8.6013286e+02    7.5324896e+02    2.3383187e-03    2.4274940e-03    3.6045172e-03    2.8628180e-03    7.5253763e-01    3.0719175e-01    1.0565518e+02    8.4355051e+01    4.3728753e-03    3.8635198e-03
   1.0676363e+02    9.8906805e-01    7.4985931e-01    5.2333332e+01    4.0195398e+01    8.5850523e+02    7.5269390e+02    2.3407258e-03    2.4297567e-03    3.6116172e-03    2.8689523e-03    7.5183182e-01    3.0680225e-01    1.0557553e+02    8.4322770e+01    4.3674191e-03    3.8594259e-03
   1.0701181e+02    9.8712311e-01    7.4808224e-01    5.2111356e+01    4.0042619e+01    8.5695238e+02    7.5218890e+02    2.3431180e-03    2.4320194e-03    3.6186784e-03    2.8751028e-03    7.5112679e-01    3.0641576e-01    1.0549564e+02    8.4291466e+01    4.3619755e-03    3.8553803e-03
   1.0726015e+02    9.8518511e-01    7.4631630e-01    5.1888902e+01    3.9889290e+01    8.5537151e+02    7.5159480e+02    2.3455031e-03    2.4342752e-03    3.6257280e-03    2.8812408e-03    7.5042267e-01    3.0603251e-01    1.0541608e+02    8.4260446e+01    4.3565641e-03    3.8513614e-03
   1.0750865e+02    9.8325389e-01    7.4456151e-01    5.1669634e+01    3.9736169e+01    8.5388366e+02    7.5110095e+02    2.3478717e-03    2.4365325e-03    3.6327359e-03    2.8873986e-03    7.4971960e-01    3.0565196e-01    1.0533619e+02    8.4230366e+01    4.3511636e-03    3.8473918e-03
   1.0775732e+02    9.8133023e-01    7.4281665e-01    5.1451914e+01    3.9581946e+01    8.5244572e+02    7.5061685e+02    2.3502273e-03    2.4387878e-03    3.6397101e-03    2.8935670e-03    7.4901833e-01    3.0527314e-01    1.0525610e+02    8.4201086e+01    4.3457798e-03    3.8434646e-03
   1.0800615e+02    9.7941398e-01    7.4108219e-01    5.1232357e+01    3.9428245e+01    8.5089934e+02    7.4994222e+02    2.3525377e-03    2.4409526e-03    3.6466385e-03    2.8996131e-03    7.4831832e-01    3.0489727e-01    1.0517525e+02    8.4169422e+01    4.3403748e-03    3.8394382e-03
   1.0825514e+02    9.7750487e-01    7.3935859e-01    5.1012529e+01    3.9273187e+01    8.4932892e+02    7.4921225e+02    2.3548407e-03    2.4431091e-03    3.6535567e-03    2.9056384e-03    7.4762005e-01    3.0452286e-01    1.0509504e+02    8.4137624e+01    4.3350079e-03    3.8354283e-03
   1.0850429e+02    9.7561117e-01    7.3763996e-01    5.0797705e+01    3.9120987e+01    8.4785157e+02    7.4859040e+02    2.3571322e-03    2.4452654e-03    3.6604392e-03    2.9116799e-03    7.4692791e-01    3.0414823e-01    1.0501511e+02    8.4106416e+01    4.3296677e-03    3.8314588e-03
   1.0875360e+02    9.7372895e-01    7.3592772e-01    5.0581700e+01    3.8969025e+01    8.4627634e+02    7.4780863e+02    2.3594252e-03    2.4474083e-03    3.6673363e-03    2.9176827e-03    7.4624001e-01    3.0377374e-01    1.0493612e+02    8.4074842e+01    4.3243818e-03    3.8274950e-03
   1.0900308e+02    9.7185293e-01    7.3422611e-01    5.0370256e+01    3.8815293e+01    8.4490026e+02    7.4721138e+02    2.3616938e-03    2.4495611e-03    3.6741540e-03    2.9237473e-03    7.4555301e-01    3.0340182e-01    1.0485578e+02    8.4045437e+01    4.3190751e-03    3.8236100e-03
   1.0925271e+02    9.6998869e-01    7.3253195e-01    5.0154816e+01    3.8669351e+01    8.4308855e+02    7.4632147e+02    2.3639906e-03    2.4516743e-03    3.6811261e-03    2.9296184e-03    7.4486965e-01    3.0303191e-01    1.0478035e+02    8.4011366e+01    4.3139266e-03    3.8196222e-03
   1.0950250e+02    9.6813105e-01    7.3084853e-01    4.9943089e+01    3.8523815e+01    8.4139214e+02    7.4558286e+02    2.3662704e-03    2.4537879e-03    3.6880559e-03    2.9355075e-03    7.4418729e-01    3.0266480e-01    1.0470456e+02    8.3978309e+01    4.3087870e-03    3.8156836e-03
   1.0975245e+02    9.6627994e-01    7.2917515e-01    4.9731935e+01    3.8377650e+01    8.3973254e+02    7.4485182e+02    2.3685827e-03    2.4559717e-03    3.6950141e-03    2.9414812e-03    7.4350599e-01    3.0230030e-01    1.0463022e+02    8.3947895e+01    4.3037347e-03    3.8118818e-03
   1.1000256e+02    9.6443514e-01    7.2751300e-01    4.9523530e+01    3.8232062e+01    8.3815445e+02    7.4421408e+02    2.3708793e-03    2.4581541e-03    3.7019347e-03    2.9474662e-03    7.4282544e-01    3.0193894e-01    1.0455572e+02    8.3918346e+01    4.2986947e-03    3.8081229e-03
   1.1025283e+02    9.6259633e-01    7.2586158e-01    4.9317002e+01    3.8086092e+01    8.3664190e+02    7.4362186e+02    2.3731617e-03    2.4603356e-03    3.7088191e-03    2.9534644e-03    7.4214558e-01    3.0158054e-01    1.0448106e+02    8.3889659e+01    4.2936680e-03    3.8044061e-03
   1.1050325e+02    9.6076442e-01    7.2421961e-01    4.9109947e+01    3.7938822e+01    8.3510358e+02    7.4294719e+02    2.3754353e-03    2.4625038e-03    3.7156891e-03    2.9594414e-03    7.4146717e-01    3.0122425e-01    1.0440677e+02    8.3861138e+01    4.2886716e-03    3.8007086e-03
   1.1075383e+02    9.5893946e-01    7.2258899e-01    4.8905631e+01    3.7791874e+01    8.3364693e+02    7.4235734e+02    2.3776923e-03    2.4646716e-03    3.7225170e-03    2.9654299e-03    7.4078995e-01    3.0087077e-01    1.0433227e+02    8.3833399e+01    4.2836853e-03    3.7970512e-03
   1.1100457e+02    9.5712139e-01    7.2096778e-01    4.8702877e+01    3.7644491e+01    8.3223872e+02    7.4178634e+02    2.3799371e-03    2.4668381e-03    3.7293128e-03    2.9714294e-03    7.4011414e-01    3.0051952e-01    1.0425768e+02    8.3806557e+01    4.2787161e-03    3.7934364e-03
   1.1125546e+02    9.5531019e-01    7.1935573e-01    4.8499866e+01    3.7495869e+01    8.3081767e+02    7.4114142e+02    2.3821737e-03    2.4689976e-03    3.7360912e-03    2.9774210e-03    7.3943992e-01    3.0017007e-01    1.0418328e+02    8.3780148e+01    4.2737746e-03    3.7898496e-03
   1.1150651e+02    9.5350546e-01    7.1775390e-01    4.8297162e+01    3.7347763e+01    8.2936832e+02    7.4043231e+02    2.3843608e-03    2.4710767e-03    3.7428059e-03    2.9833145e-03    7.3876680e-01    2.9982316e-01    1.0410798e+02    8.3751951e+01    4.2688017e-03    3.7861839e-03
   1.1175771e+02    9.5170841e-01    7.1616039e-01    4.8096119e+01    3.7199226e+01    8.2794844e+02    7.3975401e+02    2.3865373e-03    2.4731511e-03    3.7494985e-03    2.9892037e-03    7.3809595e-01    2.9947727e-01    1.0403314e+02    8.3723975e+01    4.2638576e-03    3.7825435e-03
   1.1200906e+02    9.4992794e-01    7.1456907e-01    4.7894995e+01    3.7053263e+01    8.2641563e+02    7.3891263e+02    2.3887178e-03    2.4752055e-03    3.7562133e-03    2.9950388e-03    7.3743258e-01    2.9912954e-01    1.0396004e+02    8.3694958e+01    4.2589816e-03    3.7788899e-03
   1.1226056e+02    9.4815425e-01    7.1298739e-01    4.7696826e+01    3.6906923e+01    8.2500442e+02    7.3817067e+02    2.3908791e-03    2.4772616e-03    3.7628698e-03    3.0009070e-03    7.3677040e-01    2.9878455e-01    1.0388613e+02    8.3667445e+01    4.2541005e-03    3.7752939e-03
   1.1251222e+02    9.4638659e-01    7.1141571e-01    4.7499265e+01    3.6761207e+01    8.2357955e+02    7.3742447e+02    2.3930330e-03    2.4793095e-03    3.7695177e-03    3.0067552e-03    7.3610926e-01    2.9844187e-01    1.0381269e+02    8.3640088e+01    4.2492508e-03    3.7717177e-03
   1.1276403e+02    9.4462963e-01    7.0985083e-01    4.7300837e+01    3.6621035e+01    8.2187989e+02    7.3654957e+02    2.3952007e-03    2.4813275e-03    3.7762683e-03    3.0124599e-03    7.3545140e-01    2.9810121e-01    1.0374290e+02    8.3609481e+01    4.2445157e-03    3.7680777e-03
   1.1301599e+02    9.4287899e-01    7.0829447e-01    4.7104634e+01    3.6480368e+01    8.2026385e+02    7.3575082e+02    2.3973527e-03    2.4833410e-03    3.7829782e-03    3.0181757e-03    7.3479481e-01    2.9776262e-01    1.0367286e+02    8.3579677e+01    4.2397893e-03    3.7644748e-03
   1.1326810e+02    9.4113509e-01    7.0674903e-01    4.6910503e+01    3.6339424e+01    8.1872190e+02    7.3501547e+02    2.3994890e-03    2.4853516e-03    3.7896473e-03    3.0238985e-03    7.3413937e-01    2.9742693e-01    1.0360267e+02    8.3550666e+01    4.2350742e-03    3.7609097e-03
   1.1352036e+02    9.3939678e-01    7.0521387e-01    4.6718056e+01    3.6198230e+01    8.1724400e+02    7.3435339e+02    2.4016532e-03    2.4874323e-03    3.7963364e-03    3.0297094e-03    7.3348457e-01    2.9709409e-01    1.0353386e+02    8.3524350e+01    4.2304377e-03    3.7574810e-03
   1.1377277e+02    9.3766449e-01    7.0368775e-01    4.6525350e+01    3.6056727e+01    8.1573996e+02    7.3362534e+02    2.4038103e-03    2.4895035e-03    3.8030162e-03    3.0355020e-03    7.3283084e-01    2.9676357e-01    1.0346554e+02    8.3498172e+01    4.2258337e-03    3.7540711e-03
   1.1402533e+02    9.3593842e-01    7.0217144e-01    4.6333379e+01    3.5914739e+01    8.1425923e+02    7.3288753e+02    2.4059557e-03    2.4915692e-03    3.8096687e-03    3.0412920e-03    7.3217816e-01    2.9643563e-01    1.0339733e+02    8.3472525e+01    4.2212493e-03    3.7506908e-03
   1.1427803e+02    9.3421835e-01    7.0066420e-01    4.6144201e+01    3.5772314e+01    8.1287800e+02    7.3225179e+02    2.4080837e-03    2.4936336e-03    3.8162745e-03    3.0471020e-03    7.3152658e-01    2.9610995e-01    1.0332882e+02    8.3447843e+01    4.2166707e-03    3.7473541e-03
   1.1453089e+02    9.3250518e-01    6.9916536e-01    4.5956145e+01    3.5629344e+01    8.1152878e+02    7.3161494e+02    2.4101995e-03    2.4956923e-03    3.8228503e-03    3.0529130e-03    7.3087675e-01    2.9578589e-01    1.0326034e+02    8.3423762e+01    4.2121102e-03    3.7440479e-03
   1.1478389e+02    9.3079871e-01    6.9767523e-01    4.5767479e+01    3.5486378e+01    8.1012177e+02    7.3086019e+02    2.4122684e-03    2.4976689e-03    3.8293680e-03    3.0586174e-03    7.3022846e-01    2.9546383e-01    1.0319102e+02    8.3397789e+01    4.2075220e-03    3.7406600e-03
   1.1503703e+02    9.2909836e-01    6.9619456e-01    4.5579615e+01    3.5343196e+01    8.0873307e+02    7.3010312e+02    2.4143261e-03    2.4996383e-03    3.8358608e-03    3.0643155e-03    7.2958122e-01    2.9514429e-01    1.0312186e+02    8.3372298e+01    4.2029555e-03    3.7372997e-03
   1.1529033e+02    9.2740540e-01    6.9472096e-01    4.5393163e+01    3.5199320e+01    8.0736842e+02    7.2936966e+02    2.4163727e-03    2.5016000e-03    3.8423310e-03    3.0700038e-03    7.2893637e-01    2.9482543e-01    1.0305315e+02    8.3346957e+01    4.1984158e-03    3.7339607e-03
   1.1554376e+02    9.2572756e-01    6.9324917e-01    4.5206560e+01    3.5057760e+01    8.0589400e+02    7.2848093e+02    2.4184209e-03    2.5035383e-03    3.8488191e-03    3.0756333e-03    7.2829846e-01    2.9450476e-01    1.0298597e+02    8.3320527e+01    4.1939366e-03    3.7306044e-03
   1.1579735e+02    9.2405671e-01    6.9178728e-01    4.5022768e+01    3.4915732e+01    8.0454011e+02    7.2769020e+02    2.4204490e-03    2.5054769e-03    3.8552455e-03    3.0812908e-03    7.2766194e-01    2.9418686e-01    1.0291800e+02    8.3295475e+01    4.1894510e-03    3.7273003e-03
   1.1605107e+02    9.2239142e-01    6.9033414e-01    4.4839180e+01    3.4774121e+01    8.0315773e+02    7.2687796e+02    2.4224713e-03    2.5074071e-03    3.8616682e-03    3.0869247e-03    7.2702642e-01    2.9387106e-01    1.0285059e+02    8.3270450e+01    4.1849992e-03    3.7240120e-03
   1.1630494e+02    9.2073578e-01    6.8888742e-01    4.4654812e+01    3.4637448e+01    8.0152533e+02    7.2594579e+02    2.4245051e-03    2.5093082e-03    3.8681844e-03    3.0924230e-03    7.2639382e-01    2.9355727e-01    1.0278646e+02    8.3242583e+01    4.1806508e-03    3.7206683e-03
   1.1655896e+02    9.1908621e-01    6.8744937e-01    4.4472326e+01    3.4500404e+01    7.9996489e+02    7.2507754e+02    2.4265243e-03    2.5112059e-03    3.8746623e-03    3.0979304e-03    7.2576243e-01    2.9324570e-01    1.0272221e+02    8.3215454e+01    4.1763137e-03    3.7173594e-03
   1.1681312e+02    9.1744251e-01    6.8601992e-01    4.4291579e+01    3.4362959e+01    7.9846815e+02    7.2426415e+02    2.4285291e-03    2.5130989e-03    3.8811042e-03    3.1034437e-03    7.2513217e-01    2.9293629e-01    1.0265790e+02    8.3189001e+01    4.1719900e-03    3.7140840e-03
   1.1706742e+02    9.1580455e-01    6.8459958e-01    4.4112667e+01    3.4225399e+01    7.9702847e+02    7.2350921e+02    2.4305194e-03    2.5149869e-03    3.8875115e-03    3.1089591e-03    7.2450288e-01    2.9262936e-01    1.0259362e+02    8.3163092e+01    4.1676804e-03    3.7108396e-03
   1.1732186e+02    9.1417213e-01    6.8318813e-01    4.3934999e+01    3.4087382e+01    7.9563431e+02    7.2277856e+02    2.4324956e-03    2.5168688e-03    3.8938845e-03    3.1144760e-03    7.2387449e-01    2.9232483e-01    1.0252933e+02    8.3137805e+01    4.1633853e-03    3.7076263e-03
   1.1757644e+02    9.1254595e-01    6.8178513e-01    4.3756912e+01    3.3948822e+01    7.9420908e+02    7.2197283e+02    2.4344639e-03    2.5187396e-03    3.9002453e-03    3.1199698e-03    7.2324746e-01    2.9202241e-01    1.0246547e+02    8.3112597e+01    4.1591188e-03    3.7044280e-03
   1.1783117e+02    9.1092538e-01    6.8039071e-01    4.3580610e+01    3.3810197e+01    7.9284143e+02    7.2122200e+02    2.4364175e-03    2.5206055e-03    3.9065698e-03    3.1254684e-03    7.2262140e-01    2.9172229e-01    1.0240158e+02    8.3087967e+01    4.1548653e-03    3.7012613e-03
   1.1808604e+02    9.0931163e-01    6.7900427e-01    4.3405434e+01    3.3671259e+01    7.9150555e+02    7.2047743e+02    2.4383568e-03    2.5224610e-03    3.9128603e-03    3.1309589e-03    7.2199715e-01    2.9142387e-01    1.0233766e+02    8.3063764e+01    4.1506261e-03    3.6981187e-03
   1.1834105e+02    9.0770428e-01    6.7762661e-01    4.3232575e+01    3.3531805e+01    7.9025536e+02    7.1981065e+02    2.4402785e-03    2.5243135e-03    3.9191019e-03    3.1364626e-03    7.2137433e-01    2.9112758e-01    1.0227352e+02    8.3040406e+01    4.1463932e-03    3.6950141e-03
   1.1859620e+02    9.0610307e-01    6.7625647e-01    4.3057011e+01    3.3392267e+01    7.8886781e+02    7.1893764e+02    2.4422020e-03    2.5261489e-03    3.9253651e-03    3.1419121e-03    7.2075308e-01    2.9083279e-01    1.0221041e+02    8.3016523e+01    4.1422099e-03    3.6919058e-03
   1.1885149e+02    9.0450885e-01    6.7489393e-01    4.2882652e+01    3.3252214e+01    7.8749862e+02    7.1808661e+02    2.4441143e-03    2.5279751e-03    3.9316061e-03    3.1473470e-03    7.2013397e-01    2.9053909e-01    1.0214775e+02    8.2992772e+01    4.1380530e-03    3.6888164e-03
   1.1910691e+02    9.0292826e-01    6.7353353e-01    4.2710258e+01    3.3113860e+01    7.8612946e+02    7.1721510e+02    2.4460202e-03    2.5297884e-03    3.9378326e-03    3.1527627e-03    7.1952111e-01    2.9024394e-01    1.0208587e+02    8.2968816e+01    4.1339314e-03    3.6857351e-03
   1.1936248e+02    9.0135405e-01    6.7218088e-01    4.2537525e+01    3.2976416e+01    7.8470859e+02    7.1627269e+02    2.4479207e-03    2.5315875e-03    3.9440584e-03    3.1581429e-03    7.1890970e-01    2.8995093e-01    1.0202451e+02    8.2944763e+01    4.1298429e-03    3.6826623e-03
   1.1961819e+02    8.9978547e-01    6.7083616e-01    4.2368113e+01    3.2837413e+01    7.8345046e+02    7.1548065e+02    2.4497978e-03    2.5333888e-03    3.9502090e-03    3.1635675e-03    7.1829960e-01    2.8965956e-01    1.0196226e+02    8.2922194e+01    4.1257418e-03    3.6796443e-03
   1.1987402e+02    8.9822563e-01    6.6949829e-01    4.2195888e+01    3.2703560e+01    7.8185692e+02    7.1445662e+02    2.4516925e-03    2.5351543e-03    3.9564765e-03    3.1688267e-03    7.1769184e-01    2.8937088e-01    1.0190353e+02    8.2896325e+01    4.1217525e-03    3.6765539e-03
   1.2013000e+02    8.9667146e-01    6.6816839e-01    4.2025727e+01    3.2569602e+01    7.8033261e+02    7.1351709e+02    2.4535719e-03    2.5369134e-03    3.9627081e-03    3.1740866e-03    7.1708522e-01    2.8908435e-01    1.0184481e+02    8.2870999e+01    4.1177764e-03    3.6734927e-03
   1.2038612e+02    8.9512331e-01    6.6684628e-01    4.1857116e+01    3.2435378e+01    7.7886619e+02    7.1262426e+02    2.4554369e-03    2.5386655e-03    3.9689031e-03    3.1793473e-03    7.1648004e-01    2.8879963e-01    1.0178603e+02    8.2846270e+01    4.1138129e-03    3.6704604e-03
   1.2064237e+02    8.9358075e-01    6.6553169e-01    4.1689957e+01    3.2300849e+01    7.7745243e+02    7.1177358e+02    2.4572867e-03    2.5404080e-03    3.9750611e-03    3.1846059e-03    7.1587605e-01    2.8851687e-01    1.0172716e+02    8.2822004e+01    4.1098603e-03    3.6674522e-03
   1.2089875e+02    8.9204415e-01    6.6422628e-01    4.1524262e+01    3.2166142e+01    7.7608303e+02    7.1096427e+02    2.4591221e-03    2.5421443e-03    3.9811844e-03    3.1898584e-03    7.1527323e-01    2.8823656e-01    1.0166837e+02    8.2798159e+01    4.1059222e-03    3.6644699e-03
   1.2115527e+02    8.9051286e-01    6.6292882e-01    4.1359607e+01    3.2031072e+01    7.7475000e+02    7.1017131e+02    2.4609441e-03    2.5438742e-03    3.9872753e-03    3.1951102e-03    7.1467140e-01    2.8795840e-01    1.0160961e+02    8.2774837e+01    4.1019997e-03    3.6615156e-03
