# Supplementary material for: Research on combustion and emissions of heavy duty diesel engines under low-speed and low-load conditions in low temperature environments
Source: PLoS One. 2025 Feb 21;20(2):e0318933. doi: 10.1371/journal.pone.0318933 (PMC11844864; doi:10.1371/journal.pone.0318933)
Supplement: S1 File — (ZIP) [file pone.0318933.s001.zip › 1000rpm_30%/4-gaibianpenyoudingshi/-1/amr.out]

# CONVERGE Release Build 2.3.20/  Jan 30, 2017        Run Date:Mon Mar 18 20:02:15 2024
# column       1                2                3 
#          Crank    subgrid_scale    subgrid_scale 
#                     Temperature         Velocity 
#                        Region_0         Region_0 
 -2.9842283e+001   5.0000000e+000               -1 
 -2.9550432e+001   5.0000000e+000               -1 
 -2.9185617e+001   5.0000000e+000               -1 
 -2.8893765e+001   5.0000000e+000               -1 
 -2.8528950e+001   5.0000000e+000               -1 
 -2.8237098e+001   5.0000000e+000               -1 
 -2.7872283e+001   5.0000000e+000               -1 
 -2.7580431e+001   5.0000000e+000               -1 
 -2.7215617e+001   5.0000000e+000               -1 
 -2.6923765e+001   5.0000000e+000               -1 
 -2.6558950e+001   5.0000000e+000               -1 
 -2.6267098e+001   5.0000000e+000               -1 
 -2.5902283e+001   5.0000000e+000               -1 
 -2.5610431e+001   5.0000000e+000               -1 
 -2.5245616e+001   5.0000000e+000               -1 
 -2.4953765e+001   5.0000000e+000               -1 
 -2.4588950e+001   5.0000000e+000               -1 
 -2.4297098e+001   5.0000000e+000               -1 
 -2.3932283e+001   5.0000000e+000               -1 
 -2.3640431e+001   5.0000000e+000               -1 
 -2.3275616e+001   5.0000000e+000               -1 
 -2.2983764e+001   5.0000000e+000               -1 
 -2.2618950e+001   5.0000000e+000               -1 
 -2.2327098e+001   5.0000000e+000               -1 
 -2.1962283e+001   5.0000000e+000               -1 
 -2.1670431e+001   5.0000000e+000               -1 
 -2.1305616e+001   5.0000000e+000               -1 
 -2.1013764e+001   5.0000000e+000               -1 
 -2.0780283e+001   5.0000000e+000               -1 
 -2.0488431e+001   5.0000000e+000               -1 
 -2.0123616e+001   5.0000000e+000               -1 
 -1.9831764e+001   5.0000000e+000               -1 
 -1.9750189e+001   5.0000000e+000               -1 
 -1.9684928e+001   5.0000000e+000               -1 
 -1.9603353e+001   5.0000000e+000               -1 
 -1.9538093e+001   5.0000000e+000               -1 
 -1.9456517e+001   5.0000000e+000               -1 
 -1.9354548e+001   5.0000000e+000               -1 
 -1.9322683e+001   5.0000000e+000               -1 
 -1.9282851e+001   5.0000000e+000               -1 
 -1.9233061e+001   5.0000000e+000               -1 
 -1.9170824e+001   5.0000000e+000               -1 
 -1.9093028e+001   5.0000000e+000               -1 
 -1.9030791e+001   5.0000000e+000               -1 
 -1.8952994e+001   5.0000000e+000               -1 
 -1.8855749e+001   5.0000000e+000               -1 
 -1.8734192e+001   5.0000000e+000               -1 
 -1.8585949e+001   5.0000000e+000               -1 
 -1.8500000e+001   5.0000000e+000               -1 
 -1.8351945e+001   5.0000000e+000               -1 
 -1.8233502e+001   5.0000000e+000               -1 
 -1.8085724e+001   5.0000000e+000               -1 
 -1.7967503e+001   5.0000000e+000               -1 
 -1.7819970e+001   5.0000000e+000               -1 
 -1.7701944e+001   5.0000000e+000               -1 
 -1.7559019e+001   5.0000000e+000               -1 
 -1.7444679e+001   5.0000000e+000               -1 
 -1.7340096e+001   5.0000000e+000               -1 
 -1.7246862e+001   5.0000000e+000               -1 
 -1.7155794e+001   5.0000000e+000               -1 
 -1.7062863e+001   5.0000000e+000               -1 
 -1.7000000e+001   5.0000000e+000               -1 
 -1.6900617e+001   5.0000000e+000               -1 
 -1.6796688e+001   5.0000000e+000               -1 
 -1.6685624e+001   5.0000000e+000               -1 
 -1.6567494e+001   5.0000000e+000               -1 
 -1.6466095e+001   5.0000000e+000               -1 
 -1.6402720e+001   5.0000000e+000               -1 
 -1.6323501e+001   5.0000000e+000               -1 
 -1.6260126e+001   5.0000000e+000               -1 
 -1.6180908e+001   5.0000000e+000               -1 
 -1.6081885e+001   5.0000000e+000               -1 
 -1.6002666e+001   5.0000000e+000               -1 
 -1.5903643e+001   5.0000000e+000               -1 
 -1.5824425e+001   5.0000000e+000               -1 
 -1.5725401e+001   5.0000000e+000               -1 
 -1.5601623e+001   5.0000000e+000               -1 
 -1.5446899e+001   5.0000000e+000               -1 
 -1.5323120e+001   5.0000000e+000               -1 
 -1.5168396e+001   5.0000000e+000               -1 
 -1.5053258e+001   5.0000000e+000               -1 
 -1.4909336e+001   5.0000000e+000   5.0000000e+000 
 -1.4749453e+001   5.0000000e+000   5.0000000e+000 
 -1.4621546e+001   5.0000000e+000   5.0000000e+000 
 -1.4519221e+001   5.0000000e+000   5.0000000e+000 
 -1.4391314e+001   5.0000000e+000   5.0000000e+000 
 -1.4288989e+001   5.0000000e+000   5.0000000e+000 
 -1.4161083e+001   5.0000000e+000   5.0000000e+000 
 -1.4058757e+001   5.0000000e+000   5.0000000e+000 
 -1.3930851e+001   5.0000000e+000   5.0000000e+000 
 -1.3828526e+001   5.0000000e+000   5.0000000e+000 
 -1.3700619e+001   5.0000000e+000   5.0000000e+000 
 -1.3598294e+001   5.0000000e+000   5.0000000e+000 
 -1.3470387e+001   5.0000000e+000   5.0000000e+000 
 -1.3368062e+001   5.0000000e+000   5.0000000e+000 
 -1.3240156e+001   5.0000000e+000   5.0000000e+000 
 -1.3137830e+001   5.0000000e+000   5.0000000e+000 
 -1.3009924e+001   5.0000000e+000   5.0000000e+000 
 -1.2852616e+001   5.0000000e+000   5.0000000e+000 
 -1.2726770e+001   5.0000000e+000   5.0000000e+000 
 -1.2626094e+001   5.0000000e+000   5.0000000e+000 
 -1.2500248e+001   5.0000000e+000   5.0000000e+000 
 -1.2342940e+001   5.0000000e+000   5.0000000e+000 
 -1.2217095e+001   5.0000000e+000   5.0000000e+000 
 -1.2116418e+001   5.0000000e+000   5.0000000e+000 
 -1.1990572e+001   5.0000000e+000   5.0000000e+000 
 -1.1833512e+001   5.0000000e+000   5.0000000e+000 
 -1.1707864e+001   5.0000000e+000   5.0000000e+000 
 -1.1607346e+001   5.0000000e+000   5.0000000e+000 
 -1.1481698e+001   5.0000000e+000   5.0000000e+000 
 -1.1325368e+001   5.0000000e+000   5.0000000e+000 
 -1.1200304e+001   5.0000000e+000   5.0000000e+000 
 -1.1100252e+001   5.0000000e+000   5.0000000e+000 
 -1.0975188e+001   5.0000000e+000   5.0000000e+000 
 -1.0818857e+001   5.0000000e+000   5.0000000e+000 
 -1.0693793e+001   5.0000000e+000   5.0000000e+000 
 -1.0537462e+001   5.0000000e+000   5.0000000e+000 
 -1.0460386e+001   5.0000000e+000   5.0000000e+000 
 -1.0389240e+001   5.0000000e+000   5.0000000e+000 
 -1.0315966e+001   5.0000000e+000   5.0000000e+000 
 -1.0241220e+001   5.0000000e+000   5.0000000e+000 
 -1.0185495e+001   5.0000000e+000   5.0000000e+000 
 -1.0127142e+001   5.0000000e+000   5.0000000e+000 
 -1.0084658e+001   5.0000000e+000   5.0000000e+000 
 -1.0036406e+001   5.0000000e+000   5.0000000e+000 
 -9.9962370e+000   5.0000000e+000   5.0000000e+000 
 -9.9514042e+000   5.0000000e+000   5.0000000e+000 
 -9.9040279e+000   5.0000000e+000   5.0000000e+000 
 -9.8534982e+000   5.0000000e+000   5.0000000e+000 
 -9.8001935e+000   5.0000000e+000   5.0000000e+000 
 -9.7461117e+000   5.0000000e+000   5.0000000e+000 
 -9.6896927e+000   5.0000000e+000   5.0000000e+000 
 -9.6463655e+000   5.0000000e+000   5.0000000e+000 
 -9.5976692e+000   5.0000000e+000   5.0000000e+000 
 -9.5473281e+000   5.0000000e+000   5.0000000e+000 
 -9.4953474e+000   5.0000000e+000   5.0000000e+000 
 -9.4537629e+000   5.0000000e+000   5.0000000e+000 
 -9.4089139e+000   5.0000000e+000   5.0000000e+000 
 -9.3608727e+000   5.0000000e+000   5.0000000e+000 
 -9.3090999e+000   5.0000000e+000   5.0000000e+000 
 -9.2556284e+000   5.0000000e+000   5.0000000e+000 
 -9.2009316e+000   5.0000000e+000   5.0000000e+000 
 -9.1592318e+000   5.0000000e+000   5.0000000e+000 
 -9.1149775e+000   5.0000000e+000   5.0000000e+000 
 -9.0687174e+000   5.0000000e+000   5.0000000e+000 
 -9.0181384e+000   5.0000000e+000   5.0000000e+000 
 -8.9658984e+000   5.0000000e+000   5.0000000e+000 
 -8.9114928e+000   5.0000000e+000   5.0000000e+000 
 -8.8556699e+000   5.0000000e+000   5.0000000e+000 
 -8.7858914e+000   5.0000000e+000   5.0000000e+000 
 -8.6986682e+000   5.0000000e+000   5.0000000e+000 
 -8.6288897e+000   5.0000000e+000   5.0000000e+000 
 -8.5416665e+000   5.0000000e+000   5.0000000e+000 
 -8.4718880e+000   5.0000000e+000   5.0000000e+000 
 -8.3846648e+000   5.0000000e+000   5.0000000e+000 
 -8.3148863e+000   5.0000000e+000   5.0000000e+000 
 -8.2590635e+000   5.0000000e+000   5.0000000e+000 
 -8.1892849e+000   5.0000000e+000   5.0000000e+000 
 -8.1020618e+000   5.0000000e+000   5.0000000e+000 
 -8.0322832e+000   5.0000000e+000   5.0000000e+000 
 -7.9450600e+000   5.0000000e+000   5.0000000e+000 
 -7.8752815e+000   5.0000000e+000   5.0000000e+000 
 -7.7880583e+000   5.0000000e+000   5.0000000e+000 
 -7.7182798e+000   5.0000000e+000   5.0000000e+000 
 -7.6310566e+000   5.0000000e+000   5.0000000e+000 
 -7.5220277e+000   5.0000000e+000   5.0000000e+000 
 -7.4348045e+000   5.0000000e+000   5.0000000e+000 
 -7.3650260e+000   5.0000000e+000   5.0000000e+000 
 -7.2778028e+000   5.0000000e+000   5.0000000e+000 
 -7.2080243e+000   5.0000000e+000   5.0000000e+000 
 -7.1208011e+000   5.0000000e+000   5.0000000e+000 
 -7.0117721e+000   5.0000000e+000   5.0000000e+000 
 -6.9245490e+000   5.0000000e+000   5.0000000e+000 
 -6.8547704e+000   5.0000000e+000   5.0000000e+000 
 -6.7675473e+000   5.0000000e+000   5.0000000e+000 
 -6.6585183e+000   5.0000000e+000   5.0000000e+000 
 -6.5712951e+000   5.0000000e+000   5.0000000e+000 
 -6.5015166e+000   5.0000000e+000   5.0000000e+000 
 -6.4142934e+000   5.0000000e+000   5.0000000e+000 
 -6.3052645e+000   5.0000000e+000   5.0000000e+000 
 -6.2180413e+000   5.0000000e+000   5.0000000e+000 
 -6.1482627e+000   5.0000000e+000   5.0000000e+000 
 -6.0610396e+000   5.0000000e+000   5.0000000e+000 
 -5.9520106e+000   5.0000000e+000   5.0000000e+000 
 -5.8647874e+000   5.0000000e+000   5.0000000e+000 
 -5.7557585e+000   5.0000000e+000   5.0000000e+000 
 -5.6194723e+000   5.0000000e+000   5.0000000e+000 
 -5.5104433e+000   5.0000000e+000   5.0000000e+000 
 -5.4232201e+000   5.0000000e+000   5.0000000e+000 
 -5.3141912e+000   5.0000000e+000   5.0000000e+000 
 -5.1779050e+000   5.0000000e+000   5.0000000e+000 
 -5.0688760e+000   5.0000000e+000   5.0000000e+000 
 -4.9816528e+000   5.0000000e+000   5.0000000e+000 
 -4.8726239e+000   5.0000000e+000   5.0000000e+000 
 -4.7363377e+000   5.0000000e+000   5.0000000e+000 
 -4.6273087e+000   5.0000000e+000   5.0000000e+000 
 -4.5400855e+000   5.0000000e+000   5.0000000e+000 
 -4.4310566e+000   5.0000000e+000   5.0000000e+000 
 -4.2947704e+000   5.0000000e+000   5.0000000e+000 
 -4.1857414e+000   5.0000000e+000   5.0000000e+000 
 -4.0494552e+000   5.0000000e+000   5.0000000e+000 
 -3.9404263e+000   5.0000000e+000   5.0000000e+000 
 -3.8041400e+000   5.0000000e+000   5.0000000e+000 
 -3.6661214e+000   5.0000000e+000   5.0000000e+000 
 -3.5557065e+000   5.0000000e+000   5.0000000e+000 
 -3.4177249e+000   5.0000000e+000   5.0000000e+000 
 -3.2798099e+000   5.0000000e+000   5.0000000e+000 
 -3.1694779e+000   5.0000000e+000   5.0000000e+000 
 -3.0315932e+000   5.0000000e+000   5.0000000e+000 
 -2.8937630e+000   5.0000000e+000   5.0000000e+000 
 -2.7834989e+000   5.0000000e+000   5.0000000e+000 
 -2.6457000e+000   5.0000000e+000   5.0000000e+000 
 -2.5079435e+000   5.0000000e+000   5.0000000e+000 
 -2.3702020e+000   5.0000000e+000   5.0000000e+000 
 -2.2324952e+000   5.0000000e+000   5.0000000e+000 
 -2.0948083e+000   5.0000000e+000   5.0000000e+000 
 -1.9571442e+000   5.0000000e+000   5.0000000e+000 
 -1.8194993e+000   5.0000000e+000   5.0000000e+000 
 -1.6818691e+000   5.0000000e+000   5.0000000e+000 
 -1.5442519e+000   5.0000000e+000   5.0000000e+000 
 -1.4066458e+000   5.0000000e+000   5.0000000e+000 
 -1.2690501e+000   5.0000000e+000   5.0000000e+000 
 -1.1314632e+000   5.0000000e+000   5.0000000e+000 
 -1.0000000e+000   5.0000000e+000   5.0000000e+000 
 -8.6242384e-001   5.0000000e+000   5.0000000e+000 
 -7.2485312e-001   5.0000000e+000   5.0000000e+000 
 -6.1090113e-001   5.0000000e+000   5.0000000e+000 
 -5.5197723e-001   5.0000000e+000   5.0000000e+000 
 -5.1230984e-001   5.0000000e+000   5.0000000e+000 
 -4.7929975e-001   5.0000000e+000   5.0000000e+000 
 -4.4939778e-001   5.0000000e+000   5.0000000e+000 
 -4.2152194e-001   5.0000000e+000   5.0000000e+000 
 -3.9522845e-001   5.0000000e+000   5.0000000e+000 
 -3.7029732e-001   5.0000000e+000   5.0000000e+000 
 -3.4649039e-001   5.0000000e+000   5.0000000e+000 
 -3.2364344e-001   5.0000000e+000   5.0000000e+000 
 -3.0164239e-001   5.0000000e+000   5.0000000e+000 
 -2.8038613e-001   5.0000000e+000   5.0000000e+000 
 -2.5981563e-001   5.0000000e+000   5.0000000e+000 
 -2.3982138e-001   5.0000000e+000   5.0000000e+000 
 -2.2046254e-001   5.0000000e+000   5.0000000e+000 
 -2.0163553e-001   5.0000000e+000   5.0000000e+000 
 -1.8326544e-001   5.0000000e+000   5.0000000e+000 
 -1.6533663e-001   5.0000000e+000   5.0000000e+000 
 -1.4777709e-001   5.0000000e+000   5.0000000e+000 
 -1.3058566e-001   5.0000000e+000   5.0000000e+000 
 -1.1380317e-001   5.0000000e+000   5.0000000e+000 
 -9.7381402e-002   5.0000000e+000   5.0000000e+000 
 -8.1307617e-002   5.0000000e+000   5.0000000e+000 
 -6.5582679e-002   5.0000000e+000   5.0000000e+000 
 -5.0181762e-002   5.0000000e+000   5.0000000e+000 
 -3.5093463e-002   5.0000000e+000   5.0000000e+000 
 -2.0292105e-002   5.0000000e+000   5.0000000e+000 
 -5.7747459e-003   5.0000000e+000   5.0000000e+000 
  8.4850090e-003   5.0000000e+000   5.0000000e+000 
  2.2500888e-002   5.0000000e+000   5.0000000e+000 
  3.6268815e-002   5.0000000e+000   5.0000000e+000 
  4.9840213e-002   5.0000000e+000   5.0000000e+000 
  6.3186954e-002   5.0000000e+000   5.0000000e+000 
  7.6293650e-002   5.0000000e+000   5.0000000e+000 
  8.9236221e-002   5.0000000e+000   5.0000000e+000 
  1.0198121e-001   5.0000000e+000   5.0000000e+000 
  1.1456767e-001   5.0000000e+000   5.0000000e+000 
  1.2698442e-001   5.0000000e+000   5.0000000e+000 
  1.3922117e-001   5.0000000e+000   5.0000000e+000 
  1.5128538e-001   5.0000000e+000   5.0000000e+000 
  1.6321493e-001   5.0000000e+000   5.0000000e+000 
  1.7500331e-001   5.0000000e+000   5.0000000e+000 
  1.8663851e-001   5.0000000e+000   5.0000000e+000 
  1.9813197e-001   5.0000000e+000   5.0000000e+000 
  2.0949485e-001   5.0000000e+000   5.0000000e+000 
  2.2074073e-001   5.0000000e+000   5.0000000e+000 
  2.3186192e-001   5.0000000e+000   5.0000000e+000 
  2.4285069e-001   5.0000000e+000   5.0000000e+000 
  2.5370873e-001   5.0000000e+000   5.0000000e+000 
  2.6446723e-001   5.0000000e+000   5.0000000e+000 
  2.7510461e-001   5.0000000e+000   5.0000000e+000 
  2.8565321e-001   5.0000000e+000   5.0000000e+000 
  2.9610553e-001   5.0000000e+000   5.0000000e+000 
  3.0644459e-001   5.0000000e+000   5.0000000e+000 
  3.1669223e-001   5.0000000e+000   5.0000000e+000 
  3.2684448e-001   5.0000000e+000   5.0000000e+000 
  3.3689479e-001   5.0000000e+000   5.0000000e+000 
  3.4686692e-001   5.0000000e+000   5.0000000e+000 
  3.5675573e-001   5.0000000e+000   5.0000000e+000 
  3.6656096e-001   5.0000000e+000   5.0000000e+000 
  3.7628575e-001   5.0000000e+000   5.0000000e+000 
  3.8594665e-001   5.0000000e+000   5.0000000e+000 
  3.9551923e-001   5.0000000e+000   5.0000000e+000 
  4.0500563e-001   5.0000000e+000   5.0000000e+000 
  4.1440691e-001   5.0000000e+000   5.0000000e+000 
  4.2374577e-001   5.0000000e+000   5.0000000e+000 
  4.3303618e-001   5.0000000e+000   5.0000000e+000 
  4.4224410e-001   5.0000000e+000   5.0000000e+000 
  4.5138138e-001   5.0000000e+000   5.0000000e+000 
  4.6045290e-001   5.0000000e+000   5.0000000e+000 
  4.6947245e-001   5.0000000e+000   5.0000000e+000 
  4.7849528e-001   5.0000000e+000   5.0000000e+000 
  4.8748846e-001   5.0000000e+000   5.0000000e+000 
  4.9649528e-001   5.0000000e+000   5.0000000e+000 
  5.0550748e-001   5.0000000e+000   5.0000000e+000 
  5.1452970e-001   5.0000000e+000   5.0000000e+000 
  5.2352494e-001   5.0000000e+000   5.0000000e+000 
  5.3253359e-001   5.0000000e+000   5.0000000e+000 
  5.4153582e-001   5.0000000e+000   5.0000000e+000 
  5.5054338e-001   5.0000000e+000   5.0000000e+000 
  5.5953852e-001   5.0000000e+000   5.0000000e+000 
  5.6853562e-001   5.0000000e+000   5.0000000e+000 
  5.7753875e-001   5.0000000e+000   5.0000000e+000 
  5.8656350e-001   5.0000000e+000   5.0000000e+000 
  5.9557164e-001   5.0000000e+000   5.0000000e+000 
  6.0457224e-001   5.0000000e+000   5.0000000e+000 
  6.1359652e-001   5.0000000e+000   5.0000000e+000 
  6.2262772e-001   5.0000000e+000   5.0000000e+000 
  6.3164102e-001   5.0000000e+000   5.0000000e+000 
  6.4063320e-001   5.0000000e+000   5.0000000e+000 
  6.4964002e-001   5.0000000e+000   5.0000000e+000 
  6.5864802e-001   5.0000000e+000   5.0000000e+000 
  6.6765702e-001   5.0000000e+000   5.0000000e+000 
  6.7668516e-001   5.0000000e+000   5.0000000e+000 
  6.8569831e-001   5.0000000e+000   5.0000000e+000 
  6.9468779e-001   5.0000000e+000   5.0000000e+000 
  7.0371104e-001   5.0000000e+000   5.0000000e+000 
  7.1271848e-001   5.0000000e+000   5.0000000e+000 
  7.2172848e-001   5.0000000e+000   5.0000000e+000 
  7.3073849e-001   5.0000000e+000   5.0000000e+000 
  7.3976433e-001   5.0000000e+000   5.0000000e+000 
  7.4878302e-001   5.0000000e+000   5.0000000e+000 
  7.5779655e-001   5.0000000e+000   5.0000000e+000 
  7.6680660e-001   5.0000000e+000   5.0000000e+000 
  7.7580400e-001   5.0000000e+000   5.0000000e+000 
  7.8481442e-001   5.0000000e+000   5.0000000e+000 
  7.9381389e-001   5.0000000e+000   5.0000000e+000 
  8.0281974e-001   5.0000000e+000   5.0000000e+000 
  8.1182708e-001   5.0000000e+000   5.0000000e+000 
  8.2082868e-001   5.0000000e+000   5.0000000e+000 
  8.2983359e-001   5.0000000e+000   5.0000000e+000 
  8.3884976e-001   5.0000000e+000   5.0000000e+000 
  8.4786297e-001   5.0000000e+000   5.0000000e+000 
  8.5687740e-001   5.0000000e+000   5.0000000e+000 
  8.6586753e-001   5.0000000e+000   5.0000000e+000 
  8.7485833e-001   5.0000000e+000   5.0000000e+000 
  8.8387222e-001   5.0000000e+000   5.0000000e+000 
  8.9286927e-001   5.0000000e+000   5.0000000e+000 
  9.0186049e-001   5.0000000e+000   5.0000000e+000 
  9.1086868e-001   5.0000000e+000   5.0000000e+000 
  9.1987928e-001   5.0000000e+000   5.0000000e+000 
  9.2887704e-001   5.0000000e+000   5.0000000e+000 
  9.3787043e-001   5.0000000e+000   5.0000000e+000 
  9.4687433e-001   5.0000000e+000   5.0000000e+000 
  9.5588365e-001   5.0000000e+000   5.0000000e+000 
  9.6490381e-001   5.0000000e+000   5.0000000e+000 
  9.7391378e-001   5.0000000e+000   5.0000000e+000 
  9.8292073e-001   5.0000000e+000   5.0000000e+000 
  9.9194318e-001   5.0000000e+000   5.0000000e+000 
  1.0009607e+000   5.0000000e+000   5.0000000e+000 
  1.0099668e+000   5.0000000e+000   5.0000000e+000 
  1.0189819e+000   5.0000000e+000   5.0000000e+000 
  1.0279991e+000   5.0000000e+000   5.0000000e+000 
  1.0370105e+000   5.0000000e+000   5.0000000e+000 
  1.0460306e+000   5.0000000e+000   5.0000000e+000 
  1.0550404e+000   5.0000000e+000   5.0000000e+000 
  1.0640470e+000   5.0000000e+000   5.0000000e+000 
  1.0730369e+000   5.0000000e+000   5.0000000e+000 
  1.0820376e+000   5.0000000e+000   5.0000000e+000 
  1.0910312e+000   5.0000000e+000   5.0000000e+000 
  1.1000318e+000   5.0000000e+000   5.0000000e+000 
  1.1090300e+000   5.0000000e+000   5.0000000e+000 
  1.1180513e+000   5.0000000e+000   5.0000000e+000 
  1.1270654e+000   5.0000000e+000   5.0000000e+000 
  1.1360593e+000   5.0000000e+000   5.0000000e+000 
  1.1450639e+000   5.0000000e+000   5.0000000e+000 
  1.1540732e+000   5.0000000e+000   5.0000000e+000 
  1.1630928e+000   5.0000000e+000   5.0000000e+000 
  1.1721118e+000   5.0000000e+000   5.0000000e+000 
  1.1811231e+000   5.0000000e+000   5.0000000e+000 
  1.1901548e+000   5.0000000e+000   5.0000000e+000 
  1.1991730e+000   5.0000000e+000   5.0000000e+000 
  1.2081731e+000   5.0000000e+000   5.0000000e+000 
  1.2171982e+000   5.0000000e+000   5.0000000e+000 
  1.2262145e+000   5.0000000e+000   5.0000000e+000 
  1.2352293e+000   5.0000000e+000   5.0000000e+000 
  1.2442557e+000   5.0000000e+000   5.0000000e+000 
  1.2532641e+000   5.0000000e+000   5.0000000e+000 
  1.2622580e+000   5.0000000e+000   5.0000000e+000 
  1.2712794e+000   5.0000000e+000   5.0000000e+000 
  1.2802969e+000   5.0000000e+000   5.0000000e+000 
  1.2893102e+000   5.0000000e+000   5.0000000e+000 
  1.2983224e+000   5.0000000e+000   5.0000000e+000 
  1.3073389e+000   5.0000000e+000   5.0000000e+000 
  1.3163547e+000   5.0000000e+000   5.0000000e+000 
  1.3253609e+000   5.0000000e+000   5.0000000e+000 
  1.3343788e+000   5.0000000e+000   5.0000000e+000 
  1.3434116e+000   5.0000000e+000   5.0000000e+000 
  1.3524358e+000   5.0000000e+000   5.0000000e+000 
  1.3614481e+000   5.0000000e+000   5.0000000e+000 
  1.3704694e+000   5.0000000e+000   5.0000000e+000 
  1.3794843e+000   5.0000000e+000   5.0000000e+000 
  1.3885035e+000   5.0000000e+000   5.0000000e+000 
  1.3975370e+000   5.0000000e+000   5.0000000e+000 
  1.4065533e+000   5.0000000e+000   5.0000000e+000 
  1.4155711e+000   5.0000000e+000   5.0000000e+000 
  1.4245903e+000   5.0000000e+000   5.0000000e+000 
  1.4336048e+000   5.0000000e+000   5.0000000e+000 
  1.4426358e+000   5.0000000e+000   5.0000000e+000 
  1.4516603e+000   5.0000000e+000   5.0000000e+000 
  1.4606913e+000   5.0000000e+000   5.0000000e+000 
  1.4697121e+000   5.0000000e+000   5.0000000e+000 
  1.4787414e+000   5.0000000e+000   5.0000000e+000 
  1.4877777e+000   5.0000000e+000   5.0000000e+000 
  1.4968073e+000   5.0000000e+000   5.0000000e+000 
  1.5050542e+000   5.0000000e+000   5.0000000e+000 
  1.5123919e+000   5.0000000e+000   5.0000000e+000 
  1.5199859e+000   5.0000000e+000   5.0000000e+000 
  1.5270476e+000   5.0000000e+000   5.0000000e+000 
  1.5345276e+000   5.0000000e+000   5.0000000e+000 
  1.5416726e+000   5.0000000e+000   5.0000000e+000 
  1.5485898e+000   5.0000000e+000   5.0000000e+000 
  1.5554567e+000   5.0000000e+000   5.0000000e+000 
  1.5622130e+000   5.0000000e+000   5.0000000e+000 
  1.5689452e+000   5.0000000e+000   5.0000000e+000 
  1.5757144e+000   5.0000000e+000   5.0000000e+000 
  1.5826184e+000   5.0000000e+000   5.0000000e+000 
  1.5895627e+000   5.0000000e+000   5.0000000e+000 
  1.5965508e+000   5.0000000e+000   5.0000000e+000 
  1.6035503e+000   5.0000000e+000   5.0000000e+000 
  1.6104913e+000   5.0000000e+000   5.0000000e+000 
  1.6174676e+000   5.0000000e+000   5.0000000e+000 
  1.6245662e+000   5.0000000e+000   5.0000000e+000 
  1.6318086e+000   5.0000000e+000   5.0000000e+000 
  1.6391816e+000   5.0000000e+000   5.0000000e+000 
  1.6466251e+000   5.0000000e+000   5.0000000e+000 
  1.6541353e+000   5.0000000e+000   5.0000000e+000 
  1.6616803e+000   5.0000000e+000   5.0000000e+000 
  1.6691545e+000   5.0000000e+000   5.0000000e+000 
  1.6771453e+000   5.0000000e+000   5.0000000e+000 
  1.6848431e+000   5.0000000e+000   5.0000000e+000 
  1.6928744e+000   5.0000000e+000   5.0000000e+000 
  1.7006194e+000   5.0000000e+000   5.0000000e+000 
  1.7086876e+000   5.0000000e+000   5.0000000e+000 
  1.7169207e+000   5.0000000e+000   5.0000000e+000 
  1.7252811e+000   5.0000000e+000   5.0000000e+000 
  1.7336593e+000   5.0000000e+000   5.0000000e+000 
  1.7421077e+000   5.0000000e+000   5.0000000e+000 
  1.7506675e+000   5.0000000e+000   5.0000000e+000 
  1.7593100e+000   5.0000000e+000   5.0000000e+000 
  1.7679673e+000   5.0000000e+000   5.0000000e+000 
  1.7766276e+000   5.0000000e+000   5.0000000e+000 
  1.7853153e+000   5.0000000e+000   5.0000000e+000 
  1.7941277e+000   5.0000000e+000   5.0000000e+000 
  1.8031166e+000   5.0000000e+000   5.0000000e+000 
  1.8121330e+000   5.0000000e+000   5.0000000e+000 
  1.8211849e+000   5.0000000e+000   5.0000000e+000 
  1.8302314e+000   5.0000000e+000   5.0000000e+000 
  1.8391724e+000   5.0000000e+000   5.0000000e+000 
  1.8480219e+000   5.0000000e+000   5.0000000e+000 
  1.8568613e+000   5.0000000e+000   5.0000000e+000 
  1.8657880e+000   5.0000000e+000   5.0000000e+000 
  1.8748130e+000   5.0000000e+000   5.0000000e+000 
  1.8838511e+000   5.0000000e+000   5.0000000e+000 
  1.8929059e+000   5.0000000e+000   5.0000000e+000 
  1.9019669e+000   5.0000000e+000   5.0000000e+000 
  1.9110055e+000   5.0000000e+000   5.0000000e+000 
  1.9200494e+000   5.0000000e+000   5.0000000e+000 
  1.9290941e+000   5.0000000e+000   5.0000000e+000 
  1.9381288e+000   5.0000000e+000   5.0000000e+000 
  1.9470577e+000   5.0000000e+000   5.0000000e+000 
  1.9558201e+000   5.0000000e+000   5.0000000e+000 
  1.9644707e+000   5.0000000e+000   5.0000000e+000 
  1.9730456e+000   5.0000000e+000   5.0000000e+000 
  1.9815721e+000   5.0000000e+000   5.0000000e+000 
  1.9900816e+000   5.0000000e+000   5.0000000e+000 
  1.9986011e+000   5.0000000e+000   5.0000000e+000 
  2.0071318e+000   5.0000000e+000   5.0000000e+000 
  2.0156975e+000   5.0000000e+000   5.0000000e+000 
  2.0243236e+000   5.0000000e+000   5.0000000e+000 
  2.0329862e+000   5.0000000e+000   5.0000000e+000 
  2.0416127e+000   5.0000000e+000   5.0000000e+000 
  2.0502460e+000   5.0000000e+000   5.0000000e+000 
  2.0588837e+000   5.0000000e+000   5.0000000e+000 
  2.0675476e+000   5.0000000e+000   5.0000000e+000 
  2.0762112e+000   5.0000000e+000   5.0000000e+000 
  2.0848564e+000   5.0000000e+000   5.0000000e+000 
  2.0934756e+000   5.0000000e+000   5.0000000e+000 
  2.1020637e+000   5.0000000e+000   5.0000000e+000 
  2.1106102e+000   5.0000000e+000   5.0000000e+000 
  2.1191696e+000   5.0000000e+000   5.0000000e+000 
  2.1277794e+000   5.0000000e+000   5.0000000e+000 
  2.1364665e+000   5.0000000e+000   5.0000000e+000 
  2.1452439e+000   5.0000000e+000   5.0000000e+000 
  2.1541150e+000   5.0000000e+000   5.0000000e+000 
  2.1630374e+000   5.0000000e+000   5.0000000e+000 
  2.1720473e+000   5.0000000e+000   5.0000000e+000 
  2.1810995e+000   5.0000000e+000   5.0000000e+000 
  2.1901301e+000   5.0000000e+000   5.0000000e+000 
  2.1991627e+000   5.0000000e+000   5.0000000e+000 
  2.2082206e+000   5.0000000e+000   5.0000000e+000 
  2.2172688e+000   5.0000000e+000   5.0000000e+000 
  2.2263261e+000   5.0000000e+000   5.0000000e+000 
  2.2353700e+000   5.0000000e+000   5.0000000e+000 
  2.2444050e+000   5.0000000e+000   5.0000000e+000 
  2.2534519e+000   5.0000000e+000   5.0000000e+000 
  2.2625025e+000   5.0000000e+000   5.0000000e+000 
  2.2715586e+000   5.0000000e+000   5.0000000e+000 
  2.2805273e+000   5.0000000e+000   5.0000000e+000 
  2.2894323e+000   5.0000000e+000   5.0000000e+000 
  2.2983127e+000   5.0000000e+000   5.0000000e+000 
  2.3071171e+000   5.0000000e+000   5.0000000e+000 
  2.3159835e+000   5.0000000e+000   5.0000000e+000 
  2.3248492e+000   5.0000000e+000   5.0000000e+000 
  2.3337397e+000   5.0000000e+000   5.0000000e+000 
  2.3423876e+000   5.0000000e+000   5.0000000e+000 
  2.3508487e+000   5.0000000e+000   5.0000000e+000 
  2.3592245e+000   5.0000000e+000   5.0000000e+000 
  2.3675865e+000   5.0000000e+000   5.0000000e+000 
  2.3759808e+000   5.0000000e+000   5.0000000e+000 
  2.3844496e+000   5.0000000e+000   5.0000000e+000 
  2.3930395e+000   5.0000000e+000   5.0000000e+000 
  2.4018661e+000   5.0000000e+000   5.0000000e+000 
  2.4108811e+000   5.0000000e+000   5.0000000e+000 
  2.4199372e+000   5.0000000e+000   5.0000000e+000 
  2.4290031e+000   5.0000000e+000   5.0000000e+000 
  2.4380415e+000   5.0000000e+000   5.0000000e+000 
  2.4470983e+000   5.0000000e+000   5.0000000e+000 
  2.4561660e+000   5.0000000e+000   5.0000000e+000 
  2.4652031e+000   5.0000000e+000   5.0000000e+000 
  2.4742358e+000   5.0000000e+000   5.0000000e+000 
  2.4832731e+000   5.0000000e+000   5.0000000e+000 
  2.4923179e+000   5.0000000e+000   5.0000000e+000 
  2.5013582e+000   5.0000000e+000   5.0000000e+000 
  2.5104107e+000   5.0000000e+000   5.0000000e+000 
  2.5194341e+000   5.0000000e+000   5.0000000e+000 
  2.5284845e+000   5.0000000e+000   5.0000000e+000 
  2.5375243e+000   5.0000000e+000   5.0000000e+000 
  2.5465628e+000   5.0000000e+000   5.0000000e+000 
  2.5556237e+000   5.0000000e+000   5.0000000e+000 
  2.5646671e+000   5.0000000e+000   5.0000000e+000 
  2.5736851e+000   5.0000000e+000   5.0000000e+000 
  2.5827174e+000   5.0000000e+000   5.0000000e+000 
  2.5917456e+000   5.0000000e+000   5.0000000e+000 
  2.6007823e+000   5.0000000e+000   5.0000000e+000 
  2.6098236e+000   5.0000000e+000   5.0000000e+000 
  2.6188616e+000   5.0000000e+000   5.0000000e+000 
  2.6279011e+000   5.0000000e+000   5.0000000e+000 
  2.6369429e+000   5.0000000e+000   5.0000000e+000 
  2.6459762e+000   5.0000000e+000   5.0000000e+000 
  2.6550142e+000   5.0000000e+000   5.0000000e+000 
  2.6640352e+000   5.0000000e+000   5.0000000e+000 
  2.6730737e+000   5.0000000e+000   5.0000000e+000 
  2.6821120e+000   5.0000000e+000   5.0000000e+000 
  2.6911503e+000   5.0000000e+000   5.0000000e+000 
  2.7002026e+000   5.0000000e+000   5.0000000e+000 
  2.7092736e+000   5.0000000e+000   5.0000000e+000 
  2.7183308e+000   5.0000000e+000   5.0000000e+000 
  2.7255765e+000   5.0000000e+000   5.0000000e+000 
  2.7345180e+000   5.0000000e+000   5.0000000e+000 
  2.7434548e+000   5.0000000e+000   5.0000000e+000 
  2.7524988e+000   5.0000000e+000   5.0000000e+000 
  2.7615662e+000   5.0000000e+000   5.0000000e+000 
  2.7706286e+000   5.0000000e+000   5.0000000e+000 
  2.7796628e+000   5.0000000e+000   5.0000000e+000 
  2.7887312e+000   5.0000000e+000   5.0000000e+000 
  2.7977895e+000   5.0000000e+000   5.0000000e+000 
  2.8068691e+000   5.0000000e+000   5.0000000e+000 
  2.8159315e+000   5.0000000e+000   5.0000000e+000 
  2.8249928e+000   5.0000000e+000   5.0000000e+000 
  2.8340559e+000   5.0000000e+000   5.0000000e+000 
  2.8431032e+000   5.0000000e+000   5.0000000e+000 
  2.8521570e+000   5.0000000e+000   5.0000000e+000 
  2.8612057e+000   5.0000000e+000   5.0000000e+000 
  2.8702618e+000   5.0000000e+000   5.0000000e+000 
  2.8793226e+000   5.0000000e+000   5.0000000e+000 
  2.8883861e+000   5.0000000e+000   5.0000000e+000 
  2.8974538e+000   5.0000000e+000   5.0000000e+000 
  2.9065222e+000   5.0000000e+000   5.0000000e+000 
  2.9155838e+000   5.0000000e+000   5.0000000e+000 
  2.9246549e+000   5.0000000e+000   5.0000000e+000 
  2.9337119e+000   5.0000000e+000   5.0000000e+000 
  2.9427737e+000   5.0000000e+000   5.0000000e+000 
  2.9518280e+000   5.0000000e+000   5.0000000e+000 
  2.9609022e+000   5.0000000e+000   5.0000000e+000 
  2.9699588e+000   5.0000000e+000   5.0000000e+000 
  2.9789769e+000   5.0000000e+000   5.0000000e+000 
  2.9880391e+000   5.0000000e+000   5.0000000e+000 
  2.9970913e+000   5.0000000e+000   5.0000000e+000 
  3.0061533e+000   5.0000000e+000   5.0000000e+000 
  3.0152100e+000   5.0000000e+000   5.0000000e+000 
  3.0242738e+000   5.0000000e+000   5.0000000e+000 
  3.0333329e+000   5.0000000e+000   5.0000000e+000 
  3.0423813e+000   5.0000000e+000   5.0000000e+000 
  3.0514455e+000   5.0000000e+000   5.0000000e+000 
  3.0605128e+000   5.0000000e+000   5.0000000e+000 
  3.0695830e+000   5.0000000e+000   5.0000000e+000 
  3.0786583e+000   5.0000000e+000   5.0000000e+000 
  3.0877259e+000   5.0000000e+000   5.0000000e+000 
  3.0967933e+000   5.0000000e+000   5.0000000e+000 
  3.1058535e+000   5.0000000e+000   5.0000000e+000 
  3.1149212e+000   5.0000000e+000   5.0000000e+000 
  3.1239747e+000   5.0000000e+000   5.0000000e+000 
  3.1312175e+000   5.0000000e+000   5.0000000e+000 
  3.1401499e+000   5.0000000e+000   5.0000000e+000 
  3.1490877e+000   5.0000000e+000   5.0000000e+000 
  3.1581321e+000   5.0000000e+000   5.0000000e+000 
  3.1672034e+000   5.0000000e+000   5.0000000e+000 
  3.1762769e+000   5.0000000e+000   5.0000000e+000 
  3.1853584e+000   5.0000000e+000   5.0000000e+000 
  3.1944371e+000   5.0000000e+000   5.0000000e+000 
  3.2035168e+000   5.0000000e+000   5.0000000e+000 
  3.2125884e+000   5.0000000e+000   5.0000000e+000 
  3.2216409e+000   5.0000000e+000   5.0000000e+000 
  3.2306876e+000   5.0000000e+000   5.0000000e+000 
  3.2397196e+000   5.0000000e+000   5.0000000e+000 
  3.2487778e+000   5.0000000e+000   5.0000000e+000 
  3.2578355e+000   5.0000000e+000   5.0000000e+000 
  3.2668934e+000   5.0000000e+000   5.0000000e+000 
  3.2759568e+000   5.0000000e+000   5.0000000e+000 
  3.2850190e+000   5.0000000e+000   5.0000000e+000 
  3.2940642e+000   5.0000000e+000   5.0000000e+000 
  3.3031252e+000   5.0000000e+000   5.0000000e+000 
  3.3121763e+000   5.0000000e+000   5.0000000e+000 
  3.3212392e+000   5.0000000e+000   5.0000000e+000 
  3.3303163e+000   5.0000000e+000   5.0000000e+000 
  3.3393934e+000   5.0000000e+000   5.0000000e+000 
  3.3484614e+000   5.0000000e+000   5.0000000e+000 
  3.3575296e+000   5.0000000e+000   5.0000000e+000 
  3.3665847e+000   5.0000000e+000   5.0000000e+000 
  3.3756675e+000   5.0000000e+000   5.0000000e+000 
  3.3847252e+000   5.0000000e+000   5.0000000e+000 
  3.3937978e+000   5.0000000e+000   5.0000000e+000 
  3.4028879e+000   5.0000000e+000   5.0000000e+000 
  3.4119667e+000   5.0000000e+000   5.0000000e+000 
  3.4210492e+000   5.0000000e+000   5.0000000e+000 
  3.4301288e+000   5.0000000e+000   5.0000000e+000 
  3.4392081e+000   5.0000000e+000   5.0000000e+000 
  3.4482796e+000   5.0000000e+000   5.0000000e+000 
  3.4573557e+000   5.0000000e+000   5.0000000e+000 
  3.4664291e+000   5.0000000e+000   5.0000000e+000 
  3.4754981e+000   5.0000000e+000   5.0000000e+000 
  3.4845737e+000   5.0000000e+000   5.0000000e+000 
  3.4936552e+000   5.0000000e+000   5.0000000e+000 
  3.5027228e+000   5.0000000e+000   5.0000000e+000 
  3.5119422e+000   5.0000000e+000   5.0000000e+000 
  3.5215328e+000   5.0000000e+000   5.0000000e+000 
  3.5313672e+000   5.0000000e+000   5.0000000e+000 
  3.5415770e+000   5.0000000e+000   5.0000000e+000 
  3.5522564e+000   5.0000000e+000   5.0000000e+000 
  3.5633597e+000   5.0000000e+000   5.0000000e+000 
  3.5749332e+000   5.0000000e+000   5.0000000e+000 
  3.5869011e+000   5.0000000e+000   5.0000000e+000 
  3.5988902e+000   5.0000000e+000   5.0000000e+000 
  3.6096767e+000   5.0000000e+000   5.0000000e+000 
  3.6215645e+000   5.0000000e+000   5.0000000e+000 
  3.6332366e+000   5.0000000e+000   5.0000000e+000 
  3.6439091e+000   5.0000000e+000   5.0000000e+000 
  3.6556880e+000   5.0000000e+000   5.0000000e+000 
  3.6674866e+000   5.0000000e+000   5.0000000e+000 
  3.6794436e+000   5.0000000e+000   5.0000000e+000 
  3.6914625e+000   5.0000000e+000   5.0000000e+000 
  3.7032260e+000   5.0000000e+000   5.0000000e+000 
  3.7151949e+000   5.0000000e+000   5.0000000e+000 
  3.7271786e+000   5.0000000e+000   5.0000000e+000 
  3.7391258e+000   5.0000000e+000   5.0000000e+000 
  3.7512482e+000   5.0000000e+000   5.0000000e+000 
  3.7630000e+000   5.0000000e+000   5.0000000e+000 
  3.7750896e+000   5.0000000e+000   5.0000000e+000 
  3.7870701e+000   5.0000000e+000   5.0000000e+000 
  3.7991692e+000   5.0000000e+000   5.0000000e+000 
  3.8114232e+000   5.0000000e+000   5.0000000e+000 
  3.8236325e+000   5.0000000e+000   5.0000000e+000 
  3.8357234e+000   5.0000000e+000   5.0000000e+000 
  3.8478624e+000   5.0000000e+000   5.0000000e+000 
  3.8601375e+000   5.0000000e+000   5.0000000e+000 
  3.8726669e+000   5.0000000e+000   5.0000000e+000 
  3.8852119e+000   5.0000000e+000   5.0000000e+000 
  3.8979719e+000   5.0000000e+000   5.0000000e+000 
  3.9105866e+000   5.0000000e+000   5.0000000e+000 
  3.9232847e+000   5.0000000e+000   5.0000000e+000 
  3.9361474e+000   5.0000000e+000   5.0000000e+000 
  3.9491811e+000   5.0000000e+000   5.0000000e+000 
  3.9621965e+000   5.0000000e+000   5.0000000e+000 
  3.9752644e+000   5.0000000e+000   5.0000000e+000 
  3.9873537e+000   5.0000000e+000   5.0000000e+000 
  3.9984440e+000   5.0000000e+000   5.0000000e+000 
  4.0092454e+000   5.0000000e+000   5.0000000e+000 
  4.0201909e+000   5.0000000e+000   5.0000000e+000 
  4.0311432e+000   5.0000000e+000   5.0000000e+000 
  4.0422193e+000   5.0000000e+000   5.0000000e+000 
  4.0534929e+000   5.0000000e+000   5.0000000e+000 
  4.0649330e+000   5.0000000e+000   5.0000000e+000 
  4.0764318e+000   5.0000000e+000   5.0000000e+000 
  4.0880854e+000   5.0000000e+000   5.0000000e+000 
  4.0998266e+000   5.0000000e+000   5.0000000e+000 
  4.1115646e+000   5.0000000e+000   5.0000000e+000 
  4.1233139e+000   5.0000000e+000   5.0000000e+000 
  4.1348841e+000   5.0000000e+000   5.0000000e+000 
  4.1464390e+000   5.0000000e+000   5.0000000e+000 
  4.1578246e+000   5.0000000e+000   5.0000000e+000 
  4.1691584e+000   5.0000000e+000   5.0000000e+000 
  4.1803716e+000   5.0000000e+000   5.0000000e+000 
  4.1914403e+000   5.0000000e+000   5.0000000e+000 
  4.2025583e+000   5.0000000e+000   5.0000000e+000 
  4.2137955e+000   5.0000000e+000   5.0000000e+000 
  4.2250357e+000   5.0000000e+000   5.0000000e+000 
  4.2362624e+000   5.0000000e+000   5.0000000e+000 
  4.2475263e+000   5.0000000e+000   5.0000000e+000 
  4.2588475e+000   5.0000000e+000   5.0000000e+000 
  4.2702202e+000   5.0000000e+000   5.0000000e+000 
  4.2817127e+000   5.0000000e+000   5.0000000e+000 
  4.2933117e+000   5.0000000e+000   5.0000000e+000 
  4.3050729e+000   5.0000000e+000   5.0000000e+000 
  4.3169900e+000   5.0000000e+000   5.0000000e+000 
  4.3291108e+000   5.0000000e+000   5.0000000e+000 
  4.3412639e+000   5.0000000e+000   5.0000000e+000 
  4.3534449e+000   5.0000000e+000   5.0000000e+000 
  4.3656239e+000   5.0000000e+000   5.0000000e+000 
  4.3778168e+000   5.0000000e+000   5.0000000e+000 
  4.3900243e+000   5.0000000e+000   5.0000000e+000 
  4.4022792e+000   5.0000000e+000   5.0000000e+000 
  4.4145874e+000   5.0000000e+000   5.0000000e+000 
  4.4269676e+000   5.0000000e+000   5.0000000e+000 
  4.4394154e+000   5.0000000e+000   5.0000000e+000 
  4.4519565e+000   5.0000000e+000   5.0000000e+000 
  4.4645753e+000   5.0000000e+000   5.0000000e+000 
  4.4773101e+000   5.0000000e+000   5.0000000e+000 
  4.4901463e+000   5.0000000e+000   5.0000000e+000 
  4.5031333e+000   5.0000000e+000   5.0000000e+000 
  4.5162546e+000   5.0000000e+000   5.0000000e+000 
  4.5295614e+000   5.0000000e+000   5.0000000e+000 
  4.5430027e+000   5.0000000e+000   5.0000000e+000 
  4.5566384e+000   5.0000000e+000   5.0000000e+000 
  4.5704226e+000   5.0000000e+000   5.0000000e+000 
  4.5843962e+000   5.0000000e+000   5.0000000e+000 
  4.5987310e+000   5.0000000e+000   5.0000000e+000 
  4.6133486e+000   5.0000000e+000   5.0000000e+000 
  4.6281628e+000   5.0000000e+000   5.0000000e+000 
  4.6431758e+000   5.0000000e+000   5.0000000e+000 
  4.6584305e+000   5.0000000e+000   5.0000000e+000 
  4.6738898e+000   5.0000000e+000   5.0000000e+000 
  4.6895931e+000   5.0000000e+000   5.0000000e+000 
  4.7056011e+000   5.0000000e+000   5.0000000e+000 
  4.7219069e+000   5.0000000e+000   5.0000000e+000 
  4.7385444e+000   5.0000000e+000   5.0000000e+000 
  4.7554961e+000   5.0000000e+000   5.0000000e+000 
  4.7728325e+000   5.0000000e+000   5.0000000e+000 
  4.7905299e+000   5.0000000e+000   5.0000000e+000 
  4.8086353e+000   5.0000000e+000   5.0000000e+000 
  4.8272145e+000   5.0000000e+000   5.0000000e+000 
  4.8462137e+000   5.0000000e+000   5.0000000e+000 
  4.8656651e+000   5.0000000e+000   5.0000000e+000 
  4.8856126e+000   5.0000000e+000   5.0000000e+000 
  4.9059724e+000   5.0000000e+000   5.0000000e+000 
  4.9267770e+000   5.0000000e+000   5.0000000e+000 
  4.9480268e+000   5.0000000e+000   5.0000000e+000 
  4.9697158e+000   5.0000000e+000   5.0000000e+000 
  4.9909078e+000   5.0000000e+000   5.0000000e+000 
  5.0117020e+000   5.0000000e+000   5.0000000e+000 
  5.0323996e+000   5.0000000e+000   5.0000000e+000 
  5.0502141e+000   5.0000000e+000   5.0000000e+000 
  5.0677837e+000   5.0000000e+000   5.0000000e+000 
  5.0854917e+000   5.0000000e+000   5.0000000e+000 
  5.1035024e+000   5.0000000e+000   5.0000000e+000 
  5.1217384e+000   5.0000000e+000   5.0000000e+000 
  5.1388426e+000   5.0000000e+000   5.0000000e+000 
  5.1564655e+000   5.0000000e+000   5.0000000e+000 
  5.1747197e+000   5.0000000e+000   5.0000000e+000 
  5.1921502e+000   5.0000000e+000   5.0000000e+000 
  5.2102029e+000   5.0000000e+000   5.0000000e+000 
  5.2289057e+000   5.0000000e+000   5.0000000e+000 
  5.2465977e+000   5.0000000e+000   5.0000000e+000 
  5.2649858e+000   5.0000000e+000   5.0000000e+000 
  5.2842894e+000   5.0000000e+000   5.0000000e+000 
  5.3030672e+000   5.0000000e+000   5.0000000e+000 
  5.3227291e+000   5.0000000e+000   5.0000000e+000 
  5.3418221e+000   5.0000000e+000   5.0000000e+000 
  5.3617941e+000   5.0000000e+000   5.0000000e+000 
  5.3811779e+000   5.0000000e+000   5.0000000e+000 
  5.4015704e+000   5.0000000e+000   5.0000000e+000 
  5.4190695e+000   5.0000000e+000   5.0000000e+000 
  5.4365739e+000   5.0000000e+000   5.0000000e+000 
  5.4547598e+000   5.0000000e+000   5.0000000e+000 
  5.4726108e+000   5.0000000e+000   5.0000000e+000 
  5.4914629e+000   5.0000000e+000   5.0000000e+000 
  5.5103464e+000   5.0000000e+000   5.0000000e+000 
  5.5304881e+000   5.0000000e+000   5.0000000e+000 
  5.5507466e+000   5.0000000e+000   5.0000000e+000 
  5.5710013e+000   5.0000000e+000   5.0000000e+000 
  5.5914311e+000   5.0000000e+000   5.0000000e+000 
  5.6134598e+000   5.0000000e+000   5.0000000e+000 
  5.6360994e+000   5.0000000e+000   5.0000000e+000 
  5.6590922e+000   5.0000000e+000   5.0000000e+000 
  5.6828627e+000   5.0000000e+000   5.0000000e+000 
  5.7072965e+000   5.0000000e+000   5.0000000e+000 
  5.7325613e+000   5.0000000e+000   5.0000000e+000 
  5.7588072e+000   5.0000000e+000   5.0000000e+000 
  5.7861638e+000   5.0000000e+000   5.0000000e+000 
  5.8146322e+000   5.0000000e+000   5.0000000e+000 
  5.8433769e+000   5.0000000e+000   5.0000000e+000 
  5.8663726e+000   5.0000000e+000   5.0000000e+000 
  5.8951172e+000   5.0000000e+000   5.0000000e+000 
  5.9246291e+000   5.0000000e+000   5.0000000e+000 
  5.9482387e+000   5.0000000e+000   5.0000000e+000 
  5.9777506e+000   5.0000000e+000   5.0000000e+000 
  6.0081469e+000   5.0000000e+000   5.0000000e+000 
  6.0383686e+000   5.0000000e+000   5.0000000e+000 
  6.0684346e+000   5.0000000e+000   5.0000000e+000 
  6.0924874e+000   5.0000000e+000   5.0000000e+000 
  6.1223854e+000   5.0000000e+000   5.0000000e+000 
  6.1520340e+000   5.0000000e+000   5.0000000e+000 
  6.1817645e+000   5.0000000e+000   5.0000000e+000 
  6.2055488e+000   5.0000000e+000   5.0000000e+000 
  6.2352792e+000   5.0000000e+000   5.0000000e+000 
  6.2657444e+000   5.0000000e+000   5.0000000e+000 
  6.2964608e+000   5.0000000e+000   5.0000000e+000 
  6.3210338e+000   5.0000000e+000   5.0000000e+000 
  6.3517502e+000   5.0000000e+000   5.0000000e+000 
  6.3826599e+000   5.0000000e+000   5.0000000e+000 
  6.4073876e+000   5.0000000e+000   5.0000000e+000 
  6.4381001e+000   5.0000000e+000   5.0000000e+000 
  6.4626701e+000   5.0000000e+000   5.0000000e+000 
  6.4933825e+000   5.0000000e+000   5.0000000e+000 
  6.5243367e+000   5.0000000e+000   5.0000000e+000 
  6.5491000e+000   5.0000000e+000   5.0000000e+000 
  6.5800541e+000   5.0000000e+000   5.0000000e+000 
  6.6124033e+000   5.0000000e+000   5.0000000e+000 
  6.6454964e+000   5.0000000e+000   5.0000000e+000 
  6.6719708e+000   5.0000000e+000   5.0000000e+000 
  6.7050639e+000   5.0000000e+000   5.0000000e+000 
  6.7397753e+000   5.0000000e+000   5.0000000e+000 
  6.7675444e+000   5.0000000e+000   5.0000000e+000 
  6.8020622e+000   5.0000000e+000   5.0000000e+000 
  6.8367021e+000   5.0000000e+000   5.0000000e+000 
  6.8714776e+000   5.0000000e+000   5.0000000e+000 
  6.9061734e+000   5.0000000e+000   5.0000000e+000 
  6.9339301e+000   5.0000000e+000   5.0000000e+000 
  6.9686259e+000   5.0000000e+000   5.0000000e+000 
  6.9963826e+000   5.0000000e+000   5.0000000e+000 
  7.0310784e+000   5.0000000e+000   5.0000000e+000 
  7.0663970e+000   5.0000000e+000   5.0000000e+000 
  7.0946519e+000   5.0000000e+000   5.0000000e+000 
  7.1172558e+000   5.0000000e+000   5.0000000e+000 
  7.1455107e+000   5.0000000e+000   5.0000000e+000 
  7.1808293e+000   5.0000000e+000   5.0000000e+000 
  7.2168016e+000   5.0000000e+000   5.0000000e+000 
  7.2455795e+000   5.0000000e+000   5.0000000e+000 
  7.2815519e+000   5.0000000e+000   5.0000000e+000 
  7.3103298e+000   5.0000000e+000   5.0000000e+000 
  7.3463022e+000   5.0000000e+000   5.0000000e+000 
  7.3750801e+000   5.0000000e+000   5.0000000e+000 
  7.3981024e+000   5.0000000e+000   5.0000000e+000 
  7.4268803e+000   5.0000000e+000   5.0000000e+000 
  7.4628526e+000   5.0000000e+000   5.0000000e+000 
  7.4916305e+000   5.0000000e+000   5.0000000e+000 
  7.5146529e+000   5.0000000e+000   5.0000000e+000 
  7.5434308e+000   5.0000000e+000   5.0000000e+000 
  7.5664531e+000   5.0000000e+000   5.0000000e+000 
  7.5952310e+000   5.0000000e+000   5.0000000e+000 
  7.6312033e+000   5.0000000e+000   5.0000000e+000 
  7.6599812e+000   5.0000000e+000   5.0000000e+000 
  7.6830035e+000   5.0000000e+000   5.0000000e+000 
  7.7117814e+000   5.0000000e+000   5.0000000e+000 
  7.7477538e+000   5.0000000e+000   5.0000000e+000 
  7.7765317e+000   5.0000000e+000   5.0000000e+000 
  7.8125041e+000   5.0000000e+000   5.0000000e+000 
  7.8412820e+000   5.0000000e+000   5.0000000e+000 
  7.8643043e+000   5.0000000e+000   5.0000000e+000 
  7.8930822e+000   5.0000000e+000   5.0000000e+000 
  7.9290545e+000   5.0000000e+000   5.0000000e+000 
  7.9710955e+000   5.0000000e+000   5.0000000e+000 
  8.0047283e+000   5.0000000e+000   5.0000000e+000 
  8.0316346e+000   5.0000000e+000   5.0000000e+000 
  8.0652674e+000   5.0000000e+000   5.0000000e+000 
  8.0921736e+000   5.0000000e+000   5.0000000e+000 
  8.1258064e+000   5.0000000e+000   5.0000000e+000 
  8.1678474e+000   5.0000000e+000   5.0000000e+000 
  8.2014802e+000   5.0000000e+000   5.0000000e+000 
  8.2283864e+000   5.0000000e+000   5.0000000e+000 
  8.2499114e+000   5.0000000e+000   5.0000000e+000 
  8.2768177e+000   5.0000000e+000   5.0000000e+000 
  8.3104504e+000   5.0000000e+000   5.0000000e+000 
  8.3524914e+000   5.0000000e+000   5.0000000e+000 
  8.3861242e+000   5.0000000e+000   5.0000000e+000 
  8.4281652e+000   5.0000000e+000   5.0000000e+000 
  8.4743733e+000   5.0000000e+000   5.0000000e+000 
  8.5208581e+000   5.0000000e+000   5.0000000e+000 
  8.5673555e+000   5.0000000e+000   5.0000000e+000 
  8.6138296e+000   5.0000000e+000   5.0000000e+000 
  8.6603506e+000   5.0000000e+000   5.0000000e+000 
  8.7068498e+000   5.0000000e+000   5.0000000e+000 
  8.7532944e+000   5.0000000e+000   5.0000000e+000 
  8.7997409e+000   5.0000000e+000   5.0000000e+000 
  8.8461905e+000   5.0000000e+000   5.0000000e+000 
  8.8926263e+000   5.0000000e+000   5.0000000e+000 
  8.9390577e+000   5.0000000e+000   5.0000000e+000 
  8.9854630e+000   5.0000000e+000   5.0000000e+000 
  9.0318555e+000   5.0000000e+000   5.0000000e+000 
  9.0782550e+000   5.0000000e+000   5.0000000e+000 
  9.1246477e+000   5.0000000e+000   5.0000000e+000 
  9.1710372e+000   5.0000000e+000   5.0000000e+000 
  9.2174113e+000   5.0000000e+000   5.0000000e+000 
  9.2637897e+000   5.0000000e+000   5.0000000e+000 
  9.3101776e+000   5.0000000e+000   5.0000000e+000 
  9.3565908e+000   5.0000000e+000   5.0000000e+000 
  9.3958093e+000   5.0000000e+000   5.0000000e+000 
  9.4421810e+000   5.0000000e+000   5.0000000e+000 
  9.4885645e+000   5.0000000e+000   5.0000000e+000 
  9.5349440e+000   5.0000000e+000   5.0000000e+000 
  9.5813316e+000   5.0000000e+000   5.0000000e+000 
  9.6277452e+000   5.0000000e+000   5.0000000e+000 
  9.6741902e+000   5.0000000e+000   5.0000000e+000 
  9.7206788e+000   5.0000000e+000   5.0000000e+000 
  9.7672085e+000   5.0000000e+000   5.0000000e+000 
  9.8138025e+000   5.0000000e+000   5.0000000e+000 
  9.8604575e+000   5.0000000e+000   5.0000000e+000 
  9.9071938e+000   5.0000000e+000   5.0000000e+000 
  9.9540010e+000   5.0000000e+000   5.0000000e+000 
  1.0000939e+001   5.0000000e+000   5.0000000e+000 
  1.0047962e+001   5.0000000e+000   5.0000000e+000 
  1.0095070e+001   5.0000000e+000   5.0000000e+000 
  1.0142308e+001   5.0000000e+000   5.0000000e+000 
  1.0189657e+001   5.0000000e+000   5.0000000e+000 
  1.0236678e+001   5.0000000e+000   5.0000000e+000 
  1.0284321e+001   5.0000000e+000   5.0000000e+000 
  1.0322434e+001   5.0000000e+000   5.0000000e+000 
  1.0370077e+001   5.0000000e+000   5.0000000e+000 
  1.0418044e+001   5.0000000e+000   5.0000000e+000 
  1.0462614e+001   5.0000000e+000   5.0000000e+000 
  1.0510852e+001   5.0000000e+000   5.0000000e+000 
  1.0559224e+001   5.0000000e+000   5.0000000e+000 
  1.0607738e+001   5.0000000e+000   5.0000000e+000 
  1.0656391e+001   5.0000000e+000   5.0000000e+000 
  1.0705227e+001   5.0000000e+000   5.0000000e+000 
  1.0753599e+001   5.0000000e+000   5.0000000e+000 
  1.0801502e+001   5.0000000e+000   5.0000000e+000 
  1.0850105e+001   5.0000000e+000   5.0000000e+000 
  1.0898373e+001   5.0000000e+000   5.0000000e+000 
  1.0947321e+001   5.0000000e+000   5.0000000e+000 
  1.0996301e+001   5.0000000e+000   5.0000000e+000 
  1.1044803e+001   5.0000000e+000   5.0000000e+000 
  1.1093207e+001   5.0000000e+000   5.0000000e+000 
  1.1142281e+001   5.0000000e+000   5.0000000e+000 
  1.1191409e+001   5.0000000e+000   5.0000000e+000 
  1.1240613e+001   5.0000000e+000   5.0000000e+000 
  1.1288706e+001   5.0000000e+000   5.0000000e+000 
  1.1337113e+001   5.0000000e+000   5.0000000e+000 
  1.1385946e+001   5.0000000e+000   5.0000000e+000 
  1.1434865e+001   5.0000000e+000   5.0000000e+000 
  1.1484006e+001   5.0000000e+000   5.0000000e+000 
  1.1532606e+001   5.0000000e+000   5.0000000e+000 
  1.1582302e+001   5.0000000e+000   5.0000000e+000 
  1.1630122e+001   5.0000000e+000   5.0000000e+000 
  1.1678986e+001   5.0000000e+000   5.0000000e+000 
  1.1727176e+001   5.0000000e+000   5.0000000e+000 
  1.1775828e+001   5.0000000e+000   5.0000000e+000 
  1.1824941e+001   5.0000000e+000   5.0000000e+000 
  1.1873890e+001   5.0000000e+000   5.0000000e+000 
  1.1922919e+001   5.0000000e+000   5.0000000e+000 
  1.1971313e+001   5.0000000e+000   5.0000000e+000 
  1.2020383e+001   5.0000000e+000   5.0000000e+000 
  1.2069415e+001   5.0000000e+000   5.0000000e+000 
  1.2118504e+001   5.0000000e+000   5.0000000e+000 
  1.2167628e+001   5.0000000e+000   5.0000000e+000 
  1.2216765e+001   5.0000000e+000   5.0000000e+000 
  1.2265949e+001   5.0000000e+000   5.0000000e+000 
  1.2315172e+001   5.0000000e+000   5.0000000e+000 
  1.2364434e+001   5.0000000e+000   5.0000000e+000 
  1.2413506e+001   5.0000000e+000   5.0000000e+000 
  1.2462544e+001   5.0000000e+000   5.0000000e+000 
  1.2511960e+001   5.0000000e+000   5.0000000e+000 
  1.2559505e+001   5.0000000e+000   5.0000000e+000 
  1.2608573e+001   5.0000000e+000   5.0000000e+000 
  1.2657612e+001   5.0000000e+000   5.0000000e+000 
  1.2706674e+001   5.0000000e+000   5.0000000e+000 
  1.2756092e+001   5.0000000e+000   5.0000000e+000 
  1.2805660e+001   5.0000000e+000   5.0000000e+000 
  1.2854385e+001   5.0000000e+000   5.0000000e+000 
  1.2903605e+001   5.0000000e+000   5.0000000e+000 
  1.2953081e+001   5.0000000e+000   5.0000000e+000 
  1.3002381e+001   5.0000000e+000   5.0000000e+000 
  1.3051476e+001   5.0000000e+000   5.0000000e+000 
  1.3100113e+001   5.0000000e+000   5.0000000e+000 
  1.3149484e+001   5.0000000e+000   5.0000000e+000 
  1.3198508e+001   5.0000000e+000   5.0000000e+000 
  1.3247735e+001   5.0000000e+000   5.0000000e+000 
  1.3296910e+001   5.0000000e+000   5.0000000e+000 
  1.3346118e+001   5.0000000e+000   5.0000000e+000 
  1.3395303e+001   5.0000000e+000   5.0000000e+000 
  1.3444476e+001   5.0000000e+000   5.0000000e+000 
  1.3493675e+001   5.0000000e+000   5.0000000e+000 
  1.3542898e+001   5.0000000e+000   5.0000000e+000 
  1.3592131e+001   5.0000000e+000   5.0000000e+000 
  1.3641358e+001   5.0000000e+000   5.0000000e+000 
  1.3690578e+001   5.0000000e+000   5.0000000e+000 
  1.3739794e+001   5.0000000e+000   5.0000000e+000 
  1.3789005e+001   5.0000000e+000   5.0000000e+000 
  1.3838218e+001   5.0000000e+000   5.0000000e+000 
  1.3887435e+001   5.0000000e+000   5.0000000e+000 
  1.3936653e+001   5.0000000e+000   5.0000000e+000 
  1.3985871e+001   5.0000000e+000   5.0000000e+000 
  1.4035096e+001   5.0000000e+000   5.0000000e+000 
  1.4084322e+001   5.0000000e+000   5.0000000e+000 
  1.4133554e+001   5.0000000e+000   5.0000000e+000 
  1.4182788e+001   5.0000000e+000   5.0000000e+000 
  1.4232032e+001   5.0000000e+000   5.0000000e+000 
  1.4281285e+001   5.0000000e+000   5.0000000e+000 
  1.4330545e+001   5.0000000e+000   5.0000000e+000 
  1.4379521e+001   5.0000000e+000   5.0000000e+000 
  1.4428799e+001   5.0000000e+000   5.0000000e+000 
  1.4478092e+001   5.0000000e+000   5.0000000e+000 
  1.4527385e+001   5.0000000e+000   5.0000000e+000 
  1.4576696e+001   5.0000000e+000   5.0000000e+000 
  1.4626015e+001   5.0000000e+000   5.0000000e+000 
  1.4675346e+001   5.0000000e+000   5.0000000e+000 
  1.4724689e+001   5.0000000e+000   5.0000000e+000 
  1.4774033e+001   5.0000000e+000   5.0000000e+000 
  1.4823385e+001   5.0000000e+000   5.0000000e+000 
  1.4872748e+001   5.0000000e+000   5.0000000e+000 
  1.4922120e+001   5.0000000e+000   5.0000000e+000 
  1.4971495e+001   5.0000000e+000   5.0000000e+000 
  1.5020894e+001   5.0000000e+000   5.0000000e+000 
  1.5070285e+001   5.0000000e+000   5.0000000e+000 
  1.5119696e+001   5.0000000e+000   5.0000000e+000 
  1.5159225e+001   5.0000000e+000   5.0000000e+000 
  1.5208629e+001   5.0000000e+000   5.0000000e+000 
  1.5248152e+001   5.0000000e+000   5.0000000e+000 
  1.5297557e+001   5.0000000e+000   5.0000000e+000 
  1.5337080e+001   5.0000000e+000   5.0000000e+000 
  1.5386484e+001   5.0000000e+000   5.0000000e+000 
  1.5426008e+001   5.0000000e+000   5.0000000e+000 
  1.5475412e+001   5.0000000e+000   5.0000000e+000 
  1.5514935e+001   5.0000000e+000   5.0000000e+000 
  1.5564340e+001   5.0000000e+000   5.0000000e+000 
  1.5603863e+001   5.0000000e+000   5.0000000e+000 
  1.5653267e+001   5.0000000e+000   5.0000000e+000 
  1.5702820e+001   5.0000000e+000   5.0000000e+000 
  1.5752379e+001   5.0000000e+000   5.0000000e+000 
  1.5801954e+001   5.0000000e+000   5.0000000e+000 
  1.5851505e+001   5.0000000e+000   5.0000000e+000 
  1.5901088e+001   5.0000000e+000   5.0000000e+000 
  1.5950681e+001   5.0000000e+000   5.0000000e+000 
  1.6000279e+001   5.0000000e+000   5.0000000e+000 
  1.6049891e+001   5.0000000e+000   5.0000000e+000 
  1.6099509e+001   5.0000000e+000   5.0000000e+000 
  1.6149125e+001   5.0000000e+000   5.0000000e+000 
  1.6198742e+001   5.0000000e+000   5.0000000e+000 
  1.6248366e+001   5.0000000e+000   5.0000000e+000 
  1.6297999e+001   5.0000000e+000   5.0000000e+000 
  1.6347631e+001   5.0000000e+000   5.0000000e+000 
  1.6397276e+001   5.0000000e+000   5.0000000e+000 
  1.6446929e+001   5.0000000e+000   5.0000000e+000 
  1.6496596e+001   5.0000000e+000   5.0000000e+000 
  1.6546268e+001   5.0000000e+000   5.0000000e+000 
  1.6595949e+001   5.0000000e+000   5.0000000e+000 
  1.6645636e+001   5.0000000e+000   5.0000000e+000 
  1.6695337e+001   5.0000000e+000   5.0000000e+000 
  1.6745042e+001   5.0000000e+000   5.0000000e+000 
  1.6794749e+001   5.0000000e+000   5.0000000e+000 
  1.6844452e+001   5.0000000e+000   5.0000000e+000 
  1.6894170e+001   5.0000000e+000   5.0000000e+000 
  1.6943889e+001   5.0000000e+000   5.0000000e+000 
  1.6993620e+001   5.0000000e+000   5.0000000e+000 
  1.7043364e+001   5.0000000e+000   5.0000000e+000 
  1.7093119e+001   5.0000000e+000   5.0000000e+000 
  1.7142863e+001   5.0000000e+000   5.0000000e+000 
  1.7192622e+001   5.0000000e+000   5.0000000e+000 
  1.7242399e+001   5.0000000e+000   5.0000000e+000 
  1.7292172e+001   5.0000000e+000   5.0000000e+000 
  1.7341963e+001   5.0000000e+000   5.0000000e+000 
  1.7391765e+001   5.0000000e+000   5.0000000e+000 
  1.7441559e+001   5.0000000e+000   5.0000000e+000 
  1.7491363e+001   5.0000000e+000   5.0000000e+000 
  1.7541174e+001   5.0000000e+000   5.0000000e+000 
  1.7591000e+001   5.0000000e+000   5.0000000e+000 
  1.7640840e+001   5.0000000e+000   5.0000000e+000 
  1.7690693e+001   5.0000000e+000   5.0000000e+000 
  1.7740547e+001   5.0000000e+000   5.0000000e+000 
  1.7790405e+001   5.0000000e+000   5.0000000e+000 
  1.7840266e+001   5.0000000e+000   5.0000000e+000 
  1.7890136e+001   5.0000000e+000   5.0000000e+000 
  1.7940017e+001   5.0000000e+000   5.0000000e+000 
  1.7989896e+001   5.0000000e+000   5.0000000e+000 
  1.8039775e+001   5.0000000e+000   5.0000000e+000 
  1.8089684e+001   5.0000000e+000   5.0000000e+000 
  1.8139606e+001   5.0000000e+000   5.0000000e+000 
  1.8189538e+001   5.0000000e+000   5.0000000e+000 
  1.8239463e+001   5.0000000e+000   5.0000000e+000 
  1.8289405e+001   5.0000000e+000   5.0000000e+000 
  1.8339349e+001   5.0000000e+000   5.0000000e+000 
  1.8389312e+001   5.0000000e+000   5.0000000e+000 
  1.8439272e+001   5.0000000e+000   5.0000000e+000 
  1.8489256e+001   5.0000000e+000   5.0000000e+000 
  1.8539239e+001   5.0000000e+000   5.0000000e+000 
  1.8589230e+001   5.0000000e+000   5.0000000e+000 
  1.8639229e+001   5.0000000e+000   5.0000000e+000 
  1.8689231e+001   5.0000000e+000   5.0000000e+000 
  1.8739243e+001   5.0000000e+000   5.0000000e+000 
  1.8789265e+001   5.0000000e+000   5.0000000e+000 
  1.8839316e+001   5.0000000e+000   5.0000000e+000 
  1.8889374e+001   5.0000000e+000   5.0000000e+000 
  1.8939441e+001   5.0000000e+000   5.0000000e+000 
  1.8989487e+001   5.0000000e+000   5.0000000e+000 
  1.9039553e+001   5.0000000e+000   5.0000000e+000 
  1.9089637e+001   5.0000000e+000   5.0000000e+000 
  1.9139718e+001   5.0000000e+000   5.0000000e+000 
  1.9189825e+001   5.0000000e+000   5.0000000e+000 
  1.9239925e+001   5.0000000e+000   5.0000000e+000 
  1.9290052e+001   5.0000000e+000   5.0000000e+000 
  1.9340163e+001   5.0000000e+000   5.0000000e+000 
  1.9390286e+001   5.0000000e+000   5.0000000e+000 
  1.9440430e+001   5.0000000e+000   5.0000000e+000 
  1.9490575e+001   5.0000000e+000   5.0000000e+000 
  1.9540724e+001   5.0000000e+000   5.0000000e+000 
  1.9590880e+001   5.0000000e+000   5.0000000e+000 
  1.9637598e+001   5.0000000e+000   5.0000000e+000 
  1.9684366e+001   5.0000000e+000   5.0000000e+000 
  1.9731194e+001   5.0000000e+000   5.0000000e+000 
  1.9778057e+001   5.0000000e+000   5.0000000e+000 
  1.9824966e+001   5.0000000e+000   5.0000000e+000 
  1.9871899e+001   5.0000000e+000   5.0000000e+000 
  1.9918857e+001   5.0000000e+000   5.0000000e+000 
  1.9965862e+001   5.0000000e+000   5.0000000e+000 
  2.0003466e+001   5.0000000e+000   5.0000000e+000 
  2.0050471e+001   5.0000000e+000   5.0000000e+000 
  2.0097577e+001   5.0000000e+000   5.0000000e+000 
  2.0144705e+001   5.0000000e+000   5.0000000e+000 
  2.0182407e+001   5.0000000e+000   5.0000000e+000 
  2.0229535e+001   5.0000000e+000   5.0000000e+000 
  2.0267237e+001   5.0000000e+000   5.0000000e+000 
  2.0314365e+001   5.0000000e+000   5.0000000e+000 
  2.0361663e+001   5.0000000e+000   5.0000000e+000 
  2.0399502e+001   5.0000000e+000   5.0000000e+000 
  2.0446800e+001   5.0000000e+000   5.0000000e+000 
  2.0484639e+001   5.0000000e+000   5.0000000e+000 
  2.0531937e+001   5.0000000e+000   5.0000000e+000 
  2.0569776e+001   5.0000000e+000   5.0000000e+000 
  2.0617074e+001   5.0000000e+000   5.0000000e+000 
  2.0635993e+001   5.0000000e+000   5.0000000e+000 
  2.0659642e+001   5.0000000e+000   5.0000000e+000 
  2.0689204e+001   5.0000000e+000   5.0000000e+000 
  2.0726156e+001   5.0000000e+000   5.0000000e+000 
  2.0772345e+001   5.0000000e+000   5.0000000e+000 
  2.0820592e+001   5.0000000e+000   5.0000000e+000 
  2.0868874e+001   5.0000000e+000   5.0000000e+000 
  2.0917191e+001   5.0000000e+000   5.0000000e+000 
  2.0965545e+001   5.0000000e+000   5.0000000e+000 
  2.1013916e+001   5.0000000e+000   5.0000000e+000 
  2.1062309e+001   5.0000000e+000   5.0000000e+000 
  2.1110740e+001   5.0000000e+000   5.0000000e+000 
  2.1159203e+001   5.0000000e+000   5.0000000e+000 
  2.1207696e+001   5.0000000e+000   5.0000000e+000 
  2.1256215e+001   5.0000000e+000   5.0000000e+000 
  2.1304757e+001   5.0000000e+000   5.0000000e+000 
  2.1353323e+001   5.0000000e+000   5.0000000e+000 
  2.1403821e+001   5.0000000e+000   5.0000000e+000 
  2.1454342e+001   5.0000000e+000   5.0000000e+000 
  2.1504870e+001   5.0000000e+000   5.0000000e+000 
  2.1555407e+001   5.0000000e+000   5.0000000e+000 
  2.1595836e+001   5.0000000e+000   5.0000000e+000 
  2.1646373e+001   5.0000000e+000   5.0000000e+000 
  2.1696953e+001   5.0000000e+000   5.0000000e+000 
  2.1747542e+001   5.0000000e+000   5.0000000e+000 
  2.1798142e+001   5.0000000e+000   5.0000000e+000 
  2.1818383e+001   5.0000000e+000   5.0000000e+000 
  2.1843683e+001   5.0000000e+000   5.0000000e+000 
  2.1875308e+001   5.0000000e+000   5.0000000e+000 
  2.1914840e+001   5.0000000e+000   5.0000000e+000 
  2.1964255e+001   5.0000000e+000   5.0000000e+000 
  2.2014895e+001   5.0000000e+000   5.0000000e+000 
  2.2065574e+001   5.0000000e+000   5.0000000e+000 
  2.2116250e+001   5.0000000e+000   5.0000000e+000 
  2.2166937e+001   5.0000000e+000   5.0000000e+000 
  2.2217631e+001   5.0000000e+000   5.0000000e+000 
  2.2268340e+001   5.0000000e+000   5.0000000e+000 
  2.2319060e+001   5.0000000e+000   5.0000000e+000 
  2.2369783e+001   5.0000000e+000   5.0000000e+000 
  2.2420517e+001   5.0000000e+000   5.0000000e+000 
  2.2471274e+001   5.0000000e+000   5.0000000e+000 
  2.2522046e+001   5.0000000e+000   5.0000000e+000 
  2.2572837e+001   5.0000000e+000   5.0000000e+000 
  2.2623632e+001   5.0000000e+000   5.0000000e+000 
  2.2674437e+001   5.0000000e+000   5.0000000e+000 
  2.2725247e+001   5.0000000e+000   5.0000000e+000 
  2.2776068e+001   5.0000000e+000   5.0000000e+000 
  2.2826897e+001   5.0000000e+000   5.0000000e+000 
  2.2877731e+001   5.0000000e+000   5.0000000e+000 
  2.2928587e+001   5.0000000e+000   5.0000000e+000 
  2.2979455e+001   5.0000000e+000   5.0000000e+000 
  2.3030343e+001   5.0000000e+000   5.0000000e+000 
  2.3071054e+001   5.0000000e+000   5.0000000e+000 
  2.3121942e+001   5.0000000e+000   5.0000000e+000 
  2.3162653e+001   5.0000000e+000   5.0000000e+000 
  2.3213541e+001   5.0000000e+000   5.0000000e+000 
  2.3264493e+001   5.0000000e+000   5.0000000e+000 
  2.3315446e+001   5.0000000e+000   5.0000000e+000 
  2.3366410e+001   5.0000000e+000   5.0000000e+000 
  2.3417380e+001   5.0000000e+000   5.0000000e+000 
  2.3468361e+001   5.0000000e+000   5.0000000e+000 
  2.3519356e+001   5.0000000e+000   5.0000000e+000 
  2.3570359e+001   5.0000000e+000   5.0000000e+000 
  2.3621379e+001   5.0000000e+000   5.0000000e+000 
  2.3672407e+001   5.0000000e+000   5.0000000e+000 
  2.3723444e+001   5.0000000e+000   5.0000000e+000 
  2.3774501e+001   5.0000000e+000   5.0000000e+000 
  2.3825578e+001   5.0000000e+000   5.0000000e+000 
  2.3876659e+001   5.0000000e+000   5.0000000e+000 
  2.3927763e+001   5.0000000e+000   5.0000000e+000 
  2.3978881e+001   5.0000000e+000   5.0000000e+000 
  2.4030005e+001   5.0000000e+000   5.0000000e+000 
  2.4081139e+001   5.0000000e+000   5.0000000e+000 
  2.4132289e+001   5.0000000e+000   5.0000000e+000 
  2.4183453e+001   5.0000000e+000   5.0000000e+000 
  2.4234624e+001   5.0000000e+000   5.0000000e+000 
  2.4285811e+001   5.0000000e+000   5.0000000e+000 
  2.4336999e+001   5.0000000e+000   5.0000000e+000 
  2.4388202e+001   5.0000000e+000   5.0000000e+000 
  2.4439412e+001   5.0000000e+000   5.0000000e+000 
  2.4490629e+001   5.0000000e+000   5.0000000e+000 
  2.4541849e+001   5.0000000e+000   5.0000000e+000 
  2.4593090e+001   5.0000000e+000   5.0000000e+000 
  2.4644328e+001   5.0000000e+000   5.0000000e+000 
  2.4695566e+001   5.0000000e+000   5.0000000e+000 
  2.4746821e+001   5.0000000e+000   5.0000000e+000 
  2.4798079e+001   5.0000000e+000   5.0000000e+000 
  2.4849356e+001   5.0000000e+000   5.0000000e+000 
  2.4900645e+001   5.0000000e+000   5.0000000e+000 
  2.4951954e+001   5.0000000e+000   5.0000000e+000 
  2.5003281e+001   5.0000000e+000   5.0000000e+000 
  2.5054604e+001   5.0000000e+000   5.0000000e+000 
  2.5105940e+001   5.0000000e+000   5.0000000e+000 
  2.5157290e+001   5.0000000e+000   5.0000000e+000 
  2.5208659e+001   5.0000000e+000   5.0000000e+000 
  2.5260045e+001   5.0000000e+000   5.0000000e+000 
  2.5311440e+001   5.0000000e+000   5.0000000e+000 
  2.5362851e+001   5.0000000e+000   5.0000000e+000 
  2.5414279e+001   5.0000000e+000   5.0000000e+000 
  2.5465718e+001   5.0000000e+000   5.0000000e+000 
  2.5517169e+001   5.0000000e+000   5.0000000e+000 
  2.5568636e+001   5.0000000e+000   5.0000000e+000 
  2.5620122e+001   5.0000000e+000   5.0000000e+000 
  2.5671629e+001   5.0000000e+000   5.0000000e+000 
  2.5723148e+001   5.0000000e+000   5.0000000e+000 
  2.5774680e+001   5.0000000e+000   5.0000000e+000 
  2.5826231e+001   5.0000000e+000   5.0000000e+000 
  2.5877798e+001   5.0000000e+000   5.0000000e+000 
  2.5929385e+001   5.0000000e+000   5.0000000e+000 
  2.5980996e+001   5.0000000e+000   5.0000000e+000 
  2.6032631e+001   5.0000000e+000   5.0000000e+000 
  2.6084281e+001   5.0000000e+000   5.0000000e+000 
  2.6135949e+001   5.0000000e+000   5.0000000e+000 
  2.6187633e+001   5.0000000e+000   5.0000000e+000 
  2.6239345e+001   5.0000000e+000   5.0000000e+000 
  2.6291080e+001   5.0000000e+000   5.0000000e+000 
  2.6342843e+001   5.0000000e+000   5.0000000e+000 
  2.6394691e+001   5.0000000e+000   5.0000000e+000 
  2.6446579e+001   5.0000000e+000   5.0000000e+000 
  2.6498465e+001   5.0000000e+000   5.0000000e+000 
  2.6550368e+001   5.0000000e+000   5.0000000e+000 
  2.6602290e+001   5.0000000e+000   5.0000000e+000 
  2.6654227e+001   5.0000000e+000   5.0000000e+000 
  2.6706190e+001   5.0000000e+000   5.0000000e+000 
  2.6758179e+001   5.0000000e+000   5.0000000e+000 
  2.6810199e+001   5.0000000e+000   5.0000000e+000 
  2.6862249e+001   5.0000000e+000   5.0000000e+000 
  2.6914394e+001   5.0000000e+000   5.0000000e+000 
  2.6966542e+001   5.0000000e+000   5.0000000e+000 
  2.7018685e+001   5.0000000e+000   5.0000000e+000 
  2.7070824e+001   5.0000000e+000   5.0000000e+000 
  2.7122960e+001   5.0000000e+000   5.0000000e+000 
  2.7175092e+001   5.0000000e+000   5.0000000e+000 
  2.7227220e+001   5.0000000e+000   5.0000000e+000 
  2.7279345e+001   5.0000000e+000   5.0000000e+000 
  2.7331468e+001   5.0000000e+000   5.0000000e+000 
  2.7383583e+001   5.0000000e+000   5.0000000e+000 
  2.7435695e+001   5.0000000e+000   5.0000000e+000 
  2.7487803e+001   5.0000000e+000   5.0000000e+000 
  2.7539912e+001   5.0000000e+000   5.0000000e+000 
  2.7592015e+001   5.0000000e+000   5.0000000e+000 
  2.7644120e+001   5.0000000e+000   5.0000000e+000 
  2.7696220e+001   5.0000000e+000   5.0000000e+000 
  2.7748326e+001   5.0000000e+000   5.0000000e+000 
  2.7800428e+001   5.0000000e+000   5.0000000e+000 
  2.7852534e+001   5.0000000e+000   5.0000000e+000 
  2.7904633e+001   5.0000000e+000   5.0000000e+000 
  2.7956741e+001   5.0000000e+000   5.0000000e+000 
  2.8008846e+001   5.0000000e+000   5.0000000e+000 
  2.8060953e+001   5.0000000e+000   5.0000000e+000 
  2.8113062e+001   5.0000000e+000   5.0000000e+000 
  2.8165176e+001   5.0000000e+000   5.0000000e+000 
  2.8217295e+001   5.0000000e+000   5.0000000e+000 
  2.8269423e+001   5.0000000e+000   5.0000000e+000 
  2.8321554e+001   5.0000000e+000   5.0000000e+000 
  2.8373690e+001   5.0000000e+000   5.0000000e+000 
  2.8425831e+001   5.0000000e+000   5.0000000e+000 
  2.8477980e+001   5.0000000e+000   5.0000000e+000 
  2.8530140e+001   5.0000000e+000   5.0000000e+000 
  2.8582311e+001   5.0000000e+000   5.0000000e+000 
  2.8634492e+001   5.0000000e+000   5.0000000e+000 
  2.8686688e+001   5.0000000e+000   5.0000000e+000 
  2.8738894e+001   5.0000000e+000   5.0000000e+000 
  2.8791116e+001   5.0000000e+000   5.0000000e+000 
  2.8843359e+001   5.0000000e+000   5.0000000e+000 
  2.8895622e+001   5.0000000e+000   5.0000000e+000 
  2.8947905e+001   5.0000000e+000   5.0000000e+000 
  2.9000206e+001   5.0000000e+000   5.0000000e+000 
  2.9052534e+001   5.0000000e+000   5.0000000e+000 
  2.9104890e+001   5.0000000e+000   5.0000000e+000 
  2.9157273e+001   5.0000000e+000   5.0000000e+000 
  2.9209690e+001   5.0000000e+000   5.0000000e+000 
  2.9262143e+001   5.0000000e+000   5.0000000e+000 
  2.9314629e+001   5.0000000e+000   5.0000000e+000 
  2.9367151e+001   5.0000000e+000   5.0000000e+000 
  2.9419708e+001   5.0000000e+000   5.0000000e+000 
  2.9472302e+001   5.0000000e+000   5.0000000e+000 
  2.9524940e+001   5.0000000e+000   5.0000000e+000 
  2.9577617e+001   5.0000000e+000   5.0000000e+000 
  2.9630336e+001   5.0000000e+000   5.0000000e+000 
  2.9683099e+001   5.0000000e+000   5.0000000e+000 
  2.9735905e+001   5.0000000e+000   5.0000000e+000 
  2.9788756e+001   5.0000000e+000   5.0000000e+000 
  2.9841650e+001   5.0000000e+000   5.0000000e+000 
  2.9894591e+001   5.0000000e+000   5.0000000e+000 
  2.9947576e+001   5.0000000e+000   5.0000000e+000 
  3.0000615e+001   5.0000000e+000   5.0000000e+000 
  3.0053696e+001   5.0000000e+000   5.0000000e+000 
  3.0101566e+001   5.0000000e+000   5.0000000e+000 
  3.0154742e+001   5.0000000e+000   5.0000000e+000 
  3.0207970e+001   5.0000000e+000   5.0000000e+000 
  3.0261244e+001   5.0000000e+000   5.0000000e+000 
  3.0314502e+001   5.0000000e+000   5.0000000e+000 
  3.0367724e+001   5.0000000e+000   5.0000000e+000 
  3.0420802e+001   5.0000000e+000   5.0000000e+000 
  3.0473874e+001   5.0000000e+000   5.0000000e+000 
  3.0526805e+001   5.0000000e+000   5.0000000e+000 
  3.0579670e+001   5.0000000e+000   5.0000000e+000 
  3.0632468e+001   5.0000000e+000   5.0000000e+000 
  3.0685188e+001   5.0000000e+000   5.0000000e+000 
  3.0737836e+001   5.0000000e+000   5.0000000e+000 
  3.0790425e+001   5.0000000e+000   5.0000000e+000 
  3.0842932e+001   5.0000000e+000   5.0000000e+000 
  3.0895376e+001   5.0000000e+000   5.0000000e+000 
  3.0947753e+001   5.0000000e+000   5.0000000e+000 
  3.1000066e+001   5.0000000e+000   5.0000000e+000 
  3.1052325e+001   5.0000000e+000   5.0000000e+000 
  3.1104528e+001   5.0000000e+000   5.0000000e+000 
  3.1156656e+001   5.0000000e+000   5.0000000e+000 
  3.1208735e+001   5.0000000e+000   5.0000000e+000 
  3.1260759e+001   5.0000000e+000   5.0000000e+000 
  3.1312744e+001   5.0000000e+000   5.0000000e+000 
  3.1364664e+001   5.0000000e+000   5.0000000e+000 
  3.1416567e+001   5.0000000e+000   5.0000000e+000 
  3.1468405e+001   5.0000000e+000   5.0000000e+000 
  3.1520224e+001   5.0000000e+000   5.0000000e+000 
  3.1572025e+001   5.0000000e+000   5.0000000e+000 
  3.1623801e+001   5.0000000e+000   5.0000000e+000 
  3.1675533e+001   5.0000000e+000   5.0000000e+000 
  3.1726266e+001   5.0000000e+000   5.0000000e+000 
  3.1775599e+001   5.0000000e+000   5.0000000e+000 
  3.1823919e+001   5.0000000e+000   5.0000000e+000 
  3.1875536e+001   5.0000000e+000   5.0000000e+000 
  3.1927148e+001   5.0000000e+000   5.0000000e+000 
  3.1978726e+001   5.0000000e+000   5.0000000e+000 
  3.2030278e+001   5.0000000e+000   5.0000000e+000 
  3.2081789e+001   5.0000000e+000   5.0000000e+000 
  3.2133308e+001   5.0000000e+000   5.0000000e+000 
  3.2184790e+001   5.0000000e+000   5.0000000e+000 
  3.2236270e+001   5.0000000e+000   5.0000000e+000 
  3.2287749e+001   5.0000000e+000   5.0000000e+000 
  3.2339209e+001   5.0000000e+000   5.0000000e+000 
  3.2390678e+001   5.0000000e+000   5.0000000e+000 
  3.2442134e+001   5.0000000e+000   5.0000000e+000 
  3.2493570e+001   5.0000000e+000   5.0000000e+000 
  3.2544999e+001   5.0000000e+000   5.0000000e+000 
  3.2596417e+001   5.0000000e+000   5.0000000e+000 
  3.2647831e+001   5.0000000e+000   5.0000000e+000 
  3.2697296e+001   5.0000000e+000   5.0000000e+000 
  3.2745152e+001   5.0000000e+000   5.0000000e+000 
  3.2791812e+001   5.0000000e+000   5.0000000e+000 
  3.2837605e+001   5.0000000e+000   5.0000000e+000 
  3.2888976e+001   5.0000000e+000   5.0000000e+000 
  3.2940359e+001   5.0000000e+000   5.0000000e+000 
  3.2991700e+001   5.0000000e+000   5.0000000e+000 
  3.3043067e+001   5.0000000e+000   5.0000000e+000 
  3.3094411e+001   5.0000000e+000   5.0000000e+000 
  3.3145748e+001   5.0000000e+000   5.0000000e+000 
  3.3197082e+001   5.0000000e+000   5.0000000e+000 
  3.3248407e+001   5.0000000e+000   5.0000000e+000 
  3.3299739e+001   5.0000000e+000   5.0000000e+000 
  3.3351050e+001   5.0000000e+000   5.0000000e+000 
  3.3402358e+001   5.0000000e+000   5.0000000e+000 
  3.3453693e+001   5.0000000e+000   5.0000000e+000 
  3.3505022e+001   5.0000000e+000   5.0000000e+000 
  3.3556384e+001   5.0000000e+000   5.0000000e+000 
  3.3607731e+001   5.0000000e+000   5.0000000e+000 
  3.3651490e+001   5.0000000e+000   5.0000000e+000 
  3.3695265e+001   5.0000000e+000   5.0000000e+000 
  3.3739085e+001   5.0000000e+000   5.0000000e+000 
  3.3782943e+001   5.0000000e+000   5.0000000e+000 
  3.3826831e+001   5.0000000e+000   5.0000000e+000 
  3.3870748e+001   5.0000000e+000   5.0000000e+000 
  3.3914691e+001   5.0000000e+000   5.0000000e+000 
  3.3958660e+001   5.0000000e+000   5.0000000e+000 
  3.4002655e+001   5.0000000e+000   5.0000000e+000 
  3.4046676e+001   5.0000000e+000   5.0000000e+000 
  3.4090721e+001   5.0000000e+000   5.0000000e+000 
  3.4134792e+001   5.0000000e+000   5.0000000e+000 
  3.4178886e+001   5.0000000e+000   5.0000000e+000 
  3.4223005e+001   5.0000000e+000   5.0000000e+000 
  3.4267147e+001   5.0000000e+000   5.0000000e+000 
  3.4311312e+001   5.0000000e+000   5.0000000e+000 
  3.4355500e+001   5.0000000e+000   5.0000000e+000 
  3.4399711e+001   5.0000000e+000   5.0000000e+000 
  3.4443944e+001   5.0000000e+000   5.0000000e+000 
  3.4488200e+001   5.0000000e+000   5.0000000e+000 
  3.4531771e+001   5.0000000e+000   5.0000000e+000 
  3.4575379e+001   5.0000000e+000   5.0000000e+000 
  3.4619018e+001   5.0000000e+000   5.0000000e+000 
  3.4662685e+001   5.0000000e+000   5.0000000e+000 
  3.4706377e+001   5.0000000e+000   5.0000000e+000 
  3.4750095e+001   5.0000000e+000   5.0000000e+000 
  3.4793838e+001   5.0000000e+000   5.0000000e+000 
  3.4837601e+001   5.0000000e+000   5.0000000e+000 
  3.4881391e+001   5.0000000e+000   5.0000000e+000 
  3.4925204e+001   5.0000000e+000   5.0000000e+000 
  3.4969040e+001   5.0000000e+000   5.0000000e+000 
  3.5012896e+001   5.0000000e+000   5.0000000e+000 
  3.5056773e+001   5.0000000e+000   5.0000000e+000 
  3.5100670e+001   5.0000000e+000   5.0000000e+000 
  3.5144583e+001   5.0000000e+000   5.0000000e+000 
  3.5188520e+001   5.0000000e+000   5.0000000e+000 
  3.5232479e+001   5.0000000e+000   5.0000000e+000 
  3.5276459e+001   5.0000000e+000   5.0000000e+000 
  3.5320458e+001   5.0000000e+000   5.0000000e+000 
  3.5364478e+001   5.0000000e+000   5.0000000e+000 
  3.5407909e+001   5.0000000e+000   5.0000000e+000 
  3.5451367e+001   5.0000000e+000   5.0000000e+000 
  3.5486133e+001   5.0000000e+000   5.0000000e+000 
  3.5513946e+001   5.0000000e+000   5.0000000e+000 
  3.5548712e+001   5.0000000e+000   5.0000000e+000 
  3.5592170e+001   5.0000000e+000   5.0000000e+000 
  3.5635720e+001   5.0000000e+000   5.0000000e+000 
  3.5670560e+001   5.0000000e+000   5.0000000e+000 
  3.5714111e+001   5.0000000e+000   5.0000000e+000 
  3.5748951e+001   5.0000000e+000   5.0000000e+000 
  3.5776824e+001   5.0000000e+000   5.0000000e+000 
  3.5811664e+001   5.0000000e+000   5.0000000e+000 
  3.5855215e+001   5.0000000e+000   5.0000000e+000 
  3.5890055e+001   5.0000000e+000   5.0000000e+000 
  3.5933605e+001   5.0000000e+000   5.0000000e+000 
  3.5968446e+001   5.0000000e+000   5.0000000e+000 
  3.6011996e+001   5.0000000e+000   5.0000000e+000 
  3.6055730e+001   5.0000000e+000   5.0000000e+000 
  3.6090717e+001   5.0000000e+000   5.0000000e+000 
  3.6134451e+001   5.0000000e+000   5.0000000e+000 
  3.6169437e+001   5.0000000e+000   5.0000000e+000 
  3.6213171e+001   5.0000000e+000   5.0000000e+000 
  3.6248158e+001   5.0000000e+000   5.0000000e+000 
  3.6291892e+001   5.0000000e+000   5.0000000e+000 
  3.6326878e+001   5.0000000e+000   5.0000000e+000 
  3.6370612e+001   5.0000000e+000   5.0000000e+000 
  3.6405599e+001   5.0000000e+000   5.0000000e+000 
  3.6449333e+001   5.0000000e+000   5.0000000e+000 
  3.6484319e+001   5.0000000e+000   5.0000000e+000 
  3.6512309e+001   5.0000000e+000   5.0000000e+000 
  3.6547296e+001   5.0000000e+000   5.0000000e+000 
  3.6590737e+001   5.0000000e+000   5.0000000e+000 
  3.6625489e+001   5.0000000e+000   5.0000000e+000 
  3.6668930e+001   5.0000000e+000   5.0000000e+000 
  3.6703683e+001   5.0000000e+000   5.0000000e+000 
  3.6747124e+001   5.0000000e+000   5.0000000e+000 
  3.6781877e+001   5.0000000e+000   5.0000000e+000 
  3.6809679e+001   5.0000000e+000   5.0000000e+000 
  3.6844431e+001   5.0000000e+000   5.0000000e+000 
  3.6872234e+001   5.0000000e+000   5.0000000e+000 
  3.6906986e+001   5.0000000e+000   5.0000000e+000 
  3.6950427e+001   5.0000000e+000   5.0000000e+000 
  3.6985180e+001   5.0000000e+000   5.0000000e+000 
  3.7028621e+001   5.0000000e+000   5.0000000e+000 
  3.7063373e+001   5.0000000e+000   5.0000000e+000 
  3.7106814e+001   5.0000000e+000   5.0000000e+000 
  3.7141567e+001   5.0000000e+000   5.0000000e+000 
  3.7185008e+001   5.0000000e+000   5.0000000e+000 
  3.7219761e+001   5.0000000e+000   5.0000000e+000 
  3.7263202e+001   5.0000000e+000   5.0000000e+000 
  3.7297954e+001   5.0000000e+000   5.0000000e+000 
  3.7341395e+001   5.0000000e+000   5.0000000e+000 
  3.7385141e+001   5.0000000e+000   5.0000000e+000 
  3.7420139e+001   5.0000000e+000   5.0000000e+000 
  3.7463885e+001   5.0000000e+000   5.0000000e+000 
  3.7498882e+001   5.0000000e+000   5.0000000e+000 
  3.7542628e+001   5.0000000e+000   5.0000000e+000 
  3.7577625e+001   5.0000000e+000   5.0000000e+000 
  3.7621372e+001   5.0000000e+000   5.0000000e+000 
  3.7656369e+001   5.0000000e+000   5.0000000e+000 
  3.7700115e+001   5.0000000e+000   5.0000000e+000 
  3.7735112e+001   5.0000000e+000   5.0000000e+000 
  3.7763110e+001   5.0000000e+000   5.0000000e+000 
  3.7798107e+001   5.0000000e+000   5.0000000e+000 
  3.7841853e+001   5.0000000e+000   5.0000000e+000 
  3.7876850e+001   5.0000000e+000   5.0000000e+000 
  3.7904848e+001   5.0000000e+000   5.0000000e+000 
  3.7939845e+001   5.0000000e+000   5.0000000e+000 
  3.7967843e+001   5.0000000e+000   5.0000000e+000 
  3.8002840e+001   5.0000000e+000   5.0000000e+000 
  3.8046375e+001   5.0000000e+000   5.0000000e+000 
  3.8089915e+001   5.0000000e+000   5.0000000e+000 
  3.8124747e+001   5.0000000e+000   5.0000000e+000 
  3.8168288e+001   5.0000000e+000   5.0000000e+000 
  3.8203120e+001   5.0000000e+000   5.0000000e+000 
  3.8230985e+001   5.0000000e+000   5.0000000e+000 
  3.8265817e+001   5.0000000e+000   5.0000000e+000 
  3.8309357e+001   5.0000000e+000   5.0000000e+000 
  3.8344189e+001   5.0000000e+000   5.0000000e+000 
  3.8387729e+001   5.0000000e+000   5.0000000e+000 
  3.8431384e+001   5.0000000e+000   5.0000000e+000 
  3.8466308e+001   5.0000000e+000   5.0000000e+000 
  3.8509957e+001   5.0000000e+000   5.0000000e+000 
  3.8544876e+001   5.0000000e+000   5.0000000e+000 
  3.8588524e+001   5.0000000e+000   5.0000000e+000 
  3.8623443e+001   5.0000000e+000   5.0000000e+000 
  3.8667092e+001   5.0000000e+000   5.0000000e+000 
  3.8702011e+001   5.0000000e+000   5.0000000e+000 
  3.8745660e+001   5.0000000e+000   5.0000000e+000 
  3.8789390e+001   5.0000000e+000   5.0000000e+000 
  3.8833131e+001   5.0000000e+000   5.0000000e+000 
  3.8876880e+001   5.0000000e+000   5.0000000e+000 
  3.8911879e+001   5.0000000e+000   5.0000000e+000 
  3.8955628e+001   5.0000000e+000   5.0000000e+000 
  3.8999416e+001   5.0000000e+000   5.0000000e+000 
  3.9043235e+001   5.0000000e+000   5.0000000e+000 
  3.9087076e+001   5.0000000e+000   5.0000000e+000 
  3.9130925e+001   5.0000000e+000   5.0000000e+000 
  3.9174783e+001   5.0000000e+000   5.0000000e+000 
  3.9218651e+001   5.0000000e+000   5.0000000e+000 
  3.9262533e+001   5.0000000e+000   5.0000000e+000 
  3.9306429e+001   5.0000000e+000   5.0000000e+000 
  3.9341546e+001   5.0000000e+000   5.0000000e+000 
  3.9385442e+001   5.0000000e+000   5.0000000e+000 
  3.9429378e+001   5.0000000e+000   5.0000000e+000 
  3.9473325e+001   5.0000000e+000   5.0000000e+000 
  3.9517285e+001   5.0000000e+000   5.0000000e+000 
  3.9561270e+001   5.0000000e+000   5.0000000e+000 
  3.9605270e+001   5.0000000e+000   5.0000000e+000 
  3.9649288e+001   5.0000000e+000   5.0000000e+000 
  3.9701397e+001   5.0000000e+000   5.0000000e+000 
  3.9743084e+001   5.0000000e+000   5.0000000e+000 
  3.9795193e+001   5.0000000e+000   5.0000000e+000 
  3.9836880e+001   5.0000000e+000   5.0000000e+000 
  3.9888988e+001   5.0000000e+000   5.0000000e+000 
  3.9930675e+001   5.0000000e+000   5.0000000e+000 
  3.9982784e+001   5.0000000e+000   5.0000000e+000 
  4.0024471e+001   5.0000000e+000   5.0000000e+000 
  4.0076580e+001   5.0000000e+000   5.0000000e+000 
  4.0128795e+001   5.0000000e+000   5.0000000e+000 
  4.0172553e+001   5.0000000e+000   5.0000000e+000 
  4.0216308e+001   5.0000000e+000   5.0000000e+000 
  4.0260069e+001   5.0000000e+000   5.0000000e+000 
  4.0303822e+001   5.0000000e+000   5.0000000e+000 
  4.0347574e+001   5.0000000e+000   5.0000000e+000 
  4.0391332e+001   5.0000000e+000   5.0000000e+000 
  4.0435084e+001   5.0000000e+000   5.0000000e+000 
  4.0478830e+001   5.0000000e+000   5.0000000e+000 
  4.0522589e+001   5.0000000e+000   5.0000000e+000 
  4.0566407e+001   5.0000000e+000   5.0000000e+000 
  4.0610244e+001   5.0000000e+000   5.0000000e+000 
  4.0654091e+001   5.0000000e+000   5.0000000e+000 
  4.0697955e+001   5.0000000e+000   5.0000000e+000 
  4.0741832e+001   5.0000000e+000   5.0000000e+000 
  4.0785724e+001   5.0000000e+000   5.0000000e+000 
  4.0829635e+001   5.0000000e+000   5.0000000e+000 
  4.0873554e+001   5.0000000e+000   5.0000000e+000 
  4.0917485e+001   5.0000000e+000   5.0000000e+000 
  4.0961425e+001   5.0000000e+000   5.0000000e+000 
  4.1005376e+001   5.0000000e+000   5.0000000e+000 
  4.1049341e+001   5.0000000e+000   5.0000000e+000 
  4.1093312e+001   5.0000000e+000   5.0000000e+000 
  4.1137302e+001   5.0000000e+000   5.0000000e+000 
  4.1181289e+001   5.0000000e+000   5.0000000e+000 
  4.1225292e+001   5.0000000e+000   5.0000000e+000 
  4.1269302e+001   5.0000000e+000   5.0000000e+000 
  4.1313326e+001   5.0000000e+000   5.0000000e+000 
  4.1357361e+001   5.0000000e+000   5.0000000e+000 
  4.1401407e+001   5.0000000e+000   5.0000000e+000 
  4.1445471e+001   5.0000000e+000   5.0000000e+000 
  4.1489386e+001   5.0000000e+000   5.0000000e+000 
  4.1533300e+001   5.0000000e+000   5.0000000e+000 
  4.1577224e+001   5.0000000e+000   5.0000000e+000 
  4.1621146e+001   5.0000000e+000   5.0000000e+000 
  4.1665056e+001   5.0000000e+000   5.0000000e+000 
  4.1708962e+001   5.0000000e+000   5.0000000e+000 
  4.1752857e+001   5.0000000e+000   5.0000000e+000 
  4.1796753e+001   5.0000000e+000   5.0000000e+000 
  4.1840646e+001   5.0000000e+000   5.0000000e+000 
  4.1884551e+001   5.0000000e+000   5.0000000e+000 
  4.1928461e+001   5.0000000e+000   5.0000000e+000 
  4.1972387e+001   5.0000000e+000   5.0000000e+000 
  4.2016314e+001   5.0000000e+000   5.0000000e+000 
  4.2060252e+001   5.0000000e+000   5.0000000e+000 
  4.2104193e+001   5.0000000e+000   5.0000000e+000 
  4.2148129e+001   5.0000000e+000   5.0000000e+000 
  4.2192092e+001   5.0000000e+000   5.0000000e+000 
  4.2236060e+001   5.0000000e+000   5.0000000e+000 
  4.2280060e+001   5.0000000e+000   5.0000000e+000 
  4.2324064e+001   5.0000000e+000   5.0000000e+000 
  4.2369045e+001   5.0000000e+000   5.0000000e+000 
  4.2414027e+001   5.0000000e+000   5.0000000e+000 
  4.2459003e+001   5.0000000e+000   5.0000000e+000 
  4.2503972e+001   5.0000000e+000   5.0000000e+000 
  4.2548937e+001   5.0000000e+000   5.0000000e+000 
  4.2593901e+001   5.0000000e+000   5.0000000e+000 
  4.2638857e+001   5.0000000e+000   5.0000000e+000 
  4.2683807e+001   5.0000000e+000   5.0000000e+000 
  4.2728752e+001   5.0000000e+000   5.0000000e+000 
  4.2773689e+001   5.0000000e+000   5.0000000e+000 
  4.2818622e+001   5.0000000e+000   5.0000000e+000 
  4.2863554e+001   5.0000000e+000   5.0000000e+000 
  4.2908480e+001   5.0000000e+000   5.0000000e+000 
  4.2953403e+001   5.0000000e+000   5.0000000e+000 
  4.2998318e+001   5.0000000e+000   5.0000000e+000 
  4.3043229e+001   5.0000000e+000   5.0000000e+000 
  4.3088136e+001   5.0000000e+000   5.0000000e+000 
  4.3133040e+001   5.0000000e+000   5.0000000e+000 
  4.3177944e+001   5.0000000e+000   5.0000000e+000 
  4.3222846e+001   5.0000000e+000   5.0000000e+000 
  4.3258768e+001   5.0000000e+000   5.0000000e+000 
  4.3303665e+001   5.0000000e+000   5.0000000e+000 
  4.3348564e+001   5.0000000e+000   5.0000000e+000 
  4.3384484e+001   5.0000000e+000   5.0000000e+000 
  4.3429370e+001   5.0000000e+000   5.0000000e+000 
  4.3474264e+001   5.0000000e+000   5.0000000e+000 
  4.3519153e+001   5.0000000e+000   5.0000000e+000 
  4.3564045e+001   5.0000000e+000   5.0000000e+000 
  4.3599959e+001   5.0000000e+000   5.0000000e+000 
  4.3644844e+001   5.0000000e+000   5.0000000e+000 
  4.3689729e+001   5.0000000e+000   5.0000000e+000 
  4.3734617e+001   5.0000000e+000   5.0000000e+000 
  4.3770528e+001   5.0000000e+000   5.0000000e+000 
  4.3815410e+001   5.0000000e+000   5.0000000e+000 
  4.3860292e+001   5.0000000e+000   5.0000000e+000 
  4.3905174e+001   5.0000000e+000   5.0000000e+000 
  4.3950056e+001   5.0000000e+000   5.0000000e+000 
  4.3985961e+001   5.0000000e+000   5.0000000e+000 
  4.4030841e+001   5.0000000e+000   5.0000000e+000 
  4.4066745e+001   5.0000000e+000   5.0000000e+000 
  4.4111625e+001   5.0000000e+000   5.0000000e+000 
  4.4156518e+001   5.0000000e+000   5.0000000e+000 
  4.4201409e+001   5.0000000e+000   5.0000000e+000 
  4.4246295e+001   5.0000000e+000   5.0000000e+000 
  4.4291180e+001   5.0000000e+000   5.0000000e+000 
  4.4336064e+001   5.0000000e+000   5.0000000e+000 
  4.4371970e+001   5.0000000e+000   5.0000000e+000 
  4.4416852e+001   5.0000000e+000   5.0000000e+000 
  4.4452758e+001   5.0000000e+000   5.0000000e+000 
  4.4497639e+001   5.0000000e+000   5.0000000e+000 
  4.4542535e+001   5.0000000e+000   5.0000000e+000 
  4.4587479e+001   5.0000000e+000   5.0000000e+000 
  4.4632420e+001   5.0000000e+000   5.0000000e+000 
  4.4677346e+001   5.0000000e+000   5.0000000e+000 
  4.4722263e+001   5.0000000e+000   5.0000000e+000 
  4.4767175e+001   5.0000000e+000   5.0000000e+000 
  4.4812082e+001   5.0000000e+000   5.0000000e+000 
  4.4856990e+001   5.0000000e+000   5.0000000e+000 
  4.4901896e+001   5.0000000e+000   5.0000000e+000 
  4.4946807e+001   5.0000000e+000   5.0000000e+000 
  4.4992145e+001   5.0000000e+000   5.0000000e+000 
  4.5037473e+001   5.0000000e+000   5.0000000e+000 
  4.5082805e+001   5.0000000e+000   5.0000000e+000 
  4.5128135e+001   5.0000000e+000   5.0000000e+000 
  4.5164399e+001   5.0000000e+000   5.0000000e+000 
  4.5209729e+001   5.0000000e+000   5.0000000e+000 
  4.5255063e+001   5.0000000e+000   5.0000000e+000 
  4.5300392e+001   5.0000000e+000   5.0000000e+000 
  4.5345727e+001   5.0000000e+000   5.0000000e+000 
  4.5381995e+001   5.0000000e+000   5.0000000e+000 
  4.5427329e+001   5.0000000e+000   5.0000000e+000 
  4.5472665e+001   5.0000000e+000   5.0000000e+000 
  4.5518008e+001   5.0000000e+000   5.0000000e+000 
  4.5563347e+001   5.0000000e+000   5.0000000e+000 
  4.5608689e+001   5.0000000e+000   5.0000000e+000 
  4.5644962e+001   5.0000000e+000   5.0000000e+000 
  4.5690303e+001   5.0000000e+000   5.0000000e+000 
  4.5726575e+001   5.0000000e+000   5.0000000e+000 
  4.5771916e+001   5.0000000e+000   5.0000000e+000 
  4.5808188e+001   5.0000000e+000   5.0000000e+000 
  4.5853529e+001   5.0000000e+000   5.0000000e+000 
  4.5898880e+001   5.0000000e+000   5.0000000e+000 
  4.5944238e+001   5.0000000e+000   5.0000000e+000 
  4.5989593e+001   5.0000000e+000   5.0000000e+000 
  4.6034954e+001   5.0000000e+000   5.0000000e+000 
  4.6080304e+001   5.0000000e+000   5.0000000e+000 
  4.6125662e+001   5.0000000e+000   5.0000000e+000 
  4.6171016e+001   5.0000000e+000   5.0000000e+000 
  4.6207300e+001   5.0000000e+000   5.0000000e+000 
  4.6252654e+001   5.0000000e+000   5.0000000e+000 
  4.6288937e+001   5.0000000e+000   5.0000000e+000 
  4.6334292e+001   5.0000000e+000   5.0000000e+000 
  4.6379717e+001   5.0000000e+000   5.0000000e+000 
  4.6416058e+001   5.0000000e+000   5.0000000e+000 
  4.6461455e+001   5.0000000e+000   5.0000000e+000 
  4.6497773e+001   5.0000000e+000   5.0000000e+000 
  4.6543171e+001   5.0000000e+000   5.0000000e+000 
  4.6579489e+001   5.0000000e+000   5.0000000e+000 
  4.6624887e+001   5.0000000e+000   5.0000000e+000 
  4.6670286e+001   5.0000000e+000   5.0000000e+000 
  4.6706606e+001   5.0000000e+000   5.0000000e+000 
  4.6752005e+001   5.0000000e+000   5.0000000e+000 
  4.6788324e+001   5.0000000e+000   5.0000000e+000 
  4.6833724e+001   5.0000000e+000   5.0000000e+000 
  4.6870043e+001   5.0000000e+000   5.0000000e+000 
  4.6915442e+001   5.0000000e+000   5.0000000e+000 
  4.6951762e+001   5.0000000e+000   5.0000000e+000 
  4.6997161e+001   5.0000000e+000   5.0000000e+000 
  4.7033480e+001   5.0000000e+000   5.0000000e+000 
  4.7078880e+001   5.0000000e+000   5.0000000e+000 
  4.7115199e+001   5.0000000e+000   5.0000000e+000 
  4.7160598e+001   5.0000000e+000   5.0000000e+000 
  4.7206093e+001   5.0000000e+000   5.0000000e+000 
  4.7242488e+001   5.0000000e+000   5.0000000e+000 
  4.7287983e+001   5.0000000e+000   5.0000000e+000 
  4.7333485e+001   5.0000000e+000   5.0000000e+000 
  4.7369887e+001   5.0000000e+000   5.0000000e+000 
  4.7415390e+001   5.0000000e+000   5.0000000e+000 
  4.7460906e+001   5.0000000e+000   5.0000000e+000 
  4.7506423e+001   5.0000000e+000   5.0000000e+000 
  4.7552395e+001   5.0000000e+000   5.0000000e+000 
  4.7598370e+001   5.0000000e+000   5.0000000e+000 
  4.7644348e+001   5.0000000e+000   5.0000000e+000 
  4.7690323e+001   5.0000000e+000   5.0000000e+000 
  4.7736297e+001   5.0000000e+000   5.0000000e+000 
  4.7782263e+001   5.0000000e+000   5.0000000e+000 
  4.7828230e+001   5.0000000e+000   5.0000000e+000 
  4.7874194e+001   5.0000000e+000   5.0000000e+000 
  4.7920165e+001   5.0000000e+000   5.0000000e+000 
  4.7966134e+001   5.0000000e+000   5.0000000e+000 
  4.8012101e+001   5.0000000e+000   5.0000000e+000 
  4.8058060e+001   5.0000000e+000   5.0000000e+000 
  4.8094827e+001   5.0000000e+000   5.0000000e+000 
  4.8140772e+001   5.0000000e+000   5.0000000e+000 
  4.8186724e+001   5.0000000e+000   5.0000000e+000 
  4.8232671e+001   5.0000000e+000   5.0000000e+000 
  4.8278609e+001   5.0000000e+000   5.0000000e+000 
  4.8324548e+001   5.0000000e+000   5.0000000e+000 
  4.8370473e+001   5.0000000e+000   5.0000000e+000 
  4.8416383e+001   5.0000000e+000   5.0000000e+000 
  4.8462276e+001   5.0000000e+000   5.0000000e+000 
  4.8508156e+001   5.0000000e+000   5.0000000e+000 
  4.8544860e+001   5.0000000e+000   5.0000000e+000 
  4.8590741e+001   5.0000000e+000   5.0000000e+000 
  4.8636686e+001   5.0000000e+000   5.0000000e+000 
  4.8682621e+001   5.0000000e+000   5.0000000e+000 
  4.8728553e+001   5.0000000e+000   5.0000000e+000 
  4.8774470e+001   5.0000000e+000   5.0000000e+000 
  4.8820377e+001   5.0000000e+000   5.0000000e+000 
  4.8866263e+001   5.0000000e+000   5.0000000e+000 
  4.8912790e+001   5.0000000e+000   5.0000000e+000 
  4.8959317e+001   5.0000000e+000   5.0000000e+000 
  4.8996538e+001   5.0000000e+000   5.0000000e+000 
  4.9043055e+001   5.0000000e+000   5.0000000e+000 
  4.9089576e+001   5.0000000e+000   5.0000000e+000 
  4.9136098e+001   5.0000000e+000   5.0000000e+000 
  4.9182623e+001   5.0000000e+000   5.0000000e+000 
  4.9229146e+001   5.0000000e+000   5.0000000e+000 
  4.9275670e+001   5.0000000e+000   5.0000000e+000 
  4.9322193e+001   5.0000000e+000   5.0000000e+000 
  4.9369265e+001   5.0000000e+000   5.0000000e+000 
  4.9416333e+001   5.0000000e+000   5.0000000e+000 
  4.9463401e+001   5.0000000e+000   5.0000000e+000 
  4.9510466e+001   5.0000000e+000   5.0000000e+000 
  4.9548118e+001   5.0000000e+000   5.0000000e+000 
  4.9595171e+001   5.0000000e+000   5.0000000e+000 
  4.9642232e+001   5.0000000e+000   5.0000000e+000 
  4.9689291e+001   5.0000000e+000   5.0000000e+000 
  4.9736346e+001   5.0000000e+000   5.0000000e+000 
  4.9773991e+001   5.0000000e+000   5.0000000e+000 
  4.9821034e+001   5.0000000e+000   5.0000000e+000 
  4.9868084e+001   5.0000000e+000   5.0000000e+000 
  4.9915134e+001   5.0000000e+000   5.0000000e+000 
  4.9962182e+001   5.0000000e+000   5.0000000e+000 
