# Supplementary material for: Research on combustion and emissions of heavy duty diesel engines under low-speed and low-load conditions in low temperature environments
Source: PLoS One. 2025 Feb 21;20(2):e0318933. doi: 10.1371/journal.pone.0318933 (PMC11844864; doi:10.1371/journal.pone.0318933)
Supplement: S1 File — (ZIP) [file pone.0318933.s001.zip › 1000rpm_30%/4-gaibianpenyoudingshi/-1/apparent-HR.out]

# CONVERGE Studio v2.3.0
# column        1                2                3                4                5
#           crank         Pressure             AHRR             AIHR           Volume
#           (DEG)             (Pa)          (J/CAD)              (J)            (m^3)
    -1.458723e+02     1.685893e+05     5.144951e-01     6.570102e-02     2.087038e-03
    -1.457937e+02     1.686629e+05     5.100565e-01     1.057813e-01     2.086454e-03
    -1.456709e+02     1.687783e+05     5.068034e-01     1.680066e-01     2.085539e-03
    -1.455857e+02     1.688586e+05     5.022480e-01     2.108333e-01     2.084901e-03
    -1.454791e+02     1.689593e+05     4.990407e-01     2.640210e-01     2.084102e-03
    -1.453459e+02     1.690856e+05     4.967726e-01     3.302011e-01     2.083100e-03
    -1.451793e+02     1.692441e+05     4.877383e-01     4.114290e-01     2.081841e-03
    -1.449712e+02     1.694428e+05     4.727923e-01     5.098455e-01     2.080259e-03
    -1.447110e+02     1.696915e+05     4.366164e-01     6.234574e-01     2.078268e-03
    -1.443857e+02     1.700054e+05     4.320801e-01     7.639958e-01     2.075758e-03
    -1.439791e+02     1.703908e+05     2.786315e-01     8.772818e-01     2.072587e-03
    -1.434709e+02     1.708741e+05     2.134956e-01     9.857845e-01     2.068572e-03
    -1.428709e+02     1.714281e+05    -2.929908e-02     9.682051e-01     2.063759e-03
    -1.422709e+02     1.720376e+05     3.421716e-01     1.173508e+00     2.058865e-03
    -1.416709e+02     1.726648e+05     3.833850e-01     1.403539e+00     2.053891e-03
    -1.410709e+02     1.733042e+05     3.756888e-01     1.628952e+00     2.048837e-03
    -1.404709e+02     1.739562e+05     3.693850e-01     1.850583e+00     2.043703e-03
    -1.398709e+02     1.746198e+05     3.532068e-01     2.062507e+00     2.038488e-03
    -1.392709e+02     1.753242e+05     5.842449e-01     2.413054e+00     2.033194e-03
    -1.386709e+02     1.759879e+05     1.189056e-01     2.484398e+00     2.027820e-03
    -1.380709e+02     1.767160e+05     5.449077e-01     2.811342e+00     2.022365e-03
    -1.374709e+02     1.774347e+05     3.430767e-01     3.017188e+00     2.016830e-03
    -1.368709e+02     1.781650e+05     3.175208e-01     3.207701e+00     2.011215e-03
    -1.362709e+02     1.789084e+05     3.029037e-01     3.389443e+00     2.005521e-03
    -1.356709e+02     1.796665e+05     2.989135e-01     3.568791e+00     1.999746e-03
    -1.350709e+02     1.804388e+05     2.895436e-01     3.742517e+00     1.993891e-03
    -1.344709e+02     1.812263e+05     2.855465e-01     3.913845e+00     1.987956e-03
    -1.338709e+02     1.820285e+05     2.755188e-01     4.079156e+00     1.981941e-03
    -1.332709e+02     1.828462e+05     2.706514e-01     4.241547e+00     1.975847e-03
    -1.326709e+02     1.836794e+05     2.628438e-01     4.399254e+00     1.969672e-03
    -1.320709e+02     1.845287e+05     2.576674e-01     4.553854e+00     1.963418e-03
    -1.314709e+02     1.853951e+05     2.580540e-01     4.708686e+00     1.957085e-03
    -1.308709e+02     1.862779e+05     2.506560e-01     4.859080e+00     1.950671e-03
    -1.302709e+02     1.871777e+05     2.449928e-01     5.006076e+00     1.944178e-03
    -1.296709e+02     1.880950e+05     2.412364e-01     5.150818e+00     1.937606e-03
    -1.290709e+02     1.890296e+05     2.329381e-01     5.290580e+00     1.930955e-03
    -1.284709e+02     1.899824e+05     2.302245e-01     5.428715e+00     1.924225e-03
    -1.278709e+02     1.909535e+05     2.238504e-01     5.563025e+00     1.917415e-03
    -1.272709e+02     1.919765e+05     4.850987e-01     5.854085e+00     1.910527e-03
    -1.266709e+02     1.929904e+05     2.531598e-01     6.005981e+00     1.903560e-03
    -1.260709e+02     1.939889e+05    -2.971506e-02     5.988151e+00     1.896514e-03
    -1.254709e+02     1.950692e+05     4.582828e-01     6.263121e+00     1.889391e-03
    -1.248709e+02     1.961084e+05    -3.333141e-02     6.243122e+00     1.882189e-03
    -1.242709e+02     1.972312e+05     4.597821e-01     6.518992e+00     1.874909e-03
    -1.236709e+02     1.983465e+05     2.281868e-01     6.655904e+00     1.867551e-03
    -1.230709e+02     1.994819e+05     2.119514e-01     6.783075e+00     1.860116e-03
    -1.224709e+02     2.006397e+05     2.106640e-01     6.909473e+00     1.852603e-03
    -1.218709e+02     2.018194e+05     2.019622e-01     7.030650e+00     1.845014e-03
    -1.212709e+02     2.030233e+05     2.073549e-01     7.155063e+00     1.837347e-03
    -1.206761e+02     2.042437e+05     2.328662e-01     7.293570e+00     1.829672e-03
    -1.200872e+02     2.054776e+05     2.459893e-01     7.438443e+00     1.821998e-03
    -1.195039e+02     2.067230e+05     2.438210e-01     7.580659e+00     1.814326e-03
    -1.189261e+02     2.079812e+05     2.486362e-01     7.724318e+00     1.806655e-03
    -1.183536e+02     2.092501e+05     2.364047e-01     7.859650e+00     1.798987e-03
    -1.177863e+02     2.105317e+05     2.385200e-01     7.994968e+00     1.791320e-03
    -1.172240e+02     2.118256e+05     2.350491e-01     8.127150e+00     1.783654e-03
    -1.166665e+02     2.131271e+05     1.929727e-01     8.234732e+00     1.775989e-03
    -1.161137e+02     2.144106e+05    -5.740994e-02     8.202995e+00     1.768326e-03
    -1.155654e+02     2.157749e+05     4.904599e-01     8.471900e+00     1.760665e-03
    -1.150216e+02     2.170886e+05    -3.099398e-02     8.455044e+00     1.753004e-03
    -1.144820e+02     2.184448e+05     2.045963e-01     8.565434e+00     1.745345e-03
    -1.139466e+02     2.198170e+05     2.216846e-01     8.684122e+00     1.737687e-03
    -1.134153e+02     2.212031e+05     2.216358e-01     8.801879e+00     1.730031e-03
    -1.128879e+02     2.226030e+05     2.155764e-01     8.915574e+00     1.722375e-03
    -1.123644e+02     2.240165e+05     2.080168e-01     9.024481e+00     1.714721e-03
    -1.118445e+02     2.254773e+05     4.787916e-01     9.273367e+00     1.707067e-03
    -1.113283e+02     2.269201e+05     2.027936e-01     9.378049e+00     1.699415e-03
    -1.108157e+02     2.283469e+05    -5.699981e-02     9.348827e+00     1.691764e-03
    -1.103064e+02     2.298505e+05     4.553708e-01     9.580720e+00     1.684114e-03
    -1.098005e+02     2.313397e+05     2.028652e-01     9.683349e+00     1.676465e-03
    -1.092979e+02     2.328442e+05     1.966405e-01     9.782187e+00     1.668817e-03
    -1.087984e+02     2.343646e+05     1.939657e-01     9.879063e+00     1.661169e-03
    -1.083021e+02     2.358726e+05    -4.832813e-02     9.855074e+00     1.653523e-03
    -1.078087e+02     2.374238e+05     1.758672e-01     9.941838e+00     1.645877e-03
    -1.073183e+02     2.390224e+05     4.323480e-01     1.015387e+01     1.638233e-03
    -1.068308e+02     2.405822e+05    -4.299407e-02     1.013290e+01     1.630589e-03
    -1.063460e+02     2.421845e+05     1.688805e-01     1.021477e+01     1.622947e-03
    -1.058640e+02     2.438070e+05     1.893254e-01     1.030603e+01     1.615305e-03
    -1.053846e+02     2.454476e+05     1.891099e-01     1.039669e+01     1.607663e-03
    -1.049078e+02     2.471073e+05     1.946147e-01     1.048948e+01     1.600023e-03
    -1.044335e+02     2.487846e+05     1.851577e-01     1.057729e+01     1.592383e-03
    -1.039617e+02     2.504808e+05     1.845811e-01     1.066438e+01     1.584745e-03
    -1.034924e+02     2.521960e+05     1.809989e-01     1.074934e+01     1.577107e-03
    -1.030253e+02     2.539305e+05     1.768290e-01     1.083193e+01     1.569469e-03
    -1.025605e+02     2.556847e+05     1.757901e-01     1.091363e+01     1.561833e-03
    -1.020980e+02     2.574605e+05     1.866703e-01     1.099997e+01     1.554197e-03
    -1.016376e+02     2.592559e+05     1.763148e-01     1.108114e+01     1.546561e-03
    -1.011794e+02     2.610728e+05     1.809694e-01     1.116406e+01     1.538927e-03
    -1.007233e+02     2.629067e+05     1.433679e-01     1.122946e+01     1.531293e-03
    -1.002691e+02     2.647628e+05     1.482820e-01     1.129679e+01     1.523660e-03
    -9.981701e+01     2.666437e+05     1.703083e-01     1.137380e+01     1.516028e-03
    -9.936679e+01     2.685478e+05     1.773795e-01     1.145366e+01     1.508396e-03
    -9.891846e+01     2.704745e+05     1.747586e-01     1.153201e+01     1.500765e-03
    -9.847197e+01     2.724240e+05     1.697404e-01     1.160779e+01     1.493134e-03
    -9.802727e+01     2.743976e+05     1.746063e-01     1.168544e+01     1.485504e-03
    -9.758432e+01     2.763948e+05     1.697291e-01     1.176062e+01     1.477875e-03
    -9.714307e+01     2.784157e+05     1.623106e-01     1.183224e+01     1.470246e-03
    -9.670350e+01     2.804902e+05     4.052247e-01     1.201037e+01     1.462618e-03
    -9.626553e+01     2.825336e+05    -7.427685e-02     1.197784e+01     1.454990e-03
    -9.582918e+01     2.846306e+05     1.622903e-01     1.204865e+01     1.447364e-03
    -9.539436e+01     2.867542e+05     1.652458e-01     1.212051e+01     1.439737e-03
    -9.496104e+01     2.889048e+05     1.658858e-01     1.219239e+01     1.432111e-03
    -9.452920e+01     2.910793e+05     1.383851e-01     1.225215e+01     1.424486e-03
    -9.409879e+01     2.932847e+05     1.648629e-01     1.232311e+01     1.416862e-03
    -9.366978e+01     2.955199e+05     1.773154e-01     1.239918e+01     1.409237e-03
    -9.324214e+01     2.977805e+05     1.496884e-01     1.246319e+01     1.401614e-03
    -9.281582e+01     3.000709e+05     1.534259e-01     1.252860e+01     1.393991e-03
    -9.239079e+01     3.023908e+05     1.500566e-01     1.259238e+01     1.386369e-03
    -9.196702e+01     3.047417e+05     1.549242e-01     1.265803e+01     1.378747e-03
    -9.154449e+01     3.071217e+05     1.392398e-01     1.271686e+01     1.371125e-03
    -9.112314e+01     3.095346e+05     1.507562e-01     1.278038e+01     1.363504e-03
    -9.070296e+01     3.119810e+05     1.618705e-01     1.284840e+01     1.355884e-03
    -9.028390e+01     3.144593e+05     1.541663e-01     1.291300e+01     1.348264e-03
    -8.986594e+01     3.169702e+05     1.470289e-01     1.297445e+01     1.340644e-03
    -8.944906e+01     3.195160e+05     1.549113e-01     1.303903e+01     1.333026e-03
    -8.903321e+01     3.220962e+05     1.523777e-01     1.310240e+01     1.325407e-03
    -8.861838e+01     3.247113e+05     1.475330e-01     1.316360e+01     1.317789e-03
    -8.820451e+01     3.273621e+05     1.444459e-01     1.322338e+01     1.310172e-03
    -8.779160e+01     3.300835e+05     4.156519e-01     1.339501e+01     1.302555e-03
    -8.737961e+01     3.328112e+05     1.632844e-01     1.346228e+01     1.294939e-03
    -8.696852e+01     3.355428e+05    -1.111496e-01     1.341659e+01     1.287323e-03
    -8.655829e+01     3.383780e+05     4.046045e-01     1.358257e+01     1.279707e-03
    -8.614890e+01     3.411878e+05    -1.144386e-01     1.353572e+01     1.272092e-03
    -8.574032e+01     3.440696e+05     1.362958e-01     1.359141e+01     1.264478e-03
    -8.533252e+01     3.469874e+05     9.289706e-02     1.362929e+01     1.256864e-03
    -8.492548e+01     3.499544e+05     1.469385e-01     1.368910e+01     1.249250e-03
    -8.451917e+01     3.530008e+05     4.288507e-01     1.386335e+01     1.241637e-03
    -8.411356e+01     3.560197e+05    -1.295754e-01     1.381079e+01     1.234025e-03
    -8.370862e+01     3.591180e+05     1.397369e-01     1.386738e+01     1.226413e-03
    -8.330434e+01     3.622580e+05     1.062149e-01     1.391032e+01     1.218801e-03
    -8.290069e+01     3.654483e+05     1.327403e-01     1.396390e+01     1.211190e-03
    -8.249764e+01     3.686902e+05     1.613018e-01     1.402891e+01     1.203579e-03
    -8.209516e+01     3.719789e+05     1.435648e-01     1.408669e+01     1.195969e-03
    -8.169323e+01     3.753152e+05     1.259531e-01     1.413732e+01     1.188359e-03
    -8.129183e+01     3.787059e+05     1.504400e-01     1.419770e+01     1.180749e-03
    -8.089093e+01     3.821468e+05     1.359487e-01     1.425221e+01     1.173140e-03
    -8.049050e+01     3.856383e+05     1.145776e-01     1.429808e+01     1.165532e-03
    -8.009052e+01     3.891882e+05     1.444603e-01     1.435587e+01     1.157924e-03
    -7.969098e+01     3.928383e+05     4.692372e-01     1.454335e+01     1.150316e-03
    -7.929183e+01     3.964562e+05    -1.862408e-01     1.446901e+01     1.142709e-03
    -7.889306e+01     4.001742e+05     1.219017e-01     1.451762e+01     1.135103e-03
    -7.849465e+01     4.039532e+05     1.321704e-01     1.457028e+01     1.127496e-03
    -7.809656e+01     4.077916e+05     1.210087e-01     1.461845e+01     1.119891e-03
    -7.769878e+01     4.116929e+05     1.245429e-01     1.466799e+01     1.112285e-03
    -7.730128e+01     4.156590e+05     1.319437e-01     1.472044e+01     1.104681e-03
    -7.690404e+01     4.196934e+05     1.518714e-01     1.478077e+01     1.097076e-03
    -7.650704e+01     4.238417e+05     4.827007e-01     1.497240e+01     1.089472e-03
    -7.611024e+01     4.279594e+05    -2.134007e-01     1.488773e+01     1.081869e-03
    -7.571363e+01     4.321945e+05     1.199821e-01     1.493531e+01     1.074266e-03
    -7.531718e+01     4.365528e+05     4.735231e-01     1.512304e+01     1.066663e-03
    -7.492087e+01     4.408806e+05    -2.422440e-01     1.502704e+01     1.059061e-03
    -7.474094e+01     4.430538e+05     2.514494e+00     1.547948e+01     1.055609e-03
    -7.451602e+01     4.455852e+05     8.018779e-03     1.548129e+01     1.051294e-03
    -7.423487e+01     4.487822e+05    -1.512695e-02     1.547703e+01     1.045899e-03
    -7.388343e+01     4.527539e+05    -6.259206e-01     1.525706e+01     1.039154e-03
    -7.348742e+01     4.573746e+05    -1.540243e-01     1.519607e+01     1.031554e-03
    -7.309143e+01     4.621187e+05     1.229496e-01     1.524475e+01     1.023954e-03
    -7.269544e+01     4.670087e+05     5.286659e-01     1.545410e+01     1.016354e-03
    -7.229943e+01     4.718588e+05    -3.030075e-01     1.533410e+01     1.008755e-03
    -7.190337e+01     4.768659e+05     1.473570e-01     1.539247e+01     1.001157e-03
    -7.150724e+01     4.819603e+05     1.237599e-01     1.544149e+01     9.935589e-04
    -7.111102e+01     4.872135e+05     5.424093e-01     1.565641e+01     9.859613e-04
    -7.071467e+01     4.925014e+05     1.486456e-01     1.571532e+01     9.783643e-04
    -7.031817e+01     4.978834e+05     1.220852e-01     1.576373e+01     9.707677e-04
    -6.992150e+01     5.033650e+05     1.145612e-01     1.580917e+01     9.631716e-04
    -6.952463e+01     5.089490e+05     1.083147e-01     1.585216e+01     9.555760e-04
    -6.912754e+01     5.146408e+05     1.173722e-01     1.589877e+01     9.479809e-04
    -6.873019e+01     5.204438e+05     1.305211e-01     1.595063e+01     9.403863e-04
    -6.833257e+01     5.263563e+05     1.133652e-01     1.599571e+01     9.327922e-04
    -6.793465e+01     5.323855e+05     1.225325e-01     1.604446e+01     9.251986e-04
    -6.753639e+01     5.385292e+05     9.931705e-02     1.608402e+01     9.176055e-04
    -6.713778e+01     5.448004e+05     1.333185e-01     1.613716e+01     9.100129e-04
    -6.673878e+01     5.511967e+05     1.321376e-01     1.618988e+01     9.024209e-04
    -6.633938e+01     5.577214e+05     1.302924e-01     1.624192e+01     8.948294e-04
    -6.593953e+01     5.643726e+05     9.524609e-02     1.628001e+01     8.872384e-04
    -6.553921e+01     5.711637e+05     1.163127e-01     1.632657e+01     8.796479e-04
    -6.513839e+01     5.780940e+05     1.099120e-01     1.637062e+01     8.720580e-04
    -6.473705e+01     5.851653e+05     9.161430e-02     1.640739e+01     8.644687e-04
    -6.433515e+01     5.923864e+05     9.745300e-02     1.644656e+01     8.568799e-04
    -6.393266e+01     5.997638e+05     1.149902e-01     1.649284e+01     8.492916e-04
    -6.352955e+01     6.072982e+05     1.106657e-01     1.653745e+01     8.417039e-04
    -6.312580e+01     6.149929e+05     9.900275e-02     1.657742e+01     8.341168e-04
    -6.272136e+01     6.228575e+05     1.106720e-01     1.662218e+01     8.265303e-04
    -6.231622e+01     6.308924e+05     9.745443e-02     1.666167e+01     8.189443e-04
    -6.191033e+01     6.391019e+05     7.881366e-02     1.669366e+01     8.113590e-04
    -6.150366e+01     6.475010e+05     1.093519e-01     1.673813e+01     8.037742e-04
    -6.109617e+01     6.560905e+05     1.120835e-01     1.678380e+01     7.961901e-04
    -6.068784e+01     6.648740e+05     1.034745e-01     1.682605e+01     7.886067e-04
    -6.027863e+01     6.739596e+05     5.953467e-01     1.706968e+01     7.810238e-04
    -5.986849e+01     6.831644e+05     1.458203e-01     1.712948e+01     7.734416e-04
    -5.945741e+01     6.925681e+05     6.353477e-02     1.715560e+01     7.658600e-04
    -5.904532e+01     7.022001e+05     8.936907e-02     1.719243e+01     7.582790e-04
    -5.863221e+01     7.120727e+05     1.363817e-01     1.724877e+01     7.506988e-04
    -5.821803e+01     7.221786e+05     1.117255e-01     1.729504e+01     7.431192e-04
    -5.780274e+01     7.325256e+05     8.524556e-02     1.733044e+01     7.355403e-04
    -5.738630e+01     7.431285e+05     8.974140e-02     1.736782e+01     7.279622e-04
    -5.696866e+01     7.539953e+05     8.695189e-02     1.740413e+01     7.203848e-04
    -5.654978e+01     7.651233e+05     3.213095e-02     1.741759e+01     7.128080e-04
    -5.612962e+01     7.765415e+05     6.289349e-02     1.744402e+01     7.052320e-04
    -5.570813e+01     7.882728e+05     1.464950e-01     1.750576e+01     6.976567e-04
    -5.528528e+01     8.003212e+05     1.991246e-01     1.758996e+01     6.900825e-04
    -5.486100e+01     8.126572e+05     7.728379e-02     1.762275e+01     6.825089e-04
    -5.443524e+01     8.253158e+05     5.538789e-02     1.764633e+01     6.749360e-04
    -5.400797e+01     8.384690e+05     6.834452e-01     1.793835e+01     6.673638e-04
    -5.366615e+01     8.491964e+05     6.050173e-01     1.814516e+01     6.613269e-04
    -5.323887e+01     8.626685e+05    -2.740688e-01     1.802806e+01     6.538069e-04
    -5.289705e+01     8.738742e+05     7.149713e-01     1.827245e+01     6.478120e-04
    -5.246978e+01     8.879094e+05    -3.374937e-01     1.812824e+01     6.403460e-04
    -5.212796e+01     8.997086e+05     1.270030e+00     1.856236e+01     6.343953e-04
    -5.170069e+01     9.142447e+05    -7.598804e-01     1.823769e+01     6.269850e-04
    -5.135887e+01     9.265633e+05     1.335039e+00     1.869403e+01     6.210802e-04
    -5.093159e+01     9.417135e+05    -8.493388e-01     1.833113e+01     6.137281e-04
    -5.058978e+01     9.545599e+05     1.311094e+00     1.877929e+01     6.078702e-04
    -5.016250e+01     9.703742e+05    -8.707224e-01     1.840725e+01     6.005783e-04
    -4.982068e+01     9.838190e+05     1.488405e+00     1.891601e+01     5.947693e-04
    -4.939341e+01     1.000323e+06    -9.311940e-01     1.851814e+01     5.875394e-04
    -4.905159e+01     1.014365e+06     1.524549e+00     1.903926e+01     5.817811e-04
    -4.862432e+01     1.031589e+06    -1.005182e+00     1.860977e+01     5.746153e-04
    -4.828250e+01     1.046268e+06     1.592186e+00     1.915401e+01     5.689090e-04
    -4.785522e+01     1.064243e+06    -1.106285e+00     1.868132e+01     5.618095e-04
    -4.751340e+01     1.079594e+06     1.673104e+00     1.925322e+01     5.561567e-04
    -4.708613e+01     1.098381e+06    -1.138733e+00     1.876667e+01     5.491252e-04
    -4.674431e+01     1.114454e+06     1.818940e+00     1.938842e+01     5.435280e-04
    -4.631704e+01     1.134115e+06    -1.108555e+00     1.891476e+01     5.365665e-04
    -4.597522e+01     1.150883e+06     1.692712e+00     1.949337e+01     5.310260e-04
    -4.554794e+01     1.171444e+06    -1.142333e+00     1.900528e+01     5.241367e-04
    -4.520612e+01     1.189013e+06     1.840565e+00     1.963442e+01     5.186545e-04
    -4.477885e+01     1.210468e+06    -1.344420e+00     1.905998e+01     5.118393e-04
    -4.443703e+01     1.228843e+06     1.854312e+00     1.969383e+01     5.064172e-04
    -4.400976e+01     1.251522e+06    -6.838518e-01     1.940163e+01     4.996777e-04
    -4.366794e+01     1.270580e+06     1.220814e+00     1.981893e+01     4.943172e-04
    -4.324066e+01     1.294354e+06    -6.008803e-01     1.956219e+01     4.876557e-04
    -4.289884e+01     1.314293e+06     1.185990e+00     1.996758e+01     4.823579e-04
    -4.247157e+01     1.339159e+06    -6.978967e-01     1.966939e+01     4.757763e-04
    -4.212975e+01     1.360060e+06     1.286293e+00     2.010907e+01     4.705433e-04
    -4.170248e+01     1.386068e+06    -8.301746e-01     1.975436e+01     4.640429e-04
    -4.136066e+01     1.407953e+06     1.284360e+00     2.019338e+01     4.588762e-04
    -4.093338e+01     1.435197e+06    -8.556399e-01     1.982778e+01     4.524595e-04
    -4.074660e+01     1.448436e+06     6.223040e+00     2.099015e+01     4.496692e-04
    -4.051312e+01     1.463941e+06    -1.803196e-01     2.094805e+01     4.461939e-04
    -4.022127e+01     1.483514e+06    -6.676391e-01     2.075320e+01     4.418701e-04
    -3.985645e+01     1.508409e+06    -8.804985e-01     2.043198e+01     4.364969e-04
    -3.940043e+01     1.540198e+06    -1.184482e+00     1.989184e+01     4.298299e-04
    -3.903562e+01     1.567240e+06     1.816040e+00     2.055436e+01     4.245371e-04
    -3.857960e+01     1.600687e+06    -1.182523e+00     2.001510e+01     4.179717e-04
    -3.821478e+01     1.629122e+06     1.825937e+00     2.068123e+01     4.127605e-04
    -3.775876e+01     1.664257e+06    -1.333929e+00     2.007294e+01     4.062988e-04
    -3.739395e+01     1.694232e+06     2.040043e+00     2.081717e+01     4.011710e-04
    -3.693793e+01     1.731227e+06    -1.305033e+00     2.022205e+01     3.948150e-04
    -3.657312e+01     1.762796e+06     2.160634e+00     2.101028e+01     3.897728e-04
    -3.611710e+01     1.801706e+06    -1.398510e+00     2.037254e+01     3.835241e-04
    -3.575228e+01     1.835233e+06     3.058452e+00     2.148831e+01     3.785691e-04
    -3.546043e+01     1.862003e+06     9.456933e-01     2.176431e+01     3.746332e-04
    -3.509562e+01     1.895714e+06    -2.783362e-01     2.166277e+01     3.697486e-04
    -3.480376e+01     1.923530e+06     7.040201e-01     2.186824e+01     3.658697e-04
    -3.443895e+01     1.958614e+06    -3.774418e-01     2.173054e+01     3.610574e-04
    -3.414710e+01     1.987646e+06     8.831545e-01     2.198829e+01     3.572364e-04
    -3.378228e+01     2.024193e+06    -4.193240e-01     2.183532e+01     3.524966e-04
    -3.349043e+01     2.054740e+06     1.856432e+00     2.237712e+01     3.487341e-04
    -3.312562e+01     2.092581e+06    -1.046113e+00     2.199548e+01     3.440684e-04
    -3.283376e+01     2.124384e+06     1.808726e+00     2.252336e+01     3.403656e-04
    -3.246895e+01     2.163804e+06    -1.091818e+00     2.212505e+01     3.357746e-04
    -3.217710e+01     2.196943e+06     1.844566e+00     2.266339e+01     3.321319e-04
    -3.181228e+01     2.237969e+06    -1.229428e+00     2.221488e+01     3.276166e-04
    -3.152043e+01     2.272561e+06     2.081752e+00     2.282244e+01     3.240352e-04
    -3.115562e+01     2.315317e+06    -1.214750e+00     2.237928e+01     3.195969e-04
    -3.086377e+01     2.351308e+06     1.974444e+00     2.295553e+01     3.160771e-04
    -3.049895e+01     2.395706e+06    -1.578572e+00     2.237964e+01     3.117161e-04
    -3.020710e+01     2.433344e+06     2.444862e+00     2.309318e+01     3.082590e-04
    -2.984228e+01     2.479625e+06    -1.507999e+00     2.254304e+01     3.039773e-04
    -2.955043e+01     2.518761e+06     2.304788e+00     2.321569e+01     3.005834e-04
    -2.918562e+01     2.567023e+06    -1.400154e+00     2.270490e+01     2.963807e-04
    -2.889376e+01     2.607781e+06     2.356969e+00     2.339278e+01     2.930508e-04
    -2.852895e+01     2.658023e+06    -1.429721e+00     2.287120e+01     2.889291e-04
    -2.823710e+01     2.700446e+06     2.382153e+00     2.356643e+01     2.856640e-04
    -2.787228e+01     2.752686e+06    -1.579786e+00     2.299011e+01     2.816233e-04
    -2.758043e+01     2.796874e+06     2.514982e+00     2.372411e+01     2.784236e-04
    -2.721562e+01     2.851204e+06    -1.663432e+00     2.311726e+01     2.744652e-04
    -2.692376e+01     2.897203e+06     2.634238e+00     2.388607e+01     2.713317e-04
    -2.655895e+01     2.953694e+06    -1.724998e+00     2.325677e+01     2.674565e-04
    -2.626710e+01     3.001508e+06     2.616623e+00     2.402043e+01     2.643897e-04
    -2.590228e+01     3.060043e+06    -2.152522e+00     2.323516e+01     2.605980e-04
    -2.561043e+01     3.109921e+06     3.106000e+00     2.414165e+01     2.575989e-04
    -2.524562e+01     3.170806e+06    -2.052607e+00     2.339283e+01     2.538925e-04
    -2.495377e+01     3.222575e+06     3.031688e+00     2.427763e+01     2.509613e-04
    -2.458895e+01     3.285916e+06    -1.893878e+00     2.358672e+01     2.473399e-04
    -2.429710e+01     3.339667e+06     3.070334e+00     2.448280e+01     2.444774e-04
    -2.393228e+01     3.405259e+06    -2.173292e+00     2.368995e+01     2.409429e-04
    -2.364043e+01     3.461172e+06     3.451044e+00     2.469715e+01     2.381498e-04
    -2.327562e+01     3.529295e+06    -2.043997e+00     2.395146e+01     2.347020e-04
    -2.298376e+01     3.587049e+06     3.015224e+00     2.483146e+01     2.319788e-04
    -2.261895e+01     3.657624e+06    -2.094574e+00     2.406733e+01     2.286189e-04
    -2.232710e+01     3.717540e+06     3.264207e+00     2.502000e+01     2.259664e-04
    -2.196228e+01     3.790482e+06    -2.326479e+00     2.417127e+01     2.226951e-04
    -2.167043e+01     3.852605e+06     3.556298e+00     2.520918e+01     2.201136e-04
    -2.130562e+01     3.928155e+06    -2.178280e+00     2.441451e+01     2.169312e-04
    -2.101376e+01     3.993134e+06     5.170930e+00     2.592365e+01     2.144215e-04
    -2.078028e+01     4.043974e+06     4.747136e-01     2.603449e+01     2.124368e-04
    -2.048843e+01     4.107438e+06    -1.356001e+00     2.563874e+01     2.099846e-04
    -2.012362e+01     4.188752e+06    -1.488679e-01     2.558443e+01     2.069650e-04
    -1.983176e+01     4.256140e+06     2.502359e+00     2.631475e+01     2.045856e-04
    -1.975019e+01     4.274954e+06     1.225330e+00     2.641471e+01     2.039264e-04
    -1.968493e+01     4.289776e+06    -1.306810e+00     2.632942e+01     2.034006e-04
    -1.953809e+01     4.323478e+06    -4.706668e-01     2.626031e+01     2.022242e-04
    -1.945652e+01     4.342178e+06    -1.313941e+00     2.615313e+01     2.015741e-04
    -1.935455e+01     4.365462e+06    -2.338493e+00     2.591467e+01     2.007650e-04
    -1.928285e+01     4.382734e+06     4.239118e+00     2.621860e+01     2.001983e-04
    -1.917082e+01     4.408894e+06    -4.166349e-01     2.617193e+01     1.993172e-04
    -1.909303e+01     4.427143e+06    -4.241451e-01     2.613893e+01     1.987078e-04
    -1.895299e+01     4.460116e+06    -4.397432e-01     2.607735e+01     1.976176e-04
    -1.885575e+01     4.482404e+06    -4.631017e+00     2.562701e+01     1.968647e-04
    -1.873419e+01     4.510606e+06    -3.629490e+00     2.518582e+01     1.959287e-04
    -1.858595e+01     4.545325e+06    -3.127595e+00     2.472218e+01     1.947947e-04
    -1.835195e+01     4.601358e+06    -1.182429e+00     2.444548e+01     1.930225e-04
    -1.823350e+01     4.631330e+06     5.299741e+00     2.507320e+01     1.921334e-04
    -1.808572e+01     4.666065e+06    -5.218381e+00     2.430204e+01     1.910315e-04
    -1.796750e+01     4.696411e+06     5.896167e+00     2.499909e+01     1.901565e-04
    -1.781997e+01     4.731957e+06    -3.331540e+00     2.450758e+01     1.890718e-04
    -1.770194e+01     4.762060e+06     3.569795e+00     2.492891e+01     1.882100e-04
    -1.755902e+01     4.796622e+06    -4.039727e+00     2.435153e+01     1.871743e-04
    -1.744468e+01     4.826406e+06     5.230256e+00     2.494955e+01     1.863512e-04
    -1.734010e+01     4.852923e+06     1.002562e+00     2.505441e+01     1.856028e-04
    -1.724686e+01     4.876647e+06     1.017800e+00     2.514930e+01     1.849392e-04
    -1.715579e+01     4.899729e+06     6.380995e-02     2.515511e+01     1.842942e-04
    -1.706286e+01     4.923172e+06    -9.789156e-01     2.506414e+01     1.836395e-04
    -1.690062e+01     4.964111e+06    -1.550190e+00     2.481263e+01     1.825040e-04
    -1.679669e+01     4.990262e+06    -2.405624e+00     2.456261e+01     1.817824e-04
    -1.668562e+01     5.018626e+06    -8.778844e-01     2.446511e+01     1.810161e-04
    -1.656749e+01     5.048395e+06    -3.086198e+00     2.410054e+01     1.802063e-04
    -1.646609e+01     5.075949e+06     6.577181e+00     2.476746e+01     1.795155e-04
    -1.632350e+01     5.113405e+06     1.390712e+00     2.496577e+01     1.785507e-04
    -1.626013e+01     5.129776e+06    -1.185766e+00     2.489062e+01     1.781247e-04
    -1.618091e+01     5.150028e+06    -2.880994e+00     2.466239e+01     1.775941e-04
    -1.608188e+01     5.175458e+06    -2.576818e+00     2.440723e+01     1.769344e-04
    -1.590364e+01     5.222795e+06     1.321675e+00     2.464280e+01     1.757566e-04
    -1.582442e+01     5.243304e+06    -2.400117e+00     2.445267e+01     1.752376e-04
    -1.572540e+01     5.268590e+06    -4.523320e+00     2.400476e+01     1.745919e-04
    -1.560162e+01     5.300489e+06    -3.751475e+00     2.354041e+01     1.737900e-04
    -1.544690e+01     5.340974e+06    -2.091019e+00     2.321687e+01     1.727969e-04
    -1.532312e+01     5.374308e+06     1.172101e+00     2.336196e+01     1.720089e-04
    -1.516840e+01     5.413688e+06    -6.467852e+00     2.236122e+01     1.710326e-04
    -1.505326e+01     5.446307e+06     7.268225e+00     2.319807e+01     1.703122e-04
    -1.490934e+01     5.483554e+06    -5.131768e+00     2.245950e+01     1.694189e-04
    -1.474945e+01     5.527431e+06     2.172453e+00     2.280684e+01     1.684368e-04
    -1.462155e+01     5.563120e+06     3.928949e+00     2.330938e+01     1.676580e-04
    -1.451922e+01     5.591502e+06     2.845518e+00     2.360054e+01     1.670398e-04
    -1.439131e+01     5.625490e+06    -3.015671e+00     2.321482e+01     1.662729e-04
    -1.428899e+01     5.653901e+06     2.471213e+00     2.346769e+01     1.656642e-04
    -1.416108e+01     5.687984e+06    -3.041281e+00     2.307869e+01     1.649094e-04
    -1.405876e+01     5.716486e+06     2.426948e+00     2.332703e+01     1.643101e-04
    -1.393085e+01     5.750685e+06    -3.063049e+00     2.293525e+01     1.635669e-04
    -1.382853e+01     5.779292e+06     2.498857e+00     2.319094e+01     1.629770e-04
    -1.370062e+01     5.813590e+06    -3.098212e+00     2.279466e+01     1.622452e-04
    -1.359829e+01     5.842289e+06     2.574267e+00     2.305807e+01     1.616649e-04
    -1.347039e+01     5.876620e+06    -3.119425e+00     2.265907e+01     1.609457e-04
    -1.336806e+01     5.905395e+06     2.630591e+00     2.292825e+01     1.603749e-04
    -1.324016e+01     5.939799e+06    -3.137181e+00     2.252698e+01     1.596673e-04
    -1.313783e+01     5.968622e+06     2.609347e+00     2.279399e+01     1.591059e-04
    -1.300992e+01     6.002567e+06    -4.991113e+00     2.215559e+01     1.584098e-04
    -1.285262e+01     6.044590e+06    -4.126056e+00     2.150653e+01     1.575635e-04
    -1.272677e+01     6.080948e+06     5.644728e+00     2.221690e+01     1.568933e-04
    -1.262609e+01     6.109467e+06     3.043757e+00     2.252333e+01     1.563618e-04
    -1.250025e+01     6.142988e+06    -4.672466e+00     2.193532e+01     1.557029e-04
    -1.234294e+01     6.184881e+06    -4.494142e+00     2.122836e+01     1.548892e-04
    -1.221710e+01     6.221310e+06     5.795805e+00     2.195773e+01     1.542449e-04
    -1.211642e+01     6.249958e+06     3.637547e+00     2.232395e+01     1.537343e-04
    -1.199057e+01     6.283611e+06    -3.941226e+00     2.182796e+01     1.531017e-04
    -1.183351e+01     6.325596e+06    -3.784812e+00     2.123352e+01     1.523216e-04
    -1.170786e+01     6.361998e+06     6.108912e+00     2.200109e+01     1.517042e-04
    -1.160735e+01     6.390552e+06     3.761704e+00     2.237921e+01     1.512152e-04
    -1.148170e+01     6.423934e+06    -4.122049e+00     2.186128e+01     1.506099e-04
    -1.132537e+01     6.465480e+06    -3.874989e+00     2.125551e+01     1.498657e-04
    -1.120030e+01     6.501551e+06     6.098021e+00     2.201815e+01     1.492771e-04
    -1.110025e+01     6.529503e+06     2.413779e+00     2.225965e+01     1.488111e-04
    -1.097519e+01     6.562918e+06    -2.557446e+00     2.193981e+01     1.482347e-04
    -1.081886e+01     6.604245e+06    -3.541283e+00     2.138619e+01     1.475227e-04
    -1.069379e+01     6.639701e+06     4.945111e+00     2.200465e+01     1.469602e-04
    -1.053746e+01     6.681042e+06    -2.747929e+00     2.157506e+01     1.462666e-04
    -1.046039e+01     6.705094e+06     1.771420e+01     2.294040e+01     1.459282e-04
    -1.038924e+01     6.725018e+06     4.169999e+00     2.323708e+01     1.456177e-04
    -1.024122e+01     6.766320e+06     4.190718e+00     2.385739e+01     1.449792e-04
    -1.018549e+01     6.782467e+06     8.827088e+00     2.434928e+01     1.447408e-04
    -1.008466e+01     6.812419e+06     1.220431e+01     2.557993e+01     1.443132e-04
    -9.996237e+00     6.839227e+06     1.495561e+01     2.690232e+01     1.439414e-04
    -9.853498e+00     6.883295e+06     1.770308e+01     2.942923e+01     1.433488e-04
    -9.746112e+00     6.916482e+06     1.807063e+01     3.136978e+01     1.429081e-04
    -9.689693e+00     6.934046e+06     1.908922e+01     3.244677e+01     1.426782e-04
    -9.597669e+00     6.963080e+06     2.113556e+01     3.439174e+01     1.423064e-04
    -9.495347e+00     6.994832e+06     1.930812e+01     3.636738e+01     1.418972e-04
    -9.360873e+00     7.036211e+06     1.865910e+01     3.887656e+01     1.413665e-04
    -9.255628e+00     7.068150e+06     1.723440e+01     4.069038e+01     1.409560e-04
    -9.159232e+00     7.096924e+06     1.554023e+01     4.218841e+01     1.405840e-04
    -9.068717e+00     7.123251e+06     1.275855e+01     4.334324e+01     1.402381e-04
    -8.965898e+00     7.152232e+06     9.503578e+00     4.432039e+01     1.398494e-04
    -8.855670e+00     7.182333e+06     6.402432e+00     4.502612e+01     1.394376e-04
    -8.785891e+00     7.200914e+06     3.959502e+00     4.530241e+01     1.391793e-04
    -8.698668e+00     7.223786e+06     2.735272e+00     4.554098e+01     1.388592e-04
    -8.541666e+00     7.264804e+06     3.148467e+00     4.603530e+01     1.382920e-04
    -8.471888e+00     7.282953e+06     3.181379e+00     4.625729e+01     1.380428e-04
    -8.384665e+00     7.305186e+06     1.508333e+00     4.638885e+01     1.377342e-04
    -8.259063e+00     7.337368e+06     2.761784e+00     4.673574e+01     1.372958e-04
    -8.189285e+00     7.354916e+06     1.260600e+00     4.682370e+01     1.370547e-04
    -8.032283e+00     7.394071e+06     1.291843e+00     4.702652e+01     1.365203e-04
    -7.945060e+00     7.415487e+06     5.004857e-01     4.707017e+01     1.362278e-04
    -7.875281e+00     7.432845e+06     2.222938e+00     4.722529e+01     1.359960e-04
    -7.788058e+00     7.454004e+06     2.866833e-01     4.725029e+01     1.357089e-04
    -7.631057e+00     7.491859e+06     6.291453e-01     4.734907e+01     1.352008e-04
    -7.522028e+00     7.517634e+06    -3.694454e-01     4.730879e+01     1.348537e-04
    -7.434805e+00     7.538721e+06     2.512941e+00     4.752798e+01     1.345797e-04
    -7.365026e+00     7.555382e+06     1.862446e+00     4.765794e+01     1.343628e-04
    -7.277803e+00     7.575642e+06    -1.460554e-01     4.764520e+01     1.340943e-04
    -7.120801e+00     7.611877e+06     2.315799e-01     4.768155e+01     1.336192e-04
    -7.011772e+00     7.636306e+06    -1.402914e+00     4.752860e+01     1.332953e-04
    -6.924549e+00     7.656628e+06     2.964592e+00     4.778718e+01     1.330399e-04
    -6.854770e+00     7.672584e+06     1.902513e+00     4.791993e+01     1.328379e-04
    -6.767547e+00     7.691559e+06    -1.863412e+00     4.775740e+01     1.325881e-04
    -6.658518e+00     7.715270e+06    -1.033170e+00     4.764475e+01     1.322803e-04
    -6.571295e+00     7.734996e+06     3.132747e+00     4.791800e+01     1.320376e-04
    -6.414293e+00     7.768532e+06    -6.926616e-01     4.780925e+01     1.316086e-04
    -6.305264e+00     7.791157e+06    -1.872398e+00     4.760511e+01     1.313168e-04
    -6.218041e+00     7.810228e+06     3.413147e+00     4.790281e+01     1.310872e-04
    -6.148263e+00     7.824740e+06     3.709774e-02     4.790540e+01     1.309059e-04
    -6.061040e+00     7.842284e+06    -1.967066e+00     4.773383e+01     1.306818e-04
    -5.952011e+00     7.864353e+06    -5.336794e-01     4.767564e+01     1.304062e-04
    -5.864787e+00     7.882345e+06     1.847892e+00     4.783682e+01     1.301893e-04
    -5.755758e+00     7.903104e+06    -3.247686e+00     4.748273e+01     1.299227e-04
    -5.619472e+00     7.929114e+06    -1.920138e+00     4.722104e+01     1.295962e-04
    -5.510443e+00     7.951011e+06     3.110252e+00     4.756015e+01     1.293406e-04
    -5.423220e+00     7.967894e+06     1.426485e+00     4.768457e+01     1.291400e-04
    -5.314191e+00     7.987231e+06    -3.817176e+00     4.726839e+01     1.288934e-04
    -5.177905e+00     8.011546e+06    -2.075470e+00     4.698553e+01     1.285924e-04
    -5.068876e+00     8.032354e+06     3.917172e+00     4.741262e+01     1.283572e-04
    -4.981653e+00     8.048183e+06     1.340398e+00     4.752953e+01     1.281724e-04
    -4.872624e+00     8.066175e+06    -3.721784e+00     4.712375e+01     1.279462e-04
    -4.736338e+00     8.088759e+06    -2.125214e+00     4.683411e+01     1.276704e-04
    -4.627309e+00     8.107842e+06     2.698502e+00     4.712833e+01     1.274553e-04
    -4.540085e+00     8.122464e+06     1.068814e+00     4.722155e+01     1.272869e-04
    -4.431057e+00     8.138373e+06    -5.993278e+00     4.656811e+01     1.270808e-04
    -4.294770e+00     8.160225e+06     7.488763e-01     4.667017e+01     1.268298e-04
    -4.185741e+00     8.177363e+06     1.110901e+00     4.679129e+01     1.266351e-04
    -4.049455e+00     8.196717e+06    -3.081793e+00     4.637129e+01     1.263989e-04
    -3.940426e+00     8.213333e+06     2.170367e+00     4.660792e+01     1.262152e-04
    -3.804140e+00     8.229803e+06    -8.166781e+00     4.549490e+01     1.259923e-04
    -3.666121e+00     8.250239e+06     3.795359e+00     4.601873e+01     1.257753e-04
    -3.555706e+00     8.265489e+06     1.539514e+00     4.618871e+01     1.256073e-04
    -3.417725e+00     8.280070e+06    -8.975734e+00     4.495023e+01     1.254042e-04
    -3.279810e+00     8.298986e+06     4.449740e+00     4.556391e+01     1.252095e-04
    -3.169478e+00     8.312727e+06     1.373735e+00     4.571548e+01     1.250595e-04
    -3.031593e+00     8.326000e+06    -7.488540e+00     4.468293e+01     1.248792e-04
    -2.893763e+00     8.342592e+06     3.086959e+00     4.510840e+01     1.247066e-04
    -2.783499e+00     8.354626e+06     6.810058e-01     4.518349e+01     1.245748e-04
    -2.645700e+00     8.366581e+06    -5.902344e+00     4.437016e+01     1.244172e-04
    -2.507944e+00     8.380827e+06     1.879982e+00     4.462914e+01     1.242671e-04
    -2.370202e+00     8.392073e+06    -4.109932e+00     4.406303e+01     1.241256e-04
    -2.232495e+00     8.404097e+06    -2.524540e-01     4.402826e+01     1.239919e-04
    -2.094808e+00     8.414771e+06    -2.074492e+00     4.374263e+01     1.238659e-04
    -1.957144e+00     8.425030e+06    -1.117782e+00     4.358875e+01     1.237486e-04
    -1.819499e+00     8.434738e+06    -8.439943e-01     4.347258e+01     1.236387e-04
    -1.681869e+00     8.443773e+06    -7.005450e-01     4.337617e+01     1.235370e-04
    -1.544252e+00     8.452029e+06    -8.128224e-01     4.326431e+01     1.234435e-04
    -1.406646e+00     8.459618e+06    -8.159615e-01     4.315203e+01     1.233575e-04
    -1.269050e+00     8.466423e+06    -8.082032e-01     4.304082e+01     1.232801e-04
    -1.131463e+00     8.472521e+06    -8.307785e-01     4.292652e+01     1.232104e-04
    -1.000000e+00     8.477936e+06    -2.065070e-01     4.289937e+01     1.231508e-04
    -8.624238e-01     8.482413e+06    -1.227721e+00     4.273046e+01     1.230972e-04
    -7.248531e-01     8.486265e+06    -1.086288e+00     4.258102e+01     1.230510e-04
    -6.109011e-01     8.489479e+06     7.309623e-01     4.266432e+01     1.230187e-04
    -5.519772e-01     8.491205e+06     2.584705e+00     4.281662e+01     1.230046e-04
    -4.792998e-01     8.492259e+06    -2.122305e+00     4.266237e+01     1.229886e-04
    -3.952285e-01     8.492846e+06    -3.759727e+00     4.234629e+01     1.229728e-04
    -2.803861e-01     8.492623e+06    -5.420545e+00     4.172378e+01     1.229567e-04
    -1.832654e-01     8.491629e+06    -7.007522e+00     4.104321e+01     1.229471e-04
    -9.738140e-02     8.490290e+06    -7.737833e+00     4.037865e+01     1.229418e-04
     8.485009e-03     8.487991e+06    -8.470772e+00     3.948188e+01     1.229399e-04
     1.019812e-01     8.485263e+06    -9.849048e+00     3.856103e+01     1.229420e-04
     2.094949e-01     8.481504e+06    -1.043933e+01     3.743866e+01     1.229492e-04
     3.064446e-01     8.482741e+06     8.265293e+00     3.823998e+01     1.229597e-04
     4.050056e-01     8.480915e+06    -1.707625e+00     3.807167e+01     1.229744e-04
     5.055075e-01     8.480906e+06     6.427813e+00     3.871768e+01     1.229938e-04
     6.045722e-01     8.488443e+06     3.561160e+01     4.224553e+01     1.230170e-04
     7.037110e-01     8.492420e+06     2.395113e+01     4.462002e+01     1.230443e-04
     8.028197e-01     8.496584e+06     2.610074e+01     4.720683e+01     1.230758e-04
     9.018605e-01     8.504128e+06     4.004779e+01     5.117320e+01     1.231114e-04
     1.000961e+00     8.514712e+06     5.278241e+01     5.640394e+01     1.231512e-04
     1.100032e+00     8.530752e+06     7.456343e+01     6.379102e+01     1.231951e-04
     1.208173e+00     8.558044e+06     1.096840e+02     7.565240e+01     1.232480e-04
     1.307339e+00     8.594426e+06     1.539093e+02     9.091494e+01     1.233006e-04
     1.406553e+00     8.641620e+06     1.964298e+02     1.104036e+02     1.233574e-04
     1.505054e+00     8.700925e+06     2.458575e+02     1.346208e+02     1.234179e-04
     1.603550e+00     8.768939e+06     2.814053e+02     1.623381e+02     1.234825e-04
     1.700619e+00     8.843555e+06     3.133011e+02     1.927500e+02     1.235501e-04
     1.803117e+00     8.931102e+06     3.482403e+02     2.284436e+02     1.236259e-04
     1.901967e+00     9.011833e+06     3.369483e+02     2.617511e+02     1.237032e-04
     2.007132e+00     9.106656e+06     3.721570e+02     3.008889e+02     1.237900e-04
     2.102064e+00     9.209931e+06     4.459774e+02     3.432264e+02     1.238722e-04
     2.208221e+00     9.302809e+06     3.682910e+02     3.823231e+02     1.239689e-04
     2.307117e+00     9.347416e+06     2.091704e+02     4.030093e+02     1.240631e-04
     2.401866e+00     9.384611e+06     1.889540e+02     4.209125e+02     1.241571e-04
     2.501358e+00     9.426386e+06     2.017529e+02     4.409853e+02     1.242600e-04
     2.600782e+00     9.467779e+06     2.026775e+02     4.611363e+02     1.243670e-04
     2.700203e+00     9.510286e+06     2.093714e+02     4.819521e+02     1.244781e-04
     2.806869e+00     9.558723e+06     2.221622e+02     5.056494e+02     1.246022e-04
     2.906522e+00     9.605236e+06     2.295923e+02     5.285289e+02     1.247222e-04
     3.006153e+00     9.652671e+06     2.357866e+02     5.520206e+02     1.248465e-04
     3.105853e+00     9.703635e+06     2.520911e+02     5.771542e+02     1.249750e-04
     3.203517e+00     9.757904e+06     2.721653e+02     6.037347e+02     1.251049e-04
     3.303125e+00     9.816150e+06     2.863933e+02     6.322619e+02     1.252415e-04
     3.402888e+00     9.876183e+06     2.959777e+02     6.617894e+02     1.253826e-04
     3.502723e+00     9.934412e+06     2.915507e+02     6.908964e+02     1.255280e-04
     3.609677e+00     9.994202e+06     2.849359e+02     7.213714e+02     1.256885e-04
     3.703226e+00     1.004584e+07     2.849045e+02     7.480240e+02     1.258326e-04
     3.811423e+00     1.010628e+07     2.906545e+02     7.794720e+02     1.260041e-04
     3.910587e+00     1.016205e+07     2.948938e+02     8.087147e+02     1.261655e-04
     4.009245e+00     1.021903e+07     3.035325e+02     8.386608e+02     1.263302e-04
     4.111565e+00     1.027617e+07     2.983971e+02     8.691926e+02     1.265054e-04
     4.202558e+00     1.032914e+07     3.102754e+02     8.974257e+02     1.266647e-04
     4.305073e+00     1.038890e+07     3.132450e+02     9.295379e+02     1.268485e-04
     4.402279e+00     1.044326e+07     3.062036e+02     9.593028e+02     1.270268e-04
     4.503133e+00     1.049734e+07     2.995450e+02     9.895131e+02     1.272161e-04
     4.613349e+00     1.055669e+07     3.033769e+02     1.022950e+03     1.274279e-04
     4.705601e+00     1.060757e+07     3.112487e+02     1.051663e+03     1.276089e-04
     4.808635e+00     1.066361e+07     3.109987e+02     1.083707e+03     1.278155e-04
     4.905972e+00     1.071561e+07     3.097887e+02     1.113861e+03     1.280146e-04
     5.011702e+00     1.077238e+07     3.138540e+02     1.147044e+03     1.282356e-04
     5.103502e+00     1.082254e+07     3.204666e+02     1.176463e+03     1.284310e-04
     5.210203e+00     1.087770e+07     3.114062e+02     1.209691e+03     1.286629e-04
     5.303067e+00     1.092497e+07     3.109628e+02     1.238568e+03     1.288683e-04
     5.401570e+00     1.097366e+07     3.077300e+02     1.268880e+03     1.290903e-04
     5.510346e+00     1.102842e+07     3.146121e+02     1.303103e+03     1.293404e-04
     5.613460e+00     1.107670e+07     3.031986e+02     1.334366e+03     1.295819e-04
     5.707296e+00     1.112004e+07     3.033491e+02     1.362832e+03     1.298054e-04
     5.814632e+00     1.116684e+07     2.957023e+02     1.394571e+03     1.300658e-04
     5.924629e+00     1.121292e+07     2.917636e+02     1.426664e+03     1.303377e-04
     6.008147e+00     1.124518e+07     2.807475e+02     1.450112e+03     1.305471e-04
     6.122385e+00     1.128611e+07     2.720018e+02     1.481185e+03     1.308389e-04
     6.205549e+00     1.131612e+07     2.757303e+02     1.504115e+03     1.310544e-04
     6.321034e+00     1.134916e+07     2.471136e+02     1.532653e+03     1.313589e-04
     6.407388e+00     1.137155e+07     2.382748e+02     1.553229e+03     1.315899e-04
     6.524337e+00     1.139624e+07     2.206686e+02     1.579036e+03     1.319082e-04
     6.612403e+00     1.141404e+07     2.192840e+02     1.598348e+03     1.321514e-04
     6.705064e+00     1.143149e+07     2.157179e+02     1.618336e+03     1.324107e-04
     6.802062e+00     1.144790e+07     2.098569e+02     1.638692e+03     1.326861e-04
     6.906173e+00     1.146425e+07     2.072497e+02     1.660269e+03     1.329862e-04
     7.031078e+00     1.148067e+07     1.990695e+02     1.685134e+03     1.333525e-04
     7.117256e+00     1.149477e+07     2.153219e+02     1.703690e+03     1.336086e-04
     7.216802e+00     1.149930e+07     1.664949e+02     1.720264e+03     1.339084e-04
     7.310330e+00     1.150942e+07     1.958235e+02     1.738579e+03     1.341938e-04
     7.426880e+00     1.151670e+07     1.784401e+02     1.759376e+03     1.345549e-04
     7.514653e+00     1.152260e+07     1.826736e+02     1.775410e+03     1.348303e-04
     7.631203e+00     1.152259e+07     1.555570e+02     1.793540e+03     1.352012e-04
     7.711781e+00     1.152686e+07     1.807865e+02     1.808107e+03     1.354607e-04
     7.812504e+00     1.152604e+07     1.559104e+02     1.823811e+03     1.357890e-04
     7.929055e+00     1.152606e+07     1.619580e+02     1.842687e+03     1.361744e-04
     8.004728e+00     1.152580e+07     1.620012e+02     1.854947e+03     1.364272e-04
     8.125806e+00     1.152245e+07     1.536326e+02     1.873548e+03     1.368375e-04
     8.201480e+00     1.151924e+07     1.486763e+02     1.884799e+03     1.370964e-04
     8.310450e+00     1.151301e+07     1.441533e+02     1.900507e+03     1.374742e-04
     8.428165e+00     1.150226e+07     1.310366e+02     1.915932e+03     1.378878e-04
     8.520858e+00     1.149354e+07     1.315810e+02     1.928129e+03     1.382173e-04
     8.613830e+00     1.148552e+07     1.367569e+02     1.940844e+03     1.385514e-04
     8.706850e+00     1.147680e+07     1.350941e+02     1.953410e+03     1.388892e-04
     8.846191e+00     1.146247e+07     1.331638e+02     1.971965e+03     1.394024e-04
     8.939058e+00     1.145186e+07     1.299340e+02     1.984032e+03     1.397487e-04
     9.031856e+00     1.144064e+07     1.284484e+02     1.995951e+03     1.400983e-04
     9.124648e+00     1.142866e+07     1.262190e+02     2.007664e+03     1.404513e-04
     9.217411e+00     1.141566e+07     1.227371e+02     2.019049e+03     1.408078e-04
     9.310178e+00     1.140197e+07     1.208135e+02     2.030257e+03     1.411679e-04
     9.442181e+00     1.138135e+07     1.187425e+02     2.045931e+03     1.416868e-04
     9.534944e+00     1.136583e+07     1.152340e+02     2.056620e+03     1.420555e-04
     9.627745e+00     1.134994e+07     1.148511e+02     2.067279e+03     1.424278e-04
     9.720679e+00     1.133348e+07     1.134333e+02     2.077821e+03     1.428043e-04
     9.813802e+00     1.131624e+07     1.110662e+02     2.088163e+03     1.431851e-04
     9.907194e+00     1.129858e+07     1.104865e+02     2.098482e+03     1.435705e-04
     1.000094e+01     1.128022e+07     1.086852e+02     2.108671e+03     1.439610e-04
     1.014231e+01     1.125177e+07     1.079557e+02     2.123932e+03     1.445574e-04
     1.023668e+01     1.123217e+07     1.063021e+02     2.133964e+03     1.449597e-04
     1.032243e+01     1.121510e+07     1.115783e+02     2.143532e+03     1.453284e-04
     1.041804e+01     1.119265e+07     9.573794e+01     2.152686e+03     1.457431e-04
     1.051085e+01     1.117178e+07     1.016395e+02     2.162119e+03     1.461492e-04
     1.060774e+01     1.114944e+07     1.000920e+02     2.171816e+03     1.465770e-04
     1.070523e+01     1.112647e+07     9.881199e+01     2.181450e+03     1.470113e-04
     1.080150e+01     1.110352e+07     9.860620e+01     2.190943e+03     1.474440e-04
     1.094732e+01     1.106761e+07     9.634361e+01     2.204992e+03     1.481072e-04
     1.104480e+01     1.104322e+07     9.558969e+01     2.214310e+03     1.485550e-04
     1.114228e+01     1.101829e+07     9.393968e+01     2.223467e+03     1.490068e-04
     1.124061e+01     1.099298e+07     9.415494e+01     2.232725e+03     1.494664e-04
     1.133711e+01     1.096729e+07     9.084686e+01     2.241492e+03     1.499214e-04
     1.143487e+01     1.094103e+07     9.056855e+01     2.250345e+03     1.503861e-04
     1.153261e+01     1.091443e+07     8.974359e+01     2.259117e+03     1.508546e-04
     1.163012e+01     1.088756e+07     8.896714e+01     2.267793e+03     1.513260e-04
     1.172718e+01     1.086033e+07     8.735127e+01     2.276270e+03     1.517989e-04
     1.182494e+01     1.083244e+07     8.586154e+01     2.284665e+03     1.522792e-04
     1.192292e+01     1.080420e+07     8.517396e+01     2.293010e+03     1.527645e-04
     1.202038e+01     1.077557e+07     8.316174e+01     2.301115e+03     1.532510e-04
     1.211850e+01     1.074682e+07     8.428424e+01     2.309385e+03     1.537448e-04
     1.221677e+01     1.071750e+07     8.231223e+01     2.317473e+03     1.542432e-04
     1.231517e+01     1.068787e+07     8.165355e+01     2.325509e+03     1.547463e-04
     1.241351e+01     1.065788e+07     8.038937e+01     2.333414e+03     1.552529e-04
     1.251196e+01     1.062757e+07     7.952862e+01     2.341243e+03     1.557641e-04
     1.260857e+01     1.059758e+07     7.885355e+01     2.348862e+03     1.562695e-04
     1.270667e+01     1.056679e+07     7.760953e+01     2.356475e+03     1.567866e-04
     1.280566e+01     1.053520e+07     7.554052e+01     2.363953e+03     1.573123e-04
     1.290361e+01     1.050419e+07     7.733839e+01     2.371528e+03     1.578364e-04
     1.300238e+01     1.047233e+07     7.479604e+01     2.378916e+03     1.583688e-04
     1.310011e+01     1.044054e+07     7.379706e+01     2.386128e+03     1.588995e-04
     1.324774e+01     1.039193e+07     7.249921e+01     2.396831e+03     1.597090e-04
     1.334612e+01     1.035928e+07     7.146685e+01     2.403862e+03     1.602531e-04
     1.344448e+01     1.032636e+07     7.040090e+01     2.410786e+03     1.608008e-04
     1.354290e+01     1.029360e+07     7.169717e+01     2.417843e+03     1.613529e-04
     1.364136e+01     1.025955e+07     6.515324e+01     2.424258e+03     1.619091e-04
     1.373979e+01     1.022613e+07     6.880848e+01     2.431031e+03     1.624690e-04
     1.383822e+01     1.019261e+07     6.853887e+01     2.437777e+03     1.630328e-04
     1.393665e+01     1.015852e+07     6.570627e+01     2.444245e+03     1.636005e-04
     1.403510e+01     1.012389e+07     6.296726e+01     2.450443e+03     1.641721e-04
     1.413355e+01     1.008936e+07     6.377033e+01     2.456722e+03     1.647478e-04
     1.423203e+01     1.005464e+07     6.285030e+01     2.462911e+03     1.653274e-04
     1.433055e+01     1.002003e+07     6.377160e+01     2.469194e+03     1.659111e-04
     1.442880e+01     9.984582e+06     5.864245e+01     2.474956e+03     1.664972e-04
     1.452739e+01     9.949184e+06     5.969479e+01     2.480841e+03     1.670891e-04
     1.462602e+01     9.913638e+06     5.901048e+01     2.486661e+03     1.676852e-04
     1.472469e+01     9.878186e+06     5.967825e+01     2.492550e+03     1.682854e-04
     1.482339e+01     9.842215e+06     5.681300e+01     2.498157e+03     1.688897e-04
     1.492212e+01     9.805812e+06     5.442796e+01     2.503531e+03     1.694980e-04
     1.502089e+01     9.769580e+06     5.543070e+01     2.509006e+03     1.701105e-04
     1.511970e+01     9.732708e+06     5.177502e+01     2.514121e+03     1.707271e-04
     1.520863e+01     9.700328e+06     5.675067e+01     2.519168e+03     1.712853e-04
     1.533708e+01     9.652670e+06     5.288822e+01     2.525962e+03     1.720975e-04
     1.542601e+01     9.619497e+06     5.144921e+01     2.530537e+03     1.726634e-04
     1.551493e+01     9.586132e+06     5.004052e+01     2.534987e+03     1.732324e-04
     1.560386e+01     9.552781e+06     4.993178e+01     2.539427e+03     1.738045e-04
     1.570282e+01     9.516444e+06     5.433441e+01     2.544804e+03     1.744449e-04
     1.580195e+01     9.479142e+06     4.887724e+01     2.549650e+03     1.750904e-04
     1.590109e+01     9.441775e+06     4.825225e+01     2.554433e+03     1.757398e-04
     1.600028e+01     9.404234e+06     4.706848e+01     2.559102e+03     1.763934e-04
     1.614913e+01     9.347230e+06     4.418589e+01     2.565679e+03     1.773821e-04
     1.624837e+01     9.309913e+06     4.770869e+01     2.570413e+03     1.780458e-04
     1.634763e+01     9.272130e+06     4.464376e+01     2.574845e+03     1.787136e-04
     1.644693e+01     9.234199e+06     4.345732e+01     2.579160e+03     1.793854e-04
     1.654627e+01     9.196158e+06     4.248093e+01     2.583380e+03     1.800614e-04
     1.664564e+01     9.158142e+06     4.226617e+01     2.587580e+03     1.807415e-04
     1.674504e+01     9.119979e+06     4.102145e+01     2.591658e+03     1.814258e-04
     1.684445e+01     9.081421e+06     3.815922e+01     2.595451e+03     1.821139e-04
     1.694389e+01     9.043615e+06     4.228459e+01     2.599656e+03     1.828062e-04
     1.704336e+01     9.005309e+06     3.882182e+01     2.603518e+03     1.835025e-04
     1.714286e+01     8.966848e+06     3.739839e+01     2.607239e+03     1.842029e-04
     1.724240e+01     8.928483e+06     3.750445e+01     2.610972e+03     1.849075e-04
     1.734196e+01     8.889998e+06     3.626000e+01     2.614582e+03     1.856161e-04
     1.744156e+01     8.851464e+06     3.541750e+01     2.618109e+03     1.863288e-04
     1.754117e+01     8.812896e+06     3.463756e+01     2.621560e+03     1.870455e-04
     1.764084e+01     8.774268e+06     3.372673e+01     2.624921e+03     1.877665e-04
     1.774055e+01     8.735601e+06     3.292848e+01     2.628204e+03     1.884916e-04
     1.784027e+01     8.696477e+06     2.938941e+01     2.631135e+03     1.892207e-04
     1.794002e+01     8.658190e+06     3.402192e+01     2.634529e+03     1.899539e-04
     1.803977e+01     8.619463e+06     3.053709e+01     2.637575e+03     1.906910e-04
     1.813961e+01     8.580639e+06     2.936266e+01     2.640507e+03     1.914325e-04
     1.823946e+01     8.541833e+06     2.876669e+01     2.643379e+03     1.921780e-04
     1.833935e+01     8.502579e+06     2.518694e+01     2.645895e+03     1.929277e-04
     1.843927e+01     8.464199e+06     3.005393e+01     2.648898e+03     1.936814e-04
     1.853924e+01     8.425372e+06     2.647810e+01     2.651545e+03     1.944394e-04
     1.863923e+01     8.386090e+06     2.275273e+01     2.653820e+03     1.952014e-04
     1.873924e+01     8.347291e+06     2.505561e+01     2.656326e+03     1.959675e-04
     1.883932e+01     8.308895e+06     2.694428e+01     2.659022e+03     1.967378e-04
     1.893944e+01     8.270143e+06     2.387487e+01     2.661413e+03     1.975124e-04
     1.903955e+01     8.231046e+06     2.065991e+01     2.663481e+03     1.982908e-04
     1.913972e+01     8.192652e+06     2.446859e+01     2.665932e+03     1.990734e-04
     1.923992e+01     8.154060e+06     2.233411e+01     2.668170e+03     1.998603e-04
     1.934016e+01     8.115006e+06     1.839701e+01     2.670014e+03     2.006512e-04
     1.944043e+01     8.076450e+06     2.076625e+01     2.672096e+03     2.014462e-04
     1.954072e+01     8.037943e+06     2.017220e+01     2.674119e+03     2.022452e-04
     1.963760e+01     8.000875e+06     2.004921e+01     2.676062e+03     2.030206e-04
     1.973119e+01     7.965074e+06     1.915325e+01     2.677854e+03     2.037732e-04
     1.982497e+01     7.929295e+06     1.883176e+01     2.679620e+03     2.045306e-04
     1.991886e+01     7.893545e+06     1.837799e+01     2.681346e+03     2.052922e-04
     2.000347e+01     7.860696e+06     1.226157e+01     2.682383e+03     2.059812e-04
     2.014470e+01     7.807146e+06     1.742384e+01     2.684844e+03     2.071383e-04
     2.022953e+01     7.775210e+06     1.790570e+01     2.686363e+03     2.078366e-04
     2.031436e+01     7.743788e+06     2.112470e+01     2.688155e+03     2.085375e-04
     2.044680e+01     7.693660e+06     1.446967e+01     2.690071e+03     2.096377e-04
     2.053194e+01     7.661493e+06     1.362464e+01     2.691231e+03     2.103483e-04
     2.061707e+01     7.629674e+06     1.546420e+01     2.692548e+03     2.110615e-04
     2.072616e+01     7.589319e+06     1.709418e+01     2.694413e+03     2.119797e-04
     2.082059e+01     7.554892e+06     1.969383e+01     2.696272e+03     2.127780e-04
     2.091719e+01     7.518815e+06     1.232185e+01     2.697463e+03     2.135981e-04
     2.101392e+01     7.483133e+06     1.441071e+01     2.698856e+03     2.144228e-04
     2.111074e+01     7.447876e+06     1.665111e+01     2.700469e+03     2.152518e-04
     2.120770e+01     7.412402e+06     1.428552e+01     2.701854e+03     2.160856e-04
     2.130476e+01     7.376645e+06     1.131185e+01     2.702952e+03     2.169237e-04
     2.140382e+01     7.340700e+06     1.411651e+01     2.704350e+03     2.177828e-04
     2.150487e+01     7.303838e+06     1.150703e+01     2.705513e+03     2.186630e-04
     2.164637e+01     7.252618e+06     1.212662e+01     2.707229e+03     2.199023e-04
     2.174754e+01     7.216374e+06     1.325284e+01     2.708570e+03     2.207926e-04
     2.181838e+01     7.190770e+06     9.772753e+00     2.709262e+03     2.214181e-04
     2.191484e+01     7.156590e+06     1.398566e+01     2.710611e+03     2.222731e-04
     2.201489e+01     7.121812e+06     1.775230e+01     2.712387e+03     2.231636e-04
     2.211625e+01     7.085683e+06     9.984064e+00     2.713399e+03     2.240695e-04
     2.221763e+01     7.050264e+06     1.394044e+01     2.714812e+03     2.249795e-04
     2.231906e+01     7.014702e+06     1.173974e+01     2.716003e+03     2.258937e-04
     2.242052e+01     6.978910e+06     8.810659e+00     2.716897e+03     2.268120e-04
     2.252205e+01     6.943610e+06     1.131085e+01     2.718045e+03     2.277347e-04
     2.262363e+01     6.908779e+06     1.362443e+01     2.719429e+03     2.286618e-04
     2.272525e+01     6.873410e+06     8.387886e+00     2.720282e+03     2.295929e-04
     2.282690e+01     6.838775e+06     1.261896e+01     2.721565e+03     2.305282e-04
     2.292859e+01     6.804106e+06     1.113979e+01     2.722697e+03     2.314676e-04
     2.303034e+01     6.768576e+06     3.497212e+00     2.723053e+03     2.324114e-04
     2.312194e+01     6.737653e+06     1.102382e+01     2.724063e+03     2.332642e-04
     2.321354e+01     6.707522e+06     1.648536e+01     2.725573e+03     2.341201e-04
     2.331545e+01     6.673025e+06     7.866060e+00     2.726375e+03     2.350760e-04
     2.341738e+01     6.639242e+06     1.200562e+01     2.727598e+03     2.360359e-04
     2.351936e+01     6.605360e+06     9.998042e+00     2.728618e+03     2.370001e-04
     2.362138e+01     6.571288e+06     7.290657e+00     2.729362e+03     2.379685e-04
     2.372344e+01     6.537946e+06     1.163075e+01     2.730549e+03     2.389410e-04
     2.382558e+01     6.504134e+06     6.796083e+00     2.731243e+03     2.399181e-04
     2.392776e+01     6.471069e+06     1.131087e+01     2.732399e+03     2.408994e-04
     2.403000e+01     6.437864e+06     8.994847e+00     2.733318e+03     2.418850e-04
     2.413229e+01     6.404818e+06     8.935574e+00     2.734232e+03     2.428748e-04
     2.423462e+01     6.371905e+06     8.714219e+00     2.735124e+03     2.438690e-04
     2.433700e+01     6.339090e+06     8.172027e+00     2.735961e+03     2.448672e-04
     2.443941e+01     6.306517e+06     8.764044e+00     2.736858e+03     2.458697e-04
     2.454185e+01     6.274019e+06     8.005580e+00     2.737678e+03     2.468761e-04
     2.464433e+01     6.241490e+06     6.437564e+00     2.738338e+03     2.478868e-04
     2.474682e+01     6.209372e+06     8.315334e+00     2.739190e+03     2.489013e-04
     2.484936e+01     6.177363e+06     7.867063e+00     2.739997e+03     2.499201e-04
     2.490065e+01     6.161672e+06     1.170842e+01     2.740598e+03     2.504306e-04
     2.500328e+01     6.129964e+06     8.426010e+00     2.741462e+03     2.514561e-04
     2.510594e+01     6.098304e+06     7.429624e+00     2.742225e+03     2.524855e-04
     2.520866e+01     6.066816e+06     7.538058e+00     2.742999e+03     2.535193e-04
     2.531144e+01     6.035866e+06     1.063209e+01     2.744092e+03     2.545575e-04
     2.541428e+01     6.004667e+06     7.323147e+00     2.744845e+03     2.556000e-04
     2.551717e+01     5.973200e+06     3.796594e+00     2.745236e+03     2.566469e-04
     2.562012e+01     5.942286e+06     7.024296e+00     2.745959e+03     2.576981e-04
     2.572315e+01     5.911525e+06     7.013176e+00     2.746682e+03     2.587538e-04
     2.582623e+01     5.880912e+06     6.918882e+00     2.747395e+03     2.598138e-04
     2.592938e+01     5.850416e+06     6.597366e+00     2.748075e+03     2.608784e-04
     2.603263e+01     5.820115e+06     6.995188e+00     2.748798e+03     2.619476e-04
     2.613595e+01     5.789905e+06     6.465668e+00     2.749466e+03     2.630214e-04
     2.623935e+01     5.759888e+06     6.802388e+00     2.750169e+03     2.640997e-04
     2.634284e+01     5.730319e+06     9.354305e+00     2.751137e+03     2.651828e-04
     2.644658e+01     5.700104e+06     3.043077e+00     2.751453e+03     2.662722e-04
     2.655037e+01     5.670764e+06     9.051036e+00     2.752392e+03     2.673659e-04
     2.660229e+01     5.655993e+06     6.199439e+00     2.752714e+03     2.679141e-04
     2.670619e+01     5.626517e+06     5.999069e+00     2.753337e+03     2.690147e-04
     2.681020e+01     5.597177e+06     5.938528e+00     2.753955e+03     2.701202e-04
     2.691439e+01     5.567917e+06     5.577925e+00     2.754536e+03     2.712315e-04
     2.701869e+01     5.538827e+06     5.771493e+00     2.755138e+03     2.723475e-04
     2.712296e+01     5.509902e+06     5.663929e+00     2.755729e+03     2.734672e-04
     2.722722e+01     5.481132e+06     5.480515e+00     2.756300e+03     2.745905e-04
     2.733147e+01     5.452226e+06     2.774398e+00     2.756589e+03     2.757173e-04
     2.743569e+01     5.423746e+06     4.922064e+00     2.757102e+03     2.768478e-04
     2.753991e+01     5.395513e+06     5.560539e+00     2.757682e+03     2.779818e-04
     2.764412e+01     5.367420e+06     5.286495e+00     2.758233e+03     2.791195e-04
     2.774833e+01     5.339476e+06     5.102911e+00     2.758765e+03     2.802609e-04
     2.780043e+01     5.325840e+06     9.731336e+00     2.759272e+03     2.808325e-04
     2.790463e+01     5.298123e+06     4.904216e+00     2.759783e+03     2.819795e-04
     2.800885e+01     5.270300e+06     2.489494e+00     2.760042e+03     2.831303e-04
     2.811306e+01     5.242918e+06     4.930041e+00     2.760556e+03     2.842849e-04
     2.821730e+01     5.215697e+06     4.919914e+00     2.761069e+03     2.854433e-04
     2.832155e+01     5.188618e+06     4.774638e+00     2.761566e+03     2.866058e-04
     2.842583e+01     5.161696e+06     4.744135e+00     2.762061e+03     2.877721e-04
     2.853014e+01     5.134901e+06     4.495058e+00     2.762530e+03     2.889424e-04
     2.863449e+01     5.108273e+06     4.615710e+00     2.763012e+03     2.901170e-04
     2.873889e+01     5.081783e+06     4.510728e+00     2.763483e+03     2.912957e-04
     2.884336e+01     5.055430e+06     4.429120e+00     2.763945e+03     2.924789e-04
     2.894790e+01     5.029211e+06     4.365710e+00     2.764402e+03     2.936666e-04
     2.900021e+01     5.016144e+06     3.993078e+00     2.764611e+03     2.942618e-04
     2.910489e+01     4.990136e+06     4.417165e+00     2.765073e+03     2.954567e-04
     2.920969e+01     4.964244e+06     4.265806e+00     2.765520e+03     2.966566e-04
     2.931463e+01     4.938479e+06     4.283233e+00     2.765969e+03     2.978618e-04
     2.941971e+01     4.912823e+06     4.130707e+00     2.766404e+03     2.990723e-04
     2.952494e+01     4.887274e+06     3.995260e+00     2.766824e+03     3.002882e-04
     2.963034e+01     4.861861e+06     4.141518e+00     2.767260e+03     3.015097e-04
     2.973590e+01     4.836553e+06     4.032658e+00     2.767686e+03     3.027369e-04
     2.984165e+01     4.811353e+06     3.951720e+00     2.768104e+03     3.039699e-04
     2.994758e+01     4.786526e+06     6.379436e+00     2.768780e+03     3.052086e-04
     3.000061e+01     4.773792e+06    -5.675159e-01     2.768750e+03     3.058299e-04
     3.010157e+01     4.750038e+06     3.282734e+00     2.769081e+03     3.070157e-04
     3.020797e+01     4.725237e+06     4.062876e+00     2.769513e+03     3.082693e-04
     3.031450e+01     4.700526e+06     3.719131e+00     2.769910e+03     3.095281e-04
     3.042080e+01     4.676011e+06     3.575773e+00     2.770290e+03     3.107879e-04
     3.052680e+01     4.651950e+06     5.803106e+00     2.770905e+03     3.120478e-04
     3.063247e+01     4.627618e+06     9.703011e-01     2.771007e+03     3.133073e-04
     3.073784e+01     4.603981e+06     5.589657e+00     2.771596e+03     3.145670e-04
     3.084293e+01     4.580326e+06     3.364051e+00     2.771950e+03     3.158270e-04
     3.094775e+01     4.556693e+06     1.523709e+00     2.772110e+03     3.170872e-04
     3.100007e+01     4.545260e+06     7.426832e+00     2.772498e+03     3.177171e-04
     3.110453e+01     4.521894e+06     1.202504e+00     2.772624e+03     3.189784e-04
     3.120874e+01     4.498944e+06     3.335184e+00     2.772971e+03     3.202402e-04
     3.131274e+01     4.476180e+06     3.334708e+00     2.773318e+03     3.215031e-04
     3.141657e+01     4.453590e+06     3.251881e+00     2.773656e+03     3.227671e-04
     3.152022e+01     4.431183e+06     3.318167e+00     2.774000e+03     3.240326e-04
     3.162380e+01     4.408898e+06     2.975581e+00     2.774308e+03     3.253006e-04
     3.172627e+01     4.386990e+06     2.987984e+00     2.774614e+03     3.265584e-04
     3.182392e+01     4.366191e+06     2.497788e+00     2.774858e+03     3.277601e-04
     3.192715e+01     4.344480e+06     3.987835e+00     2.775270e+03     3.290339e-04
     3.203028e+01     4.322845e+06     3.168931e+00     2.775596e+03     3.303098e-04
     3.213331e+01     4.301340e+06     2.908688e+00     2.775896e+03     3.315878e-04
     3.223627e+01     4.279983e+06     2.925543e+00     2.776197e+03     3.328684e-04
     3.233921e+01     4.258769e+06     2.990276e+00     2.776505e+03     3.341520e-04
     3.244213e+01     4.237832e+06     4.504824e+00     2.776969e+03     3.354388e-04
     3.254500e+01     4.216742e+06     1.377674e+00     2.777111e+03     3.367282e-04
     3.264783e+01     4.195924e+06     2.820339e+00     2.777401e+03     3.380205e-04
     3.274515e+01     4.176279e+06     2.123972e+00     2.777607e+03     3.392467e-04
     3.283761e+01     4.157837e+06     3.484682e+00     2.777929e+03     3.404142e-04
     3.294036e+01     4.137415e+06     2.999879e+00     2.778238e+03     3.417150e-04
     3.304307e+01     4.117109e+06     2.800285e+00     2.778525e+03     3.430185e-04
     3.314575e+01     4.096922e+06     2.669643e+00     2.778799e+03     3.443249e-04
     3.324841e+01     4.076871e+06     2.753538e+00     2.779082e+03     3.456344e-04
     3.335105e+01     4.056944e+06     2.720626e+00     2.779361e+03     3.469469e-04
     3.340236e+01     4.047034e+06     2.708368e+00     2.779500e+03     3.476038e-04
     3.350502e+01     4.027289e+06     2.747018e+00     2.779782e+03     3.489215e-04
     3.360773e+01     4.007641e+06     2.571014e+00     2.780046e+03     3.502431e-04
     3.373909e+01     3.982650e+06     2.250652e+00     2.780342e+03     3.519382e-04
     3.382683e+01     3.966102e+06     2.670067e+00     2.780576e+03     3.530732e-04
     3.391469e+01     3.949614e+06     2.593700e+00     2.780804e+03     3.542121e-04
     3.400265e+01     3.933197e+06     2.629773e+00     2.781036e+03     3.553546e-04
     3.413479e+01     3.908677e+06     2.508025e+00     2.781367e+03     3.570759e-04
     3.422301e+01     3.892420e+06     2.500475e+00     2.781588e+03     3.582276e-04
     3.431131e+01     3.876232e+06     2.495899e+00     2.781808e+03     3.593829e-04
     3.444394e+01     3.852077e+06     2.522636e+00     2.782143e+03     3.611230e-04
     3.453177e+01     3.836173e+06     2.279003e+00     2.782343e+03     3.622780e-04
     3.461902e+01     3.820472e+06     2.488900e+00     2.782560e+03     3.634277e-04
     3.470638e+01     3.804835e+06     2.483195e+00     2.782777e+03     3.645811e-04
     3.483760e+01     3.781484e+06     2.411294e+00     2.783093e+03     3.663184e-04
     3.492520e+01     3.766004e+06     2.440927e+00     2.783307e+03     3.674808e-04
     3.501290e+01     3.750585e+06     2.373840e+00     2.783515e+03     3.686467e-04
     3.510067e+01     3.735191e+06     1.789397e+00     2.783672e+03     3.698159e-04
     3.523248e+01     3.712325e+06     2.753532e+00     2.784035e+03     3.715766e-04
     3.532046e+01     3.697135e+06     2.327303e+00     2.784240e+03     3.727544e-04
     3.540791e+01     3.682109e+06     2.211803e+00     2.784433e+03     3.739273e-04
     3.551395e+01     3.663927e+06     1.476531e+00     2.784590e+03     3.753528e-04
     3.563572e+01     3.643272e+06     2.307144e+00     2.784871e+03     3.769941e-04
     3.571411e+01     3.630064e+06     2.398133e+00     2.785059e+03     3.780527e-04
     3.581166e+01     3.613713e+06     2.402515e+00     2.785293e+03     3.793728e-04
     3.593361e+01     3.593382e+06     2.167331e+00     2.785558e+03     3.810271e-04
     3.601200e+01     3.580404e+06     2.315253e+00     2.785739e+03     3.820925e-04
     3.613445e+01     3.560235e+06     2.191486e+00     2.786007e+03     3.837609e-04
     3.621317e+01     3.547352e+06     2.212910e+00     2.786182e+03     3.848355e-04
     3.632688e+01     3.528842e+06     2.173023e+00     2.786429e+03     3.863912e-04
     3.640560e+01     3.516104e+06     2.168267e+00     2.786599e+03     3.874701e-04
     3.651231e+01     3.498931e+06     2.185367e+00     2.786833e+03     3.889359e-04
     3.662549e+01     3.480835e+06     2.184720e+00     2.787080e+03     3.904943e-04
     3.670368e+01     3.468406e+06     2.143171e+00     2.787247e+03     3.915727e-04
     3.680968e+01     3.451643e+06     2.105588e+00     2.787471e+03     3.930378e-04
     3.690699e+01     3.436356e+06     2.203767e+00     2.787685e+03     3.943855e-04
     3.702862e+01     3.417356e+06     2.066602e+00     2.787936e+03     3.960743e-04
     3.710681e+01     3.405218e+06     2.056578e+00     2.788097e+03     3.971618e-04
     3.721976e+01     3.387782e+06     2.071544e+00     2.788331e+03     3.987362e-04
     3.734139e+01     3.369145e+06     2.170227e+00     2.788595e+03     4.004357e-04
     3.742014e+01     3.357140e+06     1.929529e+00     2.788747e+03     4.015380e-04
     3.754263e+01     3.338581e+06     2.011433e+00     2.788993e+03     4.032564e-04
     3.762137e+01     3.326724e+06     2.016609e+00     2.789152e+03     4.043632e-04
     3.770011e+01     3.314929e+06     2.099409e+00     2.789318e+03     4.054715e-04
     3.784185e+01     3.293817e+06     1.982089e+00     2.789599e+03     4.074718e-04
     3.790485e+01     3.284496e+06     1.998645e+00     2.789724e+03     4.083622e-04
     3.800284e+01     3.270063e+06     1.999649e+00     2.789920e+03     4.097498e-04
     3.812475e+01     3.252217e+06     1.956004e+00     2.790159e+03     4.114801e-04
     3.820312e+01     3.240815e+06     1.929106e+00     2.790310e+03     4.125943e-04
     3.830936e+01     3.225444e+06     1.991049e+00     2.790522e+03     4.141078e-04
     3.843138e+01     3.207902e+06     1.925059e+00     2.790756e+03     4.158501e-04
     3.850996e+01     3.196677e+06     1.930043e+00     2.790908e+03     4.169739e-04
     3.862344e+01     3.180550e+06     1.897562e+00     2.791123e+03     4.186004e-04
     3.870201e+01     3.169454e+06     1.937115e+00     2.791276e+03     4.197283e-04
     3.883313e+01     3.151046e+06     1.941141e+00     2.791530e+03     4.216149e-04
     3.891188e+01     3.140053e+06     1.796309e+00     2.791672e+03     4.227499e-04
     3.904324e+01     3.121838e+06     1.909399e+00     2.791922e+03     4.246473e-04
     3.913092e+01     3.109753e+06     1.840898e+00     2.792084e+03     4.259164e-04
     3.921865e+01     3.097728e+06     1.854958e+00     2.792247e+03     4.271881e-04
     3.930643e+01     3.085758e+06     1.852663e+00     2.792409e+03     4.284626e-04
     3.942938e+01     3.069101e+06     1.940201e+00     2.792648e+03     4.302517e-04
     3.951729e+01     3.057255e+06     1.744887e+00     2.792801e+03     4.315331e-04
     3.960527e+01     3.045470e+06     1.885854e+00     2.792967e+03     4.328177e-04
     3.970140e+01     3.032649e+06     1.686799e+00     2.793129e+03     4.342236e-04
     3.983688e+01     3.014714e+06     1.843806e+00     2.793379e+03     4.362096e-04
     3.993068e+01     3.002380e+06     1.787199e+00     2.793547e+03     4.375873e-04
     4.002447e+01     2.990114e+06     1.792725e+00     2.793715e+03     4.389672e-04
     4.012879e+01     2.976616e+06     2.690650e+00     2.793996e+03     4.405048e-04
     4.021631e+01     2.965273e+06     1.297369e+00     2.794109e+03     4.417968e-04
     4.030382e+01     2.954007e+06     1.620464e+00     2.794251e+03     4.430907e-04
     4.043508e+01     2.937238e+06     1.865113e+00     2.794496e+03     4.450357e-04
     4.052259e+01     2.926141e+06     2.013199e+00     2.794672e+03     4.463346e-04
     4.061024e+01     2.915058e+06     1.606785e+00     2.794813e+03     4.476378e-04
     4.074183e+01     2.898540e+06     1.787292e+00     2.795048e+03     4.495981e-04
     4.082964e+01     2.887585e+06     1.679680e+00     2.795195e+03     4.509085e-04
     4.091748e+01     2.876687e+06     1.797919e+00     2.795353e+03     4.522215e-04
     4.100538e+01     2.865839e+06     1.784841e+00     2.795510e+03     4.535371e-04
     4.113730e+01     2.849658e+06     1.779085e+00     2.795745e+03     4.555160e-04
     4.122529e+01     2.838938e+06     1.807297e+00     2.795904e+03     4.568381e-04
     4.131333e+01     2.828274e+06     1.906268e+00     2.796072e+03     4.581629e-04
     4.140141e+01     2.817636e+06     1.516877e+00     2.796205e+03     4.594903e-04
     4.153330e+01     2.801843e+06     1.930878e+00     2.796460e+03     4.614821e-04
     4.162115e+01     2.791381e+06     1.739410e+00     2.796613e+03     4.628110e-04
     4.170896e+01     2.780967e+06     1.576948e+00     2.796751e+03     4.641412e-04
     4.184065e+01     2.765466e+06     1.773963e+00     2.796985e+03     4.661401e-04
     4.192846e+01     2.755194e+06     1.737528e+00     2.797137e+03     4.674753e-04
     4.201631e+01     2.744958e+06     1.542264e+00     2.797273e+03     4.688130e-04
     4.210419e+01     2.734777e+06     1.624135e+00     2.797416e+03     4.701530e-04
     4.223606e+01     2.719594e+06     1.634066e+00     2.797631e+03     4.721677e-04
     4.232406e+01     2.709537e+06     1.786914e+00     2.797788e+03     4.735145e-04
     4.241403e+01     2.699313e+06     1.852273e+00     2.797955e+03     4.748932e-04
     4.250397e+01     2.689132e+06     1.648265e+00     2.798103e+03     4.762736e-04
     4.263886e+01     2.673953e+06     1.565593e+00     2.798314e+03     4.783479e-04
     4.272875e+01     2.663903e+06     1.548009e+00     2.798454e+03     4.797326e-04
     4.281862e+01     2.653918e+06     1.711172e+00     2.798607e+03     4.811189e-04
     4.290848e+01     2.643995e+06     1.864909e+00     2.798775e+03     4.825069e-04
     4.304323e+01     2.629191e+06     1.657585e+00     2.798998e+03     4.845924e-04
     4.313304e+01     2.619389e+06     1.673163e+00     2.799149e+03     4.859847e-04
     4.322285e+01     2.609620e+06     1.333832e+00     2.799268e+03     4.873788e-04
     4.330367e+01     2.600895e+06     1.785657e+00     2.799413e+03     4.886349e-04
     4.342937e+01     2.587393e+06     1.670903e+00     2.799623e+03     4.905923e-04
     4.351915e+01     2.577808e+06     1.633988e+00     2.799769e+03     4.919925e-04
     4.364484e+01     2.564473e+06     1.644133e+00     2.799976e+03     4.939561e-04
     4.373462e+01     2.555010e+06     1.687086e+00     2.800128e+03     4.953608e-04
     4.381541e+01     2.546535e+06     1.679980e+00     2.800263e+03     4.966264e-04
     4.390517e+01     2.537163e+06     1.637515e+00     2.800410e+03     4.980346e-04
     4.403084e+01     2.524124e+06     1.666890e+00     2.800620e+03     5.000094e-04
     4.411162e+01     2.515790e+06     1.631819e+00     2.800752e+03     5.012806e-04
     4.420141e+01     2.506575e+06     1.651983e+00     2.800900e+03     5.026952e-04
     4.433606e+01     2.492834e+06     1.584848e+00     2.801113e+03     5.048208e-04
     4.441685e+01     2.484645e+06     1.652435e+00     2.801247e+03     5.060979e-04
     4.454254e+01     2.471982e+06     1.684818e+00     2.801459e+03     5.080879e-04
     4.463242e+01     2.462977e+06     1.603795e+00     2.801603e+03     5.095133e-04
     4.472226e+01     2.454021e+06     1.578499e+00     2.801745e+03     5.109398e-04
     4.481208e+01     2.445121e+06     1.708418e+00     2.801898e+03     5.123678e-04
     4.490190e+01     2.436253e+06     1.461979e+00     2.802029e+03     5.137975e-04
     4.503747e+01     2.422962e+06     1.620760e+00     2.802249e+03     5.159596e-04
     4.512814e+01     2.414130e+06     1.563265e+00     2.802391e+03     5.174075e-04
     4.520973e+01     2.406223e+06     1.621898e+00     2.802523e+03     5.187122e-04
     4.530039e+01     2.397480e+06     1.621668e+00     2.802670e+03     5.201637e-04
     4.542733e+01     2.385309e+06     1.580652e+00     2.802871e+03     5.221993e-04
     4.551801e+01     2.376668e+06     1.564523e+00     2.803013e+03     5.236555e-04
     4.560869e+01     2.368070e+06     1.523706e+00     2.803151e+03     5.251135e-04
     4.572657e+01     2.356958e+06     1.556791e+00     2.803334e+03     5.270120e-04
     4.580819e+01     2.349309e+06     1.552533e+00     2.803461e+03     5.283279e-04
     4.594424e+01     2.336637e+06     1.579224e+00     2.803676e+03     5.305252e-04
     4.603495e+01     2.328239e+06     1.525273e+00     2.803814e+03     5.319925e-04
     4.612566e+01     2.319886e+06     1.561729e+00     2.803956e+03     5.334614e-04
     4.620730e+01     2.312402e+06     1.464280e+00     2.804075e+03     5.347849e-04
     4.633429e+01     2.300832e+06     1.567863e+00     2.804275e+03     5.368469e-04
     4.641606e+01     2.293424e+06     1.505107e+00     2.804398e+03     5.381763e-04
     4.654317e+01     2.281974e+06     1.501499e+00     2.804588e+03     5.402460e-04
     4.662489e+01     2.274659e+06     1.541405e+00     2.804714e+03     5.415782e-04
     4.670661e+01     2.267376e+06     1.523075e+00     2.804839e+03     5.429119e-04
     4.683372e+01     2.256111e+06     1.507440e+00     2.805031e+03     5.449897e-04
     4.691544e+01     2.248911e+06     1.496073e+00     2.805153e+03     5.463271e-04
     4.703348e+01     2.238568e+06     1.484470e+00     2.805328e+03     5.482616e-04
     4.711520e+01     2.231451e+06     1.549209e+00     2.805455e+03     5.496024e-04
     4.720609e+01     2.223569e+06     1.491768e+00     2.805590e+03     5.510954e-04
     4.733349e+01     2.212584e+06     1.425639e+00     2.805772e+03     5.531913e-04
     4.741539e+01     2.205566e+06     1.483163e+00     2.805893e+03     5.545403e-04
     4.750642e+01     2.197800e+06     1.433689e+00     2.806024e+03     5.560415e-04
     4.764435e+01     2.186112e+06     1.486432e+00     2.806229e+03     5.583194e-04
     4.773630e+01     2.178368e+06     1.442497e+00     2.806361e+03     5.598400e-04
     4.782823e+01     2.170663e+06     1.422292e+00     2.806492e+03     5.613622e-04
     4.792016e+01     2.162997e+06     1.411428e+00     2.806622e+03     5.628861e-04
     4.801210e+01     2.155372e+06     1.447105e+00     2.806755e+03     5.644117e-04
     4.814077e+01     2.144762e+06     1.418543e+00     2.806938e+03     5.665500e-04
     4.823267e+01     2.137228e+06     1.382851e+00     2.807065e+03     5.680792e-04
     4.832455e+01     2.129736e+06     1.388662e+00     2.807192e+03     5.696098e-04
     4.841638e+01     2.122283e+06     1.368936e+00     2.807318e+03     5.711413e-04
     4.850816e+01     2.114878e+06     1.462444e+00     2.807452e+03     5.726734e-04
     4.863669e+01     2.104562e+06     1.369456e+00     2.807628e+03     5.748223e-04
     4.872855e+01     2.097231e+06     1.315240e+00     2.807749e+03     5.763602e-04
     4.882038e+01     2.089942e+06     1.347560e+00     2.807873e+03     5.778989e-04
     4.891279e+01     2.082645e+06     1.388000e+00     2.808001e+03     5.794493e-04
     4.904306e+01     2.072418e+06     1.348531e+00     2.808177e+03     5.816376e-04
     4.913610e+01     2.065158e+06     1.332134e+00     2.808301e+03     5.832027e-04
     4.922915e+01     2.057934e+06     1.321411e+00     2.808424e+03     5.847694e-04
     4.932219e+01     2.050746e+06     1.305280e+00     2.808545e+03     5.863379e-04
     4.941633e+01     2.043513e+06     1.354540e+00     2.808673e+03     5.879265e-04
     4.951047e+01     2.036317e+06     1.332878e+00     2.808798e+03     5.895166e-04
     4.964223e+01     2.026299e+06     1.261081e+00     2.808964e+03     5.917456e-04
     4.973635e+01     2.019191e+06     1.312245e+00     2.809088e+03     5.933396e-04
     4.982103e+01     2.012825e+06     1.289572e+00     2.809197e+03     5.947753e-04
     4.991513e+01     2.005785e+06     1.260400e+00     2.809315e+03     5.963722e-04
     5.000923e+01     1.998780e+06     1.260892e+00     2.809434e+03     5.979707e-04
     5.010319e+01     1.992331e+06     1.147198e+01     2.810512e+03     5.995687e-04
     5.024415e+01     1.982027e+06     2.229859e+00     2.810826e+03     6.019691e-04
     5.030291e+01     1.977815e+06     4.135271e+00     2.811069e+03     6.029707e-04
     5.046818e+01     1.965840e+06     1.862389e+00     2.811377e+03     6.057916e-04
     5.057945e+01     1.957812e+06     1.428167e+00     2.811536e+03     6.076936e-04
     5.069060e+01     1.949868e+06     1.877680e+00     2.811745e+03     6.095958e-04
     5.080162e+01     1.941908e+06     6.361005e-01     2.811815e+03     6.114981e-04
     5.094582e+01     1.931696e+06     1.402313e+00     2.812018e+03     6.139724e-04
     5.101505e+01     1.926818e+06     1.264868e+00     2.812105e+03     6.151614e-04
     5.110158e+01     1.920752e+06     1.416997e+00     2.812228e+03     6.166490e-04
     5.125734e+01     1.910244e+06     5.667268e+00     2.813111e+03     6.193303e-04
     5.136551e+01     1.902786e+06     1.841984e+00     2.813310e+03     6.211947e-04
     5.150072e+01     1.893591e+06     2.801319e+00     2.813689e+03     6.235280e-04
     5.166973e+01     1.882015e+06     7.836345e-01     2.813821e+03     6.264496e-04
     5.180494e+01     1.872873e+06     1.399633e+00     2.814010e+03     6.287901e-04
     5.191311e+01     1.865603e+06     1.342269e+00     2.814155e+03     6.306651e-04
     5.204831e+01     1.856583e+06     1.473417e+00     2.814355e+03     6.330116e-04
     5.215648e+01     1.849404e+06     1.297206e+00     2.814495e+03     6.348911e-04
     5.229169e+01     1.840502e+06     1.500568e+00     2.814698e+03     6.372431e-04
     5.246070e+01     1.829440e+06     1.218770e+00     2.814904e+03     6.401877e-04
     5.259591e+01     1.820664e+06     1.237669e+00     2.815071e+03     6.425466e-04
     5.270408e+01     1.814193e+06     1.066151e+01     2.816224e+03     6.444361e-04
     5.283928e+01     1.805638e+06     2.923139e+00     2.816620e+03     6.468009e-04
     5.300829e+01     1.795010e+06     2.663601e+00     2.817070e+03     6.497608e-04
     5.321956e+01     1.781988e+06     3.945292e+00     2.817903e+03     6.534675e-04
     5.348364e+01     1.765910e+06     3.916513e+00     2.818938e+03     6.581111e-04
     5.381374e+01     1.746566e+06     6.706852e+00     2.821152e+03     6.639312e-04
     5.407782e+01     1.729876e+06    -4.770033e+00     2.819892e+03     6.685998e-04
     5.440792e+01     1.711016e+06     5.949271e+00     2.821856e+03     6.744507e-04
     5.467199e+01     1.694806e+06    -4.907965e+00     2.820560e+03     6.791437e-04
     5.500209e+01     1.676465e+06     5.519554e+00     2.822382e+03     6.850244e-04
     5.526617e+01     1.660787e+06    -4.475853e+00     2.821200e+03     6.897409e-04
     5.559627e+01     1.642990e+06     5.380025e+00     2.822976e+03     6.956505e-04
     5.586035e+01     1.627759e+06    -4.595792e+00     2.821762e+03     7.003897e-04
     5.619045e+01     1.610422e+06     4.811242e+00     2.823350e+03     7.063273e-04
     5.645453e+01     1.595674e+06    -4.283482e+00     2.822219e+03     7.110885e-04
     5.678463e+01     1.580118e+06     1.328830e+01     2.826605e+03     7.170531e-04
     5.716232e+01     1.560843e+06     2.622712e+00     2.827596e+03     7.238957e-04
     5.746447e+01     1.544562e+06    -5.792767e+00     2.825846e+03     7.293831e-04
     5.784216e+01     1.526738e+06     7.398425e+00     2.828640e+03     7.362589e-04
     5.814432e+01     1.510752e+06    -7.589440e+00     2.826347e+03     7.417724e-04
     5.852201e+01     1.493491e+06     7.065250e+00     2.829015e+03     7.486800e-04
     5.882416e+01     1.478003e+06    -7.719242e+00     2.826683e+03     7.542183e-04
     5.920185e+01     1.461324e+06     6.988066e+00     2.829322e+03     7.611562e-04
     5.950400e+01     1.446352e+06    -7.548085e+00     2.827042e+03     7.667183e-04
     5.988170e+01     1.430205e+06     6.744436e+00     2.829589e+03     7.736853e-04
     6.018385e+01     1.415741e+06    -7.289761e+00     2.827386e+03     7.792700e-04
     6.056154e+01     1.400082e+06     6.365585e+00     2.829790e+03     7.862644e-04
     6.086369e+01     1.386104e+06    -7.056634e+00     2.827658e+03     7.918706e-04
     6.124138e+01     1.370950e+06     6.213151e+00     2.830005e+03     7.988911e-04
     6.154354e+01     1.357429e+06    -6.897039e+00     2.827921e+03     8.045174e-04
     6.192123e+01     1.342761e+06     6.075484e+00     2.830216e+03     8.115626e-04
     6.222338e+01     1.329704e+06    -6.541245e+00     2.828239e+03     8.172081e-04
     6.260107e+01     1.315495e+06     5.891090e+00     2.830464e+03     8.242764e-04
     6.290322e+01     1.302831e+06    -6.637117e+00     2.828459e+03     8.299399e-04
     6.328092e+01     1.289042e+06     5.552119e+00     2.830556e+03     8.370301e-04
     6.358307e+01     1.276828e+06    -6.110110e+00     2.828710e+03     8.427105e-04
     6.396076e+01     1.263877e+06     8.225786e+00     2.831816e+03     8.498210e-04
     6.435159e+01     1.249646e+06     1.020269e+00     2.832215e+03     8.571901e-04
     6.466425e+01     1.237366e+06    -8.167875e+00     2.829661e+03     8.630932e-04
     6.505508e+01     1.224305e+06     5.784249e+00     2.831922e+03     8.704817e-04
     6.536774e+01     1.212614e+06    -6.373702e+00     2.829929e+03     8.763998e-04
     6.575857e+01     1.199936e+06     5.407716e+00     2.832043e+03     8.838060e-04
     6.607123e+01     1.188602e+06    -6.423351e+00     2.830034e+03     8.897377e-04
     6.646206e+01     1.176348e+06     5.441331e+00     2.832161e+03     8.971603e-04
     6.677472e+01     1.165403e+06    -6.054738e+00     2.830268e+03     9.031043e-04
     6.716555e+01     1.153502e+06     5.074443e+00     2.832251e+03     9.105416e-04
     6.747821e+01     1.142923e+06    -5.772497e+00     2.830446e+03     9.164968e-04
     6.786904e+01     1.131430e+06     5.217820e+00     2.832486e+03     9.239472e-04
     6.818170e+01     1.121166e+06    -5.826231e+00     2.830664e+03     9.299123e-04
     6.857253e+01     1.110318e+06     7.216244e+00     2.833484e+03     9.373744e-04
     6.897058e+01     1.098470e+06    -2.019723e-03     2.833483e+03     9.449802e-04
     6.928902e+01     1.088372e+06    -7.026512e+00     2.831246e+03     9.510688e-04
     6.968649e+01     1.077563e+06     4.713126e+00     2.833119e+03     9.586733e-04
     7.000448e+01     1.067947e+06    -5.523761e+00     2.831363e+03     9.647602e-04
     7.040150e+01     1.057525e+06     4.899470e+00     2.833308e+03     9.723639e-04
     7.071912e+01     1.048193e+06    -5.669629e+00     2.831507e+03     9.784495e-04
     7.111576e+01     1.038087e+06     4.681427e+00     2.833364e+03     9.860523e-04
     7.143308e+01     1.029067e+06    -5.434813e+00     2.831640e+03     9.921367e-04
     7.182944e+01     1.019271e+06     4.524868e+00     2.833433e+03     9.997387e-04
     7.214653e+01     1.010543e+06    -5.248863e+00     2.831769e+03     1.005822e-03
     7.254269e+01     1.001054e+06     4.455621e+00     2.833534e+03     1.013423e-03
     7.285961e+01     9.925996e+05    -5.125938e+00     2.831909e+03     1.019505e-03
     7.325564e+01     9.833893e+05     4.275509e+00     2.833602e+03     1.027105e-03
     7.357247e+01     9.752082e+05    -4.890997e+00     2.832053e+03     1.033186e-03
     7.396845e+01     9.665199e+05     6.136986e+00     2.834483e+03     1.040786e-03
     7.436444e+01     9.570938e+05    -9.688429e-01     2.834099e+03     1.048385e-03
     7.468124e+01     9.491826e+05    -5.856210e+00     2.832244e+03     1.054464e-03
     7.507723e+01     9.408934e+05     5.946845e+00     2.834599e+03     1.062061e-03
     7.547337e+01     9.319031e+05    -9.005356e-01     2.834242e+03     1.069659e-03
     7.579028e+01     9.243827e+05    -5.379754e+00     2.832537e+03     1.075735e-03
     7.618642e+01     9.164469e+05     5.593574e+00     2.834753e+03     1.083329e-03
     7.658290e+01     9.078447e+05    -9.972768e-01     2.834358e+03     1.090926e-03
     7.690009e+01     9.006749e+05    -5.076162e+00     2.832748e+03     1.097001e-03
     7.729656e+01     8.930808e+05     5.338905e+00     2.834865e+03     1.104590e-03
     7.769357e+01     8.848616e+05    -9.284725e-01     2.834496e+03     1.112186e-03
     7.801117e+01     8.780144e+05    -4.845839e+00     2.832957e+03     1.118259e-03
     7.840817e+01     8.707722e+05     5.363502e+00     2.835086e+03     1.125845e-03
     7.880589e+01     8.629165e+05    -8.225573e-01     2.834759e+03     1.133439e-03
     7.912406e+01     8.563364e+05    -5.005754e+00     2.833166e+03     1.139510e-03
     7.952178e+01     8.493958e+05     5.136494e+00     2.835209e+03     1.147093e-03
     7.992039e+01     8.418725e+05    -8.014060e-01     2.834890e+03     1.154686e-03
     8.023929e+01     8.355836e+05    -4.721557e+00     2.833384e+03     1.160754e-03
     8.063790e+01     8.289299e+05     4.946652e+00     2.835356e+03     1.168334e-03
     8.103761e+01     8.217281e+05    -7.016248e-01     2.835076e+03     1.175925e-03
     8.135737e+01     8.156994e+05    -4.594847e+00     2.833606e+03     1.181992e-03
     8.175708e+01     8.093139e+05     4.745761e+00     2.835503e+03     1.189568e-03
     8.215806e+01     8.025998e+05     1.057124e+00     2.835927e+03     1.197158e-03
     8.255954e+01     7.957007e+05    -1.500707e+00     2.835325e+03     1.204748e-03
     8.288073e+01     7.899969e+05    -4.479768e+00     2.833886e+03     1.210813e-03
     8.328221e+01     7.839659e+05     4.620773e+00     2.835741e+03     1.218384e-03
     8.368523e+01     7.776201e+05     1.076119e+00     2.836175e+03     1.225973e-03
     8.408885e+01     7.712648e+05     1.548138e-01     2.836237e+03     1.233561e-03
     8.449309e+01     7.649938e+05     9.846812e-02     2.836277e+03     1.241148e-03
     8.489798e+01     7.588156e+05     1.376283e-01     2.836333e+03     1.248736e-03
     8.530354e+01     7.527276e+05     1.700266e-01     2.836402e+03     1.256322e-03
     8.570981e+01     7.467227e+05     1.516572e-01     2.836463e+03     1.263909e-03
     8.611680e+01     7.408028e+05     1.671764e-01     2.836531e+03     1.271495e-03
     8.652454e+01     7.349679e+05     1.987306e-01     2.836612e+03     1.279080e-03
     8.693306e+01     7.292080e+05     1.514254e-01     2.836674e+03     1.286665e-03
     8.734238e+01     7.235220e+05     1.078719e-01     2.836718e+03     1.294250e-03
     8.775253e+01     7.179203e+05     1.759754e-01     2.836790e+03     1.301834e-03
     8.816355e+01     7.123872e+05     1.099476e-01     2.836836e+03     1.309417e-03
     8.857545e+01     7.069361e+05     1.853082e-01     2.836912e+03     1.317000e-03
     8.898826e+01     7.015572e+05     1.816591e-01     2.836987e+03     1.324583e-03
     8.940202e+01     6.962491e+05     1.757819e-01     2.837060e+03     1.332165e-03
     8.981661e+01     6.910059e+05     1.102680e-01     2.837105e+03     1.339744e-03
     9.023150e+01     6.858372e+05     8.257931e-02     2.837140e+03     1.347310e-03
     9.064668e+01     6.807472e+05     1.072917e-01     2.837184e+03     1.354862e-03
     9.106214e+01     6.757308e+05     9.565625e-02     2.837224e+03     1.362399e-03
     9.147789e+01     6.707872e+05     8.673826e-02     2.837260e+03     1.369922e-03
     9.189393e+01     6.659145e+05     7.342805e-02     2.837290e+03     1.377430e-03
     9.231024e+01     6.611130e+05     7.149290e-02     2.837320e+03     1.384922e-03
     9.272683e+01     6.563808e+05     6.362865e-02     2.837347e+03     1.392397e-03
     9.314371e+01     6.517193e+05     8.296900e-02     2.837381e+03     1.399856e-03
     9.356085e+01     6.471242e+05     6.856961e-02     2.837410e+03     1.407298e-03
     9.397827e+01     6.426002e+05     1.128815e-01     2.837457e+03     1.414722e-03
     9.439595e+01     6.381355e+05     4.994515e-02     2.837478e+03     1.422129e-03
     9.481390e+01     6.337464e+05     1.609832e-01     2.837545e+03     1.429516e-03
     9.523212e+01     6.294144e+05     9.766463e-02     2.837586e+03     1.436885e-03
     9.565060e+01     6.251375e+05     2.307032e-02     2.837596e+03     1.444235e-03
     9.606935e+01     6.209323e+05     1.292728e-01     2.837650e+03     1.451565e-03
     9.648837e+01     6.167808e+05     6.086862e-02     2.837675e+03     1.458875e-03
     9.690765e+01     6.126922e+05     9.578956e-02     2.837716e+03     1.466164e-03
     9.732719e+01     6.086594e+05     6.926030e-02     2.837745e+03     1.473433e-03
     9.774700e+01     6.046880e+05     1.092322e-01     2.837790e+03     1.480680e-03
     9.816707e+01     6.007698e+05     7.491830e-02     2.837822e+03     1.487906e-03
     9.858741e+01     5.970362e+05     1.433245e+00     2.838424e+03     1.495110e-03
     9.900807e+01     5.931164e+05    -1.094068e+00     2.837964e+03     1.502293e-03
     9.942895e+01     5.894717e+05     1.235540e+00     2.838484e+03     1.509451e-03
     9.985014e+01     5.856585e+05    -1.108496e+00     2.838017e+03     1.516588e-03
     1.002715e+02     5.821131e+05     1.181642e+00     2.838515e+03     1.523700e-03
     1.006933e+02     5.785367e+05     3.135997e-01     2.838647e+03     1.530790e-03
     1.011152e+02     5.749892e+05     8.079589e-02     2.838682e+03     1.537855e-03
     1.015375e+02     5.714844e+05     5.161047e-03     2.838684e+03     1.544896e-03
     1.019600e+02     5.680344e+05     6.613737e-02     2.838712e+03     1.551911e-03
     1.023827e+02     5.646321e+05     6.103199e-02     2.838737e+03     1.558902e-03
     1.028058e+02     5.612762e+05     4.906499e-02     2.838758e+03     1.565867e-03
     1.032291e+02     5.579672e+05     4.826092e-02     2.838779e+03     1.572806e-03
     1.036526e+02     5.547030e+05     3.533606e-02     2.838794e+03     1.579718e-03
     1.040764e+02     5.514839e+05     3.207487e-02     2.838807e+03     1.586604e-03
     1.045004e+02     5.483087e+05     2.423923e-02     2.838817e+03     1.593463e-03
     1.049247e+02     5.451788e+05     3.515092e-02     2.838832e+03     1.600295e-03
     1.053492e+02     5.420923e+05     3.389644e-02     2.838847e+03     1.607098e-03
     1.057740e+02     5.390490e+05     3.868477e-02     2.838863e+03     1.613874e-03
     1.061990e+02     5.360479e+05     3.974953e-02     2.838880e+03     1.620620e-03
     1.066242e+02     5.330915e+05     7.258978e-02     2.838911e+03     1.627338e-03
     1.070497e+02     5.301721e+05     2.997031e-02     2.838924e+03     1.634026e-03
     1.074754e+02     5.272963e+05     6.709428e-02     2.838952e+03     1.640685e-03
     1.079013e+02     5.244528e+05    -1.583071e-02     2.838946e+03     1.647315e-03
     1.083274e+02     5.216524e+05     2.586774e-02     2.838957e+03     1.653914e-03
     1.087537e+02     5.188922e+05     4.397762e-02     2.838975e+03     1.660482e-03
     1.091803e+02     5.161685e+05     2.597796e-02     2.838986e+03     1.667019e-03
     1.096070e+02     5.135969e+05     1.346845e+00     2.839561e+03     1.673526e-03
     1.100340e+02     5.108577e+05    -1.002480e+00     2.839133e+03     1.680001e-03
     1.104612e+02     5.083356e+05     1.077754e+00     2.839593e+03     1.686444e-03
     1.108886e+02     5.056651e+05    -1.050823e+00     2.839144e+03     1.692856e-03
     1.113162e+02     5.032111e+05     1.045437e+00     2.839591e+03     1.699234e-03
     1.117440e+02     5.007274e+05     3.001825e-01     2.839720e+03     1.705581e-03
     1.121719e+02     4.982552e+05     3.427611e-02     2.839734e+03     1.711894e-03
     1.126001e+02     4.958156e+05     1.903424e-02     2.839743e+03     1.718175e-03
     1.130285e+02     4.934063e+05    -2.013780e-02     2.839734e+03     1.724421e-03
     1.134570e+02     4.910321e+05     4.630010e-03     2.839736e+03     1.730634e-03
     1.138857e+02     4.886892e+05    -1.209812e-02     2.839731e+03     1.736812e-03
     1.143145e+02     4.863786e+05    -1.053238e-02     2.839726e+03     1.742956e-03
     1.147435e+02     4.840996e+05    -1.344586e-02     2.839720e+03     1.749065e-03
     1.151727e+02     4.818526e+05    -3.373039e-03     2.839719e+03     1.755139e-03
     1.156020e+02     4.796358e+05    -1.193308e-02     2.839714e+03     1.761179e-03
     1.160315e+02     4.774496e+05    -1.203388e-02     2.839709e+03     1.767182e-03
     1.164611e+02     4.752937e+05    -7.682430e-03     2.839705e+03     1.773150e-03
     1.168908e+02     4.731702e+05     2.684908e-02     2.839717e+03     1.779082e-03
     1.173207e+02     4.710731e+05    -8.475382e-03     2.839713e+03     1.784977e-03
     1.177507e+02     4.690042e+05    -1.554940e-02     2.839707e+03     1.790837e-03
     1.181809e+02     4.669630e+05    -2.239166e-02     2.839697e+03     1.796660e-03
     1.186112e+02     4.649506e+05    -1.412133e-02     2.839691e+03     1.802446e-03
     1.190417e+02     4.629653e+05    -2.130975e-02     2.839682e+03     1.808195e-03
     1.194722e+02     4.610076e+05    -1.561367e-02     2.839675e+03     1.813907e-03
     1.199029e+02     4.590764e+05    -2.174962e-02     2.839666e+03     1.819582e-03
     1.203337e+02     4.571724e+05    -1.402441e-02     2.839660e+03     1.825220e-03
     1.207647e+02     4.552972e+05     1.762320e-02     2.839667e+03     1.830819e-03
