# Supplementary material for: Research on combustion and emissions of heavy duty diesel engines under low-speed and low-load conditions in low temperature environments
Source: PLoS One. 2025 Feb 21;20(2):e0318933. doi: 10.1371/journal.pone.0318933 (PMC11844864; doi:10.1371/journal.pone.0318933)
Supplement: S1 File — (ZIP) [file pone.0318933.s001.zip › 1000rpm_30%/4-gaibianpenyoudingshi/-1/bound1-wall.out]

# CONVERGE Release Build 2.3.20/  Jan 30, 2017        Run Date:Mon Mar 18 20:02:15 2024
# column       1                2                3                4                5                6                7                8                9               10               11               12               13               14               15               16               17               18               19               20               21               22               23               24               25               26               27               28               29               30 
#          Crank      Avg_Vel_Mag              TKE              EPS            OMEGA        Turb_Visc  Near_Wall_Avg_T  Near_Wall_Max_T  Near_Wall_Min_T       Wall_Avg_T       Wall_Max_T       Wall_Min_T         Avg_Pres          Avg_HTC     HT_xfer_Rate        Wall_Area      Tot_HT_xfer     Pres_Force_X     Pres_Force_Y     Pres_Force_Z     Visc_Force_X     Visc_Force_Y     Visc_Force_Z    Pres_Torque_X    Pres_Torque_Y    Pres_Torque_Z    Visc_Torque_X    Visc_Torque_Y    Visc_Torque_Z            Yplus 
#          (DEG)            (m/s)        (m^2/s^2)        (m^2/s^3)              1/s          (m^2/s)              (K)              (K)              (K)              (K)              (K)              (K)          (N/m^2)        (W/m^2-K)            (J/s)            (m^2)              (J)              (N)              (N)              (N)              (N)              (N)              (N)            (N m)            (N m)            (N m)            (N m)            (N m)            (N m)           (none) 
#
 -1.4600000e+002   3.5080390e+000   1.0800000e+001   1.1036913e+004   0.0000000e+000   8.9301055e-004   3.2200000e+002   3.2200000e+002   3.2200000e+002   5.0000000e+002   5.0000000e+002   5.0000000e+002   1.6847000e+005   1.9045549e+002  -7.7171648e+002   2.2763775e-002   0.0000000e+000  -3.2572138e+002   5.1830711e-005  -2.1339237e+003   1.5468757e-008  -4.6252999e-009   6.2113654e-008   9.1009278e-006   1.4128769e+002   4.7920779e-007   1.7620701e-011  -6.3021673e-009  -1.8512018e-013   1.9807022e+002
 -1.4587230e+002   3.5681849e+000   1.0582896e+001   1.0712898e+004   0.0000000e+000   8.8340377e-004   3.2240515e+002   3.2305951e+002   3.2202814e+002   5.0000000e+002   5.0000000e+002   5.0000000e+002   1.6866030e+005   1.8896944e+002  -7.6395076e+002   2.2763775e-002  -1.6331579e-002  -3.2791636e+002   2.5061178e-005  -2.1354430e+003  -5.5019033e-002   4.6832781e-006   2.9493888e-002   4.8865674e-006   1.4170053e+002   6.0300109e-007   6.8522450e-007   6.9806369e-003   3.6302096e-007   1.9586481e+002
 -1.4579372e+002   3.6205363e+000   1.0450031e+001   1.0515650e+004   0.0000000e+000   8.7751970e-004   3.2263567e+002   3.2366167e+002   3.2205986e+002   5.0000000e+002   5.0000000e+002   5.0000000e+002   1.6874415e+005   1.8802026e+002  -7.5912488e+002   2.2763775e-002  -2.6289189e-002  -3.2880455e+002   1.5926590e-005  -2.1361905e+003  -5.9056468e-002   2.0731391e-006   3.2950242e-002   3.0793888e-006   1.4186968e+002   7.0332529e-007   3.4975521e-007   7.6126323e-003   2.0367609e-007   1.9448779e+002
 -1.4567094e+002   3.6995001e+000   1.0255034e+001   1.0227147e+004   0.0000000e+000   8.6892124e-004   3.2296481e+002   3.2447664e+002   3.2212134e+002   5.0000000e+002   5.0000000e+002   5.0000000e+002   1.6884824e+005   1.8659565e+002  -7.5197283e+002   2.2763775e-002  -4.1710267e-002  -3.2927767e+002   5.2101263e-005  -2.1374384e+003  -5.7625089e-002   8.0155153e-007   1.2968508e-002   9.4191216e-006   1.4197895e+002   8.9323232e-007   1.5094196e-007   8.1231209e-003   8.3929472e-008   1.9244403e+002
 -1.4558567e+002   3.7401764e+000   1.0118181e+001   1.0027481e+004   0.0000000e+000   8.6273017e-004   3.2319018e+002   3.2496384e+002   3.2217174e+002   5.0000000e+002   5.0000000e+002   5.0000000e+002   1.6890302e+005   1.8556952e+002  -7.4688442e+002   2.2763775e-002  -5.2324071e-002  -3.2907730e+002   1.0544980e-004  -2.1383218e+003  -5.6673643e-002  -1.9518271e-006   7.6140295e-003   1.9003565e-005   1.4196316e+002   1.0104044e-006  -3.1909684e-007   8.1520247e-003  -6.7372023e-008   1.9098765e+002
 -1.4547909e+002   3.7656610e+000   9.9517289e+000   9.7862705e+003   0.0000000e+000   8.5515293e-004   3.2346754e+002   3.2552754e+002   3.2224002e+002   5.0000000e+002   5.0000000e+002   5.0000000e+002   1.6896388e+005   1.8430457e+002  -7.4062891e+002   2.2763775e-002  -6.5480158e-002  -3.2850017e+002   1.5683104e-004  -2.1394628e+003  -5.1522703e-002  -3.1191815e-006   5.4326917e-003   2.8054936e-005   1.4188715e+002   1.1129997e-006  -5.0689262e-007   7.3216462e-003  -1.8818291e-007   1.8919845e+002
 -1.4534587e+002   3.7627827e+000   9.7580599e+000   9.5110063e+003   0.0000000e+000   8.4600022e-004   3.2380433e+002   3.2623037e+002   3.2231102e+002   5.0000000e+002   5.0000000e+002   5.0000000e+002   1.6904615e+005   1.8282605e+002  -7.3328690e+002   2.2763775e-002  -8.1755488e-002  -3.2771583e+002   1.5186095e-004  -2.1409562e+003  -4.8123628e-002  -2.3461721e-006   4.2183832e-003   2.7649966e-005   1.4178186e+002   1.1863198e-006  -3.4863696e-007   6.7813060e-003  -2.6659958e-007   1.8710443e+002
 -1.4517933e+002   3.7383673e+000   9.5162851e+000   9.1668420e+003   0.0000000e+000   8.3481313e-004   3.2425525e+002   3.2716712e+002   3.2245670e+002   5.0000000e+002   5.0000000e+002   5.0000000e+002   1.6917764e+005   1.8097874e+002  -7.2401899e+002   2.2763775e-002  -1.0185055e-001  -3.2713066e+002   1.1943554e-004  -2.1429665e+003  -4.6927769e-002   1.0405299e-005   4.0860853e-003   2.0424360e-005   1.4172143e+002   1.2072451e-006   2.0306309e-006   6.6181821e-003   1.1541658e-006   1.8447318e+002
 -1.4497117e+002   3.7167990e+000   9.2341579e+000   8.7695090e+003   0.0000000e+000   8.2167795e-004   3.2483667e+002   3.2842256e+002   3.2263348e+002   5.0000000e+002   5.0000000e+002   5.0000000e+002   1.6938222e+005   1.7882646e+002  -7.1304012e+002   2.2763775e-002  -1.2658275e-001  -3.2708577e+002   6.4448781e-005  -2.1456826e+003  -4.1915378e-002   9.5305676e-005  -1.6345706e-003   1.0836093e-005   1.4177090e+002   1.1989183e-006   1.7270003e-005   6.1609908e-003   6.8342058e-006   1.8137771e+002
 -1.4471096e+002   3.7226376e+000   8.9084647e+000   8.3171667e+003   0.0000000e+000   8.0636108e-004   3.2556029e+002   3.3003470e+002   3.2285610e+002   5.0000000e+002   5.0000000e+002   5.0000000e+002   1.6966258e+005   1.7632214e+002  -7.0014822e+002   2.2763775e-002  -1.5692512e-001  -3.2758659e+002   6.2151404e-005  -2.1491881e+003  -3.9914129e-002  -2.1693938e-005  -2.6379812e-003   1.0848357e-005   1.4193455e+002   1.1115747e-006  -3.5458354e-006   5.9224245e-003  -1.0743224e-006   1.7776377e+002
 -1.4438570e+002   3.7574712e+000   8.5287801e+000   7.8017108e+003   0.0000000e+000   7.8796111e-004   3.2646688e+002   3.3203057e+002   3.2314315e+002   5.0000000e+002   5.0000000e+002   5.0000000e+002   1.7001303e+005   1.7333976e+002  -6.8472530e+002   2.2763775e-002  -1.9401175e-001  -3.2841751e+002   8.3241612e-005  -2.1535442e+003  -3.7969605e-002  -4.6032634e-006  -1.9702439e-003   1.4292613e-005   1.4217615e+002   9.1595098e-007  -3.9251772e-007   5.5900672e-003   1.3237305e-007   1.7346293e+002
 -1.4397912e+002   3.8058415e+000   8.0973278e+000   7.2260842e+003   0.0000000e+000   7.6688176e-004   3.2756913e+002   3.3445315e+002   3.2351777e+002   5.0000000e+002   5.0000000e+002   5.0000000e+002   1.7042817e+005   1.6985485e+002  -6.6669516e+002   2.2763775e-002  -2.3912075e-001  -3.2940309e+002   7.8886523e-005  -2.1587437e+003  -3.6112349e-002   1.2272197e-005  -7.8198593e-004   1.6177163e-005   1.4245936e+002   5.2352271e-007   2.6856335e-006   5.2514363e-003   3.7909332e-007   1.6846104e+002
 -1.4347090e+002   3.8351896e+000   7.7683125e+000   6.7800863e+003   0.0000000e+000   7.5258748e-004   3.2859404e+002   3.3739460e+002   3.2402419e+002   5.0000000e+002   5.0000000e+002   5.0000000e+002   1.7093427e+005   1.6722671e+002  -6.5259812e+002   2.2763775e-002  -2.9369633e-001  -3.3047552e+002   2.0672116e-005  -2.1651339e+003  -3.6298793e-002  -2.3533776e-006   8.1966585e-004   4.9652874e-006   1.4277791e+002   1.5540894e-007   1.4772455e-007   5.2208291e-003  -6.2950631e-007   1.6462609e+002
 -1.4287090e+002   3.8845598e+000   7.2416900e+000   6.1045383e+003   0.0000000e+000   7.2637766e-004   3.2997824e+002   3.4075690e+002   3.2467217e+002   5.0000000e+002   5.0000000e+002   5.0000000e+002   1.7150667e+005   1.6274154e+002  -6.2998428e+002   2.2763775e-002  -3.5647582e-001  -3.3159016e+002   3.7000108e-005  -2.1723852e+003  -3.4497997e-002   2.9402670e-005   2.5100755e-003   9.6428849e-006   1.4311316e+002   1.7052881e-009   5.3788678e-006   4.8870996e-003   3.9714886e-007   1.5838038e+002
 -1.4227090e+002   3.9263694e+000   6.8275242e+000   5.5709093e+003   0.0000000e+000   7.0761095e-004   3.3115711e+002   3.4399290e+002   3.2538601e+002   5.0000000e+002   5.0000000e+002   5.0000000e+002   1.7212439e+005   1.5916026e+002  -6.1194186e+002   2.2763775e-002  -4.1713993e-001  -3.3275939e+002  -2.4486187e-005  -2.1802139e+003  -3.1860750e-002  -2.4734181e-004   6.7386423e-004  -1.0201020e-005   1.4355958e+002  -1.6489342e-007  -4.0727409e-005   4.5507573e-003  -1.6191935e-005   1.5343740e+002
 -1.4167090e+002   3.9498618e+000   6.3794707e+000   5.0326978e+003   0.0000000e+000   6.8381041e-004   3.3206522e+002   3.4721012e+002   3.2555817e+002   5.0000000e+002   5.0000000e+002   5.0000000e+002   1.7274964e+005   1.5510315e+002  -5.9315427e+002   2.2763775e-002  -4.7619086e-001  -3.3393954e+002   5.2894956e-004  -2.1881466e+003  -2.7730650e-002   4.1261867e-005  -3.9501561e-003   9.1754990e-005   1.4391504e+002  -3.0566818e-007   4.1348212e-006   4.1925837e-003   3.1228628e-006   1.4817737e+002
 -1.4107090e+002   4.0069093e+000   6.0427527e+000   4.6597146e+003   0.0000000e+000   6.6302243e-004   3.3318014e+002   3.5041808e+002   3.2586300e+002   5.0000000e+002   5.0000000e+002   5.0000000e+002   1.7338193e+005   1.5200568e+002  -5.7752061e+002   2.2763775e-002  -5.3351627e-001  -3.3524225e+002   2.7669289e-004  -2.1961107e+003  -2.0404034e-002  -1.0343961e-005  -7.7032235e-003   4.8458862e-005   1.4439207e+002   2.1961730e-007  -2.7147620e-006   3.3152466e-003  -9.5922420e-007   1.4394572e+002
 -1.4047090e+002   4.0679943e+000   5.6927991e+000   4.2586027e+003   0.0000000e+000   6.4382410e-004   3.3433360e+002   3.5361898e+002   3.2632464e+002   5.0000000e+002   5.0000000e+002   5.0000000e+002   1.7402060e+005   1.4864165e+002  -5.6085793e+002   2.2763775e-002  -5.8933924e-001  -3.3646836e+002   1.4084036e-004  -2.2042095e+003  -1.9865151e-002  -2.1827745e-006  -8.2870642e-003   2.3536831e-005   1.4477949e+002  -3.7516431e-007  -9.2430664e-007   3.2958991e-003  -8.3040081e-007   1.3942791e+002
 -1.3987090e+002   4.1307891e+000   5.3628475e+000   3.9031738e+003   0.0000000e+000   6.2332472e-004   3.3557610e+002   3.5660323e+002   3.2638450e+002   5.0000000e+002   5.0000000e+002   5.0000000e+002   1.7467251e+005   1.4535616e+002  -5.4435124e+002   2.2763775e-002  -6.4362537e-001  -3.3772696e+002   8.6736713e-005  -2.2124740e+003  -1.8227783e-002   8.1949890e-006  -8.4139000e-003   1.5952868e-005   1.4517305e+002   4.0076469e-007   1.1085501e-006   3.0591547e-003   6.5412572e-008   1.3499228e+002
 -1.3927090e+002   4.1867980e+000   5.0880953e+000   3.6068867e+003   0.0000000e+000   6.0721202e-004   3.3670845e+002   3.5736884e+002   3.2696967e+002   5.0000000e+002   5.0000000e+002   5.0000000e+002   1.7537081e+005   1.4259611e+002  -5.3040291e+002   2.2763775e-002  -6.9636550e-001  -3.3906753e+002   6.6531789e-005  -2.2213275e+003  -1.5955661e-002   2.6334700e-005  -8.7913112e-003   9.9011037e-006   1.4559720e+002   9.1553419e-007   4.0944677e-006   2.6762447e-003   1.1132965e-006   1.3127599e+002
 -1.3867090e+002   4.2566447e+000   4.8322793e+000   3.3399802e+003   0.0000000e+000   5.9149360e-004   3.3789805e+002   3.5993468e+002   3.2762877e+002   5.0000000e+002   5.0000000e+002   5.0000000e+002   1.7603894e+005   1.3993749e+002  -5.1675096e+002   2.2763775e-002  -7.4779796e-001  -3.4036354e+002   4.7214618e-005  -2.2297864e+003  -1.5230339e-002   2.9475539e-005  -7.6795499e-003   1.4395435e-005   1.4599018e+002   1.0544788e-006   4.6624254e-006   2.5024866e-003   7.6839629e-007   1.2767261e+002
 -1.3807090e+002   4.3239025e+000   4.6016751e+000   3.1028254e+003   0.0000000e+000   5.7742969e-004   3.3913121e+002   3.6248317e+002   3.2832446e+002   5.0000000e+002   5.0000000e+002   5.0000000e+002   1.7677000e+005   1.3750537e+002  -5.0392992e+002   2.2763775e-002  -7.9793456e-001  -3.4175123e+002   6.2266521e-005  -2.2390594e+003  -1.5122719e-002  -5.6712818e-006  -6.9157112e-003   6.1987986e-006   1.4642384e+002   5.4097094e-007  -9.5603429e-007   2.4658296e-003  -7.0810054e-007   1.2433177e+002
 -1.3747090e+002   4.3755427e+000   4.5110297e+000   3.0038441e+003   0.0000000e+000   5.7364669e-004   3.3967218e+002   3.6497933e+002   3.2909120e+002   5.0000000e+002   5.0000000e+002   5.0000000e+002   1.7749561e+005   1.3675621e+002  -4.9982198e+002   2.2763775e-002  -8.4684400e-001  -3.4315686e+002   6.0694099e-005  -2.2482435e+003  -1.6301874e-002   2.1903305e-005  -6.0425012e-003   1.2775040e-005   1.4685123e+002   5.2363341e-008   3.6496687e-006   2.6095537e-003   1.7085243e-007   1.2332410e+002
 -1.3687090e+002   4.4415397e+000   4.3064583e+000   2.7967492e+003   0.0000000e+000   5.6142732e-004   3.4088293e+002   3.6764386e+002   3.2992556e+002   5.0000000e+002   5.0000000e+002   5.0000000e+002   1.7823229e+005   1.3453773e+002  -4.8804258e+002   2.2763775e-002  -8.9539241e-001  -3.4459969e+002   1.0318805e-004  -2.2575637e+003  -1.4521409e-002   5.6633400e-005  -5.9892602e-003   1.8574321e-005   1.4728986e+002  -1.2560282e-007   9.5174449e-006   2.3141053e-003   1.2480927e-006   1.2028499e+002
 -1.3627090e+002   4.4774648e+000   4.1340110e+000   2.6305278e+003   0.0000000e+000   5.5021104e-004   3.4128664e+002   3.7025460e+002   3.2986754e+002   5.0000000e+002   5.0000000e+002   5.0000000e+002   1.7897548e+005   1.3269277e+002  -4.8029662e+002   2.2763775e-002  -9.4278880e-001  -3.4601889e+002   2.1221639e-004  -2.2669866e+003  -1.2867077e-002   1.2350735e-004  -1.0985045e-002   4.1244242e-005   1.4780163e+002  -2.4683737e-007   2.0886847e-005   2.3413166e-003   6.2978987e-006   1.1813724e+002
 -1.3567090e+002   4.5305089e+000   3.9429146e+000   2.4598662e+003   0.0000000e+000   5.3545021e-004   3.4238434e+002   3.7281693e+002   3.3051195e+002   5.0000000e+002   5.0000000e+002   5.0000000e+002   1.7973325e+005   1.3051769e+002  -4.6912851e+002   2.2763775e-002  -9.8950960e-001  -3.4747322e+002   8.1494467e-004  -2.2765911e+003  -1.1714401e-002   1.7668784e-004  -8.5347683e-003   1.3565401e-004   1.4832967e+002   3.3691894e-007   3.0971436e-005   2.0338913e-003   1.0428031e-005   1.1523785e+002
 -1.3507090e+002   4.5883162e+000   3.8131345e+000   2.3374569e+003   0.0000000e+000   5.2709998e-004   3.4324362e+002   3.7516991e+002   3.3114580e+002   5.0000000e+002   5.0000000e+002   5.0000000e+002   1.8050422e+005   1.2911947e+002  -4.6169924e+002   2.2763775e-002  -1.0351306e+000  -3.4899861e+002  -2.9455093e-004  -2.2863399e+003  -1.1773673e-002   1.5249010e-004  -9.1784443e-003  -4.9615684e-005   1.4880210e+002   5.5254627e-007   2.6871566e-005   2.0978747e-003   8.7180042e-006   1.1335811e+002
 -1.3447090e+002   4.6566707e+000   3.6432977e+000   2.1858082e+003   0.0000000e+000   5.1457625e-004   3.4438759e+002   3.7752257e+002   3.3069464e+002   5.0000000e+002   5.0000000e+002   5.0000000e+002   1.8128986e+005   1.2710141e+002  -4.5113371e+002   2.2763775e-002  -1.0800719e+000  -3.5051230e+002  -8.4531850e-005  -2.2962942e+003  -1.1273272e-002   1.0230480e-004  -9.1137277e-003  -1.0243780e-005   1.4927325e+002   6.0592390e-007   1.8265754e-005   2.0385077e-003   6.0504277e-006   1.1065493e+002
 -1.3387090e+002   4.7204569e+000   3.5138124e+000   2.0736562e+003   0.0000000e+000   5.0462729e-004   3.4534084e+002   3.7732905e+002   3.3144602e+002   5.0000000e+002   5.0000000e+002   5.0000000e+002   1.8208882e+005   1.2561144e+002  -4.4320998e+002   2.2763775e-002  -1.1240102e+000  -3.5206039e+002  -3.5204212e-005  -2.3064166e+003  -9.6228710e-003   1.2101752e-004  -9.5188508e-003  -4.3098382e-006   1.4974880e+002   1.1906356e-006   1.9786015e-005   1.7782577e-003   6.1689437e-006   1.0865719e+002
 -1.3327090e+002   4.7918318e+000   3.3690221e+000   1.9466718e+003   0.0000000e+000   4.9408669e-004   3.4650078e+002   3.7951971e+002   3.3225498e+002   5.0000000e+002   5.0000000e+002   5.0000000e+002   1.8290583e+005   1.2384898e+002  -4.3366770e+002   2.2763775e-002  -1.1672026e+000  -3.5363308e+002  -1.9380639e-004  -2.3167695e+003  -9.4626579e-003   1.8882912e-004  -9.3867339e-003  -3.3645584e-005   1.5022783e+002   1.1095671e-006   3.1188616e-005   1.7635144e-003   1.0274160e-005   1.0625944e+002
 -1.3267090e+002   4.8641793e+000   3.2522658e+000   1.8450067e+003   0.0000000e+000   4.8584372e-004   3.4760305e+002   3.8205515e+002   3.3312360e+002   5.0000000e+002   5.0000000e+002   5.0000000e+002   1.8373860e+005   1.2245853e+002  -4.2572288e+002   2.2763775e-002  -1.2094691e+000  -3.5523500e+002  -5.4755414e-006  -2.3273214e+003  -9.5847805e-003   2.9007687e-004  -9.1842722e-003  -7.3115626e-007   1.5071106e+002   2.9876722e-007   4.8200746e-005   1.7869227e-003   1.6443598e-005   1.0431178e+002
 -1.3207090e+002   4.9100631e+000   3.2219199e+000   1.8165696e+003   0.0000000e+000   4.8471700e-004   3.4792223e+002   3.8449682e+002   3.3405747e+002   5.0000000e+002   5.0000000e+002   5.0000000e+002   1.8458871e+005   1.2238761e+002  -4.2492550e+002   2.2763775e-002  -1.2509510e+000  -3.5687122e+002   1.4133390e-004  -2.3380887e+003  -1.0667324e-002   2.7031977e-004  -8.5550444e-003   2.3579268e-005   1.5120379e+002  -1.3274617e-008   4.6205136e-005   1.9222918e-003   1.4298201e-005   1.0419509e+002
 -1.3147090e+002   4.9603826e+000   3.1362652e+000   1.7415584e+003   0.0000000e+000   4.7914498e-004   3.4842416e+002   3.8651691e+002   3.3498986e+002   5.0000000e+002   5.0000000e+002   5.0000000e+002   1.8545783e+005   1.2146292e+002  -4.2048781e+002   2.2763775e-002  -1.2923782e+000  -3.5856945e+002   7.8743345e-005  -2.3490899e+003  -9.2250172e-003   2.7025455e-004  -1.1059260e-002   1.1344941e-005   1.5180140e+002  -2.0497110e-007   4.1561255e-005   1.8137390e-003   1.4268760e-005   1.0305167e+002
 -1.3087090e+002   5.0059369e+000   3.0194334e+000   1.6510648e+003   0.0000000e+000   4.6857287e-004   3.4918227e+002   3.8908714e+002   3.3469808e+002   5.0000000e+002   5.0000000e+002   5.0000000e+002   1.8633868e+005   1.2002315e+002  -4.1331910e+002   2.2763775e-002  -1.3334283e+000  -3.6021695e+002   2.0921864e-003  -2.3602740e+003  -8.9350385e-003   1.3840564e-004  -8.6690472e-003   3.4231592e-004   1.5238360e+002  -6.7091694e-008   2.2812739e-005   1.6378288e-003   7.0264049e-006   1.0120989e+002
 -1.3027090e+002   5.0627404e+000   2.9327606e+000   1.5798703e+003   0.0000000e+000   4.6204375e-004   3.4999971e+002   3.9227316e+002   3.3558803e+002   5.0000000e+002   5.0000000e+002   5.0000000e+002   1.8724093e+005   1.1901752e+002  -4.0768941e+002   2.2763775e-002  -1.3737354e+000  -3.6201566e+002   2.5036924e-004  -2.3716760e+003  -8.9151398e-003   1.6082910e-004  -9.8302314e-003   4.6695626e-005   1.5293535e+002   3.3547636e-007   2.3590338e-005   1.7150675e-003   7.8424475e-006   9.9835998e+001
 -1.2967090e+002   5.1305237e+000   2.8321445e+000   1.5008535e+003   0.0000000e+000   4.5362292e-004   3.5105125e+002   3.9566720e+002   3.3646642e+002   5.0000000e+002   5.0000000e+002   5.0000000e+002   1.8815781e+005   1.1773736e+002  -4.0043975e+002   2.2763775e-002  -1.4135263e+000  -3.6378705e+002  -2.8657753e-004  -2.3832904e+003  -8.7298794e-003   1.4227386e-004  -9.9714388e-003  -3.0127375e-005   1.5348255e+002   3.4223561e-007   2.0964501e-005   1.7108742e-003   7.0491975e-006   9.8074306e+001
 -1.2907090e+002   5.1916117e+000   2.7500948e+000   1.4384764e+003   0.0000000e+000   4.4633763e-004   3.5188155e+002   3.8883635e+002   3.3583988e+002   5.0000000e+002   5.0000000e+002   5.0000000e+002   1.8909021e+005   1.1675242e+002  -3.9499587e+002   2.2763775e-002  -1.4526259e+000  -3.6559745e+002   7.7403823e-005  -2.3951008e+003  -7.5814056e-003   1.6821354e-004  -1.0170111e-002   1.7167070e-005   1.5403417e+002   1.0976681e-006   2.5096050e-005   1.5281977e-003   7.4363531e-006   9.6737791e+001
 -1.2847090e+002   5.2684784e+000   2.6552199e+000   1.3638894e+003   0.0000000e+000   4.3869243e-004   3.5304129e+002   3.9068457e+002   3.3678932e+002   5.0000000e+002   5.0000000e+002   5.0000000e+002   1.9004322e+005   1.1551655e+002  -3.8767569e+002   2.2763775e-002  -1.4912176e+000  -3.6744500e+002  -5.3021349e-004  -2.4071698e+003  -7.5205008e-003   1.3728489e-004  -9.4258878e-003  -7.7896447e-005   1.5459035e+002   9.9688221e-007   2.0712049e-005   1.4853841e-003   5.4942002e-006   9.4987344e+001
 -1.2787090e+002   5.3421504e+000   2.5800893e+000   1.3059986e+003   0.0000000e+000   4.3258607e-004   3.5418567e+002   3.9251616e+002   3.3780522e+002   5.0000000e+002   5.0000000e+002   5.0000000e+002   1.9101230e+005   1.1459598e+002  -3.8156803e+002   2.2763775e-002  -1.5290873e+000  -3.6929804e+002  -2.8142632e-004  -2.4194542e+003  -7.7147056e-003   1.4657443e-004  -8.9565490e-003  -4.1742868e-005   1.5514641e+002   2.0959693e-007   2.3182288e-005   1.4981588e-003   5.0983998e-006   9.3586567e+001
 -1.2727090e+002   5.3752518e+000   2.5738094e+000   1.2989707e+003   0.0000000e+000   4.3319182e-004   3.5435340e+002   3.9436391e+002   3.3888745e+002   5.0000000e+002   5.0000000e+002   5.0000000e+002   1.9203557e+005   1.1490927e+002  -3.8249805e+002   2.2763775e-002  -1.5663363e+000  -3.7126015e+002   2.3034726e-004  -2.4324198e+003  -8.0113958e-003   1.9320613e-004  -9.1560630e-003   3.3296653e-005   1.5574413e+002  -2.6719480e-008   2.9580688e-005   1.5445335e-003   6.5566455e-006   9.3923809e+001
 -1.2667090e+002   5.4212068e+000   2.5071206e+000   1.2475590e+003   0.0000000e+000   4.2806329e-004   3.5436903e+002   3.9133114e+002   3.3839123e+002   5.0000000e+002   5.0000000e+002   5.0000000e+002   1.9305452e+005   1.1414342e+002  -3.8004659e+002   2.2763775e-002  -1.6037051e+000  -3.7327306e+002  -1.5553785e-004  -2.4453083e+003  -7.4770136e-003   1.5963908e-004  -1.0512046e-002  -1.6648221e-005   1.5642498e+002  -2.3911961e-007   2.5199766e-005   1.5303733e-003   6.5227944e-006   9.3172648e+001
 -1.2607090e+002   5.4728804e+000   2.4515300e+000   1.2095288e+003   0.0000000e+000   4.2227992e-004   3.5529591e+002   3.9304777e+002   3.3931080e+002   5.0000000e+002   5.0000000e+002   5.0000000e+002   1.9405020e+005   1.1355735e+002  -3.7569711e+002   2.2763775e-002  -1.6408821e+000  -3.7513747e+002   4.6739196e-004  -2.4579482e+003  -7.3708768e-003   1.6119976e-004  -9.8192411e-003   8.5204523e-005   1.5708380e+002   5.3053524e-007   2.3204508e-005   1.4782085e-003   5.2229535e-006   9.2216093e+001
 -1.2547090e+002   5.5328353e+000   2.3854677e+000   1.1611937e+003   0.0000000e+000   4.1647383e-004   3.5626904e+002   3.9481231e+002   3.4043797e+002   5.0000000e+002   5.0000000e+002   5.0000000e+002   1.9512904e+005   1.1275498e+002  -3.7052108e+002   2.2763775e-002  -1.6776027e+000  -3.7724357e+002   6.0736808e-005  -2.4716004e+003  -7.2160850e-003   1.4916029e-004  -1.0121857e-002   1.8618685e-005   1.5773576e+002   5.8641946e-007   2.0428534e-005   1.4820064e-003   5.7567508e-006   9.1033437e+001
 -1.2487090e+002   5.6025047e+000   2.3231897e+000   1.1169425e+003   0.0000000e+000   4.1067962e-004   3.5725648e+002   3.9653366e+002   3.4013422e+002   5.0000000e+002   5.0000000e+002   5.0000000e+002   1.9616865e+005   1.1199049e+002  -3.6549647e+002   2.2763775e-002  -1.7138424e+000  -3.7928907e+002  -4.5712519e-004  -2.4847589e+003  -6.7354442e-003   1.5025703e-004  -9.8744728e-003  -5.5504966e-005   1.5834718e+002   1.1033303e-006   1.9806055e-005   1.3927337e-003   4.7074023e-006   8.9894770e+001
 -1.2427090e+002   5.6706369e+000   2.2596274e+000   1.0721617e+003   0.0000000e+000   4.0467681e-004   3.5839415e+002   3.9827670e+002   3.4117581e+002   5.0000000e+002   5.0000000e+002   5.0000000e+002   1.9728834e+005   1.1119355e+002  -3.5993403e+002   2.2763775e-002  -1.7495998e+000  -3.8143044e+002   5.0697699e-004  -2.4989536e+003  -6.3334731e-003   3.1146013e-004  -9.8077797e-003   8.5291662e-005   1.5900169e+002   1.2103956e-006   4.4653666e-005   1.3325827e-003   1.4227979e-005   8.8655762e+001
 -1.2367090e+002   5.7496246e+000   2.2050011e+000   1.0331856e+003   0.0000000e+000   3.9985458e-004   3.5964103e+002   4.0000783e+002   3.4254930e+002   5.0000000e+002   5.0000000e+002   5.0000000e+002   1.9840502e+005   1.1054836e+002  -3.5462076e+002   2.2763775e-002  -1.7847966e+000  -3.8360840e+002  -4.6975463e-005  -2.5130876e+003  -6.3791120e-003   2.9389582e-004  -8.9581097e-003  -2.1134994e-006   1.5964730e+002   2.5937489e-007   4.1707306e-005   1.2965827e-003   1.2782253e-005   8.7536399e+001
 -1.2307090e+002   5.7869374e+000   2.2043791e+000   1.0309681e+003   0.0000000e+000   4.0076873e-004   3.5990534e+002   4.0172956e+002   3.4372885e+002   5.0000000e+002   5.0000000e+002   5.0000000e+002   1.9953982e+005   1.1100092e+002  -3.5566292e+002   2.2763775e-002  -1.8194499e+000  -3.8577679e+002   1.5150183e-004  -2.5274698e+003  -6.8393451e-003   2.4043319e-004  -8.5138091e-003   2.7013328e-005   1.6029709e+002  -1.7724190e-008   3.4110972e-005   1.3283064e-003   9.4877367e-006   8.7951268e+001
 -1.2247090e+002   5.8312190e+000   2.1546265e+000   9.9517236e+002   0.0000000e+000   3.9670502e-004   3.5988168e+002   3.9872647e+002   3.4265098e+002   5.0000000e+002   5.0000000e+002   5.0000000e+002   2.0070080e+005   1.1047235e+002  -3.5413357e+002   2.2763775e-002  -1.8542330e+000  -3.8804988e+002  -3.0229995e-004  -2.5421631e+003  -6.3141009e-003   3.1213489e-004  -9.8359627e-003  -4.8370003e-005   1.6105633e+002  -1.5628427e-007   4.2890987e-005   1.3170146e-003   1.2932437e-005   8.7450666e+001
 -1.2187090e+002   5.8755134e+000   2.1123464e+000   9.6850006e+002   0.0000000e+000   3.9184368e-004   3.6079638e+002   4.0036566e+002   3.4371844e+002   5.0000000e+002   5.0000000e+002   5.0000000e+002   2.0187697e+005   1.1008642e+002  -3.5055227e+002   2.2763775e-002  -1.8889221e+000  -3.9023263e+002   3.4604289e-003  -2.5571074e+003  -6.2762671e-003   4.8624956e-004  -9.4515452e-003   5.3273857e-004   1.6182716e+002   3.3961678e-007   6.6989211e-005   1.2954832e-003   2.4989546e-005   8.6721624e+001
 -1.2127090e+002   5.9370357e+000   2.0650104e+000   9.3658886e+002   0.0000000e+000   3.8725135e-004   3.6180411e+002   4.0204737e+002   3.4485104e+002   5.0000000e+002   5.0000000e+002   5.0000000e+002   2.0308334e+005   1.0956342e+002  -3.4636173e+002   2.2763775e-002  -1.9232078e+000  -3.9263179e+002   7.4101683e-005  -2.5723532e+003  -6.1959758e-003   4.3203688e-004  -9.4475864e-003   9.4894165e-006   1.6255092e+002   6.1520436e-007   6.0820194e-005   1.2916270e-003   2.2853624e-005   8.5845810e+001
 -1.2067611e+002   6.0044116e+000   2.0237724e+000   9.0977284e+002   0.0000000e+000   3.8294484e-004   3.6282288e+002   4.0370230e+002   3.4491034e+002   5.0000000e+002   5.0000000e+002   5.0000000e+002   2.0430237e+005   1.0914541e+002  -3.4249248e+002   2.2763775e-002  -1.9568277e+000  -3.9501421e+002   2.0481745e-004  -2.5877866e+003  -5.4767081e-003   4.2902481e-004  -9.4783511e-003   3.5868660e-005   1.6326868e+002   1.3330358e-006   6.1585175e-005   1.1768633e-003   2.1983042e-005   8.5072834e+001
 -1.2008717e+002   6.0788809e+000   1.9770183e+000   8.7769627e+002   0.0000000e+000   3.7868144e-004   3.6403762e+002   4.0533899e+002   3.4608458e+002   5.0000000e+002   5.0000000e+002   5.0000000e+002   2.0553499e+005   1.0860186e+002  -3.3765754e+002   2.2763775e-002  -1.9897560e+000  -3.9739608e+002   4.1532984e-004  -2.6034014e+003  -5.4231438e-003   3.7762886e-004  -8.9306171e-003   6.4496436e-005   1.6398085e+002   1.0576508e-006   5.4981348e-005   1.1425562e-003   1.8855426e-005   8.4088842e+001
 -1.1950389e+002   6.1212566e+000   1.9777411e+000   8.7712752e+002   0.0000000e+000   3.7946425e-004   3.6435568e+002   4.0696216e+002   3.4759222e+002   5.0000000e+002   5.0000000e+002   5.0000000e+002   2.0677960e+005   1.0910757e+002  -3.3861702e+002   2.2763775e-002  -2.0218998e+000  -3.9979003e+002   2.9941292e-004  -2.6191669e+003  -6.1265864e-003   3.2998458e-004  -8.3180834e-003   5.3193203e-005   1.6469175e+002   1.8600632e-007   4.6860982e-005   1.2090295e-003   1.6550018e-005   8.4507244e+001
 -1.1892610e+002   6.1839974e+000   1.9469359e+000   8.5462009e+002   0.0000000e+000   3.7726468e-004   3.6516813e+002   4.0857948e+002   3.4885553e+002   5.0000000e+002   5.0000000e+002   5.0000000e+002   2.0804067e+005   1.0892255e+002  -3.3595858e+002   2.2763775e-002  -2.0538679e+000  -4.0223915e+002   1.3551016e-004  -2.6351330e+003  -5.5480177e-003   2.7019643e-004  -7.9957233e-003   2.2982005e-005   1.6542347e+002  -2.3881547e-007   3.8343370e-005   1.0939547e-003   1.1692185e-005   8.4026594e+001
 -1.1835364e+002   6.2153888e+000   1.8969499e+000   8.2439781e+002   0.0000000e+000   3.7140045e-004   3.6537004e+002   4.0644834e+002   3.4723338e+002   5.0000000e+002   5.0000000e+002   5.0000000e+002   2.0930542e+005   1.0830509e+002  -3.3363196e+002   2.2763775e-002  -2.0852936e+000  -4.0462755e+002   4.9313055e-004  -2.6511844e+003  -5.4239977e-003   4.8292839e-004  -8.8865531e-003   7.1704466e-005   1.6632229e+002   5.8883320e-008   6.8876423e-005   1.1271632e-003   2.4945918e-005   8.3359474e+001
 -1.1778632e+002   6.2576926e+000   1.8717630e+000   8.0758026e+002   0.0000000e+000   3.6915057e-004   3.6618794e+002   4.0797066e+002   3.4844754e+002   5.0000000e+002   5.0000000e+002   5.0000000e+002   2.1058939e+005   1.0821580e+002  -3.3140462e+002   2.2763775e-002  -2.1161911e+000  -4.0712613e+002   1.8386917e-003  -2.6674446e+003  -5.4793889e-003   4.4751039e-004  -9.2020363e-003   2.8177654e-004   1.6708751e+002   5.3962464e-007   6.3184148e-005   1.1537405e-003   2.1643344e-005   8.3003077e+001
 -1.1722396e+002   6.3178157e+000   1.8334770e+000   7.8356649e+002   0.0000000e+000   3.6508608e-004   3.6729226e+002   4.0949441e+002   3.4875203e+002   5.0000000e+002   5.0000000e+002   5.0000000e+002   2.1188373e+005   1.0780221e+002  -3.2734390e+002   2.2763775e-002  -2.1466456e+000  -4.0963256e+002   9.1928089e-004  -2.6838332e+003  -5.0746593e-003   3.9253751e-004  -9.1827562e-003   1.3855493e-004   1.6784881e+002   8.0886884e-007   5.5327459e-005   1.0967307e-003   1.9217864e-005   8.2213112e+001
 -1.1666646e+002   6.3807989e+000   1.8050338e+000   7.6605765e+002   0.0000000e+000   3.6192859e-004   3.6832384e+002   4.1100313e+002   3.5021984e+002   5.0000000e+002   5.0000000e+002   5.0000000e+002   2.1318444e+005   1.0761306e+002  -3.2419314e+002   2.2763775e-002  -2.1764788e+000  -4.1218004e+002   3.9442638e-004  -2.7002973e+003  -4.7810742e-003   3.9528107e-004  -9.0632612e-003   5.7692703e-005   1.6860702e+002   1.4962141e-006   5.5779511e-005   1.0451418e-003   2.0177619e-005   8.1669097e+001
 -1.1611365e+002   6.4542425e+000   1.7713739e+000   7.4438180e+002   0.0000000e+000   3.5859817e-004   3.6952103e+002   4.1248579e+002   3.5171113e+002   5.0000000e+002   5.0000000e+002   5.0000000e+002   2.1446692e+005   1.0729182e+002  -3.2013776e+002   2.2763775e-002  -2.2057796e+000  -4.1466634e+002   5.7479904e-004  -2.7165377e+003  -4.7429945e-003   4.1536775e-004  -8.5611279e-003   8.7270779e-005   1.6933486e+002   5.6967840e-007   5.8250029e-005   1.0139395e-003   2.2568833e-005   8.0923120e+001
 -1.1556538e+002   6.4865631e+000   1.7769628e+000   7.4698259e+002   0.0000000e+000   3.5976450e-004   3.6991800e+002   4.1399054e+002   3.5253110e+002   5.0000000e+002   5.0000000e+002   5.0000000e+002   2.1582960e+005   1.0793891e+002  -3.2123703e+002   2.2763775e-002  -2.2344529e+000  -4.1727983e+002  -1.0015543e-004  -2.7338031e+003  -5.3537251e-003   4.3109778e-004  -8.0023351e-003  -2.0009613e-005   1.7011656e+002   3.5859460e-008   6.0266522e-005   1.0681903e-003   2.3797614e-005   8.1432114e+001
 -1.1502155e+002   6.5258526e+000   1.7521788e+000   7.3031845e+002   0.0000000e+000   3.5782891e-004   3.6976455e+002   4.1135701e+002   3.5081477e+002   5.0000000e+002   5.0000000e+002   5.0000000e+002   2.1714606e+005   1.0785384e+002  -3.2144084e+002   2.2763775e-002  -2.2630172e+000  -4.1986728e+002   5.0539813e-005  -2.7504601e+003  -4.7055392e-003   3.8694360e-004  -9.0672236e-003   1.3773059e-005   1.7096807e+002   6.8338008e-008   5.1817514e-005   1.0231752e-003   2.0878513e-005   8.1400531e+001
 -1.1448200e+002   6.5561971e+000   1.7249981e+000   7.1459649e+002   0.0000000e+000   3.5435200e-004   3.7070570e+002   4.1275863e+002   3.5202195e+002   5.0000000e+002   5.0000000e+002   5.0000000e+002   2.1849482e+005   1.0769865e+002  -3.1853148e+002   2.2763775e-002  -2.2914258e+000  -4.2231217e+002   3.4624491e-003  -2.7676290e+003  -4.8935875e-003   3.7634068e-004  -8.9601519e-003   5.0307442e-004   1.7182245e+002   4.1864467e-007   5.3140439e-005   1.0440436e-003   1.8774249e-005   8.0899172e+001
 -1.1394661e+002   6.6032533e+000   1.7023275e+000   7.0067247e+002   0.0000000e+000   3.5198195e-004   3.7158726e+002   4.1420836e+002   3.5317434e+002   5.0000000e+002   5.0000000e+002   5.0000000e+002   2.1987021e+005   1.0764111e+002  -3.1618520e+002   2.2763775e-002  -2.3193136e+000  -4.2506465e+002   8.1350242e-004  -2.7849997e+003  -4.6735847e-003   2.9765624e-004  -9.0298820e-003   1.1471629e-004   1.7264474e+002   6.7357387e-007   4.2322201e-005   1.0194070e-003   1.4840316e-005   8.0544202e+001
 -1.1341530e+002   6.6645908e+000   1.6771579e+000   6.8557214e+002   0.0000000e+000   3.4918846e-004   3.7256762e+002   4.1564080e+002   3.5392906e+002   5.0000000e+002   5.0000000e+002   5.0000000e+002   2.2125755e+005   1.0749825e+002  -3.1330368e+002   2.2763775e-002  -2.3468089e+000  -4.2778464e+002   3.4087363e-004  -2.8025573e+003  -4.4336191e-003   3.1044789e-004  -8.9322220e-003   5.2673411e-005   1.7345808e+002   1.2219029e-006   4.3273414e-005   9.7989130e-004   1.5632661e-005   8.0070582e+001
 -1.1288790e+002   6.7302921e+000   1.6501570e+000   6.6931154e+002   0.0000000e+000   3.4616041e-004   3.7370779e+002   4.1706094e+002   3.5545746e+002   5.0000000e+002   5.0000000e+002   5.0000000e+002   2.2265644e+005   1.0731282e+002  -3.0983791e+002   2.2763775e-002  -2.3738562e+000  -4.3050029e+002   4.1815268e-004  -2.8202744e+003  -4.1484283e-003   3.1009128e-004  -8.6014223e-003   6.9436325e-005   1.7426372e+002   1.3469978e-006   4.2572052e-005   9.2185283e-004   1.6339801e-005   7.9488707e+001
 -1.1236435e+002   6.8028710e+000   1.6287288e+000   6.5613767e+002   0.0000000e+000   3.4396055e-004   3.7497799e+002   4.1847560e+002   3.5662417e+002   5.0000000e+002   5.0000000e+002   5.0000000e+002   2.2406924e+005   1.0725723e+002  -3.0641213e+002   2.2763775e-002  -2.4003962e+000  -4.3323019e+002   1.8007936e-005  -2.8381674e+003  -4.1811240e-003   3.1746687e-004  -8.1324792e-003   6.4878796e-006   1.7506690e+002   3.4449713e-007   4.2937685e-005   9.0199877e-004   1.7004347e-005   7.8985263e+001
 -1.1184453e+002   6.8190768e+000   1.6393037e+000   6.6087504e+002   0.0000000e+000   3.4600375e-004   3.7527915e+002   4.1989900e+002   3.5727556e+002   5.0000000e+002   5.0000000e+002   5.0000000e+002   2.2553055e+005   1.0806827e+002  -3.0811955e+002   2.2763775e-002  -2.4264211e+000  -4.3602998e+002   3.4761935e-004  -2.8566848e+003  -4.3911825e-003   3.7511979e-004  -7.7617394e-003   5.0717572e-005   1.7590486e+002  -3.6314778e-008   4.9765348e-005   9.0284267e-004   2.0548198e-005   7.9663572e+001
 -1.1132833e+002   6.8554642e+000   1.6152711e+000   6.4617612e+002   0.0000000e+000   3.4358161e-004   3.7510008e+002   4.1736889e+002   3.5568937e+002   5.0000000e+002   5.0000000e+002   5.0000000e+002   2.2697906e+005   1.0798389e+002  -3.0838787e+002   2.2763775e-002  -2.4524481e+000  -4.3888797e+002   4.3033873e-004  -2.8750080e+003  -4.2553447e-003   4.4584188e-004  -8.8842960e-003   5.9807338e-005   1.7683101e+002  -2.1015468e-007   5.7779363e-005   9.3886126e-004   2.3486278e-005   7.9629875e+001
 -1.1081566e+002   6.8741809e+000   1.6019014e+000   6.3894217e+002   0.0000000e+000   3.4168172e-004   3.7583786e+002   4.1867895e+002   3.5693144e+002   5.0000000e+002   5.0000000e+002   5.0000000e+002   2.2839501e+005   1.0817111e+002  -3.0705508e+002   2.2763775e-002  -2.4783725e+000  -4.4143073e+002   2.4509533e-003  -2.8930460e+003  -4.2796382e-003   3.2868672e-004  -8.8038942e-003   3.5528064e-004   1.7773396e+002   5.8610186e-007   4.3904972e-005   9.3859461e-004   1.5831007e-005   7.9538425e+001
 -1.1030642e+002   6.9243993e+000   1.5771032e+000   6.2467116e+002   0.0000000e+000   3.3879040e-004   3.7686805e+002   4.2049968e+002   3.5781182e+002   5.0000000e+002   5.0000000e+002   5.0000000e+002   2.2990253e+005   1.0801179e+002  -3.0397238e+002   2.2763775e-002  -2.5039749e+000  -4.4444629e+002   1.0489408e-003  -2.9120840e+003  -4.1567788e-003   2.7080689e-004  -8.7460746e-003   1.3623165e-004   1.7863298e+002   8.1429556e-007   3.6125523e-005   9.2326375e-004   1.3335882e-005   7.9035253e+001
 -1.0980052e+002   6.9836901e+000   1.5610878e+000   6.1572545e+002   0.0000000e+000   3.3678975e-004   3.7787077e+002   4.2186123e+002   3.5932085e+002   5.0000000e+002   5.0000000e+002   5.0000000e+002   2.3139243e+005   1.0808860e+002  -3.0165887e+002   2.2763775e-002  -2.5291611e+000  -4.4739492e+002   5.5661806e-004  -2.9309290e+003  -3.7771328e-003   2.8968115e-004  -8.6921288e-003   8.8140517e-005   1.7950224e+002   1.6442987e-006   3.7869395e-005   8.6309701e-004   1.4416206e-005   7.8764157e+001
 -1.0929789e+002   7.0491559e+000   1.5406721e+000   6.0345588e+002   0.0000000e+000   3.3463841e-004   3.7905558e+002   4.2320953e+002   3.6059537e+002   5.0000000e+002   5.0000000e+002   5.0000000e+002   2.3289609e+005   1.0804053e+002  -2.9842747e+002   2.2763775e-002  -2.5539968e+000  -4.5030044e+002   1.2518656e-004  -2.9499754e+003  -3.7361189e-003   3.1262880e-004  -8.3700653e-003   1.7171227e-005   1.8035895e+002   9.3072365e-007   4.1135498e-005   8.4183524e-004   1.5954797e-005   7.8298543e+001
 -1.0879844e+002   7.0736750e+000   1.5526643e+000   6.0994049e+002   0.0000000e+000   3.3640647e-004   3.7937587e+002   4.2455582e+002   3.6104357e+002   5.0000000e+002   5.0000000e+002   5.0000000e+002   2.3441543e+005   1.0892680e+002  -3.0017191e+002   2.2763775e-002  -2.5783933e+000  -4.5322858e+002  -1.2088966e-004  -2.9692177e+003  -4.2280965e-003   3.2804831e-004  -8.0116359e-003  -1.6120523e-005   1.8121754e+002   7.8122120e-008   4.1415909e-005   8.8437808e-004   1.7487428e-005   7.9016987e+001
 -1.0830207e+002   7.1183347e+000   1.5455491e+000   6.0481909e+002   0.0000000e+000   3.3612240e-004   3.8003634e+002   4.2182642e+002   3.6189571e+002   5.0000000e+002   5.0000000e+002   5.0000000e+002   2.3592646e+005   1.0927422e+002  -2.9948355e+002   2.2763775e-002  -2.6028089e+000  -4.5618280e+002   3.1848696e-004  -2.9883386e+003  -3.6343721e-003   2.8695337e-004  -8.6738474e-003   4.8345889e-005   1.8218780e+002  -2.9250834e-007   3.4246513e-005   8.3207170e-004   1.5602839e-005   7.9109372e+001
 -1.0780872e+002   7.1310952e+000   1.5156441e+000   5.8810557e+002   0.0000000e+000   3.3231834e-004   3.8018239e+002   4.2311465e+002   3.6070359e+002   5.0000000e+002   5.0000000e+002   5.0000000e+002   2.3746662e+005   1.0901218e+002  -2.9826602e+002   2.2763775e-002  -2.6270638e+000  -4.5898693e+002   1.8367435e-003  -3.0079404e+003  -3.9192911e-003   2.9833608e-004  -8.7437303e-003   2.5701883e-004   1.8314092e+002   2.0029408e-007   3.7949939e-005   8.7582266e-004   1.4783263e-005   7.8766029e+001
 -1.0731831e+002   7.1665431e+000   1.5024270e+000   5.8022245e+002   0.0000000e+000   3.3095418e-004   3.8104933e+002   4.2445803e+002   3.6195482e+002   5.0000000e+002   5.0000000e+002   5.0000000e+002   2.3907372e+005   1.0918122e+002  -2.9655733e+002   2.2763775e-002  -2.6510124e+000  -4.6220934e+002   1.1247805e-003  -3.0282406e+003  -3.9846407e-003   2.3923809e-004  -8.7746479e-003   1.4625628e-004   1.8410174e+002  -4.3720593e-007   3.0741951e-005   8.8581725e-004   1.1281966e-005   7.8633354e+001
 -1.0683077e+002   7.2219320e+000   1.4836107e+000   5.6983964e+002   0.0000000e+000   3.2862248e-004   3.8208015e+002   4.2628269e+002   3.6308610e+002   5.0000000e+002   5.0000000e+002   5.0000000e+002   2.4063415e+005   1.0916274e+002  -2.9384141e+002   2.2763775e-002  -2.6747099e+000  -4.6523512e+002   1.3245360e-003  -3.0480011e+003  -3.6967146e-003   2.3135171e-004  -8.6708426e-003   1.8521932e-004   1.8500184e+002   9.1576334e-007   2.9827312e-005   8.4282468e-004   1.1207262e-005   7.8263003e+001
 -1.0634601e+002   7.2791999e+000   1.4717762e+000   5.6331100e+002   0.0000000e+000   3.2718914e-004   3.8308391e+002   4.2758937e+002   3.6443496e+002   5.0000000e+002   5.0000000e+002   5.0000000e+002   2.4223357e+005   1.0935348e+002  -2.9176128e+002   2.2763775e-002  -2.6980602e+000  -4.6835854e+002  -4.4823088e-004  -3.0682481e+003  -3.4740470e-003   2.2345857e-004  -8.5230204e-003  -6.5647411e-005   1.8592024e+002   1.4878912e-006   2.9093484e-005   8.0196423e-004   1.1053500e-005   7.8091286e+001
 -1.0586398e+002   7.3458408e+000   1.4565284e+000   5.5454002e+002   0.0000000e+000   3.2549048e-004   3.8428395e+002   4.2889280e+002   3.6573356e+002   5.0000000e+002   5.0000000e+002   5.0000000e+002   2.4385452e+005   1.0944205e+002  -2.8879974e+002   2.2763775e-002  -2.7211127e+000  -4.7148859e+002  -3.7259470e-004  -3.0887802e+003  -3.4584850e-003   2.0524377e-004  -8.2304113e-003  -6.1515533e-005   1.8683702e+002   3.2000150e-007   2.6626197e-005   7.8376182e-004   1.0790702e-005   7.7748401e+001
 -1.0538460e+002   7.3549192e+000   1.4655175e+000   5.5911439e+002   0.0000000e+000   3.2688948e-004   3.8466502e+002   4.3019443e+002   3.6601398e+002   5.0000000e+002   5.0000000e+002   5.0000000e+002   2.4549356e+005   1.1029219e+002  -2.9012823e+002   2.2763775e-002  -2.7437772e+000  -4.7463162e+002  -5.1264164e-004  -3.1095500e+003  -3.8726144e-003   1.7470260e-004  -7.9132883e-003  -6.9037746e-005   1.8776011e+002  -3.4596606e-008   2.2849886e-005   8.1969021e-004   9.2984173e-006   7.8394552e+001
 -1.0490780e+002   7.3777819e+000   1.4504790e+000   5.4993001e+002   0.0000000e+000   3.2556243e-004   3.8450803e+002   4.2783096e+002   3.6461791e+002   5.0000000e+002   5.0000000e+002   5.0000000e+002   2.4715618e+005   1.1043831e+002  -2.9102613e+002   2.2763775e-002  -2.7664408e+000  -4.7789171e+002   2.3055167e-004  -3.1305897e+003  -3.5055490e-003   2.4391454e-004  -9.0070904e-003   3.4555441e-005   1.8881618e+002  -2.8981184e-007   3.0161187e-005   8.2386228e-004   1.2231499e-005   7.8558318e+001
 -1.0443354e+002   7.3880805e+000   1.4410050e+000   5.4500786e+002   0.0000000e+000   3.2415312e-004   3.8537133e+002   4.2907888e+002   3.6590105e+002   5.0000000e+002   5.0000000e+002   5.0000000e+002   2.4882228e+005   1.1073605e+002  -2.8950617e+002   2.2763775e-002  -2.7890995e+000  -4.8086405e+002   1.9165234e-003  -3.1518263e+003  -3.5628163e-003   1.1377197e-004  -8.9965221e-003   2.6129906e-004   1.8985606e+002   5.4531681e-007   1.2580245e-005   8.3024194e-004   4.2290206e-006   7.8510939e+001
 -1.0396174e+002   7.4264902e+000   1.4263066e+000   5.3697820e+002   0.0000000e+000   3.2236426e-004   3.8634115e+002   4.3095832e+002   3.6716178e+002   5.0000000e+002   5.0000000e+002   5.0000000e+002   2.5052606e+005   1.1085454e+002  -2.8728817e+002   2.2763775e-002  -2.8114830e+000  -4.8431038e+002   2.1273030e-003  -3.1733218e+003  -3.4809884e-003   1.2803275e-004  -9.0887184e-003   2.6727498e-004   1.9086379e+002   7.3812259e-007   1.2694308e-005   8.2697611e-004   6.1637615e-006   7.8289595e+001
 -1.0349235e+002   7.4834221e+000   1.4144029e+000   5.3054242e+002   0.0000000e+000   3.2088901e-004   3.8735784e+002   4.3224028e+002   3.6841676e+002   5.0000000e+002   5.0000000e+002   5.0000000e+002   2.5224379e+005   1.1104683e+002  -2.8511842e+002   2.2763775e-002  -2.8335927e+000  -4.8771413e+002   2.1147121e-003  -3.1950434e+003  -3.3569758e-003   1.6480398e-004  -8.9534418e-003   2.7141242e-004   1.9186135e+002   1.4314099e-006   1.6893847e-005   8.0347588e-004   8.3012611e-006   7.8117223e+001
 -1.0302529e+002   7.5409347e+000   1.4008739e+000   5.2314027e+002   0.0000000e+000   3.1921256e-004   3.8849935e+002   4.3350830e+002   3.6971330e+002   5.0000000e+002   5.0000000e+002   5.0000000e+002   2.5397626e+005   1.1119180e+002  -2.8242127e+002   2.2763775e-002  -2.8554274e+000  -4.9106034e+002   1.2177764e-004  -3.2169917e+003  -3.0955711e-003   1.3668311e-004  -8.7253559e-003   1.4779358e-005   1.9284451e+002   1.3397123e-006   1.4066857e-005   7.5631687e-004   6.9230651e-006   7.7849804e+001
 -1.0256053e+002   7.5627564e+000   1.4100190e+000   5.2788414e+002   0.0000000e+000   3.2058441e-004   3.8915802e+002   4.3477848e+002   3.7006141e+002   5.0000000e+002   5.0000000e+002   5.0000000e+002   2.5572989e+005   1.1207671e+002  -2.8303134e+002   2.2763775e-002  -2.8769359e+000  -4.9445627e+002   5.1715821e-004  -3.2391959e+003  -3.4042452e-003   1.4675921e-004  -8.3957966e-003   7.1899666e-005   1.9383171e+002   1.6187752e-007   1.4639445e-005   7.7328477e-004   7.9112256e-006   7.8428227e+001
 -1.0209800e+002   7.6038098e+000   1.4049943e+000   5.2438394e+002   0.0000000e+000   3.2041714e-004   3.8976900e+002   4.3605156e+002   3.7110582e+002   5.0000000e+002   5.0000000e+002   5.0000000e+002   2.5750712e+005   1.1251713e+002  -2.8235153e+002   2.2763775e-002  -2.8983936e+000  -4.9788987e+002  -6.5798078e-005  -3.2617052e+003  -3.2211874e-003   2.1032647e-004  -8.2363380e-003  -1.9519488e-005   1.9483819e+002  -3.6163327e-007   2.1228526e-005   7.3642273e-004   1.1532510e-005   7.8573725e+001
 -1.0163764e+002   7.6169391e+000   1.3815413e+000   5.1163859e+002   0.0000000e+000   3.1737999e-004   3.8980801e+002   4.3213112e+002   3.6994737e+002   5.0000000e+002   5.0000000e+002   5.0000000e+002   2.5929735e+005   1.1241896e+002  -2.8221435e+002   2.2763775e-002  -2.9196955e+000  -5.0127340e+002   2.1057887e-003  -3.2844229e+003  -3.3415586e-003   1.8560445e-004  -8.7676563e-003   2.6915765e-004   1.9605954e+002  -3.2731407e-007   2.0515851e-005   7.7729913e-004   9.8735000e-006   7.8458840e+001
 -1.0117943e+002   7.6261687e+000   1.3710596e+000   5.0564089e+002   0.0000000e+000   3.1626138e-004   3.9067619e+002   4.3336257e+002   3.7126133e+002   5.0000000e+002   5.0000000e+002   5.0000000e+002   2.6110919e+005   1.1268552e+002  -2.8062978e+002   2.2763775e-002  -2.9408808e+000  -5.0466627e+002  -2.4607572e-003  -3.3074405e+003  -3.3891904e-003   1.1154330e-004  -9.1604086e-003  -3.5552938e-004   1.9710247e+002   2.2213093e-007   1.2555250e-005   8.0576122e-004   4.7141616e-006   7.8407530e+001
 -1.0072328e+002   7.6729437e+000   1.3587681e+000   4.9930116e+002   0.0000000e+000   3.1463767e-004   3.9170904e+002   4.3356795e+002   3.7252300e+002   5.0000000e+002   5.0000000e+002   5.0000000e+002   2.6294997e+005   1.1286653e+002  -2.7825634e+002   2.2763775e-002  -2.9618840e+000  -5.0833808e+002  -4.9568774e-003  -3.3306892e+003  -3.3124199e-003   7.7643826e-005  -9.2580597e-003  -6.6187071e-004   1.9817621e+002   7.0545113e-007   9.1880794e-006   8.0503266e-004   2.9743720e-006   7.8207464e+001
 -1.0026915e+002   7.7225757e+000   1.3512747e+000   4.9557507e+002   0.0000000e+000   3.1355459e-004   3.9273061e+002   4.3462790e+002   3.7381658e+002   5.0000000e+002   5.0000000e+002   5.0000000e+002   2.6480574e+005   1.1321422e+002  -2.7639914e+002   2.2763775e-002  -2.9826124e+000  -5.1201002e+002  -2.0403426e-003  -3.3541610e+003  -3.0308333e-003   3.0269401e-005  -9.2496449e-003  -2.4478341e-004   1.9924374e+002   1.4775817e-006   2.9361738e-006   7.6499700e-004   6.3288592e-007   7.8170623e+001
 -9.9817011e+001   7.7765925e+000   1.3435017e+000   4.9129595e+002   0.0000000e+000   3.1271246e-004   3.9387690e+002   4.3587952e+002   3.7499374e+002   5.0000000e+002   5.0000000e+002   5.0000000e+002   2.6668396e+005   1.1354996e+002  -2.7407511e+002   2.2763775e-002  -3.0031019e+000  -5.1562333e+002   1.2882168e-002  -3.3779604e+003  -3.0378933e-003   1.5719642e-004  -9.0245428e-003   1.7183430e-003   2.0030031e+002   2.1223328e-007   1.5864260e-005   7.5246499e-004   9.1980519e-006   7.8070224e+001
 -9.9366792e+001   7.7827121e+000   1.3527340e+000   4.9592892e+002   0.0000000e+000   3.1407966e-004   3.9432603e+002   4.3715675e+002   3.7538324e+002   5.0000000e+002   5.0000000e+002   5.0000000e+002   2.6858788e+005   1.1451155e+002  -2.7522229e+002   2.2763775e-002  -3.0233183e+000  -5.1929878e+002   3.2335041e-003  -3.4020711e+003  -3.3629637e-003   1.4269338e-004  -8.6490544e-003   4.3957176e-004   2.0136760e+002  -5.3121174e-007   1.2961519e-005   7.6984103e-004   8.5429048e-006   7.8751862e+001
 -9.8918464e+001   7.8050268e+000   1.3472229e+000   4.9218592e+002   0.0000000e+000   3.1383669e-004   3.9470094e+002   4.3802420e+002   3.7622854e+002   5.0000000e+002   5.0000000e+002   5.0000000e+002   2.7051707e+005   1.1498338e+002  -2.7543662e+002   2.2763775e-002  -3.0435499e+000  -5.2305132e+002  -9.8256879e-004  -3.4265033e+003  -3.0259398e-003   2.2371691e-004  -9.6962328e-003  -1.1879790e-004   2.0258360e+002  -6.4907130e-007   2.4425653e-005   7.8124554e-004   1.2389725e-005   7.9023083e+001
 -9.8471966e+001   7.8141603e+000   1.3300010e+000   4.8334322e+002   0.0000000e+000   3.1141346e-004   3.9527276e+002   4.3692120e+002   3.7550839e+002   5.0000000e+002   5.0000000e+002   5.0000000e+002   2.7245378e+005   1.1504814e+002  -2.7394756e+002   2.2763775e-002  -3.0637491e+000  -5.2656223e+002  -4.7605850e-003  -3.4511489e+003  -3.1821505e-003   1.4251073e-004  -9.4295841e-003  -6.1825925e-004   2.0376795e+002   4.8131876e-007   1.5135525e-005   7.8556680e-004   8.2028260e-006   7.8842849e+001
 -9.8027267e+001   7.8406680e+000   1.3253113e+000   4.8083781e+002   0.0000000e+000   3.1088759e-004   3.9612722e+002   4.3824874e+002   3.7685992e+002   5.0000000e+002   5.0000000e+002   5.0000000e+002   2.7443755e+005   1.1552353e+002  -2.7279795e+002   2.2763775e-002  -3.0837161e+000  -5.3057300e+002   3.0449361e-003  -3.4761904e+003  -3.1521069e-003   1.6244565e-004  -9.6299724e-003   3.7814132e-004   2.0493490e+002   9.1717571e-008   1.8520496e-005   7.9118175e-004   8.5047750e-006   7.8971388e+001
 -9.7584316e+001   7.8818820e+000   1.3169723e+000   4.7662837e+002   0.0000000e+000   3.0976314e-004   3.9714800e+002   4.3945354e+002   3.7818058e+002   5.0000000e+002   5.0000000e+002   5.0000000e+002   2.7643333e+005   1.1585803e+002  -2.7080729e+002   2.2763775e-002  -3.1035367e+000  -5.3441836e+002  -1.0870729e-002  -3.5014762e+003  -3.0322940e-003   4.0384337e-005  -9.5796007e-003  -1.3945904e-003   2.0607581e+002   1.4136388e-006   5.0503386e-006   7.7584078e-004   1.3181180e-006   7.8917521e+001
 -9.7143069e+001   7.9356793e+000   1.3078126e+000   4.7200831e+002   0.0000000e+000   3.0850291e-004   3.9831495e+002   4.4069334e+002   3.7942734e+002   5.0000000e+002   5.0000000e+002   5.0000000e+002   2.7845507e+005   1.1616533e+002  -2.6824562e+002   2.2763775e-002  -3.1231320e+000  -5.3839597e+002   9.9306226e-003  -3.5270529e+003  -2.7782996e-003   1.0938329e-004  -9.3833634e-003   1.2905873e-003   2.0722750e+002   1.1657597e-006   1.1509302e-005   7.3299182e-004   5.9718508e-006   7.8778504e+001
 -9.6703497e+001   7.9916338e+000   1.3016888e+000   4.6889125e+002   0.0000000e+000   3.0773955e-004   3.9956116e+002   4.4195834e+002   3.8002522e+002   5.0000000e+002   5.0000000e+002   5.0000000e+002   2.8052793e+005   1.1657703e+002  -2.6567131e+002   2.2763775e-002  -3.1424567e+000  -5.4239706e+002   4.6637656e-003  -3.5533091e+003  -2.7857513e-003   1.5042939e-004  -9.2439113e-003   5.7889776e-004   2.0839322e+002   3.3642451e-007   1.5879873e-005   7.2545505e-004   8.6328880e-006   7.8701423e+001
 -9.6265535e+001   7.9826874e+000   1.3115922e+000   4.7373515e+002   0.0000000e+000   3.0923885e-004   4.0003018e+002   4.4320702e+002   3.8089790e+002   5.0000000e+002   5.0000000e+002   5.0000000e+002   2.8257053e+005   1.1762539e+002  -2.6677795e+002   2.2763775e-002  -3.1614953e+000  -5.4632859e+002  -1.2821885e-002  -3.5791908e+003  -3.0603421e-003  -3.2762433e-006  -9.0160270e-003  -1.6358989e-003   2.0953131e+002   2.4029375e-008   1.6193238e-007   7.4277980e-004  -1.5844887e-006   7.9432409e+001
 -9.5829177e+001   7.9906660e+000   1.2941357e+000   4.6362528e+002   0.0000000e+000   3.0749388e-004   3.9986522e+002   4.4445730e+002   3.7989653e+002   5.0000000e+002   5.0000000e+002   5.0000000e+002   2.8466870e+005   1.1772518e+002  -2.6770954e+002   2.2763775e-002  -3.1805689e+000  -5.5039862e+002  -4.3858262e-003  -3.6057629e+003  -2.8118262e-003  -1.1047580e-005  -1.0020652e-002  -5.7099557e-004   2.1083180e+002  -1.5078220e-007  -9.5022795e-007   7.6374850e-004  -1.0242531e-006   7.9555567e+001
 -9.5394356e+001   7.9966807e+000   1.2903937e+000   4.6202462e+002   0.0000000e+000   3.0676822e-004   4.0086356e+002   4.4566899e+002   3.8128746e+002   5.0000000e+002   5.0000000e+002   5.0000000e+002   2.8677982e+005   1.1826316e+002  -2.6604492e+002   2.2763775e-002  -3.1996686e+000  -5.5420926e+002   8.8311124e-003  -3.6326488e+003  -2.9208007e-003   7.8967477e-005  -9.7761446e-003   1.0927448e-003   2.1213800e+002   1.7431622e-007   8.9383160e-006   7.6170413e-004   3.5761089e-006   7.9655235e+001
 -9.4961038e+001   8.0324919e+000   1.2844178e+000   4.5930442e+002   0.0000000e+000   3.0586773e-004   4.0185288e+002   4.4734228e+002   3.8265786e+002   5.0000000e+002   5.0000000e+002   5.0000000e+002   2.8893771e+005   1.1871402e+002  -2.6428399e+002   2.2763775e-002  -3.2185631e+000  -5.5854861e+002   4.8503879e-003  -3.6598868e+003  -2.8661611e-003   1.2695281e-004  -9.8238411e-003   6.0504134e-004   2.1339381e+002   3.8566349e-007   1.4049078e-005   7.5893913e-004   6.6379843e-006   7.9701337e+001
 -9.4529204e+001   8.0759781e+000   1.2795228e+000   4.5701383e+002   0.0000000e+000   3.0512561e-004   4.0289165e+002   4.4503836e+002   3.8391645e+002   5.0000000e+002   5.0000000e+002   5.0000000e+002   2.9111475e+005   1.1920150e+002  -2.6245925e+002   2.2763775e-002  -3.2372711e+000  -5.6287563e+002   2.4751772e-003  -3.6874125e+003  -2.5879197e-003   1.1499224e-004  -9.7640304e-003   3.1364601e-004   2.1464363e+002   1.4957083e-006   1.1998874e-005   7.1970353e-004   6.8782342e-006   7.9763760e+001
 -9.4098795e+001   8.1282865e+000   1.2726042e+000   4.5348256e+002   0.0000000e+000   3.0425155e-004   4.0409778e+002   4.4627194e+002   3.8507172e+002   5.0000000e+002   5.0000000e+002   5.0000000e+002   2.9331848e+005   1.1961247e+002  -2.5987488e+002   2.2763775e-002  -3.2557847e+000  -5.6714910e+002   6.5633092e-003  -3.7153199e+003  -2.5323058e-003   1.5581186e-004  -9.5953908e-003   7.8804553e-004   2.1588311e+002   1.3270987e-006   1.6436189e-005   7.0417060e-004   9.8451837e-006   7.9691655e+001
 -9.3669779e+001   8.1207646e+000   1.2811521e+000   4.5786709e+002   0.0000000e+000   3.0550057e-004   4.0464145e+002   4.4752334e+002   3.8549836e+002   5.0000000e+002   5.0000000e+002   5.0000000e+002   2.9555070e+005   1.2064763e+002  -2.6058282e+002   2.2763775e-002  -3.2740394e+000  -5.7140986e+002  -1.5974525e-002  -3.7436176e+003  -2.8380931e-003  -2.3664645e-005  -9.5094015e-003  -1.9773340e-003   2.1712261e+002   2.8398862e-007  -1.8966851e-006   7.3182773e-004  -1.2236427e-006   8.0371492e+001
 -9.3242139e+001   8.1652728e+000   1.2787495e+000   4.5621461e+002   0.0000000e+000   3.0549194e-004   4.0558268e+002   4.4876295e+002   3.8662902e+002   5.0000000e+002   5.0000000e+002   5.0000000e+002   2.9781716e+005   1.2126660e+002  -2.5910697e+002   2.2763775e-002  -3.2922964e+000  -5.7588056e+002   5.1282798e-003  -3.7722726e+003  -2.6647122e-003   2.8879514e-005  -9.1710849e-003   6.1567688e-004   2.1840485e+002  -3.7204573e-007   3.6867419e-006   6.8937522e-004   1.5678825e-006   8.0547495e+001
 -9.2815820e+001   8.1594124e+000   1.2590061e+000   4.4561327e+002   0.0000000e+000   3.0292521e-004   4.0567965e+002   4.5000986e+002   3.8588494e+002   5.0000000e+002   5.0000000e+002   5.0000000e+002   3.0009780e+005   1.2131228e+002  -2.5926632e+002   2.2763775e-002  -3.3103806e+000  -5.8013401e+002  -7.0688493e-003  -3.8012442e+003  -2.7710562e-003  -8.5066504e-005  -9.7785015e-003  -8.7587723e-004   2.1992094e+002   1.2097543e-007  -7.7167854e-006   7.3270949e-004  -5.7252781e-006   8.0545887e+001
 -9.2390790e+001   8.1556511e+000   1.2528120e+000   4.4229111e+002   0.0000000e+000   3.0222654e-004   4.0662750e+002   4.5198121e+002   3.8731043e+002   5.0000000e+002   5.0000000e+002   5.0000000e+002   3.0241292e+005   1.2179420e+002  -2.5760267e+002   2.2763775e-002  -3.3284231e+000  -5.8447212e+002   1.5243169e-002  -3.8306571e+003  -2.8460527e-003   1.2465011e-004  -1.0067240e-002   1.7696330e-003   2.2123888e+002  -2.0884376e-007   1.3045497e-005   7.5728508e-004   6.8753679e-006   8.0630091e+001
 -9.1967022e+001   8.1805176e+000   1.2445745e+000   4.3843807e+002   0.0000000e+000   3.0103132e-004   4.0767997e+002   4.5322440e+002   3.8871748e+002   5.0000000e+002   5.0000000e+002   5.0000000e+002   3.0476790e+005   1.2217711e+002  -2.5538767e+002   2.2763775e-002  -3.3463108e+000  -5.8912224e+002   1.1658102e-002  -3.8604265e+003  -2.7096022e-003   2.7780160e-004  -1.0142023e-002   1.3832364e-003   2.2259067e+002   5.1795307e-008   2.9070765e-005   7.4722658e-004   1.6493922e-005   8.0591106e+001
 -9.1544487e+001   8.2080245e+000   1.2398459e+000   4.3613955e+002   0.0000000e+000   3.0030858e-004   4.0874039e+002   4.5111063e+002   3.8984808e+002   5.0000000e+002   5.0000000e+002   5.0000000e+002   3.0714955e+005   1.2272233e+002  -2.5351560e+002   2.2763775e-002  -3.3639880e+000  -5.9382013e+002   1.1077690e-002  -3.8905524e+003  -2.4884762e-003   4.0730121e-004  -1.0122004e-002   1.3349619e-003   2.2394386e+002   1.3672774e-006   4.1566252e-005   7.1940208e-004   2.5490272e-005   8.0687688e+001
 -9.1123141e+001   8.2485169e+000   1.2357576e+000   4.3422324e+002   0.0000000e+000   2.9976843e-004   4.0996227e+002   4.5234284e+002   3.9099753e+002   5.0000000e+002   5.0000000e+002   5.0000000e+002   3.0956229e+005   1.2327238e+002  -2.5104142e+002   2.2763775e-002  -3.3814793e+000  -5.9850844e+002   1.1987474e-002  -3.9210989e+003  -2.4765680e-003   5.2226564e-004  -1.0002179e-002   1.4526273e-003   2.2529323e+002   1.2880856e-007   5.1721042e-005   7.1082650e-004   3.3233499e-005   8.0724611e+001
 -9.0702955e+001   8.2368151e+000   1.2449122e+000   4.3878287e+002   0.0000000e+000   3.0111214e-004   4.1052345e+002   4.5357798e+002   3.9150926e+002   5.0000000e+002   5.0000000e+002   5.0000000e+002   3.1200991e+005   1.2441551e+002  -2.5170501e+002   2.2763775e-002  -3.3987295e+000  -6.0326475e+002   4.6879993e-003  -3.9520799e+003  -2.7762342e-003   6.2621050e-004  -9.7196280e-003   5.7749876e-004   2.2665717e+002  -6.0588991e-007   5.9763815e-005   7.2633978e-004   3.9781792e-005   8.1466765e+001
 -9.0283896e+001   8.2524956e+000   1.2375436e+000   4.3429544e+002   0.0000000e+000   3.0056909e-004   4.1074090e+002   4.5107442e+002   3.9233000e+002   5.0000000e+002   5.0000000e+002   5.0000000e+002   3.1449261e+005   1.2493032e+002  -2.5227009e+002   2.2763775e-002  -3.4159897e+000  -6.0814792e+002  -6.6788703e-004  -3.9834886e+003  -2.4064191e-003   5.9832293e-004  -1.0376891e-002  -9.5473668e-005   2.2819582e+002  -3.6539559e-007   5.5607430e-005   7.1536461e-004   3.7670433e-005   8.1800737e+001
 -8.9865945e+001   8.2661501e+000   1.2288434e+000   4.3017987e+002   0.0000000e+000   2.9917969e-004   4.1147852e+002   4.5223320e+002   3.9217108e+002   5.0000000e+002   5.0000000e+002   5.0000000e+002   3.1699030e+005   1.2536234e+002  -2.5093312e+002   2.2763775e-002  -3.4332907e+000  -6.1271933e+002  -2.7920128e-002  -4.0152545e+003  -2.6763129e-003   4.3868957e-004  -1.0218965e-002  -3.2036685e-003   2.2970897e+002   5.1163827e-007   4.1988204e-005   7.3623999e-004   2.7283402e-005   8.1876177e+001
 -8.9449062e+001   8.2962459e+000   1.2249746e+000   4.2837091e+002   0.0000000e+000   2.9869016e-004   4.1245915e+002   4.5346182e+002   3.9361351e+002   5.0000000e+002   5.0000000e+002   5.0000000e+002   3.1954405e+005   1.2596929e+002  -2.4925345e+002   2.2763775e-002  -3.4504180e+000  -6.1780206e+002  -1.8057110e-002  -4.0475285e+003  -2.5856891e-003   3.4344974e-004  -1.0401782e-002  -2.0976609e-003   2.3118254e+002   8.9232565e-007   3.3311012e-005   7.3578180e-004   2.0105082e-005   8.2042396e+001
 -8.9033215e+001   8.3359327e+000   1.2202865e+000   4.2624056e+002   0.0000000e+000   2.9797650e-004   4.1355131e+002   4.5461754e+002   3.9477415e+002   5.0000000e+002   5.0000000e+002   5.0000000e+002   3.2212394e+005   1.2653882e+002  -2.4714257e+002   2.2763775e-002  -3.4673939e+000  -6.2282640e+002  -7.6829561e-003  -4.0801931e+003  -2.4015436e-003   2.6635493e-004  -1.0327541e-002  -8.4739026e-004   2.3264666e+002   1.4149881e-006   2.4892890e-005   7.1334336e-004   1.6196476e-005   8.2141706e+001
 -8.8618375e+001   8.3790214e+000   1.2143003e+000   4.2343141e+002   0.0000000e+000   2.9705166e-004   4.1475603e+002   4.5585872e+002   3.9597426e+002   5.0000000e+002   5.0000000e+002   5.0000000e+002   3.2473706e+005   1.2706706e+002  -2.4456459e+002   2.2763775e-002  -3.4841741e+000  -6.2789316e+002  -4.5313721e-003  -4.1132884e+003  -2.2069312e-003   2.2187010e-004  -1.0348739e-002  -4.7583650e-004   2.3411204e+002   1.8470741e-006   2.0475130e-005   6.9301211e-004   1.4134131e-005   8.2161525e+001
 -8.8204513e+001   8.4042221e+000   1.2112590e+000   4.2214387e+002   0.0000000e+000   2.9661055e-004   4.1605064e+002   4.5708951e+002   3.9678336e+002   5.0000000e+002   5.0000000e+002   5.0000000e+002   3.2737783e+005   1.2770124e+002  -2.4182519e+002   2.2763775e-002  -3.5007292e+000  -6.3285328e+002   1.3699116e-002  -4.1468165e+003  -2.2706728e-003   3.3374003e-004  -1.0430926e-002   1.5123450e-003   2.3556454e+002   1.6641607e-006   3.1229568e-005   7.0386838e-004   2.2121741e-005   8.2237313e+001
 -8.7791601e+001   8.3755723e+000   1.2206274e+000   4.2664287e+002   0.0000000e+000   2.9803612e-004   4.1658782e+002   4.5835018e+002   3.9783356e+002   5.0000000e+002   5.0000000e+002   5.0000000e+002   3.3010880e+005   1.2894718e+002  -2.4254043e+002   2.2763775e-002  -3.5170314e+000  -6.3826573e+002  -1.4370504e-003  -4.1813277e+003  -2.5270220e-003   4.6901173e-004  -1.0269509e-002  -1.2297592e-004   2.3710110e+002  -5.9176978e-008   4.4749684e-005   7.2083554e-004   3.0097219e-005   8.3050950e+001
 -8.7379614e+001   8.3942610e+000   1.2066392e+000   4.1869425e+002   0.0000000e+000   2.9662408e-004   4.1661067e+002   4.5670796e+002   3.9721718e+002   5.0000000e+002   5.0000000e+002   5.0000000e+002   3.3284574e+005   1.2924608e+002  -2.4334258e+002   2.2763775e-002  -3.5333675e+000  -6.4370069e+002  -5.3338438e-004  -4.2159262e+003  -2.1955373e-003   3.6468572e-004  -1.0728214e-002  -3.3874217e-005   2.3877754e+002  -4.4398469e-007   3.4007594e-005   7.0406607e-004   2.2191714e-005   8.3277049e+001
 -8.6968521e+001   8.3687329e+000   1.2023635e+000   4.1650578e+002   0.0000000e+000   2.9593639e-004   4.1744087e+002   4.5787045e+002   3.9872203e+002   5.0000000e+002   5.0000000e+002   5.0000000e+002   3.3554754e+005   1.2992583e+002  -2.4214441e+002   2.2763775e-002  -3.5497645e+000  -6.4836580e+002   9.5302983e-004  -4.2504540e+003  -2.4789733e-003   2.9463058e-004  -1.0760967e-002   2.6164082e-005   2.4040263e+002   1.0928112e-007   2.7254271e-005   7.3510091e-004   1.6992863e-005   8.3534931e+001
 -8.6558293e+001   8.3839293e+000   1.1966867e+000   4.1394431e+002   0.0000000e+000   2.9507866e-004   4.1857250e+002   4.5915094e+002   3.9995604e+002   5.0000000e+002   5.0000000e+002   5.0000000e+002   3.3839330e+005   1.3049658e+002  -2.3978950e+002   2.2763775e-002  -3.5660116e+000  -6.5408790e+002   1.1340787e-002  -4.2863704e+003  -2.3256984e-003   3.7771960e-004  -1.0723982e-002   1.2073808e-003   2.4204197e+002   9.7375044e-007   3.4988933e-005   7.1762922e-004   2.2838554e-005   8.3630583e+001
 -8.6148902e+001   8.4070773e+000   1.1943209e+000   4.1316152e+002   0.0000000e+000   2.9458668e-004   4.1972833e+002   4.6039203e+002   4.0117379e+002   5.0000000e+002   5.0000000e+002   5.0000000e+002   3.4120570e+005   1.3120907e+002  -2.3755023e+002   2.2763775e-002  -3.5820648e+000  -6.5965615e+002   5.9526626e-003  -4.3219427e+003  -2.0844836e-003   4.2752737e-004  -1.0873689e-002   6.3379586e-004   2.4363181e+002   2.0623178e-006   3.9568880e-005   6.9859063e-004   2.6919799e-005   8.3826034e+001
 -8.5740320e+001   8.4488523e+000   1.1905903e+000   4.1157931e+002   0.0000000e+000   2.9403369e-004   4.2102463e+002   4.6163514e+002   4.0242583e+002   5.0000000e+002   5.0000000e+002   5.0000000e+002   3.4408827e+005   1.3185945e+002  -2.3461537e+002   2.2763775e-002  -3.5979343e+000  -6.6529068e+002   3.9730288e-003  -4.3584184e+003  -2.0339429e-003   4.9527872e-004  -1.0853986e-002   4.1695742e-004   2.4524153e+002   1.4511372e-006   4.5760778e-005   6.9294252e-004   3.1518864e-005   8.3911574e+001
 -8.5332521e+001   8.4525236e+000   1.1997339e+000   4.1608311e+002   0.0000000e+000   2.9538955e-004   4.2162922e+002   4.6286242e+002   4.0316053e+002   5.0000000e+002   5.0000000e+002   5.0000000e+002   3.4701281e+005   1.3315316e+002  -2.3496364e+002   2.2763775e-002  -3.6135556e+000  -6.7103264e+002  -2.2692733e-002  -4.3954038e+003  -2.3269376e-003   2.3666017e-004  -1.0767931e-002  -2.5765746e-003   2.4686666e+002   2.6044043e-007   2.0433814e-005   7.1486896e-004   1.5004393e-005   8.4723904e+001
 -8.4925479e+001   8.4857023e+000   1.2002278e+000   4.1622463e+002   0.0000000e+000   2.9566728e-004   4.2260692e+002   4.6409671e+002   4.0440799e+002   5.0000000e+002   5.0000000e+002   5.0000000e+002   3.4997419e+005   1.3403493e+002  -2.3336787e+002   2.2763775e-002  -3.6291928e+000  -6.7670226e+002  -9.6494755e-003  -4.4329508e+003  -2.1654821e-003   7.7769456e-005  -1.0699707e-002  -1.0833660e-003   2.4851147e+002  -6.1921741e-007   4.3516395e-006   6.8926710e-004   4.2616448e-006   8.5085525e+001
 -8.4519166e+001   8.4825852e+000   1.1791201e+000   4.0487626e+002   0.0000000e+000   2.9296248e-004   4.2296606e+002   4.6183659e+002   4.0396976e+002   5.0000000e+002   5.0000000e+002   5.0000000e+002   3.5300953e+005   1.3408428e+002  -2.3278763e+002   2.2763775e-002  -3.6446822e+000  -6.8240479e+002  -3.2859064e-003  -4.4714821e+003  -2.3557682e-003   8.0531265e-005  -1.0843320e-002  -3.7750730e-004   2.5048763e+002   4.7995696e-007   6.9152150e-006   7.1333705e-004   4.3712071e-006   8.5029385e+001
 -8.4113556e+001   8.4718611e+000   1.1768412e+000   4.0374911e+002   0.0000000e+000   2.9272157e-004   4.2397612e+002   4.6313491e+002   4.0560307e+002   5.0000000e+002   5.0000000e+002   5.0000000e+002   3.5602582e+005   1.3486749e+002  -2.3099120e+002   2.2763775e-002  -3.6601012e+000  -6.8808870e+002   8.6866061e-004  -4.5097839e+003  -2.4556953e-003   1.4136793e-004  -1.1062545e-002   1.1752880e-004   2.5218541e+002   1.5022464e-006   1.2754133e-005   7.3555760e-004   7.4335924e-006   8.5317406e+001
 -8.3708624e+001   8.4998913e+000   1.1702798e+000   4.0083079e+002   0.0000000e+000   2.9169657e-004   4.2523483e+002   4.6381709e+002   4.0666371e+002   5.0000000e+002   5.0000000e+002   5.0000000e+002   3.5912923e+005   1.3544107e+002  -2.2793997e+002   2.2763775e-002  -3.6753816e+000  -6.9422933e+002  -1.4865727e-003  -4.5490077e+003  -2.2215089e-003   1.4050247e-004  -1.1025417e-002  -1.5021443e-004   2.5394685e+002   1.7780601e-006   1.2513593e-005   7.1109471e-004   8.0286130e-006   8.5352680e+001
 -8.3304344e+001   8.5273768e+000   1.1706021e+000   4.0143472e+002   0.0000000e+000   2.9156588e-004   4.2640067e+002   4.6507379e+002   4.0791620e+002   5.0000000e+002   5.0000000e+002   5.0000000e+002   3.6227136e+005   1.3634212e+002  -2.2573201e+002   2.2763775e-002  -3.6904199e+000  -7.0043633e+002  -8.4712687e-003  -4.5887475e+003  -1.9698776e-003   4.8506869e-005  -1.0935585e-002  -9.5495217e-004   2.5571342e+002   3.0339970e-006   3.7185702e-006   6.7760327e-004   3.0949587e-006   8.5677577e+001
 -8.2900689e+001   8.5765557e+000   1.1686193e+000   4.0087068e+002   0.0000000e+000   2.9119993e-004   4.2776863e+002   4.6633650e+002   4.0923136e+002   5.0000000e+002   5.0000000e+002   5.0000000e+002   3.6546231e+005   1.3712448e+002  -2.2249259e+002   2.2763775e-002  -3.7052826e+000  -7.0663475e+002  -3.7364467e-003  -4.6291446e+003  -1.9246096e-003  -2.8597359e-005  -1.0768216e-002  -3.9107238e-004   2.5748160e+002   1.4677659e-006  -2.5230585e-006   6.6188088e-004  -1.7563206e-006   8.5826266e+001
 -8.2497635e+001   8.5471778e+000   1.1780139e+000   4.0553751e+002   0.0000000e+000   2.9254276e-004   4.2844428e+002   4.6759897e+002   4.1012269e+002   5.0000000e+002   5.0000000e+002   5.0000000e+002   3.6870427e+005   1.3853715e+002  -2.2252613e+002   2.2763775e-002  -3.7198816e+000  -7.1289611e+002  -2.2715305e-003  -4.6702076e+003  -2.1977412e-003  -2.9393588e-005  -1.0472136e-002  -2.3791002e-004   2.5927048e+002   5.0634369e-007  -2.3585950e-006   6.6968570e-004  -2.3143086e-006   8.6687726e+001
 -8.2095158e+001   8.5387790e+000   1.1675830e+000   3.9942929e+002   0.0000000e+000   2.9161067e-004   4.2864182e+002   4.6886275e+002   4.1084163e+002   5.0000000e+002   5.0000000e+002   5.0000000e+002   3.7199334e+005   1.3907957e+002  -2.2309125e+002   2.2763775e-002  -3.7344849e+000  -7.1927403e+002  -3.6490900e-003  -4.7118691e+003  -2.0120675e-003  -5.4913505e-005  -1.1653148e-002  -3.7773095e-004   2.6126179e+002   7.8904976e-007  -5.2078539e-006   7.1360726e-004  -4.3600462e-006   8.7049421e+001
 -8.1693230e+001   8.5189409e+000   1.1638367e+000   3.9792208e+002   0.0000000e+000   2.9088019e-004   4.2977678e+002   4.7008544e+002   4.1107621e+002   5.0000000e+002   5.0000000e+002   5.0000000e+002   3.7530168e+005   1.3984847e+002  -2.2055921e+002   2.2763775e-002  -3.7491286e+000  -7.2510106e+002   2.1583738e-002  -4.7540839e+003  -2.3226413e-003   1.0889984e-004  -1.1439875e-002   2.2412950e-003   2.6321937e+002   2.3826528e-007   1.0344785e-005   7.3061636e-004   5.8874453e-006   8.7257102e+001
 -8.1291828e+001   8.5285438e+000   1.1618044e+000   3.9723409e+002   0.0000000e+000   2.9055087e-004   4.3089979e+002   4.7168297e+002   4.1243850e+002   5.0000000e+002   5.0000000e+002   5.0000000e+002   3.7870848e+005   1.4071707e+002  -2.1823363e+002   2.2763775e-002  -3.7635557e+000  -7.3201839e+002   1.0849202e-002  -4.7970414e+003  -2.2501069e-003   1.5840772e-004  -1.1628088e-002   1.0952808e-003   2.6517092e+002   6.1937347e-007   1.4742916e-005   7.3397202e-004   9.3960390e-006   8.7556007e+001
 -8.0890926e+001   8.5592845e+000   1.1588389e+000   3.9595274e+002   0.0000000e+000   2.9005705e-004   4.3211706e+002   4.7066074e+002   4.1371941e+002   5.0000000e+002   5.0000000e+002   5.0000000e+002   3.8215740e+005   1.4154756e+002  -2.1551689e+002   2.2763775e-002  -3.7778117e+000  -7.3888672e+002   5.1162500e-003  -4.8406352e+003  -2.0532358e-003   1.6936878e-004  -1.1533695e-002   5.3292064e-004   2.6712084e+002   1.4294678e-006   1.4604985e-005   7.1113685e-004   1.1221211e-005   8.7795219e+001
 -8.0490500e+001   8.6038462e+000   1.1563627e+000   3.9527022e+002   0.0000000e+000   2.8950852e-004   4.3347159e+002   4.7192617e+002   4.1504987e+002   5.0000000e+002   5.0000000e+002   5.0000000e+002   3.8564997e+005   1.4238036e+002  -2.1217161e+002   2.2763775e-002  -3.7918626e+000  -7.4571476e+002  -1.5964975e-002  -4.8848372e+003  -1.8264255e-003   2.5743460e-005  -1.1410268e-002  -1.6877759e-003   2.6906538e+002   2.7591279e-006   1.8549548e-006   6.8053601e-004   2.2809786e-006   8.7976596e+001
 -8.0090524e+001   8.6495862e+000   1.1566297e+000   3.9593296e+002   0.0000000e+000   2.8941769e-004   4.3489983e+002   4.7319949e+002   4.1621923e+002   5.0000000e+002   5.0000000e+002   5.0000000e+002   3.8919676e+005   1.4334499e+002  -2.0869144e+002   2.2763775e-002  -3.8056589e+000  -7.5254960e+002  -5.1967799e-003  -4.9297658e+003  -1.8407831e-003  -2.8640682e-005  -1.1264672e-002  -5.5609249e-004   2.7101643e+002   7.9846622e-007  -2.4103502e-006   6.7137984e-004  -1.1994751e-006   8.8230756e+001
 -7.9690976e+001   8.6012508e+000   1.1658776e+000   4.0026208e+002   0.0000000e+000   2.9093824e-004   4.3559288e+002   4.7448499e+002   4.1750060e+002   5.0000000e+002   5.0000000e+002   5.0000000e+002   3.9284629e+005   1.4487278e+002  -2.0847680e+002   2.2763775e-002  -3.8191769e+000  -7.5954621e+002   6.1850001e-004  -4.9760202e+003  -2.1464358e-003   3.5111468e-005  -1.1065187e-002   7.0890942e-005   2.7303097e+002  -2.0837227e-007   2.6258311e-006   6.8660600e-004   2.6989499e-006   8.9149413e+001
 -7.9291829e+001   8.5972708e+000   1.1531879e+000   3.9301577e+002   0.0000000e+000   2.8956294e-004   4.3587246e+002   4.7557806e+002   4.1717305e+002   5.0000000e+002   5.0000000e+002   5.0000000e+002   3.9647255e+005   1.4540070e+002  -2.0869312e+002   2.2763775e-002  -3.8326858e+000  -7.6670999e+002   1.6176826e-002  -5.0218796e+003  -1.9347967e-003   6.8113207e-005  -1.2308036e-002   1.6859044e-003   2.7520259e+002  -1.0630542e-006   5.0877362e-006   7.3385579e-004   3.7408170e-006   8.9468002e+001
 -7.8893061e+001   8.5596668e+000   1.1543289e+000   3.9404454e+002   0.0000000e+000   2.8948395e-004   4.3696247e+002   4.7678281e+002   4.1882226e+002   5.0000000e+002   5.0000000e+002   5.0000000e+002   4.0015190e+005   1.4650704e+002  -2.0650084e+002   2.2763775e-002  -3.8462384e+000  -7.7308008e+002  -9.7982705e-003  -5.0688930e+003  -2.1922122e-003   2.7634866e-005  -1.2138993e-002  -8.8514657e-004   2.7738833e+002   1.7067954e-006   2.1145209e-006   7.4686786e-004   1.0877223e-006   8.9930004e+001
 -7.8494646e+001   8.5695625e+000   1.1490576e+000   3.9187094e+002   0.0000000e+000   2.8862390e-004   4.3817494e+002   4.7841016e+002   4.1988043e+002   5.0000000e+002   5.0000000e+002   5.0000000e+002   4.0394637e+005   1.4727792e+002  -2.0346508e+002   2.2763775e-002  -3.8596076e+000  -7.8075235e+002  -7.4804412e-003  -5.1167649e+003  -2.0030700e-003   2.6315749e-005  -1.2281549e-002  -8.3059741e-004   2.7954480e+002   9.1428337e-007   3.2613073e-006   7.3842098e-004   1.4193670e-006   9.0110104e+001
 -7.8096561e+001   8.5922240e+000   1.1478552e+000   3.9157161e+002   0.0000000e+000   2.8830305e-004   4.3945847e+002   4.7694079e+002   4.2122677e+002   5.0000000e+002   5.0000000e+002   5.0000000e+002   4.0779394e+005   1.4828403e+002  -2.0043552e+002   2.2763775e-002  -3.8727545e+000  -7.8845845e+002   1.7786385e-002  -5.1653703e+003  -1.7279056e-003   1.0453716e-004  -1.2325674e-002   1.7907912e-003   2.8170902e+002   1.9882477e-006   8.9353057e-006   7.1313640e-004   7.0727888e-006   9.0443465e+001
 -7.7698782e+001   8.6329080e+000   1.1456558e+000   3.9088267e+002   0.0000000e+000   2.8791917e-004   4.4087578e+002   4.7712860e+002   4.2262313e+002   5.0000000e+002   5.0000000e+002   5.0000000e+002   4.1169640e+005   1.4921478e+002  -1.9666995e+002   2.2763775e-002  -3.8856818e+000  -7.9605712e+002   8.8948161e-003  -5.2147712e+003  -1.6484588e-003   1.6188086e-004  -1.2219641e-002   8.9263247e-004   2.8386626e+002   1.5406307e-006   1.2380921e-005   7.0021064e-004   1.1000808e-005   9.0661521e+001
 -7.7301285e+001   8.5928817e+000   1.1542992e+000   3.9523503e+002   0.0000000e+000   2.8915769e-004   4.4162608e+002   4.7846545e+002   4.2388210e+002   5.0000000e+002   5.0000000e+002   5.0000000e+002   4.1565998e+005   1.5080978e+002  -1.9606688e+002   2.2763775e-002  -3.8983329e+000  -8.0367620e+002  -1.8667326e-002  -5.2649906e+003  -1.9252454e-003   1.8626270e-005  -1.2216483e-002  -1.9037120e-003   2.8603744e+002   2.6466276e-007   1.5421024e-006   7.2212717e-004   1.6641784e-006   9.1591990e+001
 -7.6904045e+001   8.6215831e+000   1.1572262e+000   3.9676756e+002   0.0000000e+000   2.8968213e-004   4.4276595e+002   4.7924173e+002   4.2450858e+002   5.0000000e+002   5.0000000e+002   5.0000000e+002   4.1970618e+005   1.5207826e+002  -1.9359127e+002   2.2763775e-002  -3.9109477e+000  -8.1165461e+002   1.3749791e-002  -5.3161590e+003  -1.6806389e-003   1.6561500e-004  -1.2009804e-002   1.3907910e-003   2.8828622e+002  -9.7500107e-007   1.2354250e-005   6.8183756e-004   1.0365100e-005   9.2146595e+001
 -7.6507039e+001   8.5988968e+000   1.1345607e+000   3.8434897e+002   0.0000000e+000   2.8687229e-004   4.4328250e+002   4.8053789e+002   4.2483797e+002   5.0000000e+002   5.0000000e+002   5.0000000e+002   4.2383197e+005   1.5218243e+002  -1.9250159e+002   2.2763775e-002  -3.9233877e+000  -8.1929059e+002  -1.2885050e-002  -5.3685939e+003  -2.0903792e-003  -6.8147527e-006  -1.2340457e-002  -1.3632708e-003   2.9089822e+002   2.4333959e-007  -9.6232095e-007   7.3687972e-004  -4.6688970e-007   9.2077845e+001
 -7.6110243e+001   8.5694515e+000   1.1328232e+000   3.8358988e+002   0.0000000e+000   2.8667546e-004   4.4446400e+002   4.8180964e+002   4.2688239e+002   5.0000000e+002   5.0000000e+002   5.0000000e+002   4.2793953e+005   1.5323378e+002  -1.8966644e+002   2.2763775e-002  -3.9357463e+000  -8.2697461e+002   7.9979298e-004  -5.4207888e+003  -2.2613130e-003   1.2060222e-005  -1.2788445e-002   1.0717278e-004   2.9318349e+002   6.6082317e-007   1.1628555e-006   7.7838877e-004   3.3879886e-007   9.2466288e+001
 -7.5713633e+001   8.5830356e+000   1.1285840e+000   3.8185812e+002   0.0000000e+000   2.8596530e-004   4.4581811e+002   4.8267426e+002   4.2779695e+002   5.0000000e+002   5.0000000e+002   5.0000000e+002   4.3218260e+005   1.5415061e+002  -1.8596347e+002   2.2763775e-002  -3.9479168e+000  -8.3539233e+002   1.6142618e-004  -5.4744047e+003  -1.9565687e-003  -6.4354134e-007  -1.2911114e-002   2.6387402e-005   2.9556583e+002   1.3431167e-006   1.5852331e-008   7.5874772e-004   7.1781597e-007   9.2692905e+001
 -7.5317184e+001   8.6019765e+000   1.1270386e+000   3.8139149e+002   0.0000000e+000   2.8560902e-004   4.4713096e+002   4.8294723e+002   4.2919024e+002   5.0000000e+002   5.0000000e+002   5.0000000e+002   4.3654623e+005   1.5524470e+002  -1.8260601e+002   2.2763775e-002  -3.9598247e+000  -8.4401328e+002   1.1042585e-003  -5.5295866e+003  -1.7961932e-003  -3.3346533e-005  -1.3120072e-002   6.8991175e-005   2.9800097e+002   2.3267507e-006  -2.7595210e-006   7.5501987e-004  -9.4511230e-007   9.3063488e+001
 -7.4920872e+001   8.6576022e+000   1.1263024e+000   3.8158461e+002   0.0000000e+000   2.8535705e-004   4.4865340e+002   4.8426581e+002   4.3068532e+002   5.0000000e+002   5.0000000e+002   5.0000000e+002   4.4088526e+005   1.5634715e+002  -1.7822559e+002   2.2763775e-002  -3.9714956e+000  -8.5261720e+002   3.4398634e-003  -5.5844265e+003  -1.7474214e-003   3.8398591e-005  -1.3044075e-002   3.3661197e-004   3.0039196e+002   6.8065862e-007   2.7501881e-006   7.4466974e-004   3.7632131e-006   9.3351281e+001
 -7.4740937e+001   8.6185885e+000   1.1338326e+000   3.8484877e+002   0.0000000e+000   2.8671502e-004   4.4893656e+002   4.8489073e+002   4.3131512e+002   5.0000000e+002   5.0000000e+002   5.0000000e+002   4.4307399e+005   1.5737682e+002  -1.7833077e+002   2.2763775e-002  -3.9767555e+000  -8.5667438e+002  -1.5478763e-002  -5.6123538e+003  -1.8478421e-003  -1.8728854e-005  -1.2973134e-002  -1.5497312e-003   3.0160311e+002   1.0503232e-006  -1.2330887e-006   7.4670303e-004  -6.8354485e-007   9.4006968e+001
 -7.4516017e+001   8.6400812e+000   1.1352035e+000   3.8565890e+002   0.0000000e+000   2.8683323e-004   4.4953154e+002   4.8565986e+002   4.3214740e+002   5.0000000e+002   5.0000000e+002   5.0000000e+002   4.4562183e+005   1.5816325e+002  -1.7698193e+002   2.2763775e-002  -3.9833121e+000  -8.6183431e+002  -7.7479702e-003  -5.6443992e+003  -1.9677638e-003  -1.0054495e-004  -1.2742839e-002  -7.0890735e-004   3.0301262e+002   4.1627086e-007  -7.2833292e-006   7.4381846e-004  -5.6922806e-006   9.4372413e+001
 -7.4234868e+001   8.6296534e+000   1.1355021e+000   3.8558394e+002   0.0000000e+000   2.8699663e-004   4.5025412e+002   4.8569355e+002   4.3231678e+002   5.0000000e+002   5.0000000e+002   5.0000000e+002   4.4879008e+005   1.5908147e+002  -1.7541894e+002   2.2763775e-002  -3.9914092e+000  -8.6768327e+002  -1.7575165e-003  -5.6846661e+003  -1.8877010e-003  -1.0414421e-004  -1.4064868e-002  -1.5848418e-004   3.0494390e+002  -3.7104008e-007  -7.9438184e-006   8.1133635e-004  -6.0349782e-006   9.4799681e+001
 -7.3883432e+001   8.5927935e+000   1.1224981e+000   3.7897950e+002   0.0000000e+000   2.8520846e-004   4.5073000e+002   4.8688866e+002   4.3255036e+002   5.0000000e+002   5.0000000e+002   5.0000000e+002   4.5272423e+005   1.5952019e+002  -1.7445570e+002   2.2763775e-002  -4.0013894e+000  -8.7494539e+002   3.8354388e-003  -5.7346650e+003  -2.3314416e-003  -4.1361959e-005  -1.3530508e-002   3.7103372e-004   3.0724060e+002  -8.5408332e-008  -3.1624496e-006   8.1280984e-004  -2.2927979e-006   9.4962242e+001
 -7.3487419e+001   8.5554262e+000   1.1210261e+000   3.7848791e+002   0.0000000e+000   2.8498397e-004   4.5196378e+002   4.8835367e+002   4.3475332e+002   5.0000000e+002   5.0000000e+002   5.0000000e+002   4.5732870e+005   1.6069377e+002  -1.7118026e+002   2.2763775e-002  -4.0125064e+000  -8.8376570e+002   1.1641270e-003  -5.7930518e+003  -2.3466721e-003  -3.1061254e-005  -1.3711127e-002   1.1678346e-004   3.0980790e+002   9.2780172e-007  -2.3596365e-006   8.2364610e-004  -1.7836495e-006   9.5401582e+001
 -7.3091430e+001   8.5765192e+000   1.1174734e+000   3.7747175e+002   0.0000000e+000   2.8427279e-004   4.5342074e+002   4.8988848e+002   4.3556215e+002   5.0000000e+002   5.0000000e+002   5.0000000e+002   4.6209025e+005   1.6171966e+002  -1.6675197e+002   2.2763775e-002  -4.0234073e+000  -8.9326874e+002   5.0570286e-004  -5.8532035e+003  -1.9804771e-003  -3.5780042e-005  -1.3761013e-002   4.7830679e-005   3.1247799e+002   1.3700874e-006  -2.7952618e-006   7.9591825e-004  -1.5897867e-006   9.5648626e+001
 -7.2695443e+001   8.5930427e+000   1.1165055e+000   3.7719606e+002   0.0000000e+000   2.8401324e-004   4.5483177e+002   4.9013384e+002   4.3706449e+002   5.0000000e+002   5.0000000e+002   5.0000000e+002   4.6699203e+005   1.6297651e+002  -1.6273970e+002   2.2763775e-002  -4.0339991e+000  -9.0295735e+002   2.4644580e-004  -5.9152014e+003  -1.6872352e-003  -6.6489985e-005  -1.3687468e-002   1.8494315e-005   3.1520770e+002   3.0388304e-006  -5.6206180e-006   7.6419429e-004  -2.2343319e-006   9.6080645e+001
 -7.2299432e+001   8.6382505e+000   1.1171296e+000   3.7801371e+002   0.0000000e+000   2.8397726e-004   4.5635760e+002   4.9145091e+002   4.3859214e+002   5.0000000e+002   5.0000000e+002   5.0000000e+002   4.7185710e+005   1.6428062e+002  -1.5813862e+002   2.2763775e-002  -4.0443161e+000  -9.1246681e+002   6.7067980e-004  -5.9767600e+003  -1.6560832e-003  -7.5904699e-005  -1.3600829e-002   6.8399571e-005   3.1787179e+002   1.3497947e-006  -6.4176305e-006   7.5482557e-004  -2.4734678e-006   9.6495120e+001
 -7.1903375e+001   8.5843625e+000   1.1255317e+000   3.8215749e+002   0.0000000e+000   2.8516941e-004   4.5725082e+002   4.9277664e+002   4.4019365e+002   5.0000000e+002   5.0000000e+002   5.0000000e+002   4.7685973e+005   1.6617699e+002  -1.5644001e+002   2.2763775e-002  -4.0543032e+000  -9.2202886e+002   2.2011931e-004  -6.0401799e+003  -1.9184517e-003  -6.5181060e-005  -1.3378902e-002   2.0871005e-005   3.2059545e+002  -9.3517170e-008  -5.3296481e-006   7.6082387e-004  -2.0910183e-006   9.7540648e+001
 -7.1507244e+001   8.5545198e+000   1.1140259e+000   3.7542262e+002   0.0000000e+000   2.8409516e-004   4.5778537e+002   4.9410325e+002   4.4085026e+002   5.0000000e+002   5.0000000e+002   5.0000000e+002   4.8195194e+005   1.6699530e+002  -1.5563208e+002   2.2763775e-002  -4.0642034e+000  -9.3186427e+002  -3.4756386e-005  -6.1047024e+003  -1.9296614e-003  -7.0527451e-005  -1.4730667e-002  -2.4399128e-005   3.2360243e+002  -4.0168116e-007  -6.8473784e-006   8.3413441e-004  -3.6592987e-006   9.7964383e+001
 -7.1111017e+001   8.5140543e+000   1.1113258e+000   3.7457591e+002   0.0000000e+000   2.8349117e-004   4.5913945e+002   4.9573457e+002   4.4148637e+002   5.0000000e+002   5.0000000e+002   5.0000000e+002   4.8716171e+005   1.6820743e+002  -1.5147400e+002   2.2763775e-002  -4.0740727e+000  -9.4109022e+002  -1.8693837e-003  -6.1711460e+003  -2.2379393e-003  -4.5002214e-006  -1.4245463e-002  -1.1933854e-004   3.2662729e+002   2.3227749e-006  -1.1613521e-006   8.3014548e-004   2.6125884e-007   9.8357283e+001
 -7.0714667e+001   8.5118265e+000   1.1102205e+000   3.7445058e+002   0.0000000e+000   2.8328034e-004   4.6051448e+002   4.9711188e+002   4.4303957e+002   5.0000000e+002   5.0000000e+002   5.0000000e+002   4.9247912e+005   1.6954613e+002  -1.4731093e+002   2.2763775e-002  -4.0836404e+000  -9.5194060e+002  -3.5345723e-003  -6.2381646e+003  -2.1114603e-003  -1.0997975e-005  -1.4479789e-002  -2.9110754e-004   3.2962672e+002   2.3637266e-006  -1.7873321e-006   8.3165164e-004  -1.9813028e-007   9.8841167e+001
 -7.0318169e+001   8.5334565e+000   1.1076352e+000   3.7318261e+002   0.0000000e+000   2.8286829e-004   4.6196889e+002   4.9637167e+002   4.4458562e+002   5.0000000e+002   5.0000000e+002   5.0000000e+002   4.9787337e+005   1.7083492e+002  -1.4276195e+002   2.2763775e-002  -4.0929301e+000  -9.6267848e+002  -2.1698929e-003  -6.3063562e+003  -1.8615699e-003  -8.3345485e-005  -1.4338246e-002  -1.7727641e-004   3.3263247e+002   2.9345437e-006  -7.2813298e-006   8.0471670e-004  -3.3817515e-006   9.9262007e+001
 -6.9921499e+001   8.5689689e+000   1.1061347e+000   3.7299877e+002   0.0000000e+000   2.8245278e-004   4.6354381e+002   4.9773067e+002   4.4618006e+002   5.0000000e+002   5.0000000e+002   5.0000000e+002   5.0335415e+005   1.7215359e+002  -1.3751810e+002   2.2763775e-002  -4.1019119e+000  -9.7333529e+002  -2.8508021e-003  -6.3757511e+003  -1.6312860e-003  -1.3874251e-004  -1.4262334e-002  -2.5581339e-004   3.3564374e+002   3.5769762e-006  -1.1042658e-005   7.7967549e-004  -6.4179749e-006   9.9646289e+001
 -6.9524630e+001   8.6052935e+000   1.1071776e+000   3.7403604e+002   0.0000000e+000   2.8246131e-004   4.6518519e+002   4.9908920e+002   4.4781210e+002   5.0000000e+002   5.0000000e+002   5.0000000e+002   5.0893465e+005   1.7363946e+002  -1.3201122e+002   2.2763775e-002  -4.1105276e+000  -9.8409850e+002  -4.6266342e-004  -6.4464345e+003  -1.6427871e-003  -1.5702818e-004  -1.4192223e-002  -4.5021442e-005   3.3868220e+002   7.6906650e-007  -1.1555772e-005   7.7333910e-004  -7.6877158e-006   1.0012037e+002
 -6.9127536e+001   8.5341035e+000   1.1153874e+000   3.7805877e+002   0.0000000e+000   2.8364999e-004   4.6612450e+002   5.0045124e+002   4.4949182e+002   5.0000000e+002   5.0000000e+002   5.0000000e+002   5.1462654e+005   1.7572103e+002  -1.2967237e+002   2.2763775e-002  -4.1187491e+000  -9.9505662e+002   6.9322388e-004  -6.5185549e+003  -1.9496355e-003  -1.5832869e-004  -1.3898344e-002   5.4604443e-005   3.4178351e+002  -1.0622049e-007  -1.0941465e-005   7.7794896e-004  -7.9205081e-006   1.0124598e+002
 -6.8730192e+001   8.5154128e+000   1.1008377e+000   3.6959222e+002   0.0000000e+000   2.8218328e-004   4.6680916e+002   5.0182932e+002   4.4968354e+002   5.0000000e+002   5.0000000e+002   5.0000000e+002   5.2043917e+005   1.7650207e+002  -1.2801786e+002   2.2763775e-002  -4.1268395e+000  -1.0064763e+003  -3.2372037e-004  -6.5920951e+003  -1.8083223e-003  -1.8116852e-004  -1.5430493e-002  -3.7091801e-005   3.4518517e+002  -3.5819896e-007  -1.3803857e-005   8.5069744e-004  -1.1368075e-005   1.0158069e+002
 -6.8332571e+001   8.4584988e+000   1.1018148e+000   3.7053320e+002   0.0000000e+000   2.8212316e-004   4.6820911e+002   5.0313892e+002   4.5108806e+002   5.0000000e+002   5.0000000e+002   5.0000000e+002   5.2629800e+005   1.7811814e+002  -1.2337966e+002   2.2763775e-002  -4.1348589e+000  -1.0167517e+003  -1.9083421e-003  -6.6668777e+003  -2.0765345e-003  -1.2661441e-004  -1.5109059e-002  -4.0166535e-005   3.4859461e+002   1.4299208e-006  -1.0724673e-005   8.5145832e-004  -7.7579280e-006   1.0221146e+002
 -6.7934647e+001   8.4514289e+000   1.0999393e+000   3.7023997e+002   0.0000000e+000   2.8168509e-004   4.6971576e+002   5.0453491e+002   4.5260059e+002   5.0000000e+002   5.0000000e+002   5.0000000e+002   5.3234835e+005   1.7953717e+002  -1.1817828e+002   2.2763775e-002  -4.1425549e+000  -1.0289017e+003   3.7949037e-003  -6.7432639e+003  -1.8366897e-003  -1.0543501e-004  -1.5326417e-002   2.5601578e-004   3.5197340e+002   1.3802804e-006  -9.7621042e-006   8.4516332e-004  -5.2029064e-006   1.0268445e+002
 -6.7536393e+001   8.4548771e+000   1.0977887e+000   3.6910091e+002   0.0000000e+000   2.8132571e-004   4.7124470e+002   5.0412411e+002   4.5422564e+002   5.0000000e+002   5.0000000e+002   5.0000000e+002   5.3850402e+005   1.8103507e+002  -1.1290103e+002   2.2763775e-002  -4.1498922e+000  -1.0411460e+003   5.6649977e-003  -6.8210747e+003  -1.5778720e-003  -1.6407285e-004  -1.5426551e-002   4.0871186e-004   3.5538147e+002   3.1467559e-006  -1.3510987e-005   8.2857280e-004  -8.2804362e-006   1.0320214e+002
 -6.7137781e+001   8.4839222e+000   1.0951963e+000   3.6777392e+002   0.0000000e+000   2.8098548e-004   4.7288263e+002   5.0477825e+002   4.5580317e+002   5.0000000e+002   5.0000000e+002   5.0000000e+002   5.4478015e+005   1.8249570e+002  -1.0693393e+002   2.2763775e-002  -4.1568873e+000  -1.0533353e+003   1.8275417e-002  -6.9005411e+003  -1.5426425e-003   6.2430311e-005  -1.5565111e-002   1.5173897e-003   3.5881037e+002   1.8718464e-006   2.9878651e-006   8.3406832e-004   6.6034246e-006   1.0363879e+002
 -6.6738785e+001   8.4270447e+000   1.1020031e+000   3.7109122e+002   0.0000000e+000   2.8197391e-004   4.7392375e+002   5.0620517e+002   4.5753425e+002   5.0000000e+002   5.0000000e+002   5.0000000e+002   5.5117630e+005   1.8468002e+002  -1.0372294e+002   2.2763775e-002  -4.1634488e+000  -1.0657828e+003   7.6000756e-003  -6.9814960e+003  -1.8293369e-003   7.5674809e-005  -1.5520408e-002   6.3593512e-004   3.6228873e+002  -2.1740618e-007   3.9877307e-006   8.4788121e-004   7.4328986e-006   1.0477629e+002
 -6.6339376e+001   8.4396501e+000   1.1022218e+000   3.7120905e+002   0.0000000e+000   2.8213067e-004   4.7538291e+002   5.0762885e+002   4.5932734e+002   5.0000000e+002   5.0000000e+002   5.0000000e+002   5.5770131e+005   1.8638451e+002  -9.8375255e+001   2.2763775e-002  -4.1698252e+000  -1.0783806e+003   2.7486135e-003  -7.0641641e+003  -1.8567484e-003   9.0938177e-005  -1.5212370e-002   2.1476530e-004   3.6584896e+002  -8.8867292e-007   5.9189142e-006   8.2889586e-004   7.9344454e-006   1.0543045e+002
 -6.5939526e+001   8.4036943e+000   1.0808070e+000   3.5927184e+002   0.0000000e+000   2.7955888e-004   4.7630531e+002   5.0908826e+002   4.5938848e+002   5.0000000e+002   5.0000000e+002   5.0000000e+002   5.6433874e+005   1.8687914e+002  -9.5486991e+001   2.2763775e-002  -4.1758296e+000  -1.0910309e+003  -2.5962168e-004  -7.1483293e+003  -2.2627014e-003   1.2484157e-004  -1.5724533e-002   4.2166716e-005   3.6992924e+002   5.9263453e-007   7.8225797e-006   8.8400374e-004   8.8491358e-006   1.0548884e+002
 -6.5539208e+001   8.3563438e+000   1.0780765e+000   3.5809000e+002   0.0000000e+000   2.7920024e-004   4.7783003e+002   5.1060952e+002   4.6200336e+002   5.0000000e+002   5.0000000e+002   5.0000000e+002   5.7110392e+005   1.8843418e+002  -8.9733399e+001   2.2763775e-002  -4.1816587e+000  -1.1035216e+003   8.6721036e-003  -7.2343568e+003  -2.2196589e-003   1.2011356e-004  -1.5880736e-002   6.4929492e-004   3.7364380e+002   3.4543901e-007   7.5015990e-006   8.9003999e-004   8.4409915e-006   1.0602053e+002
 -6.5138391e+001   8.3659191e+000   1.0757756e+000   3.5758989e+002   0.0000000e+000   2.7869001e-004   4.7949066e+002   5.1223058e+002   4.6278620e+002   5.0000000e+002   5.0000000e+002   5.0000000e+002   5.7805635e+005   1.9000240e+002  -8.3234662e+001   2.2763775e-002  -4.1870944e+000  -1.1174274e+003   6.2424752e-003  -7.3221570e+003  -1.8136017e-003   6.4199774e-005  -1.5929982e-002   4.5012118e-004   3.7749925e+002   1.1368506e-006   3.3502483e-006   8.6273315e-004   6.1085104e-006   1.0651019e+002
 -6.4737047e+001   8.3782142e+000   1.0750987e+000   3.5749246e+002   0.0000000e+000   2.7846863e-004   4.8113806e+002   5.1247075e+002   4.6454627e+002   5.0000000e+002   5.0000000e+002   5.0000000e+002   5.8513821e+005   1.9176210e+002  -7.6782354e+001   2.2763775e-002  -4.1920777e+000  -1.1314270e+003   4.5174084e-003  -7.4117130e+003  -1.5369427e-003   1.0926546e-004  -1.5916601e-002   3.3969595e-004   3.8139092e+002   3.1224317e-006   5.6653027e-006   8.3920753e-004   9.1173219e-006   1.0712937e+002
 -6.4335147e+001   8.4096048e+000   1.0757447e+000   3.5824878e+002   0.0000000e+000   2.7845034e-004   4.8290287e+002   5.1392649e+002   4.6635600e+002   5.0000000e+002   5.0000000e+002   5.0000000e+002   5.9236121e+005   1.9359798e+002  -6.9605107e+001   2.2763775e-002  -4.1966165e+000  -1.1454488e+003   1.0429396e-002  -7.5031633e+003  -1.5071160e-003   1.7276234e-004  -1.5904807e-002   8.2516419e-004   3.8531624e+002   8.7976037e-007   9.2198919e-006   8.3232512e-004   1.2589914e-005   1.0774642e+002
 -6.3932659e+001   8.3354543e+000   1.0830239e+000   3.6177821e+002   0.0000000e+000   2.7949142e-004   4.8404701e+002   5.1538340e+002   4.6821333e+002   5.0000000e+002   5.0000000e+002   5.0000000e+002   5.9973746e+005   1.9606745e+002  -6.5262222e+001   2.2763775e-002  -4.2006437e+000  -1.1596517e+003   5.1253413e-003  -7.5966197e+003  -1.7887679e-003   1.9565942e-004  -1.5639283e-002   4.0348061e-004   3.8930863e+002  -6.0140093e-007   9.7975880e-006   8.3265595e-004   1.3943910e-005   1.0900416e+002
 -6.3529554e+001   8.2952745e+000   1.0743845e+000   3.5649464e+002   0.0000000e+000   2.7875949e-004   4.8513273e+002   5.1684252e+002   4.6934260e+002   5.0000000e+002   5.0000000e+002   5.0000000e+002   6.0726989e+005   1.9750773e+002  -6.1287847e+001   2.2763775e-002  -4.2044056e+000  -1.1742086e+003  -1.4078409e-003  -7.6920614e+003  -1.8385534e-003   9.0369764e-005  -1.7183017e-002  -7.5371979e-005   3.9367653e+002   8.4067707e-007   5.0187513e-006   9.2105758e-004   5.5389899e-006   1.0960825e+002
 -6.3125800e+001   8.2510779e+000   1.0683257e+000   3.5384119e+002   0.0000000e+000   2.7778082e-004   4.8662700e+002   5.1826654e+002   4.7043324e+002   5.0000000e+002   5.0000000e+002   5.0000000e+002   6.1492229e+005   1.9901107e+002  -5.5044437e+001   2.2763775e-002  -4.2079202e+000  -1.1881544e+003  -1.4840663e-003  -7.7894275e+003  -2.2647713e-003   1.8568212e-005  -1.6595608e-002  -1.3773697e-004   3.9806099e+002  -2.1430530e-007   1.5837306e-006   9.1451911e-004   2.1906376e-006   1.1008156e+002
 -6.2721365e+001   8.2245060e+000   1.0671884e+000   3.5363658e+002   0.0000000e+000   2.7757830e-004   4.8827273e+002   5.2001145e+002   4.7205095e+002   5.0000000e+002   5.0000000e+002   5.0000000e+002   6.2280373e+005   2.0090020e+002  -4.8055447e+001   2.2763775e-002  -4.2109979e+000  -1.2037592e+003   4.0839467e-003  -7.8890514e+003  -1.9862999e-003  -4.6789343e-005  -1.6793396e-002   2.1089644e-004   4.0242399e+002  -5.8484177e-007  -2.2860300e-006   9.0424372e-004  -1.0211774e-006   1.1076562e+002
 -6.2316218e+001   8.2320873e+000   1.0647924e+000   3.5248831e+002   0.0000000e+000   2.7719497e-004   4.9000474e+002   5.1987352e+002   4.7390036e+002   5.0000000e+002   5.0000000e+002   5.0000000e+002   6.3085623e+005   2.0275596e+002  -4.0557652e+001   2.2763775e-002  -4.2135875e+000  -1.2197218e+003   7.6302420e-003  -7.9908612e+003  -1.6926074e-003   3.4982118e-005  -1.6803323e-002   5.5060734e-004   4.0685701e+002   8.8619461e-007   1.9571994e-006   8.8555060e-004   4.3579265e-006   1.1139436e+002
 -6.1910327e+001   8.2599867e+000   1.0631335e+000   3.5210665e+002   0.0000000e+000   2.7681030e-004   4.9184481e+002   5.2138365e+002   4.7579974e+002   5.0000000e+002   5.0000000e+002   5.0000000e+002   6.3906792e+005   2.0464800e+002  -3.2260582e+001   2.2763775e-002  -4.2156548e+000  -1.2357586e+003   1.8041326e-002  -8.0947981e+003  -1.4015787e-003   1.2802244e-004  -1.6703852e-002   1.3736488e-003   4.1133255e+002   1.7987539e-006   7.1879219e-006   8.5738046e-004   9.9430011e-006   1.1199158e+002
 -6.1503657e+001   8.2902107e+000   1.0638609e+000   3.5288232e+002   0.0000000e+000   2.7679615e-004   4.9375017e+002   5.2288833e+002   4.7774518e+002   5.0000000e+002   5.0000000e+002   5.0000000e+002   6.4746523e+005   2.0675021e+002  -2.3496337e+001   2.2763775e-002  -4.2171268e+000  -1.2519958e+003   8.9066359e-003  -8.2011400e+003  -1.4263566e-003   1.9073653e-004  -1.6673852e-002   6.6796440e-004   4.1587259e+002  -5.3073811e-007   1.0270369e-005   8.5199930e-004   1.3583401e-005   1.1269799e+002
 -6.1096174e+001   8.1971817e+000   1.0708257e+000   3.5622133e+002   0.0000000e+000   2.7779993e-004   4.9498994e+002   5.2439772e+002   4.7974194e+002   5.0000000e+002   5.0000000e+002   5.0000000e+002   6.5605679e+005   2.0951626e+002  -1.7775324e+001   2.2763775e-002  -4.2179686e+000  -1.2685659e+003   3.1590974e-003  -8.3099893e+003  -1.7434976e-003   2.1285035e-004  -1.6343086e-002   2.4937303e-004   4.2051800e+002  -6.9458308e-007   1.0636046e-005   8.4935488e-004   1.5017067e-005   1.1406824e+002
 -6.0687843e+001   8.1611720e+000   1.0551151e+000   3.4722604e+002   0.0000000e+000   2.7616553e-004   4.9610177e+002   5.2592553e+002   4.8080101e+002   5.0000000e+002   5.0000000e+002   5.0000000e+002   6.6485194e+005   2.1067799e+002  -1.3184412e+001   2.2763775e-002  -4.2184394e+000  -1.2857985e+003   3.9035079e-004  -8.4212895e+003  -1.8110927e-003   1.8362243e-004  -1.8003639e-002   3.1983676e-005   4.2557031e+002  -4.6343390e-007   1.0697675e-005   9.4637757e-004   1.1468043e-005   1.1445340e+002
 -6.0278628e+001   8.0804206e+000   1.0534793e+000   3.4672813e+002   0.0000000e+000   2.7580463e-004   4.9781565e+002   5.2736518e+002   4.8246863e+002   5.0000000e+002   5.0000000e+002   5.0000000e+002   6.7385930e+005   2.1277414e+002  -5.0050155e+000   2.2763775e-002  -4.2186166e+000  -1.3016637e+003  -4.9804553e-002  -8.5362126e+003  -2.0249384e-003   1.1519014e-005  -1.7534637e-002  -3.4597612e-003   4.3072942e+002   3.9381522e-006  -3.8000552e-007   9.3296462e-004   2.0324475e-006   1.1520191e+002
 -5.9868494e+001   8.0623869e+000   1.0525318e+000   3.4673959e+002   0.0000000e+000   2.7553810e-004   4.9965012e+002   5.2893143e+002   4.8417239e+002   5.0000000e+002   5.0000000e+002   5.0000000e+002   6.8310217e+005   2.1495457e+002   3.8810013e+000   2.2763775e-002  -4.2182090e+000  -1.3203002e+003  -1.5728953e-002  -8.6528798e+003  -1.7784730e-003  -1.0873829e-005  -1.7878217e-002  -1.1220404e-003   4.3583465e+002   2.3061907e-006  -2.4453093e-006   9.3439957e-004   2.0338841e-006   1.1596746e+002
 -5.9457406e+001   8.0616107e+000   1.0505676e+000   3.4568584e+002   0.0000000e+000   2.7523380e-004   5.0150779e+002   5.2858834e+002   4.8615978e+002   5.0000000e+002   5.0000000e+002   5.0000000e+002   6.9252690e+005   2.1714850e+002   1.3000355e+001   2.2763775e-002  -4.2171573e+000  -1.3390419e+003  -5.1657595e-003  -8.7720065e+003  -1.5098089e-003   5.2097865e-005  -1.8053823e-002  -3.2691866e-004   4.4099709e+002   4.6408292e-006   7.7626868e-007   9.2415767e-004   5.8172185e-006   1.1672911e+002
 -5.9045324e+001   8.0893338e+000   1.0492863e+000   3.4541491e+002   0.0000000e+000   2.7496506e-004   5.0348523e+002   5.3017990e+002   4.8820998e+002   5.0000000e+002   5.0000000e+002   5.0000000e+002   7.0216139e+005   2.1935950e+002   2.3102545e+001   2.2763775e-002  -4.2154541e+000  -1.3577767e+003  -4.4344035e-003  -8.8939731e+003  -1.3576801e-003   9.3443207e-005  -1.8044843e-002  -2.8632271e-004   4.4621650e+002   4.3271010e-006   2.3193166e-006   9.1278122e-004   8.0000474e-006   1.1743865e+002
 -5.8632213e+001   8.0096180e+000   1.0549381e+000   3.4817069e+002   0.0000000e+000   2.7577364e-004   5.0490604e+002   5.3177702e+002   4.9030226e+002   5.0000000e+002   5.0000000e+002   5.0000000e+002   7.1203424e+005   2.2231358e+002   3.0652627e+001   2.2763775e-002  -4.2130053e+000  -1.3768400e+003  -2.8221946e-003  -9.0190302e+003  -1.7503907e-003   9.4147982e-005  -1.8129929e-002  -1.9514025e-004   4.5153602e+002   1.1341803e-006   7.1917531e-007   9.3336132e-004   8.0771807e-006   1.1882415e+002
 -5.8218031e+001   8.0082203e+000   1.0553203e+000   3.4821877e+002   0.0000000e+000   2.7597967e-004   5.0672343e+002   5.3337298e+002   4.9244348e+002   5.0000000e+002   5.0000000e+002   5.0000000e+002   7.2213798e+005   2.2484350e+002   4.0388415e+001   2.2763775e-002  -4.2100346e+000  -1.3963101e+003  -5.8005922e-003  -9.1470483e+003  -1.7668587e-003   7.8179192e-005  -1.7813177e-002  -3.8924016e-004   4.5699694e+002  -5.5342460e-007  -2.2868539e-006   9.1245549e-004   6.8074554e-006   1.1977676e+002
 -5.7802740e+001   7.9575007e+000   1.0340534e+000   3.3649272e+002   0.0000000e+000   2.7341668e-004   5.0812011e+002   5.3497364e+002   4.9324369e+002   5.0000000e+002   5.0000000e+002   5.0000000e+002   7.3247131e+005   2.2581490e+002   4.6878164e+001   2.2763775e-002  -4.2063665e+000  -1.4160950e+003  -7.5005723e-003  -9.2780299e+003  -2.3712288e-003   4.7616631e-005  -1.8364054e-002  -4.9694598e-004   4.6318453e+002   1.5097886e-006  -1.6826982e-007   9.7712042e-004   4.8330713e-006   1.1992240e+002
 -5.7386300e+001   7.8868576e+000   1.0313232e+000   3.3535299e+002   0.0000000e+000   2.7305005e-004   5.1003787e+002   5.3666285e+002   4.9602063e+002   5.0000000e+002   5.0000000e+002   5.0000000e+002   7.4302837e+005   2.2813334e+002   5.7257823e+001   2.2763775e-002  -4.2022477e+000  -1.4355891e+003   1.1936967e-002  -9.4122768e+003  -2.3202142e-003   5.9643687e-005  -1.8540066e-002   8.2925735e-004   4.6893037e+002   3.1470523e-006   4.4379712e-008   9.8414410e-004   6.5283099e-006   1.2070804e+002
 -5.6968657e+001   7.8863237e+000   1.0285758e+000   3.3461744e+002   0.0000000e+000   2.7248771e-004   5.1207815e+002   5.3830336e+002   4.9732889e+002   5.0000000e+002   5.0000000e+002   5.0000000e+002   7.5393043e+005   2.3045145e+002   6.8534187e+001   2.2763775e-002  -4.1973555e+000  -1.4573912e+003   7.0664844e-003  -9.5499616e+003  -1.8672787e-003   5.0143961e-005  -1.8674106e-002   5.0280026e-004   4.7490695e+002   3.4403047e-006  -2.4470778e-007   9.6261518e-004   6.1775561e-006   1.2144821e+002
 -5.6549777e+001   7.8849174e+000   1.0269379e+000   3.3369772e+002   0.0000000e+000   2.7221760e-004   5.1410852e+002   5.3884035e+002   4.9949080e+002   5.0000000e+002   5.0000000e+002   5.0000000e+002   7.6507407e+005   2.3302470e+002   7.9953545e+001   2.2763775e-002  -4.1916118e+000  -1.4793772e+003   2.6397634e-003  -9.6909024e+003  -1.6317133e-003   2.3344808e-005  -1.8822368e-002   2.0601985e-004   4.8096791e+002   5.8617372e-006  -2.0442397e-006   9.5273981e-004   4.3782169e-006   1.2235758e+002
 -5.6129618e+001   7.9021120e+000   1.0268425e+000   3.3390785e+002   0.0000000e+000   2.7215830e-004   5.1622544e+002   5.4052462e+002   5.0171463e+002   5.0000000e+002   5.0000000e+002   5.0000000e+002   7.7649436e+005   2.3571268e+002   9.2266593e+001   2.2763775e-002  -4.1850209e+000  -1.5015025e+003  -5.5896833e-003  -9.8355152e+003  -1.6058613e-003   1.2931571e-005  -1.8900635e-002  -3.6910025e-004   4.8712181e+002   3.8884188e-006  -3.2277060e-006   9.4990648e-004   3.4661407e-006   1.2329544e+002
 -5.5708134e+001   7.8009062e+000   1.0327750e+000   3.3675429e+002   0.0000000e+000   2.7299610e-004   5.1777532e+002   5.4222585e+002   5.0398037e+002   5.0000000e+002   5.0000000e+002   5.0000000e+002   7.8822813e+005   2.3912825e+002   1.0211084e+002   2.2763775e-002  -4.1774872e+000  -1.5241695e+003   1.1435396e-003  -9.9841473e+003  -1.8830902e-003   1.2258716e-004  -1.8744953e-002   7.6651691e-005   4.9342861e+002   2.5170191e-007   5.2281481e-006   9.5157674e-004   9.4105693e-006   1.2487810e+002
 -5.5285280e+001   7.7508287e+000   1.0274742e+000   3.3313748e+002   0.0000000e+000   2.7267920e-004   5.1950522e+002   5.4393575e+002   5.0558532e+002   5.0000000e+002   5.0000000e+002   5.0000000e+002   8.0027325e+005   2.4168340e+002   1.1235073e+002   2.2763775e-002  -4.1692479e+000  -1.5474640e+003   1.1732186e-002  -1.0136767e+004  -2.0037418e-003   3.9877760e-005  -2.0378213e-002   8.6467520e-004   5.0028929e+002  -9.4907317e-007  -1.2001780e-007   1.0505296e-003   1.9334874e-006   1.2586485e+002
 -5.4860997e+001   7.6986366e+000   1.0169985e+000   3.2830669e+002   0.0000000e+000   2.7114731e-004   5.2137791e+002   5.4572383e+002   5.0748158e+002   5.0000000e+002   5.0000000e+002   5.0000000e+002   8.1256354e+005   2.4361055e+002   1.2336825e+002   2.2763775e-002  -4.1602398e+000  -1.5702765e+003  -9.9129030e-003  -1.0292896e+004  -2.5226825e-003   5.8738396e-005  -1.9571360e-002  -6.4622428e-004   5.0722068e+002   1.2563803e-006   9.7057464e-007   1.0297820e-003   5.1836492e-006   1.2639675e+002
 -5.4435240e+001   7.6477659e+000   1.0150480e+000   3.2757412e+002   0.0000000e+000   2.7086787e-004   5.2348183e+002   5.4759338e+002   5.1025104e+002   5.0000000e+002   5.0000000e+002   5.0000000e+002   8.2522346e+005   2.4641213e+002   1.3651288e+002   2.2763775e-002  -4.1504117e+000  -1.5948084e+003  -1.9920890e-003  -1.0453230e+004  -2.4067369e-003   3.5253398e-005  -1.9734069e-002  -1.5158066e-004   5.1412673e+002   2.5435588e-007  -5.6588809e-007   1.0329001e-003   4.0513964e-006   1.2737558e+002
 -5.4007966e+001   7.6393183e+000   1.0118384e+000   3.2601396e+002   0.0000000e+000   2.7036973e-004   5.2567418e+002   5.4819648e+002   5.1180796e+002   5.0000000e+002   5.0000000e+002   5.0000000e+002   8.3840326e+005   2.4919787e+002   1.5034414e+002   2.2763775e-002  -4.1395579e+000  -1.6208548e+003  -1.3376783e-003  -1.0619893e+004  -1.9223501e-003   8.6605962e-005  -1.9924454e-002  -6.6764108e-005   5.2131273e+002   3.6640157e-006   1.8541195e-006   1.0127729e-003   7.6311520e-006   1.2830783e+002
 -5.3666147e+001   7.6482526e+000   1.0112982e+000   3.2584898e+002   0.0000000e+000   2.7029161e-004   5.2744977e+002   5.4966470e+002   5.1366474e+002   5.0000000e+002   5.0000000e+002   5.0000000e+002   8.4915697e+005   2.5163539e+002   1.6193897e+002   2.2763775e-002  -4.1302451e+000  -1.6420660e+003  -1.1191688e-002  -1.0755971e+004  -1.6226546e-003   9.2234057e-005  -1.9943059e-002  -7.0794021e-004   5.2714744e+002   5.8348106e-006   1.4958944e-006   9.9487388e-004   7.1524702e-006   1.2916376e+002
 -5.3238873e+001   7.6752308e+000   1.0098941e+000   3.2551834e+002   0.0000000e+000   2.6994165e-004   5.2976333e+002   5.5144266e+002   5.1607906e+002   5.0000000e+002   5.0000000e+002   5.0000000e+002   8.6261302e+005   2.5461139e+002   1.7727632e+002   2.2763775e-002  -4.1175079e+000  -1.6680914e+003   1.4391230e-003  -1.0926286e+004  -1.6739609e-003   2.0609597e-005  -2.0123696e-002   1.7274560e-004   5.3436184e+002   2.0109624e-006  -3.5069965e-006   9.9999904e-004   2.3840102e-006   1.3013957e+002
 -5.2897054e+001   7.5673645e+000   1.0158992e+000   3.2813809e+002   0.0000000e+000   2.7091627e-004   5.3100972e+002   5.5289437e+002   5.1801112e+002   5.0000000e+002   5.0000000e+002   5.0000000e+002   8.7383255e+005   2.5791881e+002   1.8690976e+002   2.2763775e-002  -4.1065926e+000  -1.6897570e+003   1.6375891e-003  -1.1068490e+004  -2.1015908e-003  -2.9534752e-005  -2.0062874e-002   9.1430721e-005   5.4038801e+002   3.1170181e-007  -7.0452828e-006   1.0126220e-003  -1.7799494e-007   1.3170029e+002
 -5.2469780e+001   7.5269046e+000   1.0151558e+000   3.2710288e+002   0.0000000e+000   2.7106830e-004   5.3310923e+002   5.5447844e+002   5.1986190e+002   5.0000000e+002   5.0000000e+002   5.0000000e+002   8.8784862e+005   2.6125287e+002   2.0162790e+002   2.2763775e-002  -4.0920366e+000  -1.7167028e+003  -5.5381207e-003  -1.1246042e+004  -2.2530888e-003   9.2880690e-005  -2.1942708e-002  -2.4963161e-004   5.4831931e+002  -3.6282809e-008   3.1246715e-006   1.1279869e-003   6.4645991e-006   1.3295662e+002
 -5.2127961e+001   7.4688857e+000   1.0002031e+000   3.1986238e+002   0.0000000e+000   2.6904521e-004   5.3455031e+002   5.5602421e+002   5.2149901e+002   5.0000000e+002   5.0000000e+002   5.0000000e+002   8.9961467e+005   2.6244470e+002   2.1070123e+002   2.2763775e-002  -4.0797058e+000  -1.7386468e+003   3.2734656e-002  -1.1395587e+004  -2.8423747e-003   1.6500359e-004  -2.0851991e-002   1.9135269e-003   5.5497309e+002  -8.7685390e-007   7.1596390e-006   1.0903272e-003   1.1573192e-005   1.3315915e+002
 -5.1700687e+001   7.3876650e+000   9.9731222e-001   3.1869123e+002   0.0000000e+000   2.6860297e-004   5.3678410e+002   5.5775129e+002   5.2433759e+002   5.0000000e+002   5.0000000e+002   5.0000000e+002   9.1412039e+005   2.6551350e+002   2.2653642e+002   2.2763775e-002  -4.0634500e+000  -1.7662950e+003   1.4664353e-002  -1.1579487e+004  -2.7234707e-003   1.2926646e-004  -2.1003736e-002   8.4225555e-004   5.6283688e+002  -1.1230746e-006   6.7255175e-006   1.0927011e-003   9.3011456e-006   1.3418736e+002
 -5.1358868e+001   7.3785687e+000   9.9543636e-001   3.1813635e+002   0.0000000e+000   2.6826560e-004   5.3866494e+002   5.5921323e+002   5.2554147e+002   5.0000000e+002   5.0000000e+002   5.0000000e+002   9.2647902e+005   2.6805769e+002   2.4010238e+002   2.2763775e-002  -4.0496963e+000  -1.7908159e+003   5.6790448e-003  -1.1735759e+004  -2.2080104e-003   5.2982381e-005  -2.0991213e-002   2.2675572e-004   5.6957873e+002   5.0888983e-007   3.1748896e-006   1.0648306e-003   6.2946999e-006   1.3502404e+002
 -5.0931594e+001   7.3715735e+000   9.9286974e-001   3.1677145e+002   0.0000000e+000   2.6783001e-004   5.4097728e+002   5.6019121e+002   5.2803619e+002   5.0000000e+002   5.0000000e+002   5.0000000e+002   9.4165483e+005   2.7134911e+002   2.5711514e+002   2.2763775e-002  -4.0312355e+000  -1.8209139e+003   6.0741549e-004  -1.1927524e+004  -1.9296443e-003   2.7354413e-004  -2.1352476e-002   8.6340251e-005   5.7777669e+002   4.9209457e-006   1.2822591e-005   1.0642541e-003   1.8584526e-005   1.3614090e+002
 -5.0589775e+001   7.3894208e+000   9.9048213e-001   3.1564426e+002   0.0000000e+000   2.6756083e-004   5.4293098e+002   5.6172711e+002   5.3006963e+002   5.0000000e+002   5.0000000e+002   5.0000000e+002   9.5450256e+005   2.7396240e+002   2.7176349e+002   2.2763775e-002  -4.0156815e+000  -1.8457085e+003  -8.0206943e-003  -1.2090364e+004  -1.6891847e-003   2.5075860e-004  -2.1321930e-002  -4.2750362e-004   5.8469599e+002   5.2007033e-006   1.0193849e-005   1.0484594e-003   1.9033449e-005   1.3696464e+002
 -5.0162501e+001   7.4222670e+000   9.9029137e-001   3.1583894e+002   0.0000000e+000   2.6739153e-004   5.4538001e+002   5.6356618e+002   5.3270773e+002   5.0000000e+002   5.0000000e+002   5.0000000e+002   9.7032288e+005   2.7753940e+002   2.9075078e+002   2.2763775e-002  -3.9948701e+000  -1.8765491e+003  -5.0277564e-003  -1.2290479e+004  -1.8900152e-003   1.8368432e-004  -2.1417060e-002  -2.1687017e-004   5.9314391e+002   1.2004706e-006   5.3105250e-006   1.0531900e-003   1.3479977e-005   1.3816867e+002
 -4.9820682e+001   7.3016473e+000   9.9500594e-001   3.1781325e+002   0.0000000e+000   2.6819792e-004   5.4677131e+002   5.6510717e+002   5.3471344e+002   5.0000000e+002   5.0000000e+002   5.0000000e+002   9.8377440e+005   2.8118334e+002   3.0348717e+002   2.2763775e-002  -3.9773343e+000  -1.9024094e+003  -3.4099593e-003  -1.2461035e+004  -2.2474774e-003   6.5068208e-005  -2.1025901e-002  -1.8348692e-004   6.0036079e+002   1.0407874e-006  -1.7245468e-006   1.0414069e-003   6.2514265e-006   1.3979908e+002
 -4.9393408e+001   7.2238789e+000   9.8116774e-001   3.1035595e+002   0.0000000e+000   2.6664446e-004   5.4870758e+002   5.6679474e+002   5.3684786e+002   5.0000000e+002   5.0000000e+002   5.0000000e+002   1.0002693e+006   2.8355564e+002   3.1788856e+002   2.2763775e-002  -3.9542268e+000  -1.9343975e+003   3.6720984e-003  -1.2669881e+004  -2.5467418e-003   7.9289636e-005  -2.2866412e-002   3.2825537e-004   6.0961868e+002   1.6398336e-007   2.0140786e-006   1.1586633e-003   4.8414423e-006   1.4048491e+002
 -4.9051589e+001   7.1473577e+000   9.7657801e-001   3.0819794e+002   0.0000000e+000   2.6598384e-004   5.5062130e+002   5.6830011e+002   5.3885924e+002   5.0000000e+002   5.0000000e+002   5.0000000e+002   1.0141935e+006   2.8612932e+002   3.3304606e+002   2.2763775e-002  -3.9351429e+000  -1.9588287e+003  -2.4875884e-002  -1.2847689e+004  -2.8457452e-003   4.1494093e-005  -2.1814913e-002  -1.2327350e-003   6.1747521e+002   4.9471539e-006  -7.5711646e-007   1.1112722e-003   3.9538144e-006   1.4127131e+002
 -4.8624315e+001   7.0936973e+000   9.7449547e-001   3.0737785e+002   0.0000000e+000   2.6566150e-004   5.5303575e+002   5.7014627e+002   5.4162417e+002   5.0000000e+002   5.0000000e+002   5.0000000e+002   1.0314858e+006   2.8981121e+002   3.5310532e+002   2.2763775e-002  -3.9099028e+000  -1.9937020e+003   2.7319990e-002  -1.3065817e+004  -2.7242080e-003   1.4498400e-005  -2.1973720e-002   1.3013992e-003   6.2686085e+002  -5.7883831e-007  -2.4497028e-007   1.1149460e-003   2.1001140e-006   1.4250735e+002
 -4.8282496e+001   7.0942082e+000   9.7175393e-001   3.0632626e+002   0.0000000e+000   2.6521881e-004   5.5507682e+002   5.7165107e+002   5.4291332e+002   5.0000000e+002   5.0000000e+002   5.0000000e+002   1.0461912e+006   2.9266839e+002   3.7010462e+002   2.2763775e-002  -3.8887534e+000  -2.0226363e+003   6.2312182e-003  -1.3251955e+004  -2.0718965e-003  -1.5327885e-004  -2.1844189e-002   1.3333191e-004   6.3484004e+002   3.7494717e-006  -8.6886231e-006   1.0776360e-003  -5.1098572e-006   1.4339181e+002
 -4.7855222e+001   7.0647376e+000   9.6898863e-001   3.0475379e+002   0.0000000e+000   2.6479084e-004   5.5755610e+002   5.7314323e+002   5.4547187e+002   5.0000000e+002   5.0000000e+002   5.0000000e+002   1.0641624e+006   2.9646776e+002   3.9138720e+002   2.2763775e-002  -3.8607439e+000  -2.0575556e+003  -2.1757219e-002  -1.3479431e+004  -1.8375452e-003  -2.7581988e-004  -2.2436185e-002  -1.3095850e-003   6.4447915e+002   6.7397941e-006  -1.2485399e-005   1.0918939e-003  -1.4575182e-005   1.4464892e+002
 -4.7513403e+001   7.0835069e+000   9.6701796e-001   3.0386862e+002   0.0000000e+000   2.6455834e-004   5.5964024e+002   5.7477840e+002   5.4771015e+002   5.0000000e+002   5.0000000e+002   5.0000000e+002   1.0795381e+006   2.9954855e+002   4.0967358e+002   2.2763775e-002  -3.8373387e+000  -2.0876318e+003   7.8397668e-003  -1.3674061e+004  -1.7426812e-003  -2.6591188e-004  -2.2631994e-002   2.6750796e-004   6.5274485e+002   4.2865179e-006  -1.1651918e-005   1.0937230e-003  -1.4274645e-005   1.4561909e+002
 -4.7086129e+001   7.1033191e+000   9.6681504e-001   3.0397731e+002   0.0000000e+000   2.6439713e-004   5.6225643e+002   5.7670675e+002   5.5038407e+002   5.0000000e+002   5.0000000e+002   5.0000000e+002   1.0983196e+006   3.0371214e+002   4.3336651e+002   2.2763775e-002  -3.8063957e+000  -2.1240279e+003   3.6066418e-003  -1.3911778e+004  -2.0178616e-003  -2.2768950e-004  -2.3001603e-002   1.9697275e-004   6.6273547e+002  -4.0064420e-007  -8.4155923e-006   1.1159910e-003  -1.3068258e-005   1.4699951e+002
 -4.6744310e+001   6.9627437e+000   9.7092526e-001   3.0557403e+002   0.0000000e+000   2.6514320e-004   5.6378326e+002   5.7832139e+002   5.5267491e+002   5.0000000e+002   5.0000000e+002   5.0000000e+002   1.1144005e+006   3.0783418e+002   4.4993658e+002   2.2763775e-002  -3.7805303e+000  -2.1549312e+003   1.4303479e-002  -1.4115661e+004  -2.6071039e-003  -2.1018363e-004  -2.2879095e-002   4.5484455e-004   6.7134520e+002  -2.9307045e-006  -5.2520953e-006   1.1283196e-003  -1.3033227e-005   1.4876685e+002
 -4.6317036e+001   6.8714333e+000   9.5612745e-001   2.9779777e+002   0.0000000e+000   2.6342947e-004   5.6597503e+002   5.8041298e+002   5.5519732e+002   5.0000000e+002   5.0000000e+002   5.0000000e+002   1.1340534e+006   3.1048282e+002   4.6860220e+002   2.2763775e-002  -3.7466682e+000  -2.1930788e+003   1.0831728e-002  -1.4364499e+004  -2.8913842e-003  -2.0914318e-004  -2.4290556e-002   4.9291856e-004   6.8231643e+002  -1.8810804e-006  -8.7243689e-006   1.2163278e-003  -1.4433204e-005   1.4943918e+002
 -4.5975216e+001   6.7875340e+000   9.5183701e-001   2.9576780e+002   0.0000000e+000   2.6281407e-004   5.6804341e+002   5.8127559e+002   5.5744457e+002   5.0000000e+002   5.0000000e+002   5.0000000e+002   1.1506831e+006   3.1351283e+002   4.8774682e+002   2.2763775e-002  -3.7187849e+000  -2.2222537e+003   1.5186053e-002  -1.4576854e+004  -3.1394812e-003  -2.2366552e-004  -2.2660094e-002   2.7223294e-004   6.9166545e+002  -2.6046133e-006  -8.3502090e-006   1.1443690e-003  -1.2115686e-005   1.5034974e+002
 -4.5547943e+001   6.7329939e+000   9.4966714e-001   2.9484273e+002   0.0000000e+000   2.6249520e-004   5.7065814e+002   5.8330889e+002   5.6026293e+002   5.0000000e+002   5.0000000e+002   5.0000000e+002   1.1713330e+006   3.1779908e+002   5.1314415e+002   2.2763775e-002  -3.6821916e+000  -2.2641160e+003  -6.6835224e-003  -1.4837208e+004  -2.9827532e-003  -2.9316018e-004  -2.2899662e-002  -4.7725679e-004   7.0283240e+002  -1.6920709e-006  -1.1802649e-005   1.1488567e-003  -1.6196868e-005   1.5174772e+002
 -4.5206123e+001   6.7349237e+000   9.4682876e-001   2.9365933e+002   0.0000000e+000   2.6205325e-004   5.7283676e+002   5.8494965e+002   5.6178426e+002   5.0000000e+002   5.0000000e+002   5.0000000e+002   1.1889311e+006   3.2112199e+002   5.3434628e+002   2.2763775e-002  -3.6517040e+000  -2.2986613e+003  -8.4641980e-003  -1.5059989e+004  -2.2366122e-003  -3.3827333e-004  -2.2881781e-002  -6.1087076e-004   7.1234484e+002  -4.6367825e-007  -1.3780225e-005   1.1136513e-003  -1.8962888e-005   1.5275762e+002
 -4.4778850e+001   6.7119650e+000   9.4459148e-001   2.9256577e+002   0.0000000e+000   2.6166692e-004   5.7550849e+002   5.8699326e+002   5.6455795e+002   5.0000000e+002   5.0000000e+002   5.0000000e+002   1.2103832e+006   3.2556780e+002   5.6129208e+002   2.2763775e-002  -3.6116285e+000  -2.3403988e+003   7.7320160e-005  -1.5331515e+004  -2.0858659e-003  -2.7258660e-004  -2.3450246e-002  -1.0081205e-005   7.2382051e+002   6.0346852e-006  -1.1711620e-005   1.1310542e-003  -1.4824690e-005   1.5419573e+002
 -4.4437030e+001   6.7123242e+000   9.4235841e-001   2.9144831e+002   0.0000000e+000   2.6141818e-004   5.7771194e+002   5.8905691e+002   5.6696193e+002   5.0000000e+002   5.0000000e+002   5.0000000e+002   1.2287609e+006   3.2912050e+002   5.8389330e+002   2.2763775e-002  -3.5783127e+000  -2.3757698e+003  -4.0270442e-002  -1.5564472e+004  -2.1481789e-003  -2.8234406e-004  -2.4020390e-002  -2.1131864e-003   7.3365922e+002   5.5717327e-006  -1.2715729e-005   1.1574992e-003  -1.5076936e-005   1.5529448e+002
 -4.4009756e+001   6.7197168e+000   9.4158299e-001   2.9124407e+002   0.0000000e+000   2.6122014e-004   5.8049342e+002   5.9172562e+002   5.6985056e+002   5.0000000e+002   5.0000000e+002   5.0000000e+002   1.2514464e+006   3.3389592e+002   6.1340644e+002   2.2763775e-002  -3.5345681e+000  -2.4200041e+003  -1.4608431e-002  -1.5851448e+004  -2.5624019e-003  -2.1790813e-004  -2.4822823e-002  -6.0023279e-004   7.4572005e+002   3.8186062e-007  -9.5111322e-006   1.2035613e-003  -1.2877671e-005   1.5683360e+002
 -4.3667937e+001   6.5748681e+000   9.4604868e-001   2.9308042e+002   0.0000000e+000   2.6197381e-004   5.8219298e+002   5.9380371e+002   5.7226671e+002   5.0000000e+002   5.0000000e+002   5.0000000e+002   1.2705243e+006   3.3866932e+002   6.3522957e+002   2.2763775e-002  -3.4981967e+000  -2.4569629e+003  -5.8958957e-003  -1.6093181e+004  -3.1599012e-003  -2.3866122e-004  -2.4778453e-002  -2.6781716e-004   7.5589611e+002  -1.6514819e-006  -1.0676511e-005   1.2170321e-003  -1.3812221e-005   1.5879454e+002
 -4.3240663e+001   6.4924887e+000   9.3946302e-001   2.8925910e+002   0.0000000e+000   2.6133865e-004   5.8476531e+002   5.9657397e+002   5.7501856e+002   5.0000000e+002   5.0000000e+002   5.0000000e+002   1.2942776e+006   3.4299347e+002   6.6301599e+002   2.2763775e-002  -3.4507249e+000  -2.5027119e+003  -4.9863006e-004  -1.6394145e+004  -3.4770320e-003   5.6993634e-005  -2.6481626e-002  -8.9659091e-005   7.6913175e+002  -5.5331370e-006  -9.6232352e-007   1.3249093e-003   1.4251848e-006   1.6013852e+002
 -4.2898844e+001   6.4245237e+000   9.2865048e-001   2.8430136e+002   0.0000000e+000   2.5980585e-004   5.8693973e+002   5.9687874e+002   5.7746774e+002   5.0000000e+002   5.0000000e+002   5.0000000e+002   1.3141239e+006   3.4552773e+002   6.8471290e+002   2.2763775e-002  -3.4114499e+000  -2.5391237e+003   5.0916682e-002  -1.6646629e+004  -3.9774864e-003  -1.3915539e-004  -2.4438918e-002   2.2065508e-003   7.8019082e+002  -6.2605567e-006  -6.6049917e-006   1.2376336e-003  -8.3452964e-006   1.6064483e+002
 -4.2471570e+001   6.3288956e+000   9.2616849e-001   2.8325606e+002   0.0000000e+000   2.5943130e-004   5.8974802e+002   5.9948032e+002   5.8050064e+002   5.0000000e+002   5.0000000e+002   5.0000000e+002   1.3389849e+006   3.5043226e+002   7.1661756e+002   2.2763775e-002  -3.3604130e+000  -2.5872079e+003  -4.6638154e-002  -1.6961442e+004  -3.7221882e-003  -2.7876360e-004  -2.4583195e-002  -1.9802499e-003   7.9355687e+002   7.9524019e-006  -1.3242973e-005   1.2316626e-003  -1.5021819e-005   1.6218052e+002
 -4.2129751e+001   6.3086271e+000   9.2354539e-001   2.8213096e+002   0.0000000e+000   2.5904194e-004   5.9206376e+002   6.0181678e+002   5.8224462e+002   5.0000000e+002   5.0000000e+002   5.0000000e+002   1.3599413e+006   3.5434975e+002   7.4314141e+002   2.2763775e-002  -3.3180437e+000  -2.6287265e+003  -4.4720672e-002  -1.7226458e+004  -2.9532934e-003  -4.7105109e-004  -2.4478958e-002  -2.0265425e-003   8.0485018e+002   8.6915048e-006  -2.0992850e-005   1.1943011e-003  -2.7566921e-005   1.6336676e+002
 -4.1702477e+001   6.3027036e+000   9.2120110e-001   2.8108377e+002   0.0000000e+000   2.5866546e-004   5.9494574e+002   6.0464447e+002   5.8526596e+002   5.0000000e+002   5.0000000e+002   5.0000000e+002   1.3859983e+006   3.5947918e+002   7.7725770e+002   2.2763775e-002  -3.2626508e+000  -2.6802610e+003   1.3450698e-002  -1.7555812e+004  -2.7355206e-003  -5.0128533e-004  -2.4831959e-002   6.5852264e-004   8.1880026e+002   8.3804986e-006  -1.9807921e-005   1.1978166e-003  -3.3238276e-005   1.6497581e+002
 -4.1360658e+001   6.2984731e+000   9.1832417e-001   2.7979204e+002   0.0000000e+000   2.5825161e-004   5.9729530e+002   6.0691623e+002   5.8779870e+002   5.0000000e+002   5.0000000e+002   5.0000000e+002   1.4078596e+006   3.6351164e+002   8.0534453e+002   2.2763775e-002  -3.2167266e+000  -2.7221135e+003  -9.0203212e-002  -1.7833080e+004  -2.5028126e-003  -7.2945969e-004  -2.5062116e-002  -4.2295802e-003   8.3047144e+002   1.4639945e-005  -2.7188812e-005   1.1948756e-003  -4.9224472e-005   1.6618547e+002
 -4.0933384e+001   6.3031623e+000   9.1693462e-001   2.7934736e+002   0.0000000e+000   2.5794716e-004   6.0023876e+002   6.0963494e+002   5.9087705e+002   5.0000000e+002   5.0000000e+002   5.0000000e+002   1.4351279e+006   3.6893418e+002   8.4193963e+002   2.2763775e-002  -3.1567256e+000  -2.7753137e+003   2.0977012e-002  -1.8178035e+004  -3.0398848e-003  -6.7544719e-004  -2.6066010e-002   1.1529148e-003   8.4495300e+002   4.1354181e-006  -2.1962649e-005   1.2489150e-003  -4.5577681e-005   1.6789300e+002
 -4.0746599e+001   6.3092387e+000   9.1659230e-001   2.7893879e+002   0.0000000e+000   2.5810528e-004   6.0159291e+002   6.1089479e+002   5.9231829e+002   5.0000000e+002   5.0000000e+002   5.0000000e+002   1.4483493e+006   3.7150591e+002   8.5922188e+002   2.2763775e-002  -3.1299770e+000  -2.8004141e+003   6.6210320e-003  -1.8346101e+004  -2.9123247e-003  -5.4553265e-004  -2.5869562e-002   7.6363853e-005   8.5201987e+002   1.5548907e-006  -1.6260672e-005   1.2278132e-003  -3.6129145e-005   1.6871098e+002
 -4.0513118e+001   6.1687393e+000   9.2046920e-001   2.8070040e+002   0.0000000e+000   2.5863796e-004   6.0274341e+002   6.1232594e+002   5.9404389e+002   5.0000000e+002   5.0000000e+002   5.0000000e+002   1.4639187e+006   3.7542761e+002   8.7808845e+002   2.2763775e-002  -3.0957135e+000  -2.8313609e+003  -7.5627194e-002  -1.8542705e+004  -3.6428508e-003  -6.2508261e-004  -2.5811791e-002  -3.3896850e-003   8.6029808e+002   2.8907614e-006  -1.7177381e-005   1.2398219e-003  -4.2680058e-005   1.7033654e+002
 -4.0221266e+001   6.1503720e+000   9.2011175e-001   2.8046301e+002   0.0000000e+000   2.5858124e-004   6.0474312e+002   6.1420589e+002   5.9622607e+002   5.0000000e+002   5.0000000e+002   5.0000000e+002   1.4834367e+006   3.7945412e+002   9.0471869e+002   2.2763775e-002  -3.0517052e+000  -2.8684241e+003  -1.2433685e-002  -1.8790181e+004  -3.8639396e-003  -6.1739118e-004  -2.4930541e-002  -5.8075429e-004   8.7063743e+002  -3.7840898e-006  -1.7012392e-005   1.1968782e-003  -4.1097028e-005   1.7165305e+002
 -3.9856451e+001   6.0674139e+000   9.1092920e-001   2.7589642e+002   0.0000000e+000   2.5745269e-004   6.0717176e+002   6.1641725e+002   5.9890096e+002   5.0000000e+002   5.0000000e+002   5.0000000e+002   1.5083159e+006   3.8310588e+002   9.3420331e+002   2.2763775e-002  -2.9946310e+000  -2.9166233e+003   1.1873865e-002  -1.9105236e+004  -4.2783666e-003  -6.0788978e-004  -2.7185473e-002   3.8607990e-004   8.8451834e+002  -4.7838831e-006  -2.0841036e-005   1.3501514e-003  -4.1182435e-005   1.7259868e+002
 -3.9400432e+001   5.9735010e+000   9.0310809e-001   2.7254594e+002   0.0000000e+000   2.5622984e-004   6.1037537e+002   6.1890565e+002   6.0224839e+002   5.0000000e+002   5.0000000e+002   5.0000000e+002   1.5400020e+006   3.8820689e+002   9.7463835e+002   2.2763775e-002  -2.9202923e+000  -2.9755930e+003   8.4980366e-003  -1.9507772e+004  -4.5971123e-003  -4.8214488e-004  -2.6020253e-002   6.7214240e-004   9.0194124e+002   2.5293084e-008  -1.7248464e-005   1.2909273e-003  -2.9773619e-005   1.7398779e+002
 -3.9035617e+001   5.8897429e+000   9.0132499e-001   2.7171192e+002   0.0000000e+000   2.5603414e-004   6.1302954e+002   6.2149031e+002   6.0506241e+002   5.0000000e+002   5.0000000e+002   5.0000000e+002   1.5670390e+006   3.9331453e+002   1.0110746e+003   2.2763775e-002  -2.8588567e+000  -3.0278779e+003  -2.7228806e-002  -1.9850374e+004  -3.9148151e-003  -5.6702306e-004  -2.5809960e-002  -7.8703746e-004   9.1645949e+002   8.6136074e-006  -2.2879422e-005   1.2572046e-003  -3.1367575e-005   1.7558395e+002
 -3.8579599e+001   5.8798285e+000   8.9840820e-001   2.7074833e+002   0.0000000e+000   2.5544801e-004   6.1633952e+002   6.2484086e+002   6.0812004e+002   5.0000000e+002   5.0000000e+002   5.0000000e+002   1.6006017e+006   3.9951646e+002   1.0569163e+003   2.2763775e-002  -2.7785179e+000  -3.0946969e+003  -2.0906679e-002  -2.0274352e+004  -3.3395740e-003  -4.2454260e-004  -2.6168190e-002  -6.3904565e-004   9.3440971e+002   7.1441021e-006  -1.7406742e-005   1.2484091e-003  -2.7325409e-005   1.7746900e+002
 -3.8214784e+001   5.8513627e+000   8.9622763e-001   2.6946829e+002   0.0000000e+000   2.5525422e-004   6.1903736e+002   6.2802026e+002   6.1099643e+002   5.0000000e+002   5.0000000e+002   5.0000000e+002   1.6290225e+006   4.0482782e+002   1.0956787e+003   2.2763775e-002  -2.7118822e+000  -3.1500565e+003  -1.7221177e-002  -2.0634397e+004  -3.1696949e-003  -5.2759700e-004  -2.6557290e-002  -7.1326995e-004   9.4960639e+002   1.1921983e-005  -2.1158644e-005   1.2563841e-003  -3.6790656e-005   1.7911213e+002
 -3.7758765e+001   5.8513317e+000   8.9308889e-001   2.6818438e+002   0.0000000e+000   2.5470092e-004   6.2238702e+002   6.3082785e+002   6.1452979e+002   5.0000000e+002   5.0000000e+002   5.0000000e+002   1.6641872e+006   4.1132546e+002   1.1445031e+003   2.2763775e-002  -2.6248683e+000  -3.2181816e+003  -3.2849011e-002  -2.1079498e+004  -3.0235592e-003  -6.5844239e-004  -2.6889315e-002  -1.3721479e-003   9.6825504e+002   1.3783076e-005  -2.5241141e-005   1.2571734e-003  -4.5807860e-005   1.8107608e+002
 -3.7393951e+001   5.8487186e+000   8.9169559e-001   2.6753654e+002   0.0000000e+000   2.5454231e-004   6.2515196e+002   6.3393583e+002   6.1748734e+002   5.0000000e+002   5.0000000e+002   5.0000000e+002   1.6941427e+006   4.1693419e+002   1.1862416e+003   2.2763775e-002  -2.5527478e+000  -3.2761115e+003  -3.1446957e-003  -2.1459064e+004  -3.3876088e-003  -6.3399443e-004  -2.7371973e-002  -1.0262037e-004   9.8416439e+002   8.6617711e-006  -2.5684768e-005   1.2760147e-003  -4.4918664e-005   1.8280486e+002
 -3.6937932e+001   5.6790793e+000   8.9549269e-001   2.6930726e+002   0.0000000e+000   2.5504599e-004   6.2814919e+002   6.3597955e+002   6.2109560e+002   5.0000000e+002   5.0000000e+002   5.0000000e+002   1.7311713e+006   4.2509320e+002   1.2383163e+003   2.2763775e-002  -2.4585843e+000  -3.3478217e+003   8.1139336e-003  -2.1927848e+004  -4.4267915e-003  -7.7626626e-004  -2.5603895e-002   3.9513609e-004   1.0037279e+003   1.6128608e-006  -4.1525842e-005   1.1763733e-003  -5.1929000e-005   1.8573282e+002
 -3.6573117e+001   5.6501569e+000   8.9389324e-001   2.6823103e+002   0.0000000e+000   2.5501776e-004   6.3089712e+002   6.3915105e+002   6.2405889e+002   5.0000000e+002   5.0000000e+002   5.0000000e+002   1.7626930e+006   4.3102342e+002   1.2825427e+003   2.2763775e-002  -2.3806087e+000  -3.4082853e+003   1.3035920e-002  -2.2327623e+004  -4.6857798e-003  -1.1760171e-003  -2.3731127e-002   5.5979971e-004   1.0204693e+003  -4.9025354e-006  -5.8315812e-005   1.0804130e-003  -7.8281014e-005   1.8757731e+002
 -3.6117099e+001   5.5498031e+000   8.7674125e-001   2.6048868e+002   0.0000000e+000   2.5256505e-004   6.3443242e+002   6.4317655e+002   6.2773072e+002   5.0000000e+002   5.0000000e+002   5.0000000e+002   1.8016396e+006   4.3522456e+002   1.3295568e+003   2.2763775e-002  -2.2789228e+000  -3.4840747e+003   4.6245013e-003  -2.2820469e+004  -5.3514712e-003  -6.1069586e-004  -2.9077183e-002   2.7698884e-004   1.0418147e+003  -4.2728778e-006  -2.0718692e-005   1.4233824e-003  -4.0891926e-005   1.8819849e+002
 -3.5752284e+001   5.4255199e+000   8.7510450e-001   2.5976769e+002   0.0000000e+000   2.5232598e-004   6.3727773e+002   6.4643640e+002   6.3062338e+002   5.0000000e+002   5.0000000e+002   5.0000000e+002   1.8348865e+006   4.4124992e+002   1.3764148e+003   2.2763775e-002  -2.1952635e+000  -3.5431466e+003   3.2383476e-002  -2.3244726e+004  -5.1726786e-003  -6.4197861e-004  -2.7277810e-002   1.5471349e-003   1.0602774e+003   7.1570501e-006  -2.3558109e-005   1.3243289e-003  -3.8565397e-005   1.9001853e+002
 -3.5460432e+001   5.3598908e+000   8.7431991e-001   2.5936937e+002   0.0000000e+000   2.5225787e-004   6.3960914e+002   6.4907168e+002   6.3291883e+002   5.0000000e+002   5.0000000e+002   5.0000000e+002   1.8618327e+006   4.4632038e+002   1.4158227e+003   2.2763775e-002  -2.1264890e+000  -3.5981365e+003   1.8296339e-002  -2.3584397e+004  -4.3945886e-003  -6.0499368e-004  -2.6652489e-002   1.0219820e-003   1.0747208e+003   4.9661773e-006  -2.2902165e-005   1.2711003e-003  -3.5124947e-005   1.9156045e+002
 -3.5095617e+001   5.3538810e+000   8.7220630e-001   2.5865296e+002   0.0000000e+000   2.5185009e-004   6.4249150e+002   6.5238012e+002   6.3589491e+002   5.0000000e+002   5.0000000e+002   5.0000000e+002   1.8956430e+006   4.5233915e+002   1.4644426e+003   2.2763775e-002  -2.0374953e+000  -3.6655902e+003   3.0657001e-003  -2.4011411e+004  -3.9699987e-003  -4.3536631e-004  -2.7095188e-002   3.3854227e-004   1.0927651e+003   2.9148887e-006  -1.7594135e-005   1.2700419e-003  -2.6882700e-005   1.9332929e+002
 -3.4803765e+001   5.3617330e+000   8.6951236e-001   2.5750999e+002   0.0000000e+000   2.5145415e-004   6.4481918e+002   6.5504875e+002   6.3830802e+002   5.0000000e+002   5.0000000e+002   5.0000000e+002   1.9234557e+006   4.5706152e+002   1.5038698e+003   2.2763775e-002  -1.9643334e+000  -3.7198199e+003  -1.4998718e-004  -2.4363724e+004  -3.6950585e-003  -2.9418435e-004  -2.7367395e-002   2.1242535e-004   1.1075862e+003   1.8977178e-006  -1.4453273e-005   1.2707464e-003  -1.8397278e-005   1.9466815e+002
 -3.4438950e+001   5.3376229e+000   8.6796206e-001   2.5677425e+002   0.0000000e+000   2.5120993e-004   6.4772679e+002   6.5839944e+002   6.4143083e+002   5.0000000e+002   5.0000000e+002   5.0000000e+002   1.9585366e+006   4.6349927e+002   1.5556350e+003   2.2763775e-002  -1.8698081e+000  -3.7873713e+003  -2.0312624e-003  -2.4807969e+004  -3.6666068e-003  -1.1688242e-004  -2.8164427e-002  -3.1155329e-005   1.1261904e+003   9.5804905e-006  -8.1416712e-006   1.2957453e-003  -9.0846594e-006   1.9658939e+002
 -3.4147099e+001   5.3222487e+000   8.6676061e-001   2.5624867e+002   0.0000000e+000   2.5104735e-004   6.5005994e+002   6.5973223e+002   6.4389929e+002   5.0000000e+002   5.0000000e+002   5.0000000e+002   1.9875689e+006   4.6874040e+002   1.5980596e+003   2.2763775e-002  -1.7920990e+000  -3.8435944e+003   4.4488859e-003  -2.5175848e+004  -3.5132820e-003  -7.5338737e-005  -2.8347135e-002   1.5291092e-004   1.1415912e+003   9.5655935e-006  -7.0675097e-006   1.2876186e-003  -6.4546247e-006   1.9815275e+002
 -3.3782284e+001   5.3245092e+000   8.6414773e-001   2.5517604e+002   0.0000000e+000   2.5060673e-004   6.5299697e+002   6.6297272e+002   6.4686853e+002   5.0000000e+002   5.0000000e+002   5.0000000e+002   2.0241192e+006   4.7512095e+002   1.6515439e+003   2.2763775e-002  -1.6916711e+000  -3.9142092e+003   8.1843840e-004  -2.5638579e+004  -3.7415849e-003  -2.4155104e-005  -2.8620123e-002   3.4329539e-005   1.1609022e+003   5.8238169e-006  -6.8544336e-006   1.2940901e-003  -3.6651390e-006   1.9998948e+002
 -3.3490432e+001   5.3207250e+000   8.6268020e-001   2.5446656e+002   0.0000000e+000   2.5043785e-004   6.5540041e+002   6.6550214e+002   6.4857040e+002   5.0000000e+002   5.0000000e+002   5.0000000e+002   2.0546569e+006   4.8054614e+002   1.6966395e+003   2.2763775e-002  -1.6091701e+000  -3.9733567e+003   2.3912745e-004  -2.6025489e+004  -3.9561184e-003  -2.0177365e-005  -2.8717641e-002  -3.4791159e-005   1.1770576e+003  -9.2745978e-007  -8.6137513e-006   1.2917205e-003  -4.0489239e-006   2.0157627e+002
 -3.3125617e+001   5.1229203e+000   8.6710368e-001   2.5661523e+002   0.0000000e+000   2.5099959e-004   6.5800522e+002   6.6748654e+002   6.5063961e+002   5.0000000e+002   5.0000000e+002   5.0000000e+002   2.0925325e+006   4.8873372e+002   1.7544375e+003   2.2763775e-002  -1.5026067e+000  -4.0467373e+003   6.9983454e-004  -2.6505001e+004  -5.1142128e-003  -1.1047325e-004  -2.7822112e-002   5.1431850e-005   1.1970312e+003  -2.3738440e-006  -1.3280850e-005   1.2709024e-003  -9.5741211e-006   2.0442658e+002
 -3.2833765e+001   5.1172913e+000   8.6505696e-001   2.5544996e+002   0.0000000e+000   2.5080706e-004   6.6038703e+002   6.7019891e+002   6.5234676e+002   5.0000000e+002   5.0000000e+002   5.0000000e+002   2.1243455e+006   4.9432134e+002   1.8013821e+003   2.2763775e-002  -1.4149933e+000  -4.1088127e+003  -9.0265013e-004  -2.6907897e+004  -5.4072355e-003  -5.3603570e-004  -2.7659323e-002  -8.2519524e-005   1.2138745e+003  -2.7811849e-006  -8.7863165e-006   1.2773659e-003  -3.6115079e-005   2.0605475e+002
 -3.2468950e+001   5.0321249e+000   8.5876313e-001   2.5254036e+002   0.0000000e+000   2.4996755e-004   6.6348190e+002   6.7361602e+002   6.5441206e+002   5.0000000e+002   5.0000000e+002   5.0000000e+002   2.1637492e+006   5.0024630e+002   1.8581355e+003   2.2763775e-002  -1.3019056e+000  -4.1845665e+003  -4.4964017e-002  -2.7407103e+004  -5.8079460e-003  -7.1757148e-004  -3.0198415e-002  -1.6264786e-003   1.2356651e+003   3.7513027e-007  -2.2008830e-005   1.4431750e-003  -4.6239360e-005   2.0751318e+002
 -3.2177098e+001   4.9456031e+000   8.5209959e-001   2.4981300e+002   0.0000000e+000   2.4893130e-004   6.6603000e+002   6.7635519e+002   6.5605528e+002   5.0000000e+002   5.0000000e+002   5.0000000e+002   2.1967027e+006   5.0454327e+002   1.9030349e+003   2.2763775e-002  -1.2091115e+000  -4.2448428e+003  -2.0930200e-002  -2.7826559e+004  -5.8550970e-003  -6.8823969e-004  -2.9959909e-002  -6.8665273e-004   1.2529486e+003   8.0669244e-007  -2.1773570e-005   1.4242784e-003  -4.4438922e-005   2.0843462e+002
 -3.1812284e+001   4.8688279e+000   8.4917735e-001   2.4861804e+002   0.0000000e+000   2.4845328e-004   6.6909904e+002   6.7983677e+002   6.5812060e+002   5.0000000e+002   5.0000000e+002   5.0000000e+002   2.2377350e+006   5.1148664e+002   1.9649430e+003   2.2763775e-002  -1.0896280e+000  -4.3238292e+003  -1.7703876e-002  -2.8346258e+004  -6.1772639e-003  -6.0060776e-004  -2.9196150e-002  -2.5358561e-004   1.2756928e+003   7.9109284e-006  -2.0391292e-005   1.3782218e-003  -3.6092807e-005   2.1036062e+002
 -3.1520432e+001   4.7825332e+000   8.4851443e-001   2.4830642e+002   0.0000000e+000   2.4838767e-004   6.7164760e+002   6.8260796e+002   6.5980101e+002   5.0000000e+002   5.0000000e+002   5.0000000e+002   2.2723066e+006   5.1766330e+002   2.0186257e+003   2.2763775e-002  -9.9159984e-001  -4.3906448e+003   6.2333120e-003  -2.8784455e+004  -5.2678967e-003  -4.9312293e-004  -2.8574730e-002  -4.2759013e-004   1.2941146e+003   4.6019038e-006  -1.8456496e-005   1.3238789e-003  -2.9518524e-005   2.1214208e+002
 -3.1155617e+001   4.7619589e+000   8.4531888e-001   2.4711301e+002   0.0000000e+000   2.4783446e-004   6.7481822e+002   6.8611414e+002   6.6187719e+002   5.0000000e+002   5.0000000e+002   5.0000000e+002   2.3152156e+006   5.2472335e+002   2.0839782e+003   2.2763775e-002  -8.6494790e-001  -4.4763420e+003   1.3670193e-002  -2.9326297e+004  -4.9272225e-003  -3.9096699e-004  -2.9125282e-002   3.4418522e-004   1.3169135e+003   6.9085657e-006  -1.6966466e-005   1.3302252e-003  -2.5200382e-005   2.1403687e+002
 -3.0863765e+001   4.7658695e+000   8.4286269e-001   2.4606151e+002   0.0000000e+000   2.4746875e-004   6.7734023e+002   6.8886781e+002   6.6352136e+002   5.0000000e+002   5.0000000e+002   5.0000000e+002   2.3512298e+006   5.3061327e+002   2.1378737e+003   2.2763775e-002  -7.6097385e-001  -4.5470248e+003   1.0364598e-001  -2.9782228e+004  -4.6431408e-003  -2.6865659e-004  -2.9514442e-002   3.4714591e-003   1.3360591e+003  -2.8991183e-006  -1.3374350e-005   1.3377684e-003  -1.8133195e-005   2.1564966e+002
 -3.0498950e+001   4.7334133e+000   8.4144249e-001   2.4534614e+002   0.0000000e+000   2.4726235e-004   6.8049456e+002   6.9235578e+002   6.6871151e+002   5.0000000e+002   5.0000000e+002   5.0000000e+002   2.3956364e+006   5.3850469e+002   2.2084307e+003   2.2763775e-002  -6.2684352e-001  -4.6325282e+003  -1.3323671e-002  -3.0344609e+004  -4.6971059e-003  -3.8250796e-004  -3.0398444e-002  -8.7164384e-004   1.3595396e+003   8.1332719e-006  -1.7855335e-005   1.3754891e-003  -2.4369952e-005   2.1789075e+002
 -3.0207098e+001   4.7158039e+000   8.3777885e-001   2.4359016e+002   0.0000000e+000   2.4677177e-004   6.8306803e+002   6.9503831e+002   6.7119989e+002   5.0000000e+002   5.0000000e+002   5.0000000e+002   2.4332278e+006   5.4433485e+002   2.2644217e+003   2.2763775e-002  -5.1672358e-001  -4.7048039e+003  -1.4280361e-002  -3.0821263e+004  -4.6620281e-003  -2.8065720e-004  -3.0789232e-002  -6.2065827e-004   1.3794448e+003   1.0454283e-005  -1.3539207e-005   1.3854818e-003  -1.9286172e-005   2.1939908e+002
 -2.9842283e+001   4.7101528e+000   8.3516841e-001   2.4252580e+002   0.0000000e+000   2.4633397e-004   6.8620721e+002   6.9714521e+002   6.7346491e+002   5.0000000e+002   5.0000000e+002   5.0000000e+002   2.4795668e+006   5.5211395e+002   2.3362860e+003   2.2763775e-002  -3.7471529e-001  -4.7950788e+003  -1.0435569e-002  -3.1407477e+004  -4.8857343e-003  -1.7388080e-004  -3.1540401e-002  -2.1566791e-004   1.4038738e+003   1.1336097e-005  -1.0353447e-005   1.4155828e-003  -1.3989866e-005   2.2154895e+002
 -2.9550432e+001   4.6946545e+000   8.3368138e-001   2.4192389e+002   0.0000000e+000   2.4612123e-004   6.8876020e+002   6.9973419e+002   6.7533164e+002   5.0000000e+002   5.0000000e+002   5.0000000e+002   2.5186722e+006   5.5862626e+002   2.3963534e+003   2.2763775e-002  -2.5819891e-001  -4.8705828e+003  -7.3455004e-003  -3.1903112e+004  -5.2056765e-003  -1.1024535e-004  -3.1533926e-002  -4.5966425e-005   1.4245189e+003   6.5797198e-006  -8.7385699e-006   1.4171413e-003  -1.1213348e-005   2.2336770e+002
 -2.9185617e+001   4.6960681e+000   8.3134802e-001   2.4093473e+002   0.0000000e+000   2.4572022e-004   6.9192447e+002   7.0306461e+002   6.7759796e+002   5.0000000e+002   5.0000000e+002   5.0000000e+002   2.5669802e+006   5.6682595e+002   2.4724002e+003   2.2763775e-002  -1.0795843e-001  -4.9644631e+003  -5.8975202e-003  -3.2514451e+004  -5.6777586e-003   6.6973499e-007  -3.0992566e-002  -1.5498817e-004   1.4499295e+003   9.5230648e-007  -5.6444974e-006   1.3968209e-003  -7.8289409e-006   2.2565257e+002
 -2.8893765e+001   4.4705175e+000   8.3569027e-001   2.4295625e+002   0.0000000e+000   2.4636663e-004   6.9440323e+002   7.0592674e+002   6.7946512e+002   5.0000000e+002   5.0000000e+002   5.0000000e+002   2.6077238e+006   5.7510928e+002   2.5410578e+003   2.2763775e-002   1.5281937e-002  -5.0431508e+003  -2.7217320e-003  -3.3030907e+004  -6.6201764e-003  -2.8625425e-004  -3.0189345e-002  -2.4391825e-005   1.4714206e+003  -1.5611901e-006  -1.1549824e-005   1.3767056e-003  -2.1061591e-005   2.2830412e+002
 -2.8528950e+001   4.4328279e+000   8.3337892e-001   2.4162780e+002   0.0000000e+000   2.4616552e-004   6.9758382e+002   7.0954446e+002   6.8170936e+002   5.0000000e+002   5.0000000e+002   5.0000000e+002   2.6579626e+006   5.8371967e+002   2.6217999e+003   2.2763775e-002   1.7457550e-001  -5.1398662e+003  -2.1111579e-002  -3.3667344e+004  -6.9622770e-003  -4.0414032e-004  -2.9876589e-002  -6.0134722e-004   1.4978730e+003  -3.5012382e-006  -1.5330293e-005   1.3557886e-003  -2.8005993e-005   2.3070494e+002
 -2.8237098e+001   4.3519115e+000   8.3143775e-001   2.4054569e+002   0.0000000e+000   2.4597828e-004   7.0030919e+002   7.1243113e+002   6.8690758e+002   5.0000000e+002   5.0000000e+002   5.0000000e+002   2.7003102e+006   5.9071873e+002   2.6904316e+003   2.2763775e-002   3.0525858e-001  -5.2209513e+003   1.6303610e-002  -3.4204465e+004  -6.9876263e-003  -1.0888449e-004  -3.2509990e-002   4.5826766e-004   1.5214735e+003  -5.1959932e-006  -7.4116837e-006   1.5197724e-003  -5.2880726e-006   2.3256952e+002
 -2.7872283e+001   4.2637342e+000   8.1845567e-001   2.3557640e+002   0.0000000e+000   2.4379371e-004   7.0404775e+002   7.1608124e+002   6.8928505e+002   5.0000000e+002   5.0000000e+002   5.0000000e+002   2.7525280e+006   5.9549734e+002   2.7621131e+003   2.2763775e-002   4.7399321e-001  -5.3207157e+003   1.1268531e-001  -3.4866211e+004  -7.5378045e-003  -9.2415787e-005  -3.1958199e-002   3.4197044e-003   1.5487935e+003  -1.5710628e-005  -7.0562784e-006   1.4868090e-003  -2.4950195e-006   2.3300779e+002
 -2.7580431e+001   4.1614139e+000   8.1738032e-001   2.3512470e+002   0.0000000e+000   2.4364017e-004   7.0672858e+002   7.1899000e+002   6.9118697e+002   5.0000000e+002   5.0000000e+002   5.0000000e+002   2.7964070e+006   6.0275644e+002   2.8326036e+003   2.2763775e-002   6.1164884e-001  -5.3998307e+003   1.2954878e-001  -3.5425547e+004  -7.8026935e-003  -2.5246560e-004  -3.1027951e-002   3.8845624e-003   1.5732254e+003   5.0635439e-006  -8.3463943e-006   1.4278837e-003  -1.1814284e-005   2.3503099e+002
 -2.7215617e+001   4.1029465e+000   8.1465156e-001   2.3403837e+002   0.0000000e+000   2.4319026e-004   7.1014627e+002   7.2262572e+002   6.9349864e+002   5.0000000e+002   5.0000000e+002   5.0000000e+002   2.8510578e+006   6.1149003e+002   2.9212759e+003   2.2763775e-002   7.8905952e-001  -5.5112662e+003   4.9539337e-002  -3.6114276e+004  -7.6549695e-003  -2.4145873e-004  -3.1236944e-002   1.4981288e-003   1.6021954e+003   7.8255856e-006  -7.3305246e-006   1.4291897e-003  -1.1725019e-005   2.3734700e+002
 -2.6923765e+001   4.0802775e+000   8.1392276e-001   2.3375608e+002   0.0000000e+000   2.4307847e-004   7.1292411e+002   7.2552978e+002   6.9537191e+002   5.0000000e+002   5.0000000e+002   5.0000000e+002   2.8970705e+006   6.1914126e+002   2.9971694e+003   2.2763775e-002   9.3459728e-001  -5.6010051e+003   1.6916665e-002  -3.6696889e+004  -7.3693975e-003  -3.7533302e-004  -3.1152646e-002   4.0503896e-004   1.6265975e+003   9.6935608e-006  -9.5296945e-006   1.4161560e-003  -2.2224489e-005   2.3944956e+002
 -2.6558950e+001   4.0646134e+000   8.1112995e-001   2.3272883e+002   0.0000000e+000   2.4257028e-004   7.1630336e+002   7.2915049e+002   6.9753791e+002   5.0000000e+002   5.0000000e+002   5.0000000e+002   2.9536289e+006   6.2804607e+002   3.0886587e+003   2.2763775e-002   1.1222846e+000  -5.7114654e+003  -1.1865040e-001  -3.7412701e+004  -6.6905151e-003  -3.6527651e-004  -3.1960559e-002  -3.2445865e-003   1.6565110e+003   9.1281239e-006  -1.0417227e-005   1.4193701e-003  -2.3705411e-005   2.4181054e+002
 -2.6267098e+001   4.0509696e+000   8.0867240e-001   2.3171813e+002   0.0000000e+000   2.4219925e-004   7.1903795e+002   7.3203011e+002   6.9934701e+002   5.0000000e+002   5.0000000e+002   5.0000000e+002   3.0013879e+006   6.3533000e+002   3.1640631e+003   2.2763775e-002   1.2761570e+000  -5.8033982e+003  -6.7269880e-002  -3.8018095e+004  -6.5710034e-003  -3.2990347e-004  -3.2436715e-002  -1.8562649e-003   1.6817738e+003   9.8428788e-006  -1.0584495e-005   1.4334327e-003  -2.2200263e-005   2.4373551e+002
 -2.5902283e+001   4.0204336e+000   8.0683757e-001   2.3095790e+002   0.0000000e+000   2.4190346e-004   7.2249662e+002   7.3559350e+002   7.0243285e+002   5.0000000e+002   5.0000000e+002   5.0000000e+002   3.0600395e+006   6.4491986e+002   3.2631049e+003   2.2763775e-002   1.4742818e+000  -5.9181856e+003  -2.1934610e-002  -3.8759915e+004  -6.8200238e-003  -2.0775854e-004  -3.3342813e-002  -5.7401534e-004   1.7126958e+003   1.8254933e-005  -8.7743179e-006   1.4744486e-003  -1.4561059e-005   2.4629388e+002
 -2.5610431e+001   4.0114357e+000   8.0417884e-001   2.2983196e+002   0.0000000e+000   2.4150018e-004   7.2527975e+002   7.3842241e+002   7.0440707e+002   5.0000000e+002   5.0000000e+002   5.0000000e+002   3.1098363e+006   6.5239075e+002   3.3424420e+003   2.2763775e-002   1.6368049e+000  -6.0137235e+003   4.0359051e-002  -3.9391278e+004  -6.6979671e-003  -7.0782573e-005  -3.3466449e-002   1.6139086e-003   1.7389725e+003   1.4721845e-005  -5.6700165e-006   1.4648409e-003  -6.3154349e-006   2.4822705e+002
 -2.5245616e+001   4.0051380e+000   8.0149594e-001   2.2878438e+002   0.0000000e+000   2.4103768e-004   7.2867455e+002   7.4109717e+002   7.0677982e+002   5.0000000e+002   5.0000000e+002   5.0000000e+002   3.1708012e+006   6.6194946e+002   3.4428388e+003   2.2763775e-002   1.8460247e+000  -6.1324140e+003   2.8923931e-003  -4.0162778e+004  -6.8718858e-003   1.0048321e-004  -3.3253213e-002   2.2115848e-004   1.7710371e+003   1.6081196e-005  -3.1265180e-006   1.4516628e-003   3.6595779e-006   2.5075899e+002
 -2.4953765e+001   3.9907430e+000   7.9898766e-001   2.2774595e+002   0.0000000e+000   2.4066204e-004   7.3142342e+002   7.4408148e+002   7.0875444e+002   5.0000000e+002   5.0000000e+002   5.0000000e+002   3.2224941e+006   6.6965890e+002   3.5250859e+003   2.2763775e-002   2.0174674e+000  -6.2316193e+003  -8.2221942e-003  -4.0818176e+004  -7.3303365e-003   9.0959463e-006  -3.1738782e-002  -3.3149366e-004   1.7982533e+003   1.0328182e-005  -5.8813911e-006   1.3950009e-003   6.5331850e-007   2.5277150e+002
 -2.4588950e+001   3.9984540e+000   7.9641618e-001   2.2668151e+002   0.0000000e+000   2.4023393e-004   7.3486305e+002   7.4786329e+002   7.1113585e+002   5.0000000e+002   5.0000000e+002   5.0000000e+002   3.2859278e+006   6.7963903e+002   3.6311808e+003   2.2763775e-002   2.2380412e+000  -6.3554355e+003   1.3591846e-002  -4.1620714e+004  -7.7418128e-003  -7.1507305e-005  -3.1527877e-002   6.1968054e-004   1.8315519e+003   1.5913894e-006  -9.5061565e-006   1.3776025e-003  -8.7210346e-006   2.5540215e+002
 -2.4297098e+001   3.7713447e+000   7.9909946e-001   2.2797039e+002   0.0000000e+000   2.4061942e-004   7.3753288e+002   7.5089206e+002   7.1294241e+002   5.0000000e+002   5.0000000e+002   5.0000000e+002   3.3395829e+006   6.8935633e+002   3.7254666e+003   2.2763775e-002   2.4187709e+000  -6.4577143e+003  -9.3056152e-002  -4.2301500e+004  -8.3228453e-003  -1.8267894e-004  -3.0984258e-002  -2.8465825e-003   1.8597680e+003  -5.2288026e-007  -1.4924524e-005   1.3441326e-003  -1.5439631e-005   2.5829082e+002
 -2.3932283e+001   3.7786816e+000   7.9696400e-001   2.2723673e+002   0.0000000e+000   2.4020509e-004   7.4106220e+002   7.5467582e+002   7.1531892e+002   5.0000000e+002   5.0000000e+002   5.0000000e+002   3.4053616e+006   6.9959284e+002   3.8372341e+003   2.2763775e-002   2.6518985e+000  -6.5878395e+003   8.9850493e-003  -4.3132899e+004  -8.9650150e-003  -9.6029287e-004  -3.0004530e-002   1.2951779e-004   1.8942995e+003  -7.9474103e-006  -3.0837090e-005   1.2870285e-003  -6.1113492e-005   2.6094187e+002
 -2.3640431e+001   3.7215977e+000   7.9552847e-001   2.2642432e+002   0.0000000e+000   2.4012201e-004   7.4382547e+002   7.5771160e+002   7.1722602e+002   5.0000000e+002   5.0000000e+002   5.0000000e+002   3.4609931e+006   7.0829581e+002   3.9301288e+003   2.2763775e-002   2.8429077e+000  -6.6910068e+003   4.3273231e-002  -4.3840365e+004  -8.8606463e-003  -9.8449583e-004  -2.9591112e-002   1.0715698e-003   1.9235727e+003  -1.8661453e-005  -3.1123012e-005   1.2566482e-003  -6.2864826e-005   2.6326564e+002
 -2.3275616e+001   3.6495516e+000   7.9181909e-001   2.2504415e+002   0.0000000e+000   2.3947413e-004   7.4766313e+002   7.6150546e+002   7.2422446e+002   5.0000000e+002   5.0000000e+002   5.0000000e+002   3.5292997e+006   7.1807609e+002   4.0478088e+003   2.2763775e-002   3.0887522e+000  -6.8255041e+003   2.5637505e-002  -4.4703837e+004  -9.4809374e-003  -6.5712069e-005  -3.4341327e-002   7.4247180e-004   1.9610750e+003  -2.0325164e-005  -5.6533933e-006   1.5473638e-003  -3.5224516e-006   2.6548057e+002
 -2.2983764e+001   3.5525666e+000   7.8412733e-001   2.2229804e+002   0.0000000e+000   2.3809034e-004   7.5089387e+002   7.6455253e+002   7.2603120e+002   5.0000000e+002   5.0000000e+002   5.0000000e+002   3.5867060e+006   7.2373612e+002   4.1319074e+003   2.2763775e-002   3.2902856e+000  -6.9303628e+003   7.8611399e-002  -4.5434646e+004  -9.7453465e-003   1.0397548e-004  -3.4089904e-002   1.9193130e-003   1.9911259e+003  -1.0057653e-005  -6.2596425e-006   1.5216788e-003   4.6813664e-006   2.6629652e+002
 -2.2618950e+001   3.4882415e+000   7.7942218e-001   2.2041924e+002   0.0000000e+000   2.3733482e-004   7.5454977e+002   7.6837932e+002   7.2830117e+002   5.0000000e+002   5.0000000e+002   5.0000000e+002   3.6573628e+006   7.3345006e+002   4.2485528e+003   2.2763775e-002   3.5487308e+000  -7.0674557e+003  -1.3093947e-002  -4.6329125e+004  -1.1470275e-002   2.4799571e-004  -3.2885499e-002   1.5473955e-004   2.0298268e+003   1.6760130e-005  -1.7686880e-006   1.4692207e-003   1.3226515e-005   2.6854286e+002
 -2.2327098e+001   3.4354676e+000   7.7818751e-001   2.2001654e+002   0.0000000e+000   2.3710302e-004   7.5750802e+002   7.7138532e+002   7.3042578e+002   5.0000000e+002   5.0000000e+002   5.0000000e+002   3.7173140e+006   7.4245349e+002   4.3509894e+003   2.2763775e-002   3.7601031e+000  -7.1853722e+003  -2.4194076e-002  -4.7087655e+004  -1.1000958e-002   2.2726119e-004  -3.3132853e-002  -3.4010727e-004   2.0615369e+003   1.8991668e-005  -2.9490227e-006   1.4602679e-003   1.2782539e-005   2.7082372e+002
 -2.1962283e+001   3.4199930e+000   7.7670929e-001   2.1950737e+002   0.0000000e+000   2.3681981e-004   7.6116166e+002   7.7512394e+002   7.3273314e+002   5.0000000e+002   5.0000000e+002   5.0000000e+002   3.7905205e+006   7.5377333e+002   4.4803839e+003   2.2763775e-002   4.0320585e+000  -7.3305760e+003  -1.4273092e-002  -4.8012573e+004  -1.1056768e-002   2.2650615e-004  -3.3150387e-002  -2.5181342e-004   2.1001608e+003   1.2635983e-005  -3.4606641e-006   1.4643585e-003   1.4047817e-005   2.7368952e+002
 -2.1670431e+001   3.4036278e+000   7.7513887e-001   2.1896353e+002   0.0000000e+000   2.3653764e-004   7.6407486e+002   7.7815449e+002   7.3465573e+002   5.0000000e+002   5.0000000e+002   5.0000000e+002   3.8524924e+006   7.6285365e+002   4.5852430e+003   2.2763775e-002   4.2549238e+000  -7.4492043e+003  -2.4087422e-002  -4.8798783e+004  -1.0675771e-002   3.1959283e-004  -3.3698658e-002  -5.2993261e-004   2.1329038e+003   7.2178107e-006  -1.6247154e-006   1.4766703e-003   2.1562846e-005   2.7597400e+002
 -2.1305616e+001   3.4012052e+000   7.7270425e-001   2.1810898e+002   0.0000000e+000   2.3607349e-004   7.6764958e+002   7.8192819e+002   7.3691159e+002   5.0000000e+002   5.0000000e+002   5.0000000e+002   3.9282103e+006   7.7400570e+002   4.7156427e+003   2.2763775e-002   4.5414481e+000  -7.5974369e+003  -1.1638752e-002  -4.9756483e+004  -9.4997768e-003   3.1749394e-004  -3.4898287e-002  -3.2595850e-004   2.1727907e+003   1.2246117e-005  -1.1155619e-006   1.4776779e-003   2.1150204e-005   2.7874836e+002
 -2.1013764e+001   3.3773647e+000   7.7048283e-001   2.1723203e+002   0.0000000e+000   2.3572307e-004   7.7055878e+002   7.8495462e+002   7.3874552e+002   5.0000000e+002   5.0000000e+002   5.0000000e+002   3.9930124e+006   7.8317133e+002   4.8235597e+003   2.2763775e-002   4.7760169e+000  -7.7209145e+003  -1.8808359e-002  -5.0578609e+004  -9.3856928e-003   3.1893290e-004  -3.5382120e-002  -5.0794248e-004   2.2069710e+003   1.4600950e-005  -8.9444131e-007   1.4913437e-003   2.0795117e-005   2.8101994e+002
 -2.0780283e+001   3.3663892e+000   7.6852836e-001   2.1642983e+002   0.0000000e+000   2.3541526e-004   7.7290755e+002   7.8734676e+002   7.4114173e+002   5.0000000e+002   5.0000000e+002   5.0000000e+002   4.0440546e+006   7.9043289e+002   4.9110886e+003   2.2763775e-002   4.9670400e+000  -7.8219830e+003  -4.3733847e-003  -5.1223961e+004  -9.5552284e-003   3.1455095e-004  -3.5591168e-002  -1.4382153e-004   2.2338804e+003   1.5157424e-005  -1.2784766e-006   1.4991967e-003   2.0267581e-005   2.8276249e+002
 -2.0488431e+001   3.3630605e+000   7.6722184e-001   2.1600072e+002   0.0000000e+000   2.3516360e-004   7.7580366e+002   7.9028268e+002   7.4308488e+002   5.0000000e+002   5.0000000e+002   5.0000000e+002   4.1075561e+006   7.9990263e+002   5.0232018e+003   2.2763775e-002   5.2111106e+000  -7.9453003e+003  -5.5411321e-002  -5.2027725e+004  -9.7404963e-003   4.5987167e-004  -3.4711814e-002  -1.7465890e-003   2.2672577e+003   2.6656415e-005  -5.0695179e-007   1.4539306e-003   2.4667564e-005   2.8511805e+002
 -2.0123616e+001   3.3474121e+000   7.6412623e-001   2.1481092e+002   0.0000000e+000   2.3462162e-004   7.7938536e+002   7.9389841e+002   7.4550700e+002   5.0000000e+002   5.0000000e+002   5.0000000e+002   4.1887403e+006   8.1134445e+002   5.1617604e+003   2.2763775e-002   5.5248267e+000  -8.1004022e+003  -1.8589916e-002  -5.3056736e+004  -1.0070397e-002   1.9818428e-004  -3.2831058e-002  -6.4087954e-004   2.3098820e+003   2.9160833e-005  -5.8609135e-006   1.3702605e-003   1.0479457e-005   2.8788678e+002
 -1.9831764e+001   3.3216584e+000   7.6199739e-001   8.5555292e+002   0.0000000e+000   5.8587301e-005   7.8227234e+002   7.9762393e+002   7.4750894e+002   5.0000000e+002   5.0000000e+002   5.0000000e+002   4.2560906e+006   1.0281019e+003   6.6090815e+003   2.2763775e-002   5.7813607e+000  -8.2304829e+003  -4.0901082e-003  -5.3910174e+004  -1.2938366e-002  -1.0381450e-004  -3.0916804e-002  -1.8190661e-004   2.3447217e+003   1.2583401e-005  -8.3355213e-006   1.2729900e-003  -1.1668281e-005   7.2626257e+001
 -1.9750189e+001   3.2682996e+000   7.5354811e-001   8.4347335e+002   0.0000000e+000   5.8123896e-005   7.8282552e+002   7.9843099e+002   7.4747549e+002   5.0000000e+002   5.0000000e+002   5.0000000e+002   4.2741081e+006   1.0270024e+003   6.6152651e+003   2.2763775e-002   5.8712937e+000  -8.2509951e+003   1.3136818e-001  -5.4152131e+004  -1.2263859e-002  -7.3574057e-005  -3.2553901e-002   4.6227358e-003   2.3546370e+003   1.0904956e-005  -4.8958042e-006   1.3561934e-003  -8.1230891e-006   7.2447765e+001
 -1.9684928e+001   3.2274390e+000   7.4686625e-001   8.3175405e+002   0.0000000e+000   5.7893693e-005   7.8328955e+002   7.9896850e+002   7.4756766e+002   5.0000000e+002   5.0000000e+002   5.0000000e+002   4.2886135e+006   1.0261280e+003   6.6206634e+003   2.2763775e-002   5.9432949e+000  -8.2717128e+003   1.1737643e-001  -5.4338226e+004  -1.2566205e-002  -1.2765479e-006  -3.2249306e-002   3.7729331e-003   2.3622417e+003   1.2437749e-005  -3.3019252e-006   1.3543296e-003  -3.4582903e-006   7.2303121e+001
 -1.9538093e+001   3.1751172e+000   7.3275114e-001   8.0796198e+002   0.0000000e+000   5.7360882e-005   7.8441636e+002   8.0012043e+002   7.4777158e+002   5.0000000e+002   5.0000000e+002   5.0000000e+002   4.3228760e+006   1.0247732e+003   6.6384822e+003   2.2763775e-002   6.1055933e+000  -8.3466802e+003   4.0398392e-004  -5.4763975e+004  -1.2788855e-002  -4.4605369e-005  -3.1671296e-002   1.9675380e-004   2.3801288e+003   1.5872020e-005  -3.6066676e-006   1.3446077e-003  -6.1267753e-006   7.2019708e+001
 -1.9456517e+001   3.1731505e+000   7.2524810e-001   7.9589027e+002   0.0000000e+000   5.7044550e-005   7.8505131e+002   8.0073730e+002   7.4784259e+002   5.0000000e+002   5.0000000e+002   5.0000000e+002   4.3420501e+006   1.0241682e+003   6.6494708e+003   2.2763775e-002   6.1959637e+000  -8.3931614e+003  -2.1363410e-002  -5.5000570e+004  -1.2688827e-002  -5.0696714e-005  -3.1582168e-002  -4.9745608e-004   2.3901623e+003   1.6037030e-005  -3.7381136e-006   1.3370676e-003  -5.8058075e-006   7.1874307e+001
 -1.9354548e+001   3.1878637e+000   7.1623487e-001   7.8144013e+002   0.0000000e+000   5.6663174e-005   7.8584165e+002   8.0148243e+002   7.4843216e+002   5.0000000e+002   5.0000000e+002   5.0000000e+002   4.3657034e+006   1.0235107e+003   6.6637979e+003   2.2763775e-002   6.3091414e+000  -8.4469802e+003  -1.4173675e-002  -5.5295044e+004  -1.2695236e-002  -7.8657064e-005  -3.1323292e-002  -3.6775668e-004   2.4025661e+003   1.4923717e-005  -4.1733271e-006   1.3240519e-003  -6.2416297e-006   7.1701704e+001
 -1.9282851e+001   3.2162045e+000   7.1012731e-001   7.6981911e+002   0.0000000e+000   5.6526719e-005   7.8639794e+002   8.0197123e+002   7.4849135e+002   5.0000000e+002   5.0000000e+002   5.0000000e+002   4.3832194e+006   1.0231761e+003   6.6746794e+003   2.2763775e-002   6.3888493e+000  -8.4866879e+003  -9.5077073e-003  -5.5515104e+004  -1.2357809e-002  -9.5120302e-005  -3.1227984e-002  -1.8781408e-004   2.4118721e+003   1.4151515e-005  -4.3812304e-006   1.3056962e-003  -6.8601425e-006   7.1591674e+001
 -1.9170824e+001   3.2466900e+000   7.0093469e-001   7.5527194e+002   0.0000000e+000   5.6132634e-005   7.8723566e+002   8.0267713e+002   7.4860600e+002   5.0000000e+002   5.0000000e+002   5.0000000e+002   4.4093226e+006   1.0226642e+003   6.6910954e+003   2.2763775e-002   6.5136513e+000  -8.5365246e+003   8.3501547e-003  -5.5845742e+004  -1.2418663e-002  -4.8053663e-005  -3.0892292e-002   2.9618607e-004   2.4256306e+003   1.5668960e-005  -3.5609884e-006   1.2895196e-003  -5.0023355e-006   7.1425413e+001
 -1.9093028e+001   3.2582046e+000   6.9457487e-001   7.4523782e+002   0.0000000e+000   5.5859843e-005   7.8780146e+002   8.0312132e+002   7.4866140e+002   5.0000000e+002   5.0000000e+002   5.0000000e+002   4.4274242e+006   1.0222699e+003   6.7018354e+003   2.2763775e-002   6.6005002e+000  -8.5676701e+003   8.9910207e-003  -5.6076891e+004  -1.2479137e-002  -3.0638245e-005  -3.0659690e-002   3.0431504e-004   2.4351834e+003   1.7189632e-005  -3.2152410e-006   1.2804098e-003  -4.1429397e-006   7.1309362e+001
 -1.8952994e+001   3.2641288e+000   6.8373792e-001   7.2777542e+002   0.0000000e+000   5.5426714e-005   7.8878664e+002   8.0602744e+002   7.4876787e+002   5.0000000e+002   5.0000000e+002   5.0000000e+002   4.4601053e+006   1.0217844e+003   6.7219040e+003   2.2763775e-002   6.7571769e+000  -8.6243552e+003   2.0941275e-003  -5.6494283e+004  -1.2542535e-002  -1.3382157e-005  -3.0246012e-002   7.9259640e-005   2.4524480e+003   1.7550462e-005  -2.8616312e-006   1.2650202e-003  -3.4224298e-006   7.1124743e+001
 -1.8855749e+001   3.2644144e+000   6.7649691e-001   7.1663375e+002   0.0000000e+000   5.5103095e-005   7.8944886e+002   8.0694864e+002   7.5014922e+002   5.0000000e+002   5.0000000e+002   5.0000000e+002   4.4824683e+006   1.0215328e+003   6.7358010e+003   2.2763775e-002   6.8662529e+000  -8.6666720e+003  -2.9850823e-005  -5.6777986e+004  -1.2421712e-002   1.9371360e-006  -3.0683845e-002   3.5981055e-005   2.4643350e+003   1.6049346e-005  -2.4747654e-006   1.3003695e-003  -2.3788805e-006   7.1007624e+001
 -1.8734192e+001   3.2642436e+000   6.6817954e-001   7.0396547e+002   0.0000000e+000   5.4725887e-005   7.9024827e+002   8.0804756e+002   7.5073727e+002   5.0000000e+002   5.0000000e+002   5.0000000e+002   4.5106212e+006   1.0215965e+003   6.7548896e+003   2.2763775e-002   7.0029192e+000  -8.7222077e+003   1.0539908e-003  -5.7133954e+004  -1.2454881e-002   3.8188869e-006  -3.0272640e-002   4.2937262e-006   2.4791308e+003   1.4803075e-005  -2.4176365e-006   1.2863834e-003  -1.3539652e-006   7.0898492e+001
 -1.8585949e+001   3.2181541e+000   6.6453323e-001   6.9818395e+002   0.0000000e+000   5.4599887e-005   7.9207541e+002   8.0934945e+002   7.5137890e+002   5.0000000e+002   5.0000000e+002   5.0000000e+002   4.5452929e+006   1.0252489e+003   6.8244259e+003   2.2763775e-002   7.1700760e+000  -8.7902180e+003   1.6112114e-003  -5.7572576e+004  -1.3072349e-002   3.7017156e-005  -2.9863597e-002   8.9393430e-006   2.4973349e+003   1.8615262e-005  -1.8760583e-006   1.2719799e-003   2.5351568e-007   7.0941022e+001
 -1.8351945e+001   3.2073260e+000   6.4880984e-001   6.7336341e+002   0.0000000e+000   5.3961984e-005   7.9393735e+002   8.1135760e+002   7.5323097e+002   5.0000000e+002   5.0000000e+002   5.0000000e+002   4.6014451e+006   1.0253273e+003   6.8690630e+003   2.2763775e-002   7.4372430e+000  -8.8986005e+003   1.0627925e-004  -5.8283727e+004  -1.2832193e-002   1.9430898e-005  -2.9150932e-002   1.8699120e-004   2.5268528e+003   1.5986583e-005  -2.1557040e-006   1.2375395e-003  -9.7828565e-008   7.0683477e+001
 -1.8233502e+001   3.1928045e+000   6.4116312e-001   6.6108725e+002   0.0000000e+000   5.3674788e-005   7.9490552e+002   8.1234973e+002   7.5365301e+002   5.0000000e+002   5.0000000e+002   5.0000000e+002   4.6312053e+006   1.0255405e+003   6.8934688e+003   2.2763775e-002   7.5731461e+000  -8.9553980e+003   3.2737261e-003  -5.8660996e+004  -1.2633995e-002  -1.4317490e-006  -2.8848975e-002  -3.2815396e-005   2.5425255e+003   1.3612883e-005  -2.3972444e-006   1.2219428e-003  -5.1859042e-007   7.0564781e+001
 -1.8085724e+001   3.1831310e+000   6.3158477e-001   6.4791881e+002   0.0000000e+000   5.3162469e-005   7.9610722e+002   8.1355173e+002   7.5394909e+002   5.0000000e+002   5.0000000e+002   5.0000000e+002   4.6661600e+006   1.0255201e+003   6.9217080e+003   2.2763775e-002   7.7433635e+000  -9.0241426e+003   8.8100949e-004  -5.9103318e+004  -1.2745994e-002  -2.4971900e-005  -2.7903507e-002   1.2375109e-004   2.5610177e+003   1.3063643e-005  -2.7631904e-006   1.1808216e-003  -1.9558241e-006   7.0395770e+001
 -1.7967503e+001   3.1564865e+000   6.2427788e-001   6.3618516e+002   0.0000000e+000   5.2894077e-005   7.9707683e+002   8.1447118e+002   7.5426521e+002   5.0000000e+002   5.0000000e+002   5.0000000e+002   4.6961240e+006   1.0257457e+003   6.9462935e+003   2.2763775e-002   7.8800254e+000  -9.0785422e+003  -7.3629828e-004  -5.9485650e+004  -1.2620949e-002  -5.9187425e-005  -2.7693306e-002  -5.0685554e-005   2.5768964e+003   1.5342883e-005  -3.1229978e-006   1.1699962e-003  -3.1468890e-006   7.0279426e+001
 -1.7819970e+001   3.1404928e+000   6.1529390e-001   6.2303012e+002   0.0000000e+000   5.2475226e-005   7.9824214e+002   8.1555120e+002   7.5438899e+002   5.0000000e+002   5.0000000e+002   5.0000000e+002   4.7319257e+006   1.0259532e+003   6.9754132e+003   2.2763775e-002   8.0512456e+000  -9.1491546e+003  -6.2098993e-005  -5.9938133e+004  -1.2801185e-002  -7.0148213e-005  -2.7253972e-002   1.1843578e-004   2.5957359e+003   1.7457288e-005  -3.3011652e-006   1.1567247e-003  -3.7685847e-006   7.0134855e+001
 -1.7701944e+001   3.1297289e+000   6.0846180e-001   6.1212353e+002   0.0000000e+000   5.2228567e-005   7.9919331e+002   8.1634868e+002   7.5463830e+002   5.0000000e+002   5.0000000e+002   5.0000000e+002   4.7620185e+006   1.0263660e+003   7.0008224e+003   2.2763775e-002   8.1887557e+000  -9.2088035e+003   2.0693205e-003  -6.0318397e+004  -1.2687255e-002  -6.4342148e-005  -2.7031742e-002   2.7567951e-005   2.6115976e+003   1.6423111e-005  -3.1299845e-006   1.1439725e-003  -3.4267170e-006   7.0037872e+001
 -1.7559019e+001   3.1259942e+000   6.0069958e-001   6.0073463e+002   0.0000000e+000   5.1872789e-005   8.0031218e+002   8.1722079e+002   7.5499110e+002   5.0000000e+002   5.0000000e+002   5.0000000e+002   4.7968034e+006   1.0270466e+003   7.0320277e+003   2.2763775e-002   8.3559316e+000  -9.2782081e+003   1.1041066e-003  -6.0757580e+004  -1.2792213e-002  -5.6860410e-005  -2.6652917e-002   1.2520919e-004   2.6299074e+003   1.5779359e-005  -3.0754827e-006   1.1312625e-003  -2.1980486e-006   6.9940936e+001
 -1.7444679e+001   3.1235534e+000   5.9451460e-001   5.9098981e+002   0.0000000e+000   5.1645501e-005   8.0120047e+002   8.1785515e+002   7.5515703e+002   5.0000000e+002   5.0000000e+002   5.0000000e+002   4.8264106e+006   1.0276204e+003   7.0570100e+003   2.2763775e-002   8.4902233e+000  -9.3352645e+003   1.9932592e-003  -6.1132804e+004  -1.2784433e-002  -8.3250103e-005  -2.6470894e-002  -3.8629652e-005   2.6455288e+003   1.8010066e-005  -3.1290226e-006   1.1217407e-003  -3.7555062e-006   6.9867301e+001
 -1.7340096e+001   3.1232816e+000   5.8906503e-001   5.8277331e+002   0.0000000e+000   5.1419260e-005   8.0198641e+002   8.1833868e+002   7.5534675e+002   5.0000000e+002   5.0000000e+002   5.0000000e+002   4.8529604e+006   1.0282033e+003   7.0797050e+003   2.2763775e-002   8.6134638e+000  -9.3862483e+003   5.4277629e-004  -6.1469306e+004  -1.2893829e-002  -1.0126357e-004  -2.6254586e-002   6.7226218e-005   2.6595292e+003   1.9241872e-005  -3.2794992e-006   1.1157291e-003  -4.0857152e-006   6.9808332e+001
 -1.7246862e+001   3.1227153e+000   5.8437021e-001   5.7569593e+002   0.0000000e+000   5.1226329e-005   8.0267528e+002   8.2275538e+002   7.5550810e+002   5.0000000e+002   5.0000000e+002   5.0000000e+002   4.8767119e+006   1.0287957e+003   7.1001747e+003   2.2763775e-002   8.7236602e+000  -9.4317955e+003   1.6187081e-003  -6.1770281e+004  -1.3134886e-002  -1.1733852e-004  -2.5932674e-002   1.1078125e-004   2.6720626e+003   1.9191909e-005  -3.5541074e-006   1.1100950e-003  -4.4699997e-006   6.9763575e+001
 -1.7155794e+001   3.1227393e+000   5.7995148e-001   5.6921687e+002   0.0000000e+000   5.1031549e-005   8.0334809e+002   8.2356274e+002   7.5732775e+002   5.0000000e+002   5.0000000e+002   5.0000000e+002   4.8998388e+006   1.0294366e+003   7.1206104e+003   2.2763775e-002   8.8316021e+000  -9.4764874e+003   2.0529830e-003  -6.2063132e+004  -1.3035228e-002  -8.4690974e-005  -2.6257245e-002   1.2706380e-004   2.6843627e+003   1.7819622e-005  -2.8860073e-006   1.1347207e-003  -3.6945604e-006   6.9725304e+001
 -1.7062863e+001   3.1235694e+000   5.7563630e-001   5.6294891e+002   0.0000000e+000   5.0836568e-005   8.0399068e+002   8.2437540e+002   7.5751488e+002   5.0000000e+002   5.0000000e+002   5.0000000e+002   4.9233442e+006   1.0302144e+003   7.1411381e+003   2.2763775e-002   8.9420714e+000  -9.5224457e+003   2.1568827e-003  -6.2360590e+004  -1.3159697e-002  -7.7251585e-005  -2.5985553e-002   7.2092979e-005   2.6967349e+003   1.6353589e-005  -2.7079043e-006   1.1279657e-003  -3.7756821e-006   6.9703270e+001
 -1.6900617e+001   3.0046089e+000   5.7446411e-001   5.6206602e+002   0.0000000e+000   5.0777002e-005   8.0656596e+002   8.2575216e+002   7.5849179e+002   5.0000000e+002   5.0000000e+002   5.0000000e+002   4.9644191e+006   1.0353151e+003   7.2408829e+003   2.2763775e-002   9.1357135e+000  -9.6031974e+003   7.3572214e-004  -6.2880392e+004  -1.3841132e-002  -2.6815357e-005  -2.5623079e-002   1.3752206e-004   2.7183520e+003   1.7434576e-005  -2.2078649e-006   1.1200942e-003  -1.7198976e-006   6.9770726e+001
 -1.6796688e+001   3.0031641e+000   5.6946359e-001   5.5483307e+002   0.0000000e+000   5.0551858e-005   8.0745114e+002   8.2660549e+002   7.5874621e+002   5.0000000e+002   5.0000000e+002   5.0000000e+002   4.9905641e+006   1.0359154e+003   7.2663564e+003   2.2763775e-002   9.2614207e+000  -9.6551024e+003   2.9190812e-003  -6.3211093e+004  -1.3910861e-002  -3.5260710e-005  -2.5419853e-002   4.1706004e-005   2.7321095e+003   2.3461136e-005  -2.3471809e-006   1.1142149e-003  -1.4556314e-006   6.9700442e+001
 -1.6685624e+001   2.9995980e+000   5.6426182e-001   5.4730324e+002   0.0000000e+000   5.0317529e-005   8.0840518e+002   8.2754633e+002   7.5988843e+002   5.0000000e+002   5.0000000e+002   5.0000000e+002   5.0187930e+006   1.0366714e+003   7.2946797e+003   2.2763775e-002   9.3962697e+000  -9.7094121e+003   1.8862573e-003  -6.3568792e+004  -1.3856190e-002  -4.4593233e-005  -2.5260335e-002   2.3688284e-005   2.7469289e+003   2.2097777e-005  -2.4474899e-006   1.1058777e-003  -1.6294329e-006   6.9633208e+001
 -1.6567494e+001   2.9982071e+000   5.5881648e-001   5.3947342e+002   0.0000000e+000   5.0070276e-005   8.0941274e+002   8.2852656e+002   7.6054823e+002   5.0000000e+002   5.0000000e+002   5.0000000e+002   5.0485330e+006   1.0374594e+003   7.3245474e+003   2.2763775e-002   9.5402874e+000  -9.7657695e+003   1.4822097e-003  -6.3945923e+004  -1.3866850e-002  -3.8510656e-005  -2.5053550e-002   4.9025608e-005   2.7625275e+003   1.7031717e-005  -2.3662027e-006   1.0979165e-003  -1.3988148e-006   6.9561555e+001
 -1.6466095e+001   2.9841239e+000   5.5432467e-001   5.3293179e+002   0.0000000e+000   4.9879105e-005   8.1030395e+002   8.2937702e+002   7.6114946e+002   5.0000000e+002   5.0000000e+002   5.0000000e+002   5.0757165e+006   1.0382918e+003   7.3520141e+003   2.2763775e-002   9.6643856e+000  -9.8152638e+003   1.8565924e-003  -6.4291514e+004  -1.3609687e-002  -2.9569340e-005  -2.5016216e-002  -1.1419301e-004   2.7767864e+003   1.5050172e-005  -2.1850590e-006   1.0889106e-003  -5.5046406e-007   6.9509261e+001
 -1.6323501e+001   2.9572003e+000   5.4723532e-001   5.2326571e+002   0.0000000e+000   4.9528721e-005   8.1162262e+002   8.3055316e+002   7.6195930e+002   5.0000000e+002   5.0000000e+002   5.0000000e+002   5.1130608e+006   1.0387450e+003   7.3867594e+003   2.2763775e-002   9.8396104e+000  -9.8809811e+003  -3.7875833e-003  -6.4768436e+004  -1.3760638e-002  -1.0135424e-005  -2.4120189e-002   2.0497292e-004   2.7965712e+003   1.4338883e-005  -1.9055354e-006   1.0434840e-003  -4.6226814e-007   6.9371752e+001
 -1.6260126e+001   2.9496807e+000   5.4433924e-001   5.1895857e+002   0.0000000e+000   4.9414650e-005   8.1215341e+002   8.3106794e+002   7.6231165e+002   5.0000000e+002   5.0000000e+002   5.0000000e+002   5.1295505e+006   1.0391335e+003   7.4022998e+003   2.2763775e-002   9.9177465e+000  -9.9117859e+003   2.7308483e-004  -6.4977636e+004  -1.3914708e-002  -2.8027049e-005  -2.3861318e-002   2.5101034e-004   2.8052688e+003   1.4892374e-005  -2.2059308e-006   1.0380364e-003  -7.6949871e-007   6.9332485e+001
 -1.6180908e+001   2.9405412e+000   5.4108260e-001   5.1452377e+002   0.0000000e+000   4.9250877e-005   8.1288043e+002   8.3169410e+002   7.6276152e+002   5.0000000e+002   5.0000000e+002   5.0000000e+002   5.1499813e+006   1.0398571e+003   7.4250935e+003   2.2763775e-002   1.0015656e+001  -9.9532460e+003   3.2339814e-003  -6.5234970e+004  -1.4081255e-002  -4.4799252e-005  -2.3540702e-002   1.5858890e-004   2.8160256e+003   1.6449557e-005  -2.5308552e-006   1.0306472e-003  -9.9715798e-007   6.9293599e+001
 -1.6081885e+001   2.9348974e+000   5.3670621e-001   5.0863209e+002   0.0000000e+000   4.9027253e-005   8.1373580e+002   8.3246179e+002   7.6225810e+002   5.0000000e+002   5.0000000e+002   5.0000000e+002   5.1755665e+006   1.0404948e+003   7.4503858e+003   2.2763775e-002   1.0138478e+001  -1.0007576e+004   2.4389503e-003  -6.5556618e+004  -1.4308455e-002  -7.0936169e-005  -2.3276258e-002   6.3297231e-005   2.8295022e+003   1.8435448e-005  -2.9657374e-006   1.0271864e-003  -1.6944433e-006   6.9230313e+001
 -1.5903643e+001   2.9388537e+000   5.2931484e-001   4.9824806e+002   0.0000000e+000   4.8688503e-005   8.1526706e+002   8.3379038e+002   7.6275511e+002   5.0000000e+002   5.0000000e+002   5.0000000e+002   5.2230071e+006   1.0419810e+003   7.4980477e+003   2.2763775e-002   1.0360618e+001  -1.0105570e+004  -5.3527926e-005  -6.6155104e+004  -1.3954514e-002  -6.7178798e-005  -2.3215423e-002  -1.3236207e-005   2.8544947e+003   1.8356763e-005  -2.7288072e-006   1.0111929e-003  -1.6961566e-006   6.9146430e+001
 -1.5824425e+001   2.9458945e+000   5.2617176e-001   4.9361350e+002   0.0000000e+000   4.8563868e-005   8.1593501e+002   8.3435737e+002   7.6296661e+002   5.0000000e+002   5.0000000e+002   5.0000000e+002   5.2435762e+006   1.0427271e+003   7.5195564e+003   2.2763775e-002   1.0459799e+001  -1.0145701e+004   3.0709899e-003  -6.6415265e+004  -1.4067562e-002  -6.2851315e-005  -2.2996340e-002   1.7553170e-004   2.8653065e+003   1.7489182e-005  -2.6070079e-006   1.0048657e-003  -2.0331577e-006   6.9118102e+001
 -1.5725401e+001   2.9529247e+000   5.2263759e-001   4.8886379e+002   0.0000000e+000   4.8383933e-005   8.1677972e+002   8.3504089e+002   7.6327949e+002   5.0000000e+002   5.0000000e+002   5.0000000e+002   5.2688545e+006   1.0438689e+003   7.5483466e+003   2.2763775e-002   1.0584177e+001  -1.0193002e+004   4.3339036e-003  -6.6735699e+004  -1.4251455e-002  -9.6196213e-005  -2.2705395e-002   1.8774160e-004   2.8785741e+003   1.7170256e-005  -3.1274923e-006   9.9795318e-004  -2.9289935e-006   6.9098018e+001
 -1.5601623e+001   2.9569908e+000   5.1789083e-001   4.8253763e+002   0.0000000e+000   4.8139951e-005   8.1779786e+002   8.3586249e+002   7.6363604e+002   5.0000000e+002   5.0000000e+002   5.0000000e+002   5.3006215e+006   1.0450003e+003   7.5812316e+003   2.2763775e-002   1.0740338e+001  -1.0252099e+004   2.1176121e-003  -6.7139061e+004  -1.4347275e-002  -1.0985482e-004  -2.2510516e-002   4.0028496e-005   2.8952699e+003   1.9494878e-005  -3.2195185e-006   9.9178099e-004  -3.3231748e-006   6.9054497e+001
 -1.5446899e+001   2.9551461e+000   5.1206421e-001   4.7481280e+002   0.0000000e+000   4.7837478e-005   8.1904606e+002   8.3681401e+002   7.6404550e+002   5.0000000e+002   5.0000000e+002   5.0000000e+002   5.3409457e+006   1.0464529e+003   7.6221326e+003   2.2763775e-002   1.0936535e+001  -1.0328139e+004   5.0881310e-004  -6.7650746e+004  -1.4203063e-002  -9.7154175e-005  -2.2414783e-002  -4.4170857e-005   2.9164830e+003   2.1384786e-005  -2.9552068e-006   9.8269038e-004  -2.8886381e-006   6.9006224e+001
 -1.5323120e+001   2.9557839e+000   5.0772606e-001   4.6860466e+002   0.0000000e+000   4.7655430e-005   8.2004100e+002   8.4149931e+002   7.6432498e+002   5.0000000e+002   5.0000000e+002   5.0000000e+002   5.3742652e+006   1.0478656e+003   7.6566449e+003   2.2763775e-002   1.1094242e+001  -1.0392463e+004   3.7689059e-004  -6.8073185e+004  -1.3873130e-002  -6.7837653e-005  -2.2895980e-002  -4.0158500e-005   2.9341891e+003   2.0710772e-005  -2.3051105e-006   1.0057289e-003  -1.1723739e-006   6.8988483e+001
 -1.5168396e+001   2.9583156e+000   5.0267807e-001   4.6203957e+002   0.0000000e+000   4.7385800e-005   8.2123805e+002   8.4283584e+002   7.6671651e+002   5.0000000e+002   5.0000000e+002   5.0000000e+002   5.4136388e+006   1.0497881e+003   7.6997485e+003   2.2763775e-002   1.1292385e+001  -1.0468116e+004   3.4698039e-003  -6.8571578e+004  -1.4247347e-002  -3.8570633e-005  -2.2525307e-002   1.7563354e-004   2.9548120e+003   1.8073240e-005  -1.7444753e-006   1.0012263e-003  -3.6219002e-007   6.8985999e+001
 -1.5053258e+001   2.8531055e+000   5.0465068e-001   4.6505642e+002   0.0000000e+000   4.7508197e-005   8.2333111e+002   8.4381944e+002   7.6834863e+002   5.0000000e+002   5.0000000e+002   5.0000000e+002   5.4463268e+006   1.0553772e+003   7.7953507e+003   2.2763775e-002   1.1440559e+001  -1.0532877e+004  -1.0873127e-003  -6.8985747e+004  -1.4472135e-002   2.6061589e-006  -2.2480862e-002  -1.4790886e-004   2.9720718e+003   1.8233609e-005  -1.3209544e-006   9.8962903e-004   1.2199555e-006   6.9150374e+001
 -1.4909336e+001   2.8489936e+000   4.9930759e-001   4.5795269e+002   0.0000000e+000   4.7235224e-005   8.2455195e+002   8.4500373e+002   7.6892214e+002   5.0000000e+002   5.0000000e+002   5.0000000e+002   5.4836802e+006   1.0565580e+003   7.8340180e+003   2.2763775e-002   1.1628193e+001  -1.0606423e+004   2.9979924e-003  -6.9458089e+004  -1.4848006e-002   4.4898748e-005  -2.2065066e-002   1.8641882e-004   2.9916825e+003   2.3070195e-005  -7.2801139e-007   9.8353500e-004   2.5150651e-006   6.9084251e+001
 -1.4749453e+001   2.8392269e+000   4.9401192e-001   4.5082248e+002   0.0000000e+000   4.6976760e-005   8.2594703e+002   8.4632013e+002   7.7058151e+002   5.0000000e+002   5.0000000e+002   5.0000000e+002   5.5274981e+006   1.0584586e+003   7.8825001e+003   2.2763775e-002   1.1837797e+001  -1.0690373e+004   1.3611648e-003  -7.0012922e+004  -1.4871813e-002   7.0391944e-005  -2.1826421e-002  -8.4380709e-005   3.0146794e+003   2.5004960e-005  -1.9099669e-007   9.7434495e-004   3.6395951e-006   6.9052472e+001
 -1.4621546e+001   2.8359596e+000   4.8971617e-001   4.4482845e+002   0.0000000e+000   4.6790125e-005   8.2703756e+002   8.4735644e+002   7.7129570e+002   5.0000000e+002   5.0000000e+002   5.0000000e+002   5.5632251e+006   1.0599144e+003   7.9201724e+003   2.2763775e-002   1.2006392e+001  -1.0760298e+004  -4.7412289e-004  -7.0465696e+004  -1.4758318e-002   4.5591685e-005  -2.1590664e-002  -6.1207872e-005   3.0334970e+003   1.9200262e-005  -5.9060981e-007   9.6155941e-004   2.9074428e-006   6.9025495e+001
 -1.4519221e+001   2.8274018e+000   4.8622704e-001   4.3999048e+002   0.0000000e+000   4.6636532e-005   8.2788991e+002   8.4816949e+002   7.7185976e+002   5.0000000e+002   5.0000000e+002   5.0000000e+002   5.5916197e+006   1.0609832e+003   7.9491552e+003   2.2763775e-002   1.2141818e+001  -1.0815845e+004   5.7770532e-004  -7.0825278e+004  -1.4626137e-002   2.5945265e-005  -2.1472698e-002   7.3971708e-005   3.0484365e+003   1.7204910e-005  -8.9535414e-007   9.5301439e-004   2.5802644e-006   6.8998949e+001
 -1.4391314e+001   2.8202781e+000   4.8163977e-001   4.3462230e+002   0.0000000e+000   4.6348919e-005   8.2905907e+002   8.5045355e+002   7.7251965e+002   5.0000000e+002   5.0000000e+002   5.0000000e+002   5.6256027e+006   1.0619209e+003   7.9848816e+003   2.2763775e-002   1.2311804e+001  -1.0880309e+004   5.4584206e-003  -7.1255504e+004  -1.4885197e-002   4.7843475e-006  -2.0735326e-002   3.2511131e-004   3.0663291e+003   1.5565781e-005  -1.2299927e-006   9.1938664e-004   1.4781021e-006   6.8922328e+001
 -1.4288989e+001   2.8049535e+000   4.7821830e-001   4.2985634e+002   0.0000000e+000   4.6201971e-005   8.2990187e+002   8.5133872e+002   7.7305873e+002   5.0000000e+002   5.0000000e+002   5.0000000e+002   5.6538385e+006   1.0629228e+003   8.0132010e+003   2.2763775e-002   1.2448307e+001  -1.0931766e+004  -1.5575781e-003  -7.1616128e+004  -1.4853713e-002  -1.7413422e-005  -2.0554483e-002  -1.4988942e-005   3.0812927e+003   1.5999402e-005  -1.6708221e-006   9.1006901e-004  -1.0081884e-007   6.8892080e+001
 -1.4161083e+001   2.7923737e+000   4.7414803e-001   4.2468177e+002   0.0000000e+000   4.5980575e-005   8.3098356e+002   8.5241049e+002   7.7370102e+002   5.0000000e+002   5.0000000e+002   5.0000000e+002   5.6879210e+006   1.0642766e+003   8.0502038e+003   2.2763775e-002   1.2619634e+001  -1.0997042e+004   1.0052147e-003  -7.2047395e+004  -1.4972831e-002  -2.4347778e-005  -2.0261696e-002   1.5284617e-004   3.0991612e+003   1.8216745e-005  -1.9142892e-006   9.0017044e-004  -5.8773908e-007   6.8858162e+001
 -1.4058757e+001   2.7834919e+000   4.7086579e-001   4.2015002e+002   0.0000000e+000   4.5842590e-005   8.3184110e+002   8.5323094e+002   7.7302811e+002   5.0000000e+002   5.0000000e+002   5.0000000e+002   5.7164782e+006   1.0653173e+003   8.0794144e+003   2.2763775e-002   1.2757259e+001  -1.1053956e+004   1.6207165e-004  -7.2408355e+004  -1.4955241e-002  -4.1319806e-005  -2.0067952e-002  -9.3121013e-005   3.1141832e+003   2.0244106e-005  -1.8896114e-006   8.9047602e-004  -1.4110030e-006   6.8828020e+001
 -1.3930851e+001   2.7791105e+000   4.6685104e-001   4.1510875e+002   0.0000000e+000   4.5620912e-005   8.3287571e+002   8.5425191e+002   7.7345136e+002   5.0000000e+002   5.0000000e+002   5.0000000e+002   5.7507108e+006   1.0666280e+003   8.1149536e+003   2.2763775e-002   1.2930000e+001  -1.1120935e+004   2.4051729e-003  -7.2840824e+004  -1.5070367e-002  -5.5718562e-005  -1.9860768e-002   1.7025287e-004   3.1321249e+003   2.1035592e-005  -1.9818929e-006   8.8339778e-004  -1.7673532e-006   6.8797187e+001
 -1.3828526e+001   2.7760091e+000   4.6369356e-001   4.1073934e+002   0.0000000e+000   4.5487762e-005   8.3371538e+002   8.5503065e+002   7.7368255e+002   5.0000000e+002   5.0000000e+002   5.0000000e+002   5.7793511e+006   1.0677450e+003   8.1442922e+003   2.2763775e-002   1.3068730e+001  -1.1177392e+004   9.0149649e-004  -7.3203277e+004  -1.5028366e-002  -5.0471352e-005  -1.9630130e-002  -8.1500754e-005   3.1472054e+003   2.0098404e-005  -1.9904867e-006   8.7170204e-004  -1.5769084e-006   6.8775913e+001
 -1.3700619e+001   2.7739268e+000   4.6018590e-001   4.0634031e+002   0.0000000e+000   4.5293675e-005   8.3476845e+002   8.5601867e+002   7.7407223e+002   5.0000000e+002   5.0000000e+002   5.0000000e+002   5.8136418e+006   1.0694504e+003   8.1835006e+003   2.2763775e-002   1.3242854e+001  -1.1243125e+004   2.7565638e-003  -7.3637496e+004  -1.5173229e-002  -7.5637944e-005  -1.9315562e-002   1.7772690e-004   3.1652076e+003   1.8821648e-005  -1.7697201e-006   8.6203948e-004  -2.4358523e-006   6.8773624e+001
 -1.3598294e+001   2.7720951e+000   4.5724087e-001   4.0226099e+002   0.0000000e+000   4.5170999e-005   8.3557769e+002   8.5676367e+002   7.7429316e+002   5.0000000e+002   5.0000000e+002   5.0000000e+002   5.8423291e+006   1.0706986e+003   8.2131737e+003   2.2763775e-002   1.3382749e+001  -1.1298883e+004   9.5527411e-004  -7.4001090e+004  -1.5136038e-002  -8.7929988e-005  -1.9094755e-002  -8.8894917e-005   3.1803273e+003   1.9630768e-005  -2.1960877e-006   8.5199390e-004  -2.6956150e-006   6.8767005e+001
 -1.3470387e+001   2.7685689e+000   4.5380619e-001   3.9801725e+002   0.0000000e+000   4.4978323e-005   8.3660712e+002   8.5770486e+002   7.7467614e+002   5.0000000e+002   5.0000000e+002   5.0000000e+002   5.8766307e+006   1.0723563e+003   8.2515663e+003   2.2763775e-002   1.3558336e+001  -1.1364300e+004   2.9814236e-003  -7.4435596e+004  -1.5376914e-002  -1.2954402e-004  -1.8846020e-002   1.9329125e-004   3.1983404e+003   2.2199707e-005  -2.8500470e-006   8.4778892e-004  -3.5617154e-006   6.8764151e+001
 -1.3368062e+001   2.7670694e+000   4.5094916e-001   3.9413333e+002   0.0000000e+000   4.4854278e-005   8.3739951e+002   8.5841126e+002   7.7489390e+002   5.0000000e+002   5.0000000e+002   5.0000000e+002   5.9054264e+006   1.0736058e+003   8.2809430e+003   2.2763775e-002   1.3699393e+001  -1.1420564e+004   9.2623847e-004  -7.4800559e+004  -1.5361115e-002  -1.2412863e-004  -1.8689094e-002  -8.8086118e-005   3.2135310e+003   2.3284800e-005  -2.8450358e-006   8.4037061e-004  -3.1130320e-006   6.8759765e+001
 -1.3240156e+001   2.7668537e+000   4.4746298e-001   3.8985306e+002   0.0000000e+000   4.4656580e-005   8.3834865e+002   8.6111523e+002   7.7527231e+002   5.0000000e+002   5.0000000e+002   5.0000000e+002   5.9398265e+006   1.0751350e+003   8.3164321e+003   2.2763775e-002   1.3876425e+001  -1.1486658e+004   2.9373393e-003  -7.5236056e+004  -1.5688068e-002  -7.7917689e-005  -1.8398696e-002   1.8857564e-004   3.2316033e+003   2.3466016e-005  -2.0240561e-006   8.3715342e-004  -1.8844164e-006   6.8757219e+001
 -1.3137830e+001   2.7669922e+000   4.4504469e-001   3.8660031e+002   0.0000000e+000   4.4550757e-005   8.3912609e+002   8.6193968e+002   7.7749382e+002   5.0000000e+002   5.0000000e+002   5.0000000e+002   5.9686753e+006   1.0767083e+003   8.3479945e+003   2.2763775e-002   1.4018584e+001  -1.1543341e+004   1.1099257e-003  -7.5601493e+004  -1.5438715e-002  -2.2683377e-005  -1.8717430e-002  -9.5271190e-005   3.2469481e+003   2.2191285e-005  -1.0265518e-006   8.5231752e-004   9.9569623e-007   6.8780611e+001
 -1.3009924e+001   2.7666993e+000   4.4187686e-001   3.8274684e+002   0.0000000e+000   4.4367687e-005   8.4004019e+002   8.6298298e+002   7.7786707e+002   5.0000000e+002   5.0000000e+002   5.0000000e+002   6.0026266e+006   1.0784587e+003   8.3842683e+003   2.2763775e-002   1.4197042e+001  -1.1608295e+004   3.9539358e-003  -7.6031256e+004  -1.5928966e-002  -6.0595613e-006  -1.8335946e-002   2.5717236e-004   3.2647214e+003   2.0147691e-005  -7.6912362e-007   8.5088868e-004   1.3304704e-006   6.8800728e+001
 -1.2852616e+001   2.6436189e+000   4.4343581e-001   3.8558534e+002   0.0000000e+000   4.4413462e-005   8.4252766e+002   8.6422674e+002   7.7987850e+002   5.0000000e+002   5.0000000e+002   5.0000000e+002   6.0446031e+006   1.0851543e+003   8.5038795e+003   2.2763775e-002   1.4417596e+001  -1.1688826e+004   3.3481755e-003  -7.6563178e+004  -1.6823277e-002   3.1921266e-006  -1.8057856e-002   6.9815819e-005   3.2867253e+003   2.0275322e-005  -6.5209890e-007   8.4819145e-004   1.6360823e-006   6.8987357e+001
 -1.2726770e+001   2.6370061e+000   4.3996810e-001   3.8096190e+002   0.0000000e+000   4.4256365e-005   8.4353950e+002   8.6519211e+002   7.8023625e+002   5.0000000e+002   5.0000000e+002   5.0000000e+002   6.0810279e+006   1.0865438e+003   8.5403329e+003   2.2763775e-002   1.4596485e+001  -1.1761751e+004  -2.9564858e-003  -7.7024767e+004  -1.6291530e-002   1.9059802e-005  -1.8157596e-002  -3.4055730e-004   3.3059501e+003   2.3046588e-005  -2.8739595e-007   8.3739759e-004   2.1261113e-006   6.8964963e+001
 -1.2626094e+001   2.6323670e+000   4.3750026e-001   3.7774959e+002   0.0000000e+000   4.4142222e-005   8.4434457e+002   8.6598381e+002   7.8053258e+002   5.0000000e+002   5.0000000e+002   5.0000000e+002   6.1095382e+006   1.0878795e+003   8.5712785e+003   2.2763775e-002   1.4740127e+001  -1.1817619e+004  -1.7256675e-003  -7.7385410e+004  -1.5999080e-002   5.1652188e-006  -1.8231597e-002  -6.6146232e-005   3.3209126e+003   2.9105402e-005  -5.9776775e-007   8.3084068e-004   1.9331965e-006   6.8965146e+001
 -1.2500248e+001   2.6280168e+000   4.3421790e-001   3.7366425e+002   0.0000000e+000   4.3961995e-005   8.4535119e+002   8.6693060e+002   7.8232667e+002   5.0000000e+002   5.0000000e+002   5.0000000e+002   6.1431016e+006   1.0893163e+003   8.6081998e+003   2.2763775e-002   1.4920419e+001  -1.1880589e+004   7.2791964e-003  -7.7810171e+004  -1.6545053e-002   5.2612851e-006  -1.7851726e-002   4.6156586e-004   3.3384572e+003   2.7215039e-005  -2.3946854e-007   8.3114312e-004   1.7906407e-006   6.8946826e+001
 -1.2342940e+001   2.6183681e+000   4.3011061e-001   3.6854927e+002   0.0000000e+000   4.3736700e-005   8.4656747e+002   8.6809185e+002   7.8311845e+002   5.0000000e+002   5.0000000e+002   5.0000000e+002   6.1848903e+006   1.0910320e+003   8.6527028e+003   2.2763775e-002   1.5146903e+001  -1.1959670e+004   5.4877139e-003  -7.8339908e+004  -1.6867544e-002  -1.5421287e-005  -1.7514509e-002   1.5935268e-004   3.3603317e+003   2.0886333e-005  -1.0695746e-006   8.2770040e-004   1.1445748e-006   6.8923173e+001
 -1.2217095e+001   2.6069822e+000   4.2706635e-001   3.6461086e+002   0.0000000e+000   4.3594314e-005   8.4756957e+002   8.6904391e+002   7.8379573e+002   5.0000000e+002   5.0000000e+002   5.0000000e+002   6.2212170e+006   1.0926287e+003   8.6909910e+003   2.2763775e-002   1.5328921e+001  -1.2030651e+004  -2.7494672e-003  -7.8800861e+004  -1.6127198e-002  -2.0053047e-005  -1.7693151e-002  -3.8518590e-004   3.3794578e+003   1.8653956e-005  -1.0826078e-006   8.1366031e-004   8.6007059e-007   6.8917687e+001
 -1.2116418e+001   2.5954463e+000   4.2412859e-001   3.6115986e+002   0.0000000e+000   4.3423714e-005   8.4845695e+002   8.7373026e+002   7.8431648e+002   5.0000000e+002   5.0000000e+002   5.0000000e+002   6.2497929e+006   1.0933328e+003   8.7189321e+003   2.2763775e-002   1.5475087e+001  -1.2086343e+004  -3.1617904e-003  -7.9162952e+004  -1.5734143e-002  -6.5330581e-006  -1.7257318e-002  -6.5635276e-005   3.3945723e+003   1.7499007e-005  -9.9498697e-007   7.7178855e-004   8.4695409e-007   6.8860409e+001
 -1.1990572e+001   2.5783855e+000   4.2075870e-001   3.5714279e+002   0.0000000e+000   4.3223667e-005   8.4939072e+002   8.7475927e+002   7.8488968e+002   5.0000000e+002   5.0000000e+002   5.0000000e+002   6.2833414e+006   1.0944637e+003   8.7516732e+003   2.2763775e-002   1.5658440e+001  -1.2146571e+004   3.3981102e-003  -7.9590199e+004  -1.5787246e-002  -1.5544112e-005  -1.7069785e-002   4.5372627e-004   3.4122341e+003   1.7568403e-005  -1.3182085e-006   7.6510616e-004   9.7047011e-007   6.8828684e+001
 -1.1833512e+001   2.5601678e+000   4.1704471e-001   3.5271567e+002   0.0000000e+000   4.3006821e-005   8.5063621e+002   8.7593686e+002   7.8560085e+002   5.0000000e+002   5.0000000e+002   5.0000000e+002   6.3254235e+006   1.0963237e+003   8.7983861e+003   2.2763775e-002   1.5888280e+001  -1.2227834e+004   4.7262924e-003  -8.0122234e+004  -1.5899711e-002  -1.2979082e-005  -1.6834145e-002   1.7661177e-004   3.4342781e+003   1.9925652e-005  -1.2600253e-006   7.5826613e-004   7.8640517e-007   6.8812747e+001
 -1.1707864e+001   2.5501631e+000   4.1408607e-001   3.4888866e+002   0.0000000e+000   4.2874340e-005   8.5161290e+002   8.7681291e+002   7.8528524e+002   5.0000000e+002   5.0000000e+002   5.0000000e+002   6.3619138e+006   1.0977936e+003   8.8352337e+003   2.2763775e-002   1.6073033e+001  -1.2301256e+004  -2.7685711e-003  -8.0583635e+004  -1.5694517e-002  -1.1937107e-005  -1.6868550e-002  -3.6385885e-004   3.4535019e+003   2.2353099e-005  -1.1960303e-006   7.5225921e-004   7.8040128e-007   6.8800676e+001
 -1.1607346e+001   2.5455358e+000   4.1171482e-001   3.4580304e+002   0.0000000e+000   4.2767642e-005   8.5237575e+002   8.7750352e+002   7.8553262e+002   5.0000000e+002   5.0000000e+002   5.0000000e+002   6.3905241e+006   1.0989477e+003   8.8640370e+003   2.2763775e-002   1.6221365e+001  -1.2358725e+004  -3.2663889e-003  -8.0945125e+004  -1.5575145e-002   1.9893880e-005  -1.6836821e-002  -4.9887076e-005   3.4685531e+003   2.3454237e-005  -5.8344006e-007   7.4551885e-004   1.8098759e-006   6.8792034e+001
 -1.1481698e+001   2.5421552e+000   4.0871513e-001   3.4225678e+002   0.0000000e+000   4.2590161e-005   8.5331603e+002   8.7838210e+002   7.8591978e+002   5.0000000e+002   5.0000000e+002   5.0000000e+002   6.4240327e+006   1.1002631e+003   8.8987057e+003   2.2763775e-002   1.6407456e+001  -1.2423281e+004   7.1187895e-003  -8.1368549e+004  -1.6240129e-002  -2.0313382e-005  -1.6366972e-002   4.4598078e-004   3.4861024e+003   2.2919042e-005  -1.2266630e-006   7.4514430e-004   1.2708335e-006   6.8773036e+001
 -1.1325368e+001   2.5381315e+000   4.0520593e-001   3.3812442e+002   0.0000000e+000   4.2381191e-005   8.5447010e+002   8.7947627e+002   7.8637274e+002   5.0000000e+002   5.0000000e+002   5.0000000e+002   6.4655832e+006   1.1020690e+003   8.9429003e+003   2.2763775e-002   1.6640019e+001  -1.2503263e+004   5.5907724e-003  -8.1894865e+004  -1.6540576e-002  -6.0068285e-005  -1.6027375e-002   1.6972777e-004   3.5079071e+003   2.1465434e-005  -1.7764254e-006   7.3972371e-004   2.2262314e-007   6.8764738e+001
 -1.1200304e+001   2.5344243e+000   4.0279110e-001   3.3494087e+002   0.0000000e+000   4.2279402e-005   8.5542300e+002   8.8023841e+002   7.8657320e+002   5.0000000e+002   5.0000000e+002   5.0000000e+002   6.5015434e+006   1.1039380e+003   8.9825589e+003   2.2763775e-002   1.6826894e+001  -1.2573707e+004  -2.9348935e-003  -8.2351123e+004  -1.6179399e-002  -4.5116508e-005  -1.6033429e-002  -3.7668989e-004   3.5268710e+003   2.1187158e-005  -1.3633259e-006   7.2942090e-004   5.7540909e-007   6.8786845e+001
 -1.1100252e+001   2.5318488e+000   4.0048417e-001   3.3199262e+002   0.0000000e+000   4.2171985e-005   8.5611117e+002   8.8086041e+002   7.8678141e+002   5.0000000e+002   5.0000000e+002   5.0000000e+002   6.5294277e+006   1.1049607e+003   9.0085782e+003   2.2763775e-002   1.6976971e+001  -1.2627571e+004  -1.6312498e-003  -8.2704408e+004  -1.6019339e-002  -4.1872671e-005  -1.6027188e-002   1.6211798e-005   3.5415278e+003   2.2592837e-005  -1.3394290e-006   7.2381503e-004   4.5329466e-007   6.8777688e+001
 -1.0975188e+001   2.5259157e+000   3.9792293e-001   3.2902239e+002   0.0000000e+000   4.2018369e-005   8.5701064e+002   8.8166870e+002   7.8711987e+002   5.0000000e+002   5.0000000e+002   5.0000000e+002   6.5628118e+006   1.1065073e+003   9.0443524e+003   2.2763775e-002   1.7165182e+001  -1.2690105e+004   5.9355153e-003  -8.3127133e+004  -1.6202097e-002  -5.1706021e-005  -1.5875254e-002   3.5131697e-004   3.5590124e+003   2.4968636e-005  -1.5158861e-006   7.2145301e-004   1.9745853e-007   6.8781911e+001
 -1.0818857e+001   2.5171189e+000   3.9452852e-001   3.2507718e+002   0.0000000e+000   4.1814185e-005   8.5805029e+002   8.8266845e+002   7.8755200e+002   5.0000000e+002   5.0000000e+002   5.0000000e+002   6.6041148e+006   1.1081724e+003   9.0847024e+003   2.2763775e-002   1.7401502e+001  -1.2768261e+004   5.5426084e-003  -8.3650656e+004  -1.6333247e-002  -5.9097167e-005  -1.5689870e-002   1.8819693e-004   3.5806878e+003   2.6300702e-005  -1.6987152e-006   7.1782376e-004  -5.4769870e-010   6.8777593e+001
 -1.0693793e+001   2.5116899e+000   3.9205465e-001   3.2194821e+002   0.0000000e+000   4.1698851e-005   8.5888383e+002   8.8336402e+002   7.8776631e+002   5.0000000e+002   5.0000000e+002   5.0000000e+002   6.6395074e+006   1.1097664e+003   9.1192472e+003   2.2763775e-002   1.7591308e+001  -1.2837465e+004  -1.1346282e-003  -8.4099469e+004  -1.6133090e-002  -5.3120798e-005  -1.5700245e-002  -2.7793700e-004   3.5993545e+003   2.6151359e-005  -1.6449949e-006   7.1234829e-004   2.7691040e-007   6.8793861e+001
 -1.0537462e+001   2.5047062e+000   3.8912033e-001   3.1860987e+002   0.0000000e+000   4.1515420e-005   8.5990410e+002   8.8429859e+002   7.8981977e+002   5.0000000e+002   5.0000000e+002   5.0000000e+002   6.6808574e+006   1.1117987e+003   9.1622166e+003   2.2763775e-002   1.7829563e+001  -1.2917310e+004   2.2488505e-003  -8.4622822e+004  -1.5996445e-002  -1.5790250e-005  -1.5980895e-002   1.9498965e-004   3.6211869e+003   2.4185864e-005  -1.0103269e-006   7.2778164e-004   1.8435326e-006   6.8820282e+001
 -1.0460386e+001   2.5004900e+000   3.8773237e-001   3.1654635e+002   0.0000000e+000   4.1490076e-005   8.6039894e+002   8.8480963e+002   7.8988927e+002   5.0000000e+002   5.0000000e+002   5.0000000e+002   6.7047805e+006   1.1129684e+003   9.1843851e+003   2.2763775e-002   1.7947442e+001  -1.2965243e+004  -4.4665168e-003  -8.4926602e+004  -1.5590107e-002   6.5906095e-007  -1.6069762e-002  -8.0904249e-004   3.6338406e+003   2.3070577e-005  -6.8116931e-007   7.2046703e-004   2.6177762e-006   6.8847971e+001
 -1.0389240e+001   2.4990747e+000   3.8649100e-001   3.1505941e+002   0.0000000e+000   4.1423530e-005   8.6084481e+002   8.8563456e+002   7.9004076e+002   5.0000000e+002   5.0000000e+002   5.0000000e+002   6.7245811e+006   1.1140092e+003   9.2043969e+003   2.2763775e-002   1.8056491e+001  -1.3004413e+004  -8.2099744e-003  -8.5177465e+004  -1.5092332e-002   4.6285368e-005  -1.6244535e-002   1.4272917e-004   3.6442333e+003   2.2378211e-005   5.8949747e-008   7.1180950e-004   2.9564254e-006   6.8871439e+001
 -1.0241220e+001   2.3883603e+000   3.8885513e-001   3.1865782e+002   0.0000000e+000   4.1518501e-005   8.6340539e+002   8.8732509e+002   7.9182636e+002   5.0000000e+002   5.0000000e+002   5.0000000e+002   6.7654576e+006   1.1210131e+003   9.3360410e+003   2.2763775e-002   1.8284107e+001  -1.3079072e+004   1.3805123e-002  -8.5695526e+004  -1.5528969e-002   4.6949890e-005  -1.6183763e-002   4.8301342e-004   3.6655554e+003   2.2536024e-005   2.7378951e-007   7.0130459e-004   2.4395625e-006   6.9054424e+001
 -1.0185495e+001   2.3757032e+000   3.8756694e-001   3.1702785e+002   0.0000000e+000   4.1457877e-005   8.6382817e+002   8.8771797e+002   7.9199044e+002   5.0000000e+002   5.0000000e+002   5.0000000e+002   6.7811356e+006   1.1215234e+003   9.3514558e+003   2.2763775e-002   1.8370915e+001  -1.3107106e+004   1.1559159e-002  -8.5895606e+004  -1.5410457e-002   7.6541259e-005  -1.6159776e-002   3.1553667e-004   3.6737545e+003   2.3122869e-005   7.0344600e-007   6.9690934e-004   2.8884246e-006   6.9038878e+001
 -1.0084658e+001   2.3526508e+000   3.8546684e-001   3.1444052e+002   0.0000000e+000   4.1350117e-005   8.6458221e+002   8.8843272e+002   7.9228443e+002   5.0000000e+002   5.0000000e+002   5.0000000e+002   6.8098281e+006   1.1227402e+003   9.3814395e+003   2.2763775e-002   1.8528375e+001  -1.3156557e+004   1.6544978e-003  -8.6263111e+004  -1.4932075e-002   6.2723995e-005  -1.6228524e-002   3.1032728e-005   3.6887282e+003   2.4395278e-005   4.2235842e-007   6.8678844e-004   3.0235990e-006   6.9035071e+001
 -9.9962370e+000   2.3293925e+000   3.8345168e-001   3.1200135e+002   0.0000000e+000   4.1241871e-005   8.6523239e+002   8.8907137e+002   7.9254648e+002   5.0000000e+002   5.0000000e+002   5.0000000e+002   6.8358351e+006   1.1236986e+003   9.4065081e+003   2.2763775e-002   1.8666855e+001  -1.3197559e+004  -2.0808310e-003  -8.6597271e+004  -1.3902702e-002   6.6887691e-005  -1.6636386e-002  -7.8857390e-005   3.7022682e+003   3.0842338e-005   6.0678624e-007   6.7399930e-004   2.9543798e-006   6.9025141e+001
 -9.8534982e+000   2.2678234e+000   3.8066489e-001   3.0866538e+002   0.0000000e+000   4.1085635e-005   8.6641532e+002   8.9014883e+002   7.9300081e+002   5.0000000e+002   5.0000000e+002   5.0000000e+002   6.8794482e+006   1.1259656e+003   9.4566713e+003   2.2763775e-002   1.8891308e+001  -1.3257818e+004   2.4611969e-003  -8.7153889e+004  -1.3645403e-002   5.6726428e-005  -1.6465172e-002   4.1960975e-005   3.7249933e+003   3.2509599e-005   5.7939442e-007   6.6419722e-004   2.5884062e-006   6.9045860e+001
 -9.7461117e+000   2.2112565e+000   3.7861314e-001   3.0614582e+002   0.0000000e+000   4.0975067e-005   8.6735656e+002   8.9102965e+002   7.9578239e+002   5.0000000e+002   5.0000000e+002   5.0000000e+002   6.9134477e+006   1.1278962e+003   9.4975996e+003   2.2763775e-002   1.9060991e+001  -1.3315633e+004   3.9435650e-003  -8.7584997e+004  -1.3388724e-002   8.5076491e-005  -1.6308749e-002   8.4711151e-005   3.7429957e+003   2.9370901e-005   6.9484116e-007   6.5959919e-004   3.3853479e-006   6.9071895e+001
 -9.6896927e+000   2.1891010e+000   3.7728440e-001   3.0451455e+002   0.0000000e+000   4.0903816e-005   8.6783306e+002   8.9151565e+002   7.9613110e+002   5.0000000e+002   5.0000000e+002   5.0000000e+002   6.9316066e+006   1.1286498e+003   9.5163607e+003   2.2763775e-002   1.9150437e+001  -1.3354952e+004   3.6158282e-003  -8.7813922e+004  -1.3435553e-002   7.3699191e-005  -1.6181224e-002   7.8459508e-005   3.7527312e+003   2.6199010e-005   5.3705873e-007   6.6073928e-004   3.0815059e-006   6.9068465e+001
 -9.5976692e+000   2.1674830e+000   3.7528171e-001   3.0202254e+002   0.0000000e+000   4.0800707e-005   8.6860301e+002   8.9231631e+002   7.9673657e+002   5.0000000e+002   5.0000000e+002   5.0000000e+002   6.9615101e+006   1.1300801e+003   9.5484072e+003   2.2763775e-002   1.9296687e+001  -1.3431733e+004   2.4089163e-003  -8.8188524e+004  -1.3342000e-002   4.1023994e-005  -1.5947788e-002   5.2940297e-005   3.7687988e+003   2.3884509e-005   1.6777250e-007   6.6189458e-004   2.2610733e-006   6.9079199e+001
 -9.4953474e+000   2.1606686e+000   3.7311356e-001   2.9936426e+002   0.0000000e+000   4.0683316e-005   8.6948223e+002   8.9319368e+002   7.9744865e+002   5.0000000e+002   5.0000000e+002   5.0000000e+002   6.9949853e+006   1.1317247e+003   9.5850827e+003   2.2763775e-002   1.9459906e+001  -1.3525114e+004   1.6206664e-003  -8.8603480e+004  -1.3141041e-002   4.6272159e-005  -1.5829781e-002   2.0982343e-005   3.7867118e+003   2.2283751e-005  -3.0249586e-008   6.5922968e-004   3.1167617e-006   6.9092468e+001
 -9.3608727e+000   2.1665716e+000   3.7039799e-001   2.9605434e+002   0.0000000e+000   4.0537398e-005   8.7063291e+002   8.9428714e+002   7.9835197e+002   5.0000000e+002   5.0000000e+002   5.0000000e+002   7.0384656e+006   1.1338976e+003   9.6334314e+003   2.2763775e-002   1.9675328e+001  -1.3639522e+004   1.9920219e-003  -8.9140494e+004  -1.3769654e-002   7.2297254e-005  -1.5663339e-002   4.0504932e-005   3.8097891e+003   2.0292017e-005   5.7798523e-007   6.6025602e-004   2.2628666e-006   6.9111074e+001
 -9.2556284e+000   2.1692373e+000   3.6767928e-001   2.9295649e+002   0.0000000e+000   4.0369497e-005   8.7157523e+002   9.0115674e+002   7.9894805e+002   5.0000000e+002   5.0000000e+002   5.0000000e+002   7.0711918e+006   1.1346590e+003   9.6643132e+003   2.2763775e-002   1.9844639e+001  -1.3710799e+004  -2.8121549e-003  -8.9553071e+004  -1.4508146e-002   6.9982664e-005  -1.4911131e-002   1.0590870e-004   3.8273847e+003   1.9721462e-005   3.6163850e-007   6.2851524e-004   3.0279268e-006   6.9052134e+001
 -9.1592318e+000   2.1936193e+000   3.6558864e-001   2.9038208e+002   0.0000000e+000   4.0263832e-005   8.7229255e+002   9.0185067e+002   7.9917673e+002   5.0000000e+002   5.0000000e+002   5.0000000e+002   7.1002552e+006   1.1357068e+003   9.6920477e+003   2.2763775e-002   2.0000182e+001  -1.3767346e+004   4.4174527e-006  -8.9921047e+004  -1.4740327e-002   6.3803421e-005  -1.4761005e-002   6.5593150e-005   3.8427516e+003   1.9593960e-005   4.2464884e-007   6.2415800e-004   3.0445161e-006   6.9040996e+001
 -9.0687174e+000   2.2133136e+000   3.6378823e-001   2.8828787e+002   0.0000000e+000   4.0160250e-005   8.7294517e+002   9.0245205e+002   7.9934875e+002   5.0000000e+002   5.0000000e+002   5.0000000e+002   7.1266200e+006   1.1367060e+003   9.7178267e+003   2.2763775e-002   2.0146611e+001  -1.3814758e+004   2.3086291e-003  -9.0255419e+004  -1.4963252e-002   8.0803577e-005  -1.4695348e-002   6.6473919e-005   3.8566008e+003   2.0194352e-005   8.6152330e-007   6.2404291e-004   2.3498834e-006   6.9033933e+001
 -8.9658984e+000   2.2318335e+000   3.6190381e-001   2.8612574e+002   0.0000000e+000   4.0049995e-005   8.7369362e+002   9.0308607e+002   7.9950593e+002   5.0000000e+002   5.0000000e+002   5.0000000e+002   7.1553527e+006   1.1378352e+003   9.7474513e+003   2.2763775e-002   2.0313414e+001  -1.3864576e+004   2.5457853e-003  -9.0620275e+004  -1.5579684e-002  -2.4640182e-005  -1.4449929e-002   4.6795125e-005   3.8716374e+003   2.1655024e-005  -2.2966704e-008   6.2773115e-004  -1.8875465e-006   6.9023997e+001
 -8.8556699e+000   2.2516000e+000   3.5972332e-001   2.8362954e+002   0.0000000e+000   3.9923649e-005   8.7438792e+002   9.0372539e+002   7.9960827e+002   5.0000000e+002   5.0000000e+002   5.0000000e+002   7.1848521e+006   1.1386405e+003   9.7728623e+003   2.2763775e-002   2.0492753e+001  -1.3916340e+004   2.4519752e-003  -9.0995763e+004  -1.6457157e-002  -3.9603167e-005  -1.4119935e-002   5.3314127e-005   3.8870315e+003   2.3525777e-005  -7.3725420e-007   6.3147678e-004   4.3809023e-007   6.8996915e+001
 -8.7858914e+000   2.2621872e+000   3.5853781e-001   2.8234597e+002   0.0000000e+000   3.9846419e-005   8.7483333e+002   9.0410969e+002   7.9963877e+002   5.0000000e+002   5.0000000e+002   5.0000000e+002   7.2029511e+006   1.1392891e+003   9.7903918e+003   2.2763775e-002   2.0606515e+001  -1.3947568e+004   2.3705066e-003  -9.1226891e+004  -1.6968255e-002  -4.5824758e-006  -1.3879152e-002   3.8770218e-005   3.8964705e+003   2.4637981e-005  -4.1530848e-007   6.3393884e-004   5.7588711e-007   6.8989187e+001
 -8.6986682e+000   2.2689503e+000   3.5686908e-001   2.8052508e+002   0.0000000e+000   3.9739239e-005   8.7534829e+002   9.0456816e+002   7.9964114e+002   5.0000000e+002   5.0000000e+002   5.0000000e+002   7.2250603e+006   1.1397979e+003   9.8086292e+003   2.2763775e-002   2.0748993e+001  -1.3984498e+004   2.5390800e-003  -9.1509515e+004  -1.7435666e-002  -9.0044408e-006  -1.3619731e-002   3.3302682e-005   3.9079687e+003   2.5929953e-005  -5.9744225e-007   6.3486074e-004   6.2951143e-007   6.8962296e+001
 -8.5416665e+000   2.2627829e+000   3.5407939e-001   2.7734684e+002   0.0000000e+000   3.9577635e-005   8.7626091e+002   9.0534652e+002   8.0062925e+002   5.0000000e+002   5.0000000e+002   5.0000000e+002   7.2644831e+006   1.1409187e+003   9.8426539e+003   2.2763775e-002   2.1006113e+001  -1.4045896e+004   2.4435845e-003  -9.2015042e+004  -1.7374229e-002  -2.6922057e-005  -1.3531663e-002   5.1711946e-005   3.9284353e+003   2.6630478e-005  -9.7993896e-007   6.2731455e-004   7.8944084e-007   6.8931956e+001
 -8.4718880e+000   2.2518765e+000   3.5274245e-001   2.7573180e+002   0.0000000e+000   3.9512292e-005   8.7665643e+002   9.0568394e+002   8.0070981e+002   5.0000000e+002   5.0000000e+002   5.0000000e+002   7.2820347e+006   1.1412844e+003   9.8564146e+003   2.2763775e-002   2.1120671e+001  -1.4072189e+004   2.7266964e-003  -9.2240184e+004  -1.7216692e-002  -3.6397658e-005  -1.3523816e-002   5.5013687e-005   3.9375678e+003   2.6239767e-005  -1.0993907e-006   6.2262566e-004   6.8646791e-007   6.8909507e+001
 -8.3846648e+000   2.2311948e+000   3.5124717e-001   2.7410809e+002   0.0000000e+000   3.9414645e-005   8.7718337e+002   9.0610601e+002   8.0082457e+002   5.0000000e+002   5.0000000e+002   5.0000000e+002   7.3039538e+006   1.1419587e+003   9.8764014e+003   2.2763775e-002   2.1264094e+001  -1.4106660e+004   2.4263085e-003  -9.2520297e+004  -1.7089752e-002  -3.8882719e-005  -1.3471820e-002   5.0836337e-005   3.9490170e+003   2.5575142e-005  -1.0442357e-006   6.1866187e-004   4.1837013e-007   6.8893604e+001
 -8.2590635e+000   2.1948927e+000   3.4895838e-001   2.7132764e+002   0.0000000e+000   3.9303567e-005   8.7790295e+002   9.0672661e+002   8.0100781e+002   5.0000000e+002   5.0000000e+002   5.0000000e+002   7.3357850e+006   1.1427807e+003   9.9026525e+003   2.2763775e-002   2.1471136e+001  -1.4162628e+004   2.4627621e-003  -9.2925507e+004  -1.6843951e-002  -7.9198758e-005  -1.3216421e-002   7.4150808e-005   3.9657116e+003   2.4676970e-005  -1.2504250e-006   6.0678113e-004  -1.3756792e-006   6.8865439e+001
 -8.1892849e+000   2.1764043e+000   3.4779653e-001   2.7005351e+002   0.0000000e+000   3.9228597e-005   8.7832752e+002   9.0708082e+002   8.0113305e+002   5.0000000e+002   5.0000000e+002   5.0000000e+002   7.3535759e+006   1.1433785e+003   9.9191407e+003   2.2763775e-002   2.1586389e+001  -1.4197709e+004   2.5494401e-003  -9.3150731e+004  -1.6655537e-002  -9.9540139e-005  -1.3121953e-002   5.7554582e-005   3.9751001e+003   2.4106573e-005  -8.9309322e-007   6.0259803e-004  -3.7256960e-006   6.8857017e+001
 -8.0322832e+000   2.1460057e+000   3.4505151e-001   2.6689393e+002   0.0000000e+000   3.9071757e-005   8.7924708e+002   9.0787004e+002   8.0144175e+002   5.0000000e+002   5.0000000e+002   5.0000000e+002   7.3933785e+006   1.1444837e+003   9.9531784e+003   2.2763775e-002   2.1846369e+001  -1.4285939e+004   3.2190443e-003  -9.3650667e+004  -1.6773924e-002  -4.6101203e-005  -1.2728411e-002   2.4098081e-005   3.9961211e+003   2.4290397e-005  -4.2574613e-007   5.9768993e-004  -2.0690254e-006   6.8825045e+001
 -7.9450600e+000   2.1396516e+000   3.4330034e-001   2.6496884e+002   0.0000000e+000   3.8960100e-005   8.7968022e+002   9.0831174e+002   8.0161989e+002   5.0000000e+002   5.0000000e+002   5.0000000e+002   7.4153193e+006   1.1447642e+003   9.9669797e+003   2.2763775e-002   2.1991182e+001  -1.4336277e+004   2.2160883e-003  -9.3925971e+004  -1.6784514e-002  -9.0642956e-005  -1.2634390e-002   5.9346833e-005   4.0077145e+003   2.5287222e-005  -1.0793510e-006   5.9512981e-004  -2.5528463e-006   6.8792921e+001
 -7.8752815e+000   2.1364013e+000   3.4226263e-001   2.6371370e+002   0.0000000e+000   3.8910581e-005   8.8008619e+002   9.0866536e+002   8.0174976e+002   5.0000000e+002   5.0000000e+002   5.0000000e+002   7.4328891e+006   1.1454191e+003   9.9835024e+003   2.2763775e-002   2.2107171e+001  -1.4375813e+004   2.8341802e-003  -9.4146711e+004  -1.6637468e-002  -8.1995896e-005  -1.2659897e-002   4.1282665e-005   4.0169826e+003   2.6445467e-005  -9.1546896e-007   5.9046000e-004  -2.3922371e-006   6.8791313e+001
 -7.7880583e+000   2.1374701e+000   3.4080759e-001   2.6214957e+002   0.0000000e+000   3.8815515e-005   8.8054507e+002   9.0908831e+002   8.0190329e+002   5.0000000e+002   5.0000000e+002   5.0000000e+002   7.4544266e+006   1.1459832e+003   1.0000530e+004   2.2763775e-002   2.2252413e+001  -1.4421743e+004   2.2095588e-003  -9.4417588e+004  -1.6755241e-002  -9.1033683e-005  -1.2586063e-002   5.5580801e-005   4.0283204e+003   2.7712698e-005  -9.0112424e-007   5.8779111e-004  -2.8503939e-006   6.8777159e+001
 -7.6310566e+000   2.1372010e+000   3.3800917e-001   2.5894220e+002   0.0000000e+000   3.8654702e-005   8.8135183e+002   9.0979463e+002   8.0212755e+002   5.0000000e+002   5.0000000e+002   5.0000000e+002   7.4924409e+006   1.1466858e+003   1.0028122e+004   2.2763775e-002   2.2514431e+001  -1.4496425e+004   2.2139565e-003  -9.4898122e+004  -1.6973256e-002  -8.2071898e-005  -1.2384396e-002   6.0539851e-005   4.0482863e+003   2.9451949e-005  -1.0207938e-006   5.8070635e-004  -1.5878282e-006   6.8729931e+001
 -7.5220277e+000   2.1361102e+000   3.3600806e-001   2.5676795e+002   0.0000000e+000   3.8525102e-005   8.8184971e+002   9.1024557e+002   8.0225453e+002   5.0000000e+002   5.0000000e+002   5.0000000e+002   7.5180885e+006   1.1469757e+003   1.0043920e+004   2.2763775e-002   2.2696785e+001  -1.4543434e+004   2.6318326e-003  -9.5223981e+004  -1.7106782e-002  -4.9162893e-005  -1.2199506e-002   4.8864453e-005   4.0617478e+003   2.9932653e-005  -6.1167023e-007   5.7599502e-004  -6.3159296e-007   6.8690384e+001
 -7.4348045e+000   2.1323506e+000   3.3456216e-001   2.5506281e+002   0.0000000e+000   3.8452618e-005   8.8224173e+002   9.1058880e+002   8.0232950e+002   5.0000000e+002   5.0000000e+002   5.0000000e+002   7.5387221e+006   1.1473565e+003   1.0057727e+004   2.2763775e-002   2.2842871e+001  -1.4580354e+004   3.6823770e-003  -9.5486936e+004  -1.6983308e-002  -6.4833142e-005  -1.2146319e-002   4.9600428e-006   4.0725537e+003   3.0050600e-005  -8.6623966e-007   5.6956925e-004  -8.3205562e-007   6.8670590e+001
 -7.3650260e+000   2.1257000e+000   3.3342462e-001   2.5371840e+002   0.0000000e+000   3.8395484e-005   8.8255036e+002   9.1085289e+002   8.0238984e+002   5.0000000e+002   5.0000000e+002   5.0000000e+002   7.5550737e+006   1.1476757e+003   1.0068772e+004   2.2763775e-002   2.2959886e+001  -1.4608889e+004   2.2975896e-003  -9.5695520e+004  -1.6760862e-002  -6.1895300e-005  -1.2170275e-002   5.3986780e-005   4.0811082e+003   2.9849018e-005  -8.3812633e-007   5.6406260e-004  -8.6474737e-007   6.8656447e+001
 -7.2778028e+000   2.1142179e+000   3.3204133e-001   2.5224431e+002   0.0000000e+000   3.8303076e-005   8.8295384e+002   9.1117251e+002   8.0247017e+002   5.0000000e+002   5.0000000e+002   5.0000000e+002   7.5752286e+006   1.1480984e+003   1.0083225e+004   2.2763775e-002   2.3106323e+001  -1.4643215e+004   2.0704240e-003  -9.5952020e+004  -1.6545982e-002  -6.8309645e-005  -1.2177292e-002   8.2429739e-005   4.0916547e+003   2.9383863e-005  -9.5848561e-007   5.5880784e-004  -1.1513946e-006   6.8638484e+001
 -7.1208011e+000   2.0890837e+000   3.2940996e-001   2.4929907e+002   0.0000000e+000   3.8146773e-005   8.8360677e+002   9.1172974e+002   8.0401550e+002   5.0000000e+002   5.0000000e+002   5.0000000e+002   7.6112543e+006   1.1486063e+003   1.0104968e+004   2.2763775e-002   2.3370381e+001  -1.4707372e+004   2.4757381e-003  -9.6409716e+004  -1.6500064e-002  -5.2315620e-005  -1.2355846e-002   7.2432334e-005   4.1106776e+003   2.7620918e-005  -4.9012476e-007   5.7390538e-004  -5.4457630e-007   6.8596953e+001
 -7.0117721e+000   2.0704516e+000   3.2745913e-001   2.4718917e+002   0.0000000e+000   3.8018464e-005   8.8402346e+002   9.1210629e+002   8.0409969e+002   5.0000000e+002   5.0000000e+002   5.0000000e+002   7.6357655e+006   1.1487661e+003   1.0117156e+004   2.2763775e-002   2.3554073e+001  -1.4755288e+004   2.7204899e-003  -9.6720105e+004  -1.6603030e-002  -4.6183209e-005  -1.2173546e-002   6.0200867e-005   4.1235473e+003   2.6390517e-005  -2.7999784e-007   5.7255504e-004  -8.2998311e-007   6.8559336e+001
 -6.9245490e+000   2.0552259e+000   3.2608203e-001   2.4555013e+002   0.0000000e+000   3.7950591e-005   8.8437758e+002   9.1240194e+002   8.0415159e+002   5.0000000e+002   5.0000000e+002   5.0000000e+002   7.6558107e+006   1.1491201e+003   1.0129505e+004   2.2763775e-002   2.3701190e+001  -1.4795769e+004   4.0123908e-003  -9.6974176e+004  -1.6308436e-002  -6.3526660e-005  -1.2189297e-002  -2.1300695e-005   4.1340585e+003   2.5573364e-005  -4.4941106e-007   5.6644665e-004  -1.5447755e-006   6.8543112e+001
 -6.8547704e+000   2.0432945e+000   3.2491825e-001   2.4419058e+002   0.0000000e+000   3.7891193e-005   8.8462527e+002   9.1263113e+002   8.0419675e+002   5.0000000e+002   5.0000000e+002   5.0000000e+002   7.6716834e+006   1.1492812e+003   1.0137372e+004   2.2763775e-002   2.3819018e+001  -1.4827486e+004   2.0750035e-003  -9.7175228e+004  -1.6071735e-002  -6.4785967e-005  -1.2211183e-002   5.6723758e-005   4.1423698e+003   2.5255910e-005  -4.5256267e-007   5.6156928e-004  -1.6134705e-006   6.8525660e+001
 -6.7675473e+000   2.0299524e+000   3.2354862e-001   2.4272934e+002   0.0000000e+000   3.7799111e-005   8.8498975e+002   9.1290959e+002   8.0425753e+002   5.0000000e+002   5.0000000e+002   5.0000000e+002   7.6910492e+006   1.1495873e+003   1.0149596e+004   2.2763775e-002   2.3966413e+001  -1.4865033e+004   1.7864109e-003  -9.7419578e+004  -1.6081665e-002  -6.7672602e-005  -1.2090062e-002   1.2524853e-004   4.1525225e+003   2.5259438e-005  -4.5808878e-007   5.5850575e-004  -1.8196097e-006   6.8504749e+001
 -6.6585183e+000   1.9501842e+000   3.2448773e-001   2.4396257e+002   0.0000000e+000   3.7842272e-005   8.8751854e+002   9.1506620e+002   8.0580405e+002   5.0000000e+002   5.0000000e+002   5.0000000e+002   7.7149792e+006   1.1530401e+003   1.0257440e+004   2.2763775e-002   2.4150869e+001  -1.4912921e+004   2.9002190e-003  -9.7721697e+004  -1.6389279e-002  -9.6090576e-005  -1.1919634e-002   3.3539475e-005   4.1650935e+003   2.5775121e-005  -9.4480328e-007   5.5675160e-004  -3.1723783e-006   6.8421739e+001
 -6.5712951e+000   1.9355342e+000   3.2266577e-001   2.4181776e+002   0.0000000e+000   3.7746821e-005   8.8793645e+002   9.1546608e+002   8.0591738e+002   5.0000000e+002   5.0000000e+002   5.0000000e+002   7.7344958e+006   1.1527130e+003   1.0265874e+004   2.2763775e-002   2.4300021e+001  -1.4952402e+004   3.9639982e-003  -9.7969031e+004  -1.6253043e-002  -8.2235171e-005  -1.1874840e-002  -4.4411330e-005   4.1753379e+003   2.6488819e-005  -8.4375957e-007   5.5151686e-004  -2.7804175e-006   6.8346591e+001
 -6.4142934e+000   1.9158085e+000   3.1969957e-001   2.3847058e+002   0.0000000e+000   3.7573878e-005   8.8863327e+002   9.1616679e+002   8.0611921e+002   5.0000000e+002   5.0000000e+002   5.0000000e+002   7.7683090e+006   1.1523679e+003   1.0281607e+004   2.2763775e-002   2.4568812e+001  -1.5018593e+004   2.1849677e-003  -9.8396397e+004  -1.6199949e-002  -6.9333570e-005  -1.1726521e-002   6.2845478e-005   4.1930578e+003   2.8080815e-005  -7.1574935e-007   5.4476612e-004  -6.5099694e-007   6.8237323e+001
 -6.3052645e+000   1.9058399e+000   3.1748145e-001   2.3603814e+002   0.0000000e+000   3.7434699e-005   8.8906924e+002   9.1662635e+002   8.0624305e+002   5.0000000e+002   5.0000000e+002   5.0000000e+002   7.7910743e+006   1.1518015e+003   1.0288335e+004   2.2763775e-002   2.4755665e+001  -1.5063011e+004   2.7234163e-003  -9.8684490e+004  -1.6343439e-002  -6.5654519e-005  -1.1544786e-002   6.2020416e-005   4.2050008e+003   3.4510563e-005  -9.5448904e-007   5.4191384e-004  -6.4368966e-007   6.8143606e+001
 -6.2180413e+000   1.8948683e+000   3.1606809e-001   2.3441117e+002   0.0000000e+000   3.7360227e-005   8.8946606e+002   9.1698223e+002   8.0631129e+002   5.0000000e+002   5.0000000e+002   5.0000000e+002   7.8096975e+006   1.1518146e+003   1.0299281e+004   2.2763775e-002   2.4905237e+001  -1.5098662e+004   4.3849453e-003  -9.8921144e+004  -1.6170501e-002  -5.5766629e-005  -1.1532875e-002  -5.6705127e-005   4.2147323e+003   3.6937991e-005  -1.0457669e-006   5.3642865e-004  -3.3676881e-007   6.8096504e+001
 -6.1482627e+000   1.8848879e+000   3.1473616e-001   2.3287268e+002   0.0000000e+000   3.7289342e-005   8.8974733e+002   9.1725749e+002   8.0636711e+002   5.0000000e+002   5.0000000e+002   5.0000000e+002   7.8241564e+006   1.1515339e+003   1.0304382e+004   2.2763775e-002   2.5025017e+001  -1.5125298e+004   1.7616193e-003  -9.9104799e+004  -1.6019953e-002  -5.0722216e-005  -1.1496532e-002   9.9510958e-005   4.2222874e+003   3.7415331e-005  -9.8998612e-007   5.3208687e-004  -3.8700553e-007   6.8042185e+001
 -6.0610396e+000   1.8747644e+000   3.1308334e-001   2.3107711e+002   0.0000000e+000   3.7184479e-005   8.9009092e+002   9.1759327e+002   8.0643608e+002   5.0000000e+002   5.0000000e+002   5.0000000e+002   7.8418519e+006   1.1511404e+003   1.0310154e+004   2.2763775e-002   2.5174810e+001  -1.5157258e+004   1.9212279e-003  -9.9329197e+004  -1.6074797e-002  -7.3259415e-005  -1.1371616e-002   1.0440878e-004   4.2315550e+003   3.7152193e-005  -1.3168221e-006   5.2921944e-004  -1.0416086e-006   6.7972492e+001
 -5.9520106e+000   1.8611739e+000   3.1120401e-001   2.2904189e+002   0.0000000e+000   3.7064695e-005   8.9053766e+002   9.1800213e+002   8.0908050e+002   5.0000000e+002   5.0000000e+002   5.0000000e+002   7.8638545e+006   1.1508614e+003   1.0319784e+004   2.2763775e-002   2.5362142e+001  -1.5198808e+004   3.1407149e-003  -9.9608199e+004  -1.6096301e-002  -7.2162969e-005  -1.1186715e-002   1.1048733e-005   4.2430829e+003   3.5295770e-005  -1.3023685e-006   5.2502424e-004  -1.2558354e-006   6.7898755e+001
 -5.8647874e+000   1.8461788e+000   3.0962970e-001   2.2722956e+002   0.0000000e+000   3.6980887e-005   8.9088782e+002   9.1832210e+002   8.0910709e+002   5.0000000e+002   5.0000000e+002   5.0000000e+002   7.8815824e+006   1.1505391e+003   1.0326304e+004   2.2763775e-002   2.5512146e+001  -1.5232514e+004   3.7399501e-003  -9.9833398e+004  -1.5874664e-002  -7.1155394e-005  -1.1080161e-002  -1.9986606e-005   4.2523594e+003   3.2738407e-005  -1.2499812e-006   5.1777007e-004  -1.4549198e-006   6.7833643e+001
 -5.7557585e+000   1.8310232e+000   3.0746392e-001   2.2486635e+002   0.0000000e+000   3.6844444e-005   8.9127027e+002   9.1870210e+002   8.0911728e+002   5.0000000e+002   5.0000000e+002   5.0000000e+002   7.9026207e+006   1.1497664e+003   1.0329608e+004   2.2763775e-002   2.5699745e+001  -1.5273224e+004   1.7303495e-003  -1.0009942e+005  -1.5887050e-002  -7.2191915e-005  -1.0845666e-002   9.2118401e-005   4.2633856e+003   2.8529239e-005  -1.2676023e-006   5.1118733e-004  -1.7458867e-006   6.7732232e+001
 -5.6194723e+000   1.8146846e+000   3.0490208e-001   2.2209301e+002   0.0000000e+000   3.6681376e-005   8.9173864e+002   9.1915753e+002   8.0911707e+002   5.0000000e+002   5.0000000e+002   5.0000000e+002   7.9286656e+006   1.1489042e+003   1.0334492e+004   2.2763775e-002   2.5934279e+001  -1.5325180e+004   3.0328804e-003  -1.0042882e+005  -1.5842863e-002  -4.2927907e-005  -1.0588992e-002   3.5591903e-005   4.2770332e+003   2.6943425e-005  -8.2674560e-007   5.0341486e-004  -1.4332021e-006   6.7614076e+001
 -5.5104433e+000   1.7959346e+000   3.0298582e-001   2.1992257e+002   0.0000000e+000   3.6577246e-005   8.9211473e+002   9.1951059e+002   8.0911467e+002   5.0000000e+002   5.0000000e+002   5.0000000e+002   7.9501496e+006   1.1483814e+003   1.0339868e+004   2.2763775e-002   2.6122005e+001  -1.5366192e+004   4.3020822e-003  -1.0070166e+005  -1.5423895e-002  -7.0516772e-005  -1.0542706e-002  -6.7222278e-005   4.2882563e+003   2.5843990e-005  -1.2022084e-006   4.9245060e-004  -1.6355463e-006   6.7531809e+001
 -5.4232201e+000   1.7790526e+000   3.0136046e-001   2.1810041e+002   0.0000000e+000   3.6488393e-005   8.9239952e+002   9.1978352e+002   8.0909605e+002   5.0000000e+002   5.0000000e+002   5.0000000e+002   7.9668753e+006   1.1477563e+003   1.0341921e+004   2.2763775e-002   2.6272264e+001  -1.5396622e+004   1.9550746e-003  -1.0091402e+005  -1.5203309e-002  -5.7314974e-005  -1.0453067e-002   3.7249680e-005   4.2969811e+003   2.4928048e-005  -8.4151513e-007   4.8433641e-004  -1.8529784e-006   6.7452988e+001
 -5.3141912e+000   1.7619546e+000   2.9931911e-001   2.1591482e+002   0.0000000e+000   3.6357874e-005   8.9275414e+002   9.2010946e+002   8.0904625e+002   5.0000000e+002   5.0000000e+002   5.0000000e+002   7.9866295e+006   1.1468959e+003   1.0343759e+004   2.2763775e-002   2.6460087e+001  -1.5433173e+004   1.3633466e-003  -1.0116394e+005  -1.5207937e-002  -1.3406112e-004  -1.0199618e-002   1.4692088e-004   4.3073450e+003   2.3831443e-005  -1.4015509e-006   4.7873961e-004  -5.4694647e-006   6.7348865e+001
 -5.1779050e+000   1.7389086e+000   2.9691917e-001   2.1334609e+002   0.0000000e+000   3.6202305e-005   8.9320229e+002   9.2049630e+002   8.0897308e+002   5.0000000e+002   5.0000000e+002   5.0000000e+002   8.0110522e+006   1.1459823e+003   1.0347509e+004   2.2763775e-002   2.6694847e+001  -1.5482479e+004   3.2368670e-003  -1.0147272e+005  -1.5157739e-002  -6.2611832e-005  -9.9256209e-003   4.3205313e-005   4.3201667e+003   2.2777327e-005  -4.6306831e-007   4.7303292e-004  -3.5816614e-006   6.7230175e+001
 -5.0688760e+000   1.7153910e+000   2.9450140e-001   2.1092140e+002   0.0000000e+000   3.6035192e-005   8.9370653e+002   9.2993262e+002   8.0891753e+002   5.0000000e+002   5.0000000e+002   5.0000000e+002   8.0314138e+006   1.1444206e+003   1.0346594e+004   2.2763775e-002   2.6882747e+001  -1.5522222e+004   4.6868668e-003  -1.0173136e+005  -1.4910541e-002  -1.0866443e-004  -9.4661136e-003  -7.8414025e-005   4.3309468e+003   2.2330396e-005  -1.4237217e-006   4.3606857e-004  -3.9001410e-006   6.7061048e+001
 -4.9816528e+000   1.6969574e+000   2.9273015e-001   2.0890353e+002   0.0000000e+000   3.5941744e-005   8.9393234e+002   9.3018141e+002   8.0884951e+002   5.0000000e+002   5.0000000e+002   5.0000000e+002   8.0471025e+006   1.1434234e+003   1.0343539e+004   2.2763775e-002   2.7033063e+001  -1.5549754e+004  -1.4814044e-003  -1.0193272e+005  -1.4722512e-002  -1.0344380e-004  -9.4006119e-003   1.0541224e-004   4.3392556e+003   2.2252304e-005  -1.2397695e-006   4.2879012e-004  -3.6433995e-006   6.6963116e+001
 -4.8726239e+000   1.6782244e+000   2.9063369e-001   2.0672103e+002   0.0000000e+000   3.5800265e-005   8.9424326e+002   9.3047484e+002   8.0873885e+002   5.0000000e+002   5.0000000e+002   5.0000000e+002   8.0655791e+006   1.1422574e+003   1.0341198e+004   2.2763775e-002   2.7220852e+001  -1.5584724e+004   4.7225018e-005  -1.0216538e+005  -1.4907017e-002  -7.6460512e-005  -9.1947086e-003   1.6785205e-004   4.3489284e+003   2.2274463e-005  -7.4113824e-007   4.2611306e-004  -2.6476423e-006   6.6843232e+001
 -4.7363377e+000   1.6574906e+000   2.8809919e-001   2.0411280e+002   0.0000000e+000   3.5626073e-005   8.9460946e+002   9.3080406e+002   8.0859558e+002   5.0000000e+002   5.0000000e+002   5.0000000e+002   8.0883220e+006   1.1408132e+003   1.0337787e+004   2.2763775e-002   2.7455455e+001  -1.5632093e+004   2.9930330e-003  -1.0245160e+005  -1.5151674e-002  -2.8156276e-005  -8.9309892e-003   5.1178327e-005   4.3608415e+003   2.2680301e-005  -1.4475323e-009   4.2248625e-004  -1.2562547e-006   6.6697031e+001
 -4.6273087e+000   1.6399183e+000   2.8592957e-001   2.0166401e+002   0.0000000e+000   3.5511438e-005   8.9484375e+002   9.3103093e+002   8.0847535e+002   5.0000000e+002   5.0000000e+002   5.0000000e+002   8.1070335e+006   1.1394097e+003   1.0331127e+004   2.2763775e-002   2.7643111e+001  -1.5669279e+004   4.3520971e-003  -1.0268859e+005  -1.4886624e-002  -4.3996193e-005  -8.8880039e-003  -5.2333643e-005   4.3706136e+003   2.3378758e-005  -3.9985237e-007   4.1299053e-004  -9.7693942e-007   6.6569603e+001
 -4.5400855e+000   1.6234401e+000   2.8450176e-001   2.0006014e+002   0.0000000e+000   3.5438239e-005   8.9511234e+002   9.3120767e+002   8.0835678e+002   5.0000000e+002   5.0000000e+002   5.0000000e+002   8.1214795e+006   1.1386554e+003   1.0331594e+004   2.2763775e-002   2.7793161e+001  -1.5695939e+004   2.1444079e-003  -1.0287185e+005  -1.4734361e-002  -5.8826395e-005  -8.8796292e-003   4.2117562e-005   4.3781448e+003   2.4144648e-005  -7.0281010e-007   4.0693502e-004  -1.0680690e-006   6.6483909e+001
 -4.4310566e+000   1.6046316e+000   2.8253839e-001   1.9804293e+002   0.0000000e+000   3.5303242e-005   8.9540020e+002   9.3144994e+002   8.0816521e+002   5.0000000e+002   5.0000000e+002   5.0000000e+002   8.1378142e+006   1.1374053e+003   1.0327928e+004   2.2763775e-002   2.7980662e+001  -1.5725579e+004   8.6141147e-004  -1.0307845e+005  -1.4961944e-002  -4.1409126e-005  -8.5135461e-003   1.9415096e-004   4.3867133e+003   2.5190560e-005  -3.2877621e-007   4.0150750e-004  -9.3999370e-007   6.6360748e+001
 -4.2947704e+000   1.5822621e+000   2.7999357e-001   1.9547109e+002   0.0000000e+000   3.5125843e-005   8.9569930e+002   9.3168275e+002   8.0794346e+002   5.0000000e+002   5.0000000e+002   5.0000000e+002   8.1594360e+006   1.1356318e+003   1.0319698e+004   2.2763775e-002   2.8214878e+001  -1.5768111e+004   4.1908913e-003  -1.0335290e+005  -1.4834208e-002  -2.8524488e-005  -8.4094946e-003  -3.7692992e-005   4.3980742e+003   2.6463784e-005  -1.8303891e-007   3.9512499e-004  -5.0783829e-007   6.6199138e+001
 -4.1857414e+000   1.5605049e+000   2.7801440e-001   1.9326013e+002   0.0000000e+000   3.5021761e-005   8.9593784e+002   9.3185104e+002   8.0774089e+002   5.0000000e+002   5.0000000e+002   5.0000000e+002   8.1763047e+006   1.1342181e+003   1.0313172e+004   2.2763775e-002   2.8402140e+001  -1.5799315e+004   3.2057247e-003  -1.0356712e+005  -1.4663586e-002  -2.8200461e-005  -8.3241505e-003   2.3482327e-006   4.4068810e+003   2.7426365e-005  -1.7371535e-007   3.8673524e-004  -2.9597947e-007   6.6070164e+001
 -4.0494552e+000   1.5341087e+000   2.7552680e-001   1.9076152e+002   0.0000000e+000   3.4846633e-005   8.9619287e+002   9.3206236e+002   8.0744756e+002   5.0000000e+002   5.0000000e+002   5.0000000e+002   8.1958504e+006   1.1323298e+003   1.0302655e+004   2.2763775e-002   2.8635952e+001  -1.5836079e+004   1.9481393e-003  -1.0381463e+005  -1.4752044e-002  -1.1175147e-005  -8.0902739e-003   1.0852288e-004   4.4171247e+003   2.8645740e-005   3.6186446e-008   3.8074602e-004   1.3375041e-009   6.5905873e+001
 -3.9404263e+000   1.5114196e+000   2.7347133e-001   1.8846321e+002   0.0000000e+000   3.4738881e-005   8.9639848e+002   9.3220249e+002   8.0721288e+002   5.0000000e+002   5.0000000e+002   5.0000000e+002   8.2121725e+006   1.1306985e+003   1.0293238e+004   2.2763775e-002   2.8822877e+001  -1.5866822e+004   4.4866090e-003  -1.0402192e+005  -1.4416577e-002  -2.7707218e-005  -7.9502266e-003  -2.9030694e-005   4.4256666e+003   2.9403732e-005  -7.1439316e-008   3.6960856e-004  -6.5641359e-007   6.5765459e+001
 -3.8041400e+000   1.4885788e+000   2.7092602e-001   1.8588316e+002   0.0000000e+000   3.4561740e-005   8.9659738e+002   9.3239738e+002   8.0683920e+002   5.0000000e+002   5.0000000e+002   5.0000000e+002   8.2292022e+006   1.1285510e+003   1.0278753e+004   2.2763775e-002   2.9056173e+001  -1.5900710e+004   6.6216600e-004  -1.0423670e+005  -1.4646400e-002  -3.1591827e-006  -7.4494640e-003   1.8734646e-004   4.4346128e+003   3.0057288e-005   2.8629597e-007   3.6210707e-004  -3.8281796e-007   6.5589446e+001
 -3.6661214e+000   1.4639319e+000   2.6837809e-001   1.8321757e+002   0.0000000e+000   3.4400046e-005   8.9682232e+002   9.3250857e+002   8.0859577e+002   5.0000000e+002   5.0000000e+002   5.0000000e+002   8.2491315e+006   1.1263911e+003   1.0264740e+004   2.2763775e-002   2.9292101e+001  -1.5941102e+004   5.5929142e-003  -1.0448931e+005  -1.3995330e-002  -7.2829716e-006  -7.3340043e-003  -1.3377911e-004   4.4450422e+003   3.0308582e-005   1.1844428e-007   3.4230354e-004  -3.5331036e-007   6.5410200e+001
 -3.5557065e+000   1.4423794e+000   2.6633037e-001   1.8096575e+002   0.0000000e+000   3.4290377e-005   8.9697186e+002   9.3259418e+002   8.0831468e+002   5.0000000e+002   5.0000000e+002   5.0000000e+002   8.2641416e+006   1.1245562e+003   1.0251855e+004   2.2763775e-002   2.9480654e+001  -1.5967082e+004   2.2418225e-003  -1.0468045e+005  -1.3527867e-002  -4.7395983e-006  -7.0935805e-003   3.7029741e-005   4.4528677e+003   3.0261059e-005   8.8646349e-008   3.2419818e-004  -1.7218141e-008   6.5262354e+001
 -3.4177249e+000   1.4172018e+000   2.6369733e-001   1.7834673e+002   0.0000000e+000   3.4104159e-005   8.9709636e+002   9.3271785e+002   8.0818498e+002   5.0000000e+002   5.0000000e+002   5.0000000e+002   8.2793220e+006   1.1219725e+003   1.0231338e+004   2.2763775e-002   2.9715817e+001  -1.5995023e+004   5.6209009e-004  -1.0487207e+005  -1.3543542e-002  -1.6286193e-005  -6.4230819e-003   2.5248601e-004   4.4608336e+003   2.9882155e-005   4.0565948e-007   3.0831448e-004  -1.7094941e-006   6.5064165e+001
 -3.2798099e+000   1.3913480e+000   2.6138199e-001   1.7593565e+002   0.0000000e+000   3.3958314e-005   8.9730549e+002   9.3275525e+002   8.0776554e+002   5.0000000e+002   5.0000000e+002   5.0000000e+002   8.2978386e+006   1.1199058e+003   1.0217894e+004   2.2763775e-002   2.9950406e+001  -1.6033373e+004   6.0933026e-003  -1.0510681e+005  -1.2802401e-002  -9.1742910e-006  -6.1655419e-003  -1.7187682e-004   4.4705653e+003   2.9416837e-005   9.3851653e-008   2.8559321e-004  -5.7592252e-007   6.4893138e+001
 -3.1694779e+000   1.3695829e+000   2.5938746e-001   1.7375594e+002   0.0000000e+000   3.3851178e-005   8.9741540e+002   9.3277881e+002   8.0737686e+002   5.0000000e+002   5.0000000e+002   5.0000000e+002   8.3113485e+006   1.1179391e+003   1.0202700e+004   2.2763775e-002   3.0137906e+001  -1.6057397e+004   1.8057262e-003  -1.0527863e+005  -1.2153849e-002  -4.7674168e-005  -5.8143534e-003   4.0689137e-005   4.4776030e+003   2.9102729e-005  -6.9323416e-008   2.6181416e-004  -2.4100837e-006   6.4740866e+001
 -3.0315932e+000   1.3444405e+000   2.5693571e-001   1.7134824e+002   0.0000000e+000   3.3674507e-005   8.9752918e+002   9.3281935e+002   8.0680819e+002   5.0000000e+002   5.0000000e+002   5.0000000e+002   8.3251230e+006   1.1153811e+003   1.0182242e+004   2.2763775e-002   3.0371706e+001  -1.6083090e+004   7.9187856e-004  -1.0545245e+005  -1.1922716e-002  -3.3310321e-005  -5.2272144e-003   2.3352176e-004   4.4848269e+003   2.8723593e-005   3.4481501e-007   2.4325675e-004  -3.1740972e-006   6.4545995e+001
 -2.8937630e+000   1.3204503e+000   2.5435689e-001   1.6868632e+002   0.0000000e+000   3.3511259e-005   8.9763151e+002   9.3278730e+002   8.0628548e+002   5.0000000e+002   5.0000000e+002   5.0000000e+002   8.3414689e+006   1.1126116e+003   1.0159394e+004   2.2763775e-002   3.0604955e+001  -1.6117039e+004   5.5744449e-003  -1.0565958e+005  -1.1189929e-002  -6.0698035e-005  -4.9095195e-003  -1.2549475e-004   4.4934283e+003   2.8283111e-005   4.8489001e-007   2.2022596e-004  -3.8606151e-006   6.4337849e+001
 -2.7834989e+000   1.3003365e+000   2.5232263e-001   1.6648615e+002   0.0000000e+000   3.3400808e-005   8.9768927e+002   9.3275044e+002   8.0873011e+002   5.0000000e+002   5.0000000e+002   5.0000000e+002   8.3532930e+006   1.1103482e+003   1.0140050e+004   2.2763775e-002   3.0791217e+001  -1.6138472e+004   2.2769439e-003  -1.0580963e+005  -1.0471030e-002  -1.0793067e-004  -4.4321027e-003   3.8964670e-005   4.4995772e+003   2.7913606e-005   1.2151448e-006   1.9134896e-004  -6.9646782e-006   6.4170600e+001
 -2.6457000e+000   1.2761750e+000   2.4981999e-001   1.6404804e+002   0.0000000e+000   3.3219307e-005   8.9772780e+002   9.3270778e+002   8.0841352e+002   5.0000000e+002   5.0000000e+002   5.0000000e+002   8.3655886e+006   1.1074405e+003   1.0114304e+004   2.2763775e-002   3.1023373e+001  -1.6161241e+004   1.0686060e-003  -1.0596510e+005  -9.7473619e-003  -1.0759105e-004  -3.6466540e-003   1.7353488e-004   4.5060233e+003   2.7488526e-005   1.4038881e-006   1.5804544e-004  -7.3655511e-006   6.3959901e+001
 -2.5079435e+000   1.2535789e+000   2.4749682e-001   1.6169429e+002   0.0000000e+000   3.3069463e-005   8.9779290e+002   9.3260710e+002   8.0815103e+002   5.0000000e+002   5.0000000e+002   5.0000000e+002   8.3796630e+006   1.1047643e+003   1.0091489e+004   2.2763775e-002   3.1254874e+001  -1.6189824e+004   4.9986968e-003  -1.0614365e+005  -8.6415619e-003  -1.1917183e-004  -3.0547269e-003  -7.9726801e-005   4.5134315e+003   2.7155867e-005   1.7603648e-006   1.2293542e-004  -8.4285076e-006   6.3762500e+001
 -2.3702020e+000   1.2312246e+000   2.4506206e-001   1.5923873e+002   0.0000000e+000   3.2911025e-005   8.9777310e+002   9.3250254e+002   8.0781573e+002   5.0000000e+002   5.0000000e+002   5.0000000e+002   8.3909954e+006   1.1017497e+003   1.0063263e+004   2.2763775e-002   3.1485775e+001  -1.6211218e+004   1.5703311e-003  -1.0628683e+005  -7.6946511e-003  -7.0952478e-005  -2.1425554e-003   1.2670813e-004   4.5193347e+003   2.7077972e-005   2.2935535e-006   7.7396461e-005  -5.5972797e-006   6.3550930e+001
 -2.2324952e+000   1.2096958e+000   2.4285838e-001   1.5701903e+002   0.0000000e+000   3.2767808e-005   8.9784523e+002   9.3235563e+002   8.0750155e+002   5.0000000e+002   5.0000000e+002   5.0000000e+002   8.4029067e+006   1.0990584e+003   1.0040515e+004   2.2763775e-002   3.1715965e+001  -1.6234218e+004   3.9066514e-003  -1.0643796e+005  -6.2176437e-003  -2.7751423e-005  -1.1090156e-003  -1.5937456e-005   4.5255784e+003   2.7305177e-005   3.6083460e-006   2.1616718e-005  -5.2570289e-006   6.3351925e+001
 -2.0948083e+000   1.1901642e+000   2.4043791e-001   1.5460059e+002   0.0000000e+000   3.2609686e-005   8.9779410e+002   9.3219558e+002   8.0715406e+002   5.0000000e+002   5.0000000e+002   5.0000000e+002   8.4135437e+006   1.0958758e+003   1.0010074e+004   2.2763775e-002   3.1945577e+001  -1.6253857e+004   2.5604127e-003  -1.0657305e+005  -4.7205945e-003  -9.6233667e-005  -1.0565247e-004   6.6282664e-005   4.5311400e+003   2.7618715e-005   3.3887860e-006  -3.1919240e-005  -6.7384304e-006   6.3131567e+001
 -1.9571442e+000   1.1703046e+000   2.3796130e-001   1.5213568e+002   0.0000000e+000   3.2446775e-005   8.9769572e+002   9.3200199e+002   8.0679956e+002   5.0000000e+002   5.0000000e+002   5.0000000e+002   8.4237030e+006   1.0925086e+003   9.9766057e+003   2.2763775e-002   3.2174434e+001  -1.6272504e+004   3.1588195e-003  -1.0670186e+005  -3.1761735e-003   6.3358816e-005   9.1207210e-004   2.3887717e-005   4.5364404e+003   2.8011291e-005   5.2282353e-006  -8.6989258e-005  -1.0497602e-006   6.2903796e+001
 -1.8194993e+000   1.1527087e+000   2.3553456e-001   1.4973232e+002   0.0000000e+000   3.2286596e-005   8.9758233e+002   9.3178917e+002   8.0643550e+002   5.0000000e+002   5.0000000e+002   5.0000000e+002   8.4333636e+006   1.0891387e+003   9.9427676e+003   2.2763775e-002   3.2402484e+001  -1.6290295e+004   2.8816661e-003  -1.0682475e+005  -1.4396715e-003   1.0034263e-004   1.8928646e-003   3.0975162e-005   4.5415072e+003   2.8458848e-005   6.2548161e-006  -1.4068380e-004   3.5908726e-007   6.2677509e+001
 -1.6818691e+000   1.1359982e+000   2.3323186e-001   1.4747550e+002   0.0000000e+000   3.2132314e-005   8.9746572e+002   9.3163248e+002   8.0606029e+002   5.0000000e+002   5.0000000e+002   5.0000000e+002   8.4423673e+006   1.0858685e+003   9.9098476e+003   2.2763775e-002   3.2629721e+001  -1.6307219e+004   2.8019904e-003  -1.0693888e+005   3.7375234e-005  -2.9064985e-005   2.7512402e-003   3.8760936e-005   4.5462195e+003   2.8905927e-005   5.5175810e-006  -1.8751924e-004  -3.6073680e-006   6.2458550e+001
 -1.5442519e+000   1.1205552e+000   2.3110115e-001   1.4538959e+002   0.0000000e+000   3.1990023e-005   8.9739661e+002   9.3144797e+002   8.0567242e+002   5.0000000e+002   5.0000000e+002   5.0000000e+002   8.4506358e+006   1.0827828e+003   9.8799817e+003   2.2763775e-002   3.2856162e+001  -1.6323200e+004   3.3304233e-003  -1.0704350e+005   1.6046470e-003  -1.8179005e-005   3.7946633e-003   6.4437981e-007   4.5505506e+003   2.9417226e-005   5.7369110e-006  -2.4251528e-004  -2.7290024e-006   6.2247136e+001
 -1.4066458e+000   1.1078976e+000   2.2889102e-001   1.4323374e+002   0.0000000e+000   3.1842118e-005   8.9726135e+002   9.3125514e+002   8.0527356e+002   5.0000000e+002   5.0000000e+002   5.0000000e+002   8.4582877e+006   1.0794937e+003   9.8464763e+003   2.2763775e-002   3.3081900e+001  -1.6338401e+004   2.3358409e-003  -1.0714038e+005   2.7244263e-003  -6.5405040e-005   4.5593703e-003   9.2870323e-005   4.5545725e+003   2.9974718e-005   4.9071067e-006  -2.8321058e-004  -3.5575674e-006   6.2028897e+001
 -1.2690501e+000   1.0952796e+000   2.2688463e-001   1.4130299e+002   0.0000000e+000   3.1705901e-005   8.9715365e+002   9.3103669e+002   8.0485839e+002   5.0000000e+002   5.0000000e+002   5.0000000e+002   8.4650949e+006   1.0764185e+003   9.8158304e+003   2.2763775e-002   3.3306837e+001  -1.6352028e+004   2.7573212e-003  -1.0722621e+005   3.3154798e-003  -6.6288033e-005   5.2050572e-003   5.3664345e-005   4.5581282e+003   3.0402548e-005   4.7370838e-006  -3.1920868e-004  -3.4401580e-006   6.1822411e+001
 -1.1314632e+000   1.0844020e+000   2.2473280e-001   1.3923463e+002   0.0000000e+000   3.1559759e-005   8.9696869e+002   9.3079915e+002   8.0442815e+002   5.0000000e+002   5.0000000e+002   5.0000000e+002   8.4712062e+006   1.0730118e+003   9.7800806e+003   2.2763775e-002   3.3531045e+001  -1.6364006e+004   3.0080274e-003  -1.0730367e+005   3.6970076e-003  -7.4616108e-005   5.7225039e-003   3.8669897e-005   4.5613359e+003   3.0764235e-005   4.3306217e-006  -3.4824154e-004  -3.5296626e-006   6.1601254e+001
 -1.0000000e+000   1.0750137e+000   2.2269959e-001   1.3726689e+002   0.0000000e+000   3.1425313e-005   8.9678451e+002   9.3055514e+002   8.0400831e+002   5.0000000e+002   5.0000000e+002   5.0000000e+002   8.4765928e+006   1.0697209e+003   9.7454618e+003   2.2763775e-002   3.3744522e+001  -1.6374315e+004   2.9054209e-003  -1.0737205e+005   4.0468899e-003  -8.2198144e-005   6.1764185e-003   3.3012201e-005   4.5641618e+003   3.1075888e-005   3.8377402e-006  -3.7456934e-004  -3.9351143e-006   6.1388098e+001
 -8.6242384e-001   1.0654502e+000   2.2062487e-001   1.3531349e+002   0.0000000e+000   3.1278751e-005   8.9658019e+002   9.3027317e+002   8.0354386e+002   5.0000000e+002   5.0000000e+002   5.0000000e+002   8.4810581e+006   1.0662479e+003   9.7087709e+003   2.2763775e-002   3.3967074e+001  -1.6382473e+004   2.6668014e-003  -1.0742845e+005   4.4396087e-003  -9.3714752e-005   6.7591429e-003   5.2648872e-005   4.5664810e+003   3.1316086e-005   4.3810133e-006  -4.0674863e-004  -4.7844683e-006   6.1164071e+001
 -7.2485312e-001   1.0572268e+000   2.1850258e-001   1.3329783e+002   0.0000000e+000   3.1133159e-005   8.9633024e+002   9.2998422e+002   8.0306899e+002   5.0000000e+002   5.0000000e+002   5.0000000e+002   8.4849352e+006   1.0626124e+003   9.6694630e+003   2.2763775e-002   3.4188771e+001  -1.6389829e+004   2.9712611e-003  -1.0747778e+005   5.3166367e-003  -7.0383879e-005   7.4279949e-003   4.0035738e-005   4.5685231e+003   3.1534677e-005   4.4874410e-006  -4.4223310e-004  -3.7723036e-006   6.0933367e+001
 -6.1090113e-001   1.0516825e+000   2.1686272e-001   1.3167707e+002   0.0000000e+000   3.1035421e-005   8.9615416e+002   9.2973035e+002   8.0267350e+002   5.0000000e+002   5.0000000e+002   5.0000000e+002   8.4879841e+006   1.0597445e+003   9.6391464e+003   2.2763775e-002   3.4371790e+001  -1.6395239e+004   3.1527131e-003  -1.0751663e+005   6.0599095e-003  -7.9574944e-005   7.8516802e-003   2.1477852e-005   4.5701031e+003   3.1692659e-005   4.2588094e-006  -4.6832353e-004  -4.7262606e-006   6.0748732e+001
 -5.5197723e-001   1.0491619e+000   2.1602626e-001   1.3072249e+002   0.0000000e+000   3.1013226e-005   8.9605027e+002   9.2958855e+002   8.0245969e+002   5.0000000e+002   5.0000000e+002   5.0000000e+002   8.4893060e+006   1.0582470e+003   9.6230405e+003   2.2763775e-002   3.4466283e+001  -1.6396541e+004   2.9837164e-003  -1.0753337e+005   6.4165784e-003  -6.0805711e-005   8.2007839e-003   2.1736668e-005   4.5707220e+003   3.1774834e-005   4.3149494e-006  -4.9064503e-004  -3.2736462e-006   6.0653546e+001
 -4.7929975e-001   1.0496882e+000   2.1495864e-001   1.2964396e+002   0.0000000e+000   3.0955844e-005   8.9590034e+002   9.2941208e+002   8.0219117e+002   5.0000000e+002   5.0000000e+002   5.0000000e+002   8.4905703e+006   1.0563237e+003   9.6019031e+003   2.2763775e-002   3.4582653e+001  -1.6396676e+004   1.9568703e-003  -1.0754955e+005   7.0073456e-003  -1.2254489e-005   8.4873066e-003   1.0057624e-004   4.5713607e+003   3.1854479e-005   4.4048568e-006  -5.0753632e-004  -5.3826198e-007   6.0533211e+001
 -3.9522845e-001   1.0539528e+000   2.1374587e-001   1.2849468e+002   0.0000000e+000   3.0875312e-005   8.9572258e+002   9.2920680e+002   8.0187542e+002   5.0000000e+002   5.0000000e+002   5.0000000e+002   8.4917123e+006   1.0541004e+003   9.5774001e+003   2.2763775e-002   3.4716964e+001  -1.6394197e+004   3.4797264e-003  -1.0756417e+005   8.4811260e-003   1.1878649e-004   8.8286241e-003   8.3933683e-005   4.5720091e+003   3.1923645e-005   4.4949985e-006  -5.1662873e-004   6.2491860e-006   6.0394502e+001
 -2.8038613e-001   1.0614265e+000   2.1216586e-001   1.2702085e+002   0.0000000e+000   3.0766806e-005   8.9547473e+002   9.2892226e+002   8.0142848e+002   5.0000000e+002   5.0000000e+002   5.0000000e+002   8.4922865e+006   1.0510830e+003   9.5440660e+003   2.2763775e-002   3.4899883e+001  -1.6396018e+004   2.9577367e-003  -1.0756986e+005   1.4168184e-002   1.6541424e-004   9.5105705e-003   1.9039436e-005   4.5724355e+003   3.2002813e-005   4.8997159e-006  -5.3247311e-004   8.1452591e-006   6.0206747e+001
 -1.8326544e-001   1.0629661e+000   2.1080814e-001   1.2576128e+002   0.0000000e+000   3.0672550e-005   8.9523222e+002   9.2867316e+002   8.0105937e+002   5.0000000e+002   5.0000000e+002   5.0000000e+002   8.4919862e+006   1.0484037e+003   9.5138422e+003   2.2763775e-002   3.5054080e+001  -1.6408043e+004   2.4939703e-003  -1.0756405e+005   1.8133792e-002   9.6699201e-005   9.4762455e-003   2.6313203e-005   4.5724592e+003   3.2056011e-005   4.6958729e-006  -5.3064525e-004   5.3939260e-006   6.0042643e+001
 -9.7381402e-002   1.0585676e+000   2.0966464e-001   1.2470759e+002   0.0000000e+000   3.0592425e-005   8.9503000e+002   9.2843354e+002   8.0074332e+002   5.0000000e+002   5.0000000e+002   5.0000000e+002   8.4911085e+006   1.0460629e+003   9.4877142e+003   2.2763775e-002   3.5190031e+001  -1.6423866e+004   2.4174973e-003  -1.0754969e+005   1.8260513e-002   4.8706708e-005   9.4106469e-003   3.0038755e-005   4.5721097e+003   3.2091824e-005   4.3564719e-006  -5.2388796e-004   3.1101399e-006   5.9898193e+001
  8.4850090e-003   1.0515256e+000   2.0820171e-001   1.2332411e+002   0.0000000e+000   3.0498322e-005   8.9472427e+002   9.2809826e+002   8.0033330e+002   5.0000000e+002   5.0000000e+002   5.0000000e+002   8.4890489e+006   1.0429742e+003   9.4522534e+003   2.2763775e-002   3.5357078e+001  -1.6437649e+004   2.9504231e-003  -1.0751623e+005   1.4568894e-002   2.0172725e-004   1.0308860e-002   4.5922879e-005   4.5708558e+003   3.2099702e-005   4.1741211e-006  -5.7458599e-004   1.0351475e-005   5.9711821e+001
  1.0198121e-001   1.0696954e+000   2.0692575e-001   1.2216646e+002   0.0000000e+000   3.0405806e-005   8.9443877e+002   9.2776619e+002   7.9992663e+002   5.0000000e+002   5.0000000e+002   5.0000000e+002   8.4865211e+006   1.0402071e+003   9.4203628e+003   2.2763775e-002   3.5504085e+001  -1.6432335e+004   3.0747113e-003  -1.0748032e+005   9.4396088e-003   1.9984258e-004   1.1723129e-002   4.2906569e-005   4.5693038e+003   3.2082218e-005   3.5776037e-006  -6.5269911e-004   1.1534459e-005   5.9545720e+001
  2.0949485e-001   1.1143795e+000   2.0549059e-001   1.2086734e+002   0.0000000e+000   3.0302549e-005   8.9407847e+002   9.2729472e+002   7.9935996e+002   5.0000000e+002   5.0000000e+002   5.0000000e+002   8.4823819e+006   1.0369738e+003   9.3827212e+003   2.2763775e-002   3.5672513e+001  -1.6404254e+004   2.5215169e-003  -1.0742999e+005   6.7780523e-003   1.6132858e-004   1.3457349e-002   4.2775854e-005   4.5669643e+003   3.2028641e-005   1.0630779e-006  -7.4303423e-004   8.6835129e-006   5.9353737e+001
  3.0644459e-001   1.1340397e+000   2.0425644e-001   1.1975564e+002   0.0000000e+000   3.0213225e-005   8.9377030e+002   9.2681040e+002   7.9878218e+002   5.0000000e+002   5.0000000e+002   5.0000000e+002   8.4791749e+006   1.0342353e+003   9.3510695e+003   2.2763775e-002   3.5823830e+001  -1.6387004e+004   5.4437977e-004  -1.0741121e+005   1.0088194e-002   2.0895719e-004   1.3766987e-002  -3.6744333e-005   4.5652504e+003   3.2007913e-005   4.8383638e-007  -7.8122692e-004   1.1865958e-005   5.9190671e+001
  4.0500563e-001   1.1635357e+000   2.0304571e-001   1.1867156e+002   0.0000000e+000   3.0125022e-005   8.9344595e+002   9.2632086e+002   7.9819234e+002   5.0000000e+002   5.0000000e+002   5.0000000e+002   8.4752442e+006   1.0314551e+003   9.3187155e+003   2.2763775e-002   3.5977144e+001  -1.6349388e+004   6.1303620e-003  -1.0737304e+005   1.3474618e-002   2.1426032e-004   1.3230707e-002   1.0809689e-004   4.5631865e+003   3.1913431e-005   1.1508269e-006  -7.6442978e-004   1.1883228e-005   5.9026232e+001
  5.0550748e-001   1.2491290e+000   2.0193174e-001   1.1768085e+002   0.0000000e+000   3.0043141e-005   8.9321260e+002   9.2585159e+002   7.9765755e+002   5.0000000e+002   5.0000000e+002   5.0000000e+002   8.4742102e+006   1.0291249e+003   9.2927454e+003   2.2763775e-002   3.6132991e+001  -1.6266513e+004   2.7359730e-003  -1.0735860e+005   1.6879496e-002   3.2614649e-005   1.2535265e-002   9.6901526e-005   4.5615166e+003   3.1775348e-005   2.3709239e-006  -7.1945578e-004   1.9493039e-006   5.8883883e+001
  6.0457224e-001   1.4157417e+000   2.0101695e-001   1.1687618e+002   0.0000000e+000   2.9974865e-005   8.9304823e+002   9.2548354e+002   7.9719741e+002   5.0000000e+002   5.0000000e+002   5.0000000e+002   8.4750510e+006   1.0273601e+003   9.2736766e+003   2.2763775e-002   3.6286232e+001  -1.6272441e+004   1.2570115e-002  -1.0740558e+005   2.1214895e-002  -1.2904519e-004   1.1538037e-002   2.7261166e-004   4.5624335e+003   3.1756420e-005   3.3967391e-006  -6.7185084e-004  -6.5523287e-006   5.8773990e+001
  7.0371104e-001   1.6302286e+000   2.0032318e-001   1.1627765e+002   0.0000000e+000   2.9921705e-005   8.9301415e+002   9.2545371e+002   7.9676623e+002   5.0000000e+002   5.0000000e+002   5.0000000e+002   8.4798812e+006   1.0263681e+003   9.2647496e+003   2.2763775e-002   3.6439368e+001  -1.6206838e+004   1.1219168e-003  -1.0746510e+005   2.2797193e-002  -1.2489768e-004   9.2531603e-003   2.0455527e-004   4.5639665e+003   3.1587877e-005   3.4804342e-006  -5.2095266e-004  -6.6560764e-006   5.8705326e+001
  8.0281974e-001   1.9185931e+000   1.9985246e-001   1.1589073e+002   0.0000000e+000   2.9883640e-005   8.9307958e+002   9.2595364e+002   7.9654496e+002   5.0000000e+002   5.0000000e+002   5.0000000e+002   8.4876648e+006   1.0260570e+003   9.2642544e+003   2.2763775e-002   3.6592398e+001  -1.6161467e+004   1.6357015e-002  -1.0756339e+005   2.1904819e-002  -1.3191704e-004   6.0250489e-003   3.1096971e-004   4.5683175e+003   3.1363509e-005   1.2608449e-006  -2.8776457e-004  -6.9720937e-006   5.8674818e+001
  9.0186049e-001   2.2673199e+000   1.9965779e-001   1.1576072e+002   0.0000000e+000   2.9864559e-005   8.9316286e+002   9.2576006e+002   7.9650966e+002   5.0000000e+002   5.0000000e+002   5.0000000e+002   8.4954799e+006   1.0262214e+003   9.2680857e+003   2.2763775e-002   3.6745336e+001  -1.6250618e+004  -2.5546610e-002  -1.0767501e+005   2.0349193e-002  -4.8332774e-005   6.2503408e-003  -1.9787600e-004   4.5746485e+003   3.1402743e-005   7.9856141e-008  -2.4045273e-004  -1.2752066e-006   5.8677154e+001
  1.0009607e+000   2.5185077e+000   1.9979741e-001   1.1593742e+002   0.0000000e+000   2.9868855e-005   8.9344366e+002   9.2606121e+002   7.9658240e+002   5.0000000e+002   5.0000000e+002   5.0000000e+002   8.5096092e+006   1.0275735e+003   9.2870406e+003   2.2763775e-002   3.6898564e+001  -1.6328514e+004   6.8913700e-002  -1.0780949e+005   1.9797753e-002  -3.6353760e-005   5.9488434e-003  -1.2668964e-004   4.5810232e+003   3.0987659e-005  -4.1246859e-007  -2.0239539e-004  -2.8337013e-007   5.8744032e+001
  1.1000318e+000   2.5936125e+000   2.0011967e-001   1.1628747e+002   0.0000000e+000   2.9885492e-005   8.9383408e+002   9.2649435e+002   7.9713233e+002   5.0000000e+002   5.0000000e+002   5.0000000e+002   8.5275140e+006   1.0296248e+003   9.3148403e+003   2.2763775e-002   3.7052149e+001  -1.6432087e+004  -3.0105266e-002  -1.0801605e+005   1.8779368e-002  -3.8717486e-005   6.1140105e-003  -1.2989739e-004   4.5907757e+003   3.1374174e-005  -4.8768248e-007  -1.8053007e-004  -3.6914233e-007   5.8849386e+001
  1.2081731e+000   2.6582195e+000   2.0076379e-001   1.1693598e+002   0.0000000e+000   2.9924076e-005   8.9441935e+002   9.2749311e+002   7.9733819e+002   5.0000000e+002   5.0000000e+002   5.0000000e+002   8.5529025e+006   1.0330180e+003   9.3603210e+003   2.2763775e-002   3.7220438e+001  -1.6467785e+004   2.0649292e-001  -1.0829755e+005   1.7945949e-002  -5.5897359e-005   6.1017099e-003  -1.1508973e-004   4.6016247e+003   3.2262641e-005  -5.0393703e-007  -1.7514776e-004  -7.7688011e-007   5.9027290e+001
  1.3073389e+000   3.0689377e+000   2.0240000e-001   1.1850668e+002   0.0000000e+000   3.0031841e-005   8.9521695e+002   9.2887890e+002   7.9744204e+002   5.0000000e+002   5.0000000e+002   5.0000000e+002   8.5850382e+006   1.0390499e+003   9.4368369e+003   2.2763775e-002   3.7375754e+001  -1.6359767e+004  -1.6406493e-001  -1.0870667e+005   1.5638651e-002  -8.3813171e-005   3.7770143e-003   2.7394669e-003   4.6159526e+003   4.2042603e-005  -1.0423077e-006  -2.9901812e-005  -2.6710732e-006   5.9364439e+001
  1.4065533e+000   4.3765805e+000   2.4218452e-001   3.6145705e+002   0.0000000e+000   3.0876293e-005   8.9625687e+002   9.3576504e+002   7.9749228e+002   5.0000000e+002   5.0000000e+002   5.0000000e+002   8.6264992e+006   1.0724587e+003   9.7725721e+003   2.2763775e-002   3.7533902e+001  -1.6168190e+004   4.2752625e-001  -1.0928908e+005   1.0399667e-002  -8.3187652e-004   6.0235886e-003   2.4949595e-003   4.6365099e+003   1.8776660e-004  -9.0460980e-006  -1.0135306e-005  -3.1802839e-005   6.1119066e+001
  1.5050542e+000   7.0339972e+000   2.3081402e+000   8.0689153e+004   0.0000000e+000   3.7559496e-005   8.9751991e+002   9.8192401e+002   7.2866438e+002   5.0000000e+002   5.0000000e+002   5.0000000e+002   8.6771815e+006   1.5132957e+003   1.3433773e+004   2.2763775e-002   3.7718098e+001  -1.6029063e+004   3.8750310e-001  -1.1000073e+005   9.8366443e-003  -1.4746913e-002  -2.2160305e-001   2.8989918e-003   4.6628141e+003  -2.1069168e-004  -2.0559640e-004   8.9190127e-003  -5.6908331e-004   7.7356782e+001
  1.6035503e+000   1.0053173e+001   9.6268346e+000   5.4930738e+005   0.0000000e+000   5.2126910e-005   9.0082911e+002   1.1057561e+003   7.9820317e+002   5.0000000e+002   5.0000000e+002   5.0000000e+002   8.7402290e+006   2.3621567e+003   2.3287795e+004   2.2763775e-002   3.8020333e+001  -1.6016524e+004  -3.7950788e-001  -1.1085019e+005  -7.7588485e-002  -2.2016950e-001  -9.7114160e-001   1.4732229e-002   4.6964156e+003   8.8389024e-006  -2.8987673e-003   3.9584684e-002  -8.5894179e-003   1.0625224e+002
  1.7006194e+000   1.2785969e+001   1.5714289e+001   9.0516780e+005   0.0000000e+000   6.4804368e-005   9.0695051e+002   1.4303524e+003   7.9984646e+002   5.0000000e+002   5.0000000e+002   5.0000000e+002   8.8146516e+006   3.0457558e+003   3.4422720e+004   2.2763775e-002   3.8492867e+001  -1.6178561e+004   2.0821407e+000  -1.1177103e+005  -1.7060088e-001  -2.6761539e-001  -1.4609219e+000   3.9194864e-004   4.7356867e+003  -1.9069831e-004  -3.6160835e-003   6.0450328e-002  -1.0447423e-002   1.2373198e+002
  1.8031166e+000   1.5236193e+001   2.0421046e+001   1.1643689e+006   0.0000000e+000   7.2371471e-005   9.1818721e+002   1.6449362e+003   8.0228178e+002   5.0000000e+002   5.0000000e+002   5.0000000e+002   8.9047299e+006   3.6126077e+003   4.6650931e+004   2.2763775e-002   3.9195377e+001  -1.6606420e+004   2.0877642e+000  -1.1294242e+005  -2.6198994e-001  -2.3741573e-001  -1.6180841e+000   3.3954875e-003   4.7882869e+003   2.4134897e-004  -3.0862404e-003   6.8159094e-002  -9.2212005e-003   1.2668065e+002
  1.9019669e+000   1.6328887e+001   2.3622308e+001   1.3526740e+006   0.0000000e+000   7.4464247e-005   9.3147854e+002   2.3449223e+003   8.0489944e+002   5.0000000e+002   5.0000000e+002   5.0000000e+002   8.9967324e+006   4.1004591e+003   5.7174931e+004   2.2763775e-002   4.0057839e+001  -1.7105742e+004  -3.8937105e-001  -1.1402414e+005  -3.7696051e-001  -1.0140858e-001  -1.8023162e+000  -1.0814991e-004   4.8410606e+003   1.7518470e-004  -1.1719340e-003   7.7077897e-002  -3.8774857e-003   1.2500265e+002
  2.0071318e+000   1.7657225e+001   2.7295096e+001   1.5756916e+006   0.0000000e+000   7.8737642e-005   9.4854592e+002   2.6044456e+003   8.0789221e+002   5.0000000e+002   5.0000000e+002   5.0000000e+002   9.1103140e+006   4.6143962e+003   6.8049079e+004   2.2763775e-002   4.1163829e+001  -1.7469317e+004  -2.9951464e-001  -1.1534541e+005  -5.8848426e-001   4.5990500e-003  -1.9433177e+000  -3.0212373e-002   4.9008667e+003   2.1173452e-004   2.6111076e-004   8.5795738e-002   2.1902056e-004   1.2770853e+002
  2.1020637e+000   1.8626573e+001   3.0552702e+001   1.7699107e+006   0.0000000e+000   8.4355983e-005   9.6315264e+002   2.5720875e+003   8.1059353e+002   5.0000000e+002   5.0000000e+002   5.0000000e+002   9.2289804e+006   5.0501560e+003   7.7840318e+004   2.2763775e-002   4.2325285e+001  -1.7713542e+004  -5.9887401e+000  -1.1679644e+005  -7.2238493e-001   7.3292765e-002  -1.9770527e+000  -4.9551400e-002   4.9610701e+003   2.2045344e-004   1.3110310e-003   8.9318057e-002   2.8426115e-003   1.3302113e+002
  2.2082206e+000   1.8633515e+001   3.4002226e+001   1.9996786e+006   0.0000000e+000   9.0003455e-005   9.7927945e+002   2.6128128e+003   8.1323878e+002   5.0000000e+002   5.0000000e+002   5.0000000e+002   9.3089535e+006   5.4295776e+003   8.6224638e+004   2.2763775e-002   4.3785175e+001  -1.8577729e+004   3.6255856e+000  -1.1783887e+005  -7.1049488e-001   1.2116629e-002  -2.3990653e+000   1.2058230e-001   5.0195186e+003  -6.7158871e-005   3.1045048e-004   1.0602502e-001   4.3479849e-004   1.3825699e+002
  2.3071171e+000   1.8202109e+001   3.7600908e+001   2.2572341e+006   0.0000000e+000   9.5020948e-005   9.8606636e+002   2.5921692e+003   8.1503508e+002   5.0000000e+002   5.0000000e+002   5.0000000e+002   9.3738452e+006   5.8169567e+003   9.3848545e+004   2.2763775e-002   4.5275364e+001  -1.8838723e+004   1.7195815e+000  -1.1862255e+005  -7.5994525e-001  -4.7039613e-002  -2.8991392e+000  -1.7811881e-002   5.0632796e+003  -1.8077916e-004  -6.7627424e-004   1.2661520e-001  -1.8478584e-003   1.4384630e+002
  2.4018661e+000   1.7852653e+001   4.0102697e+001   2.3937760e+006   0.0000000e+000   9.9350675e-005   9.9185419e+002   2.5801818e+003   8.1593419e+002   5.0000000e+002   5.0000000e+002   5.0000000e+002   9.4471557e+006   6.1014918e+003   1.0055363e+005   2.2763775e-002   4.6817029e+001  -1.9025687e+004  -2.5567228e+000  -1.1948076e+005  -8.9075904e-001  -1.7923931e-002  -3.0945629e+000  -1.0229643e-002   5.0998422e+003   4.2832479e-004  -4.0179924e-004   1.3635576e-001  -6.6309323e-004   1.4722494e+002
  2.5013582e+000   1.7182328e+001   4.1843483e+001   2.4694957e+006   0.0000000e+000   1.0287928e-004   9.9867360e+002   2.5501236e+003   8.1786239e+002   5.0000000e+002   5.0000000e+002   5.0000000e+002   9.5052872e+006   6.3316185e+003   1.0700188e+005   2.2763775e-002   4.8542232e+001  -1.9354901e+004  -1.6359249e+000  -1.1997780e+005  -1.0518903e+000   3.7413103e-002  -3.0351810e+000   3.6527157e-003   5.1184114e+003   1.3635277e-004   4.3721183e-004   1.3659567e-001   1.5287627e-003   1.4923450e+002
  2.6007823e+000   1.7003085e+001   4.3892476e+001   2.5892469e+006   0.0000000e+000   1.0641405e-004   1.0050539e+003   2.5660868e+003   8.1966148e+002   5.0000000e+002   5.0000000e+002   5.0000000e+002   9.5294027e+006   6.5805924e+003   1.1339865e+005   2.2763775e-002   5.0372624e+001  -1.9172189e+004   6.6191019e-001  -1.2007151e+005  -1.2359364e+000   2.9497879e-003  -2.9749878e+000  -1.5088864e-002   5.1204992e+003   7.4220140e-005   8.7346011e-005   1.3673165e-001   1.6577091e-004   1.5145218e+002
  2.7002026e+000   1.9177833e+001   4.5645002e+001   2.6739909e+006   0.0000000e+000   1.0990155e-004   1.0116421e+003   2.5598546e+003   8.1793997e+002   5.0000000e+002   5.0000000e+002   5.0000000e+002   9.5395219e+006   6.8090180e+003   1.1912045e+005   2.2763775e-002   5.2304244e+001  -1.8576506e+004  -1.4518216e+000  -1.2054365e+005  -1.3059857e+000  -7.1715473e-002  -3.0912780e+000  -3.0986728e-003   5.1323208e+003   7.1113710e-005  -9.1334561e-004   1.4262360e-001  -2.7646714e-003   1.5386170e+002
  2.8068691e+000   1.9710901e+001   4.7064185e+001   2.7249898e+006   0.0000000e+000   1.1315455e-004   1.0177539e+003   2.5873134e+003   8.1240873e+002   5.0000000e+002   5.0000000e+002   5.0000000e+002   9.5442499e+006   7.0195019e+003   1.2419078e+005   2.2763775e-002   5.4471201e+001  -1.7971463e+004  -1.2908852e+000  -1.2129109e+005  -1.3297891e+000  -3.6839395e-002  -3.2184444e+000   7.7585541e-003   5.1530436e+003  -5.3077340e-006  -6.7148204e-004   1.4841472e-001  -1.4250238e-003   1.5612848e+002
  2.9065222e+000   1.9206171e+001   4.8583145e+001   2.8000202e+006   0.0000000e+000   1.1622026e-004   1.0227665e+003   2.5464254e+003   8.1075157e+002   5.0000000e+002   5.0000000e+002   5.0000000e+002   9.5572150e+006   7.2274753e+003   1.2932537e+005   2.2763775e-002   5.6578775e+001  -1.7807102e+004  -7.1924296e-001  -1.2155585e+005  -1.3788942e+000   1.4736428e-002  -3.2334153e+000  -2.5508999e-003   5.1557656e+003  -1.5418242e-004  -1.0800641e-004   1.5045541e-001   6.1133019e-004   1.5850373e+002
  3.0061533e+000   2.0827607e+001   5.0010148e+001   2.8503095e+006   0.0000000e+000   1.1934227e-004   1.0295265e+003   2.5614160e+003   8.1419096e+002   5.0000000e+002   5.0000000e+002   5.0000000e+002   9.5967207e+006   7.4425198e+003   1.3562356e+005   2.2763775e-002   5.8781516e+001  -1.7858781e+004  -5.0446727e-003  -1.2165918e+005  -1.4555907e+000   3.7147532e-002  -3.1449347e+000  -4.5657151e-002   5.1536503e+003   1.3064504e-004   3.0049150e-004   1.4855957e-001   1.5419499e-003   1.6026166e+002
  3.1058535e+000   2.1789772e+001   5.1710682e+001   2.9410895e+006   0.0000000e+000   1.2285839e-004   1.0383787e+003   2.5593733e+003   8.1706350e+002   5.0000000e+002   5.0000000e+002   5.0000000e+002   9.6494535e+006   7.6601665e+003   1.4235332e+005   2.2763775e-002   6.1096282e+001  -1.7848242e+004  -6.2330997e-001  -1.2217732e+005  -1.5222890e+000  -7.5875428e-003  -3.1174659e+000   4.9357367e-003   5.1734075e+003   1.3017693e-004  -9.9150238e-005   1.4894633e-001  -1.5391590e-004   1.6227902e+002
  3.2035168e+000   2.3906528e+001   5.3261205e+001   3.0191716e+006   0.0000000e+000   1.2628518e-004   1.0473599e+003   2.5468988e+003   8.1518780e+002   5.0000000e+002   5.0000000e+002   5.0000000e+002   9.7024544e+006   7.8648510e+003   1.4849137e+005   2.2763775e-002   6.3467990e+001  -1.7732344e+004   2.1694412e-001  -1.2314600e+005  -1.6032370e+000  -4.6748492e-002  -3.0457418e+000   4.3962265e-002   5.2164161e+003   2.5809949e-005  -5.4678169e-004   1.4740930e-001  -1.6868944e-003   1.6428021e+002
  3.3031252e+000   2.5609234e+001   5.4894051e+001   3.1042240e+006   0.0000000e+000   1.3005059e-004   1.0566633e+003   2.5477941e+003   8.1383268e+002   5.0000000e+002   5.0000000e+002   5.0000000e+002   9.7746241e+006   8.0751798e+003   1.5474298e+005   2.2763775e-002   6.5989777e+001  -1.7883391e+004  -3.4900987e-001  -1.2435034e+005  -1.6357637e+000  -2.9104352e-002  -3.1154271e+000   2.3589678e-002   5.2737433e+003   5.4786541e-005  -4.5144679e-004   1.5139654e-001  -1.0518038e-003   1.6686250e+002
  3.4028879e+000   2.7503984e+001   5.5747759e+001   3.0974630e+006   0.0000000e+000   1.3340958e-004   1.0667525e+003   2.5576229e+003   8.1819564e+002   5.0000000e+002   5.0000000e+002   5.0000000e+002   9.8663656e+006   8.2466854e+003   1.6046988e+005   2.2763775e-002   6.8615342e+001  -1.8702207e+004   2.4230852e-001  -1.2530021e+005  -1.6500111e+000  -5.1045923e-003  -3.1656433e+000   1.2487961e-002   5.3265286e+003   5.2417381e-005  -2.5506320e-004   1.5405706e-001  -1.4176290e-004   1.6895656e+002
  3.5027228e+000   2.7504049e+001   5.6428053e+001   3.0890950e+006   0.0000000e+000   1.3635732e-004   1.0764015e+003   2.5463811e+003   8.2490244e+002   5.0000000e+002   5.0000000e+002   5.0000000e+002   9.9629563e+006   8.4057321e+003   1.6594659e+005   2.2763775e-002   7.1334443e+001  -1.9829729e+004  -8.8194473e-002  -1.2590776e+005  -1.6604572e+000   1.6200607e-002  -3.2241124e+000   1.1169783e-003   5.3661257e+003   1.5855265e-005   4.9530112e-005   1.5693620e-001   6.9622861e-004   1.7073846e+002
  3.6096767e+000   2.6201759e+001   5.7799490e+001   3.1660511e+006   0.0000000e+000   1.3961929e-004   1.0866285e+003   2.6113929e+003   8.2874045e+002   5.0000000e+002   5.0000000e+002   5.0000000e+002   1.0056484e+007   8.6115275e+003   1.7221390e+005   2.2763775e-002   7.4352601e+001  -2.0580851e+004  -3.3393877e-001  -1.2670144e+005  -1.6733901e+000  -2.3899626e-002  -3.2772511e+000   2.5396321e-002   5.4084120e+003   4.1772783e-005  -3.4335777e-004   1.5980123e-001  -8.4693179e-004   1.7348824e+002
  3.7032260e+000   2.5256596e+001   5.9345661e+001   3.2601760e+006   0.0000000e+000   1.4244228e-004   1.0946476e+003   2.5594261e+003   8.2858139e+002   5.0000000e+002   5.0000000e+002   5.0000000e+002   1.0117701e+007   8.7999060e+003   1.7778527e+005   2.2763775e-002   7.7087215e+001  -2.0605317e+004  -3.9388677e-001  -1.2763280e+005  -1.7002049e+000  -2.9503285e-002  -3.2259752e+000   7.1581609e-003   5.4493876e+003   3.0489473e-005  -4.4102569e-004   1.5849524e-001  -1.0830508e-003   1.7553880e+002
  3.8114232e+000   2.4826691e+001   6.0885492e+001   3.3380510e+006   0.0000000e+000   1.4542626e-004   1.1025955e+003   2.5697028e+003   8.2682457e+002   5.0000000e+002   5.0000000e+002   5.0000000e+002   1.0159993e+007   8.9747249e+003   1.8344757e+005   2.2763775e-002   8.0351460e+001  -2.0263305e+004   1.2573905e-001  -1.2853723e+005  -1.7440662e+000   3.8971443e-003  -3.2562077e+000   1.8082698e-002   5.4855319e+003   9.3269360e-005  -1.2730077e-004   1.6081563e-001   2.0340196e-004   1.7717673e+002
  3.9105866e+000   2.4402129e+001   6.2080857e+001   3.4013729e+006   0.0000000e+000   1.4755370e-004   1.1085446e+003   2.5600770e+003   8.2605099e+002   5.0000000e+002   5.0000000e+002   5.0000000e+002   1.0189399e+007   9.1140592e+003   1.8828328e+005   2.2763775e-002   8.3428793e+001  -1.9965577e+004   1.3497727e-001  -1.2906569e+005  -1.8219829e+000   1.6655326e-002  -3.3888040e+000   3.8983314e-002   5.5012577e+003   9.8223424e-005   1.2322324e-004   1.6771965e-001   7.3594944e-004   1.7791208e+002
  4.0092454e+000   2.4605205e+001   6.3169446e+001   3.4659675e+006   0.0000000e+000   1.4945051e-004   1.1149151e+003   2.5548586e+003   8.2638539e+002   5.0000000e+002   5.0000000e+002   5.0000000e+002   1.0222255e+007   9.2523240e+003   1.9324489e+005   2.2763775e-002   8.6569225e+001  -1.9739067e+004  -2.7108244e-001  -1.2945097e+005  -1.9323737e+000  -2.2928701e-003  -3.5022447e+000   2.1580707e-002   5.5070910e+003   9.9290108e-005  -2.2167226e-005   1.7438312e-001   1.9035005e-005   1.7875201e+002
  4.1115646e+000   2.4928213e+001   6.4056938e+001   3.5118719e+006   0.0000000e+000   1.5129398e-004   1.1210860e+003   2.5654508e+003   8.2656510e+002   5.0000000e+002   5.0000000e+002   5.0000000e+002   1.0253293e+007   9.3796932e+003   1.9799863e+005   2.2763775e-002   8.9910633e+001  -1.9497393e+004  -3.3762518e-001  -1.2984371e+005  -2.0273347e+000   7.4694089e-004  -3.4240481e+000   4.9932713e-003   5.5136988e+003   1.3462620e-005   1.7284176e-005   1.7330392e-001   1.3480819e-004   1.7950318e+002
  4.2025583e+000   2.5735031e+001   6.4995716e+001   3.5679950e+006   0.0000000e+000   1.5304623e-004   1.1263975e+003   2.5694554e+003   8.2580568e+002   5.0000000e+002   5.0000000e+002   5.0000000e+002   1.0281556e+007   9.4947980e+003   2.0209450e+005   2.2763775e-002   9.2948563e+001  -1.9207260e+004  -3.2888172e-001  -1.3036453e+005  -2.0821941e+000   5.0024922e-003  -3.3501021e+000  -7.0916374e-003   5.5295036e+003   2.7679920e-005   3.2732045e-005   1.7184907e-001   2.7356788e-004   1.8012914e+002
  4.3050729e+000   2.6644880e+001   6.5522279e+001   3.5693517e+006   0.0000000e+000   1.5488252e-004   1.1336133e+003   2.5412468e+003   8.2468249e+002   5.0000000e+002   5.0000000e+002   5.0000000e+002   1.0324896e+007   9.5918281e+003   2.0627997e+005   2.2763775e-002   9.6441292e+001  -1.8976633e+004  -3.4868641e-001  -1.3118633e+005  -2.1045561e+000   1.0743399e-003  -3.3169062e+000   2.8009119e-003   5.5613051e+003   5.7514185e-005   5.8911939e-006   1.7175449e-001   1.0624445e-004   1.8051143e+002
  4.4022792e+000   2.7974039e+001   6.5005465e+001   3.4537909e+006   0.0000000e+000   1.5586932e-004   1.1417699e+003   2.5298154e+003   8.2538163e+002   5.0000000e+002   5.0000000e+002   5.0000000e+002   1.0386193e+007   9.6390635e+003   2.0996387e+005   2.2763775e-002   9.9817296e+001  -1.9067306e+004  -1.7085146e-001  -1.3203026e+005  -2.1106709e+000  -6.7178194e-003  -3.2871898e+000   6.0427776e-003   5.5994386e+003   6.0390021e-005  -5.9946302e-005   1.7148422e-001  -2.0511825e-004   1.7958797e+002
  4.5031333e+000   2.9018166e+001   6.3100460e+001   3.2032826e+006   0.0000000e+000   1.5617351e-004   1.1513665e+003   2.5399670e+003   8.2878358e+002   5.0000000e+002   5.0000000e+002   5.0000000e+002   1.0468351e+007   9.6060777e+003   2.1284311e+005   2.2763775e-002   1.0337489e+002  -1.9605980e+004  -1.4908846e-001  -1.3284007e+005  -2.0968902e+000  -7.0763223e-003  -3.1438075e+000   1.7705510e-002   5.6416559e+003   2.1915546e-005  -5.8488298e-005   1.6614920e-001  -2.3988162e-004   1.7748934e+002
  4.6133486e+000   2.8857724e+001   5.9601489e+001   2.8288330e+006   0.0000000e+000   1.5535565e-004   1.1637874e+003   2.5415567e+003   8.3371707e+002   5.0000000e+002   5.0000000e+002   5.0000000e+002   1.0565042e+007   9.4489400e+003   2.1431013e+005   2.2763775e-002   1.0730269e+002  -2.0505037e+004   9.6788345e-003  -1.3371129e+005  -2.0441574e+000  -1.1221928e-002  -2.8714812e+000   2.0032749e-002   5.6917615e+003   2.3565511e-005  -1.2215922e-004   1.5502983e-001  -4.1800572e-004   1.7307673e+002
  4.7056011e+000   2.7631787e+001   5.6035325e+001   2.4959157e+006   0.0000000e+000   1.5365055e-004   1.1756804e+003   2.5643161e+003   8.3668161e+002   5.0000000e+002   5.0000000e+002   5.0000000e+002   1.0640293e+007   9.2428596e+003   2.1437622e+005   2.2763775e-002   1.1059855e+002  -2.1170403e+004   3.0419164e-001  -1.3449049e+005  -1.9608494e+000  -9.5599406e-003  -2.6335077e+000   1.9378416e-002   5.7351598e+003   3.0947233e-005  -1.1896503e-004   1.4452639e-001  -3.6403511e-004   1.6777657e+002
  4.8086353e+000   2.5744543e+001   5.1643922e+001   2.1321121e+006   0.0000000e+000   1.5073983e-004   1.1900309e+003   2.5474406e+003   8.3838653e+002   5.0000000e+002   5.0000000e+002   5.0000000e+002   1.0713206e+007   8.9588576e+003   2.1363961e+005   2.2763775e-002   1.1427339e+002  -2.1571713e+004  -1.3482773e-002  -1.3537069e+005  -1.8477122e+000  -7.9748931e-003  -2.3524975e+000   1.1898539e-002   5.7792059e+003   4.1478269e-005  -1.2162356e-004   1.3170716e-001  -3.0812268e-004   1.6086663e+002
  4.9059724e+000   2.3921272e+001   4.7505707e+001   1.8285412e+006   0.0000000e+000   1.4730876e-004   1.2036875e+003   2.5545425e+003   8.3928106e+002   5.0000000e+002   5.0000000e+002   5.0000000e+002   1.0768709e+007   8.6624316e+003   2.1235771e+005   2.2763775e-002   1.1772700e+002  -2.1645247e+004   2.1766888e-001  -1.3610834e+005  -1.7321983e+000  -7.4727662e-003  -2.0884126e+000   1.0460843e-002   5.8115615e+003   2.2608557e-005  -1.2947890e-004   1.1932341e-001  -2.9053299e-004   1.5419433e+002
  5.0117020e+000   2.2261011e+001   4.3217508e+001   1.5460997e+006   0.0000000e+000   1.4316283e-004   1.2193899e+003   2.5625735e+003   8.3968284e+002   5.0000000e+002   5.0000000e+002   5.0000000e+002   1.0813871e+007   8.3327735e+003   2.1090717e+005   2.2763775e-002   1.2145310e+002  -2.1477663e+004   1.1609583e-001  -1.3674630e+005  -1.5991883e+000  -7.7012797e-003  -1.8240614e+000   6.2058465e-003   5.8343992e+003   2.2339046e-005  -1.2937704e-004   1.0640490e-001  -3.0286508e-004   1.4691783e+002
  5.1035024e+000   2.1202212e+001   3.9595225e+001   1.3287088e+006   0.0000000e+000   1.3921841e-004   1.2337660e+003   2.5589138e+003   8.3943568e+002   5.0000000e+002   5.0000000e+002   5.0000000e+002   1.0843453e+007   8.0458075e+003   2.0945436e+005   2.2763775e-002   1.2466715e+002  -2.1207226e+004   2.5706615e-001  -1.3722630e+005  -1.4751423e+000  -1.0222485e-002  -1.6040361e+000   4.9490283e-003   5.8479009e+003   1.8451744e-005  -1.6428389e-004   9.5316576e-002  -3.9236381e-004   1.4074253e+002
  5.2102029e+000   2.0385951e+001   3.5589170e+001   1.1084329e+006   0.0000000e+000   1.3420997e-004   1.2504787e+003   2.5864494e+003   8.3857335e+002   5.0000000e+002   5.0000000e+002   5.0000000e+002   1.0869727e+007   7.7201724e+003   2.0714690e+005   2.2763775e-002   1.2836797e+002  -2.0879953e+004   2.5627643e-001  -1.3773160e+005  -1.3278238e+000  -1.1842720e-002  -1.3721316e+000   8.9704510e-003   5.8611529e+003   1.5389551e-003  -1.8311639e-004   8.3504763e-002  -4.5113994e-004   1.3359063e+002
  5.3030672e+000   1.9860406e+001   3.2495876e+001   9.5289160e+005   0.0000000e+000   1.3021653e-004   1.2661589e+003   2.6405156e+003   8.3797244e+002   5.0000000e+002   5.0000000e+002   5.0000000e+002   1.0895931e+007   7.4513931e+003   2.0516638e+005   2.2763775e-002   1.3155570e+002  -2.0656166e+004   2.0078405e-001  -1.3819076e+005  -1.1991294e+000  -1.2545042e-002  -1.1993743e+000   4.0942502e-003   5.8743376e+003   1.2277506e-003  -1.8419094e-004   7.4423270e-002  -4.8128578e-004   1.2828851e+002
  5.4015704e+000   1.9755610e+001   2.9623557e+001   8.1903671e+005   0.0000000e+000   1.2595794e-004   1.2833888e+003   2.6659951e+003   8.3825184e+002   5.0000000e+002   5.0000000e+002   5.0000000e+002   1.0932702e+007   7.1929894e+003   2.0321652e+005   2.2763775e-002   1.3490433e+002  -2.0553571e+004   3.3457273e-001  -1.3871545e+005  -1.0699296e+000  -1.3644624e-002  -1.0446271e+000   5.3453094e-003   5.8930381e+003   1.0226713e-003  -1.9941385e-004   6.6148040e-002  -5.2598987e-004   1.2280148e+002
  5.5103464e+000   1.9857499e+001   2.6889516e+001   7.0002162e+005   0.0000000e+000   1.2201611e-004   1.3041075e+003   2.7061123e+003   8.3935366e+002   5.0000000e+002   5.0000000e+002   5.0000000e+002   1.0988731e+007   6.9362087e+003   2.0141726e+005   2.2763775e-002   1.3857004e+002  -2.0633298e+004   1.1719195e-001  -1.3941571e+005  -9.3523657e-001  -1.4357296e-002  -8.9380361e-001   1.0335845e-002   5.9231728e+003   1.6842187e-003  -2.1292365e-004   5.7715253e-002  -5.5585948e-004   1.1803092e+002
  5.6134598e+000   1.9919588e+001   2.4634599e+001   6.0811258e+005   0.0000000e+000   1.1837248e-004   1.3247666e+003   2.6790528e+003   8.4090814e+002   5.0000000e+002   5.0000000e+002   5.0000000e+002   1.1051546e+007   6.7184260e+003   1.9978328e+005   2.2763775e-002   1.4201441e+002  -2.0949393e+004   8.8126545e-002  -1.4014113e+005  -8.2194707e-001  -1.4865838e-002  -7.7898144e-001   4.1889875e-003   5.9593245e+003   1.7997377e-003  -2.3002417e-004   5.1026557e-002  -5.7033688e-004   1.1385971e+002
  5.7072965e+000   1.9654795e+001   2.2874333e+001   5.4013142e+005   0.0000000e+000   1.1579111e-004   1.3437524e+003   2.6807963e+003   8.4277875e+002   5.0000000e+002   5.0000000e+002   5.0000000e+002   1.1114611e+007   6.5407894e+003   1.9844978e+005   2.2763775e-002   1.4512608e+002  -2.1379116e+004   1.9467318e-001  -1.4082963e+005  -7.3258828e-001  -1.5385913e-002  -7.0282065e-001  -7.2916034e-003   5.9958336e+003   2.3983784e-003  -2.4744410e-004   4.6284467e-002  -5.8343298e-004   1.1117234e+002
  5.8146322e+000   1.8770952e+001   2.1057604e+001   4.7311986e+005   0.0000000e+000   1.1260287e-004   1.3646543e+003   2.6588387e+003   8.4510653e+002   5.0000000e+002   5.0000000e+002   5.0000000e+002   1.1184751e+007   6.3549893e+003   1.9678417e+005   2.2763775e-002   1.4865765e+002  -2.1917846e+004   1.7203015e-003  -1.4156210e+005  -6.4573997e-001  -1.5664762e-002  -6.3178828e-001   1.6999392e-003   6.0357497e+003   1.2995809e-003  -2.5712037e-004   4.1736449e-002  -5.8873845e-004   1.0799818e+002
  5.9246291e+000   1.7346863e+001   1.9424043e+001   4.1593598e+005   0.0000000e+000   1.0950591e-004   1.3840451e+003   2.6778383e+003   8.4699614e+002   5.0000000e+002   5.0000000e+002   5.0000000e+002   1.1247045e+007   6.1804895e+003   1.9494777e+005   2.2763775e-002   1.5224526e+002  -2.2313038e+004   1.0432355e-001  -1.4222997e+005  -5.7281006e-001  -1.5328906e-002  -5.7334691e-001   5.5591201e-003   6.0702159e+003   2.1026630e-004  -2.5494362e-004   3.7912779e-002  -5.7157878e-004   1.0506004e+002
  6.0081469e+000   1.6139236e+001   1.8294601e+001   3.7820378e+005   0.0000000e+000   1.0697658e-004   1.3971921e+003   2.6803358e+003   8.4772580e+002   5.0000000e+002   5.0000000e+002   5.0000000e+002   1.1283113e+007   6.0554499e+003   1.9334047e+005   2.2763775e-002   1.5494457e+002  -2.2436128e+004   1.4057405e-001  -1.4266325e+005  -5.2625821e-001  -1.4130602e-002  -5.3614577e-001   4.0816048e-006   6.0903823e+003  -1.5805455e-003  -2.4671396e-004   3.5411897e-002  -5.2436263e-004   1.0246428e+002
  6.1223854e+000   1.4718837e+001   1.6901561e+001   3.3381823e+005   0.0000000e+000   1.0376962e-004   1.4131421e+003   2.6685423e+003   8.4795275e+002   5.0000000e+002   5.0000000e+002   5.0000000e+002   1.1316645e+007   5.8919137e+003   1.9096994e+005   2.2763775e-002   1.5859819e+002  -2.2362721e+004   1.4972713e-002  -1.4315207e+005  -4.7261786e-001  -1.3349704e-002  -4.8397774e-001   2.7328016e-003   6.1090706e+003  -1.5796107e-003  -2.3930968e-004   3.1883255e-002  -4.9222100e-004   9.9382670e+001
  6.2055488e+000   1.4026761e+001   1.5988857e+001   3.0587470e+005   0.0000000e+000   1.0163428e-004   1.4235320e+003   2.6731914e+003   8.4765443e+002   5.0000000e+002   5.0000000e+002   5.0000000e+002   1.1334095e+007   5.7807784e+003   1.8927062e+005   2.2763775e-002   1.6122866e+002  -2.2174821e+004  -7.3065063e-002  -1.4345934e+005  -4.3940196e-001  -1.3416857e-002  -4.5006661e-001  -8.3472313e-003   6.1179296e+003  -2.9947435e-004  -2.4572159e-004   2.9673923e-002  -4.9059617e-004   9.7460007e+001
  6.3210338e+000   1.3381725e+001   1.4856811e+001   2.7180604e+005   0.0000000e+000   9.9625534e-005   1.4351085e+003   2.6576701e+003   8.4694586e+002   5.0000000e+002   5.0000000e+002   5.0000000e+002   1.1347896e+007   5.6308257e+003   1.8639318e+005   2.2763775e-002   1.6483520e+002  -2.1910742e+004  -1.8010149e-002  -1.4375254e+005  -3.9795695e-001  -1.2609648e-002  -4.0990814e-001   1.6458793e-003   6.1245276e+003  -1.7464817e-004  -2.3708449e-004   2.7156430e-002  -4.5945257e-004   9.5477934e+001
  6.4073876e+000   1.3132480e+001   1.4106716e+001   2.5053594e+005   0.0000000e+000   9.7612332e-005   1.4418952e+003   2.6478349e+003   8.4666390e+002   5.0000000e+002   5.0000000e+002   5.0000000e+002   1.1358158e+007   5.5349204e+003   1.8428592e+005   2.2763775e-002   1.6749586e+002  -2.1748641e+004   1.1348282e-001  -1.4395090e+005  -3.6847176e-001  -1.2249720e-002  -3.8070601e-001   8.7281546e-003   6.1291991e+003  -2.8364027e-004  -2.3206099e-004   2.5436377e-002  -4.4077659e-004   9.3735765e+001
  6.5243367e+000   1.3061268e+001   1.3222316e+001   2.2668458e+005   0.0000000e+000   9.4859555e-005   1.4492003e+003   2.6466679e+003   8.4669358e+002   5.0000000e+002   5.0000000e+002   5.0000000e+002   1.1374837e+007   5.4227565e+003   1.8146065e+005   2.2763775e-002   1.7105278e+002  -2.1663605e+004   1.5128161e-001  -1.4420747e+005  -3.3053201e-001  -1.2108689e-002  -3.4471137e-001   8.4568943e-003   6.1381022e+003  -3.1780992e-004  -2.2783378e-004   2.3437366e-002  -4.3279053e-004   9.1649208e+001
  6.6124033e+000   1.3131172e+001   1.2644669e+001   2.1059621e+005   0.0000000e+000   9.3851966e-005   1.4540242e+003   2.6457648e+003   8.4710988e+002   5.0000000e+002   5.0000000e+002   5.0000000e+002   1.1393488e+007   5.3463182e+003   1.7935346e+005   2.2763775e-002   1.7369561e+002  -2.1709562e+004   1.1883294e-001  -1.4444300e+005  -3.0383077e-001  -1.1530131e-002  -3.2051888e-001   9.2927412e-003   6.1488547e+003  -5.1553171e-004  -2.2306452e-004   2.2086043e-002  -4.0728570e-004   9.0788076e+001
  6.7050639e+000   1.3150637e+001   1.2094510e+001   1.9626935e+005   0.0000000e+000   9.2187354e-005   1.4586848e+003   2.6644257e+003   8.4790087e+002   5.0000000e+002   5.0000000e+002   5.0000000e+002   1.1417714e+007   5.2798171e+003   1.7743422e+005   2.2763775e-002   1.7644572e+002  -2.1855170e+004   1.1411974e-001  -1.4471172e+005  -2.7726273e-001  -1.1466749e-002  -2.9544683e-001   3.0258304e-003   6.1629779e+003  -5.1966647e-004  -2.2287286e-004   2.0621805e-002  -4.0133575e-004   8.9592214e+001
  6.8020622e+000   1.2904746e+001   1.1572788e+001   1.8286886e+005   0.0000000e+000   9.0679806e-005   1.4629202e+003   2.6646865e+003   8.4883907e+002   5.0000000e+002   5.0000000e+002   5.0000000e+002   1.1444989e+007   5.2167340e+003   1.7547936e+005   2.2763775e-002   1.7929324e+002  -2.2078330e+004   3.8081844e-002  -1.4498704e+005  -2.5151984e-001  -1.0982049e-002  -2.7284249e-001   4.6720377e-003   6.1789743e+003  -9.0597310e-004  -2.1504430e-004   1.9210227e-002  -3.7863620e-004   8.8551504e+001
  6.9061734e+000   1.2442941e+001   1.1058004e+001   1.6991683e+005   0.0000000e+000   8.9131593e-005   1.4671745e+003   2.6652662e+003   8.4977443e+002   5.0000000e+002   5.0000000e+002   5.0000000e+002   1.1473317e+007   5.1538815e+003   1.7347381e+005   2.2763775e-002   1.8231478e+002  -2.2321465e+004  -1.6401191e-002  -1.4526873e+005  -2.2673905e-001  -1.0508288e-002  -2.5593902e-001   3.6261050e-003   6.1956198e+003   1.8996419e-003  -2.0502852e-004   1.7989052e-002  -3.5368689e-004   8.7389732e+001
  7.0310784e+000   1.1625731e+001   1.0485988e+001   1.5600335e+005   0.0000000e+000   8.7412180e-005   1.4711026e+003   2.6758391e+003   8.5073105e+002   5.0000000e+002   5.0000000e+002   5.0000000e+002   1.1498866e+007   5.0786980e+003   1.7098295e+005   2.2763775e-002   1.8589441e+002  -2.2521905e+004   7.7220943e-002  -1.4552840e+005  -1.9982758e-001  -1.0124942e-002  -2.3944645e-001  -8.7106175e-003   6.2106830e+003   1.8231853e-003  -1.9088268e-004   1.6643577e-002  -3.3289815e-004   8.6325678e+001
  7.1172558e+000   1.1042973e+001   1.0110819e+001   1.4715995e+005   0.0000000e+000   8.6093824e-005   1.4738921e+003   2.6755503e+003   8.5102849e+002   5.0000000e+002   5.0000000e+002   5.0000000e+002   1.1513091e+007   5.0292337e+003   1.6944540e+005   2.2763775e-002   1.8833440e+002  -2.2546410e+004  -1.1231933e-001  -1.4571097e+005  -1.8310461e-001  -9.4837783e-003  -2.2655646e-001   3.3696394e-003   6.2185841e+003   1.8164629e-003  -1.7190279e-004   1.5560771e-002  -3.0467864e-004   8.5397829e+001
  7.2168016e+000   1.0441438e+001   9.7041795e+000   1.3788247e+005   0.0000000e+000   8.4661868e-005   1.4749429e+003   2.6774337e+003   8.5096308e+002   5.0000000e+002   5.0000000e+002   5.0000000e+002   1.1515452e+007   4.9681770e+003   1.6715762e+005   2.2763775e-002   1.9111983e+002  -2.2513336e+004  -4.9838451e-002  -1.4575761e+005  -1.6525091e-001  -8.8908327e-003  -2.1771541e-001  -6.2772791e-003   6.2207839e+003   1.8370609e-003  -1.5690477e-004   1.4568268e-002  -2.7286506e-004   8.4422384e+001
  7.3103298e+000   1.0065541e+001   9.3465797e+000   1.2979191e+005   0.0000000e+000   8.3399919e-005   1.4767181e+003   2.6836678e+003   8.5064681e+002   5.0000000e+002   5.0000000e+002   5.0000000e+002   1.1517916e+007   4.9148315e+003   1.6538349e+005   2.2763775e-002   1.9370664e+002  -2.2395135e+004  -4.3959471e-002  -1.4584174e+005  -1.4721436e-001  -6.4535331e-003  -2.0898016e-001   3.1302233e-003   6.2218276e+003   1.7783512e-003  -1.0438895e-004   1.3604100e-002  -1.9597298e-004   8.3479647e+001
  7.4268803e+000   9.7785788e+000   8.9413996e+000   1.2099594e+005   0.0000000e+000   8.1893480e-005   1.4780774e+003   2.6966503e+003   8.4977950e+002   5.0000000e+002   5.0000000e+002   5.0000000e+002   1.1514795e+007   4.8503771e+003   1.6310100e+005   2.2763775e-002   1.9689074e+002  -2.2224848e+004   8.5391761e-002  -1.4586100e+005  -1.2321542e-001  -6.3801936e-003  -1.9904960e-001   4.1532781e-006   6.2197611e+003   1.6879635e-003  -1.0147214e-004   1.2563599e-002  -1.8239139e-004   8.2436492e+001
  7.5146529e+000   9.7137188e+000   8.6676611e+000   1.1507665e+005   0.0000000e+000   8.0968738e-005   1.4793428e+003   2.6964122e+003   8.4917936e+002   5.0000000e+002   5.0000000e+002   5.0000000e+002   1.1514019e+007   4.8057473e+003   1.6153913e+005   2.2763775e-002   1.9926012e+002  -2.2117127e+004  -5.2474887e-002  -1.4589740e+005  -1.0403410e-001  -6.4331304e-003  -1.9254704e-001   1.6009245e-002   6.2193928e+003   1.6375785e-003  -1.0205155e-004   1.1854232e-002  -1.8048711e-004   8.1784526e+001
  7.6312033e+000   9.7336733e+000   8.3337093e+000   1.0813772e+005   0.0000000e+000   7.9669259e-005   1.4795567e+003   2.6885216e+003   8.4864677e+002   5.0000000e+002   5.0000000e+002   5.0000000e+002   1.1512023e+007   4.7494495e+003   1.5914169e+005   2.2763775e-002   2.0236866e+002  -2.2077590e+004   2.2297068e-001  -1.4588744e+005  -7.6497344e-002  -6.2309810e-003  -1.8990595e-001  -2.2659064e-004   6.2192401e+003  -7.6320220e-005  -9.0850263e-005   1.1217764e-002  -1.6692087e-004   8.0871682e+001
  7.7117814e+000   9.7919499e+000   8.1204922e+000   1.0384055e+005   0.0000000e+000   7.8722418e-005   1.4803282e+003   2.6850597e+003   8.4852664e+002   5.0000000e+002   5.0000000e+002   5.0000000e+002   1.1517075e+007   4.7164070e+003   1.5774395e+005   2.2763775e-002   2.0449390e+002  -2.2096590e+004   2.6594230e-002  -1.4594925e+005  -6.1596690e-002  -4.6976871e-003  -1.8615886e-001   9.9011875e-003   6.2223008e+003  -3.4032501e-004  -5.6905089e-005   1.0795910e-002  -1.3112922e-004   8.0205701e+001
  7.8125041e+000   9.8005368e+000   7.8829902e+000   9.9050616e+004   0.0000000e+000   7.7826194e-005   1.4805277e+003   2.6690080e+003   8.4865944e+002   5.0000000e+002   5.0000000e+002   5.0000000e+002   1.1521809e+007   4.6757505e+003   1.5583928e+005   2.2763775e-002   2.0712022e+002  -2.2198159e+004   1.6488679e-001  -1.4596956e+005  -4.1900112e-002  -4.0697981e-003  -1.8512118e-001   1.8625757e-003   6.2258905e+003  -1.2754325e-003  -4.5519548e-005   1.0338252e-002  -1.1671860e-004   7.9745117e+001
  7.9290545e+000   9.6505564e+000   7.6240841e+000   9.3889127e+004   0.0000000e+000   7.6793492e-005   1.4806087e+003   2.6332332e+003   8.4890852e+002   5.0000000e+002   5.0000000e+002   5.0000000e+002   1.1529139e+007   4.6314056e+003   1.5363007e+005   2.2763775e-002   2.1012165e+002  -2.2332579e+004   2.0608042e-001  -1.4600838e+005  -2.1495395e-002  -3.5214113e-003  -1.8146433e-001  -1.1624337e-002   6.2308836e+003   6.3973778e-005  -3.6309749e-005   9.6786811e-003  -1.0516246e-004   7.9084698e+001
  8.0047283e+000   9.4654332e+000   7.4655463e+000   9.0762334e+004   0.0000000e+000   7.6134886e-005   1.4802648e+003   2.6274157e+003   8.4900313e+002   5.0000000e+002   5.0000000e+002   5.0000000e+002   1.1532832e+007   4.6035204e+003   1.5217193e+005   2.2763775e-002   2.1204467e+002  -2.2407961e+004  -6.6274882e-002  -1.4603576e+005  -1.2871869e-002  -4.1268975e-003  -1.7915722e-001   4.5646792e-003   6.2338299e+003   2.0634971e-004  -4.9392158e-005   9.3121563e-003  -1.2061543e-004   7.8654720e+001
  8.1258064e+000   9.0792019e+000   7.2264694e+000   8.6104758e+004   0.0000000e+000   7.5152066e-005   1.4784696e+003   2.6246277e+003   8.4891488e+002   5.0000000e+002   5.0000000e+002   5.0000000e+002   1.1533023e+007   4.5581060e+003   1.4961594e+005   2.2763775e-002   2.1508359e+002  -2.2459033e+004   4.6590890e-002  -1.4600973e+005   8.9359226e-004  -2.9562967e-003  -1.7434204e-001  -6.6095039e-003   6.2347010e+003  -6.2631581e-006  -2.7840887e-005   8.6149998e-003  -8.4025297e-005   7.8089141e+001
  8.2014802e+000   8.8259436e+000   7.0851030e+000   8.3401545e+004   0.0000000e+000   7.4539543e-005   1.4764483e+003   2.6156910e+003   8.4862675e+002   5.0000000e+002   5.0000000e+002   5.0000000e+002   1.1529620e+007   4.5294648e+003   1.4794185e+005   2.2763775e-002   2.1695385e+002  -2.2453469e+004  -3.9120021e-002  -1.4597518e+005   5.2966929e-003  -2.9769425e-003  -1.7382090e-001  -7.8828002e-004   6.2336534e+003  -9.5258955e-006  -3.3605682e-005   8.3586807e-003  -8.4335434e-005   7.7744434e+001
  8.3104504e+000   8.5605127e+000   6.8862304e+000   7.9679220e+004   0.0000000e+000   7.3572752e-005   1.4722358e+003   2.6184298e+003   8.4802686e+002   5.0000000e+002   5.0000000e+002   5.0000000e+002   1.1520663e+007   4.4879304e+003   1.4532276e+005   2.2763775e-002   2.1961132e+002  -2.2380420e+004   2.7121361e-002  -1.4587536e+005   1.0586917e-002  -2.4867729e-003  -1.7133572e-001  -1.4096410e-002   6.2290825e+003   3.5093903e-004  -3.2053165e-005   7.9472336e-003  -6.9788158e-005   7.7165880e+001
  8.4281652e+000   8.4069089e+000   6.6900416e+000   7.6034328e+004   0.0000000e+000   7.2679955e-005   1.4667834e+003   2.6251421e+003   8.4722761e+002   5.0000000e+002   5.0000000e+002   5.0000000e+002   1.1506065e+007   4.4436010e+003   1.4237754e+005   2.2763775e-002   2.2242330e+002  -2.2285369e+004   1.1502079e-002  -1.4572404e+005   1.3589861e-002  -1.5615726e-003  -1.7272509e-001  -9.8267368e-004   6.2218470e+003   3.5802305e-004  -1.7252404e-005   7.8361055e-003  -5.1830103e-005   7.6706247e+001
  8.5208581e+000   8.3362999e+000   6.5457447e+000   7.3384883e+004   0.0000000e+000   7.1989781e-005   1.4621878e+003   2.6319570e+003   8.4660751e+002   5.0000000e+002   5.0000000e+002   5.0000000e+002   1.1493643e+007   4.4102314e+003   1.4008404e+005   2.2763775e-002   2.2459585e+002  -2.2211084e+004   6.4378624e-003  -1.4558887e+005   1.6212677e-002  -5.6356377e-004  -1.7236068e-001   9.7623089e-004   6.2153952e+003   5.8284725e-004   2.5936071e-006   7.7206228e-003  -2.9511498e-005   7.6310555e+001
  8.6138296e+000   8.3118528e+000   6.4056775e+000   7.0821629e+004   0.0000000e+000   7.1383692e-005   1.4576155e+003   2.6264264e+003   8.4604218e+002   5.0000000e+002   5.0000000e+002   5.0000000e+002   1.1482358e+007   4.3774308e+003   1.3785250e+005   2.2763775e-002   2.2674011e+002  -2.2142298e+004   4.8550875e-002  -1.4545977e+005   2.0070660e-002   3.8732328e-004  -1.6945439e-001  -1.6309246e-003   6.2092323e+003   4.8751084e-004   2.1287163e-005   7.5154063e-003  -6.8934228e-006   7.6068649e+001
  8.7068498e+000   8.3262130e+000   6.2689042e+000   6.8389890e+004   0.0000000e+000   7.0644740e-005   1.4532301e+003   2.6178202e+003   8.4555516e+002   5.0000000e+002   5.0000000e+002   5.0000000e+002   1.1471877e+007   4.3464576e+003   1.3571845e+005   2.2763775e-002   2.2885202e+002  -2.2096898e+004   6.9248748e-002  -1.4533614e+005   2.4740595e-002   1.0276433e-003  -1.6604353e-001   2.6027857e-003   6.2039399e+003   5.6444302e-005   3.6413280e-005   7.3040392e-003   8.1363258e-006   7.5690886e+001
  8.8461905e+000   8.3706238e+000   6.0704883e+000   6.4881053e+004   0.0000000e+000   6.9592026e-005   1.4467538e+003   2.6000023e+003   8.4497919e+002   5.0000000e+002   5.0000000e+002   5.0000000e+002   1.1458377e+007   4.3011753e+003   1.3258837e+005   2.2763775e-002   2.3195450e+002  -2.2076718e+004   5.8399555e-002  -1.4516409e+005   3.1956465e-002   1.5893235e-003  -1.6272300e-001   3.0229699e-004   6.1978162e+003   4.4557192e-005   5.4976736e-005   7.0772783e-003   1.2521370e-005   7.5089368e+001
  8.9390577e+000   8.3733764e+000   5.9449227e+000   6.2599198e+004   0.0000000e+000   6.9033454e-005   1.4427046e+003   2.5870262e+003   8.4475056e+002   5.0000000e+002   5.0000000e+002   5.0000000e+002   1.1450260e+007   4.2708082e+003   1.3057101e+005   2.2763775e-002   2.3398279e+002  -2.2098101e+004   5.9268412e-002  -1.4504834e+005   3.6389181e-002   2.2307137e-003  -1.6125082e-001  -1.5018291e-003   6.1943985e+003   1.5256213e-004   7.0703312e-005   6.9366259e-003   2.7126541e-005   7.4753253e+001
  9.0318555e+000   8.3268398e+000   5.8216661e+000   6.0499304e+004   0.0000000e+000   6.8355187e-005   1.4388409e+003   2.5934652e+003   8.4475379e+002   5.0000000e+002   5.0000000e+002   5.0000000e+002   1.1442180e+007   4.2411884e+003   1.2865896e+005   2.2763775e-002   2.3597937e+002  -2.2129202e+004  -8.8938800e-003  -1.4492706e+005   3.9246472e-002   2.7061963e-003  -1.5929211e-001   7.5361767e-004   6.1909033e+003   1.7112637e-004   8.0950297e-005   6.7841809e-003   4.1954591e-005   7.4407855e+001
  9.1246477e+000   8.2267247e+000   5.6995257e+000   5.8455469e+004   0.0000000e+000   6.7620936e-005   1.4347472e+003   2.6170821e+003   8.4475438e+002   5.0000000e+002   5.0000000e+002   5.0000000e+002   1.1432683e+007   4.2113685e+003   1.2674488e+005   2.2763775e-002   2.3794599e+002  -2.2157473e+004   3.9808663e-002  -1.4478713e+005   4.1383753e-002   3.0604558e-003  -1.5686569e-001  -2.3458157e-003   6.1865343e+003   1.2119060e-004   8.7508320e-005   6.5938267e-003   4.8378384e-005   7.4001991e+001
  9.2174113e+000   8.0999758e+000   5.5783749e+000   5.6410447e+004   0.0000000e+000   6.7052898e-005   1.4304940e+003   2.6118204e+003   8.4450066e+002   5.0000000e+002   5.0000000e+002   5.0000000e+002   1.1421321e+007   4.1796190e+003   1.2478712e+005   2.2763775e-002   2.3988255e+002  -2.2161964e+004  -3.8682145e-004  -1.4463067e+005   4.1417762e-002   3.6793407e-003  -1.5315183e-001  -3.7608191e-003   6.1810295e+003  -2.6319042e-004   9.6595502e-005   6.3693371e-003   6.3995147e-005   7.3747050e+001
  9.3101776e+000   7.9685838e+000   5.4582185e+000   5.4435572e+004   0.0000000e+000   6.6426391e-005   1.4262010e+003   2.5959909e+003   8.4413368e+002   5.0000000e+002   5.0000000e+002   5.0000000e+002   1.1407740e+007   4.1473265e+003   1.2284884e+005   2.2763775e-002   2.4178880e+002  -2.2138013e+004  -1.8351834e-002  -1.4445802e+005   3.9839374e-002   3.7575050e-003  -1.4911593e-001  -5.0928987e-003   6.1743326e+003  -8.9643265e-005   8.9765150e-005   6.1621816e-003   6.9091742e-005   7.3461364e+001
  9.4421810e+000   7.8174013e+000   5.2808514e+000   5.1530991e+004   0.0000000e+000   6.5767911e-005   1.4192593e+003   2.6029788e+003   8.4344200e+002   5.0000000e+002   5.0000000e+002   5.0000000e+002   1.1385092e+007   4.0960322e+003   1.1981381e+005   2.2763775e-002   2.4444698e+002  -2.2056755e+004   6.2889211e-002  -1.4418538e+005   3.7863432e-002   3.8371192e-003  -1.4461544e-001  -3.0898311e-003   6.1628701e+003  -6.1805320e-004   8.4971396e-005   5.9946643e-003   7.1853082e-005   7.3167010e+001
  9.5349440e+000   7.7633892e+000   5.1589209e+000   4.9612006e+004   0.0000000e+000   6.5101257e-005   1.4144707e+003   2.5905072e+003   8.4290686e+002   5.0000000e+002   5.0000000e+002   5.0000000e+002   1.1367591e+007   4.0615626e+003   1.1777297e+005   2.2763775e-002   2.4627532e+002  -2.1994447e+004   2.7619347e-002  -1.4397927e+005   3.6197721e-002   3.8279873e-003  -1.4210297e-001   6.6721275e-004   6.1540446e+003  -7.0528697e-004   8.3364387e-005   5.9211367e-003   7.3832255e-005   7.2750421e+001
  9.6277452e+000   7.7309961e+000   5.0397584e+000   4.7763272e+004   0.0000000e+000   6.4473257e-005   1.4098067e+003   2.5723623e+003   8.4239631e+002   5.0000000e+002   5.0000000e+002   5.0000000e+002   1.1350057e+007   4.0269174e+003   1.1578243e+005   2.2763775e-002   2.4807363e+002  -2.1932090e+004   1.5351220e-002  -1.4376858e+005   3.5305798e-002   4.0468596e-003  -1.3894862e-001  -1.4080514e-003   6.1449922e+003  -7.4410672e-004   8.7033165e-005   5.8207569e-003   7.9168437e-005   7.2410056e+001
  9.7206788e+000   7.7169281e+000   4.9211651e+000   4.5962095e+004   0.0000000e+000   6.3779881e-005   1.4053172e+003   2.5725966e+003   8.4181765e+002   5.0000000e+002   5.0000000e+002   5.0000000e+002   1.1332445e+007   3.9926350e+003   1.1386058e+005   2.2763775e-002   2.4984425e+002  -2.1881292e+004   6.7592740e-003  -1.4355085e+005   3.4677460e-002   4.3301954e-003  -1.3504173e-001   4.2752364e-004   6.1359151e+003  -7.4293318e-004   9.5033392e-005   5.7000057e-003   8.4535193e-005   7.2019986e+001
  9.8138025e+000   7.7118369e+000   4.8066606e+000   4.4075742e+004   0.0000000e+000   6.3584363e-005   1.4010234e+003   2.5570991e+003   8.4121615e+002   5.0000000e+002   5.0000000e+002   5.0000000e+002   1.1314961e+007   3.9554280e+003   1.1187797e+005   2.2763775e-002   2.5158946e+002  -2.1844434e+004   3.5207163e-002  -1.4332995e+005   3.4367991e-002   4.4903948e-003  -1.3088162e-001   4.3114316e-003   6.1270506e+003  -6.6552870e-004   9.9264989e-005   5.5704321e-003   8.8629462e-005   7.1953170e+001
  9.9071938e+000   7.6571174e+000   4.6958026e+000   4.2418983e+004   0.0000000e+000   6.2988129e-005   1.3958584e+003   2.5142278e+003   8.4065095e+002   5.0000000e+002   5.0000000e+002   5.0000000e+002   1.1297782e+007   3.9214137e+003   1.0997891e+005   2.2763775e-002   2.5330829e+002  -2.1819013e+004   4.9585200e-002  -1.4310998e+005   3.2494509e-002   4.5031390e-003  -1.2699958e-001   1.9450758e-003   6.1184870e+003  -6.1612918e-004   1.0050580e-004   5.4605990e-003   8.9328196e-005   7.1712723e+001
  1.0000939e+001   7.6216368e+000   4.5883153e+000   4.0822705e+004   0.0000000e+000   6.2413589e-005   1.3911359e+003   2.5025432e+003   8.4010990e+002   5.0000000e+002   5.0000000e+002   5.0000000e+002   1.1280469e+007   3.8879782e+003   1.0816097e+005   2.2763775e-002   2.5500504e+002  -2.1801657e+004   1.3282137e-002  -1.4288485e+005   3.1364382e-002   4.4164821e-003  -1.2369989e-001   6.7496661e-004   6.1099170e+003  -5.2547326e-004   9.9244444e-005   5.3606923e-003   8.9949124e-005   7.1433373e+001
  1.0142308e+001   7.5508052e+000   4.4344120e+000   3.8579842e+004   0.0000000e+000   6.1461346e-005   1.3844458e+003   2.4854056e+003   8.3929501e+002   5.0000000e+002   5.0000000e+002   5.0000000e+002   1.1253541e+007   3.8404660e+003   1.0559103e+005   2.2763775e-002   2.5751239e+002  -2.1774445e+004   2.1413440e-003  -1.4253276e+005   2.8902578e-002   4.2645347e-003  -1.1823660e-001  -7.5965009e-004   6.0964724e+003   1.1002209e-003   9.4898354e-005   5.1828261e-003   8.9915290e-005   7.0847915e+001
  1.0236678e+001   7.4894109e+000   4.3345317e+000   3.7128243e+004   0.0000000e+000   6.0901575e-005   1.3802036e+003   2.4850244e+003   8.3872308e+002   5.0000000e+002   5.0000000e+002   5.0000000e+002   1.1234679e+007   3.8087064e+003   1.0392686e+005   2.2763775e-002   2.5915326e+002  -2.1748206e+004   9.8597087e-003  -1.4228972e+005   2.6802946e-002   4.1429078e-003  -1.1488957e-001  -1.1538828e-003   6.0870198e+003   1.2373235e-003   9.0361336e-005   5.0804293e-003   9.1898442e-005   7.0515693e+001
  1.0322434e+001   7.4370443e+000   4.2444163e+000   3.5694558e+004   0.0000000e+000   6.0922697e-005   1.3765848e+003   2.4718946e+003   8.3817079e+002   5.0000000e+002   5.0000000e+002   5.0000000e+002   1.1217081e+007   3.7754318e+003   1.0233323e+005   2.2763775e-002   2.6062174e+002  -2.1716232e+004  -2.5792813e-002  -1.4206809e+005   2.4942522e-002   4.0113132e-003  -1.1222198e-001   5.0144536e-003   6.0780663e+003   1.1592653e-003   8.5164213e-005   4.9934543e-003   9.1115337e-005   7.0641494e+001
  1.0418044e+001   7.3916585e+000   4.1473074e+000   3.4326006e+004   0.0000000e+000   6.0406557e-005   1.3724468e+003   2.4727167e+003   8.3752027e+002   5.0000000e+002   5.0000000e+002   5.0000000e+002   1.1195252e+007   3.7422641e+003   1.0071344e+005   2.2763775e-002   2.6223284e+002  -2.1673645e+004   4.0385427e-002  -1.4179029e+005   2.2031388e-002   3.9034673e-003  -1.0976061e-001  -9.1345546e-003   6.0670836e+003   1.3007136e-003   8.0180223e-005   4.9301547e-003   9.3691991e-005   7.0399094e+001
  1.0510852e+001   7.3411735e+000   4.0565460e+000   3.3066668e+004   0.0000000e+000   5.9879360e-005   1.3687947e+003   2.4604049e+003   8.3686525e+002   5.0000000e+002   5.0000000e+002   5.0000000e+002   1.1173941e+007   3.7112528e+003   9.9236754e+004   2.2763775e-002   2.6377339e+002  -2.1624723e+004  -8.6856562e-003  -1.4152391e+005   1.9708174e-002   3.4251477e-003  -1.0721850e-001  -3.2401839e-003   6.0561841e+003   1.4505230e-003   7.0858406e-005   4.8548284e-003   8.2185744e-005   7.0058130e+001
  1.0607738e+001   7.2960081e+000   3.9660390e+000   3.1850505e+004   0.0000000e+000   5.9304872e-005   1.3651760e+003   2.4651916e+003   8.3616699e+002   5.0000000e+002   5.0000000e+002   5.0000000e+002   1.1150911e+007   3.6796692e+003   9.7779200e+004   2.2763775e-002   2.6535776e+002  -2.1570218e+004  -1.1724722e-002  -1.4123649e+005   1.7790303e-002   3.2758604e-003  -1.0462416e-001   1.3291889e-003   6.0443502e+003   1.5963116e-003   6.6804018e-005   4.7727684e-003   8.0741747e-005   6.9716411e+001
  1.0705227e+001   7.2574903e+000   3.8785464e+000   3.0691521e+004   0.0000000e+000   5.8748011e-005   1.3615165e+003   2.4698534e+003   8.3546378e+002   5.0000000e+002   5.0000000e+002   5.0000000e+002   1.1127299e+007   3.6485086e+003   9.6345904e+004   2.2763775e-002   2.6692864e+002  -2.1514150e+004   4.1983923e-002  -1.4094104e+005   1.6491317e-002   3.1579280e-003  -1.0162704e-001   1.3252765e-003   6.0321934e+003   1.7256362e-003   6.3924010e-005   4.6746288e-003   7.9144369e-005   6.9397880e+001
  1.0801502e+001   7.2257004e+000   3.7951922e+000   2.9521725e+004   0.0000000e+000   5.8493953e-005   1.3581015e+003   2.4810911e+003   8.3478224e+002   5.0000000e+002   5.0000000e+002   5.0000000e+002   1.1103815e+007   3.6160877e+003   9.4899447e+004   2.2763775e-002   2.6845723e+002  -2.1461333e+004   4.1900672e-002  -1.4064686e+005   1.5698003e-002   3.0571347e-003  -9.8887400e-002   9.4002428e-004   6.0201515e+003   4.8788935e-005   6.1940951e-005   4.5798737e-003   7.7586072e-005   6.9229951e+001
  1.0947321e+001   7.1916441e+000   3.6717512e+000   2.7921876e+004   0.0000000e+000   5.7739635e-005   1.3527275e+003   2.4916879e+003   8.3378527e+002   5.0000000e+002   5.0000000e+002   5.0000000e+002   1.1067818e+007   3.5698843e+003   9.2803869e+004   2.2763775e-002   2.7072952e+002  -2.1390939e+004   1.0494833e-003  -1.4019197e+005   1.5445526e-002   2.9087963e-003  -9.4544658e-002  -2.1970546e-004   6.0018222e+003  -3.0493313e-005   5.8177732e-005   4.4323149e-003   7.4278757e-005   6.8740605e+001
  1.1044803e+001   7.1665234e+000   3.5917090e+000   2.6919968e+004   0.0000000e+000   5.7186771e-005   1.3491589e+003   2.4837311e+003   8.3315080e+002   5.0000000e+002   5.0000000e+002   5.0000000e+002   1.1043760e+007   3.5399406e+003   9.1442010e+004   2.2763775e-002   2.7222056e+002  -2.1350394e+004   1.9390804e-002  -1.3988537e+005   1.5005531e-002   2.9982660e-003  -9.1881959e-002   8.2220432e-004   5.9895888e+003  -5.4464792e-005   5.9695038e-005   4.3404713e-003   7.7859580e-005   6.8400369e+001
  1.1142281e+001   7.1372217e+000   3.5127021e+000   2.5948441e+004   0.0000000e+000   5.6640525e-005   1.3456771e+003   2.4823585e+003   8.3253293e+002   5.0000000e+002   5.0000000e+002   5.0000000e+002   1.1019384e+007   3.5098789e+003   9.0093838e+004   2.2763775e-002   2.7368936e+002  -2.1311666e+004   2.8384725e-002  -1.3957280e+005   1.4148493e-002   2.8688652e-003  -8.9444940e-002  -1.4702281e-003   5.9771662e+003  -2.9965469e-005   5.8051401e-005   4.2587007e-003   7.2454051e-005   6.8074245e+001
  1.1240613e+001   7.0993004e+000   3.4348060e+000   2.4951869e+004   0.0000000e+000   5.6245556e-005   1.3422318e+003   2.5077497e+003   8.3190861e+002   5.0000000e+002   5.0000000e+002   5.0000000e+002   1.0994511e+007   3.4785784e+003   8.8724645e+004   2.2763775e-002   2.7514924e+002  -2.1269393e+004  -5.5128210e-003  -1.3925489e+005   1.2995191e-002   2.5960941e-003  -8.6927208e-002  -8.8936467e-004   5.9644636e+003   7.6946794e-005   5.5578540e-005   4.1735076e-003   5.8439674e-005   6.7791640e+001
  1.1337113e+001   7.0148643e+000   3.3606064e+000   2.4066132e+004   0.0000000e+000   5.5689894e-005   1.3379389e+003   2.4958993e+003   8.3121009e+002   5.0000000e+002   5.0000000e+002   5.0000000e+002   1.0969106e+007   3.4487517e+003   8.7370748e+004   2.2763775e-002   2.7655966e+002  -2.1226634e+004  -4.8643892e-003  -1.3893089e+005   1.0449799e-002   2.3863358e-003  -8.4720560e-002  -2.5550113e-003   5.9514889e+003   1.8055029e-004   5.4510318e-005   4.0997807e-003   4.6163725e-005   6.7393986e+001
  1.1434865e+001   6.9615511e+000   3.2885095e+000   2.3215776e+004   0.0000000e+000   5.5163809e-005   1.3340885e+003   2.4796335e+003   8.3044112e+002   5.0000000e+002   5.0000000e+002   5.0000000e+002   1.0942859e+007   3.4190022e+003   8.6078246e+004   2.2763775e-002   2.7796705e+002  -2.1175911e+004  -1.9954229e-002  -1.3859859e+005   8.2798240e-003   2.2606340e-003  -8.2808895e-002  -2.7386685e-003   5.9380356e+003   1.0488789e-004   5.4574513e-005   4.0379413e-003   3.8284516e-005   6.7033261e+001
  1.1532606e+001   6.9195351e+000   3.2195050e+000   2.2482576e+004   0.0000000e+000   5.4407189e-005   1.3303907e+003   2.4653815e+003   8.2965613e+002   5.0000000e+002   5.0000000e+002   5.0000000e+002   1.0915997e+007   3.3920616e+003   8.4888466e+004   2.2763775e-002   2.7935408e+002  -2.1121783e+004  -8.2674974e-003  -1.3825978e+005   6.1608455e-003   2.0065319e-003  -8.0815223e-002  -1.0315672e-003   5.9242444e+003   7.7548574e-005   5.3951310e-005   3.9682719e-003   2.4216473e-005   6.6480836e+001
  1.1630122e+001   6.8826950e+000   3.1522053e+000   2.1721114e+004   0.0000000e+000   5.3847363e-005   1.3269795e+003   2.4616094e+003   8.2886588e+002   5.0000000e+002   5.0000000e+002   5.0000000e+002   1.0888831e+007   3.3641630e+003   8.3712061e+004   2.2763775e-002   2.8071892e+002  -2.1063890e+004   4.2645619e-003  -1.3791820e+005   4.5107005e-003   1.9127192e-003  -7.9027215e-002   6.4223838e-004   5.9102603e+003   7.1967626e-005   5.3693493e-005   3.9065001e-003   1.9295418e-005   6.6097952e+001
  1.1727176e+001   6.8534314e+000   3.0848433e+000   2.0918263e+004   0.0000000e+000   5.3486235e-005   1.3236664e+003   2.4602785e+003   8.2807990e+002   5.0000000e+002   5.0000000e+002   5.0000000e+002   1.0861355e+007   3.3346197e+003   8.2492211e+004   2.2763775e-002   2.8205843e+002  -2.1005944e+004   4.5320453e-003  -1.3757164e+005   3.2788512e-003   1.9361505e-003  -7.7302820e-002  -2.1322866e-003   5.8960842e+003   7.4678592e-005   5.3144990e-005   3.8434658e-003   1.9441031e-005   6.5841287e+001
  1.1824941e+001   6.8271607e+000   3.0200050e+000   2.0195026e+004   0.0000000e+000   5.2952243e-005   1.3204738e+003   2.4611902e+003   8.2729297e+002   5.0000000e+002   5.0000000e+002   5.0000000e+002   1.0833358e+007   3.3070773e+003   8.1359062e+004   2.2763775e-002   2.8338853e+002  -2.0948631e+004  -5.7833955e-003  -1.3721842e+005   2.2712619e-003   1.9127848e-003  -7.5548806e-002  -1.9761722e-003   5.8816751e+003   1.1362084e-004   5.2177800e-005   3.7814318e-003   1.9851537e-005   6.5437243e+001
  1.1922919e+001   6.8021118e+000   2.9579699e+000   1.9500061e+004   0.0000000e+000   5.2495284e-005   1.3174030e+003   2.4609355e+003   8.2660812e+002   5.0000000e+002   5.0000000e+002   5.0000000e+002   1.0805023e+007   3.2794421e+003   8.0245295e+004   2.2763775e-002   2.8470326e+002  -2.0893000e+004  -7.8464811e-003  -1.3685993e+005   1.4488105e-003   2.0114979e-003  -7.3849970e-002  -4.0390310e-004   5.8670869e+003   1.0768623e-004   5.2816036e-005   3.7197001e-003   2.3671742e-005   6.5061367e+001
  1.2020383e+001   6.7754735e+000   2.8995645e+000   1.8878390e+004   0.0000000e+000   5.2030076e-005   1.3145076e+003   2.4624132e+003   8.2602389e+002   5.0000000e+002   5.0000000e+002   5.0000000e+002   1.0776491e+007   3.2525686e+003   7.9198282e+004   2.2763775e-002   2.8599380e+002  -2.0840013e+004   6.7136073e-003  -1.3649814e+005   8.0409944e-004   2.1424899e-003  -7.2289758e-002   7.5092980e-004   5.8524352e+003   9.3021509e-005   5.3565710e-005   3.6570050e-003   2.9158355e-005   6.4737203e+001
  1.2118504e+001   6.7468517e+000   2.8440486e+000   1.8280244e+004   0.0000000e+000   5.1610274e-005   1.3116547e+003   2.4630592e+003   8.2531144e+002   5.0000000e+002   5.0000000e+002   5.0000000e+002   1.0747798e+007   3.2261620e+003   7.8170494e+004   2.2763775e-002   2.8727617e+002  -2.0785300e+004   1.4166488e-002  -1.3613426e+005   1.4793044e-005   2.2578657e-003  -7.0808278e-002  -1.2310077e-003   5.8376598e+003   1.0801592e-004   5.3224719e-005   3.6006544e-003   3.4718969e-005   6.4381778e+001
  1.2216765e+001   6.7102086e+000   2.7893288e+000   1.7564142e+004   0.0000000e+000   5.1725813e-005   1.3086034e+003   2.4629896e+003   8.2460212e+002   5.0000000e+002   5.0000000e+002   5.0000000e+002   1.0718467e+007   3.1957642e+003   7.7028462e+004   2.2763775e-002   2.8854370e+002  -2.0729078e+004   6.6270362e-004  -1.3576371e+005  -3.6424667e-004   2.3624651e-003  -6.9310647e-002  -9.0667991e-004   5.8226482e+003   4.4822959e-005   5.4226376e-005   3.5424122e-003   3.7700536e-005   6.4545141e+001
  1.2315172e+001   6.6879303e+000   2.7369689e+000   1.7017780e+004   0.0000000e+000   5.1283538e-005   1.3056017e+003   2.4686100e+003   8.2388755e+002   5.0000000e+002   5.0000000e+002   5.0000000e+002   1.0689001e+007   3.1702133e+003   7.6011230e+004   2.2763775e-002   2.8979448e+002  -2.0674152e+004  -1.5136496e-002  -1.3538925e+005  -1.1810207e-003   2.3522746e-003  -6.8217090e-002  -2.1541371e-003   5.8074371e+003   8.7673290e-007   5.4136643e-005   3.5032083e-003   3.5343513e-005   6.4140668e+001
  1.2413506e+001   6.6642875e+000   2.6852676e+000   1.6484220e+004   0.0000000e+000   5.0896266e-005   1.3025852e+003   2.4739058e+003   8.2318346e+002   5.0000000e+002   5.0000000e+002   5.0000000e+002   1.0659146e+007   3.1441500e+003   7.4987192e+004   2.2763775e-002   2.9102755e+002  -2.0618746e+004  -1.6676568e-002  -1.3500998e+005  -1.9407431e-003   2.4375748e-003  -6.7184139e-002  -8.2517005e-004   5.7920375e+003  -1.4866827e-006   5.5569550e-005   3.4653249e-003   3.8266505e-005   6.3849371e+001
  1.2511960e+001   6.6356130e+000   2.6336133e+000   1.5979324e+004   0.0000000e+000   5.0419105e-005   1.2996381e+003   2.4779981e+003   8.2248245e+002   5.0000000e+002   5.0000000e+002   5.0000000e+002   1.0628871e+007   3.1184514e+003   7.3990977e+004   2.2763775e-002   2.9224549e+002  -2.0561573e+004  -3.4954550e-003  -1.3462590e+005  -2.6927228e-003   2.4862184e-003  -6.6074941e-002  -1.1220891e-003   5.7764212e+003   3.5270083e-005   5.6239040e-005   3.4232674e-003   3.8811473e-005   6.3472219e+001
  1.2608573e+001   6.5736612e+000   2.5838550e+000   1.5506609e+004   0.0000000e+000   4.9929133e-005   1.2958415e+003   2.4514258e+003   8.2179006e+002   5.0000000e+002   5.0000000e+002   5.0000000e+002   1.0598841e+007   3.0926182e+003   7.2951389e+004   2.2763775e-002   2.9342403e+002  -2.0502939e+004  -2.0098463e-003  -1.3424557e+005  -4.4040854e-003   2.4881639e-003  -6.4987978e-002  -3.2472023e-003   5.7608996e+003   1.9032921e-005   5.6537657e-005   3.3852814e-003   3.8359230e-005   6.3083260e+001
  1.2706674e+001   6.5395983e+000   2.5356255e+000   1.4899667e+004   0.0000000e+000   5.0085876e-005   1.2924671e+003   2.4325708e+003   8.2108274e+002   5.0000000e+002   5.0000000e+002   5.0000000e+002   1.0567956e+007   3.0623885e+003   7.1840034e+004   2.2763775e-002   2.9460433e+002  -2.0441926e+004  -3.5669706e-002  -1.3385510e+005  -5.4563778e-003   2.4402416e-003  -6.3995336e-002  -2.1310238e-003   5.7449541e+003  -1.2502926e-004   5.6064500e-005   3.3482966e-003   3.6068600e-005   6.3265697e+001
  1.2805660e+001   6.5107931e+000   2.4919119e+000   1.4486211e+004   0.0000000e+000   4.9658009e-005   1.2892640e+003   2.4217410e+003   8.2037091e+002   5.0000000e+002   5.0000000e+002   5.0000000e+002   1.0536357e+007   3.0382539e+003   7.0908853e+004   2.2763775e-002   2.9577780e+002  -2.0380420e+004  -1.5723972e-002  -1.3345561e+005  -6.3620819e-003   2.4717364e-003  -6.3136043e-002  -3.1694082e-004   5.7286523e+003  -1.2397332e-004   5.5661000e-005   3.3155602e-003   3.7820539e-005   6.2882563e+001
  1.2903605e+001   6.4847822e+000   2.4499548e+000   1.4087482e+004   0.0000000e+000   4.9310653e-005   1.2861783e+003   2.4234460e+003   8.1967548e+002   5.0000000e+002   5.0000000e+002   5.0000000e+002   1.0505170e+007   3.0141637e+003   6.9998867e+004   2.2763775e-002   2.9692406e+002  -2.0317413e+004   1.3544412e-002  -1.3306125e+005  -7.0775418e-003   2.4203389e-003  -6.2195447e-002  -2.2659120e-003   5.7124915e+003  -1.0476001e-004   5.4735377e-005   3.2795561e-003   3.5036863e-005   6.2617423e+001
  1.3002381e+001   6.4737829e+000   2.4074917e+000   1.3686544e+004   0.0000000e+000   4.8940256e-005   1.2831274e+003   2.4239888e+003   8.1877476e+002   5.0000000e+002   5.0000000e+002   5.0000000e+002   1.0473295e+007   2.9897864e+003   6.9092749e+004   2.2763775e-002   2.9806509e+002  -2.0255670e+004  -5.0572159e-003  -1.3265797e+005  -7.7610492e-003   2.3419464e-003  -6.1315179e-002  -9.4831502e-004   5.6960134e+003  -8.1903246e-005   5.3244868e-005   3.2457339e-003   3.2700972e-005   6.2309440e+001
  1.3100113e+001   6.4529330e+000   2.3668834e+000   1.3326636e+004   0.0000000e+000   4.8508182e-005   1.2801822e+003   2.4134099e+003   8.1781408e+002   5.0000000e+002   5.0000000e+002   5.0000000e+002   1.0441532e+007   2.9666586e+003   6.8234412e+004   2.2763775e-002   2.9917980e+002  -2.0194669e+004  -1.9830019e-002  -1.3225556e+005  -8.4839799e-003   2.3023422e-003  -6.0420781e-002  -9.5018668e-004   5.6795920e+003  -1.7140351e-005   5.2248969e-005   3.2140137e-003   3.1322749e-005   6.1961411e+001
  1.3247735e+001   6.4163670e+000   2.3099899e+000   1.2718079e+004   0.0000000e+000   4.8490100e-005   1.2761044e+003   2.4196778e+003   8.1637216e+002   5.0000000e+002   5.0000000e+002   5.0000000e+002   1.0392915e+007   2.9280187e+003   6.6915459e+004   2.2763775e-002   3.0083730e+002  -2.0102223e+004  -1.2284214e-002  -1.3163868e+005  -9.2543561e-003   2.3499030e-003  -5.8884966e-002  -1.5488756e-003   5.6544270e+003  -7.8301566e-005   5.3688085e-005   3.1529248e-003   3.1846207e-005   6.2080745e+001
  1.3346118e+001   6.3914211e+000   2.2753310e+000   1.2422188e+004   0.0000000e+000   4.8134138e-005   1.2735477e+003   2.4319273e+003   8.1541979e+002   5.0000000e+002   5.0000000e+002   5.0000000e+002   1.0360303e+007   2.9060174e+003   6.6148902e+004   2.2763775e-002   3.0192496e+002  -2.0039879e+004  -1.3015172e-002  -1.3122560e+005  -9.4421076e-003   2.3972324e-003  -5.7835795e-002  -7.0917253e-004   5.6375850e+003   1.1436170e-004   5.4989863e-005   3.1086404e-003   3.2577762e-005   6.1759947e+001
  1.3444476e+001   6.3664075e+000   2.2406404e+000   1.2121584e+004   0.0000000e+000   4.7804817e-005   1.2707391e+003   2.4382783e+003   8.1447069e+002   5.0000000e+002   5.0000000e+002   5.0000000e+002   1.0327406e+007   2.8837485e+003   6.5350267e+004   2.2763775e-002   3.0299938e+002  -1.9977109e+004   4.7035236e-004  -1.3080892e+005  -9.5999487e-003   2.3849675e-003  -5.6803489e-002  -1.6155289e-003   5.6205692e+003   1.0238726e-004   5.4977630e-005   3.0675427e-003   3.1392524e-005   6.1473567e+001
  1.3542898e+001   6.3452601e+000   2.2062473e+000   1.1838837e+004   0.0000000e+000   4.7431963e-005   1.2679000e+003   2.4278765e+003   8.1352572e+002   5.0000000e+002   5.0000000e+002   5.0000000e+002   1.0294584e+007   2.8619806e+003   6.4559392e+004   2.2763775e-002   3.0406142e+002  -1.9911876e+004  -2.4382987e-002  -1.3039357e+005  -9.6191896e-003   2.4963936e-003  -5.5582618e-002  -6.6902298e-004   5.6035386e+003  -1.3966636e-004   5.6564097e-005   3.0169214e-003   3.4836035e-005   6.1144592e+001
  1.3641358e+001   6.3221969e+000   2.1718836e+000   1.1552229e+004   0.0000000e+000   4.7065795e-005   1.2650331e+003   2.4288003e+003   8.1258450e+002   5.0000000e+002   5.0000000e+002   5.0000000e+002   1.0260737e+007   2.8401955e+003   6.3769356e+004   2.2763775e-002   3.0511094e+002  -1.9850573e+004  -2.3777845e-002  -1.2996376e+005  -9.8602032e-003   2.4936915e-003  -5.4746348e-002  -2.5120425e-003   5.5860584e+003  -1.6752076e-004   5.6104721e-005   2.9832027e-003   3.4153774e-005   6.0823424e+001
  1.3739794e+001   6.2769189e+000   2.1406816e+000   1.1148210e+004   0.0000000e+000   4.7379988e-005   1.2618822e+003   2.4198125e+003   8.1164200e+002   5.0000000e+002   5.0000000e+002   5.0000000e+002   1.0227207e+007   2.8140367e+003   6.2872695e+004   2.2763775e-002   3.0614637e+002  -1.9784060e+004  -3.6252892e-002  -1.2953928e+005  -1.0719828e-002   2.5535685e-003  -5.4284590e-002  -7.2448250e-004   5.5686323e+003  -7.3388081e-005   5.5969522e-005   2.9658609e-003   3.4658781e-005   6.1213967e+001
  1.3838218e+001   6.2463148e+000   2.1089960e+000   1.0899355e+004   0.0000000e+000   4.7014007e-005   1.2585747e+003   2.3954501e+003   8.1069998e+002   5.0000000e+002   5.0000000e+002   5.0000000e+002   1.0193562e+007   2.7922970e+003   6.2083195e+004   2.2763775e-002   3.0716783e+002  -1.9716628e+004  -1.8639271e-002  -1.2911401e+005  -1.1501786e-002   2.5532376e-003  -5.3602814e-002  -2.7703118e-004   5.5511601e+003  -3.4860187e-006   5.6129677e-005   2.9418913e-003   3.4795400e-005   6.0880734e+001
  1.3936653e+001   6.2201082e+000   2.0792539e+000   1.0695205e+004   0.0000000e+000   4.6554470e-005   1.2555234e+003   2.3974582e+003   8.0976106e+002   5.0000000e+002   5.0000000e+002   5.0000000e+002   1.0159431e+007   2.7722804e+003   6.1362098e+004   2.2763775e-002   3.0817697e+002  -1.9650303e+004  -7.7638628e-003  -1.2868202e+005  -1.2187698e-002   2.6371183e-003  -5.3045005e-002  -1.3842899e-004   5.5334566e+003   7.1980745e-005   5.7724385e-005   2.9217604e-003   3.7845431e-005   6.0448349e+001
  1.4035096e+001   6.1962397e+000   2.0507522e+000   1.0498199e+004   0.0000000e+000   4.6102686e-005   1.2525528e+003   2.4048124e+003   8.0882394e+002   5.0000000e+002   5.0000000e+002   5.0000000e+002   1.0124868e+007   2.7527525e+003   6.0661535e+004   2.2763775e-002   3.0917465e+002  -1.9585198e+004  -1.5265174e-002  -1.2824366e+005  -1.2724236e-002   2.6676461e-003  -5.2514232e-002  -2.3307091e-003   5.5155437e+003   9.5849170e-005   5.8456869e-005   2.9017088e-003   3.8692408e-005   6.0000059e+001
  1.4133554e+001   6.1735958e+000   2.0221664e+000   1.0271691e+004   0.0000000e+000   4.5780610e-005   1.2496873e+003   2.4012462e+003   8.0788804e+002   5.0000000e+002   5.0000000e+002   5.0000000e+002   1.0090362e+007   2.7324869e+003   5.9952180e+004   2.2763775e-002   3.1016112e+002  -1.9518371e+004  -1.7642398e-002  -1.2780677e+005  -1.3298341e-002   2.6279788e-003  -5.1824575e-002  -1.3882105e-003   5.4976411e+003   1.6751987e-004   5.8085749e-005   2.8775521e-003   3.7621302e-005   5.9675700e+001
  1.4232032e+001   6.1509455e+000   1.9964758e+000   9.9564443e+003   0.0000000e+000   4.6217633e-005   1.2470316e+003   2.4034202e+003   8.0703601e+002   5.0000000e+002   5.0000000e+002   5.0000000e+002   1.0055660e+007   2.7077718e+003   5.9161981e+004   2.2763775e-002   3.1113546e+002  -1.9451460e+004  -1.6586506e-002  -1.2736713e+005  -1.3940329e-002   2.5321149e-003  -5.1335896e-002  -1.5122173e-003   5.4796238e+003   1.6284862e-004   5.6951035e-005   2.8628795e-003   3.4441338e-005   6.0083995e+001
  1.4330545e+001   6.1292496e+000   1.9708611e+000   9.7806624e+003   0.0000000e+000   4.5816182e-005   1.2443787e+003   2.3844494e+003   8.0626053e+002   5.0000000e+002   5.0000000e+002   5.0000000e+002   1.0020978e+007   2.6893993e+003   5.8525468e+004   2.2763775e-002   3.1209872e+002  -1.9383429e+004  -1.4220597e-002  -1.2692835e+005  -1.4424470e-002   2.5291790e-003  -5.0670029e-002  -1.0882167e-003   5.4616019e+003   1.1194931e-004   5.6854833e-005   2.8385661e-003   3.4128335e-005   5.9644945e+001
  1.4428799e+001   6.1084135e+000   1.9466865e+000   9.6032028e+003   0.0000000e+000   4.5514407e-005   1.2417765e+003   2.3777781e+003   8.0538379e+002   5.0000000e+002   5.0000000e+002   5.0000000e+002   9.9856555e+006   2.6708441e+003   5.7901772e+004   2.2763775e-002   3.1304922e+002  -1.9317571e+004  -2.2246763e-002  -1.2647995e+005  -1.4925111e-002   2.5193811e-003  -5.0018019e-002  -1.7411646e-003   5.4432913e+003   4.3423259e-005   5.7018697e-005   2.8148836e-003   3.3035930e-005   5.9331516e+001
  1.4527385e+001   6.0775528e+000   1.9218443e+000   9.4270299e+003   0.0000000e+000   4.5151484e-005   1.2390158e+003   2.3744589e+003   8.0450447e+002   5.0000000e+002   5.0000000e+002   5.0000000e+002   9.9501053e+006   2.6524838e+003   5.7269645e+004   2.2763775e-002   3.1399257e+002  -1.9246337e+004  -1.3075474e-002  -1.2603186e+005  -1.4866652e-002   2.4995017e-003  -4.9374768e-002  -1.1712395e-003   5.4249017e+003  -2.7007966e-005   5.6937933e-005   2.7899975e-003   3.1842478e-005   5.8963004e+001
  1.4626015e+001   6.0641452e+000   1.8975265e+000   9.2475543e+003   0.0000000e+000   4.4819083e-005   1.2362864e+003   2.3748165e+003   8.0361984e+002   5.0000000e+002   5.0000000e+002   5.0000000e+002   9.9145811e+006   2.6340999e+003   5.6625466e+004   2.2763775e-002   3.1492572e+002  -1.9177897e+004  -1.8194853e-002  -1.2558155e+005  -1.5401850e-002   2.4640390e-003  -4.8921956e-002  -1.3931925e-003   5.4063951e+003  -2.7681851e-005   5.6632817e-005   2.7767880e-003   3.1586384e-005   5.8555413e+001
  1.4724689e+001   6.0488219e+000   1.8739082e+000   8.9863300e+003   0.0000000e+000   4.5200470e-005   1.2335714e+003   2.3752693e+003   8.0275303e+002   5.0000000e+002   5.0000000e+002   5.0000000e+002   9.8790597e+006   2.6104524e+003   5.5874149e+004   2.2763775e-002   3.1584780e+002  -1.9108133e+004  -2.5677354e-002  -1.2513154e+005  -1.6082892e-002   2.4261145e-003  -4.8511137e-002   5.3305719e-004   5.3878771e+003  -1.0222678e-004   5.6065156e-005   2.7685019e-003   3.0114010e-005   5.8925843e+001
  1.4823385e+001   6.0176155e+000   1.8498667e+000   8.8168027e+003   0.0000000e+000   4.4880078e-005   1.2304989e+003   2.3706547e+003   8.0189912e+002   5.0000000e+002   5.0000000e+002   5.0000000e+002   9.8430932e+006   2.5914589e+003   5.5211688e+004   2.2763775e-002   3.1675873e+002  -1.9039808e+004  -2.0749265e-002  -1.2467506e+005  -1.7216280e-002   2.3606986e-003  -4.8057142e-002  -3.1312301e-004   5.3691462e+003  -1.1561493e-004   5.5646915e-005   2.7590229e-003   2.7537003e-005   5.8579201e+001
  1.4922120e+001   5.9935622e+000   1.8263081e+000   8.6519467e+003   0.0000000e+000   4.4481149e-005   1.2272986e+003   2.3493109e+003   8.0104503e+002   5.0000000e+002   5.0000000e+002   5.0000000e+002   9.8068156e+006   2.5732471e+003   5.4564659e+004   2.2763775e-002   3.1765892e+002  -1.8971865e+004  -1.5057002e-002  -1.2421493e+005  -1.8046480e-002   2.3208563e-003  -4.7570638e-002  -3.0070425e-003   5.3502863e+003  -1.2124060e-004   5.5139826e-005   2.7455479e-003   2.6650683e-005   5.8109484e+001
  1.5020894e+001   5.9692770e+000   1.8046557e+000   8.4913610e+003   0.0000000e+000   4.4256324e-005   1.2243270e+003   2.3543170e+003   8.0018977e+002   5.0000000e+002   5.0000000e+002   5.0000000e+002   9.7705548e+006   2.5544900e+003   5.3936756e+004   2.2763775e-002   3.1854925e+002  -1.8900468e+004  -2.9496625e-002  -1.2375603e+005  -1.8851268e-002   2.3441070e-003  -4.7027241e-002  -1.3229930e-003   5.3314143e+003  -1.3187383e-004   5.5567590e-005   2.7312395e-003   2.7770364e-005   5.7852398e+001
  1.5119696e+001   5.9585670e+000   1.7838696e+000   8.3423177e+003   0.0000000e+000   4.3972427e-005   1.2213905e+003   2.3588447e+003   7.9933863e+002   5.0000000e+002   5.0000000e+002   5.0000000e+002   9.7337408e+006   2.5367049e+003   5.3332910e+004   2.2763775e-002   3.1942979e+002  -1.8830795e+004  -6.4280626e-003  -1.2328916e+005  -1.9475767e-002   2.3260435e-003  -4.6606816e-002  -3.8665750e-004   5.3122578e+003  -2.3934557e-005   5.4836146e-005   2.7198871e-003   2.8717379e-005   5.7489054e+001
  1.5208629e+001   5.9468409e+000   1.7661116e+000   8.1593774e+003   0.0000000e+000   4.4347859e-005   1.2189097e+003   2.3528562e+003   7.9841531e+002   5.0000000e+002   5.0000000e+002   5.0000000e+002   9.7011903e+006   2.5159505e+003   5.2711420e+004   2.2763775e-002   3.2021343e+002  -1.8764096e+004  -1.6102756e-002  -1.2287898e+005  -1.9988237e-002   2.3085454e-003  -4.6224872e-002   7.3318398e-004   5.2953182e+003  -1.0704049e-005   5.4226876e-005   2.7087333e-003   2.9465952e-005   5.7952218e+001
  1.5337080e+001   5.9269734e+000   1.7411395e+000   7.9908112e+003   0.0000000e+000   4.3961122e-005   1.2153626e+003   2.3506782e+003   7.9701126e+002   5.0000000e+002   5.0000000e+002   5.0000000e+002   9.6533023e+006   2.4941625e+003   5.1990785e+004   2.2763775e-002   3.2133104e+002  -1.8670990e+004  -2.8281559e-002  -1.2227205e+005  -2.0531172e-002   2.2659414e-003  -4.5200055e-002  -4.1992652e-004   5.2703294e+003   6.3374984e-005   5.3724466e-005   2.6749098e-003   2.8647305e-005   5.7514043e+001
  1.5426008e+001   5.9094556e+000   1.7250652e+000   7.8928876e+003   0.0000000e+000   4.3667000e-005   1.2130056e+003   2.3489600e+003   7.9605235e+002   5.0000000e+002   5.0000000e+002   5.0000000e+002   9.6201119e+006   2.4797365e+003   5.1523174e+004   2.2763775e-002   3.2209603e+002  -1.8606625e+004  -2.7439832e-002  -1.2185177e+005  -2.0822533e-002   2.2547267e-003  -4.4460404e-002   2.7958211e-004   5.2530422e+003  -4.6123181e-005   5.3277087e-005   2.6483110e-003   2.8801280e-005   5.7186306e+001
  1.5514935e+001   5.8921290e+000   1.7086820e+000   7.7858731e+003   0.0000000e+000   4.3413136e-005   1.2106367e+003   2.3261383e+003   7.9509912e+002   5.0000000e+002   5.0000000e+002   5.0000000e+002   9.5867522e+006   2.4648477e+003   5.1041477e+004   2.2763775e-002   3.2285414e+002  -1.8542984e+004  -1.9983820e-002  -1.2142904e+005  -2.0964534e-002   2.2334606e-003  -4.3723280e-002  -6.3555566e-004   5.2356783e+003   7.4330299e-005   5.3503864e-005   2.6223136e-003   2.8017716e-005   5.6879446e+001
  1.5603863e+001   5.8779255e+000   1.6926411e+000   7.6077749e+003   0.0000000e+000   4.3687174e-005   1.2082245e+003   2.3213891e+003   7.9415174e+002   5.0000000e+002   5.0000000e+002   5.0000000e+002   9.5534890e+006   2.4464445e+003   5.0470991e+004   2.2763775e-002   3.2360488e+002  -1.8477823e+004  -4.1557589e-002  -1.2100778e+005  -2.1227161e-002   2.2537973e-003  -4.3192899e-002  -1.2484222e-003   5.2183451e+003   8.0552007e-005   5.3847284e-005   2.6057583e-003   3.0085776e-005   5.7095417e+001
  1.5702820e+001   5.8663945e+000   1.6757817e+000   7.5253761e+003   0.0000000e+000   4.3322097e-005   1.2055656e+003   2.3265808e+003   7.9310645e+002   5.0000000e+002   5.0000000e+002   5.0000000e+002   9.5170481e+006   2.4312847e+003   4.9953686e+004   2.2763775e-002   3.2443048e+002  -1.8403532e+004  -7.5795156e-004  -1.2054776e+005  -2.1442053e-002   2.2403102e-003  -4.2771160e-002  -3.9008024e-004   5.1993497e+003   1.0376838e-004   5.3637709e-005   2.5927563e-003   3.0418556e-005   5.6660413e+001
  1.5801954e+001   5.8418657e+000   1.6576298e+000   7.4023758e+003   0.0000000e+000   4.3068203e-005   1.2024495e+003   2.3232594e+003   7.9207257e+002   5.0000000e+002   5.0000000e+002   5.0000000e+002   9.4798448e+006   2.4143769e+003   4.9376110e+004   2.2763775e-002   3.2524852e+002  -1.8335760e+004  -1.4121535e-002  -1.2007572e+005  -2.2308942e-002   2.2569277e-003  -4.2213425e-002  -1.6056651e-003   5.1800303e+003   6.6801441e-005   5.3584817e-005   2.5798199e-003   3.1602345e-005   5.6366101e+001
  1.5901088e+001   5.8205508e+000   1.6390842e+000   7.2706096e+003   0.0000000e+000   4.2855793e-005   1.1993066e+003   2.3184688e+003   7.9104825e+002   5.0000000e+002   5.0000000e+002   5.0000000e+002   9.4427146e+006   2.3968631e+003   4.8790108e+004   2.2763775e-002   3.2605687e+002  -1.8267506e+004  -2.2723226e-002  -1.1960447e+005  -2.3037518e-002   2.2926038e-003  -4.1705843e-002  -4.5556229e-004   5.1607276e+003   8.9462473e-005   5.4204900e-005   2.5660902e-003   3.3005791e-005   5.6104309e+001
  1.6000279e+001   5.7971244e+000   1.6217479e+000   7.1641675e+003   0.0000000e+000   4.2529830e-005   1.1963686e+003   2.2894857e+003   7.9002590e+002   5.0000000e+002   5.0000000e+002   5.0000000e+002   9.4053592e+006   2.3809548e+003   4.8260049e+004   2.2763775e-002   3.2685655e+002  -1.8197976e+004  -1.4745966e-002  -1.1912977e+005  -2.3785511e-002   2.3101202e-003  -4.1151475e-002  -4.1384246e-004   5.1412487e+003   9.7210206e-005   5.4019330e-005   2.5512327e-003   3.4701476e-005   5.5709444e+001
  1.6149125e+001   5.7598357e+000   1.5987918e+000   6.9034306e+003   0.0000000e+000   4.3076479e-005   1.1921632e+003   2.2815109e+003   7.8847220e+002   5.0000000e+002   5.0000000e+002   5.0000000e+002   9.3484341e+006   2.3508445e+003   4.7357518e+004   2.2763775e-002   3.2803943e+002  -1.8090546e+004  -1.8907488e-002  -1.1840708e+005  -2.4707999e-002   2.3124724e-003  -4.0302918e-002  -8.7538136e-004   5.1115314e+003   3.0642939e-005   5.3349114e-005   2.5256723e-003   3.7765263e-005   5.6229296e+001
  1.6248366e+001   5.7366423e+000   1.5839020e+000   6.8112776e+003   0.0000000e+000   4.2846323e-005   1.1894486e+003   2.2826552e+003   7.8749877e+002   5.0000000e+002   5.0000000e+002   5.0000000e+002   9.3107832e+006   2.3356815e+003   4.6861760e+004   2.2763775e-002   3.2881625e+002  -1.8012802e+004  -5.6294661e-003  -1.1793181e+005  -2.5201059e-002   2.2398204e-003  -3.9688004e-002   1.6889710e-004   5.0918172e+003   1.6050632e-005   5.1874319e-005   2.5073544e-003   3.6627779e-005   5.5935913e+001
  1.6347631e+001   5.7171356e+000   1.5691870e+000   6.7471595e+003   0.0000000e+000   4.2445194e-005   1.1868565e+003   2.2762366e+003   7.8658788e+002   5.0000000e+002   5.0000000e+002   5.0000000e+002   9.2728055e+006   2.3219652e+003   4.6407948e+004   2.2763775e-002   3.2958544e+002  -1.7935484e+004  -1.4840227e-002  -1.1745240e+005  -2.5681622e-002   2.2350365e-003  -3.9152814e-002  -6.1855508e-004   5.0719700e+003   4.1165872e-005   5.1471394e-005   2.4909502e-003   3.7926061e-005   5.5427869e+001
  1.6446929e+001   5.6919418e+000   1.5543984e+000   6.6601565e+003   0.0000000e+000   4.2203788e-005   1.1842726e+003   2.2685977e+003   7.8559402e+002   5.0000000e+002   5.0000000e+002   5.0000000e+002   9.2347407e+006   2.3069912e+003   4.5942428e+004   2.2763775e-002   3.3034747e+002  -1.7859657e+004  -1.5429439e-003  -1.1697157e+005  -2.5628100e-002   2.1881809e-003  -3.8518638e-002  -3.6746503e-004   5.0521234e+003   6.8209931e-005   5.0343125e-005   2.4679190e-003   3.7370453e-005   5.5122114e+001
  1.6546268e+001   5.6790099e+000   1.5384799e+000   6.5730169e+003   0.0000000e+000   4.1845035e-005   1.1816034e+003   2.2590231e+003   7.8460513e+002   5.0000000e+002   5.0000000e+002   5.0000000e+002   9.1964742e+006   2.2924736e+003   4.5465242e+004   2.2763775e-002   3.3110184e+002  -1.7782017e+004  -1.7017180e-002  -1.1648946e+005  -2.6207996e-002   2.1959158e-003  -3.8023041e-002   3.8106482e-004   5.0321853e+003   9.3270422e-005   5.0383057e-005   2.4553269e-003   3.9215678e-005   5.4664052e+001
  1.6645636e+001   5.6743927e+000   1.5235605e+000   6.3828614e+003   0.0000000e+000   4.2477791e-005   1.1790541e+003   2.2502585e+003   7.8363516e+002   5.0000000e+002   5.0000000e+002   5.0000000e+002   9.1585739e+006   2.2711554e+003   4.4868401e+004   2.2763775e-002   3.3184750e+002  -1.7710070e+004  -8.3393506e-003  -1.1600797e+005  -2.6538310e-002   2.1711613e-003  -3.7617911e-002  -6.9297706e-004   5.0123403e+003   3.4718288e-004   5.0081264e-005   2.4432148e-003   3.9440233e-005   5.5376098e+001
  1.6745042e+001   5.6598685e+000   1.5090025e+000   6.2890267e+003   0.0000000e+000   4.2245441e-005   1.1764474e+003   2.2412388e+003   7.8269497e+002   5.0000000e+002   5.0000000e+002   5.0000000e+002   9.1205423e+006   2.2566221e+003   4.4392386e+004   2.2763775e-002   3.3258476e+002  -1.7640396e+004  -1.1099508e-002  -1.1552453e+005  -2.7048792e-002   2.1573488e-003  -3.7203875e-002  -7.0321071e-004   4.9924866e+003   3.5934659e-006   4.9302604e-005   2.4331670e-003   4.0512371e-005   5.5028626e+001
  1.6844452e+001   5.6388609e+000   1.4930751e+000   6.1900900e+003   0.0000000e+000   4.1968687e-005   1.1733804e+003   2.2341949e+003   7.8175997e+002   5.0000000e+002   5.0000000e+002   5.0000000e+002   9.0822708e+006   2.2408059e+003   4.3873542e+004   2.2763775e-002   3.3331353e+002  -1.7570902e+004  -1.9304522e-003  -1.1503737e+005  -2.7905273e-002   2.1346741e-003  -3.6756076e-002  -1.4510776e-003   4.9725092e+003  -1.8711544e-004   4.8357950e-005   2.4225914e-003   4.0490513e-005   5.4630714e+001
  1.6943889e+001   5.6158143e+000   1.4782761e+000   6.1025286e+003   0.0000000e+000   4.1714264e-005   1.1705689e+003   2.2333961e+003   7.8082039e+002   5.0000000e+002   5.0000000e+002   5.0000000e+002   9.0444112e+006   2.2255229e+003   4.3393419e+004   2.2763775e-002   3.3403445e+002  -1.7496915e+004  -9.1736169e-003  -1.1455829e+005  -2.8598302e-002   2.1080838e-003  -3.6260515e-002  -3.0771671e-004   4.9527232e+003  -2.5326043e-004   4.7487401e-005   2.4094528e-003   4.0018173e-005   5.4273453e+001
  1.7043364e+001   5.6001722e+000   1.4643317e+000   6.0245198e+003   0.0000000e+000   4.1417765e-005   1.1678308e+003   2.2300011e+003   7.7988155e+002   5.0000000e+002   5.0000000e+002   5.0000000e+002   9.0060632e+006   2.2111166e+003   4.2939059e+004   2.2763775e-002   3.3474802e+002  -1.7422961e+004  -1.3519636e-002  -1.1407249e+005  -2.9136093e-002   2.0661473e-003  -3.5869319e-002  -6.8203392e-004   4.9326867e+003  -3.1924000e-004   4.6505361e-005   2.3987748e-003   4.0374219e-005   5.3865822e+001
  1.7142863e+001   5.5837548e+000   1.4514222e+000   5.8982199e+003   0.0000000e+000   4.1911598e-005   1.1652312e+003   2.1988237e+003   7.7878482e+002   5.0000000e+002   5.0000000e+002   5.0000000e+002   8.9676329e+006   2.1910994e+003   4.2406582e+004   2.2763775e-002   3.3545353e+002  -1.7348326e+004  -2.2408781e-002  -1.1358654e+005  -2.9666817e-002   2.0798322e-003  -3.5354130e-002   6.4132015e-004   4.9126432e+003  -5.8938966e-004   4.5330111e-005   2.3834318e-003   4.3445036e-005   5.4481986e+001
  1.7242399e+001   5.5658431e+000   1.4387385e+000   5.8293658e+003   0.0000000e+000   4.1650577e-005   1.1626761e+003   2.2000277e+003   7.7764328e+002   5.0000000e+002   5.0000000e+002   5.0000000e+002   8.9292035e+006   2.1773551e+003   4.1982464e+004   2.2763775e-002   3.3615144e+002  -1.7272839e+004  -9.4770305e-003  -1.1310004e+005  -3.0294500e-002   2.0338171e-003  -3.4843581e-002  -2.1867789e-004   4.8925309e+003  -3.4292368e-004   4.3567413e-005   2.3697863e-003   4.3579089e-005   5.4129440e+001
  1.7341963e+001   5.5467318e+000   1.4262346e+000   5.7738156e+003   0.0000000e+000   4.1272974e-005   1.1602415e+003   2.1996202e+003   7.7651288e+002   5.0000000e+002   5.0000000e+002   5.0000000e+002   8.8906689e+006   2.1644934e+003   4.1591068e+004   2.2763775e-002   3.3684274e+002  -1.7197574e+004  -1.1000587e-002  -1.1261207e+005  -3.0622175e-002   2.0708768e-003  -3.4159142e-002  -8.9926200e-004   4.8723836e+003  -2.3788135e-004   4.3817855e-005   2.3445807e-003   4.5922838e-005   5.3656266e+001
  1.7441559e+001   5.5265922e+000   1.4127292e+000   5.7327095e+003   0.0000000e+000   4.0818715e-005   1.1576907e+003   2.1957900e+003   7.7538968e+002   5.0000000e+002   5.0000000e+002   5.0000000e+002   8.8520986e+006   2.1517362e+003   4.1181374e+004   2.2763775e-002   3.3752767e+002  -1.7122616e+004  -1.6022683e-002  -1.1212381e+005  -3.0982002e-002   2.0884515e-003  -3.3642179e-002  -3.7708044e-004   4.8522002e+003  -2.7689512e-004   4.4313843e-005   2.3285613e-003   4.7389605e-005   5.3055571e+001
  1.7541174e+001   5.5114637e+000   1.3984976e+000   5.6655054e+003   0.0000000e+000   4.0442256e-005   1.1551476e+003   2.1698138e+003   7.7427326e+002   5.0000000e+002   5.0000000e+002   5.0000000e+002   8.8134967e+006   2.1382661e+003   4.0759252e+004   2.2763775e-002   3.3820576e+002  -1.7047563e+004  -4.4395923e-003  -1.1163494e+005  -3.1224946e-002   2.0899604e-003  -3.3140938e-002  -8.6461244e-005   4.8319959e+003  -2.6307815e-004   4.4985661e-005   2.3111072e-003   4.8042563e-005   5.2580093e+001
  1.7640840e+001   5.4948302e+000   1.3876364e+000   5.4615448e+003   0.0000000e+000   4.1450346e-005   1.1527635e+003   2.1602105e+003   7.7316440e+002   5.0000000e+002   5.0000000e+002   5.0000000e+002   8.7748625e+006   2.1168092e+003   4.0206945e+004   2.2763775e-002   3.3887617e+002  -1.6972809e+004  -4.6586715e-003  -1.1114552e+005  -3.1242406e-002   2.1836559e-003  -3.2655952e-002  -3.1075241e-005   4.8117770e+003  -3.7661962e-004   4.6011938e-005   2.2925294e-003   5.3126241e-005   5.3684069e+001
  1.7740547e+001   5.4774762e+000   1.3742244e+000   5.3779495e+003   0.0000000e+000   4.1255236e-005   1.1498651e+003   2.1571210e+003   7.7206272e+002   5.0000000e+002   5.0000000e+002   5.0000000e+002   8.7362229e+006   2.1017077e+003   3.9742983e+004   2.2763775e-002   3.3953838e+002  -1.6898583e+004  -1.2484643e-002  -1.1065602e+005  -3.1395168e-002   2.1728850e-003  -3.1987817e-002  -3.7921413e-004   4.7915598e+003  -3.6969816e-004   4.5706069e-005   2.2660395e-003   5.3459455e-005   5.3393524e+001
  1.7840266e+001   5.4594616e+000   1.3615366e+000   5.3028992e+003   0.0000000e+000   4.1036896e-005   1.1471596e+003   2.1546385e+003   7.7096737e+002   5.0000000e+002   5.0000000e+002   5.0000000e+002   8.6972623e+006   2.0874655e+003   3.9312992e+004   2.2763775e-002   3.4019337e+002  -1.6825904e+004  -8.9783136e-003  -1.1016159e+005  -3.1381944e-002   2.1082079e-003  -3.1406458e-002  -1.4352689e-003   4.7711963e+003  -2.1479502e-004   4.4194696e-005   2.2410968e-003   5.2349889e-005   5.3075474e+001
  1.7940017e+001   5.4403768e+000   1.3494231e+000   5.2319042e+003   0.0000000e+000   4.0838370e-005   1.1445554e+003   2.1349634e+003   7.6987446e+002   5.0000000e+002   5.0000000e+002   5.0000000e+002   8.6588214e+006   2.0734984e+003   3.8894696e+004   2.2763775e-002   3.4084156e+002  -1.6749477e+004  -5.7689019e-003  -1.0967524e+005  -3.1358999e-002   2.0887820e-003  -3.0822336e-002   1.6101409e-004   4.7510245e+003  -3.8298715e-005   4.3241417e-005   2.2158468e-003   5.2969618e-005   5.2772903e+001
  1.8039775e+001   5.4235528e+000   1.3375461e+000   5.1610987e+003   0.0000000e+000   4.0658720e-005   1.1420111e+003   2.1100610e+003   7.6878248e+002   5.0000000e+002   5.0000000e+002   5.0000000e+002   8.6200735e+006   2.0597152e+003   3.8483018e+004   2.2763775e-002   3.4148290e+002  -1.6674133e+004  -9.3721055e-003  -1.0918443e+005  -3.1325820e-002   1.9589274e-003  -3.0231081e-002  -9.8264363e-004   4.7307240e+003   1.2091956e-005   4.0137786e-005   2.1904766e-003   4.9600526e-005   5.2491864e+001
  1.8139606e+001   5.4047397e+000   1.3272816e+000   5.0342614e+003   0.0000000e+000   4.1215808e-005   1.1396407e+003   2.1108699e+003   7.6781803e+002   5.0000000e+002   5.0000000e+002   5.0000000e+002   8.5812527e+006   2.0414930e+003   3.8010136e+004   2.2763775e-002   3.4211734e+002  -1.6599021e+004  -1.5629739e-002  -1.0869303e+005  -3.1179665e-002   1.7904854e-003  -2.9590049e-002  -7.9885453e-004   4.7104111e+003   4.5464720e-005   3.8005412e-005   2.1610551e-003   4.3057805e-005   5.3070132e+001
  1.8239463e+001   5.3797885e+000   1.3165463e+000   4.9759253e+003   0.0000000e+000   4.0985438e-005   1.1372343e+003   2.1095210e+003   7.6681074e+002   5.0000000e+002   5.0000000e+002   5.0000000e+002   8.5424266e+006   2.0289150e+003   3.7637800e+004   2.2763775e-002   3.4274513e+002  -1.6523809e+004  -7.4855175e-003  -1.0820128e+005  -3.0709721e-002   1.6980940e-003  -2.8909929e-002  -1.2641817e-003   4.6900940e+003   2.5016281e-004   3.6647311e-005   2.1283453e-003   4.0014523e-005   5.2726282e+001
  1.8339349e+001   5.3731757e+000   1.3050576e+000   4.9195318e+003   0.0000000e+000   4.0671830e-005   1.1348090e+003   2.1102812e+003   7.6576115e+002   5.0000000e+002   5.0000000e+002   5.0000000e+002   8.5031437e+006   2.0166009e+003   3.7258600e+004   2.2763775e-002   3.4336675e+002  -1.6446623e+004  -1.3076516e-002  -1.0770510e+005  -3.0895874e-002   1.6241191e-003  -2.8437658e-002  -1.7733242e-003   4.6695697e+003   4.5510379e-004   3.5910319e-005   2.1097864e-003   3.8207638e-005   5.2261421e+001
  1.8439272e+001   5.3653651e+000   1.2935119e+000   4.8581079e+003   0.0000000e+000   4.0444526e-005   1.1323836e+003   2.1100489e+003   7.6472130e+002   5.0000000e+002   5.0000000e+002   5.0000000e+002   8.4646377e+006   2.0036203e+003   3.6865222e+004   2.2763775e-002   3.4398212e+002  -1.6370988e+004  -1.9131381e-003  -1.0721742e+005  -3.1078624e-002   1.5825572e-003  -2.8079864e-002  -3.7726183e-004   4.6493188e+003   3.4800064e-004   3.5523612e-005   2.0964542e-003   3.6904640e-005   5.1910570e+001
  1.8539239e+001   5.3565416e+000   1.2809981e+000   4.8046469e+003   0.0000000e+000   4.0048722e-005   1.1298052e+003   2.1106280e+003   7.6370861e+002   5.0000000e+002   5.0000000e+002   5.0000000e+002   8.4258565e+006   1.9910374e+003   3.6474219e+004   2.2763775e-002   3.4459130e+002  -1.6297294e+004  -5.7257048e-003  -1.0672490e+005  -3.1377905e-002   1.5792614e-003  -2.7604311e-002  -7.8148603e-004   4.6289554e+003   1.4060345e-004   3.5862091e-005   2.0786919e-003   3.7649792e-005   5.1330348e+001
  1.8639229e+001   5.3429153e+000   1.2693693e+000   4.6910288e+003   0.0000000e+000   4.0514419e-005   1.1272142e+003   2.1021885e+003   7.6270424e+002   5.0000000e+002   5.0000000e+002   5.0000000e+002   8.3868192e+006   1.9724711e+003   3.6000433e+004   2.2763775e-002   3.4519336e+002  -1.6225246e+004  -6.4934196e-003  -1.0622913e+005  -3.1492095e-002   1.6139609e-003  -2.7116229e-002  -1.7891353e-003   4.6085300e+003  -6.3185249e-005   3.6134315e-005   2.0594648e-003   4.0117017e-005   5.1892775e+001
  1.8739243e+001   5.3253162e+000   1.2583876e+000   4.6361328e+003   0.0000000e+000   4.0242630e-005   1.1247470e+003   2.0973754e+003   7.6169871e+002   5.0000000e+002   5.0000000e+002   5.0000000e+002   8.3479826e+006   1.9598259e+003   3.5629551e+004   2.2763775e-002   3.4578863e+002  -1.6150387e+004  -2.5273235e-003  -1.0573721e+005  -3.1556011e-002   1.6296795e-003  -2.6625393e-002  -1.3455493e-003   4.5881602e+003  -1.0431608e-004   3.6154417e-005   2.0392646e-003   4.1503423e-005   5.1465467e+001
  1.8839316e+001   5.3150503e+000   1.2472212e+000   4.5903878e+003   0.0000000e+000   3.9956252e-005   1.1222601e+003   2.0965085e+003   7.6068006e+002   5.0000000e+002   5.0000000e+002   5.0000000e+002   8.3093417e+006   1.9470544e+003   3.5258606e+004   2.2763775e-002   3.4637800e+002  -1.6072286e+004  -9.1084588e-003  -1.0524887e+005  -3.1565114e-002   1.6824509e-003  -2.6053785e-002   3.7766132e-004   4.5678398e+003  -9.5025599e-005   3.6838762e-005   2.0152563e-003   4.3752485e-005   5.1054244e+001
  1.8939441e+001   5.3029236e+000   1.2368468e+000   4.5400160e+003   0.0000000e+000   3.9698179e-005   1.1199407e+003   2.0965131e+003   7.5948797e+002   5.0000000e+002   5.0000000e+002   5.0000000e+002   8.2705051e+006   1.9347558e+003   3.4907576e+004   2.2763775e-002   3.4696162e+002  -1.5995351e+004   8.8138102e-004  -1.0475786e+005  -3.1388498e-002   1.6556030e-003  -2.5492832e-002  -7.8614316e-005   4.5474690e+003  -5.8706148e-005   3.6066489e-005   1.9885211e-003   4.3163536e-005   5.0668652e+001
  1.9039553e+001   5.2905485e+000   1.2263413e+000   4.4933767e+003   0.0000000e+000   3.9308653e-005   1.1177151e+003   2.0946319e+003   7.5830984e+002   5.0000000e+002   5.0000000e+002   5.0000000e+002   8.2315314e+006   1.9235187e+003   3.4584218e+004   2.2763775e-002   3.4753956e+002  -1.5920503e+004  -1.3156356e-003  -1.0426414e+005  -3.1174669e-002   1.7128970e-003  -2.4823271e-002  -1.9995242e-003   4.5270695e+003   1.8261188e-004   3.6641615e-005   1.9562937e-003   4.5823441e-005   5.0119801e+001
  1.9139718e+001   5.2756344e+000   1.2162744e+000   4.3771777e+003   0.0000000e+000   4.0017609e-005   1.1153803e+003   2.0921572e+003   7.5714564e+002   5.0000000e+002   5.0000000e+002   5.0000000e+002   8.1929893e+006   1.9045232e+003   3.4130465e+004   2.2763775e-002   3.4811143e+002  -1.5845117e+004  -9.7646415e-003  -1.0377650e+005  -3.0995355e-002   1.7008047e-003  -2.4216780e-002   4.9153610e-004   4.5068385e+003   8.0381820e-005   3.5868298e-005   1.9284722e-003   4.6160843e-005   5.0983164e+001
  1.9239925e+001   5.2660743e+000   1.2059972e+000   4.3305717e+003   0.0000000e+000   3.9721212e-005   1.1130855e+003   2.0916348e+003   7.5599566e+002   5.0000000e+002   5.0000000e+002   5.0000000e+002   8.1544495e+006   1.8929883e+003   3.3789333e+004   2.2763775e-002   3.4867686e+002  -1.5771233e+004  -3.5137529e-003  -1.0328787e+005  -3.0912451e-002   1.8317658e-003  -2.3778184e-002  -1.2512655e-004   4.4866070e+003  -3.5146126e-006   3.7404502e-005   1.9083588e-003   5.2606800e-005   5.0551385e+001
  1.9340163e+001   5.2561077e+000   1.1948392e+000   4.2839920e+003   0.0000000e+000   3.9356593e-005   1.1106061e+003   2.0841283e+003   7.5485519e+002   5.0000000e+002   5.0000000e+002   5.0000000e+002   8.1155541e+006   1.8810901e+003   3.3434954e+004   2.2763775e-002   3.4923667e+002  -1.5699360e+004  -1.0960558e-002  -1.0279371e+005  -3.1358621e-002   1.9944442e-003  -2.3399913e-002  -6.3237071e-004   4.4662146e+003   1.7051901e-005   3.9468462e-005   1.8971355e-003   5.9551430e-005   5.0010549e+001
  1.9440430e+001   5.2447589e+000   1.1835441e+000   4.2248705e+003   0.0000000e+000   3.9120016e-005   1.1080818e+003   2.0835570e+003   7.5371599e+002   5.0000000e+002   5.0000000e+002   5.0000000e+002   8.0769998e+006   1.8680375e+003   3.3066877e+004   2.2763775e-002   3.4979062e+002  -1.5625109e+004  -1.5260256e-002  -1.0230530e+005  -3.1737442e-002   2.1568455e-003  -2.3072432e-002   3.0414870e-004   4.4459747e+003   8.5977410e-007   4.1560219e-005   1.8868512e-003   6.6776621e-005   4.9665639e+001
  1.9540724e+001   5.2313006e+000   1.1730878e+000   4.1663576e+003   0.0000000e+000   3.8957719e-005   1.1057742e+003   2.0879423e+003   7.5257871e+002   5.0000000e+002   5.0000000e+002   5.0000000e+002   8.0384602e+006   1.8550797e+003   3.2718836e+004   2.2763775e-002   3.5033888e+002  -1.5549617e+004   1.4894218e-003  -1.0181732e+005  -3.2187963e-002   2.0850719e-003  -2.2840573e-002   2.9807363e-005   4.4257131e+003  -2.0096965e-005   4.0517112e-005   1.8807080e-003   6.4831010e-005   4.9390089e+001
  1.9637598e+001   5.2198493e+000   1.1643359e+000   4.0435915e+003   0.0000000e+000   3.9583726e-005   1.1035735e+003   2.0816729e+003   7.5148413e+002   5.0000000e+002   5.0000000e+002   5.0000000e+002   8.0013346e+006   1.8380592e+003   3.2301443e+004   2.2763775e-002   3.5086228e+002  -1.5476198e+004   2.1272089e-003  -1.0134764e+005  -3.2055581e-002   2.0952827e-003  -2.2378479e-002  -1.2144168e-003   4.4062018e+003   1.3988997e-004   4.0524930e-005   1.8580229e-003   6.6163184e-005   4.9998109e+001
  1.9731194e+001   5.2089747e+000   1.1561879e+000   4.0064426e+003   0.0000000e+000   3.9391543e-005   1.1014925e+003   2.0819435e+003   7.5053427e+002   5.0000000e+002   5.0000000e+002   5.0000000e+002   7.9654754e+006   1.8274127e+003   3.2004499e+004   2.2763775e-002   3.5136241e+002  -1.5405869e+004  -9.0501199e-003  -1.0089406e+005  -3.2142962e-002   2.0810918e-003  -2.2061959e-002  -7.7509756e-004   4.3873738e+003   1.2276638e-005   4.0330803e-005   1.8439323e-003   6.5905275e-005   4.9703307e+001
  1.9824966e+001   5.1871930e+000   1.1478611e+000   3.9656178e+003   0.0000000e+000   3.9150362e-005   1.0994051e+003   2.0755313e+003   7.4955000e+002   5.0000000e+002   5.0000000e+002   5.0000000e+002   7.9296667e+006   1.8171623e+003   3.1718957e+004   2.2763775e-002   3.5185902e+002  -1.5335799e+004  -5.5563029e-003  -1.0044094e+005  -3.1732755e-002   2.0096021e-003  -2.1544443e-002  -1.8357983e-003   4.3685911e+003   1.1272143e-003   3.9384799e-005   1.8171780e-003   6.3482460e-005   4.9343853e+001
  1.9918857e+001   5.1875939e+000   1.1385239e+000   3.9343897e+003   0.0000000e+000   3.8804361e-005   1.0973534e+003   2.0821453e+003   7.4853354e+002   5.0000000e+002   5.0000000e+002   5.0000000e+002   7.8937224e+006   1.8071839e+003   3.1432138e+004   2.2763775e-002   3.5235182e+002  -1.5263071e+004  -5.6466366e-003  -9.9987849e+004  -3.1692683e-002   1.9393117e-003  -2.1022400e-002  -1.2453833e-003   4.3497421e+003   1.1645035e-003   3.7953493e-005   1.7931054e-003   6.1611200e-005   4.8865262e+001
  2.0003466e+001   5.1868949e+000   1.1299553e+000   3.8923095e+003   0.0000000e+000   3.8567234e-005   1.0954441e+003   2.0719995e+003   7.4762541e+002   5.0000000e+002   5.0000000e+002   5.0000000e+002   7.8611067e+006   1.7977308e+003   3.1159238e+004   2.2763775e-002   3.5279202e+002  -1.5204506e+004  -5.2908001e-003  -9.9572900e+004  -3.1722524e-002   1.7075728e-003  -2.0703493e-002  -2.3450503e-003   4.3326389e+003   1.2046887e-003   3.4584389e-005   1.7781857e-003   5.3147043e-005   4.8511382e+001
  2.0144705e+001   5.1852487e+000   1.1170870e+000   3.7851166e+003   0.0000000e+000   3.9079771e-005   1.0923064e+003   2.0796349e+003   7.4614895e+002   5.0000000e+002   5.0000000e+002   5.0000000e+002   7.8075503e+006   1.7757276e+003   3.0626813e+004   2.2763775e-002   3.5351698e+002  -1.5102099e+004   6.3487375e-003  -9.8892767e+004  -3.2243263e-002   1.8196433e-003  -2.0293230e-002  -2.0251109e-003   4.3044058e+003   1.2558488e-003   3.6527936e-005   1.7648791e-003   5.7247169e-005   4.9077032e+001
  2.0229535e+001   5.1798444e+000   1.1084272e+000   3.7391366e+003   0.0000000e+000   3.8921582e-005   1.0903020e+003   2.0842701e+003   7.4527157e+002   5.0000000e+002   5.0000000e+002   5.0000000e+002   7.7756157e+006   1.7652657e+003   3.0343674e+004   2.2763775e-002   3.5394692e+002  -1.5039417e+004  -1.1578295e-004  -9.8488328e+004  -3.2207903e-002   1.7505349e-003  -1.9845627e-002  -1.5072116e-003   4.2875883e+003   1.0992744e-003   3.5591002e-005   1.7451425e-003   5.5212207e-005   4.8833011e+001
  2.0314365e+001   5.1694459e+000   1.1008802e+000   3.7003693e+003   0.0000000e+000   3.8762808e-005   1.0884673e+003   2.0889787e+003   7.4439350e+002   5.0000000e+002   5.0000000e+002   5.0000000e+002   7.7439794e+006   1.7555236e+003   3.0085156e+004   2.2763775e-002   3.5437307e+002  -1.4974494e+004   1.8539902e-003  -9.8089013e+004  -3.2012171e-002   1.6786532e-003  -1.9437953e-002  -9.9312350e-004   4.2709080e+003   1.1238834e-003   3.4419160e-005   1.7248418e-003   5.3005224e-005   4.8559277e+001
  2.0446800e+001   5.1645207e+000   1.0888784e+000   3.6375888e+003   0.0000000e+000   3.8543799e-005   1.0854732e+003   2.0955448e+003   7.4289723e+002   5.0000000e+002   5.0000000e+002   5.0000000e+002   7.6938445e+006   1.7399037e+003   2.9667463e+004   2.2763775e-002   3.5503074e+002  -1.4878014e+004  -1.5146586e-002  -9.7454064e+004  -3.1744442e-002   1.6049724e-003  -1.8816940e-002  -1.4539896e-003   4.2445993e+003   1.1972849e-003   3.3833398e-005   1.6930776e-003   4.9952329e-005   4.8183224e+001
  2.0531937e+001   5.1592081e+000   1.0826964e+000   3.5719463e+003   0.0000000e+000   3.9157181e-005   1.0837560e+003   2.0993131e+003   7.4189012e+002   5.0000000e+002   5.0000000e+002   5.0000000e+002   7.6618151e+006   1.7251180e+003   2.9354739e+004   2.2763775e-002   3.5544838e+002  -1.4817433e+004   9.1016323e-005  -9.7048640e+004  -3.1683755e-002   1.5759982e-003  -1.8518358e-002  -3.1259380e-004   4.2278328e+003   9.7186741e-004   3.3390085e-005   1.6783033e-003   4.9121138e-005   4.8962401e+001
  2.0617074e+001   5.1521982e+000   1.0761958e+000   3.5431162e+003   0.0000000e+000   3.8954842e-005   1.0820425e+003   2.1028866e+003   7.4089778e+002   5.0000000e+002   5.0000000e+002   5.0000000e+002   7.6300130e+006   1.7165424e+003   2.9125950e+004   2.2763775e-002   3.5586228e+002  -1.4757014e+004   4.7082225e-005  -9.6645533e+004  -3.1553783e-002   1.5715565e-003  -1.8059003e-002   3.6550482e-004   4.2111478e+003   9.5739778e-004   3.2896898e-005   1.6559084e-003   4.9811289e-005   4.8652083e+001
  2.0726156e+001   5.1443054e+000   1.0658020e+000   3.5236622e+003   0.0000000e+000   3.8536474e-005   1.0796438e+003   2.1073974e+003   7.3963867e+002   5.0000000e+002   5.0000000e+002   5.0000000e+002   7.5896206e+006   1.7056121e+003   2.8812192e+004   2.2763775e-002   3.5638807e+002  -1.4678668e+004   1.4820170e-002  -9.6133416e+004  -3.1210132e-002   1.5393118e-003  -1.7471245e-002   1.2135196e-003   4.1898552e+003   5.1152185e-004   3.2022507e-005   1.6253219e-003   4.9246809e-005   4.8097226e+001
  2.0820592e+001   5.1357901e+000   1.0576293e+000   3.4885087e+003   0.0000000e+000   3.8293606e-005   1.0776578e+003   2.1108579e+003   7.3855961e+002   5.0000000e+002   5.0000000e+002   5.0000000e+002   7.5551488e+006   1.6958881e+003   2.8543990e+004   2.2763775e-002   3.5683824e+002  -1.4609247e+004   1.1171841e-002  -9.5697580e+004  -3.0938021e-002   1.5602126e-003  -1.7039921e-002   1.1456728e-003   4.1716956e+003   4.2203774e-004   3.1984301e-005   1.6024308e-003   5.0667173e-005   4.7732334e+001
  2.0917191e+001   5.1372216e+000   1.0494794e+000   3.4159110e+003   0.0000000e+000   3.8662953e-005   1.0754199e+003   2.1154437e+003   7.3746343e+002   5.0000000e+002   5.0000000e+002   5.0000000e+002   7.5192619e+006   1.6811901e+003   2.8196431e+004   2.2763775e-002   3.5729366e+002  -1.4543274e+004   3.0635738e-007  -9.5241724e+004  -3.0847522e-002   1.5555389e-003  -1.6628050e-002  -1.3436133e-003   4.1528949e+003   6.5901837e-004   3.1679435e-005   1.5825609e-003   5.1073883e-005   4.8110356e+001
  2.1013916e+001   5.1308652e+000   1.0410362e+000   3.3731929e+003   0.0000000e+000   3.8482712e-005   1.0733434e+003   2.0972585e+003   7.3637196e+002   5.0000000e+002   5.0000000e+002   5.0000000e+002   7.4835904e+006   1.6705358e+003   2.7917199e+004   2.2763775e-002   3.5774476e+002  -1.4476577e+004  -1.2604535e-002  -9.4789458e+004  -3.0836395e-002   1.7739974e-003  -1.6197369e-002   7.5136597e-004   4.1341784e+003   3.4249619e-004   3.3956922e-005   1.5638242e-003   6.0792678e-005   4.7811554e+001
  2.1110740e+001   5.1219802e+000   1.0333540e+000   3.3342290e+003   0.0000000e+000   3.8336372e-005   1.0713648e+003   2.0870796e+003   7.3528435e+002   5.0000000e+002   5.0000000e+002   5.0000000e+002   7.4482366e+006   1.6601262e+003   2.7649800e+004   2.2763775e-002   3.5819197e+002  -1.4407632e+004   4.6569003e-003  -9.4341915e+004  -3.1157954e-002   1.8856527e-003  -1.6033884e-002   2.2592510e-003   4.1155626e+003   7.5758519e-005   3.5002295e-005   1.5589669e-003   6.6217034e-005   4.7550264e+001
  2.1207696e+001   5.1122279e+000   1.0256777e+000   3.2952500e+003   0.0000000e+000   3.8163343e-005   1.0694005e+003   2.0809436e+003   7.3425078e+002   5.0000000e+002   5.0000000e+002   5.0000000e+002   7.4128031e+006   1.6501882e+003   2.7386593e+004   2.2763775e-002   3.5863545e+002  -1.4338155e+004   1.6322493e-002  -9.3893112e+004  -3.1420256e-002   1.7139840e-003  -1.5862746e-002   6.7313362e-004   4.0968986e+003  -1.1219118e-004   3.2247343e-005   1.5530674e-003   6.0201390e-005   4.7249477e+001
  2.1304757e+001   5.1007760e+000   1.0184932e+000   3.2854314e+003   0.0000000e+000   3.7824285e-005   1.0675416e+003   2.0778269e+003   7.3326052e+002   5.0000000e+002   5.0000000e+002   5.0000000e+002   7.3770946e+006   1.6415583e+003   2.7156260e+004   2.2763775e-002   3.5907536e+002  -1.4269560e+004  -9.3387805e-003  -9.3440506e+004  -3.1745766e-002   1.6407624e-003  -1.5700447e-002  -4.0886028e-004   4.0781220e+003  -1.3335414e-004   3.1362647e-005   1.5486416e-003   5.7467923e-005   4.6785328e+001
  2.1403821e+001   5.0936854e+000   1.0114767e+000   3.2314545e+003   0.0000000e+000   3.8106389e-005   1.0655824e+003   2.0746552e+003   7.3218623e+002   5.0000000e+002   5.0000000e+002   5.0000000e+002   7.3408455e+006   1.6287953e+003   2.6867062e+004   2.2763775e-002   3.5952006e+002  -1.4194832e+004   1.2678933e-003  -9.2984288e+004  -3.1298278e-002   1.3806338e-003  -1.5281329e-002   1.2218394e-003   4.0590903e+003  -1.0300431e-003   2.7954628e-005   1.5253382e-003   4.7467337e-005   4.7089757e+001
  2.1504870e+001   5.0966410e+000   1.0033307e+000   3.1941309e+003   0.0000000e+000   3.7892348e-005   1.0636488e+003   2.0754050e+003   7.3109046e+002   5.0000000e+002   5.0000000e+002   5.0000000e+002   7.3040093e+006   1.6189351e+003   2.6608957e+004   2.2763775e-002   3.5996911e+002  -1.4123291e+004   8.6543413e-003  -9.2517674e+004  -3.1197106e-002   1.3359399e-003  -1.4968344e-002   8.0583100e-004   4.0396770e+003  -7.4949069e-004   2.7558358e-005   1.5082252e-003   4.5470404e-005   4.6770121e+001
  2.1646373e+001   5.1101662e+000   9.9141102e-001   3.1384018e+003   0.0000000e+000   3.7558525e-005   1.0607269e+003   2.0777925e+003   7.2960267e+002   5.0000000e+002   5.0000000e+002   5.0000000e+002   7.2527299e+006   1.6046407e+003   2.6230099e+004   2.2763775e-002   3.6059047e+002  -1.4024814e+004  -3.1165818e-003  -9.1867000e+004  -3.1073230e-002   1.3219083e-003  -1.4355082e-002   1.5597809e-003   4.0126254e+003  -7.2466362e-004   2.7358364e-005   1.4789798e-003   4.5032592e-005   4.6238264e+001
  2.1747542e+001   5.1078687e+000   9.8311223e-001   3.1055539e+003   0.0000000e+000   3.7219439e-005   1.0587343e+003   2.0791640e+003   7.2856225e+002   5.0000000e+002   5.0000000e+002   5.0000000e+002   7.2165011e+006   1.5951644e+003   2.5980428e+004   2.2763775e-002   3.6102939e+002  -1.3954708e+004   7.4638942e-003  -9.1407763e+004  -3.0848744e-002   1.2529410e-003  -1.3855555e-002   1.1770349e-003   3.9935238e+003  -9.2875620e-004   2.5849925e-005   1.4536905e-003   4.3289186e-005   4.5733023e+001
  2.1818383e+001   5.1074341e+000   9.7775237e-001   3.0580688e+003   0.0000000e+000   3.7685878e-005   1.0573430e+003   2.0792808e+003   7.2782662e+002   5.0000000e+002   5.0000000e+002   5.0000000e+002   7.1909238e+006   1.5836045e+003   2.5747636e+004   2.2763775e-002   3.6133442e+002  -1.3906887e+004  -1.4882164e-002  -9.1082430e+004  -3.0619235e-002   1.2315733e-003  -1.3534682e-002   3.1156179e-003   3.9800364e+003   3.2235990e-004   2.5596855e-005   1.4354484e-003   4.2587161e-005   4.6331162e+001
  2.1914840e+001   5.1048756e+000   9.7010662e-001   3.0382761e+003   0.0000000e+000   3.7429596e-005   1.0553991e+003   2.0803719e+003   7.2668988e+002   5.0000000e+002   5.0000000e+002   5.0000000e+002   7.1567747e+006   1.5741808e+003   2.5506429e+004   2.2763775e-002   3.6174555e+002  -1.3839221e+004   6.2285512e-003  -9.0651306e+004  -3.0353162e-002   1.1937698e-003  -1.3202123e-002  -4.1987778e-005   3.9620872e+003  -1.5311062e-005   2.4547233e-005   1.4159937e-003   4.0785787e-005   4.5981906e+001
  2.2014895e+001   5.0974175e+000   9.6337450e-001   3.0169199e+003   0.0000000e+000   3.7190419e-005   1.0536003e+003   2.0802382e+003   7.2552248e+002   5.0000000e+002   5.0000000e+002   5.0000000e+002   7.1218118e+006   1.5651031e+003   2.5282606e+004   2.2763775e-002   3.6216786e+002  -1.3768128e+004   5.4923829e-003  -9.0210107e+004  -3.0184339e-002   1.2493392e-003  -1.2843755e-002   9.0547540e-004   3.9436704e+003   1.0024272e-004   2.5373507e-005   1.3974952e-003   4.2994700e-005   4.5620709e+001
  2.2116250e+001   5.0952754e+000   9.5646107e-001   2.9869642e+003   0.0000000e+000   3.6985601e-005   1.0518004e+003   2.0789213e+003   7.2436409e+002   5.0000000e+002   5.0000000e+002   5.0000000e+002   7.0859385e+006   1.5558372e+003   2.5055209e+004   2.2763775e-002   3.6259194e+002  -1.3702263e+004   1.0462695e-002  -8.9754598e+004  -2.9936721e-002   1.2287687e-003  -1.2455424e-002  -2.0422807e-003   3.9248866e+003   2.7818118e-005   2.5040899e-005   1.3759778e-003   4.2774066e-005   4.5294840e+001
  2.2217631e+001   5.0913540e+000   9.4928802e-001   2.9546101e+003   0.0000000e+000   3.6767922e-005   1.0499361e+003   2.0763576e+003   7.2322520e+002   5.0000000e+002   5.0000000e+002   5.0000000e+002   7.0505101e+006   1.5465725e+003   2.4817485e+004   2.2763775e-002   3.6301209e+002  -1.3636094e+004  -1.0386902e-002  -8.9304976e+004  -2.9935544e-002   1.1929245e-003  -1.2147026e-002   1.2089827e-004   3.9062683e+003  -1.3309299e-005   2.4245007e-005   1.3616490e-003   4.1834130e-005   4.4932751e+001
  2.2319060e+001   5.0924885e+000   9.4282308e-001   2.8748611e+003   0.0000000e+000   3.7445737e-005   1.0479771e+003   2.0724446e+003   7.2209629e+002   5.0000000e+002   5.0000000e+002   5.0000000e+002   7.0150965e+006   1.5315097e+003   2.4497872e+004   2.2763775e-002   3.6342775e+002  -1.3570923e+004   9.7080260e-003  -8.8855085e+004  -3.0104922e-002   1.0641700e-003  -1.1849294e-002  -5.0299171e-005   3.8876502e+003   2.7795694e-004   2.2221768e-005   1.3496593e-003   3.6665119e-005   4.5619760e+001
  2.2420517e+001   5.0895398e+000   9.3548687e-001   2.8386288e+003   0.0000000e+000   3.7278825e-005   1.0460187e+003   2.0571896e+003   7.2096827e+002   5.0000000e+002   5.0000000e+002   5.0000000e+002   6.9794794e+006   1.5217035e+003   2.4253824e+004   2.2763775e-002   3.6383878e+002  -1.3504642e+004  -3.0880230e-003  -8.8402471e+004  -3.0318583e-002   1.0026852e-003  -1.1633445e-002  -7.7794203e-004   3.8688973e+003   3.8429653e-004   2.1093121e-005   1.3423095e-003   3.4622148e-005   4.5326624e+001
  2.2522046e+001   5.0793830e+000   9.2841690e-001   2.8200676e+003   0.0000000e+000   3.7037098e-005   1.0441545e+003   2.0371951e+003   7.1983160e+002   5.0000000e+002   5.0000000e+002   5.0000000e+002   6.9440699e+006   1.5124604e+003   2.4029011e+004   2.2763775e-002   3.6424614e+002  -1.3434577e+004   6.9202676e-003  -8.7954360e+004  -3.0388292e-002   9.8108600e-004  -1.1338809e-002   1.8540294e-004   3.8502043e+003   2.8491427e-004   2.0501584e-005   1.3293249e-003   3.4153947e-005   4.4981833e+001
  2.2623632e+001   5.0700001e+000   9.2138026e-001   2.7949872e+003   0.0000000e+000   3.6800090e-005   1.0423259e+003   2.0344949e+003   7.1868834e+002   5.0000000e+002   5.0000000e+002   5.0000000e+002   6.9089775e+006   1.5035086e+003   2.3806506e+004   2.2763775e-002   3.6464990e+002  -1.3361689e+004   1.4430323e-002  -8.7511815e+004  -3.0360203e-002   9.9602086e-004  -1.1085402e-002   3.2489128e-004   3.8316511e+003  -3.2608065e-005   2.0427522e-005   1.3166673e-003   3.5197467e-005   4.4626497e+001
  2.2725247e+001   5.0639809e+000   9.1487974e-001   2.7701920e+003   0.0000000e+000   3.6565949e-005   1.0405919e+003   2.0158567e+003   7.1765300e+002   5.0000000e+002   5.0000000e+002   5.0000000e+002   6.8735688e+006   1.4949997e+003   2.3598521e+004   2.2763775e-002   3.6505019e+002  -1.3291051e+004   4.2347695e-003  -8.7064194e+004  -3.0397757e-002   9.3539880e-004  -1.0789583e-002  -8.9779508e-004   3.8129874e+003   4.4776085e-006   1.9252988e-005   1.3033228e-003   3.3004255e-005   4.4264822e+001
  2.2826897e+001   5.0639354e+000   9.1032013e-001   2.7058795e+003   0.0000000e+000   3.7113472e-005   1.0388096e+003   2.0199594e+003   7.1655955e+002   5.0000000e+002   5.0000000e+002   5.0000000e+002   6.8385285e+006   1.4824788e+003   2.3330137e+004   2.2763775e-002   3.6544667e+002  -1.3217803e+004   4.8865454e-003  -8.6623726e+004  -2.9689828e-002   8.7979477e-004  -1.0381223e-002   3.3226719e-004   3.7945860e+003   1.1040478e-003   1.7752447e-005   1.2759346e-003   3.1219142e-005   4.4758975e+001
  2.2928587e+001   5.0746328e+000   9.0342721e-001   2.6729267e+003   0.0000000e+000   3.6956094e-005   1.0370741e+003   2.0062453e+003   7.1548048e+002   5.0000000e+002   5.0000000e+002   5.0000000e+002   6.8039138e+006   1.4734327e+003   2.3106888e+004   2.2763775e-002   3.6583910e+002  -1.3150637e+004   1.5391349e-002  -8.6185252e+004  -2.9506219e-002   8.8865688e-004  -1.0109700e-002  -3.4660424e-004   3.7763237e+003   1.1019917e-003   1.7777019e-005   1.2595094e-003   3.1864971e-005   4.4477794e+001
  2.3030343e+001   5.0907725e+000   8.9615825e-001   2.6421039e+003   0.0000000e+000   3.6714360e-005   1.0352742e+003   2.0067644e+003   7.1444264e+002   5.0000000e+002   5.0000000e+002   5.0000000e+002   6.7688753e+006   1.4646715e+003   2.2887904e+004   2.2763775e-002   3.6622803e+002  -1.3090133e+004   7.5466984e-003  -8.5738144e+004  -2.9566671e-002   8.1921537e-004  -9.8340734e-003  -2.6149797e-003   3.7579299e+003   1.1263710e-003   1.6608156e-005   1.2469121e-003   2.8869744e-005   4.4092643e+001
  2.3121942e+001   5.0961020e+000   8.8940093e-001   2.6260183e+003   0.0000000e+000   3.6415714e-005   1.0336003e+003   2.0118855e+003   7.1352830e+002   5.0000000e+002   5.0000000e+002   5.0000000e+002   6.7379208e+006   1.4568736e+003   2.2693858e+004   2.2763775e-002   3.6657509e+002  -1.3033335e+004  -1.6081689e-002  -8.5344361e+004  -2.9658361e-002   7.4735807e-004  -9.5274761e-003   2.4169498e-004   3.7416092e+003   1.3724948e-003   1.4662574e-005   1.2352837e-003   2.6508461e-005   4.3691794e+001
  2.3213541e+001   5.0903004e+000   8.8312086e-001   2.5998229e+003   0.0000000e+000   3.6192766e-005   1.0320012e+003   2.0155750e+003   7.1261278e+002   5.0000000e+002   5.0000000e+002   5.0000000e+002   6.7075673e+006   1.4489827e+003   2.2502135e+004   2.2763775e-002   3.6691922e+002  -1.2972707e+004   7.0679534e-003  -8.4960487e+004  -2.9563865e-002   7.1170275e-004  -9.2524614e-003   2.3825117e-003   3.7255520e+003   1.5031441e-003   1.3559776e-005   1.2208952e-003   2.5524958e-005   4.3335630e+001
  2.3315446e+001   5.0903848e+000   8.7743183e-001   2.5562886e+003   0.0000000e+000   3.6663628e-005   1.0303456e+003   2.0193641e+003   7.1147076e+002   5.0000000e+002   5.0000000e+002   5.0000000e+002   6.6733004e+006   1.4357805e+003   2.2251429e+004   2.2763775e-002   3.6729826e+002  -1.2906299e+004   1.7376386e-002  -8.4526208e+004  -2.9435733e-002   6.4431273e-004  -9.0197388e-003  -1.1144152e-003   3.7074838e+003   1.3175370e-003   1.2315227e-005   1.2069568e-003   2.3173154e-005   4.3880245e+001
  2.3417380e+001   5.0854580e+000   8.7232464e-001   2.5467710e+003   0.0000000e+000   3.6405566e-005   1.0287457e+003   2.0221997e+003   7.1029631e+002   5.0000000e+002   5.0000000e+002   5.0000000e+002   6.6393682e+006   1.4281516e+003   2.2077252e+004   2.2763775e-002   3.6767372e+002  -1.2838140e+004  -6.7971061e-003  -8.4097531e+004  -2.9366018e-002   6.4269148e-004  -8.7228790e-003  -1.0236106e-003   3.6895898e+003   1.1853191e-003   1.1970193e-005   1.1927610e-003   2.3509245e-005   4.3510696e+001
  2.3519356e+001   5.0855651e+000   8.6649763e-001   2.5282112e+003   0.0000000e+000   3.6116591e-005   1.0271290e+003   2.0117165e+003   7.0913539e+002   5.0000000e+002   5.0000000e+002   5.0000000e+002   6.6054608e+006   1.4205944e+003   2.1892459e+004   2.2763775e-002   3.6804638e+002  -1.2772563e+004  -3.3728936e-003  -8.3668720e+004  -2.9154051e-002   6.1274882e-004  -8.4703900e-003  -1.1645274e-003   3.6717633e+003   8.0266891e-004   1.1052889e-005   1.1774599e-003   2.2563416e-005   4.3075333e+001
  2.3621379e+001   5.0864857e+000   8.6044812e-001   2.5060534e+003   0.0000000e+000   3.5856104e-005   1.0254561e+003   2.0045914e+003   7.0799506e+002   5.0000000e+002   5.0000000e+002   5.0000000e+002   6.5715184e+006   1.4128180e+003   2.1699970e+004   2.2763775e-002   3.6841593e+002  -1.2709225e+004   6.8604866e-004  -8.3238052e+004  -2.9094244e-002   5.9430211e-004  -8.3237269e-003  -1.5355330e-003   3.6539114e+003   5.1120518e-004   1.0585665e-005   1.1686196e-003   2.2041311e-005   4.2679647e+001
  2.3723444e+001   5.0903678e+000   8.5380424e-001   2.4931931e+003   0.0000000e+000   3.5471592e-005   1.0236994e+003   2.0002467e+003   7.0687005e+002   5.0000000e+002   5.0000000e+002   5.0000000e+002   6.5380875e+006   1.4052316e+003   2.1509814e+004   2.2763775e-002   3.6878239e+002  -1.2644773e+004   1.0038437e-002  -8.2814324e+004  -2.9188780e-002   5.2897280e-004  -8.1777268e-003  -8.1134961e-005   3.6362690e+003   4.2936521e-004   9.4289607e-006   1.1625290e-003   1.9729062e-005   4.2173523e+001
  2.3825578e+001   5.0916548e+000   8.4730867e-001   2.4375208e+003   0.0000000e+000   3.5847147e-005   1.0219727e+003   1.9978578e+003   7.0575322e+002   5.0000000e+002   5.0000000e+002   5.0000000e+002   6.5044690e+006   1.3928160e+003   2.1258802e+004   2.2763775e-002   3.6914534e+002  -1.2581910e+004   9.2418911e-003  -8.2387425e+004  -2.9258925e-002   4.3015052e-004  -8.0039109e-003  -6.6124441e-004   3.6185574e+003   7.1549680e-005   7.3459382e-006   1.1551509e-003   1.5863625e-005   4.2503501e+001
  2.3927763e+001   5.0860549e+000   8.4056500e-001   2.4103682e+003   0.0000000e+000   3.5688017e-005   1.0202211e+003   1.9849486e+003   7.0463907e+002   5.0000000e+002   5.0000000e+002   5.0000000e+002   6.4712747e+006   1.3838864e+003   2.1052068e+004   2.2763775e-002   3.6950460e+002  -1.2516195e+004   6.1540429e-003  -8.1967255e+004  -2.9268190e-002   3.7854291e-004  -7.7441345e-003   6.1920951e-005   3.6010143e+003   8.1039797e-005   6.0680254e-006   1.1434934e-003   1.3818671e-005   4.2246637e+001
  2.4030005e+001   5.0812249e+000   8.3505166e-001   2.3898569e+003   0.0000000e+000   3.5543238e-005   1.0186220e+003   1.9871740e+003   7.0357601e+002   5.0000000e+002   5.0000000e+002   5.0000000e+002   6.4380417e+006   1.3757073e+003   2.0867485e+004   2.2763775e-002   3.6986068e+002  -1.2450653e+004   3.5979387e-003  -8.1546707e+004  -2.9264394e-002   3.3753973e-004  -7.4790306e-003  -1.9162589e-004   3.5834710e+003   1.0634076e-004   4.9286842e-006   1.1314516e-003   1.2199902e-005   4.1999803e+001
  2.4132289e+001   5.0687245e+000   8.2952718e-001   2.3716926e+003   0.0000000e+000   3.5327329e-005   1.0170069e+003   1.9902252e+003   7.0252966e+002   5.0000000e+002   5.0000000e+002   5.0000000e+002   6.4049272e+006   1.3680472e+003   2.0689759e+004   2.2763775e-002   3.7021390e+002  -1.2385271e+004   5.0981674e-003  -8.1127961e+004  -2.8787806e-002   3.2977479e-004  -7.0572357e-003  -2.2726310e-004   3.5660529e+003   3.6504321e-004   4.4361722e-006   1.1062919e-003   1.2079828e-005   4.1663228e+001
  2.4234624e+001   5.0831011e+000   8.2316749e-001   2.3503377e+003   0.0000000e+000   3.5091353e-005   1.0153953e+003   1.9836518e+003   7.0145668e+002   5.0000000e+002   5.0000000e+002   5.0000000e+002   6.3718125e+006   1.3601579e+003   2.0503021e+004   2.2763775e-002   3.7056418e+002  -1.2317949e+004   9.1640558e-003  -8.0710632e+004  -2.8617317e-002   2.8468157e-004  -6.8172477e-003  -2.5535196e-004   3.5485984e+003   3.8575748e-004   3.3680108e-006   1.0920943e-003   9.9849606e-006   4.1316209e+001
  2.4336999e+001   5.0942045e+000   8.1729915e-001   2.2993033e+003   0.0000000e+000   3.5403185e-005   1.0138289e+003   1.9897968e+003   7.0040203e+002   5.0000000e+002   5.0000000e+002   5.0000000e+002   6.3390146e+006   1.3492229e+003   2.0275659e+004   2.2763775e-002   3.7091111e+002  -1.2255423e+004   8.0545173e-004  -8.0294580e+004  -2.8593726e-002   2.3725769e-004  -6.5555448e-003   3.5340793e-004   3.5312777e+003   4.4911463e-004   1.8569007e-006   1.0796928e-003   8.4706153e-006   4.1557745e+001
  2.4439412e+001   5.1121992e+000   8.1071029e-001   2.2768639e+003   0.0000000e+000   3.5131993e-005   1.0120673e+003   1.9785574e+003   6.9938278e+002   5.0000000e+002   5.0000000e+002   5.0000000e+002   6.3065319e+006   1.3412734e+003   2.0082691e+004   2.2763775e-002   3.7125457e+002  -1.2194286e+004   6.8416310e-003  -7.9882224e+004  -2.8597612e-002   1.5394164e-004  -6.3816696e-003  -1.0962452e-004   3.5141405e+003   3.8051943e-004  -7.1159759e-008   1.0712101e-003   5.1327092e-006   4.1166317e+001
  2.4541849e+001   5.1202224e+000   8.0454153e-001   2.2552272e+003   0.0000000e+000   3.4885611e-005   1.0104023e+003   1.9862218e+003   6.9835830e+002   5.0000000e+002   5.0000000e+002   5.0000000e+002   6.2741127e+006   1.3333867e+003   1.9900214e+004   2.2763775e-002   3.7159496e+002  -1.2133376e+004  -3.5208149e-003  -7.9470119e+004  -2.8599854e-002   4.9106283e-005  -6.1185135e-003   1.5224566e-003   3.4970040e+003   2.8639341e-004  -2.1692812e-006   1.0594313e-003   9.5052809e-007   4.0792092e+001
  2.4644328e+001   5.1214603e+000   7.9908482e-001   2.2349995e+003   0.0000000e+000   3.4688581e-005   1.0087967e+003   1.9581608e+003   6.9720429e+002   5.0000000e+002   5.0000000e+002   5.0000000e+002   6.2417382e+006   1.3255800e+003   1.9724954e+004   2.2763775e-002   3.7193235e+002  -1.2072754e+004   4.6611468e-003  -7.9059474e+004  -2.8552476e-002  -2.0323977e-005  -5.8906222e-003  -3.8346709e-004   3.4799578e+003   2.4632830e-004  -3.7580289e-006   1.0480474e-003  -2.0182565e-006   4.0468404e+001
  2.4746821e+001   5.1187741e+000   7.9424040e-001   2.2171078e+003   0.0000000e+000   3.4521620e-005   1.0073291e+003   1.9663326e+003   6.9605553e+002   5.0000000e+002   5.0000000e+002   5.0000000e+002   6.2095843e+006   1.3180318e+003   1.9562746e+004   2.2763775e-002   3.7226696e+002  -1.2010172e+004   8.5586953e-003  -7.8652460e+004  -2.8480033e-002  -3.0240064e-005  -5.5834882e-003  -6.8541772e-005   3.4629955e+003   2.3506847e-004  -4.2614304e-006   1.0334029e-003  -2.5774181e-006   4.0179709e+001
  2.4849356e+001   5.1193028e+000   7.8922262e-001   2.1829602e+003   0.0000000e+000   3.4804948e-005   1.0058106e+003   1.9815142e+003   6.9491512e+002   5.0000000e+002   5.0000000e+002   5.0000000e+002   6.1775269e+006   1.3074529e+003   1.9359239e+004   2.2763775e-002   3.7259859e+002  -1.1947341e+004   5.2572803e-003  -7.8246959e+004  -2.8354928e-002  -6.0966473e-005  -5.4944892e-003  -4.6271251e-004   3.4460777e+003   7.7622427e-004  -5.3191417e-006   1.0261234e-003  -3.7428624e-006   4.0457818e+001
  2.4900645e+001   5.1182315e+000   7.8670938e-001   2.1738736e+003   0.0000000e+000   3.4687851e-005   1.0050196e+003   1.9732148e+003   6.9435247e+002   5.0000000e+002   5.0000000e+002   5.0000000e+002   6.1617477e+006   1.3039615e+003   1.9276166e+004   2.2763775e-002   3.7276324e+002  -1.1915248e+004   7.7060188e-003  -7.8047933e+004  -2.8317537e-002  -5.9323874e-005  -5.4779343e-003   1.9121213e-004   3.4377385e+003   7.2949675e-004  -5.4286328e-006   1.0243267e-003  -3.7124382e-006   4.0271350e+001
  2.5003281e+001   5.1248350e+000   7.8072192e-001   2.1619023e+003   0.0000000e+000   3.4267460e-005   1.0033544e+003   1.9645761e+003   6.9323433e+002   5.0000000e+002   5.0000000e+002   5.0000000e+002   6.1300668e+006   1.2975683e+003   1.9113836e+004   2.2763775e-002   3.7309055e+002  -1.1853412e+004   1.3093812e-002  -7.7647115e+004  -2.8219908e-002  -9.3258537e-005  -5.3719443e-003  -1.1037990e-003   3.4210217e+003   6.5751103e-004  -6.4437771e-006   1.0169146e-003  -5.2794509e-006   3.9721949e+001
  2.5105940e+001   5.1296120e+000   7.7418242e-001   2.1432456e+003   0.0000000e+000   3.3924828e-005   1.0016970e+003   1.9440979e+003   6.9213249e+002   5.0000000e+002   5.0000000e+002   5.0000000e+002   6.0984312e+006   1.2902816e+003   1.8943084e+004   2.2763775e-002   3.7341518e+002  -1.1792541e+004  -3.8313396e-003  -7.7245843e+004  -2.8208437e-002  -1.3982973e-004  -5.1555112e-003  -7.0156430e-004   3.4043076e+003   6.3757004e-004  -7.9125282e-006   1.0073210e-003  -7.1131109e-006   3.9264767e+001
  2.5208659e+001   5.1302489e+000   7.6807990e-001   2.1205240e+003   0.0000000e+000   3.3679505e-005   1.0000746e+003   1.9474818e+003   6.9104069e+002   5.0000000e+002   5.0000000e+002   5.0000000e+002   6.0669427e+006   1.2826867e+003   1.8770375e+004   2.2763775e-002   3.7373708e+002  -1.1732714e+004   6.8743876e-004  -7.6846677e+004  -2.8214196e-002  -1.5567606e-004  -4.9849457e-003   4.3062609e-004   3.3877061e+003   5.1819820e-004  -8.3835723e-006   9.9977687e-004  -8.0130771e-006   3.8901327e+001
  2.5311440e+001   5.1291688e+000   7.6352738e-001   2.0768429e+003   0.0000000e+000   3.4214532e-005   9.9865828e+002   1.9537110e+003   6.9000436e+002   5.0000000e+002   5.0000000e+002   5.0000000e+002   6.0358650e+006   1.2711015e+003   1.8561141e+004   2.2763775e-002   3.7405627e+002  -1.1671432e+004   8.3661000e-003  -7.6453450e+004  -2.8213713e-002  -1.5810767e-004  -4.6891990e-003   1.5946021e-003   3.3712872e+003   2.1399936e-004  -8.5972300e-006   9.8729071e-004  -8.2746086e-006   3.9409225e+001
  2.5414279e+001   5.1204076e+000   7.5865756e-001   2.0565604e+003   0.0000000e+000   3.4044541e-005   9.9713576e+002   1.9600321e+003   6.8898602e+002   5.0000000e+002   5.0000000e+002   5.0000000e+002   6.0047692e+006   1.2640229e+003   1.8402842e+004   2.2763775e-002   3.7437224e+002  -1.1611715e+004   1.5599694e-002  -7.6059437e+004  -2.7721968e-002  -2.0685762e-004  -4.3949973e-003  -1.4285946e-004   3.3549497e+003   1.5119320e-004  -9.5245283e-006   9.6610785e-004  -1.0428299e-005   3.9112094e+001
  2.5517169e+001   5.1347238e+000   7.5347682e-001   2.0499555e+003   0.0000000e+000   3.3663379e-005   9.9562198e+002   1.9675043e+003   6.8793857e+002   5.0000000e+002   5.0000000e+002   5.0000000e+002   5.9733127e+006   1.2581086e+003   1.8257082e+004   2.2763775e-002   3.7468562e+002  -1.1549959e+004  -1.0567818e-002  -7.5661436e+004  -2.7664579e-002  -2.2329477e-004  -4.2437382e-003  -9.5878275e-004   3.3383369e+003   1.3264618e-004  -1.0088345e-005   9.5780958e-004  -1.1184766e-005   3.8621828e+001
  2.5620122e+001   5.1496291e+000   7.4780483e-001   2.0286517e+003   0.0000000e+000   3.3426847e-005   9.9400792e+002   1.9364158e+003   6.8689686e+002   5.0000000e+002   5.0000000e+002   5.0000000e+002   5.9423034e+006   1.2510649e+003   1.8090094e+004   2.2763775e-002   3.7499654e+002  -1.1490847e+004  -5.7139400e-003  -7.5268433e+004  -2.7736357e-002  -1.8445920e-004  -4.2074279e-003   1.1591218e-003   3.3219538e+003   2.6684643e-005  -9.8300983e-006   9.5620410e-004  -9.7848327e-006   3.8272993e+001
  2.5723148e+001   5.1639036e+000   7.4179105e-001   2.0054435e+003   0.0000000e+000   3.3207324e-005   9.9243866e+002   1.9221557e+003   6.8588388e+002   5.0000000e+002   5.0000000e+002   5.0000000e+002   5.9115512e+006   1.2436666e+003   1.7922393e+004   2.2763775e-002   3.7530490e+002  -1.1431622e+004   1.6923666e-002  -7.4878830e+004  -2.7807729e-002  -2.0866680e-004  -4.1730897e-003   1.0766058e-003   3.3057031e+003  -1.7392740e-005  -1.0540688e-005   9.5478265e-004  -1.0872726e-005   3.7946911e+001
  2.5826231e+001   5.1738692e+000   7.3709297e-001   1.9581526e+003   0.0000000e+000   3.3926875e-005   9.9097411e+002   1.9192235e+003   6.8479814e+002   5.0000000e+002   5.0000000e+002   5.0000000e+002   5.8809481e+006   1.2307035e+003   1.7701696e+004   2.2763775e-002   3.7561063e+002  -1.1372195e+004   1.2076711e-002  -7.4490682e+004  -2.7743752e-002  -2.8889296e-004  -4.0556285e-003   1.3626348e-003   3.2894867e+003   1.2539102e-007  -1.2064658e-005   9.4800383e-004  -1.4149112e-005   3.8702440e+001
  2.5929385e+001   5.1785568e+000   7.3315848e-001   1.9447234e+003   0.0000000e+000   3.3747083e-005   9.8958207e+002   1.9207545e+003   6.8366306e+002   5.0000000e+002   5.0000000e+002   5.0000000e+002   5.8504944e+006   1.2242211e+003   1.7563648e+004   2.2763775e-002   3.7591282e+002  -1.1313174e+004   2.7684448e-004  -7.4105018e+004  -2.7733693e-002  -2.8199193e-004  -3.8074520e-003   1.5323408e-004   3.2733947e+003  -9.3788252e-005  -1.2207037e-005   9.3760566e-004  -1.3950593e-005   3.8398946e+001
  2.6032631e+001   5.1807760e+000   7.2885147e-001   1.9389387e+003   0.0000000e+000   3.3434848e-005   9.8815033e+002   1.9247163e+003   6.8253993e+002   5.0000000e+002   5.0000000e+002   5.0000000e+002   5.8202149e+006   1.2183645e+003   1.7432319e+004   2.2763775e-002   3.7621303e+002  -1.1254492e+004   4.8030069e-003  -7.3721751e+004  -2.7581441e-002  -3.0557194e-004  -3.6409141e-003  -4.2373993e-004   3.2574062e+003  -7.2669494e-005  -1.3022146e-005   9.2746432e-004  -1.4881315e-005   3.7985710e+001
  2.6135949e+001   5.1826097e+000   7.2421527e-001   1.9264269e+003   0.0000000e+000   3.3144966e-005   9.8666029e+002   1.9288753e+003   6.8142973e+002   5.0000000e+002   5.0000000e+002   5.0000000e+002   5.7899666e+006   1.2123137e+003   1.7290184e+004   2.2763775e-002   3.7651115e+002  -1.1196086e+004  -2.9281740e-003  -7.3338417e+004  -2.7477484e-002  -3.1955670e-004  -3.5692397e-003  -1.9881456e-004   3.2414132e+003  -9.0270620e-005  -1.3730734e-005   9.2224630e-004  -1.5467118e-005   3.7576641e+001
  2.6239345e+001   5.1891052e+000   7.1869226e-001   1.9068289e+003   0.0000000e+000   3.2895368e-005   9.8504479e+002   1.9121986e+003   6.8033231e+002   5.0000000e+002   5.0000000e+002   5.0000000e+002   5.7599466e+006   1.2054768e+003   1.7133429e+004   2.2763775e-002   3.7680686e+002  -1.1138698e+004   1.3463776e-002  -7.2958293e+004  -2.7422633e-002  -3.1886456e-004  -3.5066436e-003  -3.3091547e-004   3.2255830e+003  -7.9021484e-005  -1.3877799e-005   9.1802270e-004  -1.5608330e-005   3.7222648e+001
  2.6342843e+001   5.1975565e+000   7.1339044e-001   1.8651862e+003   0.0000000e+000   3.3318454e-005   9.8353552e+002   1.8952916e+003   6.7924744e+002   5.0000000e+002   5.0000000e+002   5.0000000e+002   5.7303171e+006   1.1944004e+003   1.6933567e+004   2.2763775e-002   3.7710026e+002  -1.1080455e+004   1.0015761e-002  -7.2583262e+004  -2.7415563e-002  -3.5485773e-004  -3.4881835e-003   1.0212251e-004   3.2099140e+003  -2.2264202e-005  -1.4915132e-005   9.1694253e-004  -1.7004310e-005   3.7621632e+001
  2.6446579e+001   5.2025774e+000   7.0894580e-001   1.8522093e+003   0.0000000e+000   3.3069703e-005   9.8205950e+002   1.9003873e+003   6.7817282e+002   5.0000000e+002   5.0000000e+002   5.0000000e+002   5.7003249e+006   1.1883275e+003   1.6795969e+004   2.2763775e-002   3.7739098e+002  -1.1025114e+004   4.5296884e-003  -7.2202102e+004  -2.7455130e-002  -3.8798191e-004  -3.4841650e-003  -1.6849175e-003   3.1940994e+003   7.5067631e-006  -1.5764882e-005   9.1629016e-004  -1.8385411e-005   3.7255323e+001
  2.6550368e+001   5.2030354e+000   7.0480640e-001   1.8423653e+003   0.0000000e+000   3.2855081e-005   9.8064375e+002   1.9067662e+003   6.7715066e+002   5.0000000e+002   5.0000000e+002   5.0000000e+002   5.6708351e+006   1.1821567e+003   1.6662883e+004   2.2763775e-002   3.7767947e+002  -1.0967212e+004  -1.6065353e-003  -7.1828786e+004  -2.7529738e-002  -4.0226665e-004  -3.2432349e-003   5.2415307e-004   3.1785032e+003   3.3547626e-005  -1.6398916e-005   9.0810229e-004  -1.9129812e-005   3.6948008e+001
  2.6602290e+001   5.2050583e+000   7.0269692e-001   1.8368503e+003   0.0000000e+000   3.2689492e-005   9.7993735e+002   1.9100714e+003   6.7666286e+002   5.0000000e+002   5.0000000e+002   5.0000000e+002   5.6561088e+006   1.1797126e+003   1.6600753e+004   2.2763775e-002   3.7782298e+002  -1.0938722e+004   2.1666472e-003  -7.1642601e+004  -2.7228331e-002  -4.0649098e-004  -3.1277499e-003   3.9695990e-004   3.1707787e+003   1.0544435e-004  -1.6421338e-005   8.9731858e-004  -1.9243853e-005   3.6720974e+001
  2.6706190e+001   5.2145814e+000   6.9779762e-001   1.8185043e+003   0.0000000e+000   3.2508900e-005   9.7843785e+002   1.9167056e+003   6.7562280e+002   5.0000000e+002   5.0000000e+002   5.0000000e+002   5.6265239e+006   1.1730806e+003   1.6452626e+004   2.2763775e-002   3.7810840e+002  -1.0878933e+004   4.8399634e-003  -7.1269166e+004  -2.7180736e-002  -4.3670322e-004  -3.0491364e-003   3.1005691e-005   3.1551243e+003   1.3232542e-004  -1.7136707e-005   8.9220907e-004  -2.0543355e-005   3.6437927e+001
  2.6810199e+001   5.2224770e+000   6.9281792e-001   1.8028922e+003   0.0000000e+000   3.2297644e-005   9.7692030e+002   1.9310030e+003   6.7459359e+002   5.0000000e+002   5.0000000e+002   5.0000000e+002   5.5971546e+006   1.1665781e+003   1.6306567e+004   2.2763775e-002   3.7839154e+002  -1.0821624e+004   4.8994434e-003  -7.0897272e+004  -2.7116172e-002  -4.3403227e-004  -2.9616380e-003   2.9696369e-005   3.1395718e+003   8.8791310e-005  -1.7415592e-005   8.8685254e-004  -2.0459377e-005   3.6139302e+001
  2.6914394e+001   5.2387564e+000   6.8807356e-001   1.7597983e+003   0.0000000e+000   3.2841724e-005   9.7538013e+002   1.8928974e+003   6.7359091e+002   5.0000000e+002   5.0000000e+002   5.0000000e+002   5.5678987e+006   1.1553305e+003   1.6103188e+004   2.2763775e-002   3.7867215e+002  -1.0765426e+004   1.8941975e-004  -7.0526421e+004  -2.7043598e-002  -4.5495999e-004  -2.9041069e-003   1.5191449e-004   3.1241059e+003  -1.6312966e-004  -1.8224888e-005   8.8284844e-004  -2.1090533e-005   3.6629905e+001
  2.7018685e+001   5.2503208e+000   6.8367246e-001   1.7460361e+003   0.0000000e+000   3.2657485e-005   9.7391992e+002   1.8966621e+003   6.7249489e+002   5.0000000e+002   5.0000000e+002   5.0000000e+002   5.5388191e+006   1.1488624e+003   1.5966253e+004   2.2763775e-002   3.7895012e+002  -1.0709961e+004   2.8440189e-003  -7.0157507e+004  -2.6983918e-002  -4.9226823e-004  -2.7905636e-003   1.0862929e-003   3.1087082e+003  -1.8057396e-004  -1.9125647e-005   8.7714074e-004  -2.2369443e-005   3.6343217e+001
  2.7122960e+001   5.2566475e+000   6.7980036e-001   1.7329912e+003   0.0000000e+000   3.2520192e-005   9.7252723e+002   1.8826892e+003   6.7138082e+002   5.0000000e+002   5.0000000e+002   5.0000000e+002   5.5099458e+006   1.1423560e+003   1.5834842e+004   2.2763775e-002   3.7922560e+002  -1.0654616e+004   1.8012485e-003  -6.9791552e+004  -2.6922601e-002  -5.0791149e-004  -2.6559311e-003   5.0009948e-005   3.0934434e+003  -2.7219423e-004  -1.9813607e-005   8.7041231e-004  -2.2920456e-005   3.6100988e+001
  2.7227220e+001   5.2586220e+000   6.7558368e-001   1.7209269e+003   0.0000000e+000   3.2251358e-005   9.7111904e+002   1.8831257e+003   6.7027863e+002   5.0000000e+002   5.0000000e+002   5.0000000e+002   5.4811876e+006   1.1366458e+003   1.5708666e+004   2.2763775e-002   3.7949887e+002  -1.0599252e+004   3.1397323e-003  -6.9427115e+004  -2.6814386e-002  -5.4150642e-004  -2.5676270e-003   1.8705166e-004   3.0782353e+003  -2.6638679e-004  -2.0699739e-005   8.6465370e-004  -2.4135328e-005   3.5710773e+001
  2.7331468e+001   5.2611602e+000   6.7111468e-001   1.7061080e+003   0.0000000e+000   3.2058122e-005   9.6961775e+002   1.8893484e+003   6.6918479e+002   5.0000000e+002   5.0000000e+002   5.0000000e+002   5.4523820e+006   1.1303708e+003   1.5571643e+004   2.2763775e-002   3.7976984e+002  -1.0544883e+004  -8.6735963e-005  -6.9061807e+004  -2.6733898e-002  -5.4643193e-004  -2.5597856e-003  -6.2359452e-004   3.0630167e+003  -3.4105893e-004  -2.0826160e-005   8.6216718e-004  -2.4383862e-005   3.5426166e+001
  2.7435695e+001   5.2663697e+000   6.6752806e-001   1.6623372e+003   0.0000000e+000   3.2873286e-005   9.6817024e+002   1.8915927e+003   6.6809811e+002   5.0000000e+002   5.0000000e+002   5.0000000e+002   5.4237959e+006   1.1182124e+003   1.5372305e+004   2.2763775e-002   3.8003782e+002  -1.0489211e+004  -4.6616797e-003  -6.8699754e+004  -2.6716187e-002  -5.6651708e-004  -2.4965802e-003   4.2267017e-004   3.0478776e+003  -4.4409096e-004  -2.1448491e-005   8.5944826e-004  -2.5249192e-005   3.6232119e+001
  2.7539912e+001   5.2732699e+000   6.6319151e-001   1.6500233e+003   0.0000000e+000   3.2646960e-005   9.6669309e+002   1.8963753e+003   6.6702147e+002   5.0000000e+002   5.0000000e+002   5.0000000e+002   5.3955344e+006   1.1122465e+003   1.5241747e+004   2.2763775e-002   3.8030292e+002  -1.0433862e+004   1.7640842e-002  -6.8342550e+004  -2.6655330e-002  -5.8095877e-004  -2.4792680e-003   3.0011160e-004   3.0329439e+003  -3.3811926e-004  -2.1839940e-005   8.5701898e-004  -2.5848720e-005   3.5912178e+001
  2.7644120e+001   5.2788524e+000   6.5891758e-001   1.6373956e+003   0.0000000e+000   3.2429408e-005   9.6520255e+002   1.9007257e+003   6.6595997e+002   5.0000000e+002   5.0000000e+002   5.0000000e+002   5.3674553e+006   1.1063945e+003   1.5112490e+004   2.2763775e-002   3.8056571e+002  -1.0378724e+004   1.0116858e-002  -6.7986979e+004  -2.6576639e-002  -5.9261374e-004  -2.3777209e-003  -1.1476502e-003   3.0180683e+003  -2.6662436e-004  -2.2395306e-005   8.5115038e-004  -2.6161291e-005   3.5607543e+001
  2.7748326e+001   5.2832049e+000   6.5521065e-001   1.6265934e+003   0.0000000e+000   3.2269177e-005   9.6383448e+002   1.8748898e+003   6.6499974e+002   5.0000000e+002   5.0000000e+002   5.0000000e+002   5.3395220e+006   1.1005849e+003   1.4991529e+004   2.2763775e-002   3.8082637e+002  -1.0324616e+004  -3.1941244e-003  -6.7633011e+004  -2.6487280e-002  -6.2041044e-004  -2.2443081e-003  -1.0875993e-003   3.0032908e+003  -8.8335868e-005  -2.3239151e-005   8.4367220e-004  -2.7013326e-005   3.5361771e+001
  2.7800428e+001   5.2772425e+000   6.5309906e-001   1.6272270e+003   0.0000000e+000   3.2057158e-005   9.6309759e+002   1.8656870e+003   6.6452257e+002   5.0000000e+002   5.0000000e+002   5.0000000e+002   5.3258106e+006   1.0982461e+003   1.4937002e+004   2.2763775e-002   3.8095594e+002  -1.0296955e+004  -3.2290604e-003  -6.7459875e+004  -2.6234907e-002  -6.3856973e-004  -2.1733689e-003   2.0569708e-004   2.9960590e+003  -5.0092149e-005  -2.3616268e-005   8.3676959e-004  -2.7663212e-005   3.5117027e+001
  2.7904633e+001   5.2939577e+000   6.4957134e-001   1.5887667e+003   0.0000000e+000   3.2531595e-005   9.6177424e+002   1.8652318e+003   6.6351336e+002   5.0000000e+002   5.0000000e+002   5.0000000e+002   5.2979553e+006   1.0890955e+003   1.4771318e+004   2.2763775e-002   3.8121352e+002  -1.0241272e+004  -3.9894378e-003  -6.7108197e+004  -2.6086508e-002  -6.4774255e-004  -2.0847689e-003   5.6559652e-004   2.9813372e+003   1.1266742e-005  -2.4240507e-005   8.2921397e-004  -2.8017489e-005   3.5502716e+001
  2.8008846e+001   5.3119908e+000   6.4540293e-001   1.5742695e+003   0.0000000e+000   3.2397003e-005   9.6028509e+002   1.8707188e+003   6.6250437e+002   5.0000000e+002   5.0000000e+002   5.0000000e+002   5.2702559e+006   1.0830417e+003   1.4639151e+004   2.2763775e-002   3.8146821e+002  -1.0189909e+004   6.9154839e-003  -6.6756448e+004  -2.6057323e-002  -6.5668778e-004  -2.0677397e-003  -4.9898713e-004   2.9666934e+003   6.0127141e-005  -2.4594071e-005   8.2688099e-004  -2.8419233e-005   3.5289839e+001
  2.8113062e+001   5.3268153e+000   6.4141350e-001   1.5590800e+003   0.0000000e+000   3.2245794e-005   9.5889459e+002   1.8758237e+003   6.6143195e+002   5.0000000e+002   5.0000000e+002   5.0000000e+002   5.2429165e+006   1.0771995e+003   1.4513373e+004   2.2763775e-002   3.8172065e+002  -1.0137750e+004   3.0376236e-003  -6.6409615e+004  -2.5996271e-002  -6.8822177e-004  -2.0011557e-003  -2.3475700e-004   2.9522123e+003   2.0149544e-005  -2.5547454e-005   8.2264627e-004  -2.9437891e-005   3.5038611e+001
  2.8217295e+001   5.3377575e+000   6.3714862e-001   1.5489555e+003   0.0000000e+000   3.2017124e-005   9.5743330e+002   1.8810177e+003   6.6034731e+002   5.0000000e+002   5.0000000e+002   5.0000000e+002   5.2157165e+006   1.0715215e+003   1.4391898e+004   2.2763775e-002   3.8197097e+002  -1.0085859e+004  -6.2918306e-005  -6.6064449e+004  -2.5878761e-002  -7.0678242e-004  -1.9053072e-003   6.9559053e-004   2.9377934e+003  -6.6348809e-005  -2.6194295e-005   8.1627958e-004  -3.0050941e-005   3.4746860e+001
  2.8321554e+001   5.3438800e+000   6.3377056e-001   1.5392428e+003   0.0000000e+000   3.1854502e-005   9.5612458e+002   1.8572460e+003   6.5926953e+002   5.0000000e+002   5.0000000e+002   5.0000000e+002   5.1886749e+006   1.0658672e+003   1.4279504e+004   2.2763775e-002   3.8221937e+002  -1.0033792e+004   1.8845295e-004  -6.5721887e+004  -2.5781611e-002  -7.4107719e-004  -1.7968879e-003  -5.8953783e-005   2.9234789e+003  -8.9325766e-005  -2.7100241e-005   8.0978633e-004  -3.1345900e-005   3.4485890e+001
  2.8425831e+001   5.3479283e+000   6.3057554e-001   1.5043058e+003   0.0000000e+000   3.2376770e-005   9.5482798e+002   1.8551558e+003   6.5819949e+002   5.0000000e+002   5.0000000e+002   5.0000000e+002   5.1617363e+006   1.0562716e+003   1.4115881e+004   2.2763775e-002   3.8246593e+002  -9.9814625e+003   3.3087444e-003  -6.5380793e+004  -2.5682235e-002  -7.7705920e-004  -1.7451903e-003  -2.3375088e-004   2.9092091e+003  -7.5752657e-005  -2.8285011e-005   8.0599407e-004  -3.2926594e-005   3.4892715e+001
  2.8530140e+001   5.3523864e+000   6.2718605e-001   1.4907482e+003   0.0000000e+000   3.2270733e-005   9.5340786e+002   1.8579931e+003   6.5713938e+002   5.0000000e+002   5.0000000e+002   5.0000000e+002   5.1349156e+006   1.0504979e+003   1.3993230e+004   2.2763775e-002   3.8270963e+002  -9.9292901e+003   5.9725054e-003  -6.5041299e+004  -2.5621420e-002  -7.6785481e-004  -1.7214366e-003  -1.3911145e-005   2.8950061e+003  -2.9773043e-004  -2.8447567e-005   8.0380353e-004  -3.2544912e-005   3.4691665e+001
  2.8634492e+001   5.3626878e+000   6.2374860e-001   1.4792322e+003   0.0000000e+000   3.2093369e-005   9.5198065e+002   1.8605402e+003   6.5609104e+002   5.0000000e+002   5.0000000e+002   5.0000000e+002   5.1082626e+006   1.0451349e+003   1.3876533e+004   2.2763775e-002   3.8295125e+002  -9.8774051e+003   1.1657868e-003  -6.4703882e+004  -2.5537334e-002  -7.9698361e-004  -1.7249463e-003   1.0242074e-004   2.8808873e+003  -3.2221374e-004  -2.9059672e-005   8.0206822e-004  -3.3515604e-005   3.4417343e+001
  2.8738894e+001   5.3700100e+000   6.1991580e-001   1.4718755e+003   0.0000000e+000   3.1820386e-005   9.5056178e+002   1.8625462e+003   6.5505523e+002   5.0000000e+002   5.0000000e+002   5.0000000e+002   5.0817606e+006   1.0400307e+003   1.3766744e+004   2.2763775e-002   3.8319108e+002  -9.8260824e+003   3.9482628e-003  -6.4368197e+004  -2.5454515e-002  -8.1946757e-004  -1.6489707e-003   1.3590608e-004   2.8668576e+003  -2.4622572e-004  -2.9435487e-005   7.9734228e-004  -3.4112299e-005   3.4078935e+001
  2.8843359e+001   5.3763697e+000   6.1663705e-001   1.4612207e+003   0.0000000e+000   3.1688059e-005   9.4921275e+002   1.8475860e+003   6.5407731e+002   5.0000000e+002   5.0000000e+002   5.0000000e+002   5.0554146e+006   1.0345661e+003   1.3655001e+004   2.2763775e-002   3.8342906e+002  -9.7752415e+003   1.1234208e-003  -6.4034362e+004  -2.5368122e-002  -8.2910275e-004  -1.5929146e-003   2.1732193e-004   2.8529125e+003  -5.8209622e-005  -2.9799793e-005   7.9295460e-004  -3.4375926e-005   3.3859366e+001
  2.8947905e+001   5.3729179e+000   6.1377018e-001   1.4307028e+003   0.0000000e+000   3.2245057e-005   9.4773288e+002   1.8461700e+003   6.5314523e+002   5.0000000e+002   5.0000000e+002   5.0000000e+002   5.0292077e+006   1.0253487e+003   1.3494048e+004   2.2763775e-002   3.8366539e+002  -9.7247866e+003   3.7321819e-003  -6.3702295e+004  -2.5019992e-002  -8.9286868e-004  -1.4140485e-003   2.2412529e-004   2.8390888e+003  -3.6003576e-004  -3.0760259e-005   7.7958142e-004  -3.7471281e-005   3.4319100e+001
  2.9000206e+001   5.3844149e+000   6.1272657e-001   1.4273369e+003   0.0000000e+000   3.2194655e-005   9.4715032e+002   1.8481097e+003   6.5265665e+002   5.0000000e+002   5.0000000e+002   5.0000000e+002   5.0160669e+006   1.0228336e+003   1.3443391e+004   2.2763775e-002   3.8378245e+002  -9.6976252e+003   1.4839417e-004  -6.3537222e+004  -2.4963388e-002  -9.1008540e-004  -1.4799255e-003   1.3391969e-004   2.8321518e+003  -3.7168795e-004  -3.0854682e-005   7.8068568e-004  -3.7987924e-005   3.4217536e+001
  2.9104890e+001   5.3984364e+000   6.0922913e-001   1.4177304e+003   0.0000000e+000   3.2029727e-005   9.4584581e+002   1.8518099e+003   6.5165295e+002   5.0000000e+002   5.0000000e+002   5.0000000e+002   4.9900559e+006   1.0177228e+003   1.3333415e+004   2.2763775e-002   3.8401543e+002  -9.6472169e+003   1.3754272e-003  -6.3207629e+004  -2.4933703e-002  -8.9136369e-004  -1.4464857e-003   7.1869795e-005   2.8183422e+003  -3.7208577e-004  -3.0852717e-005   7.7837235e-004  -3.6933391e-005   3.3971825e+001
  2.9209690e+001   5.4172236e+000   6.0512000e-001   1.4047317e+003   0.0000000e+000   3.1838573e-005   9.4437260e+002   1.8552909e+003   6.5061932e+002   5.0000000e+002   5.0000000e+002   5.0000000e+002   4.9641849e+006   1.0122711e+003   1.3215067e+004   2.2763775e-002   3.8424665e+002  -9.5978110e+003   2.8836442e-003  -6.2879509e+004  -2.4870014e-002  -9.0842002e-004  -1.4226174e-003   4.0962561e-004   2.8046256e+003  -3.9734430e-004  -3.1828824e-005   7.7598057e-004  -3.7099056e-005   3.3711913e+001
  2.9314629e+001   5.4329282e+000   6.0174032e-001   1.3968010e+003   0.0000000e+000   3.1615073e-005   9.4303962e+002   1.8581153e+003   6.4955254e+002   5.0000000e+002   5.0000000e+002   5.0000000e+002   4.9384474e+006   1.0073727e+003   1.3113426e+004   2.2763775e-002   3.8447623e+002  -9.5488412e+003   4.0455171e-004  -6.2552837e+004  -2.4762235e-002  -9.1485540e-004  -1.3658149e-003   1.4433236e-003   2.7909723e+003  -5.1107545e-004  -3.2303353e-005   7.7158516e-004  -3.7064825e-005   3.3420102e+001
  2.9419708e+001   5.4421837e+000   5.9848114e-001   1.3892891e+003   0.0000000e+000   3.1410877e-005   9.4175615e+002   1.8323738e+003   6.4849767e+002   5.0000000e+002   5.0000000e+002   5.0000000e+002   4.9128485e+006   1.0023222e+003   1.3013551e+004   2.2763775e-002   3.8470429e+002  -9.5001616e+003   2.0311741e-003  -6.2228276e+004  -2.4675352e-002  -9.3494025e-004  -1.2933896e-003   9.6121903e-004   2.7774165e+003  -5.8125883e-004  -3.3176241e-005   7.6688556e-004  -3.7574006e-005   3.3130202e+001
  2.9524940e+001   5.4473985e+000   5.9608953e-001   1.3652432e+003   0.0000000e+000   3.1786466e-005   9.4055867e+002   1.8275732e+003   6.4744954e+002   5.0000000e+002   5.0000000e+002   5.0000000e+002   4.8873134e+006   9.9447248e+002   1.2882597e+004   2.2763775e-002   3.8493074e+002  -9.4511126e+003  -4.7936079e-004  -6.1904646e+004  -2.4582241e-002  -9.2793038e-004  -1.2945311e-003   7.4409109e-004   2.7638831e+003  -5.1937809e-004  -3.2917185e-005   7.6499084e-004  -3.7410747e-005   3.3395081e+001
  2.9630336e+001   5.4512569e+000   5.9274025e-001   1.3522895e+003   0.0000000e+000   3.1699348e-005   9.3917038e+002   1.8307330e+003   6.4640777e+002   5.0000000e+002   5.0000000e+002   5.0000000e+002   4.8618795e+006   9.8885284e+002   1.2767757e+004   2.2763775e-002   3.8515549e+002  -9.4017092e+003   1.8962575e-003  -6.1582666e+004  -2.4509838e-002  -9.1201892e-004  -1.2402109e-003   7.2538459e-004   2.7503978e+003  -3.7312260e-004  -3.2870497e-005   7.6151153e-004  -3.6696531e-005   3.3219368e+001
  2.9735905e+001   5.4606126e+000   5.8975672e-001   1.3443840e+003   0.0000000e+000   3.1493889e-005   9.3784848e+002   1.8342641e+003   6.4537395e+002   5.0000000e+002   5.0000000e+002   5.0000000e+002   4.8365437e+006   9.8411593e+002   1.2667131e+004   2.2763775e-002   3.8537855e+002  -9.3522582e+003   3.8545362e-003  -6.1261948e+004  -2.4418521e-002  -9.2202392e-004  -1.2825341e-003   5.4531122e-004   2.7369616e+003   5.3231404e-005  -3.3600902e-005   7.6122340e-004  -3.7001674e-005   3.2923663e+001
  2.9841650e+001   5.4677476e+000   5.8608672e-001   1.3376227e+003   0.0000000e+000   3.1222778e-005   9.3645603e+002   1.8372775e+003   6.4435048e+002   5.0000000e+002   5.0000000e+002   5.0000000e+002   4.8113229e+006   9.7935766e+002   1.2567769e+004   2.2763775e-002   3.8560029e+002  -9.3031445e+003   2.6307478e-003  -6.0942645e+004  -2.4334491e-002  -9.4183313e-004  -1.2311432e-003   4.3488158e-004   2.7235942e+003   1.6870680e-004  -3.4438314e-005   7.5756506e-004  -3.6764741e-005   3.2601855e+001
  2.9947576e+001   5.4762835e+000   5.8340700e-001   1.3338595e+003   0.0000000e+000   3.0995412e-005   9.3524615e+002   1.8185349e+003   6.4338511e+002   5.0000000e+002   5.0000000e+002   5.0000000e+002   4.7863862e+006   9.7522590e+002   1.2480639e+004   2.2763775e-002   3.8582061e+002  -9.2536808e+003  -1.1139688e-003  -6.0627234e+004  -2.4219080e-002  -9.4406800e-004  -1.1798212e-003   9.8387746e-004   2.7103699e+003   2.2595006e-004  -3.5205468e-005   7.5307929e-004  -3.7169723e-005   3.2303992e+001
  3.0000615e+001   5.4793021e+000   5.8286473e-001   1.3049448e+003   0.0000000e+000   3.1791135e-005   9.3472922e+002   1.8106467e+003   6.4292764e+002   5.0000000e+002   5.0000000e+002   5.0000000e+002   4.7738116e+006   9.6837653e+002   1.2383853e+004   2.2763775e-002   3.8593041e+002  -9.2307570e+003   1.4292029e-002  -6.0467829e+004  -2.4201464e-002  -9.5795447e-004  -1.2103139e-003   7.9103668e-005   2.7037543e+003   1.6988459e-004  -3.5735925e-005   7.5358583e-004  -3.8233747e-005   3.2999281e+001
  3.0101566e+001   5.4882015e+000   5.8001122e-001   1.2960577e+003   0.0000000e+000   3.1625794e-005   9.3349055e+002   1.8009386e+003   6.4203619e+002   5.0000000e+002   5.0000000e+002   5.0000000e+002   4.7500345e+006   9.6391178e+002   1.2289987e+004   2.2763775e-002   3.8613744e+002  -9.1836218e+003   3.4500964e-003  -6.0167438e+004  -2.3932339e-002  -9.7007342e-004  -1.2084453e-003  -4.8128978e-004   2.6911995e+003   1.3427967e-004  -3.5712240e-005   7.4815757e-004  -3.8818984e-005   3.2758932e+001
  3.0207970e+001   5.5004872e+000   5.7678987e-001   1.2863873e+003   0.0000000e+000   3.1483419e-005   9.3216296e+002   1.8031164e+003   6.4100016e+002   5.0000000e+002   5.0000000e+002   5.0000000e+002   4.7252147e+006   9.5906404e+002   1.2188743e+004   2.2763775e-002   3.8635392e+002  -9.1358191e+003   3.2596148e-004  -5.9852696e+004  -2.3883764e-002  -9.8267662e-004  -1.1086532e-003  -1.2399583e-004   2.6780102e+003   1.1651679e-004  -3.6130420e-005   7.4334632e-004  -3.9200103e-005   3.2557219e+001
  3.0314502e+001   5.5180037e+000   5.7334045e-001   1.2764953e+003   0.0000000e+000   3.1302075e-005   9.3078378e+002   1.8069845e+003   6.3997839e+002   5.0000000e+002   5.0000000e+002   5.0000000e+002   4.7005186e+006   9.5411363e+002   1.2086119e+004   2.2763775e-002   3.8656879e+002  -9.0888491e+003   6.4501916e-003  -5.9539428e+004  -2.3788782e-002  -1.0050208e-003  -1.0693026e-003   1.5801551e-004   2.6649091e+003   4.3215485e-005  -3.6860754e-005   7.3985123e-004  -4.0010731e-005   3.2314060e+001
  3.0420802e+001   5.5334411e+000   5.7012426e-001   1.2692201e+003   0.0000000e+000   3.1110317e-005   9.2944814e+002   1.8096851e+003   6.3892949e+002   5.0000000e+002   5.0000000e+002   5.0000000e+002   4.6760135e+006   9.4930392e+002   1.1989220e+004   2.2763775e-002   3.8678144e+002  -9.0423459e+003   4.2655716e-003  -5.9228377e+004  -2.3675882e-002  -1.0331165e-003  -9.9195801e-004   8.6923455e-004   2.6519005e+003   3.5347986e-005  -3.7901842e-005   7.3449688e-004  -4.0907530e-005   3.2057570e+001
  3.0526805e+001   5.5428573e+000   5.6784764e-001   1.2425691e+003   0.0000000e+000   3.1590114e-005   9.2829152e+002   1.7974361e+003   6.3789693e+002   5.0000000e+002   5.0000000e+002   5.0000000e+002   4.6519130e+006   9.4107089e+002   1.1856321e+004   2.2763775e-002   3.8699183e+002  -8.9951505e+003   5.2905464e-003  -5.8923342e+004  -2.3578746e-002  -1.0540694e-003  -9.0214348e-004   5.7040939e-004   2.6391086e+003   1.5421077e-004  -3.8766777e-005   7.2945308e-004  -4.1573119e-005   3.2369883e+001
  3.0632468e+001   5.5492701e+000   5.6555580e-001   1.2470720e+003   0.0000000e+000   3.1232201e-005   9.2707451e+002   1.7976232e+003   6.3687589e+002   5.0000000e+002   5.0000000e+002   5.0000000e+002   4.6277032e+006   9.3783442e+002   1.1784451e+004   2.2763775e-002   3.8719947e+002  -8.9493209e+003  -3.2605797e-003  -5.8616038e+004  -2.3491901e-002  -1.1065910e-003  -9.1023386e-004  -3.5713827e-004   2.6262542e+003  -6.1944890e-006  -4.0305686e-005   7.2798897e-004  -4.3431348e-005   3.1975484e+001
[truncated: 201,451 more chars]
