# Supplementary material for: Research on combustion and emissions of heavy duty diesel engines under low-speed and low-load conditions in low temperature environments
Source: PLoS One. 2025 Feb 21;20(2):e0318933. doi: 10.1371/journal.pone.0318933 (PMC11844864; doi:10.1371/journal.pone.0318933)
Supplement: S1 File — (ZIP) [file pone.0318933.s001.zip › 1000rpm_30%/4-gaibianpenyoudingshi/-1/bound2-wall.out]

# CONVERGE Release Build 2.3.20/  Jan 30, 2017        Run Date:Mon Mar 18 20:02:15 2024
# column       1                2                3                4                5                6                7                8                9               10               11               12               13               14               15               16               17               18               19               20               21               22               23               24               25               26               27               28               29               30 
#          Crank      Avg_Vel_Mag              TKE              EPS            OMEGA        Turb_Visc  Near_Wall_Avg_T  Near_Wall_Max_T  Near_Wall_Min_T       Wall_Avg_T       Wall_Max_T       Wall_Min_T         Avg_Pres          Avg_HTC     HT_xfer_Rate        Wall_Area      Tot_HT_xfer     Pres_Force_X     Pres_Force_Y     Pres_Force_Z     Visc_Force_X     Visc_Force_Y     Visc_Force_Z    Pres_Torque_X    Pres_Torque_Y    Pres_Torque_Z    Visc_Torque_X    Visc_Torque_Y    Visc_Torque_Z            Yplus 
#          (DEG)            (m/s)        (m^2/s^2)        (m^2/s^3)              1/s          (m^2/s)              (K)              (K)              (K)              (K)              (K)              (K)          (N/m^2)        (W/m^2-K)            (J/s)            (m^2)              (J)              (N)              (N)              (N)              (N)              (N)              (N)            (N m)            (N m)            (N m)            (N m)            (N m)            (N m)           (none) 
#
 -1.4600000e+002   1.9294279e+000   1.0800000e+001   1.1036913e+004   0.0000000e+000   8.9301055e-004   3.2200000e+002   3.2200000e+002   3.2200000e+002   4.6000000e+002   4.6000000e+002   4.6000000e+002   1.6847000e+005   1.9911249e+002  -1.8908522e+003   6.8814504e-002   0.0000000e+000   1.1297766e+004  -3.5527137e-013   0.0000000e+000   0.0000000e+000   0.0000000e+000   3.9225071e-001  -1.7763568e-014  -9.7431468e+002  -1.9097106e-007   3.3082738e-011  -2.4271506e-002   0.0000000e+000   1.9807022e+002
 -1.4587230e+002   1.9424087e+000   1.0577512e+001   1.0712157e+004   0.0000000e+000   8.8256631e-004   3.2225120e+002   3.2305951e+002   3.2214388e+002   4.6000000e+002   4.6000000e+002   4.6000000e+002   1.6864944e+005   1.9751966e+002  -1.8714990e+003   6.8784697e-002  -4.0013543e-002   1.1304902e+004   3.1289750e-005   0.0000000e+000   3.3110982e-005   9.1955732e-008   3.7422873e-001   5.1351667e-006  -9.7464079e+002  -1.8530464e-007   1.3476593e-008  -2.3156598e-002   7.4487474e-009   1.9596446e+002
 -1.4579372e+002   1.9601930e+000   1.0441540e+001   1.0514139e+004   0.0000000e+000   8.7622034e-004   3.2238879e+002   3.2366167e+002   3.2222274e+002   4.6000000e+002   4.6000000e+002   4.6000000e+002   1.6873053e+005   1.9650805e+002  -1.8595547e+003   6.8766307e-002  -6.4409416e-002   1.1307313e+004   5.4587004e-005   0.0000000e+000  -7.2210368e-005   6.0982156e-008   3.6912958e-001   8.6351756e-006  -9.7464174e+002  -1.8845942e-007   1.5359799e-008  -2.2838653e-002   6.7072980e-009   1.9465110e+002
 -1.4567094e+002   1.9908908e+000   1.0234322e+001   1.0214561e+004   0.0000000e+000   8.6647906e-004   3.2259547e+002   3.2447664e+002   3.2234230e+002   4.6000000e+002   4.6000000e+002   4.6000000e+002   1.6884466e+005   1.9494065e+002  -1.8411763e+003   6.8737474e-002  -1.0218712e-001   1.1310217e+004   3.7924015e-005   0.0000000e+000  -1.4041739e-004   1.9863379e-007   3.6180442e-001   5.1571080e-006  -9.7449804e+002  -1.8171527e-007   6.8785970e-009  -2.2384105e-002   2.0432863e-008   1.9262729e+002
 -1.4558567e+002   2.0079448e+000   1.0094206e+001   1.0013325e+004   0.0000000e+000   8.5985900e-004   3.2273456e+002   3.2496384e+002   3.2242546e+002   4.6000000e+002   4.6000000e+002   4.6000000e+002   1.6891759e+005   1.9386514e+002  -1.8286292e+003   6.8717396e-002  -1.2818102e-001   1.1311796e+004  -1.3644448e-005   0.0000000e+000  -1.2806677e-004   4.1467085e-007   3.5679832e-001  -3.6414407e-006  -9.7431618e+002  -1.7520505e-007  -3.5684141e-009  -2.2074872e-002   3.8909553e-008   1.9124466e+002
 -1.4547909e+002   2.0196523e+000   9.9236588e+000   9.7699768e+003   0.0000000e+000   8.5175311e-004   3.2290481e+002   3.2552754e+002   3.2252952e+002   4.6000000e+002   4.6000000e+002   4.6000000e+002   1.6900411e+005   1.9254092e+002  -1.8132204e+003   6.8692221e-002  -1.6040193e-001   1.1313444e+004  -6.7653133e-005   0.0000000e+000  -8.9599854e-005   7.0079066e-007   3.5066127e-001  -1.2914929e-005  -9.7403171e+002  -1.7085672e-007  -1.6088357e-008  -2.1696440e-002   6.3349722e-008   1.8954711e+002
 -1.4534587e+002   2.0194882e+000   9.7173411e+000   9.4779549e+003   0.0000000e+000   8.4187476e-004   3.2311568e+002   3.2623037e+002   3.2265994e+002   4.6000000e+002   4.6000000e+002   4.6000000e+002   1.6911072e+005   1.9092177e+002  -1.7943803e+003   6.8660640e-002  -2.0026320e-001   1.1315376e+004  -1.5219096e-004   0.0000000e+000  -3.8141197e-005   1.5571533e-006   3.4322119e-001  -2.0232319e-005  -9.7365606e+002  -1.6911584e-007  -2.5816053e-008  -2.1237922e-002   1.1533948e-007   1.8747492e+002
 -1.4517933e+002   2.0055187e+000   9.4697053e+000   9.1308967e+003   0.0000000e+000   8.2991223e-004   3.2337919e+002   3.2716712e+002   3.2281403e+002   4.6000000e+002   4.6000000e+002   4.6000000e+002   1.6924931e+005   1.8895764e+002  -1.7714755e+003   6.8620996e-002  -2.4945932e-001   1.1318111e+004  -6.4917307e-005   0.0000000e+000   1.3400481e-005   1.2275244e-006   3.3429340e-001  -8.7514578e-006  -9.7324283e+002  -1.7519324e-007  -3.4333833e-008  -2.0687631e-002   9.2799679e-008   1.8496312e+002
 -1.4497117e+002   1.9840315e+000   9.1766133e+000   8.7247581e+003   0.0000000e+000   8.1562770e-004   3.2371110e+002   3.2842256e+002   3.2299985e+002   4.6000000e+002   4.6000000e+002   4.6000000e+002   1.6943396e+005   1.8660769e+002  -1.7439210e+003   6.8571162e-002  -3.1000652e-001   1.1322230e+004  -7.7236867e-006   0.0000000e+000   5.9481385e-005   1.1500709e-006   3.2374921e-001   6.8736489e-008  -9.7284459e+002  -1.8107129e-007  -3.5805350e-008  -2.0037502e-002   8.8143961e-008   1.8195629e+002
 -1.4471096e+002   1.9653816e+000   8.8330076e+000   8.2557258e+003   0.0000000e+000   7.9864533e-004   3.2412792e+002   3.3003470e+002   3.2324798e+002   4.6000000e+002   4.6000000e+002   4.6000000e+002   1.6967799e+005   1.8381347e+002  -1.7109768e+003   6.8508450e-002  -3.8427394e-001   1.1328168e+004  -3.6344446e-005   0.0000000e+000   1.0287613e-004   1.3829117e-006   3.1141195e-001  -2.6048017e-006  -9.7247141e+002  -1.8153260e-007  -3.0415698e-008  -1.9276488e-002   9.7450347e-008   1.7838098e+002
 -1.4438570e+002   1.9565927e+000   8.4348366e+000   7.7220297e+003   0.0000000e+000   7.7862911e-004   3.2464700e+002   3.3203057e+002   3.2357043e+002   4.6000000e+002   4.6000000e+002   4.6000000e+002   1.6999605e+005   1.8051264e+002  -1.6718842e+003   6.8429388e-002  -4.7500721e-001   1.1336305e+004  -1.4951606e-006   0.0000000e+000   1.4999662e-004   1.4472855e-006   2.9713728e-001  -1.7935064e-006  -9.7209769e+002  -1.8320242e-007  -1.8948296e-008  -1.8395470e-002   1.1124999e-007   1.7416272e+002
 -1.4397912e+002   1.9621121e+000   7.9808150e+000   7.1264777e+003   0.0000000e+000   7.5535665e-004   3.2528538e+002   3.3445315e+002   3.2396977e+002   4.6000000e+002   4.6000000e+002   4.6000000e+002   1.7038995e+005   1.7664904e+002  -1.6259839e+003   6.8329519e-002  -5.8534053e-001   1.1345989e+004  -2.2967569e-004   0.0000000e+000   1.8210408e-004   3.4540363e-006   2.8086544e-001  -2.0963372e-005  -9.7158674e+002  -1.7621824e-007   2.8729355e-008  -1.7390173e-002   1.7562689e-007   1.6923967e+002
 -1.4347090e+002   1.9863364e+000   7.4716347e+000   6.4758995e+003   0.0000000e+000   7.2861323e-004   3.2606660e+002   3.3739460e+002   3.2444462e+002   4.6000000e+002   4.6000000e+002   4.6000000e+002   1.7087882e+005   1.7217551e+002  -1.5726701e+003   6.8203056e-002  -7.1878098e-001   1.1357483e+004  -1.6167200e-005   0.0000000e+000   2.3209570e-004   5.1575680e-006   2.6262973e-001   1.7244519e-006  -9.7085146e+002  -1.8749551e-007   5.6681961e-008  -1.6263576e-002   2.7410460e-007   1.6356153e+002
 -1.4287090e+002   2.0305616e+000   6.9401759e+000   5.8111510e+003   0.0000000e+000   7.0060743e-004   3.2696908e+002   3.4075690e+002   3.2498536e+002   4.6000000e+002   4.6000000e+002   4.6000000e+002   1.7143439e+005   1.6732575e+002  -1.5146650e+003   6.8051430e-002  -8.7055964e-001   1.1369077e+004  -2.6659415e-004   0.0000000e+000   2.6562862e-004   1.0045295e-005   2.4360494e-001  -2.0110577e-005  -9.6973812e+002  -1.8007706e-007   1.8082083e-007  -1.5087373e-002   4.6491523e-007   1.5743375e+002
 -1.4227090e+002   2.0758352e+000   6.4680156e+000   5.2220502e+003   0.0000000e+000   6.7715788e-004   3.2783069e+002   3.4399290e+002   3.2553845e+002   4.6000000e+002   4.6000000e+002   4.6000000e+002   1.7204326e+005   1.6287036e+002  -1.4614562e+003   6.7897281e-002  -1.0169721e+000   1.1383611e+004   7.9952017e-004   0.0000000e+000   3.9293639e-004   3.4357611e-006   2.2683610e-001   7.2748060e-005  -9.6879580e+002  -2.2846502e-007   8.9326318e-008  -1.4053196e-002   3.7891966e-007   1.5184776e+002
 -1.4167090e+002   2.1152844e+000   6.0480265e+000   4.7154545e+003   0.0000000e+000   6.5566961e-004   3.2862955e+002   3.4721012e+002   3.2609754e+002   4.6000000e+002   4.6000000e+002   4.6000000e+002   1.7267015e+005   1.5877346e+002  -1.4128107e+003   6.7740611e-002  -1.1584955e+000   1.1398727e+004  -2.7265182e-004   0.0000000e+000   4.9065357e-004  -1.1410720e-005   2.1208926e-001  -6.4227234e-005  -9.6783147e+002  -1.6770045e-007  -1.6666185e-007  -1.3144573e-002  -5.2499052e-007   1.4676199e+002
 -1.4107090e+002   2.1557025e+000   5.6759579e+000   4.2833712e+003   0.0000000e+000   6.3572580e-004   3.2946659e+002   3.5041808e+002   3.2665806e+002   4.6000000e+002   4.6000000e+002   4.6000000e+002   1.7331088e+005   1.5502521e+002  -1.3674194e+003   6.7581418e-002  -1.2955153e+000   1.1414139e+004  -2.0232359e-004   0.0000000e+000   5.2290089e-004  -1.9287707e-005   1.9911892e-001  -3.6615452e-005  -9.6684012e+002  -1.7387016e-007  -1.3304652e-007  -1.2343533e-002  -1.0391767e-006   1.4208706e+002
 -1.4047090e+002   2.1865710e+000   5.3377842e+000   3.9033970e+003   0.0000000e+000   6.1696200e-004   3.3028748e+002   3.5361898e+002   3.2721634e+002   4.6000000e+002   4.6000000e+002   4.6000000e+002   1.7396241e+005   1.5150885e+002  -1.3248136e+003   6.7419702e-002  -1.4282667e+000   1.1429632e+004  -8.9726446e-005   0.0000000e+000   4.8513682e-004  -1.1967072e-005   1.8745801e-001  -1.6494154e-005  -9.6580303e+002  -1.8358950e-007   4.4675372e-008  -1.1622505e-002  -4.8474866e-007   1.3772571e+002
 -1.3987090e+002   2.2111835e+000   5.0339038e+000   3.5724121e+003   0.0000000e+000   5.9955880e-004   3.3109441e+002   3.5660323e+002   3.2776969e+002   4.6000000e+002   4.6000000e+002   4.6000000e+002   1.7462575e+005   1.4825772e+002  -1.2851736e+003   6.7255462e-002  -1.5570470e+000   1.1445265e+004  -3.3379497e-005   0.0000000e+000   3.9877711e-004  -3.2477626e-004   1.7814056e-001  -6.4736546e-006  -9.6474350e+002  -1.8783685e-007  -2.7885676e-007  -1.1046205e-002  -2.0596193e-005   1.3370415e+002
 -1.3927090e+002   2.2318925e+000   4.7597022e+000   3.2823551e+003   0.0000000e+000   5.8338259e-004   3.3189595e+002   3.5736884e+002   3.2832355e+002   4.6000000e+002   4.6000000e+002   4.6000000e+002   1.7532983e+005   1.4525407e+002  -1.2481957e+003   6.7088699e-002  -1.6821212e+000   1.1462919e+004   3.3319507e-004   0.0000000e+000   4.8530240e-004  -1.2528477e-004   1.6931097e-001   2.4076765e-005  -9.6382378e+002  -2.0177490e-007  -7.8384861e-007  -1.0500786e-002  -7.7109187e-006   1.2999100e+002
 -1.3867090e+002   2.2573317e+000   4.5113274e+000   3.0270678e+003   0.0000000e+000   5.6829150e-004   3.3267758e+002   3.5993468e+002   3.2886404e+002   4.6000000e+002   4.6000000e+002   4.6000000e+002   1.7599441e+005   1.4245038e+002  -1.2135482e+003   6.6919412e-002  -1.8037234e+000   1.1477334e+004  -7.0173933e-004   0.0000000e+000   4.3048536e-004  -1.6143548e-005   1.6061461e-001  -5.5689933e-005  -9.6260671e+002  -1.6515555e-007  -3.1621997e-007  -9.9613534e-003  -9.9652011e-007   1.2653826e+002
 -1.3807090e+002   2.2842425e+000   4.2856010e+000   2.8012008e+003   0.0000000e+000   5.5420503e-004   3.3346360e+002   3.6248317e+002   3.2941269e+002   4.6000000e+002   4.6000000e+002   4.6000000e+002   1.7672183e+005   1.3985500e+002  -1.1810203e+003   6.6747602e-002  -1.9220664e+000   1.1495183e+004   6.1864526e-004   0.0000000e+000   4.4228786e-004  -3.0663851e-005   1.5251038e-001   4.8403471e-005  -9.6163759e+002  -2.1585003e-007  -4.5363284e-007  -9.4597430e-003  -1.8028665e-006   1.2333554e+002
 -1.3747090e+002   2.3163878e+000   4.0795979e+000   2.6003606e+003   0.0000000e+000   5.4100071e-004   3.3425020e+002   3.6497933e+002   3.2995729e+002   4.6000000e+002   4.6000000e+002   4.6000000e+002   1.7744129e+005   1.3742980e+002  -1.1502951e+003   6.6573269e-002  -2.0373357e+000   1.1511836e+004  -2.6726078e-004   0.0000000e+000   4.0603469e-004  -1.8659427e-005   1.4512069e-001  -2.2132610e-005  -9.6052924e+002  -1.8146964e-007  -3.8018014e-007  -9.0013227e-003  -1.1060871e-006   1.2034137e+002
 -1.3687090e+002   2.3519692e+000   3.8901346e+000   2.4202320e+003   0.0000000e+000   5.2854026e-004   3.3503179e+002   3.6764386e+002   3.3050256e+002   4.6000000e+002   4.6000000e+002   4.6000000e+002   1.7817232e+005   1.3515171e+002  -1.1211997e+003   6.6396413e-002  -2.1496834e+000   1.1528555e+004  -1.3656586e-004   0.0000000e+000   3.7826303e-004  -1.4420403e-005   1.3831090e-001  -1.4971188e-005  -9.5938145e+002  -1.8669539e-007  -3.2632207e-007  -8.5793955e-003  -8.6180725e-007   1.1753213e+002
 -1.3627090e+002   2.3821384e+000   3.7115851e+000   2.2537210e+003   0.0000000e+000   5.1668199e-004   3.3570081e+002   3.7025460e+002   3.3105057e+002   4.6000000e+002   4.6000000e+002   4.6000000e+002   1.7891539e+005   1.3296045e+002  -1.0942373e+003   6.6217035e-002  -2.2592610e+000   1.1545359e+004  -1.1031214e-004   0.0000000e+000   3.5789671e-004  -9.4464511e-006   1.3193605e-001  -1.8053899e-005  -9.5818405e+002  -1.8756429e-007   5.6408173e-007  -8.1846616e-003  -5.1391970e-007   1.1489913e+002
 -1.3567090e+002   2.4138962e+000   3.5515992e+000   2.1086703e+003   0.0000000e+000   5.0564904e-004   3.3644630e+002   3.7281693e+002   3.3160161e+002   4.6000000e+002   4.6000000e+002   4.6000000e+002   1.7967339e+005   1.3096495e+002  -1.0683857e+003   6.6035136e-002  -2.3663141e+000   1.1562423e+004  -7.7405869e-004   0.0000000e+000   3.3716846e-004  -1.0030855e-005   1.2617927e-001  -1.2332193e-004  -9.5696167e+002  -1.5439828e-007  -9.7372345e-008  -7.8278415e-003  -5.6774669e-007   1.1244604e+002
 -1.3507090e+002   2.4463649e+000   3.4008481e+000   1.9751893e+003   0.0000000e+000   4.9498105e-004   3.3719360e+002   3.7516991e+002   3.3215546e+002   4.6000000e+002   4.6000000e+002   4.6000000e+002   1.8044620e+005   1.2904489e+002  -1.0434360e+003   6.5850718e-002  -2.4708697e+000   1.1579725e+004   5.0125635e-004   0.0000000e+000   3.2025600e-004  -9.5062570e-006   1.2075598e-001   7.6328036e-005  -9.5571363e+002  -2.2677803e-007  -1.3779599e-007  -7.4918786e-003  -5.2611029e-007   1.1009224e+002
 -1.3447090e+002   2.4785309e+000   3.2620978e+000   1.8549844e+003   0.0000000e+000   4.8494454e-004   3.3793626e+002   3.7752257e+002   3.3271158e+002   4.6000000e+002   4.6000000e+002   4.6000000e+002   1.8123351e+005   1.2725206e+002  -1.0198081e+003   6.5663781e-002  -2.5730584e+000   1.1597234e+004   1.4063453e-004   0.0000000e+000   3.0279567e-004  -9.3142330e-006   1.1576507e-001   2.1290580e-005  -9.5443589e+002  -2.0649855e-007  -1.8962232e-007  -7.1823434e-003  -5.1397096e-007   1.0788953e+002
 -1.3387090e+002   2.5095499e+000   3.1340249e+000   1.7462366e+003   0.0000000e+000   4.7549054e-004   3.3867461e+002   3.7732905e+002   3.3326969e+002   4.6000000e+002   4.6000000e+002   4.6000000e+002   1.8203565e+005   1.2557722e+002  -9.9740118e+002   6.5474327e-002  -2.6730011e+000   1.1614954e+004   1.0787559e-004   0.0000000e+000   2.8615930e-004  -1.0422646e-005   1.1116024e-001   1.5957147e-005  -9.5313140e+002  -2.0223115e-007  -3.4851245e-007  -6.8966599e-003  -5.8734475e-007   1.0582585e+002
 -1.3327090e+002   2.5409599e+000   3.0155872e+000   1.6477323e+003   0.0000000e+000   4.6656433e-004   3.3941076e+002   3.7951971e+002   3.3383036e+002   4.6000000e+002   4.6000000e+002   4.6000000e+002   1.8285327e+005   1.2400920e+002  -9.7607501e+002   6.5282357e-002  -2.7708069e+000   1.1632916e+004   2.8583291e-004   0.0000000e+000   2.7170925e-004  -9.6575851e-006   1.0690161e-001   4.4266878e-005  -9.5180437e+002  -2.0605575e-007  -2.8421705e-007  -6.6325569e-003  -5.3744638e-007   1.0388680e+002
 -1.3267090e+002   2.5723511e+000   2.9056746e+000   1.5580693e+003   0.0000000e+000   4.5811795e-004   3.4014905e+002   3.8205515e+002   3.3439392e+002   4.6000000e+002   4.6000000e+002   4.6000000e+002   1.8368638e+005   1.2253922e+002  -9.5570898e+002   6.5087875e-002  -2.8665715e+000   1.1651104e+004   9.9708072e-005   0.0000000e+000   2.5728202e-004  -9.1695927e-006   1.0295029e-001   1.4104477e-005  -9.5045197e+002  -1.9638017e-007  -2.5127771e-007  -6.3873746e-003  -5.0780985e-007   1.0205999e+002
 -1.3207090e+002   2.6041954e+000   2.8033747e+000   1.4761328e+003   0.0000000e+000   4.5011068e-004   3.4090113e+002   3.8449682e+002   3.3496078e+002   4.6000000e+002   4.6000000e+002   4.6000000e+002   1.8453566e+005   1.2115890e+002  -9.3614472e+002   6.4890881e-002  -2.9603799e+000   1.1669547e+004  -6.6262842e-005   0.0000000e+000   2.4384212e-004  -9.0874319e-006   9.9271607e-002  -1.1513115e-005  -9.4907697e+002  -1.8776836e-007  -2.7790742e-007  -6.1590852e-003  -5.0579489e-007   1.0033111e+002
 -1.3147090e+002   2.6357646e+000   2.7055805e+000   1.3990094e+003   0.0000000e+000   4.4236797e-004   3.4157797e+002   3.8651691e+002   3.3553161e+002   4.6000000e+002   4.6000000e+002   4.6000000e+002   1.8540255e+005   1.1982495e+002  -9.1777575e+002   6.4691379e-002  -3.0522978e+000   1.1688321e+004  -3.3903451e-005   0.0000000e+000   2.3118469e-004  -8.8520744e-006   9.5783737e-002  -5.3029671e-006  -9.4768652e+002  -2.0661318e-007  -4.2720929e-009  -5.9426827e-003  -4.8080605e-007   9.8694808e+001
 -1.3087090e+002   2.6634705e+000   2.6158389e+000   1.3295565e+003   0.0000000e+000   4.3512721e-004   3.4227793e+002   3.8908714e+002   3.3610685e+002   4.6000000e+002   4.6000000e+002   4.6000000e+002   1.8628427e+005   1.1859628e+002  -9.0011615e+002   6.4489371e-002  -3.1424753e+000   1.1707235e+004  -2.1134143e-003   0.0000000e+000   2.2612673e-004  -8.8162013e-006   9.2570010e-002  -3.2963661e-004  -9.4625149e+002  -7.6956923e-008   8.0803602e-008  -5.7442054e-003  -5.0741027e-007   9.7160748e+001
 -1.3027090e+002   2.6944004e+000   2.5282141e+000   1.2630832e+003   0.0000000e+000   4.2787282e-004   3.4298382e+002   3.9227316e+002   3.3668667e+002   4.6000000e+002   4.6000000e+002   4.6000000e+002   1.8718510e+005   1.1737007e+002  -8.8265999e+002   6.4284861e-002  -3.2309019e+000   1.1726543e+004  -2.0332022e-004   0.0000000e+000   2.1600605e-004  -9.6904933e-006   8.9436984e-002  -3.4413283e-005  -9.4481006e+002  -1.6696786e-007  -4.5332988e-007  -5.5499576e-003  -5.7966488e-007   9.5640577e+001
 -1.2967090e+002   2.7267639e+000   2.4471486e+000   1.2026533e+003   0.0000000e+000   4.2104131e-004   3.4371844e+002   3.9566720e+002   3.3727115e+002   4.6000000e+002   4.6000000e+002   4.6000000e+002   1.8810225e+005   1.1623428e+002  -8.6581511e+002   6.4077851e-002  -3.3176590e+000   1.1746053e+004   2.6822215e-004   0.0000000e+000   2.0567618e-004  -1.0448750e-005   8.6533573e-002   3.6839495e-005  -9.4333238e+002  -1.9065181e-007  -5.9370794e-007  -5.3697630e-003  -6.2588904e-007   9.4208674e+001
 -1.2907090e+002   2.7582669e+000   2.3715121e+000   1.1470635e+003   0.0000000e+000   4.1457399e-004   3.4444406e+002   3.8883635e+002   3.3786035e+002   4.6000000e+002   4.6000000e+002   4.6000000e+002   1.8903689e+005   1.1517726e+002  -8.4981582e+002   6.3868345e-002  -3.4027981e+000   1.1765821e+004  -4.6381782e-005   0.0000000e+000   1.9621417e-004  -1.0142934e-005   8.3830654e-002  -8.1810910e-006  -9.4182796e+002  -1.9315803e-007  -5.9104265e-007  -5.2019887e-003  -6.0539676e-007   9.2866720e+001
 -1.2847090e+002   2.7919532e+000   2.3008956e+000   1.0960457e+003   0.0000000e+000   4.0843362e-004   3.4517571e+002   3.9068457e+002   3.3845437e+002   4.6000000e+002   4.6000000e+002   4.6000000e+002   1.8998983e+005   1.1418901e+002  -8.3437775e+002   6.3656348e-002  -3.4864077e+000   1.1785882e+004   5.0528007e-004   0.0000000e+000   1.8849644e-004  -1.1274062e-005   8.1303198e-002   7.8662062e-005  -9.4030145e+002  -2.1744159e-007  -7.5793202e-007  -5.0452899e-003  -6.8335153e-007   9.1598043e+001
 -1.2787090e+002   2.8240051e+000   2.2349057e+000   1.0490855e+003   0.0000000e+000   4.0260933e-004   3.4592250e+002   3.9251616e+002   3.3905338e+002   4.6000000e+002   4.6000000e+002   4.6000000e+002   1.9096052e+005   1.1326808e+002  -8.1944642e+002   6.3441862e-002  -3.5685267e+000   1.1806184e+004   2.5986969e-004   0.0000000e+000   1.8167578e-004  -1.0336464e-005   7.8938378e-002   4.1654708e-005  -9.3874453e+002  -2.1641837e-007  -6.5432394e-007  -4.8986859e-003  -6.1521541e-007   9.0396477e+001
 -1.2727090e+002   2.8546916e+000   2.1727880e+000   1.0055000e+003   0.0000000e+000   3.9705094e-004   3.4668866e+002   3.9436391e+002   3.3966354e+002   4.6000000e+002   4.6000000e+002   4.6000000e+002   1.9198314e+005   1.1241030e+002  -8.0496644e+002   6.3224894e-002  -3.6491982e+000   1.1828815e+004   2.3916163e-004   0.0000000e+000   1.7983995e-004  -1.1405264e-005   7.6712977e-002   5.2174757e-006  -9.3732754e+002  -1.9986917e-007  -6.1510731e-007  -4.7607258e-003  -6.6337738e-007   8.9257000e+001
 -1.2667090e+002   2.8866037e+000   2.1100884e+000   9.6193048e+002   0.0000000e+000   3.9141570e-004   3.4729519e+002   3.9133114e+002   3.4027396e+002   4.6000000e+002   4.6000000e+002   4.6000000e+002   1.9299834e+005   1.1152320e+002  -7.9168418e+002   6.3005447e-002  -3.7284533e+000   1.1850091e+004  -1.9906465e-004   0.0000000e+000   1.6599181e-004  -1.1369137e-005   7.4514218e-002  -1.5689133e-006  -9.3576215e+002  -1.9526347e-007  -6.6150407e-007  -4.6239035e-003  -6.9438984e-007   8.8161653e+001
 -1.2607090e+002   2.9161062e+000   2.0548106e+000   9.2426947e+002   0.0000000e+000   3.8631966e-004   3.4804052e+002   3.9304777e+002   3.4088371e+002   4.6000000e+002   4.6000000e+002   4.6000000e+002   1.9399567e+005   1.1075464e+002  -7.7819764e+002   6.2783526e-002  -3.8064463e+000   1.1869373e+004  -7.9063566e-004   0.0000000e+000   1.5585671e-004  -1.0708027e-005   7.2532100e-002  -8.6758085e-005  -9.3397775e+002  -1.3210585e-007  -8.9152011e-007  -4.5012278e-003  -6.7382548e-007   8.7128323e+001
 -1.2547090e+002   2.9457988e+000   1.9997266e+000   8.8726507e+002   0.0000000e+000   3.8116431e-004   3.4880197e+002   3.9481231e+002   3.4151061e+002   4.6000000e+002   4.6000000e+002   4.6000000e+002   1.9507560e+005   1.0998353e+002  -7.6475820e+002   6.2559138e-002  -3.8830887e+000   1.1892789e+004   5.5119508e-004   0.0000000e+000   1.6191427e-004  -1.4505298e-005   7.0564990e-002   2.6952830e-005  -9.3247341e+002  -1.9250492e-007  -1.1789967e-006  -4.3798604e-003  -8.7541910e-007   8.6097801e+001
 -1.2487090e+002   2.9786593e+000   1.9480764e+000   8.5303884e+002   0.0000000e+000   3.7625455e-004   3.4954781e+002   3.9653366e+002   3.4213299e+002   4.6000000e+002   4.6000000e+002   4.6000000e+002   1.9611596e+005   1.0926091e+002  -7.5186923e+002   6.2332288e-002  -3.9584391e+000   1.1912860e+004  -3.1889750e-004   0.0000000e+000   1.4890140e-004  -1.4855791e-005   6.8722676e-002   7.6574829e-006  -9.3066036e+002  -1.6730547e-007  -1.5909604e-006  -4.2654038e-003  -9.4284674e-007   8.5124236e+001
 -1.2427090e+002   3.0092567e+000   1.9000430e+000   8.2161432e+002   0.0000000e+000   3.7164119e-004   3.5031349e+002   3.9827670e+002   3.4277219e+002   4.6000000e+002   4.6000000e+002   4.6000000e+002   1.9723784e+005   1.0861133e+002  -7.3942400e+002   6.2102982e-002  -4.0325432e+000   1.1936932e+004   5.0349992e-005   0.0000000e+000   1.5155729e-004  -1.7083892e-005   6.7006463e-002  -4.1322410e-005  -9.2910581e+002  -1.6577972e-007  -1.6670663e-006  -4.1591468e-003  -1.0473636e-006   8.4217360e+001
 -1.2367090e+002   3.0425097e+000   1.8550552e+000   7.9259925e+002   0.0000000e+000   3.6724905e-004   3.5110366e+002   4.0000783e+002   3.4341283e+002   4.6000000e+002   4.6000000e+002   4.6000000e+002   1.9835378e+005   1.0801116e+002  -7.2721790e+002   6.1871227e-002  -4.1054305e+000   1.1959671e+004  -3.3314477e-004   0.0000000e+000   1.4498555e-004  -1.6024153e-005   6.5394350e-002  -1.9134700e-005  -9.2740293e+002  -1.5384443e-007  -1.6405134e-006  -4.0592066e-003  -9.9149500e-007   8.3353489e+001
 -1.2307090e+002   3.0743332e+000   1.8125855e+000   7.6549288e+002   0.0000000e+000   3.6306997e-004   3.5191262e+002   4.0172956e+002   3.4405940e+002   4.6000000e+002   4.6000000e+002   4.6000000e+002   1.9948870e+005   1.0745571e+002  -7.1528997e+002   6.1637029e-002  -4.1771278e+000   1.1982571e+004  -2.9578177e-004   0.0000000e+000   1.3900242e-004  -1.5539134e-005   6.3870484e-002  -3.2954864e-005  -9.2566078e+002  -1.7295197e-007  -1.6261365e-006  -3.9645618e-003  -9.6212551e-007   8.2531136e+001
 -1.2247090e+002   3.1052918e+000   1.7683421e+000   7.3741744e+002   0.0000000e+000   3.5870240e-004   3.5252397e+002   3.9872647e+002   3.4471284e+002   4.6000000e+002   4.6000000e+002   4.6000000e+002   2.0064714e+005   1.0685776e+002  -7.0466042e+002   6.1400396e-002  -4.2476498e+000   1.2005885e+004   1.8024525e-004   0.0000000e+000   1.3276594e-004  -1.5624669e-005   6.2331120e-002   3.2889439e-005  -9.2390624e+002  -1.8290835e-007  -1.2473200e-006  -3.8687808e-003  -9.6965626e-007   8.1746035e+001
 -1.2187090e+002   3.1316049e+000   1.7300775e+000   7.1357864e+002   0.0000000e+000   3.5484846e-004   3.5330384e+002   4.0036566e+002   3.4537351e+002   4.6000000e+002   4.6000000e+002   4.6000000e+002   2.0182511e+005   1.0637869e+002  -6.9357785e+002   6.1161336e-002  -4.3171708e+000   1.2029350e+004  -3.2563122e-003   0.0000000e+000   1.3253923e-004  -1.7363739e-005   6.0961135e-002  -4.8256805e-004  -9.2210100e+002   2.0989496e-008  -1.4438217e-006  -3.7843446e-003  -1.0942301e-006   8.1011962e+001
 -1.2127090e+002   3.1620330e+000   1.6904389e+000   6.8915199e+002   0.0000000e+000   3.5079233e-004   3.5409560e+002   4.0204737e+002   3.4604179e+002   4.6000000e+002   4.6000000e+002   4.6000000e+002   2.0303012e+005   1.0585594e+002  -6.8231589e+002   6.0919856e-002  -4.3855581e+000   1.2053394e+004   1.7236896e-005   0.0000000e+000   1.3083280e-004  -1.6333500e-005   5.9549880e-002   7.0593365e-007  -9.2029960e+002  -1.6954244e-007  -1.5601579e-006  -3.6971073e-003  -1.0159606e-006   8.0245314e+001
 -1.2067611e+002   3.1943554e+000   1.6542014e+000   6.6706420e+002   0.0000000e+000   3.4706272e-004   3.5488387e+002   4.0370230e+002   3.4671211e+002   4.6000000e+002   4.6000000e+002   4.6000000e+002   2.0425094e+005   1.0540255e+002  -6.7158694e+002   6.0678093e-002  -4.4522903e+000   1.2077749e+004  -2.3709407e-004   0.0000000e+000   1.2767615e-004  -1.6128210e-005   5.8258439e-002  -3.7086718e-005  -9.1849823e+002  -1.5726685e-007  -1.5236861e-006  -3.6169803e-003  -9.9448077e-007   7.9545496e+001
 -1.2008717e+002   3.2264810e+000   1.6208013e+000   6.4694411e+002   0.0000000e+000   3.4358660e-004   3.5568007e+002   4.0533899e+002   3.4738318e+002   4.6000000e+002   4.6000000e+002   4.6000000e+002   2.0548470e+005   1.0500607e+002  -6.6123910e+002   6.0436385e-002  -4.5173462e+000   1.2102302e+004  -4.0309110e-004   0.0000000e+000   1.2409805e-004  -1.5930386e-005   5.7064878e-002  -6.1046381e-005  -9.1669678e+002  -1.5028250e-007  -1.4916611e-006  -3.5428548e-003  -9.7630910e-007   7.8897753e+001
 -1.1950389e+002   3.2580841e+000   1.5899178e+000   6.2852671e+002   0.0000000e+000   3.4034362e-004   3.5649733e+002   4.0696216e+002   3.4805481e+002   4.6000000e+002   4.6000000e+002   4.6000000e+002   2.0672997e+005   1.0466143e+002  -6.5116616e+002   6.0194729e-002  -4.5807990e+000   1.2126960e+004  -3.1628105e-004   0.0000000e+000   1.2011284e-004  -1.6466296e-005   5.5957149e-002  -4.5595308e-005  -9.1489016e+002  -1.5703879e-007  -1.5848198e-006  -3.4739650e-003  -1.0106239e-006   7.8293193e+001
 -1.1892610e+002   3.2897807e+000   1.5597279e+000   6.1070755e+002   0.0000000e+000   3.3714307e-004   3.5722418e+002   4.0857948e+002   3.4872740e+002   4.6000000e+002   4.6000000e+002   4.6000000e+002   2.0798860e+005   1.0432595e+002  -6.4183509e+002   5.9953117e-002  -4.6427071e+000   1.2151820e+004  -1.2718548e-004   0.0000000e+000   1.1467555e-004  -1.6048320e-005   5.4890396e-002  -1.6953237e-005  -9.1308951e+002  -1.7451753e-007  -1.5480595e-006  -3.4074312e-003  -9.8190363e-007   7.7730534e+001
 -1.1835364e+002   3.3131752e+000   1.5282915e+000   5.9215435e+002   0.0000000e+000   3.3380135e-004   3.5788860e+002   4.0644834e+002   3.4940107e+002   4.6000000e+002   4.6000000e+002   4.6000000e+002   2.0925608e+005   1.0395779e+002  -6.3298188e+002   5.9711566e-002  -4.7031822e+000   1.2176615e+004  -3.8088019e-004   0.0000000e+000   1.1123950e-004  -1.6636422e-005   5.3801545e-002  -5.3637643e-005  -9.1125988e+002  -1.7057348e-007  -1.2551110e-006  -3.3397114e-003  -1.0319341e-006   7.7169667e+001
 -1.1778632e+002   3.3389453e+000   1.4987459e+000   5.7500909e+002   0.0000000e+000   3.3060326e-004   3.5867740e+002   4.0797066e+002   3.5007584e+002   4.6000000e+002   4.6000000e+002   4.6000000e+002   2.1053830e+005   1.0361361e+002  -6.2344052e+002   5.9470065e-002  -4.7622671e+000   1.2201678e+004  -1.5989237e-003   0.0000000e+000   1.0953856e-004  -1.8360808e-005   5.2750268e-002  -2.3284273e-004  -9.0944514e+002  -4.4932448e-008  -1.5384678e-006  -3.2746666e-003  -1.1459391e-006   7.6591189e+001
 -1.1722396e+002   3.3667522e+000   1.4716332e+000   5.5946977e+002   0.0000000e+000   3.2762810e-004   3.5946646e+002   4.0949441e+002   3.5075136e+002   4.6000000e+002   4.6000000e+002   4.6000000e+002   2.1183204e+005   1.0332678e+002  -6.1428677e+002   5.9228598e-002  -4.8199724e+000   1.2226809e+004  -9.2767555e-004   0.0000000e+000   1.0742806e-004  -1.7687183e-005   5.1785545e-002  -1.2964604e-004  -9.0761762e+002  -1.0936920e-007  -1.5289242e-006  -3.2148915e-003  -1.0996547e-006   7.6065766e+001
 -1.1666646e+002   3.3965024e+000   1.4467031e+000   5.4532924e+002   0.0000000e+000   3.2486826e-004   3.6025431e+002   4.1100313e+002   3.5142775e+002   4.6000000e+002   4.6000000e+002   4.6000000e+002   2.1313406e+005   1.0308969e+002  -6.0548154e+002   5.8987184e-002  -4.8763586e+000   1.2251819e+004  -4.9469892e-004   0.0000000e+000   1.0435675e-004  -1.6997345e-005   5.0896644e-002  -6.3823280e-005  -9.0576714e+002  -1.5547657e-007  -1.5066852e-006  -3.1596866e-003  -1.0556660e-006   7.5585588e+001
 -1.1611365e+002   3.4270729e+000   1.4236517e+000   5.3238545e+002   0.0000000e+000   3.2229267e-004   3.6103786e+002   4.1248579e+002   3.5210066e+002   4.6000000e+002   4.6000000e+002   4.6000000e+002   2.1441773e+005   1.0289164e+002  -5.9698114e+002   5.8745817e-002  -4.9314789e+000   1.2275175e+004  -8.7381933e-004   0.0000000e+000   9.9456087e-005  -1.5648674e-005   5.0071584e-002  -9.9712682e-005  -9.0377889e+002  -1.4235041e-007  -1.4569987e-006  -3.1083915e-003  -9.7771012e-007   7.5143333e+001
 -1.1556538e+002   3.4560627e+000   1.4024367e+000   5.2056944e+002   0.0000000e+000   3.1991209e-004   3.6187332e+002   4.1399054e+002   3.5278610e+002   4.6000000e+002   4.6000000e+002   4.6000000e+002   2.1578124e+005   1.0274719e+002  -5.8851402e+002   5.8504481e-002  -4.9853808e+000   1.2302485e+004   9.4184564e-004   0.0000000e+000   1.0345683e-004  -1.6374541e-005   4.9307239e-002   6.8376157e-005  -9.0206665e+002  -2.1814430e-007  -1.4090674e-006  -3.0611584e-003  -9.9396103e-007   7.4734754e+001
 -1.1502155e+002   3.4846173e+000   1.3788688e+000   5.0742586e+002   0.0000000e+000   3.1725113e-004   3.6246829e+002   4.1135701e+002   3.5346339e+002   4.6000000e+002   4.6000000e+002   4.6000000e+002   2.1709646e+005   1.0253340e+002  -5.8137525e+002   5.8263198e-002  -5.0380899e+000   1.2326424e+004  -7.2311611e-004   0.0000000e+000   9.5543921e-005  -1.4489742e-005   4.8500854e-002  -4.6978606e-005  -9.0009810e+002  -1.5711564e-007  -9.1559358e-007  -3.0107510e-003  -8.9558376e-007   7.4345778e+001
 -1.1448200e+002   3.5024839e+000   1.3595733e+000   4.9686127e+002   0.0000000e+000   3.1505357e-004   3.6323692e+002   4.1275863e+002   3.5414700e+002   4.6000000e+002   4.6000000e+002   4.6000000e+002   2.1844911e+005   1.0242653e+002  -5.7364431e+002   5.8021949e-002  -5.0897919e+000   1.2351867e+004  -2.8487282e-003   0.0000000e+000   9.9625643e-005  -1.6210127e-005   4.7809750e-002  -4.2785914e-004  -8.9820914e+002   6.0167136e-009  -1.0302955e-006  -2.9684626e-003  -1.0061966e-006   7.3993251e+001
 -1.1394661e+002   3.5260861e+000   1.3382325e+000   4.8522166e+002   0.0000000e+000   3.1258723e-004   3.6402097e+002   4.1420836e+002   3.5483338e+002   4.6000000e+002   4.6000000e+002   4.6000000e+002   2.1982290e+005   1.0225740e+002  -5.6562238e+002   5.7780735e-002  -5.1403760e+000   1.2377872e+004  -4.9898575e-004   0.0000000e+000   1.0059545e-004  -1.5879210e-005   4.7052765e-002  -8.0306949e-005  -8.9636267e+002  -1.2247150e-007  -1.0285930e-006  -2.9217813e-003  -9.7740238e-007   7.3589444e+001
 -1.1341530e+002   3.5533535e+000   1.3186040e+000   4.7462068e+002   0.0000000e+000   3.1029995e-004   3.6479587e+002   4.1564080e+002   3.5552177e+002   4.6000000e+002   4.6000000e+002   4.6000000e+002   2.2120984e+005   1.0213309e+002  -5.5793618e+002   5.7539570e-002  -5.1898889e+000   1.2403981e+004  -4.6065333e-004   0.0000000e+000   9.7858271e-005  -1.7752959e-005   4.6357625e-002  -5.7222463e-005  -8.9450567e+002  -1.4043463e-007  -1.3046505e-006  -2.8784802e-003  -1.1038894e-006   7.3228645e+001
 -1.1288790e+002   3.5812652e+000   1.3006660e+000   4.6502847e+002   0.0000000e+000   3.0819241e-004   3.6558237e+002   4.1706094e+002   3.5621222e+002   4.6000000e+002   4.6000000e+002   4.6000000e+002   2.2260988e+005   1.0205291e+002  -5.5044177e+002   5.7298431e-002  -5.2383736e+000   1.2430174e+004  -4.8306727e-004   0.0000000e+000   9.5405199e-005  -1.7445493e-005   4.5719170e-002  -6.1751611e-005  -8.9263709e+002  -1.4421212e-007  -1.3841026e-006  -2.8387333e-003  -1.0777764e-006   7.2902783e+001
 -1.1236435e+002   3.6097482e+000   1.2843900e+000   4.5643867e+002   0.0000000e+000   3.0625951e-004   3.6639748e+002   4.1847560e+002   3.5690466e+002   4.6000000e+002   4.6000000e+002   4.6000000e+002   2.2402331e+005   1.0201584e+002  -5.4300197e+002   5.7057326e-002  -5.2858599e+000   1.2456461e+004  -5.0592183e-005   0.0000000e+000   9.3786152e-005  -1.7366261e-005   4.5133386e-002  -1.5217453e-006  -8.9075981e+002  -1.7091524e-007  -1.3907620e-006  -2.8023510e-003  -1.0669692e-006   7.2605510e+001
 -1.1184453e+002   3.6367569e+000   1.2691749e+000   4.4845600e+002   0.0000000e+000   3.0444656e-004   3.6724716e+002   4.1989900e+002   3.5759911e+002   4.6000000e+002   4.6000000e+002   4.6000000e+002   2.2548363e+005   1.0201268e+002  -5.3558186e+002   5.6816264e-002  -5.3323656e+000   1.2484689e+004   5.3492769e-005   0.0000000e+000   9.5005641e-005  -1.7197069e-005   4.4583457e-002  -1.8700222e-005  -8.8900654e+002  -1.7007769e-007  -1.3255512e-006  -2.7683189e-003  -1.0427241e-006   7.2328924e+001
 -1.1132833e+002   3.6641770e+000   1.2508807e+000   4.3873782e+002   0.0000000e+000   3.0226340e-004   3.6783399e+002   4.1736889e+002   3.5829608e+002   4.6000000e+002   4.6000000e+002   4.6000000e+002   2.2692822e+005   1.0192297e+002  -5.2955609e+002   5.6575234e-002  -5.3779147e+000   1.2511371e+004  -8.3305848e-004   0.0000000e+000   8.9122412e-005  -1.6186891e-005   4.3968954e-002  -7.5106493e-005  -8.8713459e+002  -1.4258438e-007  -1.0022036e-006  -2.7297661e-003  -9.9663722e-007   7.2063219e+001
 -1.1081566e+002   3.6791296e+000   1.2364345e+000   4.3122373e+002   0.0000000e+000   3.0052896e-004   3.6859298e+002   4.1867895e+002   3.5899656e+002   4.6000000e+002   4.6000000e+002   4.6000000e+002   2.2835097e+005   1.0193036e+002  -5.2283655e+002   5.6334236e-002  -5.4226835e+000   1.2536182e+004  -2.7450830e-003   0.0000000e+000   8.8778697e-005  -1.6311173e-005   4.3453582e-002  -3.4138892e-004  -8.8509150e+002   1.2467714e-008  -1.3017001e-006  -2.6981902e-003  -1.0087402e-006   7.1825484e+001
 -1.1030642e+002   3.7011573e+000   1.2203339e+000   4.2285118e+002   0.0000000e+000   2.9857936e-004   3.6937920e+002   4.2049968e+002   3.5969849e+002   4.6000000e+002   4.6000000e+002   4.6000000e+002   2.2985577e+005   1.0189296e+002  -5.1584356e+002   5.6093269e-002  -5.4665538e+000   1.2564817e+004   1.2644565e-004   0.0000000e+000   9.3141902e-005  -1.9258055e-005   4.2885626e-002  -4.8861128e-005  -8.8332361e+002  -1.4384297e-007  -1.5609031e-006  -2.6632742e-003  -1.1816583e-006   7.1547075e+001
 -1.0980052e+002   3.7276112e+000   1.2059406e+000   4.1547995e+002   0.0000000e+000   2.9680754e-004   3.7017770e+002   4.2186123e+002   3.6040361e+002   4.6000000e+002   4.6000000e+002   4.6000000e+002   2.3134674e+005   1.0190155e+002  -5.0900145e+002   5.5852333e-002  -5.5095629e+000   1.2592000e+004  -1.0711353e-003   0.0000000e+000   8.9695682e-005  -1.8976084e-005   4.2374695e-002  -1.1010604e-004  -8.8143394e+002  -1.3192753e-007  -1.5688912e-006  -2.6314109e-003  -1.1711103e-006   7.1302991e+001
 -1.0929789e+002   3.7539867e+000   1.1929433e+000   4.0891111e+002   0.0000000e+000   2.9519352e-004   3.7098342e+002   4.2320953e+002   3.6111087e+002   4.6000000e+002   4.6000000e+002   4.6000000e+002   2.3285110e+005   1.0194995e+002  -5.0231151e+002   5.5611426e-002  -5.5517298e+000   1.2619216e+004  -2.4015245e-004   0.0000000e+000   8.7122273e-005  -1.7967427e-005   4.1909870e-002  -2.1833164e-005  -8.7952755e+002  -1.8847151e-007  -1.5136151e-006  -2.6024131e-003  -1.1073384e-006   7.1089773e+001
 -1.0879844e+002   3.7804753e+000   1.1812569e+000   4.0307998e+002   0.0000000e+000   2.9372877e-004   3.7183094e+002   4.2455582e+002   3.6182041e+002   4.6000000e+002   4.6000000e+002   4.6000000e+002   2.3437125e+005   1.0203760e+002  -4.9556883e+002   5.5370551e-002  -5.5930758e+000   1.2646583e+004   1.9883177e-004   0.0000000e+000   8.6072955e-005  -1.7192162e-005   4.1485198e-002   2.9110420e-005  -8.7761605e+002  -2.0916724e-007  -1.4392048e-006  -2.5760210e-003  -1.0546667e-006   7.0897567e+001
 -1.0830207e+002   3.8076691e+000   1.1689094e+000   3.9689599e+002   0.0000000e+000   2.9217945e-004   3.7257062e+002   4.2182642e+002   3.6253366e+002   4.6000000e+002   4.6000000e+002   4.6000000e+002   2.3588031e+005   1.0210327e+002  -4.8945284e+002   5.5129705e-002  -5.6336124e+000   1.2672649e+004  -5.4384115e-004   0.0000000e+000   8.2420125e-005  -1.6656735e-005   4.1052243e-002  -4.7088055e-005  -8.7560342e+002  -1.7074776e-007  -1.3911806e-006  -2.5489641e-003  -1.0236256e-006   7.0722518e+001
 -1.0780872e+002   3.8172057e+000   1.1559485e+000   3.9031627e+002   0.0000000e+000   2.9055790e-004   3.7319805e+002   4.2311465e+002   3.6324935e+002   4.6000000e+002   4.6000000e+002   4.6000000e+002   2.3742708e+005   1.0216598e+002  -4.8409009e+002   5.4888886e-002  -5.6734344e+000   1.2700028e+004  -1.3483853e-003   0.0000000e+000   8.5598655e-005  -1.7592440e-005   4.0616652e-002  -2.0995533e-004  -8.7364694e+002  -9.1901548e-008  -1.5468757e-006  -2.5222508e-003  -1.0842496e-006   7.0575500e+001
 -1.0731831e+002   3.8384510e+000   1.1424218e+000   3.8350632e+002   0.0000000e+000   2.8886780e-004   3.7401268e+002   4.2445803e+002   3.6396759e+002   4.6000000e+002   4.6000000e+002   4.6000000e+002   2.3902888e+005   1.0219289e+002  -4.7747623e+002   5.4648096e-002  -5.7125439e+000   1.2729620e+004  -4.3569535e-004   0.0000000e+000   8.8873362e-005  -1.8347072e-005   4.0137007e-002  -9.3320591e-005  -8.7185217e+002  -1.3087059e-007  -1.5963938e-006  -2.4928350e-003  -1.1229858e-006   7.0351703e+001
 -1.0683077e+002   3.8625372e+000   1.1300907e+000   3.7739513e+002   0.0000000e+000   2.8729346e-004   3.7480696e+002   4.2628269e+002   3.6469086e+002   4.6000000e+002   4.6000000e+002   4.6000000e+002   2.4058885e+005   1.0225466e+002  -4.7115039e+002   5.4407334e-002  -5.7509066e+000   1.2756248e+004  -1.8685369e-003   0.0000000e+000   8.5267436e-005  -1.6883145e-005   3.9701814e-002  -1.9197194e-004  -8.6982598e+002  -9.8995172e-008  -1.5641346e-006  -2.4657705e-003  -1.0455057e-006   7.0161329e+001
 -1.0634601e+002   3.8880395e+000   1.1193644e+000   3.7217467e+002   0.0000000e+000   2.8591230e-004   3.7561722e+002   4.2758937e+002   3.6541653e+002   4.6000000e+002   4.6000000e+002   4.6000000e+002   2.4219108e+005   1.0237028e+002  -4.6495158e+002   5.4166599e-002  -5.7885505e+000   1.2784382e+004   8.4047728e-004   0.0000000e+000   8.5263140e-005  -1.6494700e-005   3.9319726e-002   8.2948457e-005  -8.6788574e+002  -2.5159273e-007  -1.4814869e-006  -2.4420279e-003  -1.0136611e-006   7.0009446e+001
 -1.0586398e+002   3.9130870e+000   1.1098222e+000   3.6760917e+002   0.0000000e+000   2.8466607e-004   3.7644323e+002   4.2889280e+002   3.6614564e+002   4.6000000e+002   4.6000000e+002   4.6000000e+002   2.4381354e+005   1.0252471e+002  -4.5882708e+002   5.3925891e-002  -5.8254885e+000   1.2812834e+004   5.3483566e-004   0.0000000e+000   8.4944222e-005  -1.6356685e-005   3.8976660e-002   6.2607513e-005  -8.6594986e+002  -2.4229497e-007  -1.4515682e-006  -2.4207051e-003  -1.0031609e-006   6.9885568e+001
 -1.0538460e+002   3.9358187e+000   1.1011472e+000   3.6349885e+002   0.0000000e+000   2.8352527e-004   3.7730535e+002   4.3019443e+002   3.6687806e+002   4.6000000e+002   4.6000000e+002   4.6000000e+002   2.4545370e+005   1.0270908e+002  -4.5263577e+002   5.3685210e-002  -5.8617314e+000   1.2841456e+004   5.3954806e-004   0.0000000e+000   8.3778587e-005  -1.5928655e-005   3.8660657e-002   7.0278294e-005  -8.6400834e+002  -2.3852787e-007  -1.3662056e-006  -2.4009682e-003  -9.7179645e-007   6.9776911e+001
 -1.0490780e+002   3.9568257e+000   1.0892652e+000   3.5762095e+002   0.0000000e+000   2.8198577e-004   3.7792264e+002   4.2783096e+002   3.6761398e+002   4.6000000e+002   4.6000000e+002   4.6000000e+002   2.4711453e+005   1.0280189e+002  -4.4772061e+002   5.3444550e-002  -5.8972840e+000   1.2870391e+004  -6.5294114e-005   0.0000000e+000   8.0294196e-005  -1.4453352e-005   3.8270870e-002  -1.1980404e-005  -8.6207724e+002  -2.0617475e-007  -9.2031704e-007  -2.3763330e-003  -8.8307464e-007   6.9665474e+001
 -1.0443354e+002   3.9645155e+000   1.0812282e+000   3.5386300e+002   0.0000000e+000   2.8092522e-004   3.7872776e+002   4.2907888e+002   3.6835355e+002   4.6000000e+002   4.6000000e+002   4.6000000e+002   2.4878670e+005   1.0300956e+002  -4.4199947e+002   5.3203910e-002  -5.9322963e+000   1.2899139e+004  -1.6685723e-003   0.0000000e+000   8.3440842e-005  -1.5146928e-005   3.7982273e-002  -2.1471804e-004  -8.6009630e+002  -6.1782586e-008  -8.8079030e-007  -2.3588829e-003  -9.1929708e-007   6.9590776e+001
 -1.0396174e+002   3.9820001e+000   1.0704251e+000   3.4863184e+002   0.0000000e+000   2.7951106e-004   3.7954274e+002   4.3095832e+002   3.6909678e+002   4.6000000e+002   4.6000000e+002   4.6000000e+002   2.5048593e+005   1.0312594e+002  -4.3596759e+002   5.2963305e-002  -5.9666456e+000   1.2928509e+004  -1.6980850e-003   0.0000000e+000   8.3543984e-005  -1.6410794e-005   3.7603494e-002  -2.1953066e-004  -8.5816524e+002  -9.8364339e-008  -1.0097049e-006  -2.3354692e-003  -1.0044795e-006   6.9445377e+001
 -1.0349235e+002   4.0058600e+000   1.0611697e+000   3.4425427e+002   0.0000000e+000   2.7827811e-004   3.8037027e+002   4.3224028e+002   3.6984378e+002   4.6000000e+002   4.6000000e+002   4.6000000e+002   2.5220276e+005   1.0329485e+002  -4.3005433e+002   5.2722724e-002  -6.0003586e+000   1.2957992e+004  -2.0325017e-003   0.0000000e+000   8.2898165e-005  -1.6621013e-005   3.7276141e-002  -2.5426234e-004  -8.5621932e+002  -9.0423819e-008  -1.1313123e-006  -2.3151342e-003  -1.0216406e-006   6.9337407e+001
 -1.0302529e+002   4.0291037e+000   1.0529428e+000   3.4042382e+002   0.0000000e+000   2.7716994e-004   3.8120131e+002   4.3350830e+002   3.7059385e+002   4.6000000e+002   4.6000000e+002   4.6000000e+002   2.5393712e+005   1.0350004e+002  -4.2426675e+002   5.2482153e-002  -6.0334480e+000   1.2987569e+004  -2.2936655e-004   0.0000000e+000   8.1221494e-005  -1.6582823e-005   3.6983821e-002  -2.4337102e-005  -8.5425617e+002  -2.1238043e-007  -1.2216483e-006  -2.2968503e-003  -1.0190767e-006   6.9257323e+001
 -1.0256053e+002   4.0531207e+000   1.0459703e+000   3.3729213e+002   0.0000000e+000   2.7620678e-004   3.8205882e+002   4.3477848e+002   3.7134757e+002   4.6000000e+002   4.6000000e+002   4.6000000e+002   2.5569143e+005   1.0374798e+002  -4.1846156e+002   5.2241616e-002  -6.0659261e+000   1.3017357e+004  -5.2745698e-004   0.0000000e+000   8.1388873e-005  -1.6857005e-005   3.6730528e-002  -6.5489665e-005  -8.5229052e+002  -1.6881551e-007  -1.2942717e-006  -2.2811898e-003  -1.0361173e-006   6.9203036e+001
 -1.0209800e+002   4.0762842e+000   1.0388881e+000   3.3408979e+002   0.0000000e+000   2.7522822e-004   3.8286681e+002   4.3605156e+002   3.7210539e+002   4.6000000e+002   4.6000000e+002   4.6000000e+002   2.5746749e+005   1.0399771e+002  -4.1297222e+002   5.2001106e-002  -6.0977944e+000   1.3047431e+004   8.9529346e-005   0.0000000e+000   8.2620031e-005  -1.7920890e-005   3.6479932e-002   1.3292521e-005  -8.5032818e+002  -2.3733767e-007  -1.6846744e-006  -2.2659143e-003  -1.1294737e-006   6.9162194e+001
 -1.0163764e+002   4.0901416e+000   1.0283221e+000   3.2882054e+002   0.0000000e+000   2.7385819e-004   3.8354958e+002   4.3213112e+002   3.7286739e+002   4.6000000e+002   4.6000000e+002   4.6000000e+002   2.5926085e+005   1.0414881e+002  -4.0815448e+002   5.1760599e-002  -6.1290957e+000   1.3077546e+004  -1.8611634e-003   0.0000000e+000   8.2159123e-005  -1.5705972e-005   3.6136329e-002  -2.3679995e-004  -8.4834214e+002  -1.4805079e-007  -1.5478319e-006  -2.2445184e-003  -9.9490112e-007   6.9086176e+001
 -1.0117943e+002   4.0982188e+000   1.0185619e+000   3.2417138e+002   0.0000000e+000   2.7256283e-004   3.8438121e+002   4.3336257e+002   3.7363360e+002   4.6000000e+002   4.6000000e+002   4.6000000e+002   2.6107564e+005   1.0430306e+002  -4.0234583e+002   5.1520134e-002  -6.1598790e+000   1.3107907e+004   3.0991730e-003   0.0000000e+000   8.1102193e-005  -1.6758946e-005   3.5795365e-002   3.7414994e-004  -8.4635452e+002  -4.4397006e-007  -1.5241788e-006  -2.2233022e-003  -1.0590502e-006   6.8971004e+001
 -1.0072328e+002   4.1162922e+000   1.0103209e+000   3.2034706e+002   0.0000000e+000   2.7143919e-004   3.8522343e+002   4.3356795e+002   3.7440264e+002   4.6000000e+002   4.6000000e+002   4.6000000e+002   2.6291204e+005   1.0451692e+002  -3.9664611e+002   5.1279680e-002  -6.1900958e+000   1.3138501e+004   5.0652511e-003   0.0000000e+000   7.9763756e-005  -1.3032007e-005   3.5505792e-002   6.3135597e-004  -8.4437798e+002  -5.1980132e-007  -1.1054773e-006  -2.2057057e-003  -8.1428900e-007   6.8896848e+001
 -1.0026915e+002   4.1387465e+000   1.0034537e+000   3.1726017e+002   0.0000000e+000   2.7048128e-004   3.8607474e+002   4.3462790e+002   3.7517761e+002   4.6000000e+002   4.6000000e+002   4.6000000e+002   2.6476919e+005   1.0478036e+002  -3.9105865e+002   5.1039249e-002  -6.2197523e+000   1.3169272e+004   2.0025379e-003   0.0000000e+000   8.1225597e-005  -9.0028946e-006   3.5262125e-002   2.4200267e-004  -8.4238908e+002  -4.0818843e-007  -8.0964673e-007  -2.1904438e-003  -5.4168389e-007   6.8858605e+001
 -9.9817011e+001   4.1597583e+000   9.9751502e-001   3.1468163e+002   0.0000000e+000   2.6963368e-004   3.8694617e+002   4.3587952e+002   3.7595695e+002   4.6000000e+002   4.6000000e+002   4.6000000e+002   2.6664958e+005   1.0507807e+002  -3.8546380e+002   5.0798842e-002  -6.2488558e+000   1.3200328e+004  -1.3520388e-002   0.0000000e+000   8.3393044e-005  -9.9685814e-006   3.5047396e-002  -1.6630812e-003  -8.4039526e+002   4.2611649e-007  -9.8531147e-007  -2.1773337e-003  -6.2738578e-007   6.8841362e+001
 -9.9366792e+001   4.1807622e+000   9.9243217e-001   3.1248024e+002   0.0000000e+000   2.6890828e-004   3.8785001e+002   4.3715675e+002   3.7674054e+002   4.6000000e+002   4.6000000e+002   4.6000000e+002   2.6855394e+005   1.0541567e+002  -3.7983482e+002   5.0558449e-002  -6.2774131e+000   1.3231689e+004  -3.6043884e-003   0.0000000e+000   8.3716199e-005  -8.5539709e-006   3.4861010e-002  -4.4378607e-004  -8.3840466e+002  -1.2207244e-007  -8.4717822e-007  -2.1658709e-003  -5.4403692e-007   6.8846297e+001
 -9.8918464e+001   4.1998942e+000   9.8512230e-001   3.0910234e+002   0.0000000e+000   2.6789729e-004   3.8859041e+002   4.3802420e+002   3.7752863e+002   4.6000000e+002   4.6000000e+002   4.6000000e+002   2.7048163e+005   1.0568120e+002  -3.7504796e+002   5.0318084e-002  -6.3054273e+000   1.3263309e+004   1.0695386e-003   0.0000000e+000   8.1410543e-005  -1.2272936e-005   3.4620955e-002   1.2222475e-004  -8.3641622e+002  -2.8600907e-007  -8.9904690e-007  -2.1507433e-003  -7.9320088e-007   6.8842589e+001
 -9.8471966e+001   4.2032286e+000   9.7950651e-001   3.0665763e+002   0.0000000e+000   2.6708003e-004   3.8935016e+002   4.3692120e+002   3.7832139e+002   4.6000000e+002   4.6000000e+002   4.6000000e+002   2.7242521e+005   1.0601204e+002  -3.7028989e+002   5.0077732e-002  -6.3329916e+000   1.3294805e+004   5.0536087e-003   0.0000000e+000   8.2155443e-005  -1.0757853e-005   3.4434931e-002   6.0967639e-004  -8.3438074e+002  -5.3682713e-007  -1.0065484e-006  -2.1391930e-003  -6.8891341e-007   6.8881181e+001
 -9.8027267e+001   4.2195829e+000   9.7195348e-001   3.0321949e+002   0.0000000e+000   2.6603307e-004   3.9021431e+002   4.3824874e+002   3.7911884e+002   4.6000000e+002   4.6000000e+002   4.6000000e+002   2.7440354e+005   1.0625804e+002  -3.6470162e+002   4.9837404e-002  -6.3600719e+000   1.3327085e+004  -2.9027657e-003   0.0000000e+000   8.0200149e-005  -1.3483433e-005   3.4170013e-002  -3.4985961e-004  -8.3240516e+002  -2.5577414e-008  -1.1410575e-006  -2.1225897e-003  -8.7622153e-007   6.8829081e+001
 -9.7584316e+001   4.2364866e+000   9.6565555e-001   3.0044172e+002   0.0000000e+000   2.6513389e-004   3.9108553e+002   4.3945354e+002   3.7992103e+002   4.6000000e+002   4.6000000e+002   4.6000000e+002   2.7639984e+005   1.0655836e+002  -3.5921932e+002   4.9597095e-002  -6.3866399e+000   1.3359311e+004   1.1126916e-002   0.0000000e+000   7.9565890e-005  -1.1941162e-005   3.3948932e-002   1.3343795e-003  -8.3039206e+002  -9.1108518e-007  -1.1056364e-006  -2.1088625e-003  -7.6729445e-007   6.8815071e+001
 -9.7143069e+001   4.2575303e+000   9.6043832e-001   2.9824811e+002   0.0000000e+000   2.6436517e-004   3.9197292e+002   4.4069334e+002   3.8072708e+002   4.6000000e+002   4.6000000e+002   4.6000000e+002   2.7842218e+005   1.0690161e+002  -3.5375943e+002   4.9356800e-002  -6.4127021e+000   1.3391858e+004  -1.0380207e-002   0.0000000e+000   8.0946417e-005  -1.2711098e-005   3.3762652e-002  -1.2393770e-003  -8.2838444e+002   3.3469174e-007  -1.2162481e-006  -2.0974909e-003  -8.2132155e-007   6.8829119e+001
 -9.6703497e+001   4.2777464e+000   9.5621935e-001   2.9656431e+002   0.0000000e+000   2.6372440e-004   3.9288442e+002   4.4195834e+002   3.8153775e+002   4.6000000e+002   4.6000000e+002   4.6000000e+002   2.8049623e+005   1.0729021e+002  -3.4827356e+002   4.9116535e-002  -6.4382611e+000   1.3425942e+004  -4.5307486e-003   0.0000000e+000   8.3564258e-005  -1.4174583e-005   3.3609301e-002  -5.5428459e-004  -8.2644864e+002   6.0404460e-008  -1.1766090e-006  -2.0881818e-003  -9.1561592e-007   6.8870303e+001
 -9.6265535e+001   4.2965945e+000   9.5253377e-001   2.9509421e+002   0.0000000e+000   2.6316035e-004   3.9382630e+002   4.4320702e+002   3.8235369e+002   4.6000000e+002   4.6000000e+002   4.6000000e+002   2.8254022e+005   1.0770092e+002  -3.4269345e+002   4.8876273e-002  -6.4633183e+000   1.3457624e+004   1.2621941e-002   0.0000000e+000   7.9349723e-005  -1.1923671e-005   3.3471931e-002   1.5394374e-003  -8.2434531e+002  -9.8327683e-007  -9.1966106e-007  -2.0795628e-003  -7.6645145e-007   6.8920539e+001
 -9.5829177e+001   4.3108531e+000   9.4395565e-001   2.9098190e+002   0.0000000e+000   2.6197938e-004   3.9446768e+002   4.4445730e+002   3.8317439e+002   4.6000000e+002   4.6000000e+002   4.6000000e+002   2.8463702e+005   1.0795099e+002  -3.3869807e+002   4.8636042e-002  -6.4878772e+000   1.3490860e+004   5.3747923e-003   0.0000000e+000   7.9470373e-005  -1.0952796e-005   3.3208362e-002   6.0015316e-004  -8.2232112e+002  -5.3876286e-007  -7.5579498e-007  -2.0629799e-003  -7.0511125e-007   6.8936393e+001
 -9.5394356e+001   4.3146787e+000   9.4072325e-001   2.8978641e+002   0.0000000e+000   2.6147799e-004   3.9536392e+002   4.4566899e+002   3.8400061e+002   4.6000000e+002   4.6000000e+002   4.6000000e+002   2.8675438e+005   1.0838488e+002  -3.3344841e+002   4.8395828e-002  -6.5120822e+000   1.3524089e+004  -8.8774149e-003   0.0000000e+000   8.0856811e-005  -1.0959664e-005   3.3090154e-002  -1.0407435e-003  -8.2025896e+002   2.7467842e-007  -7.6271089e-007  -2.0557317e-003  -7.1321026e-007   6.9015236e+001
 -9.4961038e+001   4.3278436e+000   9.3473473e-001   2.8719720e+002   0.0000000e+000   2.6060412e-004   3.9625750e+002   4.4734228e+002   3.8483230e+002   4.6000000e+002   4.6000000e+002   4.6000000e+002   2.8890845e+005   1.0871782e+002  -3.2801149e+002   4.8155622e-002  -6.5358084e+000   1.3558051e+004  -4.9987544e-003   0.0000000e+000   8.1088849e-005  -1.1496024e-005   3.2882595e-002  -5.8096660e-004  -8.1824544e+002   3.9645290e-008  -8.3719692e-007  -2.0428655e-003  -7.5311764e-007   6.9020073e+001
 -9.4529204e+001   4.3472036e+000   9.3001918e-001   2.8524319e+002   0.0000000e+000   2.5989376e-004   3.9716414e+002   4.4503836e+002   3.8566928e+002   4.6000000e+002   4.6000000e+002   4.6000000e+002   2.9108565e+005   1.0910551e+002  -3.2262624e+002   4.7915445e-002  -6.5590627e+000   1.3592094e+004  -2.6328960e-003   0.0000000e+000   7.9558742e-005  -8.6998515e-006   3.2717669e-002  -3.0383278e-004  -8.1621345e+002  -1.0964623e-007  -7.7464635e-007  -2.0325242e-003  -5.6000742e-007   6.9061331e+001
 -9.4098795e+001   4.3665300e+000   9.2628540e-001   2.8379257e+002   0.0000000e+000   2.5930864e-004   3.9808694e+002   4.4627194e+002   3.8651147e+002   4.6000000e+002   4.6000000e+002   4.6000000e+002   2.9329129e+005   1.0953610e+002  -3.1725025e+002   4.7675285e-002  -6.5818523e+000   1.3626443e+004  -6.8383674e-003   0.0000000e+000   8.1157542e-005  -1.1947834e-005   3.2583767e-002  -7.7812592e-004  -8.1417383e+002   1.6707497e-007  -8.5657092e-007  -2.0244595e-003  -7.8528402e-007   6.9129867e+001
 -9.3669779e+001   4.3823350e+000   9.2357530e-001   2.8287550e+002   0.0000000e+000   2.5885266e-004   3.9905394e+002   4.4752334e+002   3.8735900e+002   4.6000000e+002   4.6000000e+002   4.6000000e+002   2.9552535e+005   1.1001154e+002  -3.1171293e+002   4.7435131e-002  -6.6041780e+000   1.3661075e+004   1.6575095e-002   0.0000000e+000   8.1354905e-005  -9.8823262e-006   3.2481839e-002   1.8919203e-003  -8.1212787e+002  -1.1852094e-006  -5.7081463e-007  -2.0180957e-003  -6.3794810e-007   6.9219043e+001
 -9.3242139e+001   4.4030041e+000   9.1975638e-001   2.8140426e+002   0.0000000e+000   2.5824598e-004   3.9991609e+002   4.4876295e+002   3.8821209e+002   4.6000000e+002   4.6000000e+002   4.6000000e+002   2.9778842e+005   1.1045036e+002  -3.0673024e+002   4.7195005e-002  -6.6260322e+000   1.3696004e+004  -5.0759388e-003   0.0000000e+000   8.1999577e-005  -1.0578082e-005   3.2353885e-002  -5.6992440e-004  -8.1008884e+002   1.2526192e-007  -5.5890768e-007  -2.0102522e-003  -6.8547902e-007   6.9309204e+001
 -9.2815820e+001   4.4075640e+000   9.1256954e-001   2.7793507e+002   0.0000000e+000   2.5725233e-004   4.0067494e+002   4.5000986e+002   3.8907076e+002   4.6000000e+002   4.6000000e+002   4.6000000e+002   3.0007442e+005   1.1078631e+002  -3.0239134e+002   4.6954896e-002  -6.6474624e+000   1.3730928e+004   7.8630791e-003   0.0000000e+000   8.1997203e-005  -1.1260540e-005   3.2133421e-002   8.7913091e-004  -8.0801147e+002  -7.1638839e-007  -6.3354852e-008  -1.9963879e-003  -7.2845351e-007   6.9358572e+001
 -9.2390790e+001   4.4084723e+000   9.0639780e-001   2.7519238e+002   0.0000000e+000   2.5637541e-004   4.0159767e+002   4.5198121e+002   3.8993517e+002   4.6000000e+002   4.6000000e+002   4.6000000e+002   3.0239193e+005   1.1113125e+002  -2.9691669e+002   4.6714799e-002  -6.6685252e+000   1.3766220e+004  -1.4994208e-002   0.0000000e+000   8.4684119e-005  -1.2886639e-005   3.1918527e-002  -1.6751730e-003  -8.0594006e+002   6.6639914e-007  -3.7043045e-007  -1.9833611e-003  -8.5923033e-007   6.9364836e+001
 -9.1967022e+001   4.4160561e+000   9.0107932e-001   2.7289900e+002   0.0000000e+000   2.5559388e-004   4.0250309e+002   4.5322440e+002   3.9080436e+002   4.6000000e+002   4.6000000e+002   4.6000000e+002   3.0474448e+005   1.1152339e+002  -2.9166956e+002   4.6474717e-002  -6.6891443e+000   1.3802019e+004  -1.1677284e-002   0.0000000e+000   8.5359031e-005  -1.1715792e-005   3.1738850e-002  -1.3111953e-003  -8.0388723e+002   3.7836809e-007  -7.1922344e-007  -1.9723280e-003  -7.9765506e-007   6.9409985e+001
 -9.1544487e+001   4.4285483e+000   8.9740837e-001   2.7141874e+002   0.0000000e+000   2.5502487e-004   4.0344568e+002   4.5111063e+002   3.9167942e+002   4.6000000e+002   4.6000000e+002   4.6000000e+002   3.0712657e+005   1.1198991e+002  -2.8634474e+002   4.6234657e-002  -6.7093311e+000   1.3838055e+004  -1.1503507e-002   0.0000000e+000   8.4975929e-005  -8.7918654e-006   3.1612876e-002  -1.2827506e-003  -8.0182629e+002   3.5194303e-007  -7.9114832e-007  -1.9644860e-003  -5.9821097e-007   6.9498686e+001
 -9.1123141e+001   4.4426985e+000   8.9458220e-001   2.7041825e+002   0.0000000e+000   2.5455502e-004   4.0440593e+002   4.5234284e+002   3.9256094e+002   4.6000000e+002   4.6000000e+002   4.6000000e+002   3.0954002e+005   1.1249306e+002  -2.8096516e+002   4.5994613e-002  -6.7290852e+000   1.3874386e+004  -1.2871284e-002   0.0000000e+000   8.8483921e-005  -1.1062322e-005   3.1512191e-002  -1.4227074e-003  -7.9975794e+002   3.7906779e-007  -1.1166697e-006  -1.9585921e-003  -7.5612988e-007   6.9608661e+001
 -9.0702955e+001   4.4597231e+000   8.9283053e-001   2.6996063e+002   0.0000000e+000   2.5422368e-004   4.0541695e+002   4.5357798e+002   3.9344851e+002   4.6000000e+002   4.6000000e+002   4.6000000e+002   3.1198709e+005   1.1304736e+002  -2.7536891e+002   4.5754585e-002  -6.7483972e+000   1.3911093e+004  -5.0974113e-003   0.0000000e+000   9.1097809e-005  -1.2170293e-005   3.1444264e-002  -5.6057705e-004  -7.9769024e+002  -5.1022529e-008  -1.3259412e-006  -1.9545807e-003  -8.3046575e-007   6.9742323e+001
 -9.0283896e+001   4.4770072e+000   8.8740483e-001   2.6754186e+002   0.0000000e+000   2.5341538e-004   4.0618506e+002   4.5107442e+002   3.9434238e+002   4.6000000e+002   4.6000000e+002   4.6000000e+002   3.1446776e+005   1.1347063e+002  -2.7110972e+002   4.5514567e-002  -6.7672593e+000   1.3948149e+004   7.9133240e-004   0.0000000e+000   9.0241096e-005  -1.0679291e-005   3.1281758e-002   8.3097684e-005  -7.9562462e+002  -3.5161074e-007  -1.1036660e-006  -1.9443316e-003  -7.3036436e-007   6.9850586e+001
 -8.9865945e+001   4.4815217e+000   8.8478336e-001   2.6660440e+002   0.0000000e+000   2.5298188e-004   4.0705481e+002   4.5223320e+002   3.9524255e+002   4.6000000e+002   4.6000000e+002   4.6000000e+002   3.1697181e+005   1.1400933e+002  -2.6638689e+002   4.5274570e-002  -6.7858040e+000   1.3985082e+004   2.6543232e-002   0.0000000e+000   8.6827017e-005  -4.7123102e-006   3.1203397e-002   2.9202298e-003  -7.9350928e+002  -1.9976858e-006  -6.1980410e-007  -1.9390318e-003  -2.9467959e-007   7.0012873e+001
 -8.9449062e+001   4.4957411e+000   8.7996749e-001   2.6459882e+002   0.0000000e+000   2.5225507e-004   4.0801286e+002   4.5346182e+002   3.9614908e+002   4.6000000e+002   4.6000000e+002   4.6000000e+002   3.1952176e+005   1.1444501e+002  -2.6095369e+002   4.5034590e-002  -6.8039526e+000   1.4022863e+004   1.8725477e-002   0.0000000e+000   8.5561550e-005  -1.0300209e-006   3.1039060e-002   2.0165079e-003  -7.9144436e+002  -1.4610890e-006  -1.6615603e-007  -1.9286698e-003  -2.3072883e-008   7.0078655e+001
 -8.9033215e+001   4.5120378e+000   8.7648989e-001   2.6326406e+002   0.0000000e+000   2.5169443e-004   4.0898533e+002   4.5461754e+002   3.9706212e+002   4.6000000e+002   4.6000000e+002   4.6000000e+002   3.2210219e+005   1.1494814e+002  -2.5553690e+002   4.4794625e-002  -6.8216777e+000   1.4060787e+004   8.0085141e-003   0.0000000e+000   8.4333566e-005  -2.4403861e-008   3.0920754e-002   8.5800616e-004  -7.8935628e+002  -7.3329789e-007  -1.2967204e-008  -1.9211934e-003   4.2414831e-008   7.0189200e+001
 -8.8618375e+001   4.5270210e+000   8.7395424e-001   2.6236579e+002   0.0000000e+000   2.5126351e-004   4.0997885e+002   4.5585872e+002   3.9798176e+002   4.6000000e+002   4.6000000e+002   4.6000000e+002   3.2471756e+005   1.1550186e+002  -2.5012096e+002   4.4554676e-002  -6.8389787e+000   1.4099026e+004   5.0220057e-003   0.0000000e+000   8.1530023e-005   2.1809204e-006   3.0835439e-002   5.2722710e-004  -7.8726239e+002  -5.5602319e-007   3.1040146e-007  -1.9155515e-003   1.9008726e-007   7.0333267e+001
 -8.8204513e+001   4.5319694e+000   8.7217412e-001   2.6189459e+002   0.0000000e+000   2.5092393e-004   4.1098466e+002   4.5708951e+002   3.9890801e+002   4.6000000e+002   4.6000000e+002   4.6000000e+002   3.2736475e+005   1.1608984e+002  -2.4464492e+002   4.4314742e-002  -6.8558653e+000   1.4137420e+004  -1.2132822e-002   0.0000000e+000   8.3708190e-005  -1.3505965e-006   3.0772233e-002  -1.3010340e-003  -7.8514583e+002   9.2150858e-007  -9.8796040e-009  -1.9118025e-003  -4.5975518e-008   7.0497842e+001
 -8.7791601e+001   4.5464830e+000   8.7111834e-001   2.6171020e+002   0.0000000e+000   2.5069994e-004   4.1203984e+002   4.5835018e+002   3.9984090e+002   4.6000000e+002   4.6000000e+002   4.6000000e+002   3.3008921e+005   1.1673009e+002  -2.3899002e+002   4.4074820e-002  -6.8723240e+000   1.4177900e+004   1.4343394e-003   0.0000000e+000   8.6536333e-005  -4.6835868e-006   3.0734256e-002   1.3495402e-004  -7.8313926e+002  -3.3401206e-007  -4.1546017e-007  -1.9095506e-003  -2.9349759e-007   7.0686493e+001
 -8.7379614e+001   4.5665640e+000   8.6471282e-001   2.5875087e+002   0.0000000e+000   2.4975074e-004   4.1277831e+002   4.5670796e+002   4.0077992e+002   4.6000000e+002   4.6000000e+002   4.6000000e+002   3.3282199e+005   1.1715688e+002  -2.3507536e+002   4.3834916e-002  -6.8883545e+000   1.4217466e+004  -1.3854168e-003   0.0000000e+000   8.2841859e-005  -4.1624542e-006   3.0550011e-002  -8.7656163e-005  -7.8105963e+002  -2.1927577e-007  -3.4464215e-007  -1.8978115e-003  -2.7553568e-007   7.0815331e+001
 -8.6968521e+001   4.5553926e+000   8.6250299e-001   2.5791331e+002   0.0000000e+000   2.4940618e-004   4.1369649e+002   4.5787045e+002   4.0172585e+002   4.6000000e+002   4.6000000e+002   4.6000000e+002   3.3553942e+005   1.1775383e+002  -2.3023799e+002   4.3595027e-002  -6.9041167e+000   1.4255108e+004   1.3551910e-003   0.0000000e+000   8.1627800e-005  -1.0574052e-005   3.0484430e-002   1.1432076e-004  -7.7881060e+002  -3.7735051e-007  -9.6615878e-007  -1.8937929e-003  -6.7757228e-007   7.1012697e+001
 -8.6558293e+001   4.5579119e+000   8.5822550e-001   2.5610617e+002   0.0000000e+000   2.4875921e-004   4.1471165e+002   4.5915094e+002   4.0267861e+002   4.6000000e+002   4.6000000e+002   4.6000000e+002   3.3837838e+005   1.1826655e+002  -2.2467651e+002   4.3355154e-002  -6.9194906e+000   1.4296618e+004  -8.2265110e-003   0.0000000e+000   9.1363093e-005  -1.1792663e-005   3.0339974e-002  -9.5087682e-004  -7.7679096e+002   4.1220683e-007  -1.0678031e-006  -1.8855766e-003  -7.5197030e-007   7.1121553e+001
 -8.6148902e+001   4.5663063e+000   8.5540335e-001   2.5509223e+002   0.0000000e+000   2.4828105e-004   4.1573614e+002   4.6039203e+002   4.0363903e+002   4.6000000e+002   4.6000000e+002   4.6000000e+002   3.4119240e+005   1.1884176e+002  -2.1910806e+002   4.3115296e-002  -6.9344509e+000   1.4335761e+004  -6.4663200e-003   0.0000000e+000   8.8813408e-005  -1.2736091e-005   3.0244694e-002  -6.1111881e-004  -7.7461318e+002   6.1632420e-008  -1.2579186e-006  -1.8795636e-003  -8.2784469e-007   7.1270318e+001
 -8.5740320e+001   4.5788420e+000   8.5375849e-001   2.5469291e+002   0.0000000e+000   2.4795571e-004   4.1677775e+002   4.6163514e+002   4.0460630e+002   4.6000000e+002   4.6000000e+002   4.6000000e+002   3.4407506e+005   1.1947996e+002  -2.1350859e+002   4.2875453e-002  -6.9489976e+000   1.4376459e+004  -3.3005110e-003   0.0000000e+000   8.9477524e-005  -1.4541563e-005   3.0188922e-002  -3.6094374e-004  -7.7249277e+002  -9.6335096e-008  -1.4824084e-006  -1.8760268e-003  -9.4774584e-007   7.1457576e+001
 -8.5332521e+001   4.6032662e+000   8.5328916e-001   2.5482392e+002   0.0000000e+000   2.4779336e-004   4.1787157e+002   4.6286242e+002   4.0558162e+002   4.6000000e+002   4.6000000e+002   4.6000000e+002   3.4699703e+005   1.2018581e+002  -2.0768208e+002   4.2635625e-002  -6.9631206e+000   1.4417449e+004   2.2212361e-002   0.0000000e+000   9.3865630e-005  -8.7787401e-006   3.0169053e-002   2.3271090e-003  -7.7036716e+002  -1.6667064e-006  -5.5878521e-007  -1.8751783e-003  -5.1433124e-007   7.1676738e+001
 -8.4925479e+001   4.6202053e+000   8.5120113e-001   2.5420823e+002   0.0000000e+000   2.4740067e-004   4.1883035e+002   4.6409671e+002   4.0656233e+002   4.6000000e+002   4.6000000e+002   4.6000000e+002   3.4996008e+005   1.2082218e+002  -2.0259895e+002   4.2395811e-002  -6.9768241e+000   1.4458776e+004   1.0432369e-002   0.0000000e+000   8.8978885e-005  -5.5107748e-006   3.0108772e-002   1.0465742e-003  -7.6822719e+002  -9.1886442e-007  -1.9682364e-007  -1.8710975e-003  -2.8066833e-007   7.1884491e+001
 -8.4519166e+001   4.6222239e+000   8.4466422e-001   2.5096913e+002   0.0000000e+000   2.4649790e-004   4.1971000e+002   4.6183659e+002   4.0755228e+002   4.6000000e+002   4.6000000e+002   4.6000000e+002   3.5300022e+005   1.2130589e+002  -1.9808395e+002   4.2156012e-002  -6.9901554e+000   1.4501887e+004   3.9957733e-003   0.0000000e+000   8.8823521e-005  -2.6936146e-006   2.9916168e-002   3.7904687e-004  -7.6614835e+002  -5.1738636e-007  -2.0081041e-007  -1.8589643e-003  -8.6599287e-008   7.2014803e+001
 -8.4113556e+001   4.6189625e+000   8.4036086e-001   2.4916064e+002   0.0000000e+000   2.4585090e-004   4.2075110e+002   4.6313491e+002   4.0855006e+002   4.6000000e+002   4.6000000e+002   4.6000000e+002   3.5602046e+005   1.2184304e+002  -1.9243546e+002   4.1916228e-002  -7.0031620e+000   1.4542771e+004  -1.3992271e-003   0.0000000e+000   8.9742089e-005  -2.3705212e-006   2.9769542e-002  -8.4569957e-005  -7.6393281e+002  -2.5364140e-008  -2.1327985e-007  -1.8500650e-003  -7.5346260e-008   7.2128162e+001
 -8.3708624e+001   4.6245690e+000   8.3742644e-001   2.4805647e+002   0.0000000e+000   2.4536647e-004   4.2181079e+002   4.6381709e+002   4.0955511e+002   4.6000000e+002   4.6000000e+002   4.6000000e+002   3.5911969e+005   1.2246426e+002  -1.8675318e+002   4.1676458e-002  -7.0157597e+000   1.4585457e+004   2.3827888e-003   0.0000000e+000   9.2374082e-005  -4.1824045e-006   2.9672468e-002   2.0905479e-004  -7.6179805e+002  -2.2422731e-007  -1.9375411e-007  -1.8442724e-003  -1.9817387e-007   7.2293498e+001
 -8.3304344e+001   4.6369742e+000   8.3560108e-001   2.4755474e+002   0.0000000e+000   2.4501588e-004   4.2288883e+002   4.6507379e+002   4.1056562e+002   4.6000000e+002   4.6000000e+002   4.6000000e+002   3.6226274e+005   1.2314343e+002  -1.8101739e+002   4.1436703e-002  -7.0279479e+000   1.4628469e+004   9.7772667e-003   0.0000000e+000   9.5349919e-005  -3.4903264e-006   2.9611985e-002   9.6770750e-004  -7.5965370e+002  -6.6992291e-007  -9.5560518e-008  -1.8407570e-003  -1.4252596e-007   7.2493487e+001
 -8.2900689e+001   4.6515118e+000   8.3508776e-001   2.4774430e+002   0.0000000e+000   2.4482770e-004   4.2398629e+002   4.6633650e+002   4.1158151e+002   4.6000000e+002   4.6000000e+002   4.6000000e+002   3.6545402e+005   1.2389290e+002  -1.7520928e+002   4.1196963e-002  -7.0397218e+000   1.4671954e+004   4.4412061e-003   0.0000000e+000   9.7889416e-005  -3.1488664e-006   2.9595278e-002   4.3587387e-004  -7.5750454e+002  -3.7341280e-007   9.7498763e-008  -1.8398958e-003  -1.1468882e-007   7.2735114e+001
 -8.2497635e+001   4.6654019e+000   8.3526449e-001   2.4819273e+002   0.0000000e+000   2.4474957e-004   4.2513236e+002   4.6759897e+002   4.1260606e+002   4.6000000e+002   4.6000000e+002   4.6000000e+002   3.6869605e+005   1.2469457e+002  -1.6917389e+002   4.0957237e-002  -7.0510746e+000   1.4715979e+004   2.5084078e-003   0.0000000e+000   1.0036833e-004  -3.6004652e-006   2.9600313e-002   2.4813868e-004  -7.5535597e+002  -2.6198598e-007   1.1814093e-007  -1.8404239e-003  -1.4428336e-007   7.2998356e+001
 -8.2095158e+001   4.6737164e+000   8.3015730e-001   2.4585685e+002   0.0000000e+000   2.4396855e-004   4.2598209e+002   4.6886275e+002   4.1363866e+002   4.6000000e+002   4.6000000e+002   4.6000000e+002   3.7198587e+005   1.2527447e+002  -1.6492220e+002   4.0717525e-002  -7.0620059e+000   1.4760390e+004   3.8842200e-003   0.0000000e+000   9.9299595e-005  -2.8395718e-006   2.9459235e-002   3.7849176e-004  -7.5320263e+002  -4.4632864e-007   4.3492834e-007  -1.8314798e-003  -1.0637795e-007   7.3196647e+001
 -8.1693230e+001   4.6572632e+000   8.2970703e-001   2.4597981e+002   0.0000000e+000   2.4383291e-004   4.2705344e+002   4.7008544e+002   4.1467958e+002   4.6000000e+002   4.6000000e+002   4.6000000e+002   3.7530653e+005   1.2605999e+002  -1.5935318e+002   4.0477828e-002  -7.0726536e+000   1.4804487e+004  -2.2493539e-002   0.0000000e+000   9.8865793e-005  -3.3291591e-006   2.9450937e-002  -2.1448264e-003  -7.5097749e+002   1.0996559e-006  -3.8099546e-008  -1.8309111e-003  -1.6759135e-007   7.3468998e+001
 -8.1291828e+001   4.6583326e+000   8.2630935e-001   2.4468615e+002   0.0000000e+000   2.4327630e-004   4.2815330e+002   4.7168297e+002   4.1572968e+002   4.6000000e+002   4.6000000e+002   4.6000000e+002   3.7870538e+005   1.2670967e+002  -1.5351092e+002   4.0238146e-002  -7.0829009e+000   1.4850103e+004  -1.0867806e-002   0.0000000e+000   9.8304742e-005  -3.7964214e-006   2.9341754e-002  -1.0450048e-003  -7.4884595e+002   3.4436974e-007  -1.4181539e-007  -1.8240195e-003  -2.1222869e-007   7.3636961e+001
 -8.0890926e+001   4.6694502e+000   8.2432706e-001   2.4403889e+002   0.0000000e+000   2.4291370e-004   4.2927033e+002   4.7066074e+002   4.1678830e+002   4.6000000e+002   4.6000000e+002   4.6000000e+002   3.8215166e+005   1.2744495e+002  -1.4762187e+002   3.9998478e-002  -7.0927370e+000   1.4895986e+004  -5.4810187e-003   0.0000000e+000   9.5960376e-005  -3.6780495e-006   2.9281080e-002  -5.1997808e-004  -7.4669420e+002  -3.8229630e-009  -2.5057159e-007  -1.8200383e-003  -2.1622775e-007   7.3857257e+001
 -8.0490500e+001   4.6847196e+000   8.2342772e-001   2.4402066e+002   0.0000000e+000   2.4267677e-004   4.3040690e+002   4.7192617e+002   4.1785544e+002   4.6000000e+002   4.6000000e+002   4.6000000e+002   3.8564549e+005   1.2823663e+002  -1.4164150e+002   3.9758824e-002  -7.1021619e+000   1.4942106e+004   1.6774647e-002   0.0000000e+000   9.7205485e-005  -2.2479299e-006   2.9254661e-002   1.5974888e-003  -7.4452102e+002  -1.2161738e-006  -7.1620770e-008  -1.8184760e-003  -9.4766159e-008   7.4109409e+001
 -8.0090524e+001   4.6985186e+000   8.2356595e-001   2.4454691e+002   0.0000000e+000   2.4256993e-004   4.3156777e+002   4.7319949e+002   4.1893206e+002   4.6000000e+002   4.6000000e+002   4.6000000e+002   3.8919473e+005   1.2909006e+002  -1.3553300e+002   3.9519185e-002  -7.1111649e+000   1.4988734e+004   5.8620917e-003   0.0000000e+000   9.9086744e-005  -2.2184437e-006   2.9262348e-002   5.5233347e-004  -7.4234104e+002  -5.4892914e-007  -1.8569968e-008  -1.8190684e-003  -8.1028625e-008   7.4394907e+001
 -7.9690976e+001   4.7089267e+000   8.2428266e-001   2.4527967e+002   0.0000000e+000   2.4255827e-004   4.3278026e+002   4.7448499e+002   4.2002175e+002   4.6000000e+002   4.6000000e+002   4.6000000e+002   3.9284204e+005   1.2999801e+002  -1.2915386e+002   3.9279560e-002  -7.1197347e+000   1.5037464e+004  -1.3359983e-005   0.0000000e+000   1.0190162e-004  -2.0993958e-006   2.9288970e-002  -2.9215730e-005  -7.4023693e+002  -2.6371761e-007  -2.7456339e-007  -1.8208938e-003  -7.5406672e-008   7.4701341e+001
 -7.9291829e+001   4.7210313e+000   8.1881990e-001   2.4267641e+002   0.0000000e+000   2.4173868e-004   4.3368411e+002   4.7557806e+002   4.2111216e+002   4.6000000e+002   4.6000000e+002   4.6000000e+002   3.9646852e+005   1.3062899e+002  -1.2470453e+002   3.9039949e-002  -7.1278672e+000   1.5083704e+004  -1.8174386e-002   0.0000000e+000   1.0210806e-004  -4.1848886e-006   2.9136847e-002  -1.6363120e-003  -7.3799076e+002   8.2245517e-007   9.5166289e-008  -1.8113668e-003  -2.2608958e-007   7.4913085e+001
 -7.8893061e+001   4.6993105e+000   8.1959604e-001   2.4349610e+002   0.0000000e+000   2.4174370e-004   4.3482190e+002   4.7678281e+002   4.2221455e+002   4.6000000e+002   4.6000000e+002   4.6000000e+002   4.0016257e+005   1.3154937e+002  -1.1879032e+002   3.8800353e-002  -7.1357244e+000   1.5130810e+004   1.0197242e-002   0.0000000e+000   1.0791966e-004  -8.8977697e-006   2.9170338e-002   9.0438664e-004  -7.3571660e+002  -6.5213713e-007  -8.4056869e-008  -1.8138064e-003  -5.2832811e-007   7.5247218e+001
 -7.8494646e+001   4.6936009e+000   8.1591936e-001   2.4196964e+002   0.0000000e+000   2.4117262e-004   4.3593742e+002   4.7841016e+002   4.2332737e+002   4.6000000e+002   4.6000000e+002   4.6000000e+002   4.0394990e+005   1.3226185e+002  -1.1301660e+002   3.8560771e-002  -7.1431670e+000   1.5179701e+004   9.2566946e-003   0.0000000e+000   1.1046555e-004  -9.8905294e-006   2.9057261e-002   8.2553097e-004  -7.3355101e+002  -8.5061199e-007  -7.2142341e-007  -1.8069966e-003  -6.0756033e-007   7.5446697e+001
 -7.8096561e+001   4.7023123e+000   8.1462157e-001   2.4168029e+002   0.0000000e+000   2.4089455e-004   4.3712232e+002   4.7694079e+002   4.2444960e+002   4.6000000e+002   4.6000000e+002   4.6000000e+002   4.0779601e+005   1.3310885e+002  -1.0680442e+002   3.8321203e-002  -7.1502050e+000   1.5229026e+004  -1.8918981e-002   0.0000000e+000   1.1097417e-004  -1.3192582e-005   2.9021036e-002  -1.7088770e-003  -7.3137265e+002   7.7959630e-007  -7.7688539e-007  -1.8048566e-003  -8.4381767e-007   7.5713567e+001
 -7.7698782e+001   4.7136491e+000   8.1433696e-001   2.4195113e+002   0.0000000e+000   2.4073997e-004   4.3832802e+002   4.7712860e+002   4.2558169e+002   4.6000000e+002   4.6000000e+002   4.6000000e+002   4.1169936e+005   1.3401590e+002  -1.0049687e+002   3.8081650e-002  -7.1568171e+000   1.5278685e+004  -9.4786229e-003   0.0000000e+000   1.1468571e-004  -1.0931198e-005   2.9018343e-002  -8.4966945e-004  -7.2917253e+002   2.6431642e-007  -7.6540991e-007  -1.8048762e-003  -6.7728310e-007   7.6013828e+001
 -7.7301285e+001   4.7233252e+000   8.1511974e-001   2.4274370e+002   0.0000000e+000   2.4072802e-004   4.3957124e+002   4.7846545e+002   4.2672391e+002   4.6000000e+002   4.6000000e+002   4.6000000e+002   4.1566451e+005   1.3499585e+002  -9.3982461e+001   3.7842111e-002  -7.1629949e+000   1.5328806e+004   2.0010106e-002   0.0000000e+000   1.1483150e-004  -1.1601480e-005   2.9051600e-002   1.7959633e-003  -7.2696094e+002  -1.3999280e-006  -6.7305399e-007  -1.8067788e-003  -7.2984081e-007   7.6350353e+001
 -7.6904045e+001   4.7417161e+000   8.1434982e-001   2.4278950e+002   0.0000000e+000   2.4049817e-004   4.4071983e+002   4.7924173e+002   4.2787685e+002   4.6000000e+002   4.6000000e+002   4.6000000e+002   4.1970446e+005   1.3590750e+002  -8.8001716e+001   3.7602586e-002  -7.1687258e+000   1.5379823e+004  -1.4521134e-002   0.0000000e+000   1.1631670e-004  -1.1293957e-005   2.9040099e-002  -1.2915247e-003  -7.2477309e+002   5.0274695e-007  -6.9575213e-007  -1.8061259e-003  -7.0660609e-007   7.6666322e+001
 -7.6507039e+001   4.7321879e+000   8.0787885e-001   2.3938569e+002   0.0000000e+000   2.3963368e-004   4.4173351e+002   4.8053789e+002   4.2904598e+002   4.6000000e+002   4.6000000e+002   4.6000000e+002   4.2383910e+005   1.3659580e+002  -8.3163685e+001   3.7363076e-002  -7.1740609e+000   1.5432407e+004   1.4725859e-002   0.0000000e+000   1.1393414e-004  -8.1515088e-006   2.8858246e-002   1.2758016e-003  -7.2260031e+002  -1.2626186e-006  -4.7600059e-007  -1.7943960e-003  -4.9558411e-007   7.6882244e+001
 -7.6110243e+001   4.7175921e+000   8.0424717e-001   2.3790688e+002   0.0000000e+000   2.3907384e-004   4.4294152e+002   4.8180964e+002   4.3021534e+002   4.6000000e+002   4.6000000e+002   4.6000000e+002   4.2795531e+005   1.3735613e+002  -7.6873354e+001   3.7123580e-002  -7.1790855e+000   1.5482402e+004  -2.3559373e-003   0.0000000e+000   1.0779087e-004  -8.7715061e-006   2.8739926e-002  -1.3905527e-004  -7.2028418e+002  -2.3363107e-007  -5.2182881e-007  -1.7866107e-003  -5.5193359e-007   7.7077375e+001
 -7.5713633e+001   4.7152798e+000   8.0207682e-001   2.3717546e+002   0.0000000e+000   2.3868678e-004   4.4417082e+002   4.8267426e+002   4.3139799e+002   4.6000000e+002   4.6000000e+002   4.6000000e+002   4.3219208e+005   1.3822845e+002  -7.0473921e+001   3.6884099e-002  -7.1836789e+000   1.5534813e+004   2.2994355e-004   0.0000000e+000   1.0529725e-004  -8.3264662e-006   2.8677175e-002  -5.3773616e-006  -7.1806785e+002  -3.8303684e-007  -5.7650274e-007  -1.7824133e-003  -5.2386567e-007   7.7339266e+001
 -7.5317184e+001   4.7197135e+000   8.0045280e-001   2.3665003e+002   0.0000000e+000   2.3838826e-004   4.4540461e+002   4.8294723e+002   4.3259820e+002   4.6000000e+002   4.6000000e+002   4.6000000e+002   4.3655376e+005   1.3916004e+002  -6.4127985e+001   3.6644632e-002  -7.1878347e+000   1.5589714e+004   3.8534362e-004   0.0000000e+000   9.9441578e-005  -1.4479679e-005   2.8639244e-002  -3.5536954e-005  -7.1593396e+002  -4.8536674e-007  -7.2266895e-007  -1.7794241e-003  -9.4395063e-007   7.7640007e+001
 -7.4920872e+001   4.7388857e+000   8.0080718e-001   2.3726098e+002   0.0000000e+000   2.3830902e-004   4.4668136e+002   4.8426581e+002   4.3379812e+002   4.6000000e+002   4.6000000e+002   4.6000000e+002   4.4089330e+005   1.4019145e+002  -5.7422117e+001   3.6405180e-002  -7.1915571e+000   1.5641799e+004  -4.3966996e-003   0.0000000e+000   9.9555733e-005  -1.4543624e-005   2.8659993e-002  -3.2001926e-004  -7.1364123e+002  -4.5417546e-008  -7.5771388e-007  -1.7807825e-003  -9.6761181e-007   7.7989289e+001
 -7.4740937e+001   4.7476151e+000   8.0123285e-001   2.3766026e+002   0.0000000e+000   2.3832282e-004   4.4728622e+002   4.8489073e+002   4.3435277e+002   4.6000000e+002   4.6000000e+002   4.6000000e+002   4.4305005e+005   1.4070456e+002  -5.4253448e+001   3.6296444e-002  -7.1931690e+000   1.5671366e+004   2.3737361e-002   0.0000000e+000   1.0455318e-004  -1.3369682e-005   2.8681246e-002   1.6282810e-003  -7.1285958e+002  -1.7094997e-006  -6.2077702e-007  -1.7821386e-003  -8.2681226e-007   7.8170139e+001
 -7.4516017e+001   4.7678392e+000   8.0193221e-001   2.3810654e+002   0.0000000e+000   2.3836707e-004   4.4805054e+002   4.8565986e+002   4.3504213e+002   4.6000000e+002   4.6000000e+002   4.6000000e+002   4.4560318e+005   1.4135392e+002  -5.0254998e+001   3.6160510e-002  -7.1950304e+000   1.5702648e+004   2.5153181e-003   0.0000000e+000   9.8302926e-005  -1.2124052e-005   2.8713642e-002   4.9784696e-004  -7.1162080e+002  -6.0617991e-007  -5.7594153e-007  -1.7839018e-003  -7.6124313e-007   7.8398500e+001
 -7.4234868e+001   4.7748485e+000   8.0058239e-001   2.3757074e+002   0.0000000e+000   2.3813333e-004   4.4886665e+002   4.8569355e+002   4.3591265e+002   4.6000000e+002   4.6000000e+002   4.6000000e+002   4.4879244e+005   1.4203210e+002  -4.6132047e+001   3.5990575e-002  -7.1971199e+000   1.5740714e+004  -4.9697908e-004   0.0000000e+000   8.9424167e-005  -1.1678533e-005   2.8685501e-002   8.4894327e-005  -7.0997478e+002  -3.7162892e-007  -5.8457169e-007  -1.7816331e-003  -7.4674980e-007   7.8637445e+001
 -7.3883432e+001   4.7549028e+000   7.9832806e-001   2.3668245e+002   0.0000000e+000   2.3772087e-004   4.4979800e+002   4.8688866e+002   4.3700161e+002   4.6000000e+002   4.6000000e+002   4.6000000e+002   4.5275120e+005   1.4285794e+002  -4.1583982e+001   3.5778137e-002  -7.1994025e+000   1.5785829e+004  -4.4513969e-003   0.0000000e+000   8.3826447e-005  -1.1407733e-005   2.8637811e-002  -3.5152229e-004  -7.0778031e+002  -7.2677846e-008  -5.3238305e-007  -1.7783241e-003  -7.3764681e-007   7.8949592e+001
 -7.3487419e+001   4.7312949e+000   7.9493895e-001   2.3534601e+002   0.0000000e+000   2.3719160e-004   4.5107323e+002   4.8835367e+002   4.3824676e+002   4.6000000e+002   4.6000000e+002   4.6000000e+002   4.5736256e+005   1.4371968e+002  -3.4987875e+001   3.5538739e-002  -7.2016281e+000   1.5839906e+004  -5.3218001e-004   0.0000000e+000   9.2844337e-005  -1.1509380e-005   2.8528239e-002  -7.4209960e-005  -7.0544405e+002  -2.4853876e-007  -5.3282837e-007  -1.7721412e-003  -7.4235620e-007   7.9181198e+001
 -7.3091430e+001   4.7252870e+000   7.9302392e-001   2.3483075e+002   0.0000000e+000   2.3682245e-004   4.5237249e+002   4.8988848e+002   4.3950725e+002   4.6000000e+002   4.6000000e+002   4.6000000e+002   4.6211327e+005   1.4469560e+002  -2.8238680e+001   3.5299354e-002  -7.2034013e+000   1.5896634e+004   1.0155695e-004   0.0000000e+000   9.8831174e-005  -1.1715669e-005   2.8475259e-002  -1.3187609e-005  -7.0321459e+002  -2.8059575e-007  -5.3502160e-007  -1.7691827e-003  -7.5305442e-007   7.9479131e+001
 -7.2695443e+001   4.7303944e+000   7.9263620e-001   2.3499140e+002   0.0000000e+000   2.3666495e-004   4.5370261e+002   4.9013384e+002   4.4078541e+002   4.6000000e+002   4.6000000e+002   4.6000000e+002   4.6701071e+005   1.4579407e+002  -2.1281064e+001   3.5059984e-002  -7.2047083e+000   1.5956167e+004   3.2279491e-004   0.0000000e+000   1.0169045e-004  -1.1740749e-005   2.8477295e-002   8.5643082e-006  -7.0107224e+002  -2.8409839e-007  -5.1495804e-007  -1.7693748e-003  -7.5152925e-007   7.9845491e+001
 -7.2299432e+001   4.7462888e+000   7.9313546e-001   2.3565794e+002   0.0000000e+000   2.3660841e-004   4.5504285e+002   4.9145091e+002   4.4206141e+002   4.6000000e+002   4.6000000e+002   4.6000000e+002   4.7187192e+005   1.4694190e+002  -1.4236958e+001   3.4820629e-002  -7.2055490e+000   1.6012192e+004  -1.3689378e-003   0.0000000e+000   1.0049936e-004  -1.1189257e-005   2.8507098e-002  -7.9107692e-005  -6.9873879e+002  -2.1965896e-007  -4.8015269e-007  -1.7711590e-003  -7.2139881e-007   8.0238516e+001
 -7.1903375e+001   4.7570104e+000   7.9452435e-001   2.3663431e+002   0.0000000e+000   2.3670594e-004   4.5643507e+002   4.9277664e+002   4.4335695e+002   4.6000000e+002   4.6000000e+002   4.6000000e+002   4.7687211e+005   1.4818264e+002  -6.8847308e+000   3.4581289e-002  -7.2059035e+000   1.6070638e+004   2.8421540e-004   0.0000000e+000   1.0113431e-004  -1.1075683e-005   2.8567488e-002   4.2584086e-006  -6.9646630e+002  -2.8028814e-007  -4.3948472e-007  -1.7748933e-003  -7.1160302e-007   8.0674365e+001
 -7.1507244e+001   4.7578294e+000   7.8936847e-001   2.3412108e+002   0.0000000e+000   2.3593252e-004   4.5753464e+002   4.9410325e+002   4.4466674e+002   4.6000000e+002   4.6000000e+002   4.6000000e+002   4.8196571e+005   1.4908662e+002  -1.6519651e+000   3.4341965e-002  -7.2057691e+000   1.6129888e+004   7.9713935e-005   0.0000000e+000   9.3170479e-005  -1.2398644e-005   2.8432586e-002   2.0222982e-006  -6.9419567e+002  -3.2514932e-007  -6.4266443e-008  -1.7657485e-003  -7.9034346e-007   8.0985809e+001
 -7.1111017e+001   4.7232211e+000   7.9001524e-001   2.3477153e+002   0.0000000e+000   2.3595351e-004   4.5885357e+002   4.9573457e+002   4.4599802e+002   4.6000000e+002   4.6000000e+002   4.6000000e+002   4.8718982e+005   1.5031489e+002   5.1807460e+000   3.4102655e-002  -7.2053024e+000   1.6191101e+004   2.4085978e-003   0.0000000e+000   9.9692016e-005  -1.1255104e-005   2.8474702e-002   1.7875371e-004  -6.9193930e+002  -3.5938610e-007  -3.9968841e-007  -1.7688212e-003  -7.0075736e-007   8.1433835e+001
 -7.0714667e+001   4.7164018e+000   7.8731840e-001   2.3386152e+002   0.0000000e+000   2.3547642e-004   4.6021984e+002   4.9711188e+002   4.4733682e+002   4.6000000e+002   4.6000000e+002   4.6000000e+002   4.9249907e+005   1.5134746e+002   1.2250651e+001   3.3863360e-002  -7.2043751e+000   1.6252698e+004   3.9809635e-003   0.0000000e+000   1.0306375e-004  -1.1503948e-005   2.8398428e-002   3.2179818e-004  -6.8971971e+002  -5.3995277e-007  -3.8943908e-007  -1.7643247e-003  -7.0957066e-007   8.1735685e+001
 -7.0318169e+001   4.7241130e+000   7.8613110e-001   2.3353932e+002   0.0000000e+000   2.3522401e-004   4.6160559e+002   4.9637167e+002   4.4868797e+002   4.6000000e+002   4.6000000e+002   4.6000000e+002   4.9789077e+005   1.5250430e+002   1.9482649e+001   3.3624081e-002  -7.2029615e+000   1.6314528e+004   2.2989549e-003   0.0000000e+000   1.0319786e-004  -1.1920515e-005   2.8375641e-002   1.9041809e-004  -6.8746275e+002  -4.6978229e-007  -1.7088227e-007  -1.7628911e-003  -7.3508977e-007   8.2108991e+001
 -6.9921499e+001   4.7356331e+000   7.8602067e-001   2.3387610e+002   0.0000000e+000   2.3509647e-004   4.6301382e+002   4.9773067e+002   4.5005282e+002   4.6000000e+002   4.6000000e+002   4.6000000e+002   5.0337371e+005   1.5373562e+002   2.6878245e+001   3.3384817e-002  -7.2010578e+000   1.6376819e+004   3.1896136e-003   0.0000000e+000   1.0367101e-004  -1.1282564e-005   2.8389078e-002   2.5588353e-004  -6.8517861e+002  -4.9776343e-007  -8.1953373e-008  -1.7636957e-003  -6.8638963e-007   8.2521395e+001
 -6.9524630e+001   4.7456353e+000   7.8702147e-001   2.3477740e+002   0.0000000e+000   2.3511243e-004   4.6444980e+002   4.9908920e+002   4.5143005e+002   4.6000000e+002   4.6000000e+002   4.6000000e+002   5.0895642e+005   1.5505749e+002   3.4497967e+001   3.3145568e-002  -7.1986422e+000   1.6439783e+004   7.2357448e-004   0.0000000e+000   1.0463733e-004  -1.0940512e-005   2.8440719e-002   5.8806181e-005  -6.8288227e+002  -3.4709727e-007  -2.3774217e-008  -1.7669004e-003  -6.6220094e-007   8.2980091e+001
 -6.9127536e+001   4.7528996e+000   7.8866252e-001   2.3590333e+002   0.0000000e+000   2.3523385e-004   4.6593481e+002   5.0045124e+002   4.5282211e+002   4.6000000e+002   4.6000000e+002   4.6000000e+002   5.1464667e+005   1.5645381e+002   4.2446127e+001   3.2906336e-002  -7.1956991e+000   1.6503601e+004  -5.2997942e-004   0.0000000e+000   1.0544903e-004  -1.0812488e-005   2.8513590e-002  -4.1503685e-005  -6.8058380e+002  -2.6126334e-007   1.6772904e-008  -1.7713498e-003  -6.5560842e-007   8.3468130e+001
 -6.8730192e+001   4.7607618e+000   7.8264813e-001   2.3279473e+002   0.0000000e+000   2.3437645e-004   4.6712473e+002   5.0182932e+002   4.5422946e+002   4.6000000e+002   4.6000000e+002   4.6000000e+002   5.2045677e+005   1.5744548e+002   4.8077245e+001   3.2667119e-002  -7.1922186e+000   1.6568589e+004   3.4775171e-004   0.0000000e+000   1.0386091e-004  -1.3297865e-005   2.8350232e-002   1.4117168e-005  -6.7830427e+002  -2.2402407e-007   5.3747478e-007  -1.7609116e-003  -8.2077197e-007   8.3795381e+001
 -6.8332571e+001   4.7213717e+000   7.8447915e-001   2.3413660e+002   0.0000000e+000   2.3452575e-004   4.6855128e+002   5.0313892e+002   4.5565217e+002   4.6000000e+002   4.6000000e+002   4.6000000e+002   5.2633341e+005   1.5887866e+002   5.5649819e+001   3.2427917e-002  -7.1883844e+000   1.6632977e+004   6.4701837e-004   0.0000000e+000   1.1468706e-004  -1.5200368e-005   2.8432555e-002   7.1999094e-005  -6.7591343e+002  -1.2873541e-007   6.4968830e-007  -1.7667455e-003  -9.2429523e-007   8.4321664e+001
 -6.7934647e+001   4.7049231e+000   7.8205515e-001   2.3334755e+002   0.0000000e+000   2.3409085e-004   4.7000032e+002   5.0453491e+002   4.5709061e+002   4.6000000e+002   4.6000000e+002   4.6000000e+002   5.3237658e+005   1.6006077e+002   6.3147973e+001   3.2188732e-002  -7.1840413e+000   1.6699860e+004  -2.4334528e-003   0.0000000e+000   1.1918357e-004  -1.5001153e-005   2.8368078e-002  -1.8192195e-004  -6.7364217e+002  -1.6811434e-007   5.2951763e-007  -1.7629881e-003  -9.0549132e-007   8.4679116e+001
 -6.7536393e+001   4.7043255e+000   7.8124207e-001   2.3317878e+002   0.0000000e+000   2.3389444e-004   4.7147827e+002   5.0412411e+002   4.5854450e+002   4.6000000e+002   4.6000000e+002   4.6000000e+002   5.3853160e+005   1.6139307e+002   7.0921775e+001   3.1949563e-002  -7.1791693e+000   1.6767417e+004  -5.2036364e-003   0.0000000e+000   1.1889126e-004  -1.3353181e-005   2.8362844e-002  -3.7001564e-004  -6.7135285e+002  -6.9316776e-008   4.7273694e-007  -1.7625114e-003  -8.0357126e-007   8.5119221e+001
 -6.7137781e+001   4.7095378e+000   7.8039048e-001   2.3280461e+002   0.0000000e+000   2.3374287e-004   4.7296565e+002   5.0477825e+002   4.6000914e+002   4.6000000e+002   4.6000000e+002   4.6000000e+002   5.4480498e+005   1.6276948e+002   7.8685718e+001   3.1710410e-002  -7.1737808e+000   1.6835769e+004  -1.8810839e-002   0.0000000e+000   1.1461351e-004  -3.3182627e-006   2.8359793e-002  -1.4030453e-003  -6.6904676e+002   7.7695427e-007  -4.4118986e-007  -1.7625313e-003  -1.8541087e-007   8.5582804e+001
 -6.6738785e+001   4.7199924e+000   7.8162935e-001   2.3366273e+002   0.0000000e+000   2.3382881e-004   4.7452462e+002   5.0620517e+002   4.6149390e+002   4.6000000e+002   4.6000000e+002   4.6000000e+002   5.5120481e+005   1.6429424e+002   8.7052601e+001   3.1471274e-002  -7.1678304e+000   1.6905085e+004  -7.5254386e-003   0.0000000e+000   1.1392572e-004  -3.0623080e-006   2.8424943e-002  -5.9330082e-004  -6.6673690e+002   7.8946289e-008  -4.5147437e-007  -1.7664527e-003  -1.7072490e-007   8.6114004e+001
 -6.6339376e+001   4.7266192e+000   7.8064878e-001   2.3345724e+002   0.0000000e+000   2.3360105e-004   4.7596446e+002   5.0762885e+002   4.6299526e+002   4.6000000e+002   4.6000000e+002   4.6000000e+002   5.5773067e+005   1.6568746e+002   9.4542607e+001   3.1232154e-002  -7.1613080e+000   1.6975264e+004  -2.5003254e-003   0.0000000e+000   1.0695614e-004  -4.2012179e-006   2.8423140e-002  -1.9857220e-004  -6.6441754e+002  -2.2306173e-007  -5.3115748e-007  -1.7658360e-003  -2.4759131e-007   8.6598287e+001
 -6.5939526e+001   4.7163529e+000   7.7311994e-001   2.2931549e+002   0.0000000e+000   2.3263286e-004   4.7731531e+002   5.0908826e+002   4.6451281e+002   4.6000000e+002   4.6000000e+002   4.6000000e+002   5.6437255e+005   1.6674452e+002   1.0086158e+002   3.0993051e-002  -7.1542735e+000   1.7045912e+004   2.8472812e-004   0.0000000e+000   1.0100881e-004  -6.2769878e-006   2.8205258e-002   1.4328692e-005  -6.6206661e+002  -3.8516926e-007   2.1809487e-008  -1.7516841e-003  -4.1055428e-007   8.6906186e+001
 -6.5539208e+001   4.6840431e+000   7.6962632e-001   2.2789758e+002   0.0000000e+000   2.3210178e-004   4.7884734e+002   5.1060952e+002   4.6604801e+002   4.6000000e+002   4.6000000e+002   4.6000000e+002   5.7114425e+005   1.6797550e+002   1.0871318e+002   3.0753964e-002  -7.1468368e+000   1.7117366e+004  -8.4983216e-003   0.0000000e+000   1.0408215e-004  -6.0738670e-006   2.8101549e-002  -6.1443156e-004  -6.5969354e+002   4.4498984e-007   3.4703982e-008  -1.7454116e-003  -4.0392366e-007   8.7253204e+001
 -6.5138391e+001   4.6762911e+000   7.6770392e-001   2.2734861e+002   0.0000000e+000   2.3173460e-004   4.8041220e+002   5.1223058e+002   4.6760129e+002   4.6000000e+002   4.6000000e+002   4.6000000e+002   5.7808898e+005   1.6935597e+002   1.1688888e+002   3.0514895e-002  -7.1388341e+000   1.7190820e+004  -6.2265529e-003   0.0000000e+000   1.0720687e-004  -6.4160504e-006   2.8058971e-002  -4.3989918e-004  -6.5739014e+002   2.3647541e-007  -5.7268288e-009  -1.7428942e-003  -4.3223777e-007   8.7680680e+001
 -6.4737047e+001   4.6819900e+000   7.6739298e-001   2.2752089e+002   0.0000000e+000   2.3159196e-004   4.8200284e+002   5.1247075e+002   4.6917251e+002   4.6000000e+002   4.6000000e+002   4.6000000e+002   5.8517174e+005   1.7088645e+002   1.2534967e+002   3.0275843e-002  -7.1302438e+000   1.7265120e+004  -4.6547656e-003   0.0000000e+000   1.0805908e-004  -4.8700825e-006   2.8074039e-002  -3.2872179e-004  -6.5506870e+002   7.5985327e-008  -2.0442317e-007  -1.7439156e-003  -3.3638276e-007   8.8189312e+001
 -6.4335147e+001   4.6917277e+000   7.6813580e-001   2.2824963e+002   0.0000000e+000   2.3158522e-004   4.8362169e+002   5.1392649e+002   4.7076111e+002   4.6000000e+002   4.6000000e+002   4.6000000e+002   5.9239549e+005   1.7251716e+002   1.3406109e+002   3.0036808e-002  -7.1210543e+000   1.7340257e+004  -1.0797652e-002   0.0000000e+000   1.1073069e-004  -5.6325944e-006   2.8125647e-002  -7.6574301e-004  -6.5272702e+002   4.6956626e-007  -3.0741658e-007  -1.7472263e-003  -3.9492567e-007   8.8747920e+001
 -6.3932659e+001   4.6983047e+000   7.6984836e-001   2.2931927e+002   0.0000000e+000   2.3173938e-004   4.8529144e+002   5.1538340e+002   4.7236789e+002   4.6000000e+002   4.6000000e+002   4.6000000e+002   5.9977123e+005   1.7427099e+002   1.4317431e+002   2.9797791e-002  -7.1112381e+000   1.7416453e+004  -5.2062255e-003   0.0000000e+000   1.1278104e-004  -6.3064662e-006   2.8211585e-002  -3.7051677e-004  -6.5037671e+002   8.3486920e-008  -3.7494903e-007  -1.7526692e-003  -4.4201930e-007   8.9365299e+001
 -6.3529554e+001   4.6957323e+000   7.6528245e-001   2.2697330e+002   0.0000000e+000   2.3107694e-004   4.8673648e+002   5.1684252e+002   4.7399406e+002   4.6000000e+002   4.6000000e+002   4.6000000e+002   6.0730615e+005   1.7564309e+002   1.5027838e+002   2.9558792e-002  -7.1007848e+000   1.7493810e+004   1.8074493e-003   0.0000000e+000   1.0874304e-004  -1.3399088e-005   2.8097086e-002   1.0191419e-004  -6.4802514e+002  -7.1139301e-007   4.5174067e-007  -1.7451284e-003  -9.2450070e-007   8.9818981e+001
 -6.3125800e+001   4.6529681e+000   7.6527230e-001   2.2726020e+002   0.0000000e+000   2.3099394e-004   4.8829694e+002   5.1826654e+002   4.7563996e+002   4.6000000e+002   4.6000000e+002   4.6000000e+002   6.1496798e+005   1.7732197e+002   1.5852176e+002   2.9319811e-002  -7.0898377e+000   1.7571292e+004   1.3985234e-003   0.0000000e+000   1.0838101e-004  -9.3624153e-006   2.8131520e-002   1.0148839e-004  -6.4560392e+002  -3.4770347e-007   2.1666328e-007  -1.7471497e-003  -6.4230915e-007   9.0418255e+001
 -6.2721365e+001   4.6335422e+000   7.6242342e-001   2.2624979e+002   0.0000000e+000   2.3051259e-004   4.8995088e+002   5.2001145e+002   4.7730641e+002   4.6000000e+002   4.6000000e+002   4.6000000e+002   6.2284613e+005   1.7879189e+002   1.6711619e+002   2.9080849e-002  -7.0783324e+000   1.7651347e+004  -3.6964882e-003   0.0000000e+000   1.1447353e-004  -7.4160290e-006   2.8057572e-002  -2.4919515e-004  -6.4327173e+002   6.3782781e-008   2.6674141e-007  -1.7428915e-003  -5.1441416e-007   9.0855647e+001
 -6.2316218e+001   4.6334912e+000   7.6118444e-001   2.2587684e+002   0.0000000e+000   2.3026061e-004   4.9163658e+002   5.1987352e+002   4.7899316e+002   4.6000000e+002   4.6000000e+002   4.6000000e+002   6.3089472e+005   1.8044187e+002   1.7607863e+002   2.8841904e-002  -7.0661896e+000   1.7732535e+004  -7.9027498e-003   0.0000000e+000   1.1699276e-004  -2.1587633e-006   2.8044576e-002  -5.2872244e-004  -6.4093308e+002   2.7918219e-007  -2.1098204e-007  -1.7422855e-003  -1.7456324e-007   9.1389902e+001
 -6.1910327e+001   4.6409833e+000   7.6108573e-001   2.2616185e+002   0.0000000e+000   2.3014842e-004   4.9334980e+002   5.2138365e+002   4.8069963e+002   4.6000000e+002   4.6000000e+002   4.6000000e+002   6.3911097e+005   1.8220135e+002   1.8530657e+002   2.8602979e-002  -7.0533977e+000   1.7814660e+004  -1.8828126e-002   0.0000000e+000   1.2049655e-004  -3.3614236e-006   2.8071303e-002  -1.2671678e-003  -6.3857121e+002   9.0320026e-007  -3.7333164e-007  -1.7440948e-003  -2.7180137e-007   9.1978393e+001
 -6.1503657e+001   4.6483512e+000   7.6218809e-001   2.2703623e+002   0.0000000e+000   2.3019657e-004   4.9509569e+002   5.2288833e+002   4.8242652e+002   4.6000000e+002   4.6000000e+002   4.6000000e+002   6.4751058e+005   1.8409160e+002   1.9487943e+002   2.8364072e-002  -7.0399210e+000   1.7898039e+004  -9.2981857e-003   0.0000000e+000   1.2355701e-004  -4.3023020e-006   2.8141468e-002  -6.2628604e-004  -6.3620107e+002   3.0096955e-007  -4.8659309e-007  -1.7485526e-003  -3.4291355e-007   9.2631263e+001
 -6.1096174e+001   4.6534794e+000   7.6401549e-001   2.2814805e+002   0.0000000e+000   2.3036879e-004   4.9689352e+002   5.2439772e+002   4.8417547e+002   4.6000000e+002   4.6000000e+002   4.6000000e+002   6.5609860e+005   1.8609563e+002   2.0488245e+002   2.8125186e-002  -7.0257359e+000   1.7982685e+004  -3.1757758e-003   0.0000000e+000   1.2529106e-004  -5.0109966e-006   2.8237814e-002  -2.1941684e-004  -6.3382579e+002  -9.8850942e-008  -5.5442383e-007  -1.7544816e-003  -3.9017731e-007   9.3332410e+001
 -6.0687843e+001   4.6578644e+000   7.5702922e-001   2.2444167e+002   0.0000000e+000   2.2939642e-004   4.9841651e+002   5.2592553e+002   4.8594691e+002   4.6000000e+002   4.6000000e+002   4.6000000e+002   6.6489257e+005   1.8752062e+002   2.1212807e+002   2.7886320e-002  -7.0108287e+000   1.8068941e+004  -2.8153395e-004   0.0000000e+000   1.2857891e-004  -1.0897127e-005   2.8043634e-002  -4.3742188e-005  -6.3146480e+002  -7.3659373e-008   7.6290671e-008  -1.7422204e-003  -7.5473283e-007   9.3772802e+001
 -6.0278628e+001   4.5945699e+000   7.5788937e-001   2.2510159e+002   0.0000000e+000   2.2947807e-004   5.0015538e+002   5.2736518e+002   4.8778209e+002   4.6000000e+002   4.6000000e+002   4.6000000e+002   6.7391329e+005   1.8951562e+002   2.2159184e+002   2.7647472e-002  -6.9954077e+000   1.8157225e+004   5.2798060e-002   0.0000000e+000   1.3786731e-004  -1.5669165e-005   2.8111118e-002   3.3299372e-003  -6.2906659e+002  -3.4167371e-006  -1.9654712e-007  -1.7470381e-003  -1.0022830e-006   9.4481665e+001
 -5.9868494e+001   4.5690975e+000   7.5535204e-001   2.2426133e+002   0.0000000e+000   2.2902310e-004   5.0195253e+002   5.2893143e+002   4.8960372e+002   4.6000000e+002   4.6000000e+002   4.6000000e+002   6.8315120e+005   1.9125104e+002   2.3107831e+002   2.7408644e-002  -6.9793087e+000   1.8247124e+004   1.8439592e-002   0.0000000e+000   1.4018848e-004  -1.5021908e-005   2.8055372e-002   1.1416987e-003  -6.2674257e+002  -1.4123648e-006  -1.8563122e-007  -1.7436235e-003  -9.3140767e-007   9.5008944e+001
 -5.9457406e+001   4.5682581e+000   7.5450568e-001   2.2404645e+002   0.0000000e+000   2.2882842e-004   5.0377881e+002   5.2858834e+002   4.9144552e+002   4.6000000e+002   4.6000000e+002   4.6000000e+002   6.9257574e+005   1.9318904e+002   2.4097817e+002   2.7169837e-002  -6.9624789e+000   1.8337678e+004   5.7928235e-003   0.0000000e+000   1.3872666e-004  -1.6984607e-005   2.8062911e-002   3.6500577e-004  -6.2438026e+002  -6.5311673e-007   3.5320700e-008  -1.7439246e-003  -1.0630668e-006   9.5643776e+001
 -5.9045324e+001   4.5757974e+000   7.5473277e-001   2.2446763e+002   0.0000000e+000   2.2876490e-004   5.0563561e+002   5.3017990e+002   4.9331091e+002   4.6000000e+002   4.6000000e+002   4.6000000e+002   7.0221165e+005   1.9524303e+002   2.5119084e+002   2.6931051e-002  -6.9449063e+000   1.8429406e+004   5.2847343e-003   0.0000000e+000   1.3942071e-004  -1.6504099e-005   2.8107833e-002   3.2490968e-004  -6.2199178e+002  -5.2964279e-007   9.7799002e-008  -1.7466771e-003  -1.0198735e-006   9.6334743e+001
 -5.8632213e+001   4.5830111e+000   7.5632159e-001   2.2543277e+002   0.0000000e+000   2.2891382e-004   5.0754862e+002   5.3177702e+002   4.9520189e+002   4.6000000e+002   4.6000000e+002   4.6000000e+002   7.1208281e+005   1.9748235e+002   2.6196582e+002   2.6692285e-002  -6.9265456e+000   1.8522784e+004   3.4673212e-003   0.0000000e+000   1.4142683e-004  -1.6719000e-005   2.8202269e-002   2.1768591e-004  -6.1960066e+002  -4.4226940e-007   1.2292040e-007  -1.7526293e-003  -1.0278626e-006   9.7115291e+001
 -5.8218031e+001   4.5847339e+000   7.5534189e-001   2.2514358e+002   0.0000000e+000   2.2870161e-004   5.0936557e+002   5.3337298e+002   4.9711946e+002   4.6000000e+002   4.6000000e+002   4.6000000e+002   7.2218801e+005   1.9954172e+002   2.7181387e+002   2.6453541e-002  -6.9073704e+000   1.8617619e+004   6.6094677e-003   0.0000000e+000   1.3621702e-004  -1.5410766e-005   2.8212740e-002   4.1015744e-004  -6.1720102e+002  -6.8395288e-007   2.7781473e-007  -1.7529983e-003  -9.3082598e-007   9.7821354e+001
 -5.7802740e+001   4.5669103e+000   7.4667960e-001   2.2025047e+002   0.0000000e+000   2.2762247e-004   5.1109356e+002   5.3497364e+002   4.9906332e+002   4.6000000e+002   4.6000000e+002   4.6000000e+002   7.3252365e+005   2.0111412e+002   2.7997043e+002   2.6214818e-002  -6.8874619e+000   1.8713652e+004   8.0120135e-003   0.0000000e+000   1.2845114e-004  -9.5537288e-006   2.7957518e-002   4.7932149e-004  -6.1477955e+002  -1.0543075e-006   5.9629755e-007  -1.7365257e-003  -5.3468598e-007   9.8275183e+001
 -5.7386300e+001   4.5128214e+000   7.4288928e-001   2.1873715e+002   0.0000000e+000   2.2704529e-004   5.1300937e+002   5.3666285e+002   5.0103310e+002   4.6000000e+002   4.6000000e+002   4.6000000e+002   7.4308983e+005   2.0294318e+002   2.8994127e+002   2.5976123e-002  -6.8669773e+000   1.8810732e+004  -1.0973649e-002   0.0000000e+000   1.3278709e-004  -9.9023835e-006   2.7852611e-002  -6.6996554e-004  -6.1231489e+002   5.6065524e-007   4.7477376e-007  -1.7302385e-003  -5.5903734e-007   9.8809960e+001
 -5.6968657e+001   4.4949744e+000   7.4071368e-001   2.1808051e+002   0.0000000e+000   2.2664074e-004   5.1496525e+002   5.3830336e+002   5.0302847e+002   4.6000000e+002   4.6000000e+002   4.6000000e+002   7.5398504e+005   2.0498653e+002   3.0043478e+002   2.5737447e-002  -6.8456846e+000   1.8911161e+004  -6.5716862e-003   0.0000000e+000   1.3868422e-004  -1.1580012e-005   2.7815141e-002  -3.9565583e-004  -6.0994884e+002   3.1821409e-007   3.5642751e-007  -1.7281526e-003  -6.5941353e-007   9.9454263e+001
 -5.6549777e+001   4.4958538e+000   7.4020296e-001   2.1797339e+002   0.0000000e+000   2.2650506e-004   5.1695279e+002   5.3884035e+002   5.0505170e+002   4.6000000e+002   4.6000000e+002   4.6000000e+002   7.6513246e+005   2.0726279e+002   3.1143253e+002   2.5498792e-002  -6.8235434e+000   1.9012807e+004  -2.2473424e-003   0.0000000e+000   1.4291955e-004  -1.4902895e-005   2.7839825e-002  -1.3376135e-004  -6.0755219e+002   6.8394965e-008   6.8293897e-007  -1.7300708e-003  -8.6434211e-007   1.0021852e+002
 -5.6129618e+001   4.5005585e+000   7.4065657e-001   2.1846356e+002   0.0000000e+000   2.2648388e-004   5.1897336e+002   5.4052462e+002   5.0710416e+002   4.6000000e+002   4.6000000e+002   4.6000000e+002   7.7655299e+005   2.0966130e+002   3.2277402e+002   2.5260161e-002  -6.8005382e+000   1.9116008e+004   6.6986322e-003   0.0000000e+000   1.4830551e-004  -1.4560177e-005   2.7898472e-002   3.8733855e-004  -6.0513485e+002  -4.0315833e-007   7.3043055e-007  -1.7339113e-003  -8.1468130e-007   1.0103798e+002
 -5.5708134e+001   4.5053112e+000   7.4236345e-001   2.1947266e+002   0.0000000e+000   2.2665415e-004   5.2105271e+002   5.4222585e+002   5.0918706e+002   4.6000000e+002   4.6000000e+002   4.6000000e+002   7.8828380e+005   2.1225689e+002   3.3475380e+002   2.5021552e-002  -6.7766158e+000   1.9221482e+004  -6.9401143e-004   0.0000000e+000   1.6215462e-004  -1.7774077e-005   2.8003199e-002  -3.6567374e-005  -6.0272625e+002  -1.9114859e-007   6.2917814e-007  -1.7410099e-003  -1.1254104e-006   1.0194515e+002
 -5.5285280e+001   4.4992299e+000   7.3854377e-001   2.1728514e+002   0.0000000e+000   2.2615658e-004   5.2298767e+002   5.4393575e+002   5.1130129e+002   4.6000000e+002   4.6000000e+002   4.6000000e+002   8.0033314e+005   2.1448164e+002   3.4496744e+002   2.4782975e-002  -6.7517467e+000   1.9329220e+004  -1.2518621e-002   0.0000000e+000   1.4933393e-004  -2.0196917e-005   2.7924398e-002  -7.2050233e-004  -6.0032480e+002  -1.5662371e-007   1.2753679e-006  -1.7353662e-003  -1.2928505e-006   1.0268114e+002
 -5.4860997e+001   4.4452750e+000   7.3686843e-001   2.1670060e+002   0.0000000e+000   2.2583141e-004   5.2493938e+002   5.4572383e+002   5.1344432e+002   4.6000000e+002   4.6000000e+002   4.6000000e+002   8.1262688e+005   2.1686479e+002   3.5553484e+002   2.4544420e-002  -6.7260490e+000   1.9437215e+004   1.1606110e-002   0.0000000e+000   1.4372730e-004  -1.6220339e-005   2.7918043e-002   6.1586556e-004  -5.9784156e+002  -1.3555396e-006   7.6583533e-007  -1.7344827e-003  -1.0103165e-006   1.0349937e+002
 -5.4435240e+001   4.4052924e+000   7.3345652e-001   2.1540531e+002   0.0000000e+000   2.2528751e-004   5.2703927e+002   5.4759338e+002   5.1561859e+002   4.6000000e+002   4.6000000e+002   4.6000000e+002   8.2528884e+005   2.1906953e+002   3.6671774e+002   2.4305886e-002  -6.6995674e+000   1.9548231e+004   3.5448731e-003   0.0000000e+000   1.4811570e-004  -1.4837028e-005   2.7834725e-002   1.8037018e-004  -5.9541497e+002  -1.9428652e-007   7.7182748e-007  -1.7294938e-003  -8.9661046e-007   1.0415434e+002
 -5.4007966e+001   4.3934525e+000   7.3172371e-001   2.1472445e+002   0.0000000e+000   2.2498678e-004   5.2919230e+002   5.4819648e+002   5.1782800e+002   4.6000000e+002   4.6000000e+002   4.6000000e+002   8.3846119e+005   2.2157168e+002   3.7865557e+002   2.4067378e-002  -6.6721213e+000   1.9665353e+004   2.4462629e-003   0.0000000e+000   1.5194444e-004  -1.3891080e-005   2.7824153e-002   1.1867576e-004  -5.9312017e+002  -2.5039708e-007   6.9482626e-007  -1.7289572e-003  -8.3041756e-007   1.0495629e+002
 -5.3666147e+001   4.4026396e+000   7.3129908e-001   2.1472203e+002   0.0000000e+000   2.2484146e-004   5.3093354e+002   5.4966470e+002   5.1961045e+002   4.6000000e+002   4.6000000e+002   4.6000000e+002   8.4921441e+005   2.2370188e+002   3.8850800e+002   2.3877225e-002  -6.6496797e+000   1.9760195e+004   1.2599856e-002   0.0000000e+000   1.5205959e-004  -1.1273699e-005   2.7852167e-002   6.8239688e-004  -5.9128356e+002  -1.0321189e-006   8.7332493e-007  -1.7305818e-003  -6.2944877e-007   1.0566041e+002
 -5.3238873e+001   4.4110927e+000   7.3163049e-001   2.1507384e+002   0.0000000e+000   2.2484311e-004   5.3311563e+002   5.5144266e+002   5.2186389e+002   4.6000000e+002   4.6000000e+002   4.6000000e+002   8.6268733e+005   2.2647390e+002   4.0101629e+002   2.3640356e-002  -6.6206193e+000   1.9874557e+004  -1.7617989e-003   0.0000000e+000   1.4831057e-004  -9.9186578e-006   2.7915861e-002  -4.7141353e-005  -5.8880281e+002  -1.7778927e-007   8.3442234e-007  -1.7343669e-003  -5.3873794e-007   1.0659378e+002
 -5.2897054e+001   4.4180303e+000   7.3293778e-001   2.1574915e+002   0.0000000e+000   2.2497241e-004   5.3491749e+002   5.5289437e+002   5.2368009e+002   4.6000000e+002   4.6000000e+002   4.6000000e+002   8.7389092e+005   2.2890150e+002   4.1171208e+002   2.3451527e-002  -6.5968471e+000   1.9971853e+004   1.4767833e-004   0.0000000e+000   1.5085611e-004  -9.8760242e-006   2.8008317e-002  -3.7478059e-005  -5.8696132e+002  -3.2284437e-007   8.2870696e-007  -1.7401162e-003  -5.2975647e-007   1.0743361e+002
 -5.2469780e+001   4.4110873e+000   7.3123633e-001   2.1468065e+002   0.0000000e+000   2.2478578e-004   5.3706082e+002   5.5447844e+002   5.2598042e+002   4.6000000e+002   4.6000000e+002   4.6000000e+002   8.8792100e+005   2.3164528e+002   4.2374765e+002   2.3216362e-002  -6.5660726e+000   2.0089012e+004   4.9657593e-003   0.0000000e+000   1.3838683e-004  -1.2606936e-005   2.8006125e-002   2.9921240e-004  -5.8447748e+002  -7.9249602e-007   8.0132596e-007  -1.7393449e-003  -7.3454705e-007   1.0834837e+002
 -5.2127961e+001   4.3664168e+000   7.2705295e-001   2.1278429e+002   0.0000000e+000   2.2410385e-004   5.3868700e+002   5.5602421e+002   5.2783699e+002   4.6000000e+002   4.6000000e+002   4.6000000e+002   8.9967309e+005   2.3358193e+002   4.3215952e+002   2.3028925e-002  -6.5409434e+000   2.0190565e+004  -3.1149757e-002   0.0000000e+000   1.2796706e-004  -5.9574096e-006   2.7907076e-002  -1.7044712e-003  -5.8267126e+002   8.7618075e-007   7.9722298e-007  -1.7325589e-003  -3.3032003e-007   1.0896452e+002
 -5.1700687e+001   4.3024358e+000   7.2299476e-001   2.1115087e+002   0.0000000e+000   2.2350060e-004   5.4091274e+002   5.5775129e+002   5.3018619e+002   4.6000000e+002   4.6000000e+002   4.6000000e+002   9.1420069e+005   2.3601733e+002   4.4401898e+002   2.2795514e-002  -6.5087802e+000   2.0308643e+004  -1.6739448e-002   0.0000000e+000   1.3891372e-004  -3.0253533e-006   2.7801408e-002  -8.0744730e-004  -5.8012607e+002   1.2414413e-006   8.2480882e-007  -1.7267039e-003  -1.7554236e-007   1.0966346e+002
 -5.1358868e+001   4.2826958e+000   7.2105602e-001   2.1053985e+002   0.0000000e+000   2.2313131e-004   5.4274849e+002   5.5921323e+002   5.3207888e+002   4.6000000e+002   4.6000000e+002   4.6000000e+002   9.2653793e+005   2.3821263e+002   4.5427081e+002   2.2609521e-002  -6.4825406e+000   2.0414770e+004  -2.9028484e-003   0.0000000e+000   1.5396793e-004  -3.3650692e-006   2.7775352e-002  -2.1493381e-004  -5.7841826e+002   3.4238688e-007   7.7554006e-007  -1.7255532e-003  -1.9011217e-007   1.1033778e+002
 -5.0931594e+001   4.2858546e+000   7.1989522e-001   2.1002315e+002   0.0000000e+000   2.2294604e-004   5.4503081e+002   5.6019121e+002   5.3447333e+002   4.6000000e+002   4.6000000e+002   4.6000000e+002   9.4173492e+005   2.4114290e+002   4.6730834e+002   2.2377943e-002  -6.4486821e+000   2.0537088e+004  -2.1236869e-003   0.0000000e+000   1.5184157e-004   2.2649801e-007   2.7789732e-002  -6.7289030e-005  -5.7593900e+002  -4.2441805e-008   5.1365694e-007  -1.7263830e-003   4.3537968e-008   1.1128034e+002
 -5.0589775e+001   4.2903657e+000   7.1931890e-001   2.0988900e+002   0.0000000e+000   2.2280376e-004   5.4690106e+002   5.6172711e+002   5.3640617e+002   4.6000000e+002   4.6000000e+002   4.6000000e+002   9.5457085e+005   2.4360476e+002   4.7817905e+002   2.2193428e-002  -6.4210636e+000   2.0645365e+004   1.1025350e-002   0.0000000e+000   1.5234763e-004   4.3769227e-006   2.7818170e-002   4.8144808e-004  -5.7420214e+002  -9.2758246e-007   4.0234048e-007  -1.7279178e-003   3.4576601e-007   1.1207878e+002
 -5.0162501e+001   4.3091488e+000   7.2000882e-001   2.1037245e+002   0.0000000e+000   2.2286565e-004   5.4923531e+002   5.6356618e+002   5.3885129e+002   4.6000000e+002   4.6000000e+002   4.6000000e+002   9.7040633e+005   2.4684059e+002   4.9203919e+002   2.1963748e-002  -6.3854248e+000   2.0770649e+004   2.6269847e-003   0.0000000e+000   1.5721549e-004   2.9390756e-006   2.7899844e-002   2.1402676e-004  -5.7171277e+002   6.2216113e-009   3.9446047e-007  -1.7333125e-003   2.7890661e-007   1.1315694e+002
 -4.9820682e+001   4.3189231e+000   7.2120349e-001   2.1096248e+002   0.0000000e+000   2.2298972e-004   5.5116898e+002   5.6510717e+002   5.4082432e+002   4.6000000e+002   4.6000000e+002   4.6000000e+002   9.8383685e+005   2.4964288e+002   5.0391890e+002   2.1780774e-002  -6.3563349e+000   2.0882687e+004   6.3480940e-003   0.0000000e+000   1.7005951e-004  -1.5171723e-008   2.7993435e-002   2.8141726e-004  -5.7000774e+002  -1.9481058e-007   4.0291703e-007  -1.7394027e-003   1.4380111e-007   1.1410567e+002
 -4.9393408e+001   4.3094060e+000   7.1292575e-001   2.0666851e+002   0.0000000e+000   2.2185258e-004   5.5333901e+002   5.6679474e+002   5.4331851e+002   4.6000000e+002   4.6000000e+002   4.6000000e+002   1.0003557e+006   2.5206916e+002   5.1472739e+002   2.1553043e-002  -6.3188133e+000   2.1011308e+004  -4.3203524e-003   0.0000000e+000   1.6251464e-004  -3.6296946e-006   2.7753539e-002  -1.7699289e-004  -5.6752012e+002   1.7796635e-008   1.0063732e-006  -1.7237371e-003  -1.1996169e-007   1.1477660e+002
 -4.9051589e+001   4.2200886e+000   7.1163803e-001   2.0604992e+002   0.0000000e+000   2.2170705e-004   5.5521100e+002   5.6830011e+002   5.4533254e+002   4.6000000e+002   4.6000000e+002   4.6000000e+002   1.0142590e+006   2.5463504e+002   5.2550354e+002   2.1371668e-002  -6.2884320e+000   2.1124051e+004   2.9582795e-002   0.0000000e+000   1.9032638e-004  -2.7987162e-005   2.7745047e-002   1.3825605e-003  -5.6570885e+002  -4.6856848e-007  -1.0345412e-007  -1.7245480e-003  -1.5873015e-006   1.1560695e+002
 -4.8624315e+001   4.1778363e+000   7.0786991e-001   2.0457950e+002   0.0000000e+000   2.2110639e-004   5.5760758e+002   5.7014627e+002   5.4787954e+002   4.6000000e+002   4.6000000e+002   4.6000000e+002   1.0315660e+006   2.5753139e+002   5.3869396e+002   2.1145958e-002  -6.2494241e+000   2.1257606e+004  -2.6637278e-002   0.0000000e+000   2.0058947e-004  -2.6126862e-005   2.7661203e-002  -1.2287106e-003  -5.6330500e+002   9.1517875e-007  -1.6582019e-007  -1.7198926e-003  -1.5649190e-006   1.1644224e+002
 -4.8282496e+001   4.1676005e+000   7.0623658e-001   2.0403304e+002   0.0000000e+000   2.2079693e-004   5.5958010e+002   5.7165107e+002   5.4993665e+002   4.6000000e+002   4.6000000e+002   4.6000000e+002   1.0462582e+006   2.6013648e+002   5.5011765e+002   2.0966217e-002  -6.2176590e+000   2.1377107e+004  -1.3641387e-003   0.0000000e+000   2.1444924e-004  -2.4269837e-005   2.7653098e-002  -1.6628424e-004  -5.6166965e+002  -2.8722196e-007  -6.0512579e-007  -1.7195631e-003  -1.4374258e-006   1.1724229e+002
 -4.7855222e+001   4.1498534e+000   7.0463252e-001   2.0317210e+002   0.0000000e+000   2.2058164e-004   5.6201531e+002   5.7314323e+002   5.5253429e+002   4.6000000e+002   4.6000000e+002   4.6000000e+002   1.0642556e+006   2.6349202e+002   5.6434012e+002   2.0742595e-002  -6.1767738e+000   2.1512906e+004   1.9930230e-002   0.0000000e+000   1.9887970e-004  -3.2073252e-005   2.7660678e-002   1.0113337e-003  -5.5920839e+002  -2.3468424e-006  -6.0554039e-007  -1.7194832e-003  -1.9727012e-006   1.1829559e+002
 -4.7513403e+001   4.1572031e+000   7.0458343e-001   2.0330500e+002   0.0000000e+000   2.2050733e-004   5.6403028e+002   5.7477840e+002   5.5463168e+002   4.6000000e+002   4.6000000e+002   4.6000000e+002   1.0796153e+006   2.6641740e+002   5.7661319e+002   2.0564542e-002  -6.1434853e+000   2.1636055e+004  -4.2164493e-003   0.0000000e+000   2.0363516e-004  -3.2109998e-005   2.7714991e-002  -2.7234980e-004  -5.5759243e+002  -4.8794817e-007  -6.2393375e-007  -1.7227887e-003  -2.0036091e-006   1.1923809e+002
 -4.7086129e+001   4.1675351e+000   7.0517441e-001   2.0365706e+002   0.0000000e+000   2.2057444e-004   5.6652198e+002   5.7727687e+002   5.5728407e+002   4.6000000e+002   4.6000000e+002   4.6000000e+002   1.0984171e+006   2.7016308e+002   5.9191322e+002   2.0343062e-002  -6.1006271e+000   2.1775775e+004  -5.7341677e-003   0.0000000e+000   1.9918283e-004  -2.7782986e-005   2.7804385e-002  -1.9791852e-004  -5.5514882e+002  -2.9164900e-007  -4.0105687e-007  -1.7281871e-003  -1.7602169e-006   1.2046260e+002
 -4.6744310e+001   4.1720757e+000   7.0617466e-001   2.0405333e+002   0.0000000e+000   2.2069929e-004   5.6858408e+002   5.7925148e+002   5.5942726e+002   4.6000000e+002   4.6000000e+002   4.6000000e+002   1.1144714e+006   2.7340575e+002   6.0506407e+002   2.0166759e-002  -6.0657077e+000   2.1902571e+004  -9.1449832e-003   0.0000000e+000   2.0971017e-004  -2.9725541e-005   2.7899986e-002  -4.9072986e-004  -5.5354198e+002  -1.5001516e-007  -9.0022329e-007  -1.7341227e-003  -1.9155023e-006   1.2153862e+002
 -4.6317036e+001   4.1544633e+000   6.9609158e-001   1.9885962e+002   0.0000000e+000   2.1933685e-004   5.7093321e+002   5.8181734e+002   5.6213481e+002   4.6000000e+002   4.6000000e+002   4.6000000e+002   1.1341529e+006   2.7602944e+002   6.1657347e+002   1.9947483e-002  -6.0207739e+000   2.2047014e+004  -1.4699087e-002   0.0000000e+000   2.0214808e-004  -3.5138221e-005   2.7587739e-002  -5.3726956e-004  -5.5113214e+002   9.2067442e-008   8.2647626e-007  -1.7142063e-003  -2.3536576e-006   1.2218763e+002
 -4.5975216e+001   4.0521386e+000   6.9516436e-001   1.9839549e+002   0.0000000e+000   2.1924506e-004   5.7295712e+002   5.8383276e+002   5.6432088e+002   4.6000000e+002   4.6000000e+002   4.6000000e+002   1.1507449e+006   2.7905404e+002   6.2876226e+002   1.9772969e-002  -5.9844522e+000   2.2173841e+004  -8.7797057e-003   0.0000000e+000   2.2756636e-004  -2.6155996e-005   2.7597217e-002  -4.1015196e-004  -5.4939382e+002  -6.3998727e-007  -1.1890658e-007  -1.7158691e-003  -1.8278666e-006   1.2314776e+002
 -4.5547943e+001   4.0097971e+000   6.9122546e-001   1.9682416e+002   0.0000000e+000   2.1862332e-004   5.7552804e+002   5.8644913e+002   5.6708457e+002   4.6000000e+002   4.6000000e+002   4.6000000e+002   1.1714202e+006   2.8241862e+002   6.4328892e+002   1.9555969e-002  -5.9378903e+000   2.2324515e+004   5.8843932e-003   0.0000000e+000   2.3524276e-004  -2.1872502e-005   2.7510000e-002   3.1726366e-004  -5.4709598e+002  -1.2977875e-006   8.5042650e-008  -1.7108534e-003  -1.5841736e-006   1.2409864e+002
 -4.5206123e+001   4.0011412e+000   6.8931682e-001   1.9606400e+002   0.0000000e+000   2.1829490e-004   5.7764252e+002   5.8850437e+002   5.6931800e+002   4.6000000e+002   4.6000000e+002   4.6000000e+002   1.1890052e+006   2.8543172e+002   6.5591406e+002   1.9383286e-002  -5.9000314e+000   2.2459553e+004   1.2558199e-002   0.0000000e+000   2.4535928e-004  -2.6140079e-005   2.7495275e-002   4.3857377e-004  -5.4555773e+002  -1.7574607e-006  -2.0679213e-007  -1.7099861e-003  -1.8985889e-006   1.2500017e+002
 -4.4778850e+001   3.9927650e+000   6.8747538e-001   1.9522853e+002   0.0000000e+000   2.1802303e-004   5.8025162e+002   5.9117700e+002   5.7213795e+002   4.6000000e+002   4.6000000e+002   4.6000000e+002   1.2104898e+006   2.8926840e+002   6.7155000e+002   1.9168618e-002  -5.8514000e+000   2.2612160e+004  -2.3921770e-003   0.0000000e+000   2.1143206e-004  -3.4985913e-005   2.7508491e-002  -6.5928173e-005  -5.4318172e+002  -5.6750983e-007  -5.5063026e-007  -1.7094623e-003  -2.4778971e-006   1.2616520e+002
 -4.4437030e+001   3.9807844e+000   6.8693021e-001   1.9499468e+002   0.0000000e+000   2.1791551e-004   5.8240041e+002   5.9326846e+002   5.7441361e+002   4.6000000e+002   4.6000000e+002   4.6000000e+002   1.2288489e+006   2.9262128e+002   6.8502384e+002   1.8997834e-002  -5.8118637e+000   2.2750585e+004   4.4784933e-002   0.0000000e+000   2.1302253e-004  -2.7040095e-005   2.7553542e-002   1.8158613e-003  -5.4163677e+002  -3.3521090e-006   2.4470928e-007  -1.7122673e-003  -1.7807492e-006   1.2721426e+002
 -4.4009756e+001   3.9829437e+000   6.8704112e-001   1.9511815e+002   0.0000000e+000   2.1792059e-004   5.8507265e+002   5.9597514e+002   5.7729265e+002   4.6000000e+002   4.6000000e+002   4.6000000e+002   1.2515526e+006   2.9692294e+002   7.0196731e+002   1.8785549e-002  -5.7610525e+000   2.2912002e+004   1.3350587e-002   0.0000000e+000   2.0351521e-004  -2.4755388e-005   2.7637633e-002   5.9925623e-004  -5.3939088e+002  -1.4167704e-006   2.5396451e-007  -1.7171122e-003  -1.6336775e-006   1.2857668e+002
 -4.3667937e+001   3.9918121e+000   6.8763473e-001   1.9524997e+002   0.0000000e+000   2.1801939e-004   5.8725754e+002   5.9812657e+002   5.7961874e+002   4.6000000e+002   4.6000000e+002   4.6000000e+002   1.2706112e+006   3.0064227e+002   7.1639153e+002   1.8616704e-002  -5.7197176e+000   2.3051836e+004   8.1850920e-003   0.0000000e+000   2.0087462e-004  -2.3002444e-005   2.7728457e-002   2.9924830e-004  -5.3780878e+002  -1.0084683e-006   3.4545075e-007  -1.7225573e-003  -1.5057074e-006   1.2977946e+002
 -4.3240663e+001   3.9787966e+000   6.8191409e-001   1.9212684e+002   0.0000000e+000   2.1731158e-004   5.8988564e+002   6.0089084e+002   5.8255959e+002   4.6000000e+002   4.6000000e+002   4.6000000e+002   1.2943858e+006   3.0438761e+002   7.3143981e+002   1.8406877e-002  -5.6666041e+000   2.3218489e+004  -2.7458945e-003   0.0000000e+000   1.7673453e-004  -2.6245491e-005   2.7587163e-002  -2.3969388e-005  -5.3558427e+002   4.2764374e-007   1.7377157e-006  -1.7128721e-003  -1.7280318e-006   1.3083405e+002
 -4.2898844e+001   3.8969768e+000   6.7813990e-001   1.9035764e+002   0.0000000e+000   2.1674311e-004   5.9201549e+002   6.0308425e+002   5.8493188e+002   4.6000000e+002   4.6000000e+002   4.6000000e+002   1.3141949e+006   3.0749497e+002   7.4378859e+002   1.8240005e-002  -5.6235416e+000   2.3360107e+004  -5.5854775e-002   0.0000000e+000   1.4836120e-004  -4.5539433e-005   2.7501688e-002  -2.1327516e-003  -5.3393116e+002   2.5656540e-006   6.9562702e-007  -1.7064765e-003  -3.1096956e-006   1.3172214e+002
 -4.2471570e+001   3.8108360e+000   6.7374300e-001   1.8859724e+002   0.0000000e+000   2.1606993e-004   5.9475720e+002   6.0590143e+002   5.8793352e+002   4.6000000e+002   4.6000000e+002   4.6000000e+002   1.3390701e+006   3.1132344e+002   7.5952523e+002   1.8032696e-002  -5.5685793e+000   2.3531737e+004   4.6399595e-002   0.0000000e+000   1.5800234e-004  -4.3770935e-005   2.7403164e-002   1.8674168e-003  -5.3174102e+002  -3.4139829e-006   7.5488633e-007  -1.7008825e-003  -2.9175119e-006   1.3276668e+002
 -4.2129751e+001   3.7849332e+000   6.7133518e-001   1.8764287e+002   0.0000000e+000   2.1565972e-004   5.9701012e+002   6.0813877e+002   5.9035623e+002   4.6000000e+002   4.6000000e+002   4.6000000e+002   1.3600181e+006   3.1473131e+002   7.7324901e+002   1.7867866e-002  -5.5239565e+000   2.3681400e+004   4.8509471e-002   0.0000000e+000   1.7085252e-004  -4.1097175e-005   2.7377358e-002   1.8826662e-003  -5.3025226e+002  -3.8600591e-006   6.0203159e-007  -1.6994769e-003  -2.6345376e-006   1.3374835e+002
 -4.1702477e+001   3.7918404e+000   6.6904579e-001   1.8667259e+002   0.0000000e+000   2.1531371e-004   5.9981426e+002   6.1101459e+002   5.9341682e+002   4.6000000e+002   4.6000000e+002   4.6000000e+002   1.3861131e+006   3.1914060e+002   7.9057099e+002   1.7663114e-002  -5.4667419e+000   2.3859205e+004  -1.4739709e-002   0.0000000e+000   1.6630624e-004  -5.1735885e-005   2.7371362e-002  -5.1421668e-004  -5.2812986e+002   6.0958219e-007   1.3221681e-006  -1.6991442e-003  -3.4419876e-006   1.3505928e+002
 -4.1360658e+001   3.7821468e+000   6.6789728e-001   1.8625314e+002   0.0000000e+000   2.1509980e-004   6.0209733e+002   6.1329396e+002   5.9588778e+002   4.6000000e+002   4.6000000e+002   4.6000000e+002   1.4079603e+006   3.2288655e+002   8.0511613e+002   1.7500372e-002  -5.4202825e+000   2.4011965e+004   9.4357544e-002   0.0000000e+000   1.7619808e-004  -4.1911093e-005   2.7393532e-002   3.6949488e-003  -5.2660604e+002  -6.3165879e-006   1.8382169e-006  -1.7006826e-003  -2.6681795e-006   1.3619781e+002
 -4.0933384e+001   3.7907053e+000   6.6725350e-001   1.8602894e+002   0.0000000e+000   2.1500128e-004   6.0494426e+002   6.1622435e+002   5.9901338e+002   4.6000000e+002   4.6000000e+002   4.6000000e+002   1.4352478e+006   3.2774963e+002   8.2360268e+002   1.7298256e-002  -5.3606785e+000   2.4194643e+004  -2.2607428e-002   0.0000000e+000   1.8062106e-004  -4.5625787e-005   2.7453124e-002  -8.6638532e-004  -5.2449297e+002   7.9660643e-007   1.6829843e-006  -1.7045594e-003  -2.9762361e-006   1.3771152e+002
 -4.0746599e+001   3.7952508e+000   6.6723890e-001   1.8607264e+002   0.0000000e+000   2.1492106e-004   6.0625000e+002   6.1744028e+002   6.0038714e+002   4.6000000e+002   4.6000000e+002   4.6000000e+002   1.4484093e+006   3.3007636e+002   8.3253711e+002   1.7210367e-002  -5.3345766e+000   2.4292454e+004   7.3956670e-003   0.0000000e+000   2.0079868e-004  -4.1245626e-005   2.7491356e-002   3.1702024e-005  -5.2393246e+002  -5.6648825e-007   1.7888672e-006  -1.7072580e-003  -2.6908908e-006   1.3844860e+002
 -4.0513118e+001   3.8133791e+000   6.6751860e-001   1.8605484e+002   0.0000000e+000   2.1501203e-004   6.0783936e+002   6.1905573e+002   6.0211832e+002   4.6000000e+002   4.6000000e+002   4.6000000e+002   1.4640370e+006   3.3303297e+002   8.4352413e+002   1.7100901e-002  -5.3014731e+000   2.4398387e+004   7.0343264e-002   0.0000000e+000   1.9167927e-004  -3.2023423e-005   2.7558955e-002   2.8910296e-003  -5.2288080e+002  -4.3346216e-006   2.1172553e-006  -1.7113857e-003  -2.0392051e-006   1.3940316e+002
 -4.0221266e+001   3.8035747e+000   6.6730039e-001   1.8586195e+002   0.0000000e+000   2.1501427e-004   6.0978784e+002   6.2109703e+002   6.0429411e+002   4.6000000e+002   4.6000000e+002   4.6000000e+002   1.4835780e+006   3.3657442e+002   8.5657352e+002   1.6964708e-002  -5.2593441e+000   2.4527145e+004   1.1305028e-002   0.0000000e+000   1.6006838e-004  -3.1901326e-005   2.7615615e-002   4.9572549e-004  -5.2143863e+002  -5.8126111e-007   2.1325158e-006  -1.7137754e-003  -2.0257025e-006   1.4052742e+002
 -3.9856451e+001   3.7913560e+000   6.5893618e-001   1.8173391e+002   0.0000000e+000   2.1387605e-004   6.1221094e+002   6.2366445e+002   6.0703260e+002   4.6000000e+002   4.6000000e+002   4.6000000e+002   1.5084448e+006   3.3971058e+002   8.6939563e+002   1.6795463e-002  -5.2055288e+000   2.4689454e+004  -1.3113621e-002   0.0000000e+000   1.4159480e-004  -5.4153277e-005   2.7351443e-002  -4.8255458e-004  -5.1965644e+002   1.2097951e-006   2.8669522e-006  -1.6966684e-003  -3.5048337e-006   1.4126636e+002
 -3.9400432e+001   3.6703364e+000   6.5610923e-001   1.8050732e+002   0.0000000e+000   2.1348370e-004   6.1528993e+002   6.2692241e+002   6.1050259e+002   4.6000000e+002   4.6000000e+002   4.6000000e+002   1.5400746e+006   3.4487928e+002   8.8871315e+002   1.6585463e-002  -5.1366840e+000   2.4891976e+004  -9.9524405e-003   0.0000000e+000   1.2754438e-004  -5.7556150e-005   2.7322855e-002  -4.0196911e-004  -5.1733421e+002  -1.4501480e-007   1.5065522e-006  -1.6944291e-003  -3.7958146e-006   1.4280190e+002
 -3.9035617e+001   3.5901834e+000   6.5281875e-001   1.7926525e+002   0.0000000e+000   2.1292868e-004   6.1785419e+002   6.2949586e+002   6.1330412e+002   4.6000000e+002   4.6000000e+002   4.6000000e+002   1.5670984e+006   3.4894063e+002   9.0450618e+002   1.6418751e-002  -5.0809278e+000   2.5074155e+004   3.1732040e-002   0.0000000e+000   1.5082684e-004  -5.9132578e-005   2.7268770e-002   1.0293324e-003  -5.1588301e+002  -2.6918059e-006   1.3993014e-006  -1.6916882e-003  -3.8557998e-006   1.4394474e+002
 -3.8579599e+001   3.5739254e+000   6.4964326e-001   1.7810691e+002   0.0000000e+000   2.1239779e-004   6.2105041e+002   6.3282395e+002   6.1685363e+002   4.6000000e+002   4.6000000e+002   4.6000000e+002   1.6007084e+006   3.5422829e+002   9.2457119e+002   1.6211949e-002  -5.0094272e+000   2.5289340e+004   2.0127859e-002   0.0000000e+000   1.5588082e-004  -6.1126248e-005   2.7241496e-002   7.4526261e-004  -5.1378842e+002  -1.6914334e-006   1.3620142e-006  -1.6901615e-003  -3.9561657e-006   1.4546570e+002
 -3.8214784e+001   3.5656465e+000   6.4810878e-001   1.7733436e+002   0.0000000e+000   2.1216550e-004   6.2366527e+002   6.3545118e+002   6.1971102e+002   4.6000000e+002   4.6000000e+002   4.6000000e+002   1.6291492e+006   3.5893539e+002   9.4213355e+002   1.6047806e-002  -4.9513486e+000   2.5478070e+004   2.1409431e-002   0.0000000e+000   1.6310771e-004  -6.8170986e-005   2.7264382e-002   7.2430846e-004  -5.1238322e+002  -1.5377808e-006   2.3807501e-006  -1.6917508e-003  -4.3870436e-006   1.4687485e+002
 -3.7758765e+001   3.5667895e+000   6.4641143e-001   1.7664981e+002   0.0000000e+000   2.1190726e-004   6.2689648e+002   6.3884848e+002   6.2331009e+002   4.6000000e+002   4.6000000e+002   4.6000000e+002   1.6643214e+006   3.6479247e+002   9.6359132e+002   1.5844273e-002  -4.8768521e+000   2.5698014e+004   3.2456309e-002   0.0000000e+000   1.5939184e-004  -6.1968311e-005   2.7297511e-002   1.2026051e-003  -5.1025624e+002  -2.2251503e-006   2.7238738e-006  -1.6937073e-003  -3.9164154e-006   1.4862323e+002
 -3.7393951e+001   3.5665577e+000   6.4578118e-001   1.7640198e+002   0.0000000e+000   2.1178853e-004   6.2955040e+002   6.4152524e+002   6.2535424e+002   4.6000000e+002   4.6000000e+002   4.6000000e+002   1.6942704e+006   3.6985881e+002   9.8208372e+002   1.5682757e-002  -4.8163140e+000   2.5893762e+004   7.9460159e-003   0.0000000e+000   1.6868970e-004  -6.0997066e-005   2.7359843e-002   2.1698037e-004  -5.0890051e+002  -7.0405673e-007   2.8573300e-006  -1.6976277e-003  -3.8151796e-006   1.5016443e+002
 -3.6937932e+001   3.5746043e+000   6.4559639e-001   1.7615969e+002   0.0000000e+000   2.1183500e-004   6.3281880e+002   6.4498735e+002   6.2776119e+002   4.6000000e+002   4.6000000e+002   4.6000000e+002   1.7313023e+006   3.7642327e+002   1.0053564e+003   1.5482554e-002  -4.7386072e+000   2.6121946e+004  -9.2502003e-003   0.0000000e+000   1.6424628e-004  -5.8926502e-005   2.7463074e-002  -2.8143367e-004  -5.0683556e+002   2.0484403e-007   2.9331841e-006  -1.7039857e-003  -3.6810571e-006   1.5219643e+002
 -3.6573117e+001   3.5491953e+000   6.4497677e-001   1.7573971e+002   0.0000000e+000   2.1176201e-004   6.3548185e+002   6.4772255e+002   6.2976575e+002   4.6000000e+002   4.6000000e+002   4.6000000e+002   1.7628184e+006   3.8181031e+002   1.0245285e+003   1.5323733e-002  -4.6754503e+000   2.6324632e+004  -1.1275367e-002   0.0000000e+000   1.3819393e-004  -5.7777135e-005   2.7530403e-002  -4.1002442e-004  -5.0551675e+002   6.7840843e-007   2.9359135e-006  -1.7070149e-003  -3.6124914e-006   1.5384905e+002
 -3.6117099e+001   3.5334588e+000   6.3116661e-001   1.6927221e+002   0.0000000e+000   2.0977220e-004   6.3887105e+002   6.5125638e+002   6.3219445e+002   4.6000000e+002   4.6000000e+002   4.6000000e+002   1.8017805e+006   3.8582261e+002   1.0414291e+003   1.5126911e-002  -4.5944437e+000   2.6560869e+004  -6.6601700e-003   0.0000000e+000   1.1727959e-004  -5.5121670e-005   2.7049109e-002  -1.9329557e-004  -5.0351230e+002  -5.2104198e-008   2.3406466e-006  -1.6763933e-003  -3.4227159e-006   1.5453317e+002
 -3.5752284e+001   3.3530992e+000   6.3068419e-001   1.6906754e+002   0.0000000e+000   2.0973961e-004   6.4158301e+002   6.5402893e+002   6.3414867e+002   4.6000000e+002   4.6000000e+002   4.6000000e+002   1.8348923e+006   3.9128783e+002   1.0607637e+003   1.4970837e-002  -4.5290762e+000   2.6769892e+004  -3.1118153e-002   0.0000000e+000   1.3684200e-004  -6.0568683e-005   2.7113185e-002  -1.0331869e-003  -5.0216169e+002   5.9763447e-007   2.1310886e-006  -1.6809995e-003  -3.8366489e-006   1.5617947e+002
 -3.5460432e+001   3.2999858e+000   6.2806572e-001   1.6809150e+002   0.0000000e+000   2.0927613e-004   6.4380058e+002   6.5629197e+002   6.3581520e+002   4.6000000e+002   4.6000000e+002   4.6000000e+002   1.8619094e+006   3.9522877e+002   1.0753125e+003   1.4846862e-002  -4.4762032e+000   2.6939106e+004  -2.0688838e-002   0.0000000e+000   1.4926931e-004  -6.2985164e-005   2.7080208e-002  -6.5421969e-004  -5.0119473e+002   1.1456796e-007   2.0205602e-006  -1.6793950e-003  -4.0495063e-006   1.5725936e+002
 -3.5095617e+001   3.2999073e+000   6.2528843e-001   1.6705520e+002   0.0000000e+000   2.0881583e-004   6.4656127e+002   6.5917385e+002   6.3761741e+002   4.6000000e+002   4.6000000e+002   4.6000000e+002   1.8957839e+006   4.0028106e+002   1.0936290e+003   1.4693004e-002  -4.4087987e+000   2.7144973e+004  -4.7091683e-003   0.0000000e+000   1.5691054e-004  -6.3556635e-005   2.7057207e-002  -1.5308613e-004  -4.9982117e+002  -4.7903402e-007   1.9748795e-006  -1.6781574e-003  -4.1231193e-006   1.5866249e+002
 -3.4803765e+001   3.3063938e+000   6.2363026e-001   1.6646908e+002   0.0000000e+000   2.0851096e-004   6.4878338e+002   6.6147469e+002   6.3916812e+002   4.6000000e+002   4.6000000e+002   4.6000000e+002   1.9236208e+006   4.0453535e+002   1.1088486e+003   1.4570826e-002  -4.3542693e+000   2.7314522e+004   1.0392588e-003   0.0000000e+000   1.6425872e-004  -6.4004223e-005   2.7061741e-002  -1.7754180e-005  -4.9876248e+002  -6.9371768e-007   1.9378563e-006  -1.6785107e-003  -4.1691570e-006   1.5986955e+002
 -3.4438950e+001   3.3026014e+000   6.2200620e-001   1.6573827e+002   0.0000000e+000   2.0827214e-004   6.5155664e+002   6.6439516e+002   6.4312566e+002   4.6000000e+002   4.6000000e+002   4.6000000e+002   1.9586857e+006   4.1007673e+002   1.1283598e+003   1.4419248e-002  -4.2847237e+000   2.7523103e+004   1.4127535e-003   0.0000000e+000   1.6574163e-004  -6.2135376e-005   2.7086517e-002   5.5007049e-005  -4.9734253e+002  -7.0377579e-007   2.1644683e-006  -1.6800101e-003  -4.0495820e-006   1.6146731e+002
 -3.4147099e+001   3.3020767e+000   6.2098038e-001   1.6534630e+002   0.0000000e+000   2.0808735e-004   6.5380167e+002   6.6672921e+002   6.4479469e+002   4.6000000e+002   4.6000000e+002   4.6000000e+002   1.9877151e+006   4.1467424e+002   1.1444909e+003   1.4298893e-002  -4.2284462e+000   2.7697880e+004  -4.3843152e-003   0.0000000e+000   1.7720524e-004  -6.0103671e-005   2.7117425e-002  -1.3705969e-004  -4.9632234e+002  -7.7067797e-007   2.1813066e-006  -1.6821739e-003  -3.9671959e-006   1.6280114e+002
 -3.3782284e+001   3.2990406e+000   6.1997273e-001   1.6492960e+002   0.0000000e+000   2.0794256e-004   6.5660380e+002   6.6969998e+002   6.4686853e+002   4.6000000e+002   4.6000000e+002   4.6000000e+002   2.0242686e+006   4.2056351e+002   1.1649054e+003   1.4149596e-002  -4.1566472e+000   2.7912720e+004  -1.9852624e-003   0.0000000e+000   1.8418894e-004  -5.6711288e-005   2.7170634e-002  -3.9767827e-005  -4.9495121e+002  -6.4282763e-007   2.2192363e-006  -1.6856424e-003  -3.7915321e-006   1.6452101e+002
 -3.3490432e+001   3.2957060e+000   6.1936260e-001   1.6466077e+002   0.0000000e+000   2.0783902e-004   6.5888126e+002   6.7205761e+002   6.4857040e+002   4.6000000e+002   4.6000000e+002   4.6000000e+002   2.0548072e+006   4.2549719e+002   1.1819982e+003   1.4031086e-002  -4.0985219e+000   2.8096509e+004   1.2581677e-003   0.0000000e+000   1.9142622e-004  -5.4216839e-005   2.7224971e-002   5.4545330e-006  -4.9403609e+002  -7.0496312e-007   2.2412797e-006  -1.6890801e-003  -3.6511803e-006   1.6597149e+002
 -3.3125617e+001   3.2941739e+000   6.1902369e-001   1.6438712e+002   0.0000000e+000   2.0784749e-004   6.6167212e+002   6.7508116e+002   6.5063961e+002   4.6000000e+002   4.6000000e+002   4.6000000e+002   2.0926952e+006   4.3184761e+002   1.2034303e+003   1.3884124e-002  -4.0243693e+000   2.8314866e+004  -2.4141357e-003   0.0000000e+000   1.8971672e-004  -5.2531713e-005   2.7314783e-002  -4.3477588e-005  -4.9266456e+002  -4.2617706e-007   2.2243529e-006  -1.6945459e-003  -3.5678187e-006   1.6787022e+002
 -3.2833765e+001   3.3038735e+000   6.1811212e-001   1.6376886e+002   0.0000000e+000   2.0775733e-004   6.6394844e+002   6.7747907e+002   6.5234676e+002   4.6000000e+002   4.6000000e+002   4.6000000e+002   2.1245265e+006   4.3701443e+002   1.2210415e+003   1.3767492e-002  -3.9643315e+000   2.8504078e+004   3.1373682e-003   0.0000000e+000   1.9647812e-004  -5.2839651e-005   2.7355005e-002   5.6191977e-005  -4.9179246e+002  -8.1562405e-007   2.3987742e-006  -1.6971015e-003  -3.6019884e-006   1.6939066e+002
 -3.2468950e+001   3.2949017e+000   6.1012584e-001   1.6001295e+002   0.0000000e+000   2.0664661e-004   6.6687844e+002   6.8055048e+002   6.5441206e+002   4.6000000e+002   4.6000000e+002   4.6000000e+002   2.1639253e+006   4.4166303e+002   1.2384835e+003   1.3622882e-002  -3.8877838e+000   2.8727732e+004   4.0511982e-002   0.0000000e+000   1.9518880e-004  -5.7074820e-005   2.7097640e-002   1.2853813e-003  -4.9044144e+002  -2.8530803e-006   4.4224774e-006  -1.6812078e-003  -3.7754938e-006   1.7038747e+002
 -3.2177098e+001   3.1778427e+000   6.0648011e-001   1.5858535e+002   0.0000000e+000   2.0602437e-004   6.6924735e+002   6.8297882e+002   6.5605528e+002   4.6000000e+002   4.6000000e+002   4.6000000e+002   2.1967555e+006   4.4598562e+002   1.2540029e+003   1.3508145e-002  -3.8259859e+000   2.8917939e+004   2.5122474e-002   0.0000000e+000   2.1618577e-004  -7.4404850e-005   2.7006046e-002   6.9671478e-004  -4.8948647e+002  -2.2739420e-006   4.4212850e-006  -1.6758265e-003  -4.8857940e-006   1.7146781e+002
 -3.1812284e+001   3.0566099e+000   6.0576704e-001   1.5821951e+002   0.0000000e+000   2.0596550e-004   6.7212595e+002   6.8609610e+002   6.5812060e+002   4.6000000e+002   4.6000000e+002   4.6000000e+002   2.2377867e+006   4.5258541e+002   1.2762511e+003   1.3365920e-002  -3.7473688e+000   2.9147910e+004   1.8561826e-002   0.0000000e+000   2.6427175e-004  -9.7947217e-005   2.7067165e-002   4.1605398e-004  -4.8818554e+002  -3.9466769e-007   3.6207552e-006  -1.6809081e-003  -6.4356794e-006   1.7337466e+002
 -3.1520432e+001   2.9726316e+000   6.0306097e-001   1.5723012e+002   0.0000000e+000   2.0548829e-004   6.7449584e+002   6.8856132e+002   6.5980101e+002   4.6000000e+002   4.6000000e+002   4.6000000e+002   2.2723312e+006   4.5733971e+002   1.2927845e+003   1.3253111e-002  -3.6838101e+000   2.9348070e+004  -4.6008036e-005   0.0000000e+000   2.7522686e-004  -1.0672488e-004   2.7033272e-002   2.6994337e-004  -4.8738946e+002  -1.6351369e-006   3.4562008e-006  -1.6787471e-003  -6.9103895e-006   1.7463133e+002
 -3.1155617e+001   2.9480255e+000   5.9797353e-001   1.5519291e+002   0.0000000e+000   2.0468640e-004   6.7751615e+002   6.9172394e+002   6.6187719e+002   4.6000000e+002   4.6000000e+002   4.6000000e+002   2.3153553e+006   4.6285895e+002   1.3126368e+003   1.3113312e-002  -3.6028628e+000   2.9588309e+004  -1.3619538e-002   0.0000000e+000   2.3553543e-004  -1.0997954e-004   2.6920616e-002  -3.0096909e-004  -4.8622830e+002  -5.6014451e-007   2.9031476e-006  -1.6707840e-003  -7.1016497e-006   1.7595223e+002
 -3.0863765e+001   2.9527755e+000   5.9619186e-001   1.5446528e+002   0.0000000e+000   2.0439898e-004   6.7991162e+002   6.9422225e+002   6.6352136e+002   4.6000000e+002   4.6000000e+002   4.6000000e+002   2.3514034e+006   4.6812917e+002   1.3307126e+003   1.3002446e-002  -3.5374480e+000   2.9794916e+004  -9.8296081e-002   0.0000000e+000   2.5190261e-004  -1.0695347e-004   2.6925863e-002  -2.8780261e-003  -4.8549313e+002   5.0374982e-006   2.5824375e-006  -1.6712484e-003  -7.1097236e-006   1.7739166e+002
 -3.0498950e+001   2.9393009e+000   5.9428047e-001   1.5350989e+002   0.0000000e+000   2.0413913e-004   6.8285121e+002   6.9743344e+002   6.6871151e+002   4.6000000e+002   4.6000000e+002   4.6000000e+002   2.3958197e+006   4.7482047e+002   1.3530413e+003   1.2865080e-002  -3.4540824e+000   3.0037011e+004   9.7332843e-003   0.0000000e+000   2.3148641e-004  -1.0960884e-004   2.6950338e-002   5.8481020e-004  -4.8426402e+002  -2.0425447e-006   3.5584820e-006  -1.6722715e-003  -7.2224493e-006   1.7924849e+002
 -3.0207098e+001   2.9197081e+000   5.9216182e-001   1.5243546e+002   0.0000000e+000   2.0386079e-004   6.8529129e+002   6.9996510e+002   6.7119989e+002   4.6000000e+002   4.6000000e+002   4.6000000e+002   2.4333692e+006   4.8027388e+002   1.3717643e+003   1.2756187e-002  -3.3866515e+000   3.0249549e+004   2.0903157e-002   0.0000000e+000   2.4184871e-004  -1.0424928e-004   2.6938488e-002   3.5158793e-004  -4.8355591e+002  -2.2205239e-006   2.6739105e-006  -1.6719353e-003  -6.8845931e-006   1.8071298e+002
 -2.9842283e+001   2.9177924e+000   5.9051326e-001   1.5175789e+002   0.0000000e+000   2.0361196e-004   6.8825709e+002   7.0321305e+002   6.7346491e+002   4.6000000e+002   4.6000000e+002   4.6000000e+002   2.4797555e+006   4.8722139e+002   1.3947040e+003   1.2621320e-002  -3.3007267e+000   3.0500271e+004   9.7777386e-003   0.0000000e+000   2.3543564e-004  -1.0277374e-004   2.6975493e-002   2.1977218e-004  -4.8241916e+002  -1.4477025e-006   2.5699391e-006  -1.6740686e-003  -6.8393206e-006   1.8264257e+002
 -2.9550432e+001   2.9108382e+000   5.8941768e-001   1.5129448e+002   0.0000000e+000   2.0343809e-004   6.9067820e+002   7.0577878e+002   6.7533164e+002   4.6000000e+002   4.6000000e+002   4.6000000e+002   2.5188415e+006   4.9307041e+002   1.4141148e+003   1.2514419e-002  -3.2312125e+000   3.0718609e+004   9.0816693e-003   0.0000000e+000   2.4464157e-004  -1.0237071e-004   2.7015258e-002   1.4958941e-004  -4.8175329e+002  -1.2671336e-006   2.4797144e-006  -1.6765753e-003  -6.8307854e-006   1.8427918e+002
 -2.9185617e+001   2.9171269e+000   5.8809031e-001   1.5069294e+002   0.0000000e+000   2.0326210e-004   6.9365221e+002   7.0907394e+002   6.7759796e+002   4.6000000e+002   4.6000000e+002   4.6000000e+002   2.5671922e+006   5.0040678e+002   1.4379891e+003   1.2382043e-002  -3.1426196e+000   3.0977097e+004   6.6157291e-003   0.0000000e+000   2.4154635e-004  -1.0022827e-004   2.7069492e-002   1.7302985e-004  -4.8067510e+002  -1.1878067e-006   2.4403809e-006  -1.6798476e-003  -6.7156077e-006   1.8633843e+002
 -2.8893765e+001   2.9115061e+000   5.8733597e-001   1.5018037e+002   0.0000000e+000   2.0321849e-004   6.9604759e+002   7.1167421e+002   6.7946512e+002   4.6000000e+002   4.6000000e+002   4.6000000e+002   2.6079087e+006   5.0674765e+002   1.4585679e+003   1.2277154e-002  -3.0709537e+000   3.1201835e+004   4.5136311e-003   0.0000000e+000   2.5153868e-004  -9.0293531e-005   2.7128016e-002   6.0501770e-005  -4.8005706e+002  -1.1018301e-006   2.2931405e-006  -1.6835987e-003  -6.0398844e-006   1.8816467e+002
 -2.8528950e+001   2.8781855e+000   5.8560634e-001   1.4905796e+002   0.0000000e+000   2.0309911e-004   6.9899742e+002   7.1501533e+002   6.8170936e+002   4.6000000e+002   4.6000000e+002   4.6000000e+002   2.6581746e+006   5.1448014e+002   1.4834281e+003   1.2147327e-002  -2.9796090e+000   3.1466931e+004   2.1207693e-002   0.0000000e+000   2.1175653e-004  -7.1830453e-005   2.7157522e-002   5.8428253e-004  -4.7900970e+002  -2.3713854e-006   3.9908489e-006  -1.6845622e-003  -4.6381815e-006   1.9034977e+002
 -2.8237098e+001   2.8516909e+000   5.8144200e-001   1.4690295e+002   0.0000000e+000   2.0257700e-004   7.0153121e+002   7.1764415e+002   6.8690758e+002   4.6000000e+002   4.6000000e+002   4.6000000e+002   2.7004291e+006   5.1999791e+002   1.5025330e+003   1.2044483e-002  -2.9057310e+000   3.1696487e+004  -1.4630070e-002   0.0000000e+000   1.8823732e-004  -7.2716797e-005   2.7039830e-002  -2.8133980e-004  -4.7841175e+002   1.8910983e-007   4.5098704e-006  -1.6763531e-003  -4.6682383e-006   1.9170100e+002
 -2.7872283e+001   2.7547026e+000   5.7219526e-001   1.4324411e+002   0.0000000e+000   2.0105682e-004   7.0491856e+002   7.2102557e+002   6.8928505e+002   4.6000000e+002   4.6000000e+002   4.6000000e+002   2.7526411e+006   5.2495924e+002   1.5218432e+003   1.1917209e-002  -2.8115460e+000   3.1967908e+004  -1.1919276e-001   0.0000000e+000   1.3370232e-004  -4.1371895e-005   2.6707593e-002  -2.8034779e-003  -4.7739885e+002   6.3414678e-006   3.3018482e-006  -1.6550566e-003  -2.4689956e-006   1.9247801e+002
 -2.7580431e+001   2.5689706e+000   5.7074231e-001   1.4265388e+002   0.0000000e+000   2.0085086e-004   7.0738745e+002   7.2368794e+002   6.9118697e+002   4.6000000e+002   4.6000000e+002   4.6000000e+002   2.7962372e+006   5.3112505e+002   1.5418334e+003   1.1816423e-002  -2.7357876e+000   3.2199566e+004  -1.3327040e-001   0.0000000e+000   1.2500762e-004  -5.3155282e-005   2.6723504e-002  -3.0821027e-003  -4.7673567e+002   8.3644862e-006   3.0106542e-006  -1.6560120e-003  -3.3906002e-006   1.9416585e+002
 -2.7215617e+001   2.5114780e+000   5.6691597e-001   1.4125424e+002   0.0000000e+000   2.0019067e-004   7.1050918e+002   7.2710931e+002   6.9349864e+002   4.6000000e+002   4.6000000e+002   4.6000000e+002   2.8511618e+006   5.3813658e+002   1.5648941e+003   1.1691740e-002  -2.6394272e+000   3.2485609e+004  -5.0813095e-002   0.0000000e+000   1.2346022e-004  -6.3572466e-005   2.6678233e-002  -1.1467422e-003  -4.7595615e+002   2.6166836e-006   2.7139115e-006  -1.6532252e-003  -4.1851811e-006   1.9594557e+002
 -2.6923765e+001   2.4916094e+000   5.6413439e-001   1.4012561e+002   0.0000000e+000   1.9974349e-004   7.1305952e+002   7.2980419e+002   6.9537191e+002   4.6000000e+002   4.6000000e+002   4.6000000e+002   2.8971693e+006   5.4414520e+002   1.5848818e+003   1.1593041e-002  -2.5615695e+000   3.2731149e+004  -1.2610581e-002   0.0000000e+000   1.3122864e-004  -7.1879244e-005   2.6656812e-002  -3.3565854e-004  -4.7551450e+002   8.2286952e-007   3.6464032e-006  -1.6520560e-003  -4.9042758e-006   1.9748711e+002
 -2.6558950e+001   2.4722486e+000   5.6099350e-001   1.3898623e+002   0.0000000e+000   1.9920020e-004   7.1617730e+002   7.3326580e+002   6.9753791e+002   4.6000000e+002   4.6000000e+002   4.6000000e+002   2.9538413e+006   5.5154855e+002   1.6087833e+003   1.1470979e-002  -2.4625000e+000   3.3020048e+004   1.1644499e-001   0.0000000e+000   1.3954133e-004  -7.5646451e-005   2.6640381e-002   2.8698816e-003  -4.7466558e+002  -7.7440777e-006   3.4503864e-006  -1.6511643e-003  -4.9630988e-006   1.9940356e+002
 -2.6267098e+001   2.4448493e+000   5.5877963e-001   1.3818599e+002   0.0000000e+000   1.9880711e-004   7.1873250e+002   7.3598710e+002   6.9934701e+002   4.6000000e+002   4.6000000e+002   4.6000000e+002   3.0015468e+006   5.5782517e+002   1.6292546e+003   1.1374381e-002  -2.3824370e+000   3.3270775e+004   7.3014565e-002   0.0000000e+000   1.5388899e-004  -7.3427228e-005   2.6636436e-002   1.6357766e-003  -4.7423797e+002  -4.8317966e-006   3.4310554e-006  -1.6509893e-003  -4.6937279e-006   2.0104748e+002
 -2.5902283e+001   2.4474573e+000   5.5632622e-001   1.3707181e+002   0.0000000e+000   1.9846163e-004   7.2185479e+002   7.3948918e+002   7.0243285e+002   4.6000000e+002   4.6000000e+002   4.6000000e+002   3.0602989e+006   5.6591688e+002   1.6551397e+003   1.1254948e-002  -2.2805519e+000   3.3565830e+004   2.3202611e-002   0.0000000e+000   1.5207215e-004  -7.3506274e-005   2.6647872e-002   6.1105533e-004  -4.7343383e+002  -2.0635574e-006   2.8992956e-006  -1.6517624e-003  -4.6933021e-006   2.0320225e+002
 -2.5610431e+001   2.4445070e+000   5.5398562e-001   1.3612267e+002   0.0000000e+000   1.9808653e-004   7.2445698e+002   7.4223246e+002   7.0440707e+002   4.6000000e+002   4.6000000e+002   4.6000000e+002   3.1100095e+006   5.7243280e+002   1.6765580e+003   1.1160479e-002  -2.1981838e+000   3.3824743e+004  -3.7393263e-002   0.0000000e+000   1.7364568e-004  -8.0949069e-005   2.6621425e-002  -9.7211015e-004  -4.7307625e+002   2.0613722e-006   2.3148223e-006  -1.6505322e-003  -5.1694938e-006   2.0488500e+002
 -2.5245616e+001   2.4480090e+000   5.5169614e-001   1.3522743e+002   0.0000000e+000   1.9772020e-004   7.2758104e+002   7.4576554e+002   7.0677982e+002   4.6000000e+002   4.6000000e+002   4.6000000e+002   3.1710675e+006   5.8069778e+002   1.7025972e+003   1.1043735e-002  -2.0933665e+000   3.4128051e+004  -3.0729516e-003   0.0000000e+000   1.7605708e-004  -8.6388872e-005   2.6642798e-002  -1.3335034e-004  -4.7233037e+002  -7.5079181e-007   2.1259406e-006  -1.6519406e-003  -5.6176093e-006   2.0708693e+002
 -2.4953765e+001   2.4287807e+000   5.5004114e-001   1.3453852e+002   0.0000000e+000   1.9746255e-004   7.3014078e+002   7.4853993e+002   7.0875444e+002   4.6000000e+002   4.6000000e+002   4.6000000e+002   3.2226890e+006   5.8770717e+002   1.7249905e+003   1.0951408e-002  -2.0086304e+000   3.4393656e+004   1.1932329e-002   0.0000000e+000   1.9133392e-004  -8.5074515e-005   2.6665305e-002   2.2571585e-004  -4.7201913e+002  -1.8993586e-006   2.1709000e-006  -1.6534544e-003  -5.5392739e-006   2.0896232e+002
 -2.4588950e+001   2.4458762e+000   5.4763430e-001   1.3351607e+002   0.0000000e+000   1.9711125e-004   7.3327993e+002   7.5210355e+002   7.1113585e+002   4.6000000e+002   4.6000000e+002   4.6000000e+002   3.2862245e+006   5.9628329e+002   1.7519213e+003   1.0837341e-002  -1.9007794e+000   3.4706438e+004  -1.4943330e-002   0.0000000e+000   1.6413434e-004  -6.9674985e-005   2.6673853e-002  -1.6717070e-004  -4.7136160e+002  -2.1686083e-007   2.9924936e-006  -1.6537756e-003  -4.6041092e-006   2.1123108e+002
 -2.4297098e+001   2.4103553e+000   5.4594015e-001   1.3279306e+002   0.0000000e+000   1.9685521e-004   7.3581107e+002   7.5490241e+002   7.1294241e+002   4.6000000e+002   4.6000000e+002   4.6000000e+002   3.3397563e+006   6.0349714e+002   1.7745289e+003   1.0747175e-002  -1.8136133e+000   3.4978334e+004   9.5890406e-002   0.0000000e+000   1.6805535e-004  -6.3940803e-005   2.6699538e-002   2.1631949e-003  -4.7108647e+002  -7.2380018e-006   3.2334712e-006  -1.6552348e-003  -4.1434872e-006   2.1316898e+002
 -2.3932283e+001   2.4760417e+000   5.4417411e-001   1.3188221e+002   0.0000000e+000   1.9667310e-004   7.3885134e+002   7.5850293e+002   7.1531892e+002   4.6000000e+002   4.6000000e+002   4.6000000e+002   3.4057650e+006   6.1283594e+002   1.8030410e+003   1.0635845e-002  -1.7026937e+000   3.5300165e+004  -8.7872738e-003   0.0000000e+000   1.5533265e-004  -4.2366273e-005   2.6742028e-002  -9.7295187e-005  -4.7051675e+002  -5.5702698e-007   3.4607603e-006  -1.6579630e-003  -2.6526386e-006   2.1572797e+002
 -2.3640431e+001   2.3987042e+000   5.4244131e-001   1.3104507e+002   0.0000000e+000   1.9644660e-004   7.4132792e+002   7.6132091e+002   7.1722602e+002   4.6000000e+002   4.6000000e+002   4.6000000e+002   3.4610725e+006   6.2031577e+002   1.8260369e+003   1.0547869e-002  -1.6130034e+000   3.5576701e+004  -4.4281189e-002   0.0000000e+000   9.8573699e-005  -3.6580804e-005   2.6715516e-002  -8.8097067e-004  -4.7024798e+002   3.3424850e-006   3.3788606e-006  -1.6546614e-003  -2.3033374e-006   2.1774533e+002
 -2.3275616e+001   2.4094133e+000   5.3578199e-001   1.2827257e+002   0.0000000e+000   1.9540468e-004   7.4476844e+002   7.6493716e+002   7.2422446e+002   4.6000000e+002   4.6000000e+002   4.6000000e+002   3.5295650e+006   6.2757013e+002   1.8508711e+003   1.0439268e-002  -1.4989194e+000   3.5907189e+004  -3.1137692e-002   0.0000000e+000   8.4101010e-005  -5.7094264e-005   2.6506438e-002  -5.0029015e-004  -4.6975038e+002   2.6001583e-006   1.8511179e-006  -1.6410388e-003  -3.5182544e-006   2.1921487e+002
 -2.2983764e+001   2.2354961e+000   5.2932054e-001   1.2597339e+002   0.0000000e+000   1.9423302e-004   7.4767741e+002   7.6777540e+002   7.2603120e+002   4.6000000e+002   4.6000000e+002   4.6000000e+002   3.5865911e+006   6.3257470e+002   1.8690182e+003   1.0353491e-002  -1.4068326e+000   3.6187520e+004  -8.5191669e-002   0.0000000e+000   3.1015962e-005  -5.4135837e-005   2.6248514e-002  -1.5496821e-003  -4.6947547e+002   4.5267436e-006   3.4897819e-006  -1.6241898e-003  -3.2670117e-006   2.2001822e+002
 -2.2618950e+001   2.0860518e+000   5.2501933e-001   1.2430998e+002   0.0000000e+000   1.9354784e-004   7.5099046e+002   7.7142050e+002   7.2830117e+002   4.6000000e+002   4.6000000e+002   4.6000000e+002   3.6573081e+006   6.4081511e+002   1.8955598e+003   1.0247661e-002  -1.2900991e+000   3.6523822e+004   1.6476144e-002   0.0000000e+000   6.6612298e-006  -1.5008998e-005   2.6140113e-002   2.8829729e-004  -4.6900456e+002  -2.5895000e-006   1.5010370e-006  -1.6178860e-003  -6.6221710e-007   2.2193733e+002
 -2.2327098e+001   2.0242596e+000   5.2198972e-001   1.2325725e+002   0.0000000e+000   1.9298896e-004   7.5363414e+002   7.7426601e+002   7.3042578e+002   4.6000000e+002   4.6000000e+002   4.6000000e+002   3.7173156e+006   6.4775209e+002   1.9175204e+003   1.0164111e-002  -1.1959457e+000   3.6820422e+004   2.8084604e-002   0.0000000e+000   2.8057738e-005  -2.5984891e-005   2.6081585e-002   5.0502374e-004  -4.6897595e+002  -3.1468672e-006   1.2370713e-006  -1.6146221e-003  -1.3948391e-006   2.2362227e+002
 -2.1962283e+001   2.0365879e+000   5.1841344e-001   1.2201520e+002   0.0000000e+000   1.9233685e-004   7.5684520e+002   7.7793449e+002   7.3273314e+002   4.6000000e+002   4.6000000e+002   4.6000000e+002   3.7908026e+006   6.5635361e+002   1.9440353e+003   1.0061071e-002  -1.0763476e+000   3.7167673e+004   1.6516398e-002   0.0000000e+000   4.7967658e-005  -3.2616170e-005   2.6044427e-002   3.3392253e-004  -4.6862777e+002  -2.0662053e-006   1.0855174e-006  -1.6126149e-003  -1.8670411e-006   2.2572253e+002
 -2.1670431e+001   2.0095239e+000   5.1574701e-001   1.2109058e+002   0.0000000e+000   1.9184390e-004   7.5947518e+002   7.8079504e+002   7.3465573e+002   4.6000000e+002   4.6000000e+002   4.6000000e+002   3.8526462e+006   6.6358355e+002   1.9666386e+003   9.9797573e-003  -9.7978509e-001   3.7468740e+004   2.7302061e-002   0.0000000e+000   7.0381406e-005  -3.1964510e-005   2.5993190e-002   5.0150382e-004  -4.6859439e+002  -2.5713596e-006   1.0365207e-006  -1.6095488e-003  -1.8121656e-006   2.2749791e+002
 -2.1305616e+001   2.0139618e+000   5.1258924e-001   1.1999286e+002   0.0000000e+000   1.9127028e-004   7.6267872e+002   7.8447002e+002   7.3691159e+002   4.6000000e+002   4.6000000e+002   4.6000000e+002   3.9285437e+006   6.7257891e+002   1.9941250e+003   9.8795167e-003  -8.5711021e-001   3.7823117e+004   1.3452401e-002   0.0000000e+000   7.3468418e-005  -2.8239426e-005   2.5957197e-002   3.0519984e-004  -4.6828743e+002  -1.6590149e-006   1.0847382e-006  -1.6073255e-003  -1.5868662e-006   2.2971678e+002
 -2.1013764e+001   1.9728224e+000   5.1019109e-001   1.1915779e+002   0.0000000e+000   1.9082913e-004   7.6532868e+002   7.8731395e+002   7.3874552e+002   4.6000000e+002   4.6000000e+002   4.6000000e+002   3.9931633e+006   6.8018646e+002   2.0178946e+003   9.8004663e-003  -7.5803468e-001   3.8137640e+004   2.2576694e-002   0.0000000e+000   8.5355664e-005  -2.0745356e-005   2.5901616e-002   4.2741369e-004  -4.6839019e+002  -2.1307837e-006   1.1417373e-006  -1.6038506e-003  -1.0681708e-006   2.3159691e+002
 -2.0780283e+001   1.9734184e+000   5.0835171e-001   1.1841197e+002   0.0000000e+000   1.9052565e-004   7.6741581e+002   7.8964836e+002   7.4114173e+002   4.6000000e+002   4.6000000e+002   4.6000000e+002   4.0444402e+006   6.8641633e+002   2.0371508e+003   9.7379515e-003  -6.7818428e-001   3.8380979e+004   5.8397142e-003   0.0000000e+000   7.0946552e-005  -2.1500162e-005   2.5873031e-002   1.7750269e-004  -4.6838203e+002  -1.1020226e-006   2.0706859e-006  -1.6019960e-003  -1.1981304e-006   2.3315093e+002
 -2.0488431e+001   1.9925976e+000   5.0604912e-001   1.1757915e+002   0.0000000e+000   1.9012209e-004   7.6996436e+002   7.9257457e+002   7.4308488e+002   4.6000000e+002   4.6000000e+002   4.6000000e+002   4.1079915e+006   6.9398709e+002   2.0600779e+003   9.6607123e-003  -5.7706008e-001   3.8674854e+004   6.0213176e-002   0.0000000e+000   7.1151842e-005  -2.3502253e-005   2.5832967e-002   1.2245652e-003  -4.6823111e+002  -4.4549517e-006   2.0897529e-006  -1.5995949e-003  -1.2775507e-006   2.3502929e+002
 -2.0123616e+001   1.9781268e+000   5.0323888e-001   1.1655765e+002   0.0000000e+000   1.8963368e-004   7.7314955e+002   7.9621375e+002   7.4550700e+002   4.6000000e+002   4.6000000e+002   4.6000000e+002   4.1889832e+006   7.0361125e+002   2.0891755e+003   9.5655998e-003  -4.4858537e-001   3.9049082e+004   2.2350198e-002   0.0000000e+000   7.2021629e-005  -2.0321320e-005   2.5780704e-002   4.4206076e-004  -4.6810169e+002  -2.1051005e-006   2.1452065e-006  -1.5963444e-003  -1.0287907e-006   2.3741727e+002
 -1.9831764e+001   1.9504844e+000   5.0105926e-001   4.6310157e+002   0.0000000e+000   4.7303352e-005   7.7573525e+002   7.9910284e+002   7.4750894e+002   4.6000000e+002   4.6000000e+002   4.6000000e+002   4.2563186e+006   8.9785702e+002   2.6680786e+003   9.4906543e-003  -3.4484858e-001   3.9365910e+004   6.3527237e-003   0.0000000e+000   6.7670866e-005  -1.4031982e-005   2.5726175e-002   1.3317561e-004  -4.6819723e+002  -4.0346614e-007   2.2021321e-006  -1.5928529e-003  -5.9755306e-007   5.9924642e+001
 -1.9750189e+001   1.7669257e+000   4.9609842e-001   4.5683287e+002   0.0000000e+000   4.6991961e-005   7.7621663e+002   7.9989513e+002   7.4735579e+002   4.6000000e+002   4.6000000e+002   4.6000000e+002   4.2735049e+006   8.9722294e+002   2.6644672e+003   9.4698903e-003  -3.0853296e-001   3.9438410e+004  -1.3145240e-001   0.0000000e+000   3.0889111e-005  -2.4306953e-005   2.4748103e-002  -2.4199333e-003  -4.6792336e+002   3.9665574e-006   2.3119993e-006  -1.5321123e-003  -1.5068017e-006   5.9812360e+001
 -1.9684928e+001   1.6343167e+000   4.9209749e-001   4.5095388e+002   0.0000000e+000   4.6826467e-005   7.7662396e+002   8.0045139e+002   7.4741329e+002   4.6000000e+002   4.6000000e+002   4.6000000e+002   4.2875117e+006   8.9674936e+002   2.6619143e+003   9.4533278e-003  -2.7952278e-001   3.9498456e+004  -1.2369677e-001   0.0000000e+000   2.1913004e-005  -4.6392192e-005   2.3509355e-002  -2.1470022e-003  -4.6778118e+002   2.7235267e-006   3.0172611e-006  -1.4549389e-003  -3.2724241e-006   5.9721854e+001
 -1.9538093e+001   1.4547588e+000   4.8309852e-001   4.3814581e+002   0.0000000e+000   4.6414740e-005   7.7768722e+002   8.0168623e+002   7.4777158e+002   4.6000000e+002   4.6000000e+002   4.6000000e+002   4.3223009e+006   8.9613235e+002   2.6588452e+003   9.4162722e-003  -2.1429277e-001   3.9662867e+004  -2.4397168e-003   0.0000000e+000   5.5049927e-005  -1.3144444e-004   2.0402952e-002  -1.0977843e-005  -4.6795063e+002   2.1892842e-007   4.6759925e-006  -1.2625857e-003  -9.2419756e-006   5.9536101e+001
 -1.9456517e+001   1.4358585e+000   4.7818850e-001   4.3137319e+002   0.0000000e+000   4.6171581e-005   7.7830809e+002   8.0238379e+002   7.4784259e+002   4.6000000e+002   4.6000000e+002   4.6000000e+002   4.3420752e+006   8.9590609e+002   2.6577602e+003   9.3957949e-003  -1.7806945e-001   3.9757673e+004   2.3301746e-002   0.0000000e+000   5.7595719e-005  -8.8518108e-005   1.9901137e-002   3.8561063e-004  -4.6811815e+002  -1.5658448e-007   4.6116253e-006  -1.2314276e-003  -6.4931430e-006   5.9438753e+001
 -1.9354548e+001   1.4608462e+000   4.7218913e-001   4.2314695e+002   0.0000000e+000   4.5872903e-005   7.7906710e+002   8.0326769e+002   7.4843216e+002   4.6000000e+002   4.6000000e+002   4.6000000e+002   4.3662575e+006   8.9559559e+002   2.6561619e+003   9.3703104e-003  -1.3279028e-001   3.9870654e+004   1.7056797e-002   0.0000000e+000   5.6128049e-005  -9.0162002e-005   2.0214682e-002   2.6551166e-004  -4.6823063e+002  -1.1597913e-007   2.8510637e-006  -1.2507486e-003  -6.3979495e-006   5.9317515e+001
 -1.9282851e+001   1.4909667e+000   4.6806746e-001   4.1679229e+002   0.0000000e+000   4.5743993e-005   7.7958080e+002   8.0390502e+002   7.4849135e+002   4.6000000e+002   4.6000000e+002   4.6000000e+002   4.3841978e+006   8.9532749e+002   2.6547073e+003   9.3524602e-003  -1.0102940e-001   3.9958214e+004   9.4844931e-003   0.0000000e+000   5.8824358e-005  -6.2469563e-005   2.0266314e-002   1.3176703e-004  -4.6838378e+002   1.9779397e-007   3.2072140e-006  -1.2538344e-003  -4.4717565e-006   5.9231109e+001
 -1.9170824e+001   1.5351801e+000   4.6177112e-001   4.0828392e+002   0.0000000e+000   4.5425819e-005   7.8035563e+002   8.0488695e+002   7.4860600e+002   4.6000000e+002   4.6000000e+002   4.6000000e+002   4.4103138e+006   8.9485244e+002   2.6520256e+003   9.3247074e-003  -5.1416256e-002   4.0076953e+004  -8.9165827e-003   0.0000000e+000   7.9824924e-005  -5.2130351e-005   2.0946446e-002  -1.2456473e-004  -4.6837286e+002   1.2829732e-007   4.5178221e-006  -1.2962350e-003  -3.9155551e-006   5.9095665e+001
 -1.9093028e+001   1.5468395e+000   4.5748410e-001   4.0252987e+002   0.0000000e+000   4.5207770e-005   7.8087614e+002   8.0556556e+002   7.4866140e+002   4.6000000e+002   4.6000000e+002   4.6000000e+002   4.4281394e+006   8.9447903e+002   2.6498816e+003   9.3055126e-003  -1.6978390e-002   4.0156106e+004  -9.0149445e-003   0.0000000e+000   7.7865684e-005  -5.0405585e-005   2.1018236e-002  -1.2874578e-004  -4.6831215e+002   1.1406625e-007   5.4426162e-006  -1.3005162e-003  -3.7937192e-006   5.9000641e+001
 -1.8952994e+001   1.5290800e+000   4.4994398e-001   3.9223356e+002   0.0000000e+000   4.4848947e-005   7.8181401e+002   8.0678646e+002   7.4876787e+002   4.6000000e+002   4.6000000e+002   4.6000000e+002   4.4603304e+006   8.9385309e+002   2.6461881e+003   9.2711729e-003   4.4930507e-002   4.0298766e+004  -6.9431903e-004   0.0000000e+000   7.7420515e-005  -4.5601931e-005   2.0570889e-002  -1.0672033e-005  -4.6820892e+002   2.2886735e-008   5.3630729e-006  -1.2727384e-003  -3.5062418e-006   5.8833737e+001
 -1.8855749e+001   1.5046363e+000   4.4477763e-001   3.8547442e+002   0.0000000e+000   4.4576600e-005   7.8248743e+002   8.0762902e+002   7.4992817e+002   4.6000000e+002   4.6000000e+002   4.6000000e+002   4.4826499e+006   8.9348073e+002   2.6440216e+003   9.2474577e-003   8.7907183e-002   4.0396822e+004   3.6765641e-004   0.0000000e+000   7.2927804e-005  -8.8754998e-005   1.9985360e-002   1.0359874e-005  -4.6814229e+002   1.7198948e-008   4.3841599e-006  -1.2365077e-003  -6.3669210e-006   5.8720082e+001
 -1.8734192e+001   1.4819996e+000   4.3864446e-001   3.7744901e+002   0.0000000e+000   4.4256810e-005   7.8333463e+002   8.0868052e+002   7.5041999e+002   4.6000000e+002   4.6000000e+002   4.6000000e+002   4.5108866e+006   8.9320807e+002   2.6419044e+003   9.2179738e-003   1.4162188e-001   4.0521677e+004   1.0382934e-003   0.0000000e+000   6.4843519e-005  -1.2635340e-004   1.9402873e-002   1.2707955e-005  -4.6809750e+002  -1.6561481e-009   4.3652379e-006  -1.2003993e-003  -8.8080921e-006   5.8594277e+001
 -1.8585949e+001   1.4674825e+000   4.3132689e-001   3.6788484e+002   0.0000000e+000   4.3878213e-005   7.8437416e+002   8.0996357e+002   7.5103234e+002   4.6000000e+002   4.6000000e+002   4.6000000e+002   4.5455704e+006   8.9291091e+002   2.6395053e+003   9.1822551e-003   2.0712112e-001   4.0675020e+004   6.0487394e-004   0.0000000e+000   6.2207500e-005  -1.3876005e-004   1.8994177e-002   4.4868685e-006  -4.6805682e+002  -5.9651364e-010   4.4736561e-006  -1.1750300e-003  -9.5962206e-006   5.8443087e+001
 -1.8351945e+001   1.4480503e+000   4.2043215e-001   3.5351203e+002   0.0000000e+000   4.3344321e-005   7.8602164e+002   8.1200940e+002   7.5192226e+002   4.6000000e+002   4.6000000e+002   4.6000000e+002   4.6016682e+006   8.9274631e+002   2.6366869e+003   9.1264344e-003   3.1034332e-001   4.0926672e+004  -4.2430479e-003   0.0000000e+000   5.4716442e-005  -1.1901392e-004   1.8496012e-002  -3.3920435e-005  -4.6809337e+002   1.4428077e-007   5.6925689e-006  -1.1440710e-003  -8.3359966e-006   5.8229769e+001
 -1.8233502e+001   1.4370616e+000   4.1505992e-001   3.4627886e+002   0.0000000e+000   4.3104718e-005   7.8684822e+002   8.1305900e+002   7.5211385e+002   4.6000000e+002   4.6000000e+002   4.6000000e+002   4.6313674e+006   8.9264755e+002   2.6351575e+003   9.0984286e-003   3.6253973e-001   4.1064419e+004   2.7965808e-003   0.0000000e+000   4.9236476e-005  -1.3450609e-004   1.8188952e-002   1.9921282e-005  -4.6822413e+002  -7.4693415e-008   5.9295197e-006  -1.1249654e-003  -9.3379596e-006   5.8122019e+001
 -1.8085724e+001   1.4268679e+000   4.0857366e-001   3.3809842e+002   0.0000000e+000   4.2756790e-005   7.8790410e+002   8.1435368e+002   7.5250669e+002   4.6000000e+002   4.6000000e+002   4.6000000e+002   4.6664617e+006   8.9268196e+002   2.6339172e+003   9.0637229e-003   4.2768378e-001   4.1217757e+004  -1.9864413e-003   0.0000000e+000   2.9655834e-005  -1.3996030e-004   1.7920669e-002  -1.6119497e-005  -4.6818160e+002   6.9975374e-008   5.8398377e-006  -1.1081405e-003  -9.6717933e-006   5.7998035e+001
 -1.7967503e+001   1.4126664e+000   4.0339843e-001   3.3122262e+002   0.0000000e+000   4.2525689e-005   7.8872221e+002   8.1541331e+002   7.5266076e+002   4.6000000e+002   4.6000000e+002   4.6000000e+002   4.6961532e+006   8.9255982e+002   2.6322796e+003   9.0361612e-003   4.7972310e-001   4.1353876e+004   6.2218269e-003   0.0000000e+000   7.4983332e-005  -1.5851362e-004   1.6761299e-002   6.1984312e-005  -4.6828284e+002  -2.0437975e-007   3.8075128e-006  -1.0370566e-003  -1.0814472e-005   5.7890120e+001
 -1.7819970e+001   1.3907949e+000   3.9708238e-001   3.2334643e+002   0.0000000e+000   4.2184134e-005   7.8979049e+002   8.1670929e+002   7.5308459e+002   4.6000000e+002   4.6000000e+002   4.6000000e+002   4.7320816e+006   8.9260324e+002   2.6312313e+003   9.0019948e-003   5.4469123e-001   4.1512700e+004  -9.1780119e-004   0.0000000e+000   1.0622867e-004  -1.2925353e-004   1.5911483e-002  -3.7069698e-006  -4.6830531e+002   2.9538115e-008   4.0855615e-006  -9.8438092e-004  -8.9401232e-006   5.7765633e+001
 -1.7701944e+001   1.3757113e+000   3.9217344e-001   3.1697179e+002   0.0000000e+000   4.1955204e-005   7.9064261e+002   8.1775767e+002   7.5336246e+002   4.6000000e+002   4.6000000e+002   4.6000000e+002   4.7622851e+006   8.9267037e+002   2.6304755e+003   8.9748479e-003   5.9660648e-001   4.1651680e+004   1.7709124e-003   0.0000000e+000   1.0753654e-004  -1.1455480e-004   1.5478597e-002   1.3685807e-005  -4.6846263e+002  -5.6131548e-008   4.4422660e-006  -9.5733739e-004  -7.9469464e-006   5.7669417e+001
 -1.7559019e+001   1.3689246e+000   3.8640268e-001   3.0989723e+002   0.0000000e+000   4.1638549e-005   7.9167899e+002   8.1903810e+002   7.5385480e+002   4.6000000e+002   4.6000000e+002   4.6000000e+002   4.7972712e+006   8.9283353e+002   2.6298594e+003   8.9422267e-003   6.5950137e-001   4.1805167e+004  -1.7695086e-003   0.0000000e+000   1.0690848e-004  -1.2879891e-004   1.5209847e-002  -1.5476771e-005  -4.6849085e+002   5.2569818e-008   5.8492125e-006  -9.4069273e-004  -8.8079660e-006   5.7559382e+001
 -1.7444679e+001   1.3634253e+000   3.8189740e-001   3.0414110e+002   0.0000000e+000   4.1425264e-005   7.9249489e+002   8.2007729e+002   7.5413297e+002   4.6000000e+002   4.6000000e+002   4.6000000e+002   4.8268303e+006   8.9294174e+002   2.6292033e+003   8.9162997e-003   7.0976389e-001   4.1940803e+004   3.2471607e-003   0.0000000e+000   1.0128292e-004  -1.7308364e-004   1.5066260e-002   2.9002068e-005  -4.6864747e+002  -7.9835335e-008   5.5320167e-006  -9.3176267e-004  -1.1597119e-005   5.7471495e+001
 -1.7340096e+001   1.3590181e+000   3.7787230e-001   2.9912198e+002   0.0000000e+000   4.1221979e-005   7.9324662e+002   8.2102137e+002   7.5445627e+002   4.6000000e+002   4.6000000e+002   4.6000000e+002   4.8533269e+006   8.9309438e+002   2.6288166e+003   8.8927252e-003   7.5571708e-001   4.2059533e+004   1.9569848e-004   0.0000000e+000   1.0188091e-004  -1.1741558e-004   1.4818460e-002   6.4622707e-006  -4.6873138e+002   3.9425357e-008   6.1551120e-006  -9.1631399e-004  -8.0547975e-006   5.7394915e+001
 -1.7246862e+001   1.3537431e+000   3.7435594e-001   2.9475190e+002   0.0000000e+000   4.1045023e-005   7.9391740e+002   8.2186437e+002   7.5475540e+002   4.6000000e+002   4.6000000e+002   4.6000000e+002   4.8770531e+006   8.9325591e+002   2.6285615e+003   8.8718232e-003   7.9666660e-001   4.2165804e+004  -6.2204233e-004   0.0000000e+000   1.0722799e-004  -8.3948934e-005   1.4595144e-002  -4.3485562e-006  -4.6880981e+002   3.5603700e-008   6.6658795e-006  -9.0245937e-004  -5.9313592e-006   5.7328782e+001
 -1.7155794e+001   1.3474268e+000   3.7092211e-001   2.9060141e+002   0.0000000e+000   4.0859849e-005   7.9457990e+002   8.2268715e+002   7.5506973e+002   4.6000000e+002   4.6000000e+002   4.6000000e+002   4.9002029e+006   8.9339167e+002   2.6283384e+003   8.8515094e-003   8.3665974e-001   4.2268946e+004  -1.1681838e-003   0.0000000e+000   1.1227440e-004  -8.6179893e-005   1.4422475e-002  -1.2057523e-005  -4.6887979e+002   4.0403036e-008   6.7053667e-006  -8.9182614e-004  -6.0897908e-006   5.7261115e+001
 -1.7062863e+001   1.3413118e+000   3.6759388e-001   2.8658194e+002   0.0000000e+000   4.0681406e-005   7.9524915e+002   8.2352467e+002   7.5541197e+002   4.6000000e+002   4.6000000e+002   4.6000000e+002   4.9237828e+006   8.9364378e+002   2.6283629e+003   8.8308849e-003   8.7747237e-001   4.2373382e+004  -1.2610789e-003   0.0000000e+000   1.1595483e-004  -8.7174755e-005   1.4286561e-002  -1.4148758e-005  -4.6894346e+002   4.3891432e-008   6.5055924e-006  -8.8349031e-004  -6.1747251e-006   5.7202897e+001
 -1.6900617e+001   1.3317108e+000   3.6190660e-001   2.7977581e+002   0.0000000e+000   4.0372420e-005   7.9642667e+002   8.2498300e+002   7.5604712e+002   4.6000000e+002   4.6000000e+002   4.6000000e+002   4.9649932e+006   8.9411931e+002   2.6286189e+003   8.7951193e-003   9.4871622e-001   4.2554981e+004  -2.5064706e-003   0.0000000e+000   1.2070507e-004  -1.0155498e-004   1.4075989e-002  -2.1015387e-005  -4.6904825e+002   7.7548949e-008   5.9230540e-006  -8.7064093e-004  -7.1273763e-006   5.7102770e+001
 -1.6796688e+001   1.3266974e+000   3.5838277e-001   2.7560452e+002   0.0000000e+000   4.0178340e-005   7.9716925e+002   8.2590984e+002   7.5647120e+002   4.6000000e+002   4.6000000e+002   4.6000000e+002   4.9912854e+006   8.9445511e+002   2.6287833e+003   8.7723909e-003   9.9437782e-001   4.2669781e+004  -4.8123108e-004   0.0000000e+000   1.1852940e-004  -1.3040402e-004   1.4008102e-002  -7.6123116e-006  -4.6909908e+002   2.0816529e-008   5.1996564e-006  -8.6650773e-004  -8.9743798e-006   5.7042991e+001
 -1.6685624e+001   1.3216380e+000   3.5474023e-001   2.7133297e+002   0.0000000e+000   3.9974829e-005   7.9795532e+002   8.2689304e+002   7.5691390e+002   4.6000000e+002   4.6000000e+002   4.6000000e+002   5.0194468e+006   8.9484794e+002   2.6290332e+003   8.7482533e-003   1.0431847e+000   4.2792459e+004   1.0681807e-003   0.0000000e+000   1.1993284e-004  -1.2113094e-004   1.3905863e-002   7.8834086e-006  -4.6915447e+002  -6.9614602e-009   4.8735284e-006  -8.6017187e-004  -8.3870629e-006   5.6982374e+001
 -1.6567494e+001   1.3164592e+000   3.5101502e-001   2.6701053e+002   0.0000000e+000   3.9764210e-005   7.9878437e+002   8.2793260e+002   7.5758743e+002   4.6000000e+002   4.6000000e+002   4.6000000e+002   5.0490456e+006   8.9534191e+002   2.6294766e+003   8.7227476e-003   1.0951111e+000   4.2919300e+004  -2.2207517e-004   0.0000000e+000   1.1823294e-004  -1.2835405e-004   1.3830899e-002  -5.6986889e-007  -4.6917277e+002   2.6273025e-008   4.7910941e-006  -8.5555751e-004  -8.8615593e-006   5.6924975e+001
 -1.6466095e+001   1.3077117e+000   3.4781622e-001   2.6319189e+002   0.0000000e+000   3.9599804e-005   7.9948894e+002   8.2883912e+002   7.5805387e+002   4.6000000e+002   4.6000000e+002   4.6000000e+002   5.0758713e+006   8.9570222e+002   2.6296293e+003   8.7009873e-003   1.1396683e+000   4.3039696e+004   4.4366823e-003   0.0000000e+000   9.1870582e-005  -1.1730488e-004   1.3829371e-002   3.8884738e-005  -4.6930987e+002  -7.6834904e-008   4.8315637e-006  -8.5559730e-004  -8.0866545e-006   5.6871461e+001
 -1.6323501e+001   1.3024570e+000   3.4329375e-001   2.5783473e+002   0.0000000e+000   3.9365646e-005   8.0049285e+002   8.3012764e+002   7.5879765e+002   4.6000000e+002   4.6000000e+002   4.6000000e+002   5.1126287e+006   8.9616792e+002   2.6298154e+003   8.6705992e-003   1.2022854e+000   4.3199956e+004   1.0861914e-003   0.0000000e+000   1.1292705e-004  -8.5414002e-005   1.2782865e-002   2.2446104e-005  -4.6939858e+002  -8.6586186e-008   2.5948161e-006  -7.9092880e-004  -5.9080692e-006   5.6791976e+001
 -1.6260126e+001   1.3000489e+000   3.4128421e-001   2.5541475e+002   0.0000000e+000   3.9265925e-005   8.0095144e+002   8.3069896e+002   7.5913829e+002   4.6000000e+002   4.6000000e+002   4.6000000e+002   5.1290877e+006   8.9640172e+002   2.6300902e+003   8.6571794e-003   1.2301115e+000   4.3271951e+004  -1.4874433e-003   0.0000000e+000   1.5423718e-004  -4.2621877e-005   1.2188160e-002  -9.3495147e-006  -4.6944223e+002  -2.4104893e-008   4.4875434e-006  -7.5425395e-004  -3.0703564e-006   5.6757195e+001
 -1.6180908e+001   1.2851734e+000   3.3879299e-001   2.5258391e+002   0.0000000e+000   3.9118712e-005   8.0154178e+002   8.3142945e+002   7.5960958e+002   4.6000000e+002   4.6000000e+002   4.6000000e+002   5.1497911e+006   8.9675227e+002   2.6307466e+003   8.6404648e-003   1.2649170e+000   4.3362738e+004  -2.4833881e-003   0.0000000e+000   1.7440087e-004  -1.0689989e-004   1.1524134e-002  -3.0112097e-005  -4.6951797e+002   1.3327965e-008   5.8100955e-006  -7.1300835e-004  -7.3594387e-006   5.6716254e+001
 -1.6081885e+001   1.2701725e+000   3.3571953e-001   2.4909671e+002   0.0000000e+000   3.8937233e-005   8.0227979e+002   8.3235572e+002   7.6020083e+002   4.6000000e+002   4.6000000e+002   4.6000000e+002   5.1758412e+006   8.9719839e+002   2.6316085e+003   8.6196875e-003   1.3084600e+000   4.3477292e+004  -8.1661548e-004   0.0000000e+000   1.7839794e-004  -1.4538932e-004   1.1224072e-002  -1.4275496e-005  -4.6964053e+002   1.3611084e-008   6.3131963e-006  -6.9453843e-004  -9.9855989e-006   5.6665598e+001
 -1.5903643e+001   1.2653426e+000   3.3030643e-001   2.4289325e+002   0.0000000e+000   3.8632499e-005   8.0359607e+002   8.3401682e+002   7.6120060e+002   4.6000000e+002   4.6000000e+002   4.6000000e+002   5.2237518e+006   8.9798326e+002   2.6330369e+003   8.5825893e-003   1.3868510e+000   4.3690891e+004   1.9839025e-003   0.0000000e+000   1.8043246e-004  -1.0721840e-004   1.1137028e-002   2.2923167e-005  -4.6993836e+002  -1.5443821e-008   6.0193630e-006  -6.8924307e-004  -7.4496166e-006   5.6574708e+001
 -1.5824425e+001   1.2675467e+000   3.2796767e-001   2.4015771e+002   0.0000000e+000   3.8511655e-005   8.0416874e+002   8.3474232e+002   7.6164631e+002   4.6000000e+002   4.6000000e+002   4.6000000e+002   5.2443470e+006   8.9831949e+002   2.6335491e+003   8.5662407e-003   1.4216923e+000   4.3779591e+004  -3.1933651e-003   0.0000000e+000   1.7947052e-004  -1.0468294e-004   1.1180363e-002  -3.1601083e-005  -4.6999913e+002   8.2774838e-008   5.8157926e-006  -6.9195057e-004  -7.1957175e-006   5.6534990e+001
 -1.5725401e+001   1.2687457e+000   3.2508397e-001   2.3697983e+002   0.0000000e+000   3.8335147e-005   8.0488414e+002   8.3565355e+002   7.6225729e+002   4.6000000e+002   4.6000000e+002   4.6000000e+002   5.2694982e+006   8.9875120e+002   2.6342258e+003   8.5459036e-003   1.4652766e+000   4.3885116e+004  -4.4798541e-003   0.0000000e+000   1.7433942e-004  -8.6055013e-005   1.1162755e-002  -4.9674947e-005  -4.7001154e+002   8.0813559e-008   6.0219637e-006  -6.9074399e-004  -5.9316972e-006   5.6486409e+001
 -1.5601623e+001   1.2631165e+000   3.2154683e-001   2.3310570e+002   0.0000000e+000   3.8117494e-005   8.0576677e+002   8.3678666e+002   7.6297736e+002   4.6000000e+002   4.6000000e+002   4.6000000e+002   5.3010507e+006   8.9927197e+002   2.6349413e+003   8.5206430e-003   1.5198049e+000   4.4017397e+004   5.4181485e-004   0.0000000e+000   1.7364799e-004  -8.5763932e-005   1.1044436e-002   5.4288600e-007  -4.7002750e+002  -2.1380368e-008   6.3372018e-006  -6.8335855e-004  -5.8990088e-006   5.6425669e+001
 -1.5446899e+001   1.2492182e+000   3.1723952e-001   2.2842255e+002   0.0000000e+000   3.7850828e-005   8.0686440e+002   8.3819790e+002   7.6382242e+002   4.6000000e+002   4.6000000e+002   4.6000000e+002   5.3411704e+006   8.9994673e+002   2.6359035e+003   8.4893645e-003   1.5880411e+000   4.4187726e+004   2.4319657e-003   0.0000000e+000   1.7375636e-004  -8.0729930e-005   1.0781569e-002   2.4010590e-005  -4.7010872e+002  -3.4516512e-008   6.3613517e-006  -6.6710232e-004  -5.5560731e-006   5.6352381e+001
 -1.5323120e+001   1.2378173e+000   3.1388489e-001   2.2466977e+002   0.0000000e+000   3.7665656e-005   8.0774334e+002   8.3933268e+002   7.6432498e+002   4.6000000e+002   4.6000000e+002   4.6000000e+002   5.3744665e+006   9.0052323e+002   2.6368113e+003   8.4645411e-003   1.6426054e+000   4.4333175e+004   3.5904763e-003   0.0000000e+000   1.7478216e-004  -5.9355933e-005   1.0505815e-002   3.7517838e-005  -4.7027452e+002  -6.2876344e-008   6.4532474e-006  -6.5010776e-004  -4.1237391e-006   5.6296581e+001
 -1.5168396e+001   1.2269628e+000   3.0980706e-001   2.2029098e+002   0.0000000e+000   3.7411034e-005   8.0886812e+002   8.4074597e+002   7.6539566e+002   4.6000000e+002   4.6000000e+002   4.6000000e+002   5.4138005e+006   9.0137468e+002   2.6385716e+003   8.4337895e-003   1.7109106e+000   4.4495389e+004  -4.3183606e-003   0.0000000e+000   1.7875961e-004  -6.2376339e-005   1.0250999e-002  -4.5285232e-005  -4.7028400e+002   1.2001941e-007   6.5657409e-006  -6.3440629e-004  -4.3269099e-006   5.6233868e+001
 -1.5053258e+001   1.2159350e+000   3.0686143e-001   2.1694402e+002   0.0000000e+000   3.7260301e-005   8.0969098e+002   8.4180313e+002   7.6585971e+002   4.6000000e+002   4.6000000e+002   4.6000000e+002   5.4466253e+006   9.0197122e+002   2.6396994e+003   8.4111006e-003   1.7617089e+000   4.4644753e+004   7.8653354e-003   0.0000000e+000   1.6491991e-004  -6.6769074e-005   1.0002017e-002   6.6534064e-005  -4.7059022e+002  -2.3466386e-007   5.7194914e-006  -6.1899878e-004  -4.5610826e-006   5.6185898e+001
 -1.4909336e+001   1.2074301e+000   3.0330929e-001   2.1320128e+002   0.0000000e+000   3.7034158e-005   8.1073242e+002   8.4311907e+002   7.6675766e+002   4.6000000e+002   4.6000000e+002   4.6000000e+002   5.4841418e+006   9.0291268e+002   2.6417660e+003   8.3829604e-003   1.8253021e+000   4.4801865e+004  -4.5776772e-003   0.0000000e+000   1.6826911e-004  -6.6756615e-005   9.7905828e-003  -3.9087447e-005  -4.7067030e+002   1.9807002e-007   5.1417665e-006  -6.0600263e-004  -4.5706305e-006   5.6140536e+001
 -1.4749453e+001   1.1961448e+000   2.9952356e-001   2.0922114e+002   0.0000000e+000   3.6796884e-005   8.1185951e+002   8.4456532e+002   7.6756867e+002   4.6000000e+002   4.6000000e+002   4.6000000e+002   5.5278841e+006   9.0392367e+002   2.6437970e+003   8.3520263e-003   1.8960185e+000   4.4992571e+004   3.8927283e-003   0.0000000e+000   1.6802179e-004  -6.3511809e-005   9.6388405e-003   4.7992105e-005  -4.7093205e+002  -2.3588862e-008   5.0516346e-006  -5.9658903e-004  -4.3422270e-006   5.6090514e+001
 -1.4621546e+001   1.1873814e+000   2.9660872e-001   2.0605669e+002   0.0000000e+000   3.6636148e-005   8.1274886e+002   8.4572358e+002   7.6817336e+002   4.6000000e+002   4.6000000e+002   4.6000000e+002   5.5636650e+006   9.0477127e+002   2.6454560e+003   8.3274971e-003   1.9525807e+000   4.5150806e+004   4.0468257e-003   0.0000000e+000   1.6881087e-004  -6.4805260e-005   9.5034976e-003   4.7574723e-005  -4.7119926e+002  -3.1620890e-008   4.9171721e-006  -5.8821408e-004  -4.4168002e-006   5.6055304e+001
 -1.4519221e+001   1.1801429e+000   2.9428388e-001   2.0353245e+002   0.0000000e+000   3.6508262e-005   8.1346200e+002   8.4664817e+002   7.6867387e+002   4.6000000e+002   4.6000000e+002   4.6000000e+002   5.5921225e+006   9.0543633e+002   2.6467845e+003   8.3080251e-003   1.9978258e+000   4.5275631e+004   4.8663509e-004   0.0000000e+000   1.6600701e-004  -7.5331929e-005   9.5696647e-003   7.3966449e-006  -4.7139635e+002   3.4396131e-008   4.7602519e-006  -5.9255030e-004  -5.0779712e-006   5.6025711e+001
 -1.4391314e+001   1.1733648e+000   2.9139053e-001   2.0057798e+002   0.0000000e+000   3.6317985e-005   8.1436351e+002   8.4779990e+002   7.6944140e+002   4.6000000e+002   4.6000000e+002   4.6000000e+002   5.6260159e+006   9.0628673e+002   2.6485552e+003   8.2838669e-003   2.0544548e+000   4.5417590e+004  -8.1031187e-003   0.0000000e+000   1.6814542e-004  -6.1500312e-005   9.4918649e-003  -9.4280437e-005  -4.7150106e+002   1.4919188e-007   5.0359332e-006  -5.8768736e-004  -4.1977662e-006   5.5989920e+001
 -1.4288989e+001   1.1763543e+000   2.8898547e-001   1.9796494e+002   0.0000000e+000   3.6187394e-005   8.1505542e+002   8.4872970e+002   7.6993165e+002   4.6000000e+002   4.6000000e+002   4.6000000e+002   5.6539675e+006   9.0677208e+002   2.6491916e+003   8.2646939e-003   2.0997428e+000   4.5537592e+004   6.2949393e-003   0.0000000e+000   1.8871642e-004  -6.2665687e-005   8.6607499e-003   6.3077545e-005  -4.7164202e+002  -1.9305723e-007   4.5498297e-006  -5.3604684e-004  -4.2241241e-006   5.5949309e+001
 -1.4161083e+001   1.1728496e+000   2.8602917e-001   1.9490591e+002   0.0000000e+000   3.5996915e-005   8.1595993e+002   8.4987464e+002   7.7068553e+002   4.6000000e+002   4.6000000e+002   4.6000000e+002   5.6879964e+006   9.0753162e+002   2.6507764e+003   8.2409207e-003   2.1564195e+000   4.5679888e+004  -1.8234140e-003   0.0000000e+000   2.2733813e-004  -8.0484987e-005   7.7330914e-003  -2.1459563e-005  -4.7175040e+002   2.5556515e-008   5.2960517e-006  -4.7855821e-004  -5.4568664e-006   5.5905691e+001
 -1.4058757e+001   1.1653123e+000   2.8368894e-001   1.9236589e+002   0.0000000e+000   3.5867385e-005   8.1667630e+002   8.5078917e+002   7.7119917e+002   4.6000000e+002   4.6000000e+002   4.6000000e+002   5.7166915e+006   9.0810407e+002   2.6519110e+003   8.2220441e-003   2.2017527e+000   4.5805180e+004   5.4486347e-003   0.0000000e+000   2.2339707e-004  -1.0547361e-004   7.3636448e-003   5.8585690e-005  -4.7196456e+002  -1.0324207e-007   5.4324451e-006  -4.5596821e-004  -7.1481230e-006   5.5868828e+001
 -1.3930851e+001   1.1601978e+000   2.8081929e-001   1.8943874e+002   0.0000000e+000   3.5678794e-005   8.1758272e+002   8.5192936e+002   7.7197826e+002   4.6000000e+002   4.6000000e+002   4.6000000e+002   5.7509870e+006   9.0888309e+002   2.6536208e+003   8.1986323e-003   2.2584879e+000   4.5948762e+004  -3.2312096e-003   0.0000000e+000   2.2422676e-004  -9.9183970e-005   7.1883217e-003  -3.7239063e-005  -4.7210529e+002   6.0184268e-008   4.7929390e-006  -4.4526220e-004  -6.7439434e-006   5.5826527e+001
 -1.3828526e+001   1.1560538e+000   2.7856651e-001   1.8703959e+002   0.0000000e+000   3.5550597e-005   8.1829118e+002   8.5284224e+002   7.7248304e+002   4.6000000e+002   4.6000000e+002   4.6000000e+002   5.7797200e+006   9.0946171e+002   2.6547560e+003   8.1800528e-003   2.3038681e+000   4.6073685e+004   4.7693951e-003   0.0000000e+000   2.2187311e-004  -8.5333032e-005   7.0696971e-003   5.1276549e-005  -4.7231773e+002  -8.1120618e-008   4.0058818e-006  -4.3803970e-004  -5.7975999e-006   5.5791244e+001
 -1.3700619e+001   1.1521228e+000   2.7581695e-001   1.8427578e+002   0.0000000e+000   3.5367209e-005   8.1918544e+002   8.5398103e+002   7.7321243e+002   4.6000000e+002   4.6000000e+002   4.6000000e+002   5.8139607e+006   9.1025530e+002   2.6564647e+003   8.1570029e-003   2.3606619e+000   4.6216039e+004  -3.5824396e-003   0.0000000e+000   2.2974547e-004  -7.8554152e-005   6.9985182e-003  -4.0830647e-005  -4.7244358e+002   7.7761674e-008   4.0274909e-006  -4.3371344e-004  -5.3665577e-006   5.5751747e+001
 -1.3598294e+001   1.1457887e+000   2.7365481e-001   1.8200426e+002   0.0000000e+000   3.5242786e-005   8.1988528e+002   8.5489104e+002   7.7367847e+002   4.6000000e+002   4.6000000e+002   4.6000000e+002   5.8426754e+006   9.1084578e+002   2.6576152e+003   8.1387230e-003   2.4060895e+000   4.6340218e+004   4.7630515e-003   0.0000000e+000   2.3108168e-004  -8.1988288e-005   6.9092314e-003   5.1425628e-005  -4.7264816e+002  -8.4489735e-008   4.0541954e-006  -4.2819913e-004  -5.5849347e-006   5.5718543e+001
 -1.3470387e+001   1.1388332e+000   2.7100933e-001   1.7938151e+002   0.0000000e+000   3.5063944e-005   8.2077006e+002   8.5603240e+002   7.7436985e+002   4.6000000e+002   4.6000000e+002   4.6000000e+002   5.8768967e+006   9.1165155e+002   2.6593564e+003   8.1160711e-003   2.4629424e+000   4.6481905e+004  -3.7948743e-003   0.0000000e+000   2.3529848e-004  -8.5186831e-005   6.7806733e-003  -4.3327663e-005  -4.7277453e+002   8.8815074e-008   4.2086837e-006  -4.2025722e-004  -5.7973952e-006   5.5681174e+001
 -1.3368062e+001   1.1320478e+000   2.6893132e-001   1.7722624e+002   0.0000000e+000   3.4943130e-005   8.2146586e+002   8.5694669e+002   7.7480914e+002   4.6000000e+002   4.6000000e+002   4.6000000e+002   5.9057414e+006   9.1226709e+002   2.6606006e+003   8.0980900e-003   2.5084194e+000   4.6606563e+004   4.7609545e-003   0.0000000e+000   2.3332321e-004  -7.5793687e-005   6.6473943e-003   5.0614910e-005  -4.7298978e+002  -6.6959025e-008   4.1279960e-006  -4.1198648e-004  -5.1824188e-006   5.5650399e+001
 -1.3240156e+001   1.1250948e+000   2.6639014e-001   1.7474011e+002   0.0000000e+000   3.4769129e-005   8.2234654e+002   8.5808326e+002   7.7527231e+002   4.6000000e+002   4.6000000e+002   4.6000000e+002   5.9401099e+006   9.1310972e+002   2.6624787e+003   8.0758013e-003   2.5653365e+000   4.6748763e+004  -3.7175465e-003   0.0000000e+000   2.3455593e-004  -6.2554987e-005   6.5273520e-003  -4.1802995e-005  -4.7312933e+002   8.3236192e-008   4.1949156e-006  -4.0456799e-004  -4.3317308e-006   5.5616350e+001
 -1.3137830e+001   1.1180141e+000   2.6434398e-001   1.7266975e+002   0.0000000e+000   3.4644513e-005   8.2304756e+002   8.5899252e+002   7.7588776e+002   4.6000000e+002   4.6000000e+002   4.6000000e+002   5.9690403e+006   9.1369028e+002   2.6637405e+003   8.0581186e-003   2.6108667e+000   4.6873590e+004   4.7314962e-003   0.0000000e+000   2.3191444e-004  -5.2358456e-005   6.4183740e-003   4.9921899e-005  -4.7335243e+002  -6.5241281e-008   4.2457085e-006  -3.9780404e-004  -3.6675129e-006   5.5581661e+001
 -1.3009924e+001   1.1119383e+000   2.6192454e-001   1.7033860e+002   0.0000000e+000   3.4476030e-005   8.2392132e+002   8.6012262e+002   7.7689872e+002   4.6000000e+002   4.6000000e+002   4.6000000e+002   6.0029397e+006   9.1460008e+002   2.6658095e+003   8.0361937e-003   2.6678544e+000   4.7011530e+004  -5.7592873e-003   0.0000000e+000   2.3445029e-004  -3.8418682e-005   6.3365711e-003  -6.4325272e-005  -4.7345675e+002   1.1795928e-007   4.3664814e-006  -3.9277579e-004  -2.7721755e-006   5.5553816e+001
 -1.2852616e+001   1.1021007e+000   2.5898327e-001   1.6751562e+002   0.0000000e+000   3.4271300e-005   8.2499384e+002   8.6150260e+002   7.7806599e+002   4.6000000e+002   4.6000000e+002   4.6000000e+002   6.0448423e+006   9.1565803e+002   2.6682432e+003   8.0095363e-003   2.7380476e+000   4.7182655e+004  -1.3924405e-003   0.0000000e+000   2.3515042e-004  -3.3662340e-005   6.2195047e-003  -1.9396882e-005  -4.7360332e+002   2.6697246e-008   4.3929024e-006  -3.8554762e-004  -2.4520225e-006   5.5514578e+001
 -1.2726770e+001   1.0918032e+000   2.5670841e-001   1.6522771e+002   0.0000000e+000   3.4136236e-005   8.2582320e+002   8.6261099e+002   7.7879212e+002   4.6000000e+002   4.6000000e+002   4.6000000e+002   6.0814869e+006   9.1649432e+002   2.6699712e+003   7.9884259e-003   2.7941991e+000   4.7343576e+004   1.1653583e-002   0.0000000e+000   2.3007390e-004  -2.7259065e-005   6.0162770e-003   1.2915238e-004  -4.7396103e+002  -1.6129187e-007   4.4046728e-006  -3.7288623e-004  -2.0260283e-006   5.5486072e+001
 -1.2626094e+001   1.0846729e+000   2.5493508e-001   1.6345876e+002   0.0000000e+000   3.4030268e-005   8.2648724e+002   8.6347610e+002   7.7939500e+002   4.6000000e+002   4.6000000e+002   4.6000000e+002   6.1100539e+006   9.1719273e+002   2.6714616e+003   7.9716856e-003   2.8391193e+000   4.7466285e+004   4.0547083e-003   0.0000000e+000   2.2936425e-004  -2.1604363e-005   5.8857997e-003   4.9219577e-005  -4.7419765e+002  -3.8903851e-009   4.4713202e-006  -3.6475991e-004  -1.6520704e-006   5.5465554e+001
 -1.2500248e+001   1.0789030e+000   2.5280716e-001   1.6148239e+002   0.0000000e+000   3.3876746e-005   8.2733092e+002   8.6455522e+002   7.8026960e+002   4.6000000e+002   4.6000000e+002   4.6000000e+002   6.1434858e+006   9.1817686e+002   2.6738139e+003   7.9509302e-003   2.8953426e+000   4.7601736e+004  -1.0903299e-002   0.0000000e+000   2.3574832e-004  -9.6798833e-006   5.8295547e-003  -1.2158982e-004  -4.7431665e+002   1.8301091e-007   4.5759553e-006  -3.6133178e-004  -8.8914948e-007   5.5446170e+001
 -1.2342940e+001   1.0686323e+000   2.5020795e-001   1.5910347e+002   0.0000000e+000   3.3685817e-005   8.2836111e+002   8.6589787e+002   7.8129823e+002   4.6000000e+002   4.6000000e+002   4.6000000e+002   6.1851058e+006   9.1938309e+002   2.6765337e+003   7.9253011e-003   2.9657343e+000   4.7769745e+004  -4.2104093e-003   0.0000000e+000   2.3798330e-004  -1.1559512e-005   5.7775056e-003  -5.0918956e-005  -4.7445487e+002   6.7752307e-008   4.5354348e-006  -3.5816658e-004  -9.9377948e-007   5.5423597e+001
 -1.2217095e+001   1.0574758e+000   2.4814042e-001   1.5709154e+002   0.0000000e+000   3.3558740e-005   8.2916458e+002   8.6697042e+002   7.8188273e+002   4.6000000e+002   4.6000000e+002   4.6000000e+002   6.2214251e+006   9.2025614e+002   2.6783463e+003   7.9050068e-003   3.0220482e+000   4.7927214e+004   1.1957796e-002   0.0000000e+000   2.2855767e-004  -2.1597461e-005   5.6419549e-003   1.2913488e-004  -4.7479545e+002  -1.6608407e-007   4.4305250e-006  -3.4966192e-004  -1.6108204e-006   5.5400469e+001
 -1.2116418e+001   1.0499659e+000   2.4648301e-001   1.5547281e+002   0.0000000e+000   3.3458287e-005   8.2981113e+002   8.6782716e+002   7.8234513e+002   4.6000000e+002   4.6000000e+002   4.6000000e+002   6.2500072e+006   9.2094855e+002   2.6798004e+003   7.8889222e-003   3.0671025e+000   4.8049431e+004   5.2008808e-003   0.0000000e+000   2.2259412e-004  -5.3507375e-005   5.4831090e-003   6.0886128e-005  -4.7503710e+002  -2.0718683e-008   4.3548998e-006  -3.3971727e-004  -3.6445169e-006   5.5381693e+001
 -1.1990572e+001   1.0621983e+000   2.4430346e-001   1.5342565e+002   0.0000000e+000   3.3305612e-005   8.3062412e+002   8.6890900e+002   7.8307386e+002   4.6000000e+002   4.6000000e+002   4.6000000e+002   6.2831503e+006   9.2172525e+002   2.6813988e+003   7.8689960e-003   3.1234845e+000   4.8182210e+004  -7.4200817e-003   0.0000000e+000   2.6503819e-004  -3.8852772e-005   4.4005180e-003  -8.7291627e-005  -4.7514165e+002   5.0601100e-008   5.7577150e-006  -2.7272709e-004  -2.7326037e-006   5.5350817e+001
 -1.1833512e+001   1.0639916e+000   2.4162457e-001   1.5090335e+002   0.0000000e+000   3.3115812e-005   8.3165929e+002   8.7024247e+002   7.8398453e+002   4.6000000e+002   4.6000000e+002   4.6000000e+002   6.3252712e+006   9.2276414e+002   2.6838229e+003   7.8444253e-003   3.1939564e+000   4.8353763e+004  -3.3452939e-003   0.0000000e+000   2.5051632e-004  -2.8057628e-005   3.8379644e-003  -4.2475952e-005  -4.7534346e+002   2.7881316e-008   4.4971376e-006  -2.3804669e-004  -2.1057774e-006   5.5315094e+001
 -1.1707864e+001   1.0596565e+000   2.3950547e-001   1.4881290e+002   0.0000000e+000   3.2986426e-005   8.3246687e+002   8.7130751e+002   7.8451998e+002   4.6000000e+002   4.6000000e+002   4.6000000e+002   6.3620130e+006   9.2350803e+002   2.6854127e+003   7.8249798e-003   3.2503311e+000   4.8514085e+004   1.1837625e-002   0.0000000e+000   2.3262634e-004  -2.2341139e-005   3.6226625e-003   1.2517482e-004  -4.7574048e+002  -1.9118165e-007   4.3167297e-006  -2.2464312e-004  -1.7074652e-006   5.5282079e+001
 -1.1607346e+001   1.0568886e+000   2.3783558e-001   1.4718261e+002   0.0000000e+000   3.2882945e-005   8.3311300e+002   8.7215574e+002   7.8498950e+002   4.6000000e+002   4.6000000e+002   4.6000000e+002   6.3908268e+006   9.2411229e+002   2.6867420e+003   7.8095768e-003   3.2954301e+000   4.8637875e+004   5.4516383e-003   0.0000000e+000   2.2800088e-004  -1.8054281e-005   3.5041034e-003   6.2178608e-005  -4.7602022e+002  -4.6474139e-008   4.1775799e-006  -2.1724703e-004  -1.4103000e-006   5.5256426e+001
 -1.1481698e+001   1.0529568e+000   2.3578365e-001   1.4529514e+002   0.0000000e+000   3.2733366e-005   8.3392566e+002   8.7320688e+002   7.8570987e+002   4.6000000e+002   4.6000000e+002   4.6000000e+002   6.4243844e+006   9.2490621e+002   2.6885804e+003   7.7905111e-003   3.3518685e+000   4.8773898e+004  -1.0512301e-002   0.0000000e+000   2.3483728e-004  -1.0668247e-005   3.4640931e-003  -1.1624600e-004  -4.7619119e+002   1.7180336e-007   4.1000922e-006  -2.1481922e-004  -9.3022029e-007   5.5226903e+001
 -1.1325368e+001   1.0461127e+000   2.3327876e-001   1.4301138e+002   0.0000000e+000   3.2548947e-005   8.3491480e+002   8.7450237e+002   7.8637274e+002   4.6000000e+002   4.6000000e+002   4.6000000e+002   6.4659103e+006   9.2584021e+002   2.6906063e+003   7.7670691e-003   3.4221812e+000   4.8941454e+004  -4.0537789e-003   0.0000000e+000   2.3892099e-004  -2.6427048e-006   3.4500941e-003  -4.8523978e-005  -4.7638904e+002   6.4186120e-008   4.0442219e-006  -2.1400942e-004  -4.0169153e-007   5.5188751e+001
 -1.1200304e+001   1.0386397e+000   2.3130996e-001   1.4113558e+002   0.0000000e+000   3.2423858e-005   8.3567903e+002   8.7553163e+002   7.8657320e+002   4.6000000e+002   4.6000000e+002   4.6000000e+002   6.5018817e+006   9.2650032e+002   2.6918346e+003   7.7485279e-003   3.4784221e+000   4.9096252e+004   1.1975621e-002   0.0000000e+000   2.3321533e-004  -9.1760675e-006   3.3506971e-003   1.2883495e-004  -4.7675024e+002  -1.8582127e-007   3.9786172e-006  -2.0778969e-004  -7.8359399e-007   5.5154633e+001
 -1.1100252e+001   1.0336792e+000   2.2976180e-001   1.3966766e+002   0.0000000e+000   3.2325648e-005   8.3629289e+002   8.7634752e+002   7.8678141e+002   4.6000000e+002   4.6000000e+002   4.6000000e+002   6.5297354e+006   9.2705179e+002   2.6929344e+003   7.7338495e-003   3.5234113e+000   4.9213170e+004   3.0402206e-003   0.0000000e+000   2.3353254e-004  -1.9632790e-005   3.2681131e-003   3.5089003e-005  -4.7698041e+002   1.6013347e-008   3.9274231e-006  -2.0266162e-004  -1.4375095e-006   5.5128884e+001
 -1.0975188e+001   1.0277406e+000   2.2785787e-001   1.3796810e+002   0.0000000e+000   3.2182732e-005   8.3706204e+002   8.7735617e+002   7.8711987e+002   4.6000000e+002   4.6000000e+002   4.6000000e+002   6.5629585e+006   9.2776661e+002   2.6944341e+003   7.7156948e-003   3.5797039e+000   4.9347448e+004  -7.7086971e-003   0.0000000e+000   2.3960471e-004  -2.6936502e-005   3.1974952e-003  -8.4975267e-005  -4.7716147e+002   1.3606894e-007   3.9112792e-006  -1.9832662e-004  -1.9066445e-006   5.5098505e+001
 -1.0818857e+001   1.0204972e+000   2.2552794e-001   1.3590371e+002   0.0000000e+000   3.2006510e-005   8.3801854e+002   8.7861481e+002   7.8755200e+002   4.6000000e+002   4.6000000e+002   4.6000000e+002   6.6041101e+006   9.2867191e+002   2.6963665e+003   7.6932681e-003   3.6501582e+000   4.9512537e+004  -4.3915576e-003   0.0000000e+000   2.4314943e-004  -2.8949306e-005   3.0886652e-003  -5.1155410e-005  -4.7736548e+002   7.4887503e-008   3.9610393e-006  -1.9160811e-004  -2.0352212e-006   5.5062004e+001
 -1.0693793e+001   1.0133424e+000   2.2370158e-001   1.3420956e+002   0.0000000e+000   3.1888078e-005   8.3876617e+002   8.7962075e+002   7.8776631e+002   4.6000000e+002   4.6000000e+002   4.6000000e+002   6.6395309e+006   9.2935074e+002   2.6977182e+003   7.6755493e-003   3.7065163e+000   4.9663454e+004   8.9993097e-003   0.0000000e+000   2.3753441e-004  -2.9678595e-005   2.9427878e-003   9.4608554e-005  -4.7771380e+002  -1.1902931e-007   4.1406017e-006  -1.8253427e-004  -2.0730230e-006   5.5031256e+001
 -1.0537462e+001   1.0053808e+000   2.2143064e-001   1.3225049e+002   0.0000000e+000   3.1709125e-005   8.3972155e+002   8.8083731e+002   7.8981977e+002   4.6000000e+002   4.6000000e+002   4.6000000e+002   6.6808849e+006   9.3021214e+002   2.6996822e+003   7.6537040e-003   3.7770543e+000   4.9830549e+004  -3.1220362e-003   0.0000000e+000   2.3881207e-004  -3.9705779e-005   2.8091814e-003  -3.3867439e-005  -4.7795990e+002   7.9240403e-008   4.2633126e-006  -1.7427128e-004  -2.7308299e-006   5.4991025e+001
 -1.0460386e+001   1.0002426e+000   2.2034178e-001   1.3114754e+002   0.0000000e+000   3.1662642e-005   8.4015952e+002   8.8144008e+002   7.8988927e+002   4.6000000e+002   4.6000000e+002   4.6000000e+002   6.7048800e+006   9.3057806e+002   2.7002723e+003   7.6430445e-003   3.8117901e+000   4.9939883e+004   2.3884582e-002   0.0000000e+000   2.3011330e-004  -4.2365988e-005   2.6992496e-003   2.5109269e-004  -4.7833584e+002  -3.6824616e-007   4.4099966e-006  -1.6739294e-004  -2.8817866e-006   5.4970638e+001
 -1.0389240e+001   9.9804900e-001   2.1937213e-001   1.3027831e+002   0.0000000e+000   3.1595499e-005   8.4058556e+002   8.8199125e+002   7.9004076e+002   4.6000000e+002   4.6000000e+002   4.6000000e+002   6.7246871e+006   9.3102395e+002   2.7012806e+003   7.6332637e-003   3.8438610e+000   5.0023304e+004   2.6431603e-003   0.0000000e+000   2.3137238e-004  -4.1172855e-005   2.6213746e-003   3.9384034e-005  -4.7852444e+002   1.4981534e-007   4.4725520e-006  -1.6258267e-004  -2.8127305e-006   5.4957677e+001
 -1.0241220e+001   9.8998810e-001   2.1734653e-001   1.2850092e+002   0.0000000e+000   3.1447072e-005   8.4147848e+002   8.8312526e+002   7.9155305e+002   4.6000000e+002   4.6000000e+002   4.6000000e+002   6.7650714e+006   9.3188282e+002   2.7033074e+003   7.6131534e-003   3.9106249e+000   5.0191127e+004  -1.3994300e-002   0.0000000e+000   2.3820263e-004  -1.8159222e-005   2.5635535e-003  -1.5809424e-004  -4.7887083e+002   1.8392262e-007   4.5677258e-006  -1.5907735e-004  -1.3514912e-006   5.4924344e+001
 -1.0185495e+001   9.8809011e-001   2.1659350e-001   1.2781031e+002   0.0000000e+000   3.1399699e-005   8.4180417e+002   8.8355718e+002   7.9187621e+002   4.6000000e+002   4.6000000e+002   4.6000000e+002   6.7803821e+006   9.3220561e+002   2.7040030e+003   7.6056446e-003   3.9357633e+000   5.0255107e+004  -9.8441784e-003   0.0000000e+000   2.3958289e-004  -1.5149046e-005   2.5097219e-003  -1.1391972e-004  -4.7900671e+002   1.2091647e-007   4.5326914e-006  -1.5573957e-004  -1.1599867e-006   5.4913087e+001
 -1.0084658e+001   9.8529801e-001   2.1527278e-001   1.2663720e+002   0.0000000e+000   3.1308159e-005   8.4240354e+002   8.8434616e+002   7.9228443e+002   4.6000000e+002   4.6000000e+002   4.6000000e+002   6.8080628e+006   9.3285689e+002   2.7055519e+003   7.5921738e-003   3.9812662e+000   5.0370902e+004   5.8676014e-004   0.0000000e+000   2.4263312e-004  -1.8867273e-005   2.3623437e-003   7.0800631e-006  -4.7925300e+002   4.7938923e-009   4.6650239e-006  -1.4663177e-004  -1.4043325e-006   5.4896675e+001
 -9.9962370e+000   9.8514564e-001   2.1412469e-001   1.2563282e+002   0.0000000e+000   3.1225108e-005   8.4293958e+002   8.8505600e+002   7.9254648e+002   4.6000000e+002   4.6000000e+002   4.6000000e+002   6.8327567e+006   9.3347150e+002   2.7071468e+003   7.5804636e-003   4.0211852e+000   5.0475631e+004   4.8373731e-003   0.0000000e+000   2.4652055e-004  -2.6931061e-005   2.1311429e-003   5.1684346e-005  -4.7950021e+002  -5.0624224e-008   5.0639298e-006  -1.3239400e-004  -1.9464884e-006   5.4884224e+001
 -9.8534982e+000   9.9236810e-001   2.1248083e-001   1.2425256e+002   0.0000000e+000   3.1098584e-005   8.4386718e+002   8.8626672e+002   7.9300081e+002   4.6000000e+002   4.6000000e+002   4.6000000e+002   6.8743467e+006   9.3491338e+002   2.7115712e+003   7.5617971e-003   4.0857024e+000   5.0657819e+004   2.6481449e-004   0.0000000e+000   2.5286809e-004  -6.0181635e-005   1.2679335e-003  -1.4982000e-007  -4.8003012e+002   1.0685909e-008   4.7785661e-006  -7.9199813e-005  -4.2209068e-006   5.4890128e+001
 -9.7461117e+000   1.0163913e+000   2.1123676e-001   1.2318346e+002   0.0000000e+000   3.1006517e-005   8.4465575e+002   8.8726987e+002   7.9450130e+002   4.6000000e+002   4.6000000e+002   4.6000000e+002   6.9081012e+006   9.3624143e+002   2.7163068e+003   7.5479176e-003   4.1343382e+000   5.0813121e+004  -1.7472914e-003   0.0000000e+000   2.4477523e-004  -7.6666690e-005   3.4247434e-004  -2.2323808e-005  -4.8060565e+002   3.8284123e-008   4.1274611e-006  -2.2022627e-005  -5.4151598e-006   5.4902238e+001
 -9.6896927e+000   1.0349467e+000   2.1076194e-001   1.2282032e+002   0.0000000e+000   3.0968284e-005   8.4510246e+002   8.8782882e+002   7.9489258e+002   4.6000000e+002   4.6000000e+002   4.6000000e+002   6.9268712e+006   9.3728632e+002   2.7200805e+003   7.5406754e-003   4.1599347e+000   5.0902298e+004  -1.4622381e-003   0.0000000e+000   2.3485571e-004  -1.2050960e-004  -1.0837925e-004  -1.8892551e-005  -4.8098438e+002   3.9917904e-008   3.5502637e-006   5.7583469e-006  -8.2127944e-006   5.4930406e+001
 -9.5976692e+000   1.0666765e+000   2.0981220e-001   1.2200223e+002   0.0000000e+000   3.0900243e-005   8.4586876e+002   8.8876070e+002   7.9556400e+002   4.6000000e+002   4.6000000e+002   4.6000000e+002   6.9586763e+006   9.3889352e+002   2.7261991e+003   7.5289635e-003   4.2017541e+000   5.1056597e+004  -2.0998206e-004   0.0000000e+000   2.2148958e-004  -1.4432764e-004  -7.9335560e-004  -4.3893180e-006  -4.8169896e+002   2.7693408e-008   2.5283617e-006   4.8221213e-005  -9.7508790e-006   5.4965354e+001
 -9.4953474e+000   1.0820723e+000   2.0887152e-001   1.2122733e+002   0.0000000e+000   3.0827415e-005   8.4675520e+002   8.8979753e+002   7.9634487e+002   4.6000000e+002   4.6000000e+002   4.6000000e+002   6.9950563e+006   9.4093901e+002   2.7340592e+003   7.5160765e-003   4.2483808e+000   5.1235672e+004   8.3340688e-004   0.0000000e+000   2.1338772e-004  -1.2458261e-004  -1.2066100e-003   6.3392704e-006  -4.8258858e+002   1.0260473e-008   2.3955129e-006   7.3857341e-005  -8.4676232e-006   5.5018949e+001
 -9.3608727e+000   1.0484698e+000   2.0757333e-001   1.2015383e+002   0.0000000e+000   3.0727612e-005   8.4788499e+002   8.9110871e+002   7.9733234e+002   4.6000000e+002   4.6000000e+002   4.6000000e+002   7.0419963e+006   9.4339428e+002   2.7434881e+003   7.4993577e-003   4.3098461e+000   5.1464754e+004   3.8141150e-004   0.0000000e+000   2.1577965e-004  -1.3605403e-004  -8.3309109e-004   2.5184402e-006  -4.8371370e+002   1.2519825e-008   2.5380939e-006   5.0559513e-005  -9.2212874e-006   5.5076204e+001
 -9.2556284e+000   1.0249190e+000   2.0644875e-001   1.1921420e+002   0.0000000e+000   3.0640237e-005   8.4865929e+002   8.9209074e+002   7.9799238e+002   4.6000000e+002   4.6000000e+002   4.6000000e+002   7.0757301e+006   9.4482818e+002   2.7486488e+003   7.4864277e-003   4.3580795e+000   5.1622119e+004   4.4451837e-003   0.0000000e+000   2.0922236e-004  -6.1330012e-005  -4.4570316e-004   3.1069472e-005  -4.8437541e+002  -1.9210751e-007   3.3826419e-006   2.6807827e-005  -4.3776592e-006   5.5097544e+001
 -9.1592318e+000   1.0263155e+000   2.0529196e-001   1.1818254e+002   0.0000000e+000   3.0558109e-005   8.4930518e+002   8.9291827e+002   7.9848391e+002   4.6000000e+002   4.6000000e+002   4.6000000e+002   7.1049398e+006   9.4578090e+002   2.7519056e+003   7.4747103e-003   4.4023137e+000   5.1754096e+004   2.1516214e-003   0.0000000e+000   2.2942438e-004  -5.5835417e-005  -2.2995951e-005   1.9795397e-005  -4.8482843e+002  -7.5214655e-008   2.9637124e-006   4.2833265e-007  -3.9296114e-006   5.5097396e+001
 -9.0687174e+000   1.0021982e+000   2.0416501e-001   1.1720060e+002   0.0000000e+000   3.0473126e-005   8.4986389e+002   8.9366046e+002   7.9891054e+002   4.6000000e+002   4.6000000e+002   4.6000000e+002   7.1310588e+006   9.4643909e+002   2.7539352e+003   7.4638166e-003   4.4438809e+000   5.1868656e+004   4.1345236e-004   0.0000000e+000   2.5258290e-004  -4.4380611e-005   5.6130089e-005   2.5044910e-006  -4.8518370e+002  -8.3731848e-009   4.2173394e-006  -4.4683807e-006  -3.1010311e-006   5.5085425e+001
 -8.9658984e+000   9.7878703e-001   2.0284927e-001   1.1606080e+002   0.0000000e+000   3.0373345e-005   8.5044497e+002   8.9445157e+002   7.9936217e+002   4.6000000e+002   4.6000000e+002   4.6000000e+002   7.1592450e+006   9.4693672e+002   2.7551448e+003   7.4515740e-003   4.4911271e+000   5.1988260e+004  -2.1657350e-005   0.0000000e+000   2.5915482e-004  -2.5573425e-005   1.8374541e-004  -3.2673742e-006  -4.8550941e+002   8.0369969e-010   4.5948206e-006  -1.2173029e-005  -1.8537872e-006   5.5059598e+001
 -8.8556699e+000   9.6178202e-001   2.0141257e-001   1.1481716e+002   0.0000000e+000   3.0265339e-005   8.5101649e+002   8.9525066e+002   7.9960827e+002   4.6000000e+002   4.6000000e+002   4.6000000e+002   7.1880629e+006   9.4724217e+002   2.7554466e+003   7.4386028e-003   4.5417901e+000   5.2106665e+004   8.0417497e-005   0.0000000e+000   2.5424863e-004  -1.9518147e-005   3.6753494e-004  -1.0017195e-006  -4.8576715e+002   1.8947911e-009   4.0036866e-006  -2.3432604e-005  -1.4174960e-006   5.5020960e+001
 -8.7858914e+000   9.5293615e-001   2.0049158e-001   1.1404131e+002   0.0000000e+000   3.0191514e-005   8.5135368e+002   8.9573515e+002   7.9963877e+002   4.6000000e+002   4.6000000e+002   4.6000000e+002   7.2056239e+006   9.4732738e+002   2.7551654e+003   7.4304644e-003   4.5738652e+000   5.2176817e+004   1.3012179e-004   0.0000000e+000   2.5225609e-004  -1.0053154e-005   5.0251263e-004  -4.4316982e-007  -4.8588589e+002   6.5093107e-009   3.8616661e-006  -3.1766499e-005  -7.9225842e-007   5.4991329e+001
 -8.6986682e+000   9.4287358e-001   1.9933616e-001   1.1307315e+002   0.0000000e+000   3.0098231e-005   8.5175274e+002   8.9631785e+002   7.9964114e+002   4.6000000e+002   4.6000000e+002   4.6000000e+002   7.2269376e+006   9.4734364e+002   2.7544139e+003   7.4203838e-003   4.6139579e+000   5.2260156e+004   1.2859131e-004   0.0000000e+000   2.4958558e-004  -3.1729599e-007   6.3062553e-004  -6.7166980e-007  -4.8599717e+002   7.9368564e-009   4.1083252e-006  -3.9644874e-005  -1.4585553e-007   5.4950239e+001
 -8.5416665e+000   9.2914320e-001   1.9727020e-001   1.1130513e+002   0.0000000e+000   2.9942423e-005   8.5243496e+002   8.9733325e+002   8.0062925e+002   4.6000000e+002   4.6000000e+002   4.6000000e+002   7.2644554e+006   9.4724376e+002   2.7525066e+003   7.4025166e-003   4.6860781e+000   5.2404970e+004   5.7110144e-005   0.0000000e+000   2.5110983e-004  -1.8997861e-005   7.0946702e-004  -1.2608648e-006  -4.8616030e+002   1.5758924e-008   4.1341331e-006  -4.4572423e-005  -1.3565430e-006   5.4870985e+001
 -8.4718880e+000   9.2693920e-001   1.9636677e-001   1.1050948e+002   0.0000000e+000   2.9880807e-005   8.5273693e+002   8.9778604e+002   8.0070981e+002   4.6000000e+002   4.6000000e+002   4.6000000e+002   7.2811355e+006   9.4720403e+002   2.7516930e+003   7.3946695e-003   4.7181116e+000   5.2469619e+004   3.5200702e-005   0.0000000e+000   2.4982082e-004  -1.9527473e-005   6.2102074e-004  -1.5573341e-006  -4.8623777e+002   1.8488330e-008   3.9772037e-006  -3.9128862e-005  -1.3851515e-006   5.4836269e+001
 -8.3846648e+000   9.2702258e-001   1.9526061e-001   1.0959431e+002   0.0000000e+000   2.9790938e-005   8.5312597e+002   8.9836304e+002   8.0082457e+002   4.6000000e+002   4.6000000e+002   4.6000000e+002   7.3022607e+006   9.4721500e+002   2.7509639e+003   7.3849486e-003   4.7581524e+000   5.2552676e+004  -4.8797413e-005   0.0000000e+000   2.5160161e-004  -2.9527020e-005   3.9784714e-004  -2.0520628e-006  -4.8636010e+002   1.8211526e-008   3.6264632e-006  -2.5373495e-005  -2.0630650e-006   5.4796068e+001
 -8.2590635e+000   9.3107125e-001   1.9371361e-001   1.0824282e+002   0.0000000e+000   2.9685116e-005   8.5371003e+002   8.9921545e+002   8.0100781e+002   4.6000000e+002   4.6000000e+002   4.6000000e+002   7.3335224e+006   9.4735204e+002   2.7504994e+003   7.3711393e-003   4.8157828e+000   5.2678970e+004   5.3644260e-005   0.0000000e+000   2.4941490e-004  -2.6351073e-005   1.6425403e-005  -1.2746274e-006  -4.8660996e+002   2.3228717e-008   3.7823895e-006  -1.8100354e-006  -1.9273959e-006   5.4744431e+001
 -8.1892849e+000   9.3633619e-001   1.9288174e-001   1.0756147e+002   0.0000000e+000   2.9617002e-005   8.5405382e+002   8.9970529e+002   8.0113305e+002   4.6000000e+002   4.6000000e+002   4.6000000e+002   7.3514274e+006   9.4752064e+002   2.7506729e+003   7.3635429e-003   4.8478035e+000   5.2753165e+004  -7.5819467e-005   0.0000000e+000   2.5036385e-004  -3.5040439e-005  -2.2701209e-004  -2.6655371e-006  -4.8679284e+002   2.1506745e-008   3.9809738e-006   1.3180229e-005  -2.5048458e-006   5.4720353e+001
 -8.0322832e+000   9.4054624e-001   1.9106532e-001   1.0604524e+002   0.0000000e+000   2.9477571e-005   8.5485257e+002   9.0080862e+002   8.0144175e+002   4.6000000e+002   4.6000000e+002   4.6000000e+002   7.3925041e+006   9.4803410e+002   2.7517156e+003   7.3467133e-003   4.9198786e+000   5.2926685e+004   8.4279523e-005   0.0000000e+000   2.4683616e-004  -7.2866022e-005  -5.8795924e-004  -3.4750227e-006  -4.8728709e+002   1.2320020e-008   4.1749298e-006   3.5427211e-005  -5.0302487e-006   5.4673215e+001
 -7.9450600e+000   9.3732063e-001   1.9007379e-001   1.0524529e+002   0.0000000e+000   2.9394881e-005   8.5529500e+002   9.0141312e+002   8.0161989e+002   4.6000000e+002   4.6000000e+002   4.6000000e+002   7.4152669e+006   9.4832530e+002   2.7523430e+003   7.3375002e-003   4.9599370e+000   5.3023079e+004   5.6752390e-005   0.0000000e+000   2.4669220e-004  -7.2860728e-005  -6.3063296e-004  -8.2648369e-007  -4.8757071e+002   1.6302097e-008   4.1829227e-006   3.8059565e-005  -5.0354216e-006   5.4647632e+001
 -7.8752815e+000   9.3203936e-001   1.8928388e-001   1.0457331e+002   0.0000000e+000   2.9338977e-005   8.5564066e+002   9.0188952e+002   8.0174976e+002   4.6000000e+002   4.6000000e+002   4.6000000e+002   7.4333952e+006   9.4852908e+002   2.7527211e+003   7.3301959e-003   4.9919803e+000   5.3099794e+004   2.5533567e-004   0.0000000e+000   2.4705038e-004  -6.4288868e-005  -6.0080560e-004  -1.0661324e-007  -4.8779554e+002   1.5327133e-008   4.2879849e-006   3.6206940e-005  -4.4704608e-006   5.4625957e+001
 -7.7880583e+000   9.2189815e-001   1.8829316e-001   1.0378145e+002   0.0000000e+000   2.9255297e-005   8.5605571e+002   9.0246871e+002   8.0190329e+002   4.6000000e+002   4.6000000e+002   4.6000000e+002   7.4554344e+006   9.4871516e+002   2.7528986e+003   7.3211548e-003   5.0320459e+000   5.3191541e+004   1.0545181e-004   0.0000000e+000   2.4886574e-004  -4.5014777e-005  -4.9307118e-004   4.4971140e-007  -4.8804097e+002   1.7779302e-008   4.4568893e-006   2.9534073e-005  -3.1927614e-006   5.4595777e+001
 -7.6310566e+000   9.0019104e-001   1.8649699e-001   1.0231487e+002   0.0000000e+000   2.9113308e-005   8.5674779e+002   9.0346587e+002   8.0212755e+002   4.6000000e+002   4.6000000e+002   4.6000000e+002   7.4936375e+006   9.4882778e+002   2.7522627e+003   7.3051486e-003   5.1041446e+000   5.3347217e+004  -4.0574548e-005   0.0000000e+000   2.5239223e-004  -2.2165268e-005  -1.9767758e-004  -7.4345463e-007  -4.8840160e+002   1.9221358e-008   4.2000624e-006   1.1257849e-005  -1.6560536e-006   5.4531419e+001
 -7.5220277e+000   8.8849599e-001   1.8524284e-001   1.0132207e+002   0.0000000e+000   2.9006205e-005   8.5719149e+002   9.0412628e+002   8.0225453e+002   4.6000000e+002   4.6000000e+002   4.6000000e+002   7.5190210e+006   9.4875817e+002   2.7511850e+003   7.2942155e-003   5.1542075e+000   5.3447810e+004  -4.7029671e-005   0.0000000e+000   2.5252791e-004  -3.1634680e-005  -8.5144381e-005  -2.2845090e-006  -4.8858706e+002   1.3183926e-008   3.8948281e-006   4.3364460e-006  -2.2464147e-006   5.4480115e+001
 -7.4348045e+000   8.7992689e-001   1.8424278e-001   1.0048313e+002   0.0000000e+000   2.8934640e-005   8.5753093e+002   9.0464051e+002   8.0232950e+002   4.6000000e+002   4.6000000e+002   4.6000000e+002   7.5392390e+006   9.4864443e+002   2.7500833e+003   7.2855870e-003   5.1942301e+000   5.3528133e+004   2.3323601e-004   0.0000000e+000   2.5293592e-004  -3.6119529e-005  -5.8894714e-005  -2.8962674e-006  -4.8873820e+002   9.2168486e-009   3.8342103e-006   2.7245132e-006  -2.5217771e-006   5.4436589e+001
 -7.3650260e+000   8.7435727e-001   1.8344817e-001   9.9817580e+001   0.0000000e+000   2.8877911e-005   8.5779770e+002   9.0504576e+002   8.0238984e+002   4.6000000e+002   4.6000000e+002   4.6000000e+002   7.5551824e+006   9.4853976e+002   2.7491500e+003   7.2787531e-003   5.2262299e+000   5.3591014e+004   2.9002423e-004   0.0000000e+000   2.5342111e-004  -3.8863364e-005  -6.8267031e-005   1.5534710e-006  -4.8885033e+002   2.6255107e-008   3.8332089e-006   3.3009019e-006  -2.6940234e-006   5.4401330e+001
 -7.2778028e+000   8.6954542e-001   1.8246270e-001   9.9043985e+001   0.0000000e+000   2.8793270e-005   8.5812838e+002   9.0554518e+002   8.0247017e+002   4.6000000e+002   4.6000000e+002   4.6000000e+002   7.5748873e+006   9.4840252e+002   2.7479728e+003   7.2702970e-003   5.2662208e+000   5.3668364e+004  -7.5175801e-005   0.0000000e+000   2.5450727e-004  -3.8851517e-005  -1.1428902e-004  -3.0089232e-008  -4.8898461e+002   1.5885843e-008   3.9006018e-006   6.1313887e-006  -2.6956333e-006   5.4357135e+001
 -7.1208011e+000   8.6330951e-001   1.8069079e-001   9.7628750e+001   0.0000000e+000   2.8649485e-005   8.5873367e+002   9.0643681e+002   8.0401550e+002   4.6000000e+002   4.6000000e+002   4.6000000e+002   7.6103973e+006   9.4811195e+002   2.7459097e+003   7.2553334e-003   5.3381556e+000   5.3808976e+004  -2.8338861e-004   0.0000000e+000   2.5761774e-004  -3.2934182e-005  -2.8029118e-004  -3.1560464e-006  -4.8925297e+002   2.3570481e-008   4.3027991e-006   1.6320078e-005  -2.3226887e-006   5.4272926e+001
 -7.0117721e+000   8.6075843e-001   1.7951071e-001   9.6714290e+001   0.0000000e+000   2.8546611e-005   8.5915026e+002   9.0705073e+002   8.0409969e+002   4.6000000e+002   4.6000000e+002   4.6000000e+002   7.6349859e+006   9.4799583e+002   2.7447416e+003   7.2451287e-003   5.3880965e+000   5.3906902e+004  -2.3412952e-004   0.0000000e+000   2.5851336e-004  -4.1993845e-005  -4.2444752e-004  -3.6544100e-006  -4.8945384e+002   2.1083109e-008   4.6597973e-006   2.5164532e-005  -2.9356913e-006   5.4221488e+001
 -6.9245490e+000   8.5735282e-001   1.7856466e-001   9.5931930e+001   0.0000000e+000   2.8478980e-005   8.5947472e+002   9.0753502e+002   8.0415159e+002   4.6000000e+002   4.6000000e+002   4.6000000e+002   7.6550808e+006   9.4786514e+002   2.7436865e+003   7.2370859e-003   5.4280244e+000   5.3988784e+004   3.7027634e-004   0.0000000e+000   2.5602749e-004  -4.4873941e-005  -5.3932026e-004  -4.0550798e-006  -4.8965322e+002   5.7066226e-009   4.6045905e-006   3.2278915e-005  -3.1499345e-006   5.4178481e+001
 -6.8547704e+000   8.5422319e-001   1.7782721e-001   9.5325607e+001   0.0000000e+000   2.8425901e-005   8.5973694e+002   9.0791805e+002   8.0419675e+002   4.6000000e+002   4.6000000e+002   4.6000000e+002   7.6709759e+006   9.4778795e+002   2.7429565e+003   7.2307234e-003   5.4599502e+000   5.4053324e+004   4.4923638e-004   0.0000000e+000   2.5571593e-004  -4.7827158e-005  -6.0431527e-004   2.7098857e-006  -4.8980894e+002   2.6078028e-008   4.6028696e-006   3.6289285e-005  -3.3547537e-006   5.4145876e+001
 -6.7675473e+000   8.5027916e-001   1.7691242e-001   9.4625363e+001   0.0000000e+000   2.8345098e-005   8.6006349e+002   9.0839158e+002   8.0425753e+002   4.6000000e+002   4.6000000e+002   4.6000000e+002   7.6904865e+006   9.4769146e+002   2.7420624e+003   7.2228533e-003   5.4998520e+000   5.4131820e+004  -2.3866330e-004   0.0000000e+000   2.5741689e-004  -5.1168183e-005  -6.5361082e-004   7.5271606e-007  -4.8998880e+002   3.3725576e-008   4.5807832e-006   3.9320983e-005  -3.5761708e-006   5.4105285e+001
 -6.6585183e+000   8.4382953e-001   1.7575068e-001   9.3737682e+001   0.0000000e+000   2.8242522e-005   8.6047862e+002   9.0897104e+002   8.0580405e+002   4.6000000e+002   4.6000000e+002   4.6000000e+002   7.7146817e+006   9.4747768e+002   2.7407941e+003   7.2131601e-003   5.5497182e+000   5.4229251e+004  -2.9758596e-004   0.0000000e+000   2.5905673e-004  -5.3832288e-005  -6.8844190e-004  -4.2685176e-006  -4.9021363e+002   1.6853308e-008   4.5633599e-006   4.1454703e-005  -3.7481186e-006   5.4046672e+001
 -6.5712951e+000   8.3817918e-001   1.7483705e-001   9.2994574e+001   0.0000000e+000   2.8175857e-005   8.6078262e+002   9.0940033e+002   8.0591738e+002   4.6000000e+002   4.6000000e+002   4.6000000e+002   7.7342762e+006   9.4729490e+002   2.7395752e+003   7.2055144e-003   5.5895839e+000   5.4309363e+004   2.8873181e-004   0.0000000e+000   2.5845706e-004  -6.1006711e-005  -7.3570577e-004  -4.6355021e-006  -4.9041705e+002  -1.0768048e-008   4.5059212e-006   4.4377369e-005  -4.2257815e-006   5.4002288e+001
 -6.4142934e+000   8.2643535e-001   1.7320213e-001   9.1716019e+001   0.0000000e+000   2.8041701e-005   8.6131727e+002   9.1014739e+002   8.0611921e+002   4.6000000e+002   4.6000000e+002   4.6000000e+002   7.7682579e+006   9.4691368e+002   2.7372164e+003   7.1920033e-003   5.6612891e+000   5.4445694e+004  -7.9493298e-005   0.0000000e+000   2.6106548e-004  -6.9081896e-005  -7.7856743e-004   3.6984185e-007  -4.9072821e+002   1.4291213e-008   4.4156135e-006   4.7001088e-005  -4.7530326e-006   5.3920183e+001
 -6.3052645e+000   8.1826645e-001   1.7208024e-001   9.0870021e+001   0.0000000e+000   2.7940921e-005   8.6167163e+002   9.1064634e+002   8.0624305e+002   4.6000000e+002   4.6000000e+002   4.6000000e+002   7.7911108e+006   9.4659508e+002   2.7353602e+003   7.1828104e-003   5.7110528e+000   5.4536066e+004  -3.4305723e-004   0.0000000e+000   2.6328255e-004  -7.0217124e-005  -7.7219685e-004  -3.6166385e-006  -4.9091522e+002   2.5107196e-008   4.4314636e-006   4.6599026e-005  -4.8156909e-006   5.3861301e+001
 -6.2180413e+000   8.1026228e-001   1.7118328e-001   9.0148613e+001   0.0000000e+000   2.7874581e-005   8.6193890e+002   9.1103187e+002   8.0631129e+002   4.6000000e+002   4.6000000e+002   4.6000000e+002   7.8095537e+006   9.4627676e+002   2.7336227e+003   7.1755790e-003   5.7508285e+000   5.4610129e+004   4.3523292e-004   0.0000000e+000   2.6292263e-004  -7.1778435e-005  -7.7339165e-004  -4.5267107e-006  -4.9108651e+002   2.8243896e-009   4.3958937e-006   4.6672223e-005  -4.9121092e-006   5.3811403e+001
 -6.1482627e+000   8.0449497e-001   1.7046850e-001   8.9574405e+001   0.0000000e+000   2.7821801e-005   8.6214896e+002   9.1133472e+002   8.0636711e+002   4.6000000e+002   4.6000000e+002   4.6000000e+002   7.8238413e+006   9.4600909e+002   2.7321933e+003   7.1698675e-003   5.7826264e+000   5.4666490e+004   3.1600697e-004   0.0000000e+000   2.6390546e-004  -7.5500177e-005  -7.8671938e-004   3.1306203e-006  -4.9120146e+002   3.3284750e-008   4.3314764e-006   4.7483512e-005  -5.1524272e-006   5.3770995e+001
 -6.0610396e+000   7.9891138e-001   1.6967493e-001   8.9006134e+001   0.0000000e+000   2.7747297e-005   8.6240635e+002   9.1170819e+002   8.0643608e+002   4.6000000e+002   4.6000000e+002   4.6000000e+002   7.8413989e+006   9.4581828e+002   2.7308561e+003   7.1628092e-003   5.8223539e+000   5.4735230e+004  -1.0733834e-004   0.0000000e+000   2.6570014e-004  -7.9493753e-005  -8.2589963e-004   1.4479572e-006  -4.9133363e+002   2.8081922e-008   4.2488280e-006   4.9890425e-005  -5.4129924e-006   5.3730849e+001
 -5.9520106e+000   7.9279522e-001   1.6853755e-001   8.8152714e+001   0.0000000e+000   2.7644866e-005   8.6272699e+002   9.1216313e+002   8.0908050e+002   4.6000000e+002   4.6000000e+002   4.6000000e+002   7.8633191e+006   9.4528367e+002   2.7283329e+003   7.1541290e-003   5.8719878e+000   5.4821726e+004  -1.5587640e-004   0.0000000e+000   2.6422503e-004  -8.3664051e-005  -8.8577316e-004  -3.9852242e-006  -4.9151236e+002   2.0472151e-008   4.1060486e-006   5.3582048e-005  -5.6897030e-006   5.3659953e+001
 -5.8647874e+000   7.8785291e-001   1.6765434e-001   8.7447498e+001   0.0000000e+000   2.7579199e-005   8.6297037e+002   9.1251886e+002   8.0910709e+002   4.6000000e+002   4.6000000e+002   4.6000000e+002   7.8809001e+006   9.4487906e+002   2.7263120e+003   7.1472956e-003   5.9116551e+000   5.4891817e+004   1.4916773e-004   0.0000000e+000   2.6205055e-004  -8.8787819e-005  -9.5071702e-004  -3.5812343e-006  -4.9166983e+002   1.3181456e-008   3.8657553e-006   5.7575905e-005  -6.0289853e-006   5.3606650e+001
 -5.7557585e+000   7.8185789e-001   1.6664402e-001   8.6725165e+001   0.0000000e+000   2.7484515e-005   8.6327126e+002   9.1295354e+002   8.0911728e+002   4.6000000e+002   4.6000000e+002   4.6000000e+002   7.9020270e+006   9.4449803e+002   2.7242237e+003   7.1388979e-003   5.9612037e+000   5.4974299e+004  -3.3284593e-004   0.0000000e+000   2.6402651e-004  -9.5369134e-005  -1.0372951e-003  -3.6513554e-007  -4.9183048e+002   2.8011367e-008   3.4875138e-006   6.2869424e-005  -6.4569398e-006   5.3548795e+001
 -5.6194723e+000   7.7385842e-001   1.6527218e-001   8.5706018e+001   0.0000000e+000   2.7359148e-005   8.6363065e+002   9.1347738e+002   8.0911707e+002   4.6000000e+002   4.6000000e+002   4.6000000e+002   7.9282386e+006   9.4378558e+002   2.7208181e+003   7.1286136e-003   6.0230860e+000   5.5077195e+004  -1.3732997e-004   0.0000000e+000   2.6191554e-004  -9.3860471e-005  -1.0880315e-003  -3.3817380e-006  -4.9204255e+002   1.9863799e-008   3.2849882e-006   6.5986465e-005  -6.3378643e-006   5.3462241e+001
 -5.5104433e+000   7.6602661e-001   1.6416404e-001   8.4827624e+001   0.0000000e+000   2.7275989e-005   8.6390009e+002   9.1387847e+002   8.0911467e+002   4.6000000e+002   4.6000000e+002   4.6000000e+002   7.9495279e+006   9.4311106e+002   2.7177465e+003   7.1205632e-003   6.0725235e+000   5.5162727e+004   5.0688052e-004   0.0000000e+000   2.5700148e-004  -9.2441134e-005  -1.1260252e-003  -3.6751520e-006  -4.9225035e+002   2.0426358e-009   3.1628188e-006   6.8337056e-005  -6.2296593e-006   5.3387260e+001
 -5.4232201e+000   7.5907962e-001   1.6335332e-001   8.4194656e+001   0.0000000e+000   2.7214721e-005   8.6410821e+002   9.1418972e+002   8.0909605e+002   4.6000000e+002   4.6000000e+002   4.6000000e+002   7.9660232e+006   9.4268622e+002   2.7156290e+003   7.1142447e-003   6.1120279e+000   5.5228138e+004   4.3713168e-004   0.0000000e+000   2.5517653e-004  -9.5542327e-005  -1.1649032e-003   3.8635538e-006  -4.9239671e+002   2.3452578e-008   3.0699582e-006   7.0740793e-005  -6.4187925e-006   5.3336072e+001
 -5.3141912e+000   7.5356488e-001   1.6230783e-001   8.3434178e+001   0.0000000e+000   2.7117564e-005   8.6437434e+002   9.1457403e+002   8.0904625e+002   4.6000000e+002   4.6000000e+002   4.6000000e+002   7.9857906e+006   9.4207523e+002   2.7128457e+003   7.1064771e-003   6.1613684e+000   5.5304732e+004  -5.0374324e-004   0.0000000e+000   2.5540931e-004  -9.0310443e-005  -1.2038569e-003   1.0346068e-006  -4.9254015e+002   3.6634320e-008   2.9818824e-006   7.3092663e-005  -6.0826675e-006   5.3265670e+001
 -5.1779050e+000   7.4622858e-001   1.6095845e-001   8.2439937e+001   0.0000000e+000   2.6993597e-005   8.6468013e+002   9.1503243e+002   8.0897308e+002   4.6000000e+002   4.6000000e+002   4.6000000e+002   8.0104579e+006   9.4116965e+002   2.7087920e+003   7.0969962e-003   6.2229707e+000   5.5401554e+004  -2.7890735e-004   0.0000000e+000   2.5377891e-004  -9.2486690e-005  -1.2393248e-003  -5.2830997e-006  -4.9274439e+002   1.7801698e-008   2.8531410e-006   7.5237318e-005  -6.2225213e-006   5.3171409e+001
 -5.0688760e+000   7.3888897e-001   1.5991489e-001   8.1626436e+001   0.0000000e+000   2.6913975e-005   8.6491276e+002   9.1538197e+002   8.0891753e+002   4.6000000e+002   4.6000000e+002   4.6000000e+002   8.0306795e+006   9.4043136e+002   2.7055195e+003   7.0895882e-003   6.2721760e+000   5.5483437e+004   5.1291949e-004   0.0000000e+000   2.5056783e-004  -9.6524831e-005  -1.2781322e-003  -5.1990254e-006  -4.9295762e+002  -1.0856978e-009   2.7508839e-006   7.7632151e-005  -6.4814133e-006   5.3096061e+001
 -4.9816528e+000   7.5396580e-001   1.5902278e-001   8.0921369e+001   0.0000000e+000   2.6846712e-005   8.6508672e+002   9.1562643e+002   8.0884951e+002   4.6000000e+002   4.6000000e+002   4.6000000e+002   8.0459469e+006   9.3971248e+002   2.7024574e+003   7.0837684e-003   6.3114911e+000   5.5543278e+004   3.2914346e-003   0.0000000e+000   2.3782819e-004  -9.0546793e-005  -1.4998425e-003   2.4561014e-005  -4.9308355e+002  -8.9760546e-008   2.8000186e-006   9.1482376e-005  -6.0937666e-006   5.3028160e+001
 -4.8726239e+000   7.6161788e-001   1.5791373e-001   8.0093435e+001   0.0000000e+000   2.6745648e-005   8.6531663e+002   9.1589914e+002   8.0873885e+002   4.6000000e+002   4.6000000e+002   4.6000000e+002   8.0645922e+006   9.3885195e+002   2.6988821e+003   7.0766436e-003   6.3605780e+000   5.5615997e+004   7.7642542e-004   0.0000000e+000   2.4023167e-004  -8.5089200e-005  -1.6025899e-003   1.1644939e-005  -4.9322778e+002  -1.5868187e-008   2.7534555e-006   9.7769222e-005  -5.7429343e-006   5.2944770e+001
 -4.7363377e+000   7.5657868e-001   1.5652928e-001   7.9063328e+001   0.0000000e+000   2.6619012e-005   8.6558516e+002   9.1620459e+002   8.0859558e+002   4.6000000e+002   4.6000000e+002   4.6000000e+002   8.0877567e+006   9.3769009e+002   2.6941075e+003   7.0679566e-003   6.4218402e+000   5.5707284e+004  -1.7461962e-006   0.0000000e+000   2.4394828e-004  -7.8495256e-005  -1.6642442e-003  -3.3780094e-006  -4.9343521e+002   2.1268029e-010   2.8982903e-006   1.0154690e-004  -5.3131653e-006   5.2836560e+001
 -4.6273087e+000   7.4791328e-001   1.5542050e-001   7.8186260e+001   0.0000000e+000   2.6534611e-005   8.6577705e+002   9.1642558e+002   8.0847535e+002   4.6000000e+002   4.6000000e+002   4.6000000e+002   8.1064328e+006   9.3666527e+002   2.6899230e+003   7.0611799e-003   6.4707620e+000   5.5782389e+004   4.2307502e-004   0.0000000e+000   2.4547365e-004  -8.0812424e-005  -1.6579749e-003  -5.5403728e-006  -4.9363024e+002  -1.3754386e-008   2.8907152e-006   1.0117231e-004  -5.4503766e-006   5.2745679e+001
 -4.5400855e+000   7.4021687e-001   1.5453449e-001   7.7486076e+001   0.0000000e+000   2.6467544e-005   8.6592083e+002   9.1658704e+002   8.0835678e+002   4.6000000e+002   4.6000000e+002   4.6000000e+002   8.1206980e+006   9.3580599e+002   2.6864384e+003   7.0558762e-003   6.5098415e+000   5.5838577e+004   4.8265039e-004   0.0000000e+000   2.4959029e-004  -8.2007372e-005  -1.6303255e-003   3.4004042e-006  -4.9375763e+002   9.2143551e-009   2.8571779e-006   9.9459691e-005  -5.5114501e-006   5.2671256e+001
 -4.4310566e+000   7.3399031e-001   1.5343004e-001   7.6673492e+001   0.0000000e+000   2.6365392e-005   8.6609907e+002   9.1677449e+002   8.0816521e+002   4.6000000e+002   4.6000000e+002   4.6000000e+002   8.1370221e+006   9.3472132e+002   2.6820907e+003   7.0493830e-003   6.5586192e+000   5.5899330e+004  -6.1960189e-004   0.0000000e+000   2.5779236e-004  -8.0124762e-005  -1.6110744e-003   2.7985753e-006  -4.9383871e+002   3.2500541e-008   2.8540239e-006   9.8230392e-005  -5.3751409e-006   5.2577734e+001
 -4.2947704e+000   7.2683970e-001   1.5205634e-001   7.5664767e+001   0.0000000e+000   2.6238470e-005   8.6629004e+002   9.1698642e+002   8.0794346e+002   4.6000000e+002   4.6000000e+002   4.6000000e+002   8.1586280e+006   9.3325242e+002   2.6762046e+003   7.0414788e-003   6.6194682e+000   5.5984919e+004   2.5102305e-004   0.0000000e+000   2.5787289e-004  -7.8754100e-005  -1.6127829e-003  -6.6340191e-006  -4.9403861e+002  -4.2531953e-009   2.8342818e-006   9.8349376e-005  -5.2805366e-006   5.2456097e+001
 -4.1857414e+000   7.1979729e-001   1.5096329e-001   7.4810370e+001   0.0000000e+000   2.6155128e-005   8.6643136e+002   9.1713251e+002   8.0774089e+002   4.6000000e+002   4.6000000e+002   4.6000000e+002   8.1752815e+006   9.3203227e+002   2.6713618e+003   7.0353460e-003   6.6680486e+000   5.6050335e+004   2.5011718e-004   0.0000000e+000   2.6082252e-004  -7.6831316e-005  -1.6183557e-003  -6.2767740e-007  -4.9418467e+002   2.1431616e-009   2.8445075e-006   9.8677972e-005  -5.1537294e-006   5.2356864e+001
 -4.0494552e+000   7.1342593e-001   1.4960975e-001   7.3826938e+001   0.0000000e+000   2.6028552e-005   8.6659946e+002   9.1729355e+002   8.0744756e+002   4.6000000e+002   4.6000000e+002   4.6000000e+002   8.1947991e+006   9.3048819e+002   2.6652788e+003   7.0279037e-003   6.7286458e+000   5.6124713e+004  -3.9378641e-004   0.0000000e+000   2.6640807e-004  -7.3852035e-005  -1.6326301e-003  -3.6795772e-007  -4.9431696e+002   1.7465978e-008   2.8794463e-006   9.9516548e-005  -4.9590962e-006   5.2232495e+001
 -3.9404263e+000   7.0780192e-001   1.4853593e-001   7.2996543e+001   0.0000000e+000   2.5945408e-005   8.6671635e+002   9.1740589e+002   8.0721288e+002   4.6000000e+002   4.6000000e+002   4.6000000e+002   8.2109667e+006   9.2919520e+002   2.6601982e+003   7.0221196e-003   6.7770210e+000   5.6189163e+004   1.9264457e-004   0.0000000e+000   2.6781034e-004  -7.0688049e-005  -1.6482705e-003  -5.9968206e-006  -4.9447677e+002  -4.2633467e-009   2.9266833e-006   1.0045673e-004  -4.7544094e-006   5.2130768e+001
 -3.8041400e+000   7.0323717e-001   1.4720889e-001   7.2040568e+001   0.0000000e+000   2.5820356e-005   8.6687350e+002   9.1752592e+002   8.0683920e+002   4.6000000e+002   4.6000000e+002   4.6000000e+002   8.2282590e+006   9.2762744e+002   2.6541301e+003   7.0150983e-003   6.8373615e+000   5.6251191e+004  -6.4933310e-004   0.0000000e+000   2.7502079e-004  -6.8378830e-005  -1.6785319e-003   3.6831547e-006  -4.9452778e+002   3.8206473e-008   3.0139593e-006   1.0225696e-004  -4.6066205e-006   5.2006108e+001
 -3.6661214e+000   6.9227333e-001   1.4586833e-001   7.1053587e+001   0.0000000e+000   2.5702093e-005   8.6697586e+002   9.1761478e+002   8.0859577e+002   4.6000000e+002   4.6000000e+002   4.6000000e+002   8.2481945e+006   9.2583714e+002   2.6471469e+003   7.0082642e-003   6.8983069e+000   5.6332552e+004   6.4966823e-004   0.0000000e+000   2.7308186e-004  -6.5886476e-005  -1.6643976e-003  -1.0632539e-005  -4.9476235e+002  -1.9185188e-008   3.0509304e-006   1.0138362e-004  -4.4430190e-006   5.1871261e+001
 -3.5557065e+000   6.8517407e-001   1.4480656e-001   7.0242242e+001   0.0000000e+000   2.5619307e-005   8.6705288e+002   9.1767005e+002   8.0831468e+002   4.6000000e+002   4.6000000e+002   4.6000000e+002   8.2628296e+006   9.2439631e+002   2.6415687e+003   7.0029704e-003   6.9469510e+000   5.6389874e+004   4.1017415e-004   0.0000000e+000   2.7583600e-004  -6.4703688e-005  -1.6636122e-003   4.5284465e-006  -4.9489139e+002   2.4371529e-008   3.0726515e-006   1.0130139e-004  -4.3667854e-006   5.1763363e+001
 -3.4177249e+000   6.8078256e-001   1.4349582e-001   6.9310847e+001   0.0000000e+000   2.5494114e-005   8.6716050e+002   9.1772235e+002   8.0818498e+002   4.6000000e+002   4.6000000e+002   4.6000000e+002   8.2781160e+006   9.2265004e+002   2.6349049e+003   6.9965735e-003   7.0075950e+000   5.6442585e+004  -1.1223034e-003   0.0000000e+000   2.8441162e-004  -6.5893342e-005  -1.7043536e-003   3.2595778e-006  -4.9490016e+002   5.3896025e-008   3.0950555e-006   1.0374084e-004  -4.4514750e-006   5.1631381e+001
 -3.2798099e+000   6.7200085e-001   1.4219311e-001   6.8362271e+001   0.0000000e+000   2.5378466e-005   8.6721224e+002   9.1779620e+002   8.0776554e+002   4.6000000e+002   4.6000000e+002   4.6000000e+002   8.2967290e+006   9.2071280e+002   2.6274465e+003   6.9904396e-003   7.0680363e+000   5.6519910e+004   8.2876477e-004   0.0000000e+000   2.7966498e-004  -6.7349640e-005  -1.7307205e-003  -1.1609590e-005  -4.9514383e+002  -2.7353784e-008   3.1133461e-006   1.0536299e-004  -4.5595265e-006   5.1491468e+001
 -3.1694779e+000   6.6519821e-001   1.4116137e-001   6.7583693e+001   0.0000000e+000   2.5297214e-005   8.6725084e+002   9.1783575e+002   8.0737686e+002   4.6000000e+002   4.6000000e+002   4.6000000e+002   8.3099520e+006   9.1916168e+002   2.6215253e+003   6.9857166e-003   7.1162717e+000   5.6571737e+004   4.3484962e-004   0.0000000e+000   2.8193703e-004  -6.9049885e-005  -1.7517033e-003   6.4001319e-006  -4.9526360e+002   2.8552892e-008   3.1056611e-006   1.0662196e-004  -4.6774241e-006   5.1379827e+001
 -3.0315932e+000   6.6007179e-001   1.3988618e-001   6.6689904e+001   0.0000000e+000   2.5173705e-005   8.6730490e+002   9.1786749e+002   8.0680819e+002   4.6000000e+002   4.6000000e+002   4.6000000e+002   8.3238333e+006   9.1725420e+002   2.6143344e+003   6.9800372e-003   7.1763947e+000   5.6620161e+004  -1.0435629e-003   0.0000000e+000   2.9056710e-004  -7.1124393e-005  -1.7930824e-003   2.4804012e-006  -4.9528426e+002   5.6649489e-008   3.0730429e-006   1.0910305e-004  -4.8179887e-006   5.1242041e+001
 -2.8937630e+000   6.5227615e-001   1.3861916e-001   6.5778948e+001   0.0000000e+000   2.5059948e-005   8.6731271e+002   9.1787745e+002   8.0628548e+002   4.6000000e+002   4.6000000e+002   4.6000000e+002   8.3403035e+006   9.1519088e+002   2.6065081e+003   6.9746013e-003   7.2363121e+000   5.6688023e+004   5.2329394e-004   0.0000000e+000   2.8751105e-004  -7.3768047e-005  -1.8320235e-003  -1.0408476e-005  -4.9549139e+002  -1.8750771e-008   3.0259992e-006   1.1148537e-004  -5.0036444e-006   5.1097793e+001
 -2.7834989e+000   6.4440459e-001   1.3761324e-001   6.5029747e+001   0.0000000e+000   2.4979693e-005   8.6731051e+002   9.1786231e+002   8.1045901e+002   4.6000000e+002   4.6000000e+002   4.6000000e+002   8.3519317e+006   9.1351690e+002   2.6001982e+003   6.9704477e-003   7.2841222e+000   5.6733247e+004   2.1477920e-004   0.0000000e+000   2.9087016e-004  -7.4070971e-005  -1.8492651e-003   3.6126471e-006  -4.9559264e+002   2.5917053e-008   3.0074929e-006   1.1250241e-004  -5.0297286e-006   5.0981673e+001
 -2.6457000e+000   6.3785840e-001   1.3636834e-001   6.4168790e+001   0.0000000e+000   2.4857461e-005   8.6730466e+002   9.1782534e+002   8.1029165e+002   4.6000000e+002   4.6000000e+002   4.6000000e+002   8.3642583e+006   9.1142594e+002   2.5923833e+003   6.9654845e-003   7.3436979e+000   5.6776520e+004  -5.2452563e-004   0.0000000e+000   2.9843828e-004  -7.4816529e-005  -1.8798758e-003   4.4987245e-006  -4.9561725e+002   3.7437714e-008   3.0004075e-006   1.1432576e-004  -5.0816118e-006   5.0837015e+001
 -2.5079435e+000   6.3090899e-001   1.3513308e-001   6.3291631e+001   0.0000000e+000   2.4745305e-005   8.6726191e+002   9.1772340e+002   8.1000148e+002   4.6000000e+002   4.6000000e+002   4.6000000e+002   8.3783874e+006   9.0921641e+002   2.5840982e+003   6.9607557e-003   7.4030631e+000   5.6833826e+004   2.0197607e-004   0.0000000e+000   2.9567547e-004  -7.6257898e-005  -1.9311669e-003  -1.0175056e-005  -4.9577965e+002  -1.1826551e-009   2.9921487e-006   1.1747367e-004  -5.1850176e-006   5.0687582e+001
 -2.3702020e+000   6.2259079e-001   1.3390922e-001   6.2425694e+001   0.0000000e+000   2.4634038e-005   8.6721232e+002   9.1759172e+002   8.0978616e+002   4.6000000e+002   4.6000000e+002   4.6000000e+002   8.3897148e+006   9.0699319e+002   2.5758312e+003   6.9563000e-003   7.4622299e+000   5.6874228e+004  -3.6153451e-004   0.0000000e+000   3.0129341e-004  -7.8495885e-005  -1.9570292e-003   2.8817722e-006  -4.9581581e+002   3.4556667e-008   3.0516022e-006   1.1901406e-004  -5.3316383e-006   5.0537966e+001
 -2.2324952e+000   6.1431104e-001   1.3269391e-001   6.1570422e+001   0.0000000e+000   2.4522738e-005   8.6713145e+002   9.1744172e+002   8.0949711e+002   4.6000000e+002   4.6000000e+002   4.6000000e+002   8.4015865e+006   9.0466994e+002   2.5671849e+003   6.9520889e-003   7.5211813e+000   5.6920233e+004   1.3909558e-004   0.0000000e+000   3.0218222e-004  -8.1077405e-005  -1.9883474e-003  -4.4978235e-006  -4.9591623e+002   4.1389947e-009   3.1066031e-006   1.2091296e-004  -5.5031910e-006   5.0384342e+001
 -2.0948083e+000   6.0756174e-001   1.3149090e-001   6.0726889e+001   0.0000000e+000   2.4412380e-005   8.6703876e+002   9.1727251e+002   8.0922761e+002   4.6000000e+002   4.6000000e+002   4.6000000e+002   8.4121156e+006   9.0231892e+002   2.5584812e+003   6.9481182e-003   7.5799226e+000   5.6959014e+004  -1.0074567e-004   0.0000000e+000   3.0446064e-004  -8.6369260e-005  -2.0314779e-003   2.8932258e-007  -4.9597032e+002   2.1577117e-008   3.1400090e-006   1.2353591e-004  -5.8518108e-006   5.0229946e+001
 -1.9571442e+000   5.9958591e-001   1.3029712e-001   5.9894074e+001   0.0000000e+000   2.4302193e-005   8.6692088e+002   9.1707913e+002   8.0892583e+002   4.6000000e+002   4.6000000e+002   4.6000000e+002   8.4221766e+006   8.9989024e+002   2.5495099e+003   6.9444241e-003   7.6384462e+000   5.6996819e+004  -1.1247904e-005   0.0000000e+000   3.0663793e-004  -9.2942396e-005  -2.0803935e-003  -2.2432017e-006  -4.9603561e+002   1.6072406e-008   3.1688801e-006   1.2651346e-004  -6.2850176e-006   5.0072536e+001
 -1.8194993e+000   5.9427773e-001   1.2911642e-001   5.9073603e+001   0.0000000e+000   2.4192929e-005   8.6678940e+002   9.1687194e+002   8.0859812e+002   4.6000000e+002   4.6000000e+002   4.6000000e+002   8.4317235e+006   8.9742928e+002   2.5404588e+003   6.9409634e-003   7.6967521e+000   5.7032991e+004   5.8867902e-005   0.0000000e+000   3.0658340e-004  -1.0148620e-004  -2.1510686e-003  -7.2144516e-007  -4.9610219e+002   1.7174830e-008   3.1778524e-006   1.3084575e-004  -6.8501822e-006   4.9914162e+001
 -1.6818691e+000   5.8893580e-001   1.2794795e-001   5.8265418e+001   0.0000000e+000   2.4084289e-005   8.6664137e+002   9.1664554e+002   8.0823528e+002   4.6000000e+002   4.6000000e+002   4.6000000e+002   8.4406812e+006   8.9492649e+002   2.5312907e+003   6.9377601e-003   7.7548395e+000   5.7067232e+004  -2.7834543e-005   0.0000000e+000   3.0681865e-004  -1.1118554e-004  -2.2306396e-003  -1.1065853e-006  -4.9617073e+002   1.9840436e-008   3.2004671e-006   1.3572359e-004  -7.4922835e-006   4.9754433e+001
 -1.5442519e+000   5.8312166e-001   1.2679152e-001   5.7469177e+001   0.0000000e+000   2.3976301e-005   8.6647871e+002   9.1639283e+002   8.0784832e+002   4.6000000e+002   4.6000000e+002   4.6000000e+002   8.4489630e+006   8.9238927e+002   2.5220438e+003   6.9348157e-003   7.8127073e+000   5.7098982e+004  -3.6169903e-004   0.0000000e+000   3.0785075e-004  -1.2097076e-004  -2.3053036e-003  -8.7420546e-006  -4.9623643e+002   3.1026990e-008   3.2460804e-006   1.4029458e-004  -8.1381787e-006   4.9593638e+001
 -1.4066458e+000   5.7820379e-001   1.2564602e-001   5.6684270e+001   0.0000000e+000   2.3868775e-005   8.6629890e+002   9.1613285e+002   8.0746469e+002   4.6000000e+002   4.6000000e+002   4.6000000e+002   8.4566586e+006   8.8980467e+002   2.5126469e+003   6.9321044e-003   7.8703531e+000   5.7128646e+004   1.9121112e-004   0.0000000e+000   3.0812340e-004  -1.2873291e-004  -2.3792398e-003   6.4002179e-006  -4.9630009e+002   9.9080896e-009   3.3553975e-006   1.4482421e-004  -8.6541214e-006   4.9431177e+001
 -1.2690501e+000   5.7080506e-001   1.2450951e-001   5.5909057e+001   0.0000000e+000   2.3761584e-005   8.6609519e+002   9.1584858e+002   8.0706280e+002   4.6000000e+002   4.6000000e+002   4.6000000e+002   8.4635297e+006   8.8715195e+002   2.5030185e+003   6.9296673e-003   7.9277717e+000   5.7154962e+004   2.7331742e-005   0.0000000e+000   3.0970088e-004  -1.3608567e-004  -2.4370691e-003   1.2435376e-006  -4.9635512e+002   1.2390068e-008   3.5025907e-006   1.4835483e-004  -9.1428903e-006   4.9266192e+001
 -1.1314632e+000   5.6417949e-001   1.2338305e-001   5.5143944e+001   0.0000000e+000   2.3654937e-005   8.6587299e+002   9.1554745e+002   8.0664750e+002   4.6000000e+002   4.6000000e+002   4.6000000e+002   8.4696492e+006   8.8444885e+002   2.4932329e+003   6.9274720e-003   7.9849603e+000   5.7178168e+004  -9.9224671e-005   0.0000000e+000   3.1015808e-004  -1.4394062e-004  -2.4952805e-003  -1.6794415e-006  -4.9639942e+002   1.6819481e-008   3.7399035e-006   1.5190809e-004  -9.6675323e-006   4.9099390e+001
 -1.0000000e+000   5.5852982e-001   1.2231647e-001   5.4417295e+001   0.0000000e+000   2.3555687e-005   8.6564282e+002   9.1524505e+002   8.0623456e+002   4.6000000e+002   4.6000000e+002   4.6000000e+002   8.4750111e+006   8.8181896e+002   2.4837313e+003   6.9255950e-003   8.0393932e+000   5.7198864e+004  -3.2236203e-005   0.0000000e+000   3.1213761e-004  -1.4497842e-004  -2.5636361e-003  -1.5230901e-006  -4.9644419e+002   1.5266198e-008   4.1155397e-006   1.5605072e-004  -9.7272455e-006   4.8938353e+001
 -8.6242384e-001   5.5116547e-001   1.2120872e-001   5.3676868e+001   0.0000000e+000   2.3447738e-005   8.6537958e+002   9.1490293e+002   8.0579075e+002   4.6000000e+002   4.6000000e+002   4.6000000e+002   8.4794525e+006   8.7900632e+002   2.4735903e+003   6.9239073e-003   8.0961232e+000   5.7214893e+004  -1.8557575e-004   0.0000000e+000   3.1659230e-004  -1.4652687e-004  -2.6201656e-003  -1.7758069e-006  -4.9646286e+002   2.0723842e-008   4.3434232e-006   1.5947338e-004  -9.8146063e-006   4.8767648e+001
 -7.2485312e-001   5.4588576e-001   1.2011188e-001   5.2941587e+001   0.0000000e+000   2.3342576e-005   8.6509945e+002   9.1454756e+002   8.0533337e+002   4.6000000e+002   4.6000000e+002   4.6000000e+002   8.4833112e+006   8.7615226e+002   2.4633264e+003   6.9224525e-003   8.1526140e+000   5.7228902e+004  -1.5512254e-004   0.0000000e+000   3.1794380e-004  -1.4920106e-004  -2.6857954e-003  -2.0487548e-006  -4.9647947e+002   1.7210810e-008   4.4728259e-006   1.6348708e-004  -9.9852328e-006   4.8595561e+001
 -6.1090113e-001   5.4084605e-001   1.1921022e-001   5.2319860e+001   0.0000000e+000   2.3263942e-005   8.6484955e+002   9.1424027e+002   8.0493553e+002   4.6000000e+002   4.6000000e+002   4.6000000e+002   8.4862710e+006   8.7373829e+002   2.4546519e+003   6.9214347e-003   8.1992387e+000   5.7240453e+004   1.5180624e-004   0.0000000e+000   3.1725248e-004  -1.4524338e-004  -2.7568880e-003   4.8418457e-008  -4.9650658e+002   6.9017979e-009   4.6113447e-006   1.6786112e-004  -9.7327242e-006   4.8451139e+001
 -5.5197723e-001   5.3593207e-001   1.1874556e-001   5.1964483e+001   0.0000000e+000   2.3238228e-005   8.6471327e+002   9.1406344e+002   8.0472595e+002   4.6000000e+002   4.6000000e+002   4.6000000e+002   8.4874183e+006   8.7246869e+002   2.4500942e+003   6.9209893e-003   8.2233016e+000   5.7244507e+004   1.3418250e-004   0.0000000e+000   3.2112371e-004  -1.5233971e-004  -2.7945796e-003   7.3030319e-007  -4.9651079e+002   1.8420232e-008   4.4533404e-006   1.7010492e-004  -1.0198855e-005   4.8375614e+001
 -4.7929975e-001   5.3078321e-001   1.1817499e-001   5.1564284e+001   0.0000000e+000   2.3192017e-005   8.6454266e+002   9.1384371e+002   8.0447107e+002   4.6000000e+002   4.6000000e+002   4.6000000e+002   8.4885039e+006   8.7089798e+002   2.4444643e+003   6.9204854e-003   8.2529292e+000   5.7247658e+004  -4.1944032e-004   0.0000000e+000   3.2299109e-004  -1.5468729e-004  -2.8234899e-003  -2.4352977e-006  -4.9650323e+002   2.5615651e-008   4.4184359e-006   1.7185417e-004  -1.0345402e-005   4.8282338e+001
 -3.9522845e-001   5.2671086e-001   1.1751797e-001   5.1124098e+001   0.0000000e+000   2.3130549e-005   8.6433778e+002   9.1358858e+002   8.0416986e+002   4.6000000e+002   4.6000000e+002   4.6000000e+002   8.4894752e+006   8.6906134e+002   2.4378884e+003   6.9199887e-003   8.2871199e+000   5.7250100e+004  -7.4438144e-004   0.0000000e+000   3.2425079e-004  -1.5501798e-004  -2.8394485e-003  -6.6768453e-006  -4.9648748e+002   1.8386405e-008   4.5366171e-006   1.7282411e-004  -1.0366787e-005   4.8173713e+001
 -2.8038613e-001   5.2813153e-001   1.1662914e-001   5.0534105e+001   0.0000000e+000   2.3045690e-005   8.6405179e+002   9.1323804e+002   8.0374193e+002   4.6000000e+002   4.6000000e+002   4.6000000e+002   8.4905460e+006   8.6654683e+002   2.4289275e+003   6.9194803e-003   8.3336794e+000   5.7253117e+004  -2.1384675e-004   0.0000000e+000   3.1860289e-004  -1.5689242e-004  -3.0140123e-003  -3.4874456e-006  -4.9646904e+002   1.6372402e-008   4.6408972e-006   1.8359247e-004  -1.0471044e-005   4.8025397e+001
 -1.8326544e-001   5.3428070e-001   1.1588811e-001   5.0045232e+001   0.0000000e+000   2.2974216e-005   8.6381212e+002   9.1293500e+002   8.0339026e+002   4.6000000e+002   4.6000000e+002   4.6000000e+002   8.4914557e+006   8.6444117e+002   2.4214734e+003   6.9191798e-003   8.3729236e+000   5.7256764e+004   3.3323979e-004   0.0000000e+000   3.1157532e-004  -1.4545429e-004  -3.2721248e-003   1.5903464e-006  -4.9647767e+002   1.1646839e-008   4.7134044e-006   1.9955032e-004  -9.7200097e-006   4.7901171e+001
 -9.7381402e-002   5.3350613e-001   1.1523893e-001   4.9618891e+001   0.0000000e+000   2.2911162e-005   8.6359655e+002   9.1264780e+002   8.0309018e+002   4.6000000e+002   4.6000000e+002   4.6000000e+002   8.4920801e+006   8.6257444e+002   2.4148801e+003   6.9190120e-003   8.4075281e+000   5.7259585e+004   2.0013935e-004   0.0000000e+000   3.1063290e-004  -1.4107213e-004  -3.4005442e-003   2.0860693e-006  -4.9650032e+002   1.0245196e-008   4.7116399e-006   2.0748187e-004  -9.4132956e-006   4.7791330e+001
  8.4850090e-003   5.0889995e-001   1.1443633e-001   4.9093677e+001   0.0000000e+000   2.2832811e-005   8.6329942e+002   9.1225226e+002   8.0269925e+002   4.6000000e+002   4.6000000e+002   4.6000000e+002   8.4917344e+006   8.6016974e+002   2.4063223e+003   6.9189529e-003   8.4500519e+000   5.7256765e+004  -3.8107456e-004   0.0000000e+000   3.2842550e-004  -1.5909975e-004  -3.1258665e-003  -3.2626271e-006  -4.9649487e+002   1.7745116e-008   5.1782208e-006   1.9043307e-004  -1.0545195e-005   4.7651587e+001
  1.0198121e-001   4.7144348e-001   1.1371630e-001   4.8624031e+001   0.0000000e+000   2.2762191e-005   8.6297826e+002   9.1186494e+002   8.0230886e+002   4.6000000e+002   4.6000000e+002   4.6000000e+002   8.4894410e+006   8.5785203e+002   2.3979124e+003   6.9190177e-003   8.4874752e+000   5.7241838e+004  -2.5824864e-004   0.0000000e+000   3.6114993e-004  -1.4084791e-004  -2.0042243e-003  -2.1779576e-006  -4.9638804e+002   1.5585319e-008   8.3200786e-006   1.2147697e-004  -9.2396849e-006   4.7519968e+001
  2.0949485e-001   4.5848361e-001   1.1287271e-001   4.8075561e+001   0.0000000e+000   2.2679146e-005   8.6252112e+002   9.1138150e+002   8.0176229e+002   4.6000000e+002   4.6000000e+002   4.6000000e+002   8.4838530e+006   8.5490614e+002   2.3870094e+003   6.9192447e-003   8.5303362e+000   5.7206037e+004   3.2581928e-004   0.0000000e+000   2.9412624e-004  -5.7723839e-007   4.8690030e-004   4.3435581e-006  -4.9608752e+002   8.7446293e-009   6.7112892e-006  -3.1463937e-005   1.6922193e-007   4.7356762e+001
  3.0644459e-001   4.6714008e-001   1.1210774e-001   4.7579951e+001   0.0000000e+000   2.2603582e-005   8.6205216e+002   9.1092479e+002   8.0120121e+002   4.6000000e+002   4.6000000e+002   4.6000000e+002   8.4769027e+006   8.5208499e+002   2.3764560e+003   6.9195755e-003   8.5688116e+000   5.7161905e+004   2.8445254e-004   0.0000000e+000   2.3868822e-004  -4.1881824e-006   1.3562832e-003   3.3783116e-006  -4.9569428e+002   1.0838564e-008   3.9391203e-006  -8.5177107e-005  -1.1665188e-007   4.7202915e+001
  4.0500563e-001   4.5896915e-001   1.1133914e-001   4.7083980e+001   0.0000000e+000   2.2527352e-005   8.6157277e+002   9.1046163e+002   8.0062613e+002   4.6000000e+002   4.6000000e+002   4.6000000e+002   8.4696923e+006   8.4922564e+002   2.3658004e+003   6.9200408e-003   8.6077520e+000   5.7117123e+004  -3.2420090e-004   0.0000000e+000   2.7401590e-004  -1.0338762e-005   3.8320204e-004  -5.0707049e-006  -4.9530224e+002   1.7193669e-008   6.5722472e-006  -2.5090229e-005  -5.1106547e-007   4.7047172e+001
  5.0550748e-001   4.6118086e-001   1.1057469e-001   4.6593095e+001   0.0000000e+000   2.2451091e-005   8.6112340e+002   9.0998778e+002   8.0010446e+002   4.6000000e+002   4.6000000e+002   4.6000000e+002   8.4635424e+006   8.4644829e+002   2.3555978e+003   6.9206495e-003   8.6472852e+000   5.7080669e+004  -7.2496841e-004   0.0000000e+000   3.5031231e-004  -3.8558250e-005  -1.7297370e-003  -8.7842141e-006  -4.9502717e+002   2.4701321e-008   1.1429217e-005   1.0490142e-004  -2.4355843e-006   4.6894490e+001
  6.0457224e-001   4.9082504e-001   1.0984502e-001   4.6126753e+001   0.0000000e+000   2.2377870e-005   8.6073722e+002   9.0957591e+002   7.9965396e+002   4.6000000e+002   4.6000000e+002   4.6000000e+002   8.4593033e+006   8.4391464e+002   2.3465029e+003   6.9213800e-003   8.6860937e+000   5.7058102e+004  -1.7937017e-004   0.0000000e+000   3.2168025e-004  -1.3413770e-004  -3.4535652e-003  -2.6515253e-006  -4.9488911e+002   1.4867134e-008   6.6201745e-006   2.1071267e-004  -8.8796042e-006   4.6753028e+001
  7.0371104e-001   6.2088880e-001   1.0916729e-001   4.5695713e+001   0.0000000e+000   2.2309655e-005   8.6048937e+002   9.0938554e+002   7.9923085e+002   4.6000000e+002   4.6000000e+002   4.6000000e+002   8.4597455e+006   8.4189684e+002   2.3397909e+003   6.9222417e-003   8.7248002e+000   5.7068187e+004  -3.0898727e-004   0.0000000e+000   2.3900414e-004  -8.6325839e-005  -5.0540062e-003  -5.0160735e-006  -4.9495368e+002   2.5422144e-008   3.6931627e-006   3.1025087e-004  -5.8351474e-006   4.6634483e+001
  8.0281974e-001   8.5066713e-001   1.0856530e-001   4.5315314e+001   0.0000000e+000   2.2248748e-005   8.6038669e+002   9.0916689e+002   7.9901838e+002   4.6000000e+002   4.6000000e+002   4.6000000e+002   8.4647191e+006   8.4042859e+002   2.3354617e+003   6.9232337e-003   8.7634068e+000   5.7109925e+004  -9.7507193e-005   0.0000000e+000   1.5657704e-004  -1.3792601e-005  -6.5629374e-003  -1.0640572e-005  -4.9541329e+002   2.8509614e-008   6.9081029e-007   4.0434901e-004  -8.9633839e-007   4.6541560e+001
  9.0186049e-001   1.0944414e+000   1.0807679e-001   4.5009830e+001   0.0000000e+000   2.2199075e-005   8.6050466e+002   9.0928830e+002   7.9898452e+002   4.6000000e+002   4.6000000e+002   4.6000000e+002   8.4769079e+006   8.3984782e+002   2.3350332e+003   6.9243555e-003   8.8019449e+000   5.7201422e+004  -1.6349339e-003   0.0000000e+000   1.3408558e-004  -4.8201884e-006  -6.6443744e-003  -1.1121324e-005  -4.9625083e+002   3.9750280e-008   5.7855202e-007   4.0954493e-004  -2.9615768e-007   4.6489981e+001
  1.0009607e+000   1.5565475e+000   1.0779137e-001   4.4839794e+001   0.0000000e+000   2.2169131e-005   8.6092458e+002   9.0951877e+002   7.9906734e+002   4.6000000e+002   4.6000000e+002   4.6000000e+002   8.4990446e+006   8.4060373e+002   2.3402438e+003   6.9256084e-003   8.8405537e+000   5.7361179e+004   3.3465697e-004   0.0000000e+000   1.2150842e-004  -2.4364981e-006  -6.8944270e-003  -1.9558756e-005  -4.9766442e+002   1.1833531e-008   2.6493431e-007   4.2517094e-004  -1.0395827e-007   4.6503569e+001
  1.1000318e+000   1.6311085e+000   1.0758831e-001   4.4725007e+001   0.0000000e+000   2.2146408e-005   8.6139574e+002   9.0941979e+002   7.9962527e+002   4.6000000e+002   4.6000000e+002   4.6000000e+002   8.5222206e+006   8.4164785e+002   2.3463932e+003   6.9269914e-003   8.8792499e+000   5.7529088e+004  -1.9940951e-003   0.0000000e+000   1.1864896e-004  -4.5477128e-006  -6.9562709e-003   4.7975753e-007  -4.9951482e+002   3.2117261e-008   1.8445999e-007   4.2909616e-004  -2.3899472e-007   4.6534093e+001
  1.2081731e+000   1.3607097e+000   1.0734188e-001   4.4587633e+001   0.0000000e+000   2.2118121e-005   8.6192722e+002   9.0963856e+002   7.9983575e+002   4.6000000e+002   4.6000000e+002   4.6000000e+002   8.5486506e+006   8.4281732e+002   2.3535907e+003   6.9286556e-003   8.9216107e+000   5.7721365e+004   6.4646230e-003   0.0000000e+000   1.2651313e-004  -3.2775105e-006  -6.7953815e-003   2.3473360e-005  -5.0126274e+002  -7.5203723e-008   3.5864532e-007   4.1909311e-004  -1.6797494e-007   4.6566290e+001
  1.3073389e+000   1.2298621e+000   1.0699609e-001   4.4382386e+001   0.0000000e+000   2.2080471e-005   8.6223541e+002   9.0970509e+002   7.9995066e+002   4.6000000e+002   4.6000000e+002   4.6000000e+002   8.5669291e+006   8.4308040e+002   2.3568408e+003   6.9303133e-003   8.9605447e+000   5.7858633e+004  -2.1532920e-003   0.0000000e+000   1.2585309e-004  -3.8716615e-006  -6.8459665e-003   2.3791297e-005  -5.0257198e+002   4.9266293e-008   2.1591947e-007   4.2224616e-004  -1.9233151e-007   4.6556348e+001
  1.4065533e+000   1.1528089e+000   1.0659665e-001   4.4139747e+001   0.0000000e+000   2.2038357e-005   8.6247403e+002   9.0995012e+002   7.9998731e+002   4.6000000e+002   4.6000000e+002   4.6000000e+002   8.5830117e+006   8.4302643e+002   2.3588776e+003   6.9321026e-003   8.9995302e+000   5.7982217e+004   3.6886303e-003   0.0000000e+000   1.1328234e-004  -1.0563408e-005  -6.7506259e-003  -3.8564609e-006  -5.0368815e+002  -5.1104594e-008   4.3302429e-007   4.1643931e-004  -6.6172515e-007   4.6530404e+001
  1.5050542e+000   1.7490313e+000   1.0642049e-001   4.4045903e+001   0.0000000e+000   2.2018904e-005   8.6304865e+002   9.1073230e+002   7.9995693e+002   4.6000000e+002   4.6000000e+002   4.6000000e+002   8.6105018e+006   8.4449546e+002   2.3675240e+003   6.9340080e-003   9.0383185e+000   5.8183900e+004  -2.9664881e-002   0.0000000e+000   9.6686429e-005  -5.6440585e-006  -6.9647240e-003  -1.5832980e-004  -5.0519899e+002   4.4320431e-007   2.3877015e-007   4.2986033e-004  -3.2746373e-007   4.6577746e+001
  1.6035503e+000   3.0351355e+000   1.0692805e-001   4.4411167e+001   0.0000000e+000   2.2066431e-005   8.6427925e+002   9.1182232e+002   8.0072611e+002   4.6000000e+002   4.6000000e+002   4.6000000e+002   8.6593406e+006   8.4951511e+002   2.3902601e+003   6.9360423e-003   9.0773567e+000   5.8531075e+004   4.4670861e-002   0.0000000e+000   8.8044993e-005  -5.6585525e-006  -7.1575698e-003   3.2827272e-005  -5.0822330e+002  -6.1219839e-007   1.3074491e-007   4.4200332e-004  -3.2099623e-007   4.6810409e+001
  1.7006194e+000   4.2960541e+000   1.0875087e-001   4.5689268e+001   0.0000000e+000   2.2237999e-005   8.6635581e+002   9.1332919e+002   8.0236078e+002   4.6000000e+002   4.6000000e+002   4.6000000e+002   8.7360245e+006   8.6029065e+002   2.4348598e+003   6.9381721e-003   9.1163829e+000   5.9067531e+004  -2.5382102e-002   0.0000000e+000   9.2237534e-005  -3.6258827e-006  -7.3468466e-003   2.4015885e-004  -5.1317539e+002   1.5166940e-007   1.3972856e-007   4.5385849e-004  -1.9470552e-007   4.7359862e+001
  1.8031166e+000   5.1259135e+000   1.1232532e-001   4.8282027e+001   0.0000000e+000   2.2560798e-005   8.6932477e+002   9.1547790e+002   8.0481718e+002   4.6000000e+002   4.6000000e+002   4.6000000e+002   8.8436574e+006   8.7802658e+002   2.5059137e+003   6.9405606e-003   9.1586018e+000   5.9815890e+004  -2.7444733e-002   0.0000000e+000   1.0514983e-004   1.0899770e-005  -7.4772880e-003  -5.4810412e-004  -5.2007439e+002   4.1163862e-007   1.1152640e-007   4.6188487e-004   7.2113399e-007   4.8299908e+001
  1.9019669e+000   5.5720765e+000   1.1719804e-001   5.2023758e+001   0.0000000e+000   2.2973196e-005   8.7268144e+002   9.1838243e+002   8.0741836e+002   4.6000000e+002   4.6000000e+002   4.6000000e+002   8.9656428e+006   8.9988151e+002   2.5927049e+003   6.9429940e-003   9.2006466e+000   6.0662209e+004   8.3702318e-002   0.0000000e+000   1.2647844e-004  -2.2592939e-005  -7.5992909e-003   2.6403242e-004  -5.2770313e+002  -8.3314745e-007  -3.0402210e-007   4.6956070e-004  -1.4416002e-006   4.9479506e+001
  2.0071318e+000   5.7742357e+000   1.2339868e-001   5.7076792e+001   0.0000000e+000   2.3466599e-005   8.7644913e+002   9.2189540e+002   8.1044421e+002   4.6000000e+002   4.6000000e+002   4.6000000e+002   9.1043041e+006   9.2584561e+002   2.6958038e+003   6.9457292e-003   9.2470574e+000   6.1624639e+004  -1.6805883e-002   0.0000000e+000   1.0835944e-004   3.2752820e-005  -7.8758032e-003   7.6108695e-004  -5.3640778e+002   3.0281322e-007   6.3718586e-007   4.8673227e-004   2.1888894e-006   5.0895327e+001
  2.1020637e+000   5.5665859e+000   1.2920971e-001   6.2060940e+001   0.0000000e+000   2.3906482e-005   8.7975968e+002   9.2477456e+002   8.1314256e+002   4.6000000e+002   4.6000000e+002   4.6000000e+002   9.2280961e+006   9.4923371e+002   2.7893285e+003   6.9483186e-003   9.2905242e+000   6.2485801e+004  -2.8199214e-003   0.0000000e+000   9.9381439e-005   1.5379208e-005  -8.2205703e-003  -7.5803261e-004  -5.4430560e+002  -7.0869883e-008   3.3571864e-007   5.0804762e-004   1.0771704e-006   5.2174119e+001
  2.2082206e+000   4.7619849e+000   1.3468472e-001   6.6963514e+001   0.0000000e+000   2.4301217e-005   8.8298346e+002   9.2780447e+002   8.1582508e+002   4.6000000e+002   4.6000000e+002   4.6000000e+002   9.3515482e+006   9.7149813e+002   2.8801164e+003   6.9513630e-003   9.3407760e+000   6.3349539e+004  -1.0149276e-001   0.0000000e+000   9.7261800e-005  -4.5099053e-006  -8.4664315e-003  -2.9596513e-004  -5.5228662e+002   1.2488578e-006   4.1630876e-007   5.2300010e-004  -2.6225614e-007   5.3379996e+001
  2.3071171e+000   3.7094797e+000   1.3795702e-001   6.9997228e+001   0.0000000e+000   2.4524831e-005   8.8528157e+002   9.3002708e+002   8.1754211e+002   4.6000000e+002   4.6000000e+002   4.6000000e+002   9.4429945e+006   9.8611896e+002   2.9421837e+003   6.9543298e-003   9.3888283e+000   6.3996324e+004  -3.6424937e-002   0.0000000e+000   1.1390166e-004   1.5346585e-006  -8.5609780e-003  -3.4915461e-004  -5.5813515e+002   3.0218996e-007   4.1832002e-007   5.2900457e-004   9.8947683e-008   5.4149583e+001
  2.4018661e+000   3.7660572e+000   1.4064375e-001   7.2544938e+001   0.0000000e+000   2.4708430e-005   8.8739485e+002   9.3322683e+002   8.1861678e+002   4.6000000e+002   4.6000000e+002   4.6000000e+002   9.5296241e+006   9.9911931e+002   2.9994731e+003   6.9572914e-003   9.4357696e+000   6.4611039e+004   1.3342939e-001   0.0000000e+000   5.7215278e-005  -5.7071042e-005  -9.4172785e-003   3.3499314e-004  -5.6295594e+002  -1.3755998e-006   2.7001201e-007   5.8196208e-004  -3.6680427e-006   5.4817146e+001
  2.5013582e+000   4.4070627e+000   1.4382942e-001   7.5535142e+001   0.0000000e+000   2.4930937e-005   8.8948236e+002   9.3446374e+002   8.2029262e+002   4.6000000e+002   4.6000000e+002   4.6000000e+002   9.6144896e+006   1.0127929e+003   3.0574396e+003   6.9605326e-003   9.4860625e+000   6.5216332e+004   1.1087651e-001   0.0000000e+000   1.3614265e-004  -3.2515771e-005  -8.9949767e-003   2.0344991e-003  -5.6899327e+002  -1.4204695e-006   3.3570056e-007   5.5614388e-004  -2.0082138e-006   5.5543534e+001
  2.6007823e+000   1.5125795e+000   1.4443761e-001   7.6096916e+001   0.0000000e+000   2.4961699e-005   8.8991042e+002   9.3233772e+002   8.2260804e+002   4.6000000e+002   4.6000000e+002   4.6000000e+002   9.6365702e+006   1.0152730e+003   3.0670615e+003   6.9639028e-003   9.5368989e+000   6.5398412e+004  -3.2404131e-001   0.0000000e+000   1.6916698e-004  -2.3363022e-005  -8.2005783e-003  -2.4704539e-003  -5.7293015e+002   3.8360458e-006   8.3293928e-007   5.0598693e-004  -1.5768469e-006   5.5688184e+001
  2.7002026e+000   3.8967273e+000   1.4277781e-001   7.4565264e+001   0.0000000e+000   2.4839213e-005   8.8797903e+002   9.3121489e+002   8.2015381e+002   4.6000000e+002   4.6000000e+002   4.6000000e+002   9.5754579e+006   1.0066177e+003   3.0290870e+003   6.9674040e-003   9.5874053e+000   6.5016109e+004   1.5217819e-001   0.0000000e+000   2.0197950e-005   2.3738804e-005   9.5979443e-003  -1.0082011e-003  -5.6933821e+002  -1.8205951e-006   1.2668771e-007  -5.9575866e-004   1.6313223e-006   5.5282773e+001
  2.8068691e+000   3.6724278e+000   1.4171671e-001   7.3492380e+001   0.0000000e+000   2.4767676e-005   8.8497385e+002   9.3179525e+002   8.1531752e+002   4.6000000e+002   4.6000000e+002   4.6000000e+002   9.4796482e+006   9.9793606e+002   2.9875495e+003   6.9713108e-003   9.6408328e+000   6.4401648e+004   5.1211104e-002   0.0000000e+000  -4.6322596e-005   1.0460218e-005   9.2017888e-003   3.3731072e-003  -5.6105801e+002  -4.9603887e-007  -2.0725373e-007  -5.7071725e-004   7.6949974e-007   5.4948554e+001
  2.9065222e+000   2.5366278e+000   1.4079617e-001   7.2680903e+001   0.0000000e+000   2.4698862e-005   8.8427146e+002   9.3244937e+002   8.1347640e+002   4.6000000e+002   4.6000000e+002   4.6000000e+002   9.4657499e+006   9.9485564e+002   2.9765651e+003   6.9750931e-003   9.6902852e+000   6.4341725e+004  -3.2392440e-002   0.0000000e+000   5.9642993e-005  -8.1721980e-006  -1.0079806e-002  -1.8318816e-003  -5.5962228e+002   4.1344747e-007   3.3423113e-007   6.2301583e-004  -4.8157971e-007   5.4793789e+001
  3.0061533e+000   5.8159459e+000   1.4375154e-001   7.5215540e+001   0.0000000e+000   2.4939881e-005   8.8569833e+002   9.3031499e+002   8.1696046e+002   4.6000000e+002   4.6000000e+002   4.6000000e+002   9.5223616e+006   1.0053179e+003   3.0165446e+003   6.9790063e-003   9.7400246e+000   6.4763270e+004  -1.7778364e-001   0.0000000e+000   8.3475644e-005  -8.0764058e-006  -1.0320046e-002  -2.0161854e-003  -5.6652809e+002   2.1712006e-006   3.7581930e-007   6.3834099e-004  -4.9169969e-007   5.5395801e+001
  3.1058535e+000   2.2855382e+000   1.4591420e-001   7.7233114e+001   0.0000000e+000   2.5076811e-005   8.8689861e+002   9.2916665e+002   8.1967000e+002   4.6000000e+002   4.6000000e+002   4.6000000e+002   9.5725589e+006   1.0135571e+003   3.0493995e+003   6.9830540e-003   9.7904962e+000   6.5142628e+004   1.1441444e-001   0.0000000e+000   7.7230879e-005  -8.6138335e-006  -8.6990233e-003   1.7787479e-003  -5.7236668e+002  -1.4242237e-006   5.3123538e-007   5.3760177e-004  -5.7240199e-007   5.5859811e+001
  3.2035168e+000   1.4570717e+000   1.4525730e-001   7.6761840e+001   0.0000000e+000   2.5011922e-005   8.8722435e+002   9.3244952e+002   8.1786981e+002   4.6000000e+002   4.6000000e+002   4.6000000e+002   9.5980377e+006   1.0147262e+003   3.0604354e+003   6.9871457e-003   9.8402264e+000   6.5354036e+004   8.3376979e-002   0.0000000e+000   1.0257261e-004   2.3943693e-005   1.7887340e-003   1.0338059e-003  -5.7211450e+002  -1.0104578e-006   8.5870820e-007  -1.1167642e-004   1.6626031e-006   5.5881610e+001
  3.3031252e+000   3.8767037e+000   1.4607809e-001   7.7620507e+001   0.0000000e+000   2.5069272e-005   8.8855419e+002   9.3708936e+002   8.1673490e+002   4.6000000e+002   4.6000000e+002   4.6000000e+002   9.6616919e+006   1.0223006e+003   3.0994326e+003   6.9914503e-003   9.8913028e+000   6.5827789e+004  -5.1895364e-002   0.0000000e+000   6.0060681e-005  -1.0981361e-005  -1.0595841e-002  -1.2588905e-003  -5.7386685e+002   7.9935341e-007   4.0292204e-007   6.5548131e-004  -6.6684538e-007   5.6234298e+001
  3.4028879e+000   9.5472536e+000   1.5635474e-001   8.7407438e+001   0.0000000e+000   2.5823830e-005   8.9253432e+002   9.3984711e+002   8.2096340e+002   4.6000000e+002   4.6000000e+002   4.6000000e+002   9.8168960e+006   1.0568233e+003   3.2374784e+003   6.9958936e-003   9.9439137e+000   6.6927826e+004  -1.1766110e-001   0.0000000e+000   1.1995438e-004  -3.3998829e-006  -1.1479762e-002  -6.1124132e-004  -5.8516446e+002   1.4421244e-006   3.9035838e-007   7.1036419e-004  -1.9361411e-007   5.8193533e+001
  3.5027228e+000   9.5772330e+000   1.7596481e-001   1.0794163e+002   0.0000000e+000   2.7078345e-005   8.9793106e+002   9.4219190e+002   8.2761000e+002   4.6000000e+002   4.6000000e+002   4.6000000e+002   1.0025426e+007   1.1132688e+003   3.4558108e+003   7.0004722e-003   9.9997520e+000   6.8394435e+004   1.4514429e-002   0.0000000e+000   1.6456444e-004   1.2015781e-005  -1.1255555e-002  -5.7750862e-005  -6.0139913e+002  -1.7718961e-007   5.8687287e-007   6.9634880e-004   7.6557420e-007   6.1514786e+001
  3.6096767e+000   4.6441856e+000   1.8833038e-001   1.2220052e+002   0.0000000e+000   2.7760464e-005   9.0199208e+002   9.4495105e+002   8.3150561e+002   4.6000000e+002   4.6000000e+002   4.6000000e+002   1.0191284e+007   1.1508580e+003   3.6099308e+003   7.0055280e-003   1.0063072e+001   6.9576071e+004   1.0482764e-001   0.0000000e+000   7.7417687e-005  -6.6494120e-006  -1.1542125e-002   1.0002419e-003  -6.1317977e+002  -1.2179359e-006   6.5941011e-007   7.1422747e-004  -4.1757518e-007   6.3654575e+001
  3.7032260e+000   1.2875021e+000   1.8896112e-001   1.2313097e+002   0.0000000e+000   2.7763291e-005   9.0289844e+002   9.4718752e+002   8.3140791e+002   4.6000000e+002   4.6000000e+002   4.6000000e+002   1.0238676e+007   1.1566365e+003   3.6403008e+003   7.0100672e-003   1.0119710e+001   6.9944869e+004   1.2317130e-002   0.0000000e+000   2.6965959e-004  -8.2503343e-005  -7.5488813e-003   5.6900251e-004  -6.1571553e+002  -2.4119533e-007   6.3809847e-006   4.6503685e-004  -5.5306924e-006   6.3931993e+001
  3.8114232e+000   1.0760117e+000   1.8668585e-001   1.2069698e+002   0.0000000e+000   2.7611088e-005   9.0222230e+002   9.4851781e+002   8.2961145e+002   4.6000000e+002   4.6000000e+002   4.6000000e+002   1.0227407e+007   1.1517150e+003   3.6246506e+003   7.0154707e-003   1.0185225e+001   6.9921809e+004  -1.1590504e-001   0.0000000e+000  -1.6880875e-005  -6.6715532e-006   1.1825389e-003  -1.3031452e-003  -6.1439480e+002   1.3799668e-006   1.7126870e-006  -7.4405446e-005  -4.9768954e-007   6.3647739e+001
  3.9105866e+000   1.5649771e+000   1.8498414e-001   1.1883320e+002   0.0000000e+000   2.7503668e-005   9.0163430e+002   9.4842287e+002   8.2884286e+002   4.6000000e+002   4.6000000e+002   4.6000000e+002   1.0216480e+007   1.1472611e+003   3.6087926e+003   7.0205545e-003   1.0244965e+001   6.9897670e+004   1.6836359e-002   0.0000000e+000   6.3436434e-005  -2.1553903e-005  -1.1153932e-002  -2.1433254e-004  -6.1429735e+002  -5.7542030e-008   7.8433439e-007   6.8982523e-004  -1.4920230e-006   6.3403909e+001
  4.0092454e+000   2.1669096e+000   1.8416598e-001   1.1785972e+002   0.0000000e+000   2.7455608e-005   9.0148042e+002   9.4745916e+002   8.2929854e+002   4.6000000e+002   4.6000000e+002   4.6000000e+002   1.0220479e+007   1.1454745e+003   3.6032016e+003   7.0257415e-003   1.0304242e+001   6.9976612e+004   6.1062322e-002   0.0000000e+000   4.4887639e-005  -1.2635226e-005  -1.1337526e-002   1.1438504e-003  -6.1614878e+002  -7.7802348e-007   6.7492472e-007   7.0127383e-004  -8.3264169e-007   6.3308532e+001
  4.1115646e+000   1.4069615e+000   1.8310881e-001   1.1669308e+002   0.0000000e+000   2.7383413e-005   9.0120157e+002   9.4652925e+002   8.2948890e+002   4.6000000e+002   4.6000000e+002   4.6000000e+002   1.0220262e+007   1.1428677e+003   3.5943951e+003   7.0312590e-003   1.0365615e+001   7.0030190e+004  -5.9788968e-003   0.0000000e+000   1.5564413e-004  -3.4778655e-005  -1.0938683e-002  -3.0834726e-004  -6.1767025e+002   3.4257051e-008   9.4367557e-007   6.7582714e-004  -2.3664243e-006   6.3168869e+001
  4.2025583e+000   9.5626115e-001   1.8154077e-001   1.1505171e+002   0.0000000e+000   2.7276336e-005   9.0062936e+002   9.4654406e+002   8.2865185e+002   4.6000000e+002   4.6000000e+002   4.6000000e+002   1.0208982e+007   1.1386580e+003   3.5795764e+003   7.0362760e-003   1.0419999e+001   7.0002917e+004  -5.7873911e-002   0.0000000e+000   1.7093951e-004   7.5579870e-006  -3.6116290e-003  -6.1685943e-004  -6.1745380e+002   6.8022853e-007   4.6758310e-006   2.2207748e-004   5.1076563e-007   6.2938399e+001
  4.3050729e+000   1.5368319e+000   1.8005865e-001   1.1351615e+002   0.0000000e+000   2.7176461e-005   9.0036645e+002   9.4761684e+002   8.2763155e+002   4.6000000e+002   4.6000000e+002   4.6000000e+002   1.0211288e+007   1.1360710e+003   3.5741377e+003   7.0420668e-003   1.0481065e+001   7.0076261e+004  -4.0460992e-002   0.0000000e+000   1.4865514e-005  -1.3472646e-005  -1.1076417e-002  -1.9902217e-004  -6.1747772e+002   4.7232814e-007   1.0096148e-006   6.8524363e-004  -1.0468008e-006   6.2774479e+001
  4.4022792e+000   4.3049897e+000   1.8147090e-001   1.1497026e+002   0.0000000e+000   2.7278395e-005   9.0157519e+002   9.4956656e+002   8.2839477e+002   4.6000000e+002   4.6000000e+002   4.6000000e+002   1.0270115e+007   1.1440726e+003   3.6137905e+003   7.0476831e-003   1.0539245e+001   7.0536083e+004  -2.7833433e-003   0.0000000e+000   1.4439380e-005   1.9805863e-005  -1.3267155e-002  -1.0400304e-004  -6.2142469e+002   1.9981781e-007   7.3063873e-007   8.2138265e-004   1.2069767e-006   6.3178916e+001
  4.5031333e+000   7.0686335e+000   1.8933641e-001   1.2353332e+002   0.0000000e+000   2.7788216e-005   9.0465540e+002   9.5189959e+002   8.3168929e+002   4.6000000e+002   4.6000000e+002   4.6000000e+002   1.0400622e+007   1.1705045e+003   3.7270129e+003   7.0536446e-003   1.0600959e+001   7.1492807e+004   3.3197481e-002   0.0000000e+000   1.2858004e-004   8.9192707e-005  -1.3216624e-002   1.4319484e-004  -6.3112920e+002  -2.8083923e-007   6.1137806e-007   8.1802528e-004   5.6803944e-006   6.4651503e+001
  4.6133486e+000   7.1158146e+000   2.0236976e-001   1.3856995e+002   0.0000000e+000   2.8556161e-005   9.0884659e+002   9.5447959e+002   8.3654457e+002   4.6000000e+002   4.6000000e+002   4.6000000e+002   1.0577177e+007   1.2103883e+003   3.8943353e+003   7.0603184e-003   1.0671141e+001   7.2775363e+004  -1.2761121e-002   0.0000000e+000   1.3305076e-004   1.4800702e-005  -1.3473240e-002   1.0949406e-004  -6.4455361e+002   1.4969504e-007   8.3247209e-007   8.3378869e-004   9.1567129e-007   6.6921561e+001
  4.7056011e+000   5.4336199e+000   2.1046771e-001   1.4841771e+002   0.0000000e+000   2.8988445e-005   9.1179435e+002   9.5702183e+002   8.3940666e+002   4.6000000e+002   4.6000000e+002   4.6000000e+002   1.0706296e+007   1.2369990e+003   4.0105713e+003   7.0660191e-003   1.0732104e+001   7.3723246e+004  -5.8168621e-002   0.0000000e+000   5.9296794e-005  -3.6118967e-006  -1.3749888e-002  -4.6944510e-004  -6.5382124e+002   6.9644733e-007   8.6008812e-007   8.5108233e-004  -2.7128351e-007   6.8401687e+001
  4.8086353e+000   3.8078000e+000   2.1453981e-001   1.5342726e+002   0.0000000e+000   2.9193549e-005   9.1392272e+002   9.5953878e+002   8.4107863e+002   4.6000000e+002   4.6000000e+002   4.6000000e+002   1.0806065e+007   1.2539972e+003   4.0904112e+003   7.0725254e-003   1.0801839e+001   7.4478692e+004   1.0651474e-002   0.0000000e+000   2.1262809e-005  -7.2209808e-006  -1.4022798e-002  -9.4815604e-005  -6.6073910e+002  -8.6890464e-008   8.8927291e-007   8.6801150e-004  -5.2141268e-007   6.9303594e+001
  4.9059724e+000   2.8707857e+000   2.1529296e-001   1.5425840e+002   0.0000000e+000   2.9226547e-005   9.1490569e+002   9.6074370e+002   8.4193960e+002   4.6000000e+002   4.6000000e+002   4.6000000e+002   1.0858232e+007   1.2604556e+003   4.1246477e+003   7.0787977e-003   1.0868566e+001   7.4904583e+004   5.7182591e-002   0.0000000e+000   1.5784336e-005  -1.0884555e-005  -1.4099569e-002   6.2823590e-004  -6.6492086e+002  -6.3685091e-007   8.9527787e-007   8.7259470e-004  -7.6156328e-007   6.9622929e+001
  5.0117020e+000   1.9804529e+000   2.1423611e-001   1.5287092e+002   0.0000000e+000   2.9160145e-005   9.1507244e+002   9.6090584e+002   8.4226820e+002   4.6000000e+002   4.6000000e+002   4.6000000e+002   1.0878248e+007   1.2603865e+003   4.1297795e+003   7.0857575e-003   1.0941333e+001   7.5116468e+004   1.7844563e-003   0.0000000e+000   5.2479617e-005  -2.1087575e-005  -1.3950472e-002   7.0874411e-005  -6.6747813e+002   1.1521738e-008   9.3626157e-007   8.6301735e-004  -1.4668530e-006   6.9597593e+001
  5.1035024e+000   1.3667817e+000   2.1239483e-001   1.5059688e+002   0.0000000e+000   2.9051815e-005   9.1464885e+002   9.6062580e+002   8.4197856e+002   4.6000000e+002   4.6000000e+002   4.6000000e+002   1.0872700e+007   1.2563970e+003   4.1163227e+003   7.0919129e-003   1.1004404e+001   7.5143412e+004  -4.4979878e-004   0.0000000e+000   2.0882143e-004  -7.9624614e-006  -1.3068536e-002  -2.0613236e-004  -6.6817822e+002  -1.6346980e-008   2.0862623e-006   8.0778511e-004  -8.5517449e-007   6.9374196e+001
  5.2102029e+000   1.1867827e+000   2.0983720e-001   1.4754069e+002   0.0000000e+000   2.8899772e-005   9.1384703e+002   9.6035227e+002   8.4120366e+002   4.6000000e+002   4.6000000e+002   4.6000000e+002   1.0853886e+007   1.2498482e+003   4.0921708e+003   7.0992163e-003   1.1077349e+001   7.5090635e+004  -2.5671688e-002   0.0000000e+000   2.0216608e-004  -7.1970264e-005  -1.1422904e-002  -5.1727144e-005  -6.6800046e+002   3.8913512e-007   4.5144645e-006   7.0556147e-004  -5.1530037e-006   6.9016848e+001
  5.3030672e+000   1.6075505e+000   2.0793406e-001   1.4522569e+002   0.0000000e+000   2.8791368e-005   9.1340051e+002   9.6029628e+002   8.4067687e+002   4.6000000e+002   4.6000000e+002   4.6000000e+002   1.0847361e+007   1.2457012e+003   4.0787426e+003   7.1056877e-003   1.1140536e+001   7.5113915e+004  -2.9675309e-002   0.0000000e+000  -1.8539455e-005  -2.4851815e-005  -1.3532624e-002  -2.1055430e-004  -6.6841417e+002   3.6462081e-007   1.0845842e-006   8.3727084e-004  -1.7966244e-006   6.8780651e+001
  5.4015704e+000   2.5446508e+000   2.0696232e-001   1.4388964e+002   0.0000000e+000   2.8747317e-005   9.1353337e+002   9.6049211e+002   8.4088715e+002   4.6000000e+002   4.6000000e+002   4.6000000e+002   1.0865113e+007   1.2455320e+003   4.0833917e+003   7.1126798e-003   1.1207505e+001   7.5310880e+004  -4.3645247e-003   0.0000000e+000  -8.5561454e-005   2.0780895e-006  -1.4025557e-002  -1.6917017e-004  -6.7073907e+002   1.1475733e-007   1.0643516e-006   8.6806326e-004   4.1907463e-008   6.8751489e+001
  5.5103464e+000   3.5230581e+000   2.0762739e-001   1.4433599e+002   0.0000000e+000   2.8807561e-005   9.1454476e+002   9.6134427e+002   8.4199884e+002   4.6000000e+002   4.6000000e+002   4.6000000e+002   1.0920045e+007   1.2519766e+003   4.1180948e+003   7.1205561e-003   1.1281844e+001   7.5775462e+004  -3.9570089e-002   0.0000000e+000  -9.4434526e-005  -2.2856133e-006  -1.5778917e-002  -1.2353196e-004  -6.7575421e+002   4.9594860e-007   1.3060199e-006   9.7692273e-004  -2.6137037e-007   6.9072210e+001
  5.6134598e+000   4.3010063e+000   2.1015554e-001   1.4693292e+002   0.0000000e+000   2.8980018e-005   9.1629613e+002   9.6298161e+002   8.4347784e+002   4.6000000e+002   4.6000000e+002   4.6000000e+002   1.1005416e+007   1.2649154e+003   4.1815206e+003   7.1281632e-003   1.1353223e+001   7.6449446e+004  -5.5346252e-002   0.0000000e+000  -9.4083084e-005   4.3064593e-006  -1.6776633e-002  -4.8061690e-004  -6.8256291e+002   7.2548172e-007   1.0910559e-006   1.0388220e-003   1.7928187e-007   6.9745351e+001
  5.7072965e+000   4.7990704e+000   2.1379717e-001   1.5090327e+002   0.0000000e+000   2.9211981e-005   9.1834455e+002   9.6481459e+002   8.4527838e+002   4.6000000e+002   4.6000000e+002   4.6000000e+002   1.1102497e+007   1.2810623e+003   4.2584746e+003   7.1352031e-003   1.1419347e+001   7.7199953e+004  -1.0701568e-002   0.0000000e+000  -8.1956256e-005   3.0285311e-006  -1.7364419e-002  -2.0734161e-004  -6.9011652e+002   2.4772479e-007   1.0643328e-006   1.0752354e-003   1.0397772e-007   7.0600592e+001
  5.8146322e+000   4.7305955e+000   2.1834234e-001   1.5602345e+002   0.0000000e+000   2.9485678e-005   9.2074221e+002   9.6674740e+002   8.4753696e+002   4.6000000e+002   4.6000000e+002   4.6000000e+002   1.1216584e+007   1.3004775e+003   4.3506284e+003   7.1434057e-003   1.1496556e+001   7.8082872e+004   6.5518359e-002   0.0000000e+000  -7.9717329e-005   5.6125293e-007  -1.7867673e-002   5.3539694e-004  -6.9921325e+002  -6.4534741e-007   1.1068958e-006   1.1063754e-003  -4.0115297e-008   7.1636198e+001
  5.9246291e+000   3.8176732e+000   2.2149504e-001   1.5971987e+002   0.0000000e+000   2.9651656e-005   9.2260502e+002   9.6816014e+002   8.4941947e+002   4.6000000e+002   4.6000000e+002   4.6000000e+002   1.1309540e+007   1.3152326e+003   4.4228217e+003   7.1519693e-003   1.1577181e+001   7.8824349e+004  -2.0124511e-002   0.0000000e+000  -8.8381835e-005  -1.7014899e-006  -1.7992375e-002   6.9713376e-005  -7.0708041e+002   2.0100373e-007   1.2226442e-006   1.1140438e-003  -2.1199603e-007   7.2416473e+001
  6.0081469e+000   2.8498186e+000   2.2204812e-001   1.6039915e+002   0.0000000e+000   2.9665954e-005   9.2333777e+002   9.6876726e+002   8.5021724e+002   4.6000000e+002   4.6000000e+002   4.6000000e+002   1.1351844e+007   1.3203201e+003   4.4509770e+003   7.1585676e-003   1.1639020e+001   7.9192198e+004  -6.3338485e-002   0.0000000e+000  -9.4182170e-005  -4.6230950e-006  -1.7629908e-002  -5.7040392e-004  -7.1110780e+002   7.5287713e-007   1.3641892e-006   1.0915932e-003  -4.5854127e-007   7.2672607e+001
  6.1223854e+000   1.7946035e+000   2.2076553e-001   1.5887716e+002   0.0000000e+000   2.9576321e-005   9.2339199e+002   9.6897279e+002   8.5037661e+002   4.6000000e+002   4.6000000e+002   4.6000000e+002   1.1369893e+007   1.3196587e+003   4.4551345e+003   7.1677583e-003   1.1723847e+001   7.9419951e+004   1.2312166e-002   0.0000000e+000  -1.2727977e-004  -6.5325417e-006  -1.6376543e-002  -4.2758017e-005  -7.1385561e+002  -5.3768218e-008   1.4353038e-006   1.0137503e-003  -7.3356627e-007   7.2617446e+001
  6.2055488e+000   1.4308521e+000   2.1905893e-001   1.5679669e+002   0.0000000e+000   2.9477389e-005   9.2296574e+002   9.6876096e+002   8.5003462e+002   4.6000000e+002   4.6000000e+002   4.6000000e+002   1.1363176e+007   1.3157853e+003   4.4423286e+003   7.1745443e-003   1.1785476e+001   7.9448190e+004   6.4360372e-002   0.0000000e+000  -1.0327199e-004   1.7892341e-005  -1.5101886e-002   5.9273505e-004  -7.1454254e+002  -6.9575127e-007   2.1498465e-006   9.3461813e-004   7.6057929e-007   7.2403163e+001
  6.3210338e+000   1.3902909e+000   2.1642492e-001   1.5363335e+002   0.0000000e+000   2.9323954e-005   9.2215289e+002   9.6819876e+002   8.4935872e+002   4.6000000e+002   4.6000000e+002   4.6000000e+002   1.1344164e+007   1.3089023e+003   4.4172537e+003   7.1841373e-003   1.1870661e+001   7.9421326e+004   2.7878375e-002   0.0000000e+000  -8.7068407e-005   3.0694595e-006  -1.4619710e-002   2.7638363e-004  -7.1497974e+002  -3.2792158e-007   2.2744055e-006   9.0477381e-004  -1.6147785e-007   7.2031454e+001
  6.4073876e+000   1.5941930e+000   2.1465766e-001   1.5148606e+002   0.0000000e+000   2.9224599e-005   9.2164698e+002   9.6780408e+002   8.4903289e+002   4.6000000e+002   4.6000000e+002   4.6000000e+002   1.1334117e+007   1.3044959e+003   4.4019178e+003   7.1914131e-003   1.1934069e+001   7.9431375e+004  -5.3099095e-002   0.0000000e+000  -1.1945493e-004   1.4352359e-005  -1.5178738e-002  -3.6950798e-004  -7.1565899e+002   5.8578794e-007   1.6652868e-006   9.3921314e-004   6.3791456e-007   7.1792130e+001
  6.5243367e+000   2.1052135e+000   2.1292388e-001   1.4932807e+002   0.0000000e+000   2.9130862e-005   9.2137339e+002   9.6757985e+002   8.4899372e+002   4.6000000e+002   4.6000000e+002   4.6000000e+002   1.1337823e+007   1.3014425e+003   4.3949536e+003   7.2014396e-003   1.2019736e+001   7.9568153e+004  -8.8089468e-002   0.0000000e+000  -1.3821376e-004   4.1164331e-005  -1.5847268e-002  -7.3895767e-004  -7.1778635e+002   9.9673755e-007   1.3691281e-006   9.8066993e-004   2.3524748e-006   7.1616441e+001
  6.6124033e+000   2.5794423e+000   2.1231982e-001   1.4845338e+002   0.0000000e+000   2.9108233e-005   9.2156764e+002   9.6773226e+002   8.4935227e+002   4.6000000e+002   4.6000000e+002   4.6000000e+002   1.1357520e+007   1.3021109e+003   4.4036027e+003   7.2090979e-003   1.2084301e+001   7.9791146e+004  -7.2988887e-002   0.0000000e+000  -1.3728792e-004   3.6960007e-005  -1.6556846e-002  -4.9708138e-004  -7.2055307e+002   8.3619328e-007   1.3700358e-006   1.0249590e-003   2.1209293e-006   7.1637685e+001
  6.7050639e+000   3.0243698e+000   2.1238341e-001   1.4832339e+002   0.0000000e+000   2.9126868e-005   9.2211417e+002   9.6813627e+002   8.5008679e+002   4.6000000e+002   4.6000000e+002   4.6000000e+002   1.1392805e+007   1.3055452e+003   4.4252602e+003   7.2172670e-003   1.2152503e+001   8.0129715e+004  -4.9294880e-002   0.0000000e+000  -1.3537387e-004   2.7239646e-005  -1.7173620e-002  -3.1835437e-004  -7.2450525e+002   6.2145004e-007   1.5401306e-006   1.0632578e-003   1.5016231e-006   7.1804966e+001
  6.8020622e+000   3.2674854e+000   2.1297898e-001   1.4882127e+002   0.0000000e+000   2.9173963e-005   9.2290920e+002   9.6868025e+002   8.5110367e+002   4.6000000e+002   4.6000000e+002   4.6000000e+002   1.1439346e+007   1.3110640e+003   4.4566784e+003   7.2259418e-003   1.2224359e+001   8.0553745e+004  -7.8393671e-003   0.0000000e+000  -1.3342918e-004   2.1030614e-005  -1.7512547e-002  -8.6405791e-005  -7.2938228e+002   1.4193432e-007   1.5396886e-006   1.0842826e-003   1.1037814e-006   7.2084444e+001
  6.9061734e+000   3.1593355e+000   2.1363213e-001   1.4944630e+002   0.0000000e+000   2.9215460e-005   9.2374241e+002   9.6920530e+002   8.5220720e+002   4.6000000e+002   4.6000000e+002   4.6000000e+002   1.1488668e+007   1.3169328e+003   4.4901589e+003   7.2353947e-003   1.2302065e+001   8.1006880e+004  -1.3641221e-002   0.0000000e+000  -1.3191533e-004   2.0612293e-005  -1.7565667e-002  -1.1398186e-005  -7.3466325e+002   1.9867985e-007   1.6243151e-006   1.0875591e-003   1.0623643e-006   7.2383415e+001
  7.0310784e+000   2.6341318e+000   2.1358465e-001   1.4932118e+002   0.0000000e+000   2.9206166e-005   9.2434809e+002   9.6964561e+002   8.5313279e+002   4.6000000e+002   4.6000000e+002   4.6000000e+002   1.1531246e+007   1.3207798e+003   4.5159011e+003   7.2469309e-003   1.2395886e+001   8.1436713e+004   3.1284104e-002   0.0000000e+000  -1.4101470e-004   3.0743506e-005  -1.7262131e-002   9.1745143e-005  -7.3990757e+002  -2.1394721e-007   1.4680487e-006   1.0687709e-003   1.6749736e-006   7.2572131e+001
  7.1172558e+000   2.1832907e+000   2.1282420e-001   1.4838191e+002   0.0000000e+000   2.9159238e-005   9.2439206e+002   9.6967883e+002   8.5338233e+002   4.6000000e+002   4.6000000e+002   4.6000000e+002   1.1544578e+007   1.3204862e+003   4.5201070e+003   7.2549978e-003   1.2460785e+001   8.1621606e+004   8.3795610e-002   0.0000000e+000  -1.5261191e-004   3.5503232e-005  -1.6792520e-002   6.0040760e-004  -7.4243071e+002  -9.1174207e-007   1.4123827e-006   1.0395919e-003   1.9305809e-006   7.2547006e+001
  7.2168016e+000   1.7585610e+000   2.1132186e-001   1.4668514e+002   0.0000000e+000   2.9059586e-005   9.2406278e+002   9.6944036e+002   8.5327938e+002   4.6000000e+002   4.6000000e+002   4.6000000e+002   1.1543526e+007   1.3173470e+003   4.5118331e+003   7.2644427e-003   1.2535681e+001   8.1720432e+004   2.9801363e-002   0.0000000e+000  -1.5012895e-004   4.2204236e-005  -1.5931782e-002   3.7632217e-004  -7.4421966e+002  -2.8372500e-007   1.5654680e-006   9.8586035e-004   2.2432505e-006   7.2373572e+001
  7.3103298e+000   1.5333167e+000   2.0956496e-001   1.4462212e+002   0.0000000e+000   2.8956702e-005   9.2349765e+002   9.6902909e+002   8.5281062e+002   4.6000000e+002   4.6000000e+002   4.6000000e+002   1.1531419e+007   1.3126392e+003   4.4956333e+003   7.2734322e-003   1.2605832e+001   8.1735755e+004   4.5498577e-003   0.0000000e+000  -1.1829863e-004   2.4653581e-005  -1.5258835e-002  -4.5234341e-005  -7.4516116e+002  -5.2336447e-008   2.0309997e-006   9.4411569e-004   1.0809212e-006   7.2122125e+001
  7.4268803e+000   1.4964776e+000   2.0724020e-001   1.4194394e+002   0.0000000e+000   2.8817538e-005   9.2266518e+002   9.6840434e+002   8.5205517e+002   4.6000000e+002   4.6000000e+002   4.6000000e+002   1.1510665e+007   1.3059457e+003   4.4714625e+003   7.2848057e-003   1.2692844e+001   8.1716260e+004  -3.5733360e-002   0.0000000e+000  -1.1142468e-004   1.5456661e-005  -1.4910601e-002  -2.3912124e-004  -7.4598465e+002   4.1489224e-007   1.8739977e-006   9.2260734e-004   4.6423649e-007   7.1767854e+001
  7.5146529e+000   1.6302910e+000   2.0561159e-001   1.4002985e+002   0.0000000e+000   2.8725724e-005   9.2210736e+002   9.6798903e+002   8.5156107e+002   4.6000000e+002   4.6000000e+002   4.6000000e+002   1.1497920e+007   1.3014059e+003   4.4556800e+003   7.2934787e-003   1.2758080e+001   8.1722973e+004  -3.4030677e-002   0.0000000e+000  -1.3124203e-004   1.8606324e-005  -1.5071255e-002  -2.6477953e-004  -7.4683028e+002   4.3275715e-007   1.5957433e-006   9.3260009e-004   7.0181407e-007   7.1526539e+001
  7.6312033e+000   1.9761621e+000   2.0384699e-001   1.3800394e+002   0.0000000e+000   2.8619621e-005   9.2163724e+002   9.6766497e+002   8.5133213e+002   4.6000000e+002   4.6000000e+002   4.6000000e+002   1.1492516e+007   1.2972571e+003   4.4438203e+003   7.3051635e-003   1.2844446e+001   8.1815444e+004  -7.6312040e-002   0.0000000e+000  -1.4914362e-004   4.0806527e-005  -1.5407420e-002  -4.5796092e-004  -7.4878518e+002   8.6745410e-007   1.8737193e-006   9.5344810e-004   2.1618655e-006   7.1300953e+001
  7.7117814e+000   2.2588895e+000   2.0297970e-001   1.3691705e+002   0.0000000e+000   2.8577107e-005   9.2153101e+002   9.6759803e+002   8.5144404e+002   4.6000000e+002   4.6000000e+002   4.6000000e+002   1.1498081e+007   1.2959602e+003   4.4430809e+003   7.3133346e-003   1.2904099e+001   8.1946612e+004  -6.3815789e-002   0.0000000e+000  -1.5734622e-004   5.5480077e-005  -1.5658594e-002  -5.3829871e-004  -7.5083418e+002   7.4687531e-007   1.6254919e-006   9.6905038e-004   3.0799759e-006   7.1225850e+001
  7.8125041e+000   2.5034779e+000   2.0225977e-001   1.3600913e+002   0.0000000e+000   2.8540478e-005   9.2159632e+002   9.6768575e+002   8.5182346e+002   4.6000000e+002   4.6000000e+002   4.6000000e+002   1.1513452e+007   1.2958423e+003   4.4491687e+003   7.3236775e-003   1.2978726e+001   8.2172200e+004  -3.6428016e-002   0.0000000e+000  -1.5721448e-004   8.2357194e-005  -1.6030163e-002  -2.6709350e-004  -7.5407404e+002   4.7858071e-007   1.4625829e-006   9.9224556e-004   4.8223911e-006   7.1211255e+001
  7.9290545e+000   2.5225844e+000   2.0158775e-001   1.3515005e+002   0.0000000e+000   2.8504953e-005   9.2174625e+002   9.6787056e+002   8.5236906e+002   4.6000000e+002   4.6000000e+002   4.6000000e+002   1.1534382e+007   1.2963124e+003   4.4590808e+003   7.3358173e-003   1.3065251e+001   8.2458009e+004  -1.9416296e-002   0.0000000e+000  -1.5208970e-004   6.5001212e-005  -1.6339925e-002  -8.9880387e-005  -7.5811374e+002   3.1501762e-007   1.6203587e-006   1.0115534e-003   3.7349042e-006   7.1227003e+001
  8.0047283e+000   2.3897771e+000   2.0103420e-001   1.3448472e+002   0.0000000e+000   2.8471757e-005   9.2177042e+002   9.6793790e+002   8.5265112e+002   4.6000000e+002   4.6000000e+002   4.6000000e+002   1.1544840e+007   1.2960833e+003   4.4630454e+003   7.3437800e-003   1.3121512e+001   8.2622331e+004   4.0626757e-002   0.0000000e+000  -1.4803218e-004   6.9881453e-005  -1.6297695e-002   1.9346203e-004  -7.6053135e+002  -3.0880335e-007   1.7303384e-006   1.0088829e-003   4.0388354e-006   7.1209547e+001
  8.1258064e+000   2.0744665e+000   1.9977694e-001   1.3304754e+002   0.0000000e+000   2.8392605e-005   9.2157248e+002   9.6776076e+002   8.5284385e+002   4.6000000e+002   4.6000000e+002   4.6000000e+002   1.1551343e+007   1.2940015e+003   4.4613789e+003   7.3567026e-003   1.3211546e+001   8.2814355e+004   1.7805552e-003   0.0000000e+000  -1.5543211e-004   6.1208952e-005  -1.5906514e-002   1.7233723e-004  -7.6369019e+002   5.7212729e-008   1.4365740e-006   9.8446858e-004   3.3790368e-006   7.1092860e+001
  8.2014802e+000   1.8708678e+000   1.9873239e-001   1.3188119e+002   0.0000000e+000   2.8326408e-005   9.2126486e+002   9.6750955e+002   8.5277966e+002   4.6000000e+002   4.6000000e+002   4.6000000e+002   1.1547372e+007   1.2914054e+003   4.4541461e+003   7.3648590e-003   1.3267730e+001   8.2877653e+004   4.6087593e-002   0.0000000e+000  -1.5099597e-004   5.7328849e-005  -1.5545706e-002   1.8492557e-004  -7.6511892e+002  -3.4739035e-007   1.5070895e-006   9.6196938e-004   3.0683525e-006   7.0953897e+001
  8.3104504e+000   1.6453808e+000   1.9698775e-001   1.2995344e+002   0.0000000e+000   2.8216285e-005   9.2062785e+002   9.6700952e+002   8.5237015e+002   4.6000000e+002   4.6000000e+002   4.6000000e+002   1.1533190e+007   1.2863776e+003   4.4375453e+003   7.3767575e-003   1.3348424e+001   8.2909615e+004   1.5383678e-002   0.0000000e+000  -1.3176801e-004   3.8621852e-005  -1.5030552e-002   2.7807868e-004  -7.6658674e+002  -1.8807932e-007   1.9774095e-006   9.2994587e-004   1.8247278e-006   7.0688841e+001
  8.4281652e+000   1.5608029e+000   1.9494263e-001   1.2774627e+002   0.0000000e+000   2.8083236e-005   9.1977689e+002   9.6633408e+002   8.5173139e+002   4.6000000e+002   4.6000000e+002   4.6000000e+002   1.1510731e+007   1.2799283e+003   4.4146164e+003   7.3897866e-003   1.3435156e+001   8.2894311e+004   2.6091499e-002   0.0000000e+000  -1.0703008e-004   3.6034918e-005  -1.4671357e-002   1.2716977e-004  -7.6770684e+002  -2.7940879e-007   1.9979468e-006   9.0764628e-004   1.6850766e-006   7.0352464e+001
  8.5208581e+000   1.5882350e+000   1.9334934e-001   1.2601757e+002   0.0000000e+000   2.7982070e-005   9.1909583e+002   9.6579453e+002   8.5123867e+002   4.6000000e+002   4.6000000e+002   4.6000000e+002   1.1492473e+007   1.2748179e+003   4.3963771e+003   7.4001656e-003   1.3503115e+001   8.2879090e+004  -2.2641058e-002   0.0000000e+000  -1.0639929e-004   3.8483653e-005  -1.4597798e-002  -1.0937027e-004  -7.6858432e+002   2.5402717e-007   1.8952746e-006   9.0309435e-004   1.8540662e-006   7.0086551e+001
  8.6138296e+000   1.6676285e+000   1.9183546e-001   1.2435438e+002   0.0000000e+000   2.7889437e-005   9.1846042e+002   9.6525665e+002   8.5080442e+002   4.6000000e+002   4.6000000e+002   4.6000000e+002   1.1476107e+007   1.2700355e+003   4.3797398e+003   7.4106878e-003   1.3571013e+001   8.2878758e+004  -3.2592574e-002   0.0000000e+000  -1.2017134e-004   4.2183173e-005  -1.4628292e-002  -2.6474959e-004  -7.6964138e+002   3.9935871e-007   1.9016573e-006   9.0502239e-004   2.1059148e-006   6.9837444e+001
  8.7068498e+000   1.7685501e+000   1.9043097e-001   1.2280863e+002   0.0000000e+000   2.7804131e-005   9.1789764e+002   9.6477244e+002   8.5045342e+002   4.6000000e+002   4.6000000e+002   4.6000000e+002   1.1462784e+007   1.2657559e+003   4.3655641e+003   7.4213278e-003   1.3638717e+001   8.2901393e+004  -3.0778793e-002   0.0000000e+000  -1.2787846e-004   4.4666886e-005  -1.4693726e-002  -2.2525281e-004  -7.7094542e+002   3.4511554e-007   1.9736501e-006   9.0909249e-004   2.2663866e-006   6.9613735e+001
  8.8461905e+000   1.9493935e+000   1.8857255e-001   1.2075327e+002   0.0000000e+000   2.7692707e-005   9.1723070e+002   9.6429851e+002   8.4983472e+002   4.6000000e+002   4.6000000e+002   4.6000000e+002   1.1450235e+007   1.2605507e+003   4.3503056e+003   7.4374947e-003   1.3739806e+001   8.2991035e+004  -4.8259875e-002   0.0000000e+000  -1.3449180e-004   5.3629681e-005  -1.4832941e-002  -3.2763667e-004  -7.7344641e+002   5.7428420e-007   1.7824028e-006   9.1774584e-004   2.8102003e-006   6.9339060e+001
  8.9390577e+000   2.0583928e+000   1.8748149e-001   1.1954999e+002   0.0000000e+000   2.7626771e-005   9.1690156e+002   9.6408472e+002   8.4819598e+002   4.6000000e+002   4.6000000e+002   4.6000000e+002   1.1446242e+007   1.2577443e+003   4.3435562e+003   7.4484014e-003   1.3807031e+001   8.3083751e+004  -2.9387026e-002   0.0000000e+000  -1.3606720e-004   6.2293751e-005  -1.4932911e-002  -2.4334754e-004  -7.7546788e+002   3.9063190e-007   1.6372121e-006   9.2396856e-004   3.3642452e-006   6.9187587e+001
  9.0318555e+000   2.1002193e+000   1.8646782e-001   1.1843196e+002   0.0000000e+000   2.7565125e-005   9.1659004e+002   9.6384341e+002   8.4776612e+002   4.6000000e+002   4.6000000e+002   4.6000000e+002   1.1443342e+007   1.2552270e+003   4.3379615e+003   7.4594115e-003   1.3874114e+001   8.3185463e+004  -1.7563226e-003   0.0000000e+000  -1.3470655e-004   6.6486245e-005  -1.4999432e-002  -1.3016753e-005  -7.7762332e+002   3.8982646e-008   1.6503948e-006   9.2809252e-004   3.6221751e-006   6.9053833e+001
  9.1246477e+000   2.0516812e+000   1.8542686e-001   1.1730383e+002   0.0000000e+000   2.7499249e-005   9.1624414e+002   9.6355822e+002   8.4736462e+002   4.6000000e+002   4.6000000e+002   4.6000000e+002   1.1438862e+007   1.2524894e+003   4.3313011e+003   7.4705324e-003   1.3941097e+001   8.3276856e+004   6.9270931e-003   0.0000000e+000  -1.3040032e-004   6.6902648e-005  -1.4981616e-002   7.7657121e-005  -7.7970624e+002  -1.3632136e-008   1.8605878e-006   9.2694739e-004   3.6147360e-006   6.8909220e+001
  9.2174113e+000   1.9299810e+000   1.8427711e-001   1.1608573e+002   0.0000000e+000   2.7423663e-005   9.1581576e+002   9.6319406e+002   8.4687194e+002   4.6000000e+002   4.6000000e+002   4.6000000e+002   1.1430393e+007   1.2491213e+003   4.3217223e+003   7.4817612e-003   1.4007924e+001   8.3340269e+004   3.1126163e-002   0.0000000e+000  -1.1331253e-004   8.5057468e-005  -1.4809274e-002   2.0678731e-004  -7.8152278e+002  -2.4488739e-007   1.5764363e-006   9.1619822e-004   4.7976931e-006   6.8731328e+001
  9.3101776e+000   1.7851103e+000   1.8301217e-001   1.1475755e+002   0.0000000e+000   2.7340160e-005   9.1526435e+002   9.6274981e+002   8.4627918e+002   4.6000000e+002   4.6000000e+002   4.6000000e+002   1.1416965e+007   1.2450851e+003   4.3087441e+003   7.4931016e-003   1.4074565e+001   8.3368543e+004   3.6226349e-002   0.0000000e+000  -9.5932716e-005   8.6338873e-005  -1.4575119e-002   2.8147249e-004  -7.8298191e+002  -3.4256622e-007   1.7269020e-006   9.0158575e-004   4.8724976e-006   6.8521861e+001
  9.4421810e+000   1.6452081e+000   1.8101268e-001   1.1268228e+002   0.0000000e+000   2.7207356e-005   9.1432646e+002   9.6196189e+002   8.4528869e+002   4.6000000e+002   4.6000000e+002   4.6000000e+002   1.1390518e+007   1.2382280e+003   4.2851451e+003   7.5094464e-003   1.4168979e+001   8.3356855e+004  -6.6115783e-003   0.0000000e+000  -8.8986704e-005   7.5113601e-005  -1.4239128e-002  -3.7234991e-005  -7.8452459e+002   1.7584070e-007   1.9263210e-006   8.8073079e-004   4.0953503e-006   6.8164707e+001
  9.5349440e+000   1.6254894e+000   1.7957727e-001   1.1119148e+002   0.0000000e+000   2.7113511e-005   9.1361072e+002   9.6134183e+002   8.4455448e+002   4.6000000e+002   4.6000000e+002   4.6000000e+002   1.1369655e+007   1.2331500e+003   4.2672094e+003   7.5210598e-003   1.4234990e+001   8.3332867e+004  -7.3412365e-004   0.0000000e+000  -8.5984107e-005   8.6543270e-005  -1.4136053e-002  -5.4669814e-005  -7.8545646e+002   7.4824344e-008   1.9455646e-006   8.7434498e-004   4.8190663e-006   6.7901926e+001
  9.6277452e+000   1.6539029e+000   1.7817709e-001   1.0973586e+002   0.0000000e+000   2.7023037e-005   9.1290065e+002   9.6071471e+002   8.4385053e+002   4.6000000e+002   4.6000000e+002   4.6000000e+002   1.1348956e+007   1.2281546e+003   4.2496298e+003   7.5327893e-003   1.4300755e+001   8.3310894e+004  -1.6045384e-003   0.0000000e+000  -8.7115837e-005   1.1286846e-004  -1.4145667e-002  -3.4084310e-007  -7.8643884e+002   6.5928858e-008   1.9052692e-006   8.7498561e-004   6.5181384e-006   6.7643992e+001
  9.7206788e+000   1.7072128e+000   1.7683483e-001   1.0834397e+002   0.0000000e+000   2.6936312e-005   9.1222245e+002   9.6009905e+002   8.4319839e+002   4.6000000e+002   4.6000000e+002   4.6000000e+002   1.1329560e+007   1.2233936e+003   4.2331846e+003   7.5446469e-003   1.4366353e+001   8.3299433e+004  -1.9109557e-003   0.0000000e+000  -9.6305271e-005   1.1467376e-004  -1.4307669e-002   2.2913472e-006  -7.8755462e+002   7.8949115e-008   2.7461241e-006   8.8512828e-004   6.6357210e-006   6.7398211e+001
  9.8138025e+000   1.7611090e+000   1.7556599e-001   1.0702783e+002   0.0000000e+000   2.6854811e-005   9.1158214e+002   9.5952015e+002   8.4259857e+002   4.6000000e+002   4.6000000e+002   4.6000000e+002   1.1311755e+007   1.2189292e+003   4.2181595e+003   7.5566407e-003   1.4431847e+001   8.3300732e+004  -2.5054576e-002   0.0000000e+000  -1.0656456e-004   1.0370531e-004  -1.4370579e-002  -1.3873403e-004  -7.8882223e+002   2.6183942e-007   2.7146655e-006   8.8910145e-004   5.9473431e-006   6.7168118e+001
  9.9071938e+000   1.8071087e+000   1.7435283e-001   1.0577665e+002   0.0000000e+000   2.6776074e-005   9.1097582e+002   9.5897577e+002   8.4203975e+002   4.6000000e+002   4.6000000e+002   4.6000000e+002   1.1295363e+007   1.2147128e+003   4.2043709e+003   7.5687814e-003   1.4497309e+001   8.3313660e+004  -4.0079291e-002   0.0000000e+000  -1.1158917e-004   9.6550430e-005  -1.4401640e-002  -3.0171144e-004  -7.9022137e+002   4.7535805e-007   2.6871608e-006   8.9105568e-004   5.4798266e-006   6.6950739e+001
  1.0000939e+001   1.8360617e+000   1.7318782e-001   1.0457783e+002   0.0000000e+000   2.6700417e-005   9.1038935e+002   9.5844043e+002   8.4150836e+002   4.6000000e+002   4.6000000e+002   4.6000000e+002   1.1279821e+007   1.2106755e+003   4.1914494e+003   7.5810816e-003   1.4562814e+001   8.3334230e+004  -1.3593782e-002   0.0000000e+000  -1.1546730e-004   9.5918247e-005  -1.4392634e-002  -1.4795833e-004  -7.9171633e+002   2.1003168e-007   2.6794363e-006   8.9051346e-004   5.4452878e-006   6.6743060e+001
  1.0142308e+001   1.8302832e+000   1.7145249e-001   1.0281116e+002   0.0000000e+000   2.6585561e-005   9.0949310e+002   9.5760678e+002   8.4076163e+002   4.6000000e+002   4.6000000e+002   4.6000000e+002   1.1255701e+007   1.2045620e+003   4.1718333e+003   7.5998667e-003   1.4661215e+001   8.3362073e+004   7.0135335e-003   0.0000000e+000  -1.0501353e-004   1.0013485e-004  -1.4311260e-002   7.0719089e-005  -7.9397864e+002  -1.1166498e-008   2.6936176e-006   8.8542447e-004   5.7220698e-006   6.6429186e+001
  1.0236678e+001   1.7942632e+000   1.7027264e-001   1.0162201e+002   0.0000000e+000   2.6506414e-005   9.0885796e+002   9.5701805e+002   8.4029391e+002   4.6000000e+002   4.6000000e+002   4.6000000e+002   1.1237943e+007   1.2002796e+003   4.1577456e+003   7.6125399e-003   1.4726633e+001   8.3369337e+004   1.1254827e-002   0.0000000e+000  -9.3931128e-005   1.0468966e-004  -1.4208879e-002   1.1181214e-004  -7.9538923e+002  -1.0778395e-007   2.7129946e-006   8.7902740e-004   6.0171284e-006   6.6209761e+001
  1.0322434e+001   1.7541917e+000   1.6917482e-001   1.0049871e+002   0.0000000e+000   2.6436240e-005   9.0824429e+002   9.5645962e+002   8.3983522e+002   4.6000000e+002   4.6000000e+002   4.6000000e+002   1.1220217e+007   1.1961874e+003   4.1439542e+003   7.6241530e-003   1.4785882e+001   8.3364819e+004   3.8991196e-004   0.0000000e+000  -8.2808274e-005   1.0868499e-004  -1.4105625e-002   3.6488549e-005  -7.9656322e+002  -4.7296465e-008   2.7431211e-006   8.7256781e-004   6.2670087e-006   6.6000482e+001
  1.0418044e+001   1.7162527e+000   1.6792443e-001   9.9284907e+001   0.0000000e+000   2.6346671e-005   9.0752226e+002   9.5580529e+002   8.3928733e+002   4.6000000e+002   4.6000000e+002   4.6000000e+002   1.1198771e+007   1.1914170e+003   4.1275620e+003   7.6372152e-003   1.4851686e+001   8.3348032e+004   7.9768332e-003   0.0000000e+000  -7.2747433e-005   1.1311615e-004  -1.3988423e-002   1.7194294e-006  -7.9775937e+002   1.1888761e-008   2.7658140e-006   8.6525418e-004   6.5452748e-006   6.5756807e+001
  1.0510852e+001   1.6907095e+000   1.6669497e-001   9.8071006e+001   0.0000000e+000   2.6262756e-005   9.0678962e+002   9.5514053e+002   8.3873114e+002   4.6000000e+002   4.6000000e+002   4.6000000e+002   1.1176547e+007   1.1866202e+003   4.1108168e+003   7.6500062e-003   1.4915304e+001   8.3321942e+004   3.8095580e-002   0.0000000e+000  -6.0062104e-005   1.1661896e-004  -1.3927644e-002   2.5625993e-004  -7.9883562e+002  -3.8355009e-007   2.6832776e-006   8.6144157e-004   6.8009299e-006   6.5512207e+001
  1.0607738e+001   1.6782878e+000   1.6540877e-001   9.6806923e+001   0.0000000e+000   2.6174856e-005   9.0600315e+002   9.5442789e+002   8.3806964e+002   4.6000000e+002   4.6000000e+002   4.6000000e+002   1.1152365e+007   1.1815170e+003   4.0928447e+003   7.6634798e-003   1.4981431e+001   8.3288101e+004  -1.5599108e-004   0.0000000e+000  -5.1571897e-005   1.1522731e-004  -1.3890616e-002   1.1044871e-004  -7.9990596e+002  -3.3807300e-008   2.6171181e-006   8.5911021e-004   6.7180879e-006   6.5252402e+001
  1.0705227e+001   1.6812171e+000   1.6412716e-001   9.5552530e+001   0.0000000e+000   2.6087202e-005   9.0520350e+002   9.5370315e+002   8.3728723e+002   4.6000000e+002   4.6000000e+002   4.6000000e+002   1.1127645e+007   1.1763754e+003   4.0747047e+003   7.6771599e-003   1.5047674e+001   8.3251843e+004  -4.1176107e-002   0.0000000e+000  -4.9149748e-005   1.1075245e-004  -1.3867045e-002  -2.9759919e-004  -8.0097271e+002   4.7487807e-007   2.5345318e-006   8.5763689e-004   6.4076022e-006   6.4991041e+001
  1.0801502e+001   1.6961941e+000   1.6288578e-001   9.4338434e+001   0.0000000e+000   2.6002851e-005   9.0441660e+002   9.5298667e+002   8.3652847e+002   4.6000000e+002   4.6000000e+002   4.6000000e+002   1.1103306e+007   1.1713583e+003   4.0570636e+003   7.6907891e-003   1.5112808e+001   8.3217226e+004  -2.1829489e-002   0.0000000e+000  -4.7641552e-005   1.0417277e-004  -1.3854251e-002  -2.4785111e-004  -8.0205200e+002   3.1386242e-007   2.3795847e-006   8.5683723e-004   5.9860163e-006   6.4736372e+001
  1.0947321e+001   1.7333097e+000   1.6106531e-001   9.2572960e+001   0.0000000e+000   2.5877742e-005   9.0324538e+002   9.5191607e+002   8.3541775e+002   4.6000000e+002   4.6000000e+002   4.6000000e+002   1.1067224e+007   1.1639619e+003   4.0313183e+003   7.7116785e-003   1.5210932e+001   8.3172093e+004   1.1568230e-002   0.0000000e+000  -4.2400308e-005   9.1684578e-005  -1.3835800e-002   1.4363500e-004  -8.0378627e+002  -1.0414146e-007   2.1364986e-006   8.5567733e-004   5.2247358e-006   6.4361466e+001
  1.1044803e+001   1.7588240e+000   1.5989162e-001   9.1437347e+001   0.0000000e+000   2.5797304e-005   9.0248062e+002   9.5121055e+002   8.3470829e+002   4.6000000e+002   4.6000000e+002   4.6000000e+002   1.1043806e+007   1.1591749e+003   4.0148553e+003   7.7257861e-003   1.5276191e+001   8.3147933e+004  -1.1637759e-002   0.0000000e+000  -3.9086457e-005   8.5109780e-005  -1.3808935e-002  -2.0242997e-005  -8.0502602e+002   1.2726651e-007   2.0268564e-006   8.5400283e-004   4.8098518e-006   6.4119172e+001
  1.1142281e+001   1.7698077e+000   1.5874019e-001   9.0332129e+001   0.0000000e+000   2.5717340e-005   9.0171689e+002   9.5049884e+002   8.3401643e+002   4.6000000e+002   4.6000000e+002   4.6000000e+002   1.1020370e+007   1.1544336e+003   3.9985819e+003   7.7400154e-003   1.5341182e+001   8.3124302e+004  -1.4779463e-002   0.0000000e+000  -3.3547824e-005   8.0622051e-005  -1.3762109e-002  -1.5678435e-004  -8.0629426e+002   2.3455203e-007   1.9618954e-006   8.5108532e-004   4.5186685e-006   6.3879630e+001
  1.1240613e+001   1.7613123e+000   1.5758394e-001   8.9228846e+001   0.0000000e+000   2.5636448e-005   9.0093421e+002   9.4977047e+002   8.3331874e+002   4.6000000e+002   4.6000000e+002   4.6000000e+002   1.0996144e+007   1.1496108e+003   3.9819521e+003   7.7544934e-003   1.5406471e+001   8.3096715e+004   1.2662249e-002   0.0000000e+000  -2.3903274e-005   7.6719089e-005  -1.3697666e-002   6.4201702e-005  -8.0754946e+002  -9.0650594e-008   1.9335541e-006   8.4705638e-004   4.2831481e-006   6.3636245e+001
  1.1337113e+001   1.7410964e+000   1.5644437e-001   8.8146681e+001   0.0000000e+000   2.5556478e-005   9.0014302e+002   9.4904309e+002   8.3262130e+002   4.6000000e+002   4.6000000e+002   4.6000000e+002   1.0971377e+007   1.1447768e+003   3.9651156e+003   7.7688225e-003   1.5470275e+001   8.3062750e+004   2.4537335e-002   0.0000000e+000  -1.1754268e-005   7.3323856e-005  -1.3619998e-002   2.1134627e-004  -8.0871968e+002  -1.8702122e-007   1.9286553e-006   8.4219579e-004   4.0789439e-006   6.3392614e+001
  1.1434865e+001   1.7185702e+000   1.5528131e-001   8.7052544e+001   0.0000000e+000   2.5473768e-005   8.9931544e+002   9.4829010e+002   8.3189782e+002   4.6000000e+002   4.6000000e+002   4.6000000e+002   1.0945138e+007   1.1397608e+003   3.9474591e+003   7.7834597e-003   1.5534622e+001   8.3020221e+004   2.4459213e-002   0.0000000e+000   4.3077195e-007   7.0039571e-005  -1.3533585e-002   2.0531647e-004  -8.0982821e+002  -1.9684768e-007   1.9315409e-006   8.3679151e-004   3.8835623e-006   6.3140041e+001
  1.1532606e+001   1.7050626e+000   1.5411551e-001   8.5959648e+001   0.0000000e+000   2.5390973e-005   8.9846759e+002   9.4752498e+002   8.3116245e+002   4.6000000e+002   4.6000000e+002   4.6000000e+002   1.0918019e+007   1.1346619e+003   3.9293780e+003   7.7982180e-003   1.5598668e+001   8.2971552e+004   6.6356962e-004   0.0000000e+000   8.9991033e-006   6.7132371e-005  -1.3449702e-002   2.6047005e-005  -8.1087956e+002   4.4985171e-008   1.9343932e-006   8.3156031e-004   3.7002978e-006   6.2883530e+001
  1.1630122e+001   1.7003644e+000   1.5295718e-001   8.4877940e+001   0.0000000e+000   2.5308692e-005   8.9760544e+002   9.4674529e+002   8.3042576e+002   4.6000000e+002   4.6000000e+002   4.6000000e+002   1.0890237e+007   1.1295217e+003   3.9110416e+003   7.8130645e-003   1.5662269e+001   8.2917985e+004  -6.9650127e-003   0.0000000e+000   1.7246681e-005   6.3889763e-005  -1.3371718e-002  -6.0840035e-005  -8.1189196e+002   1.1854805e-007   1.9364261e-006   8.2670022e-004   3.4935235e-006   6.2625353e+001
  1.1727176e+001   1.7050679e+000   1.5181662e-001   8.3820165e+001   0.0000000e+000   2.5226994e-005   8.9674170e+002   9.4596400e+002   8.2969568e+002   4.6000000e+002   4.6000000e+002   4.6000000e+002   1.0862312e+007   1.1244109e+003   3.8927973e+003   7.8279619e-003   1.5725274e+001   8.2863066e+004  -3.1855209e-003   0.0000000e+000   2.2711497e-005   5.9959398e-005  -1.3303041e-002  -4.8941549e-005  -8.1289351e+002   1.0915730e-007   1.9298129e-006   8.2242863e-004   3.2461911e-006   6.2368896e+001
  1.1824941e+001   1.7135978e+000   1.5067290e-001   8.2770769e+001   0.0000000e+000   2.5143816e-005   8.9587483e+002   9.4516811e+002   8.2896804e+002   4.6000000e+002   4.6000000e+002   4.6000000e+002   1.0833960e+007   1.1192197e+003   3.8743366e+003   7.8430908e-003   1.5788441e+001   8.2806503e+004   2.5467742e-002   0.0000000e+000   2.9667832e-005   5.4071618e-005  -1.3238108e-002   1.7636471e-004  -8.1390661e+002  -2.0098820e-007   1.9144053e-006   8.1838434e-004   2.8992241e-006   6.2106924e+001
  1.1922919e+001   1.7252988e+000   1.4955290e-001   8.1741756e+001   0.0000000e+000   2.5063220e-005   8.9499737e+002   9.4436791e+002   8.2825031e+002   4.6000000e+002   4.6000000e+002   4.6000000e+002   1.0805534e+007   1.1141033e+003   3.8560978e+003   7.8583755e-003   1.5851446e+001   8.2750191e+004   1.1618864e-002   0.0000000e+000   3.4520404e-005   4.9095143e-005  -1.3175709e-002   1.5275915e-004  -8.1493629e+002  -1.0699397e-007   1.9054176e-006   8.1450345e-004   2.6021263e-006   6.1850617e+001
  1.2020383e+001   1.7363040e+000   1.4845062e-001   8.0737312e+001   0.0000000e+000   2.4982957e-005   8.9413182e+002   9.4360271e+002   8.2754775e+002   4.6000000e+002   4.6000000e+002   4.6000000e+002   1.0777207e+007   1.1090158e+003   3.8380574e+003   7.8737020e-003   1.5913827e+001   8.2694234e+004  -1.3259090e-002   0.0000000e+000   3.8673394e-005   4.5801283e-005  -1.3112834e-002  -7.7314650e-005  -8.1597482e+002   1.7819702e-007   1.9140443e-006   8.1059895e-004   2.3936467e-006   6.1594666e+001
  1.2118504e+001   1.7451099e+000   1.4736291e-001   7.9748380e+001   0.0000000e+000   2.4903812e-005   8.9325394e+002   9.4286488e+002   8.2683100e+002   4.6000000e+002   4.6000000e+002   4.6000000e+002   1.0748595e+007   1.1039572e+003   3.8200876e+003   7.8892551e-003   1.5976334e+001   8.2637605e+004  -1.2492402e-002   0.0000000e+000   4.2241900e-005   4.3625433e-005  -1.3048934e-002  -1.3550688e-004  -8.1702904e+002   2.2751070e-007   1.9315008e-006   8.0663509e-004   2.2556032e-006   6.1341538e+001
  1.2216765e+001   1.7519380e+000   1.4627702e-001   7.8767963e+001   0.0000000e+000   2.4823799e-005   8.9237073e+002   9.4208629e+002   8.2594869e+002   4.6000000e+002   4.6000000e+002   4.6000000e+002   1.0719350e+007   1.0988507e+003   3.8019502e+003   7.9049537e-003   1.6038634e+001   8.2576735e+004   1.2912999e-002   0.0000000e+000   4.3139388e-005   3.7875484e-005  -1.2984164e-002   5.3829094e-005  -8.1805628e+002   7.0262364e-008   1.8989417e-006   8.0261309e-004   1.9185433e-006   6.1085127e+001
  1.2315172e+001   1.7608296e+000   1.4520817e-001   7.7801574e+001   0.0000000e+000   2.4745609e-005   8.9148478e+002   9.4132058e+002   8.2507036e+002   4.6000000e+002   4.6000000e+002   4.6000000e+002   1.0690060e+007   1.0938010e+003   3.7840583e+003   7.9207998e-003   1.6100731e+001   8.2516192e+004   2.4558307e-002   0.0000000e+000   4.7175385e-005   3.6032918e-005  -1.2921524e-002   2.1215927e-004  -8.1908899e+002  -1.4577286e-007   1.8953025e-006   7.9872521e-004   1.8307397e-006   6.0832147e+001
  1.2413506e+001   1.7641150e+000   1.4415130e-001   7.6850229e+001   0.0000000e+000   2.4668007e-005   8.9059054e+002   9.4051197e+002   8.2420997e+002   4.6000000e+002   4.6000000e+002   4.6000000e+002   1.0660431e+007   1.0887487e+003   3.7660884e+003   7.9367576e-003   1.6162488e+001   8.2453279e+004   1.4286341e-002   0.0000000e+000   5.0787159e-005   3.7119119e-005  -1.2835604e-002   1.5520159e-004  -8.2012049e+002  -8.2456176e-008   1.9144856e-006   7.9339634e-004   1.9167946e-006   6.0579581e+001
  1.2511960e+001   1.7591767e+000   1.4310195e-001   7.5912131e+001   0.0000000e+000   2.4590242e-005   8.8968433e+002   9.3968896e+002   8.2335795e+002   4.6000000e+002   4.6000000e+002   4.6000000e+002   1.0630298e+007   1.0836723e+003   3.7479729e+003   7.9528586e-003   1.6224023e+001   8.2387008e+004   1.7248561e-003   0.0000000e+000   5.2276359e-005   3.9865497e-005  -1.2744706e-002   1.4080125e-005  -8.2112975e+002   1.9667593e-008   1.9489556e-006   7.8777100e-004   2.0994451e-006   6.0326161e+001
  1.2608573e+001   1.7532004e+000   1.4207872e-001   7.5001823e+001   0.0000000e+000   2.4514119e-005   8.8878234e+002   9.3890472e+002   8.2252110e+002   4.6000000e+002   4.6000000e+002   4.6000000e+002   1.0600206e+007   1.0786642e+003   3.7300304e+003   7.9687781e-003   1.6284119e+001   8.2318231e+004   1.9785372e-002   0.0000000e+000   5.6726797e-005   4.1661435e-005  -1.2654654e-002   1.0671784e-004  -8.2208697e+002  -1.5296214e-007   1.9743656e-006   7.8217648e-004   2.2314291e-006   6.0076482e+001
  1.2706674e+001   1.7496703e+000   1.4104783e-001   7.4088448e+001   0.0000000e+000   2.4437326e-005   8.8785546e+002   9.3806063e+002   8.2166968e+002   4.6000000e+002   4.6000000e+002   4.6000000e+002   1.0569202e+007   1.0735637e+003   3.7116990e+003   7.9850655e-003   1.6344841e+001   8.2245223e+004   3.3759881e-002   0.0000000e+000   5.9522975e-005   4.4247953e-005  -1.2560638e-002   2.8483469e-004  -8.2303293e+002  -3.3312712e-007   2.0011279e-006   7.7633828e-004   2.4265237e-006   5.9822527e+001
  1.2805660e+001   1.7527835e+000   1.4001729e-001   7.3181062e+001   0.0000000e+000   2.4360028e-005   8.8691204e+002   9.3723104e+002   8.2085374e+002   4.6000000e+002   4.6000000e+002   4.6000000e+002   1.0537548e+007   1.0684091e+003   3.6931371e+003   8.0016246e-003   1.6405806e+001   8.2168949e+004   5.2326101e-003   0.0000000e+000   6.4929419e-005   4.6193128e-005  -1.2479042e-002   1.0113879e-004  -8.2397032e+002  -9.5399738e-010   2.0067191e-006   7.7126101e-004   2.5606981e-006   5.9566097e+001
  1.2903605e+001   1.7617862e+000   1.3901145e-001   7.2297812e+001   0.0000000e+000   2.4284731e-005   8.8597645e+002   9.3637060e+002   8.2008983e+002   4.6000000e+002   4.6000000e+002   4.6000000e+002   1.0506113e+007   1.0633341e+003   3.6748726e+003   8.0181319e-003   1.6465830e+001   8.2092840e+004  -1.0115154e-003   0.0000000e+000   6.7806009e-005   4.7096757e-005  -1.2405458e-002  -5.0786546e-005  -8.2490056e+002   9.4408031e-008   1.9953044e-006   7.6669425e-004   2.6239827e-006   5.9313837e+001
  1.3002381e+001   1.7701437e+000   1.3801306e-001   7.1425638e+001   0.0000000e+000   2.4209586e-005   8.8502682e+002   9.3550650e+002   8.1932298e+002   4.6000000e+002   4.6000000e+002   4.6000000e+002   1.0474160e+007   1.0582378e+003   3.6564972e+003   8.0349036e-003   1.6526061e+001   8.2014356e+004   2.5480093e-002   0.0000000e+000   7.3642194e-005   4.5615460e-005  -1.2332777e-002   1.6227338e-004  -8.2583745e+002  -2.4174609e-007   1.9657688e-006   7.6217004e-004   2.5542289e-006   5.9061106e+001
  1.3100113e+001   1.7768595e+000   1.3703954e-001   7.0577775e+001   0.0000000e+000   2.4136334e-005   8.8408452e+002   9.3469284e+002   8.1856555e+002   4.6000000e+002   4.6000000e+002   4.6000000e+002   1.0442419e+007   1.0532216e+003   3.6384138e+003   8.0516195e-003   1.6585360e+001   8.1935925e+004   1.8459212e-002   0.0000000e+000   7.7940395e-005   4.3770227e-005  -1.2259281e-002   2.0021509e-004  -8.2676528e+002  -1.6811223e-007   1.9410863e-006   7.5759799e-004   2.4527912e-006   5.8812668e+001
  1.3247735e+001   1.7855377e+000   1.3559456e-001   6.9329708e+001   0.0000000e+000   2.4026392e-005   8.8265041e+002   9.3338200e+002   8.1741743e+002   4.6000000e+002   4.6000000e+002   4.6000000e+002   1.0394013e+007   1.0456745e+003   3.6111717e+003   8.0771169e-003   1.6674371e+001   8.1814376e+004   1.1299820e-002   0.0000000e+000   8.3720929e-005   4.1848909e-005  -1.2144274e-002   7.4316793e-005  -8.2815471e+002  -5.4530470e-008   1.9184007e-006   7.5044967e-004   2.3475108e-006   5.8439742e+001
  1.3346118e+001   1.7889137e+000   1.3464770e-001   6.8515858e+001   0.0000000e+000   2.3954167e-005   8.8168660e+002   9.3250674e+002   8.1665249e+002   4.6000000e+002   4.6000000e+002   4.6000000e+002   1.0361438e+007   1.0406627e+003   3.5930395e+003   8.0942530e-003   1.6733321e+001   8.1731002e+004   1.8184099e-002   0.0000000e+000   8.8414231e-005   4.0219158e-005  -1.2066153e-002   1.3034667e-004  -8.2906727e+002  -1.3633464e-007   1.9015190e-006   7.4558931e-004   2.2603442e-006   5.8192655e+001
  1.3444476e+001   1.7929895e+000   1.3371318e-001   6.7716494e+001   0.0000000e+000   2.3882594e-005   8.8071718e+002   9.3161949e+002   8.1588458e+002   4.6000000e+002   4.6000000e+002   4.6000000e+002   1.0328622e+007   1.0356630e+003   3.5749323e+003   8.1115076e-003   1.6791959e+001   8.1645824e+004   1.2595604e-002   0.0000000e+000   9.2374441e-005   3.8792162e-005  -1.1988250e-002   1.1941865e-004  -8.2996758e+002  -6.1949853e-008   1.8890200e-006   7.4074443e-004   2.1811698e-006   5.7946468e+001
  1.3542898e+001   1.8001015e+000   1.3279111e-001   6.6931632e+001   0.0000000e+000   2.3811682e-005   8.7974357e+002   9.3069322e+002   8.1511527e+002   4.6000000e+002   4.6000000e+002   4.6000000e+002   1.0295647e+007   1.0306831e+003   3.5568926e+003   8.1288963e-003   1.6850339e+001   8.1559628e+004   8.2522296e-003   0.0000000e+000   9.4987724e-005   3.7145260e-005  -1.1912951e-002   6.2993117e-005  -8.3086612e+002   5.2679672e-010   1.8744986e-006   7.3606820e-004   2.0854720e-006   5.7701592e+001
  1.3641358e+001   1.8029968e+000   1.3188089e-001   6.6160650e+001   0.0000000e+000   2.3741350e-005   8.7875806e+002   9.2974633e+002   8.1434399e+002   4.6000000e+002   4.6000000e+002   4.6000000e+002   1.0262209e+007   1.0256923e+003   3.5387355e+003   8.1464146e-003   1.6908444e+001   8.1469929e+004   3.3365224e-002   0.0000000e+000   1.0143436e-004   3.4204728e-005  -1.1834042e-002   2.2854932e-004  -8.3174707e+002  -2.9532486e-007   1.8560425e-006   7.3114977e-004   1.9196487e-006   5.7456780e+001
  1.3739794e+001   1.8049791e+000   1.3098201e-001   6.5403062e+001   0.0000000e+000   2.3671581e-005   8.7776635e+002   9.2879000e+002   8.1356642e+002   4.6000000e+002   4.6000000e+002   4.6000000e+002   1.0228522e+007   1.0207139e+003   3.5206051e+003   8.1640515e-003   1.6966237e+001   8.1378305e+004   1.6841893e-002   0.0000000e+000   1.0449406e-004   3.2005825e-005  -1.1755057e-002   1.9063744e-004  -8.3260877e+002  -1.7166194e-007   1.8420901e-006   7.2623757e-004   1.7937077e-006   5.7212877e+001
  1.3838218e+001   1.8104293e+000   1.3009566e-001   6.4659594e+001   0.0000000e+000   2.3602520e-005   8.7676911e+002   9.2782693e+002   8.1278446e+002   4.6000000e+002   4.6000000e+002   4.6000000e+002   1.0194617e+007   1.0157514e+003   3.5025116e+003   8.1818090e-003   1.7023726e+001   8.1284972e+004   4.7636273e-003   0.0000000e+000   1.0599420e-004   3.0368074e-005  -1.1678675e-002   3.9580651e-005  -8.3345966e+002   1.1724971e-008   1.8292103e-006   7.2149818e-004   1.6956519e-006   5.6970091e+001
  1.3936653e+001   1.8161231e+000   1.2922236e-001   6.3930410e+001   0.0000000e+000   2.3534219e-005   8.7576444e+002   9.2686577e+002   8.1200140e+002   4.6000000e+002   4.6000000e+002   4.6000000e+002   1.0160426e+007   1.0107986e+003   3.4844132e+003   8.1996910e-003   1.7080924e+001   8.1189414e+004   1.3670013e-002   0.0000000e+000   1.0987543e-004   2.8339697e-005  -1.1602533e-002   7.6299897e-005  -8.3430002e+002  -8.1825826e-008   1.8138185e-006   7.1676356e-004   1.5788779e-006   5.6728236e+001
  1.4035096e+001   1.8234642e+000   1.2836381e-001   6.3216632e+001   0.0000000e+000   2.3466851e-005   8.7475540e+002   9.2590970e+002   8.1121728e+002   4.6000000e+002   4.6000000e+002   4.6000000e+002   1.0126074e+007   1.0058720e+003   3.4663983e+003   8.2176971e-003   1.7137831e+001   8.1092597e+004   2.1397959e-002   0.0000000e+000   1.1352367e-004   2.6158064e-005  -1.1528432e-002   1.5839046e-004  -8.3513463e+002  -1.5554680e-007   1.7950425e-006   7.1215420e-004   1.4528972e-006   5.6488067e+001
  1.4133554e+001   1.8317342e+000   1.2752045e-001   6.2518561e+001   0.0000000e+000   2.3400432e-005   8.7374196e+002   9.2491221e+002   8.1038341e+002   4.6000000e+002   4.6000000e+002   4.6000000e+002   1.0091553e+007   1.0009739e+003   3.4484727e+003   8.2358283e-003   1.7194452e+001   8.0994453e+004   1.5972212e-002   0.0000000e+000   1.1601648e-004   2.3810702e-005  -1.1456242e-002   1.4672724e-004  -8.3596338e+002  -1.1112105e-007   1.7790443e-006   7.0766786e-004   1.3141804e-006   5.6249780e+001
  1.4232032e+001   1.8412863e+000   1.2667523e-001   6.1827990e+001   0.0000000e+000   2.3332943e-005   8.7272769e+002   9.2386971e+002   8.0855003e+002   4.6000000e+002   4.6000000e+002   4.6000000e+002   1.0056872e+007   9.9601529e+002   3.4303936e+003   8.2540857e-003   1.7250789e+001   8.0895043e+004   1.3265286e-002   0.0000000e+000   1.1753313e-004   2.1817626e-005  -1.1383214e-002   9.6561514e-005  -8.3678837e+002  -9.0939955e-008   1.7623249e-006   7.0313634e-004   1.1961972e-006   5.6006612e+001
  1.4330545e+001   1.8499327e+000   1.2584899e-001   6.1154730e+001   0.0000000e+000   2.3266715e-005   8.7170933e+002   9.2281779e+002   8.0750454e+002   4.6000000e+002   4.6000000e+002   4.6000000e+002   1.0022036e+007   9.9110761e+002   3.4124737e+003   8.2724720e-003   1.7306853e+001   8.0794404e+004   1.1015941e-002   0.0000000e+000   1.1922401e-004   2.0175066e-005  -1.1311272e-002   8.0827878e-005  -8.3760913e+002  -7.2221074e-008   1.7483511e-006   6.9867132e-004   1.1008491e-006   5.5766888e+001
  1.4428799e+001   1.8558192e+000   1.2504579e-001   6.0500736e+001   0.0000000e+000   2.3202487e-005   8.7068276e+002   9.2168937e+002   8.0648050e+002   4.6000000e+002   4.6000000e+002   4.6000000e+002   9.9870042e+006   9.8626198e+002   3.3946881e+003   8.2909319e-003   1.7362476e+001   8.0691646e+004   2.3735926e-002   0.0000000e+000   1.2323071e-004   1.7971961e-005  -1.1237526e-002   1.7518479e-004  -8.3841450e+002  -1.9789150e-007   1.7269584e-006   6.9408065e-004   9.7537166e-007   5.5531871e+001
  1.4527385e+001   1.8610208e+000   1.2424708e-001   5.9854237e+001   0.0000000e+000   2.3137650e-005   8.6964525e+002   9.2055245e+002   8.0546524e+002   4.6000000e+002   4.6000000e+002   4.6000000e+002   9.9512699e+006   9.8139151e+002   3.3767864e+003   8.3095765e-003   1.7417994e+001   8.0583719e+004   7.8001959e-003   0.0000000e+000   1.2090734e-004   1.6429144e-005  -1.1200414e-002   7.8948859e-005  -8.3917416e+002   1.4155160e-007   1.6940092e-006   6.9179519e-004   8.8643651e-007   5.5295454e+001
  1.4626015e+001   1.8765755e+000   1.2346047e-001   5.9214151e+001   0.0000000e+000   2.3074875e-005   8.6860914e+002   9.1939760e+002   8.0445372e+002   4.6000000e+002   4.6000000e+002   4.6000000e+002   9.9157146e+006   9.7657576e+002   3.3591309e+003   8.3283519e-003   1.7473244e+001   8.0477245e+004   1.9743192e-002   0.0000000e+000   1.1712289e-004   1.4871933e-005  -1.1128972e-002   1.2479541e-004  -8.3994617e+002  -4.2232743e-008   1.6699516e-006   6.8737309e-004   8.0109314e-007   5.5061919e+001
  1.4724689e+001   1.8916308e+000   1.2269132e-001   5.8592042e+001   0.0000000e+000   2.3012957e-005   8.6757005e+002   9.1834125e+002   8.0346668e+002   4.6000000e+002   4.6000000e+002   4.6000000e+002   9.8800235e+006   9.7179282e+002   3.3415745e+003   8.3472582e-003   1.7528230e+001   8.0369616e+004   1.2611930e-002   0.0000000e+000   1.1534207e-004   1.3853457e-005  -1.1052361e-002   1.4006075e-004  -8.4073264e+002  -2.4411135e-008   1.6564022e-006   6.8263779e-004   7.4776680e-007   5.4830540e+001
  1.4823385e+001   1.8968739e+000   1.2194074e-001   5.7986820e+001   0.0000000e+000   2.2952463e-005   8.6652634e+002   9.1724826e+002   8.0249695e+002   4.6000000e+002   4.6000000e+002   4.6000000e+002   9.8441801e+006   9.6704766e+002   3.3241341e+003   8.3662912e-003   1.7582941e+001   8.0260631e+004   7.9414964e-003   0.0000000e+000   1.1164672e-004   1.3518644e-005  -1.0977212e-002   8.0777723e-005  -8.4151558e+002  -2.0672735e-008   1.6553351e-006   6.7800819e-004   7.3335641e-007   5.4601718e+001
  1.4922120e+001   1.8986109e+000   1.2120328e-001   5.7395723e+001   0.0000000e+000   2.2892558e-005   8.6547518e+002   9.1614811e+002   8.0152957e+002   4.6000000e+002   4.6000000e+002   4.6000000e+002   9.8081088e+006   9.6232166e+002   3.3067308e+003   8.3854540e-003   1.7637386e+001   8.0149693e+004   2.5007299e-002   0.0000000e+000   1.1030870e-004   1.2683848e-005  -1.0898354e-002   1.5332350e-004  -8.4228045e+002  -1.5017209e-007   1.6508017e-006   6.7312513e-004   6.9125712e-007   5.4374360e+001
  1.5020894e+001   1.9020279e+000   1.2047757e-001   5.6816766e+001   0.0000000e+000   2.2833370e-005   8.6441566e+002   9.1503763e+002   8.0059903e+002   4.6000000e+002   4.6000000e+002   4.6000000e+002   9.7717377e+006   9.5760476e+002   3.2893237e+003   8.4047470e-003   1.7691567e+001   8.0036198e+004   2.1569348e-002   0.0000000e+000   1.1176355e-004   1.1256163e-005  -1.0824339e-002   1.9379999e-004  -8.4302074e+002  -1.9342275e-007   1.6371927e-006   6.6852346e-004   6.1128858e-007   5.4147852e+001
  1.5119696e+001   1.9105234e+000   1.1976772e-001   5.6252495e+001   0.0000000e+000   2.2775408e-005   8.6334935e+002   9.1391712e+002   7.9970406e+002   4.6000000e+002   4.6000000e+002   4.6000000e+002   9.7351591e+006   9.5291611e+002   3.2719847e+003   8.4241679e-003   1.7745478e+001   7.9920846e+004   1.2070163e-002   0.0000000e+000   1.1308917e-004   1.0021272e-005  -1.0758674e-002   1.0140250e-004  -8.4374688e+002  -6.7693165e-008   1.6253420e-006   6.6444321e-004   5.3717903e-007   5.3923423e+001
  1.5208629e+001   1.9190148e+000   1.1914330e-001   5.5757931e+001   0.0000000e+000   2.2724307e-005   8.6238550e+002   9.1289721e+002   7.9889914e+002   4.6000000e+002   4.6000000e+002   4.6000000e+002   9.7020857e+006   9.4872645e+002   3.2564676e+003   8.4417490e-003   1.7793769e+001   7.9815562e+004   5.1706417e-003   0.0000000e+000   1.1367423e-004   9.2966709e-006  -1.0702598e-002   6.2194891e-005  -8.4439125e+002  -1.2747299e-008   1.6171232e-006   6.6096280e-004   4.9625061e-007   5.3723476e+001
  1.5337080e+001   1.9353376e+000   1.1826752e-001   5.5055289e+001   0.0000000e+000   2.2655752e-005   8.6098806e+002   9.1141376e+002   7.9773704e+002   4.6000000e+002   4.6000000e+002   4.6000000e+002   9.6541694e+006   9.4273320e+002   3.2342487e+003   8.4673341e-003   1.7863120e+001   7.9662079e+004   1.5714433e-002   0.0000000e+000   1.1352980e-004   8.3599298e-006  -1.0624218e-002   1.1341755e-004  -8.4532075e+002  -4.9129974e-009   1.6033250e-006   6.5610654e-004   4.4531254e-007   5.3438513e+001
  1.5426008e+001   1.9452831e+000   1.1768166e-001   5.4595182e+001   0.0000000e+000   2.2607531e-005   8.6001844e+002   9.1037783e+002   7.9693856e+002   4.6000000e+002   4.6000000e+002   4.6000000e+002   9.6209478e+006   9.3864000e+002   3.2190568e+003   8.4851586e-003   1.7910852e+001   7.9555068e+004   9.0262334e-003   0.0000000e+000   1.1368397e-004   7.4462375e-006  -1.0572267e-002   1.1463026e-004  -8.4596268e+002  -5.4965619e-008   1.5948741e-006   6.5288537e-004   3.9242960e-007   5.3244853e+001
  1.5514935e+001   1.9544128e+000   1.1711023e-001   5.4148376e+001   0.0000000e+000   2.2560298e-005   8.5904574e+002   9.0933328e+002   7.9614041e+002   4.6000000e+002   4.6000000e+002   4.6000000e+002   9.5876408e+006   9.3457815e+002   3.2039649e+003   8.5030805e-003   1.7958360e+001   7.9447102e+004   1.0726451e-002   0.0000000e+000   1.1433481e-004   6.6873566e-006  -1.0519817e-002   9.3044902e-005  -8.4660075e+002  -1.7754512e-008   1.5850335e-006   6.4963034e-004   3.4878154e-007   5.3053261e+001
  1.5603863e+001   1.9653198e+000   1.1655429e-001   5.3715411e+001   0.0000000e+000   2.2514200e-005   8.5807323e+002   9.0835285e+002   7.9534313e+002   4.6000000e+002   4.6000000e+002   4.6000000e+002   9.5543583e+006   9.3056113e+002   3.1890509e+003   8.5210997e-003   1.8005647e+001   7.9339085e+004   1.0330161e-002   0.0000000e+000   1.1417407e-004   6.1028303e-006  -1.0470896e-002   6.2303902e-005  -8.4723997e+002   1.9975416e-008   1.5785636e-006   6.4659960e-004   3.1463330e-007   5.2864329e+001
  1.5702820e+001   1.9821946e+000   1.1595424e-001   5.3261137e+001   0.0000000e+000   2.2461103e-005   8.5699582e+002   9.0730639e+002   7.9445944e+002   4.6000000e+002   4.6000000e+002   4.6000000e+002   9.5175390e+006   9.2616034e+002   3.1727597e+003   8.5412728e-003   1.8058001e+001   7.9220447e+004   5.6455321e-004   0.0000000e+000   1.1316338e-004   5.6346237e-006  -1.0422717e-002  -1.9288019e-006  -8.4796902e+002   8.4460392e-008   1.5725230e-006   6.4362298e-004   2.8641023e-007   5.2657917e+001
  1.5801954e+001   2.0003854e+000   1.1537499e-001   5.2813344e+001   0.0000000e+000   2.2412848e-005   8.5591723e+002   9.0627367e+002   7.9358223e+002   4.6000000e+002   4.6000000e+002   4.6000000e+002   9.4807371e+006   9.2181406e+002   3.1566733e+003   8.5616046e-003   1.8110181e+001   7.9101965e+004   2.1650562e-002   0.0000000e+000   1.1404062e-004   4.8566955e-006  -1.0375534e-002   1.4006934e-004  -8.4871723e+002  -1.6462857e-007   1.5594747e-006   6.4069778e-004   2.4553268e-007   5.2454960e+001
  1.5901088e+001   2.0142811e+000   1.1481620e-001   5.2383401e+001   0.0000000e+000   2.2366069e-005   8.5483766e+002   9.0522781e+002   7.9270955e+002   4.6000000e+002   4.6000000e+002   4.6000000e+002   9.4439288e+006   9.1752128e+002   3.1407804e+003   8.5820590e-003   1.8162098e+001   7.8983106e+004   2.4690297e-002   0.0000000e+000   1.1515647e-004   3.9881197e-006  -1.0326197e-002   2.1859011e-004  -8.4947216e+002  -2.7428967e-007   1.5481398e-006   6.3763325e-004   2.0057879e-007   5.2255353e+001
  1.6000279e+001   2.0204646e+000   1.1427351e-001   5.1968315e+001   0.0000000e+000   2.2320293e-005   8.5375032e+002   9.0416426e+002   7.9183424e+002   4.6000000e+002   4.6000000e+002   4.6000000e+002   9.4068499e+006   9.1324965e+002   3.1249204e+003   8.6026476e-003   1.8213783e+001   7.8861742e+004   1.2374335e-002   0.0000000e+000   1.1628191e-004   3.1290088e-006  -1.0270039e-002   1.2582995e-004  -8.5021080e+002  -1.9338748e-008   1.5413354e-006   6.3414169e-004   1.5137683e-007   5.2057489e+001
  1.6149125e+001   2.0174152e+000   1.1348262e-001   5.1368323e+001   0.0000000e+000   2.2252937e-005   8.5208946e+002   9.0253034e+002   7.9049638e+002   4.6000000e+002   4.6000000e+002   4.6000000e+002   9.3502019e+006   9.0682204e+002   3.1008789e+003   8.6337887e-003   1.8290845e+001   7.8670593e+004   1.5957139e-002   0.0000000e+000   1.1969925e-004   1.7935596e-006  -1.0169695e-002   1.1502680e-004  -8.5122833e+002  -8.9090051e-008   1.5287073e-006   6.2788647e-004   7.6702448e-008   5.1761116e+001
  1.6248366e+001   2.0200405e+000   1.1295223e-001   5.0974411e+001   0.0000000e+000   2.2206944e-005   8.5097392e+002   9.0142734e+002   7.8869682e+002   4.6000000e+002   4.6000000e+002   4.6000000e+002   9.3120380e+006   9.0245429e+002   3.0845823e+003   8.6546945e-003   1.8341892e+001   7.8539207e+004   2.5831052e-003   0.0000000e+000   1.2034823e-004   1.4932728e-006  -1.0103567e-002   2.5144556e-005  -8.5185705e+002   1.1422158e-007   1.5278026e-006   6.2377393e-004   5.8583206e-008   5.1557379e+001
  1.6347631e+001   2.0300844e+000   1.1244355e-001   5.0598010e+001   0.0000000e+000   2.2162567e-005   8.4985241e+002   9.0031240e+002   7.8755661e+002   4.6000000e+002   4.6000000e+002   4.6000000e+002   9.2736793e+006   8.9813743e+002   3.0684299e+003   8.6757277e-003   1.8392684e+001   7.8405766e+004   1.3016141e-002   0.0000000e+000   1.2103907e-004   9.9343212e-007  -1.0045186e-002   7.9798608e-005  -8.5246782e+002  -4.9574299e-008   1.5173436e-006   6.2014367e-004   3.1604530e-008   5.1357278e+001
  1.6446929e+001   2.0475590e+000   1.1196638e-001   5.0244239e+001   0.0000000e+000   2.2121296e-005   8.4873125e+002   8.9918743e+002   7.8643871e+002   4.6000000e+002   4.6000000e+002   4.6000000e+002   9.2353834e+006   8.9392970e+002   3.0526650e+003   8.6968902e-003   1.8443228e+001   7.8272450e+004   1.3688129e-002   0.0000000e+000   1.2083906e-004   3.3653399e-007  -1.0001898e-002   1.3008747e-004  -8.5308585e+002  -1.9261475e-007   1.5071135e-006   6.1746223e-004  -4.4979974e-009   5.1164389e+001
  1.6546268e+001   2.0718277e+000   1.1149397e-001   4.9897049e+001   0.0000000e+000   2.2079567e-005   8.4761147e+002   8.9805393e+002   7.8533691e+002   4.6000000e+002   4.6000000e+002   4.6000000e+002   9.1968060e+006   8.8971536e+002   3.0369388e+003   8.7181836e-003   1.8493533e+001   7.8136329e+004   5.9902438e-003   0.0000000e+000   1.1519975e-004   6.2862671e-007  -1.0054458e-002   9.1741299e-005  -8.5367269e+002   4.3607956e-008   1.5217218e-006   6.2080809e-004   1.5393141e-008   5.0969922e+001
  1.6645636e+001   2.1056759e+000   1.1106087e-001   4.9576506e+001   0.0000000e+000   2.2041995e-005   8.4650717e+002   8.9752440e+002   7.8426202e+002   4.6000000e+002   4.6000000e+002   4.6000000e+002   9.1590537e+006   8.8568317e+002   3.0219509e+003   8.7396058e-003   1.8543601e+001   7.8006811e+004  -2.1322759e-003   0.0000000e+000   1.0827604e-004   4.8035328e-007  -1.0007955e-002  -2.6100509e-005  -8.5435097e+002   1.5666996e-007   1.5245173e-006   6.1796098e-004   5.0571262e-009   5.0786610e+001
  1.6745042e+001   2.1238187e+000   1.1065446e-001   4.9277134e+001   0.0000000e+000   2.2006663e-005   8.4540342e+002   8.9827262e+002   7.8322268e+002   4.6000000e+002   4.6000000e+002   4.6000000e+002   9.1213093e+006   8.8171959e+002   3.0072067e+003   8.7611584e-003   1.8593444e+001   7.7876923e+004   9.9806898e-003   0.0000000e+000   1.0302168e-004   5.4406134e-007  -9.9633034e-003   7.6537631e-005  -8.5505211e+002  -1.0456817e-007   1.5303837e-006   6.1523564e-004   1.4341477e-008   5.0607721e+001
  1.6844452e+001   2.1279132e+000   1.1026747e-001   4.8994893e+001   0.0000000e+000   2.1972517e-005   8.4429815e+002   8.9917755e+002   7.8219198e+002   4.6000000e+002   4.6000000e+002   4.6000000e+002   9.0835366e+006   8.7780675e+002   2.9926514e+003   8.7828339e-003   1.8643046e+001   7.7746290e+004   1.8503779e-002   0.0000000e+000   9.9353309e-005  -2.0963370e-007  -9.9148203e-003   1.4041084e-004  -8.5574273e+002  -6.9685069e-008   1.5321086e-006   6.1225193e-004  -2.9850430e-008   5.0431975e+001
  1.6943889e+001   2.1293719e+000   1.0989419e-001   4.8725490e+001   0.0000000e+000   2.1939211e-005   8.4318642e+002   9.0025181e+002   7.8119204e+002   4.6000000e+002   4.6000000e+002   4.6000000e+002   9.0455445e+006   8.7391145e+002   2.9781414e+003   8.8046376e-003   1.8692422e+001   7.7613315e+004   6.3638701e-003   0.0000000e+000   9.8287603e-005  -1.0525074e-006  -9.8665615e-003   7.7705833e-005  -8.5639994e+002   3.7974237e-008   1.5300015e-006   6.0925835e-004  -8.1984332e-008   5.0257450e+001
  1.7043364e+001   2.1338738e+000   1.0953633e-001   4.8682235e+001   0.0000000e+000   2.1875127e-005   8.4206467e+002   9.0030314e+002   7.8022126e+002   4.6000000e+002   4.6000000e+002   4.6000000e+002   9.0072712e+006   8.7039560e+002   2.9649630e+003   8.8265716e-003   1.8741587e+001   7.7477447e+004   1.8547985e-002   0.0000000e+000   9.9222619e-005   1.0567771e-006  -9.8213291e-003   1.0547453e-004  -8.5702631e+002   1.4733641e-006   1.5138155e-006   6.0644220e-004   5.7985730e-008   5.0015484e+001
  1.7142863e+001   2.1420306e+000   1.0919639e-001   4.8451748e+001   0.0000000e+000   2.1843967e-005   8.4093415e+002   8.9897967e+002   7.7924735e+002   4.6000000e+002   4.6000000e+002   4.6000000e+002   8.9687812e+006   8.6655096e+002   2.9505366e+003   8.8486333e-003   1.8790530e+001   7.7339197e+004   1.4917112e-002   0.0000000e+000   9.9976450e-005   2.5135316e-006  -9.7802658e-003   1.6539788e-004  -8.5763014e+002   1.7833683e-007   1.4924461e-006   6.0388557e-004   1.5862437e-007   4.9844873e+001
  1.7242399e+001   2.1545007e+000   1.0887636e-001   4.8227529e+001   0.0000000e+000   2.1815011e-005   8.3980242e+002   8.9774955e+002   7.7827584e+002   4.6000000e+002   4.6000000e+002   4.6000000e+002   8.9302583e+006   8.6274953e+002   2.9362502e+003   8.8708249e-003   1.8839258e+001   7.7200136e+004   6.8410104e-003   0.0000000e+000   9.8553502e-005   3.4832844e-006  -9.7455425e-003   5.9733803e-005  -8.5823193e+002   1.9674453e-007   1.4864849e-006   6.0173889e-004   2.2139804e-007   4.9677688e+001
  1.7341963e+001   2.1658868e+000   1.0857878e-001   4.8021151e+001   0.0000000e+000   2.1787935e-005   8.3866726e+002   8.9673509e+002   7.7730816e+002   4.6000000e+002   4.6000000e+002   4.6000000e+002   8.8916272e+006   8.5900056e+002   2.9221296e+003   8.8931451e-003   1.8887765e+001   7.7059580e+004   1.5970667e-002   0.0000000e+000   9.8328241e-005   3.2733933e-006  -9.7115577e-003   9.9971127e-005  -8.5882708e+002   1.5284360e-007   1.4790913e-006   5.9963025e-004   2.1257462e-007   4.9514093e+001
  1.7441559e+001   2.1769502e+000   1.0830198e-001   4.7832365e+001   0.0000000e+000   2.1762443e-005   8.3753150e+002   8.9597244e+002   7.7634117e+002   4.6000000e+002   4.6000000e+002   4.6000000e+002   8.8529886e+006   8.5530143e+002   2.9082015e+003   8.9155942e-003   1.8936056e+001   7.6918397e+004   1.0239212e-002   0.0000000e+000   9.7922758e-005   2.6442106e-006  -9.6808334e-003   9.7737985e-005  -8.5941674e+002   1.0279199e-007   1.4773351e-006   5.9772361e-004   1.7498972e-007   4.9353546e+001
  1.7541174e+001   2.1895906e+000   1.0804682e-001   4.7661706e+001   0.0000000e+000   2.1738640e-005   8.3639667e+002   8.9536507e+002   7.7537499e+002   4.6000000e+002   4.6000000e+002   4.6000000e+002   8.8143647e+006   8.5165586e+002   2.8944894e+003   8.9381697e-003   1.8984128e+001   7.6776735e+004   1.0091430e-002   0.0000000e+000   9.6990645e-005   1.9712945e-006  -9.6527530e-003   7.6076430e-005  -8.6000448e+002   1.4856932e-007   1.4747984e-006   5.9598460e-004   1.3328605e-007   4.9196173e+001
  1.7640840e+001   2.2024839e+000   1.0781360e-001   4.7417720e+001   0.0000000e+000   2.1731654e-005   8.3526155e+002   8.9489082e+002   7.7441095e+002   4.6000000e+002   4.6000000e+002   4.6000000e+002   8.7757357e+006   8.4789305e+002   2.8803739e+003   8.9608786e-003   1.9031993e+001   7.6634470e+004   8.7283714e-003   0.0000000e+000   9.5969992e-005   4.2271385e-007  -9.6270931e-003   7.2918273e-005  -8.6059168e+002   1.3208188e-006   1.4777570e-006   5.9439710e-004   3.5905444e-008   4.9074870e+001
  1.7740547e+001   2.2156331e+000   1.0760280e-001   4.7283878e+001   0.0000000e+000   2.1711285e-005   8.3412815e+002   8.9580691e+002   7.7344904e+002   4.6000000e+002   4.6000000e+002   4.6000000e+002   8.7371377e+006   8.4435663e+002   2.8670965e+003   8.9837188e-003   1.9079652e+001   7.6491885e+004   1.0389556e-002   0.0000000e+000   9.4906700e-005  -2.1828229e-007  -9.6024125e-003   7.4440355e-005  -8.6117982e+002   1.2255921e-006   1.4788161e-006   5.9286953e-004  -3.0520294e-009   4.8923874e+001
  1.7840266e+001   2.2266320e+000   1.0741326e-001   4.7167759e+001   0.0000000e+000   2.1692531e-005   8.3299215e+002   8.9725472e+002   7.7248864e+002   4.6000000e+002   4.6000000e+002   4.6000000e+002   8.6984474e+006   8.4086287e+002   2.8539627e+003   9.0066836e-003   1.9127098e+001   7.6347824e+004   2.4352692e-002   0.0000000e+000   9.4763276e-005  -8.7377369e-007  -9.5754503e-003   1.6517407e-004  -8.6175989e+002   1.1131672e-006   1.4755939e-006   5.9119157e-004  -3.9675038e-008   4.8775683e+001
  1.7940017e+001   2.2367608e+000   1.0724450e-001   4.7068977e+001   0.0000000e+000   2.1675385e-005   8.3185711e+002   8.9897175e+002   7.7152694e+002   4.6000000e+002   4.6000000e+002   4.6000000e+002   8.6597569e+006   8.3741930e+002   2.8410374e+003   9.0297777e-003   1.9174343e+001   7.6203127e+004   1.8958610e-003   0.0000000e+000   9.3635090e-005  -1.4068306e-006  -9.5497492e-003   4.1354431e-005  -8.6233135e+002   1.1997593e-006   1.4800064e-006   5.8959592e-004  -7.3720150e-008   4.8630446e+001
  1.8039775e+001   2.2470126e+000   1.0707377e-001   4.6976398e+001   0.0000000e+000   2.1657308e-005   8.3072188e+002   9.0082369e+002   7.6993459e+002   4.6000000e+002   4.6000000e+002   4.6000000e+002   8.6209677e+006   8.3391208e+002   2.8279626e+003   9.0529950e-003   1.9221377e+001   7.6056847e+004   8.3446885e-003   0.0000000e+000   9.3353078e-005  -1.9099575e-006  -9.5205565e-003   3.4478077e-005  -8.6289003e+002   1.0999779e-006   1.4787543e-006   5.8777824e-004  -1.0440288e-007   4.8479712e+001
  1.8139606e+001   2.2580307e+000   1.0692743e-001   4.6902917e+001   0.0000000e+000   2.1641103e-005   8.2958594e+002   9.0281399e+002   7.6873711e+002   4.6000000e+002   4.6000000e+002   4.6000000e+002   8.5821340e+006   8.3046773e+002   2.8151182e+003   9.0763512e-003   1.9268231e+001   7.5909583e+004   1.3274548e-002   0.0000000e+000   9.3340327e-005  -2.7693818e-006  -9.4937332e-003   1.0198104e-004  -8.6343924e+002   1.0626730e-006   1.4728890e-006   5.8610492e-004  -1.5665464e-007   4.8333079e+001
  1.8239463e+001   2.2708424e+000   1.0680362e-001   4.6847951e+001   0.0000000e+000   2.1626602e-005   8.2845631e+002   9.0493623e+002   7.6756813e+002   4.6000000e+002   4.6000000e+002   4.6000000e+002   8.5433144e+006   8.2707713e+002   2.8025300e+003   9.0998350e-003   1.9314886e+001   7.5761739e+004   1.0604004e-002   0.0000000e+000   9.2702619e-005  -3.1921390e-006  -9.4716264e-003   9.4410448e-005  -8.6398495e+002   1.0698078e-006   1.4736118e-006   5.8473044e-004  -1.8195830e-007   4.8189216e+001
  1.8339349e+001   2.2835958e+000   1.0670113e-001   4.6807552e+001   0.0000000e+000   2.1613838e-005   8.2731539e+002   9.0718342e+002   7.6641587e+002   4.6000000e+002   4.6000000e+002   4.6000000e+002   8.5040211e+006   8.2373569e+002   2.7900399e+003   9.1234475e-003   1.9361345e+001   7.5608961e+004   2.2414936e-002   0.0000000e+000   9.0543069e-005  -2.2038558e-006  -9.5472865e-003   1.5180026e-004  -8.6446992e+002   1.1419512e-006   1.5230388e-006   5.8948695e-004  -1.1895548e-007   4.8049325e+001
  1.8439272e+001   2.3092232e+000   1.0662449e-001   4.6786350e+001   0.0000000e+000   2.1603638e-005   8.2619039e+002   9.0955541e+002   7.6528127e+002   4.6000000e+002   4.6000000e+002   4.6000000e+002   8.4653204e+006   8.2049702e+002   2.7780365e+003   9.1471901e-003   1.9407619e+001   7.5460762e+004   9.6342773e-004   0.0000000e+000   8.5919029e-005  -2.9437439e-006  -9.5290391e-003   2.3323481e-005  -8.6501576e+002   1.2342490e-006   1.5300244e-006   5.8837665e-004  -1.6807940e-007   4.7914974e+001
  1.8539239e+001   2.3260549e+000   1.0657316e-001   4.6784871e+001   0.0000000e+000   2.1595662e-005   8.2506769e+002   9.1203728e+002   7.6417893e+002   4.6000000e+002   4.6000000e+002   4.6000000e+002   8.4266461e+006   8.1731950e+002   2.7662675e+003   9.1710650e-003   1.9453717e+001   7.5312071e+004   6.8131480e-003   0.0000000e+000   8.1528139e-005  -3.8155992e-006  -9.5127303e-003   8.1621031e-006  -8.6557817e+002   1.0936351e-006   1.5360163e-006   5.8739949e-004  -2.2474361e-007   4.7784466e+001
  1.8639229e+001   2.3306679e+000   1.0654173e-001   4.6886788e+001   0.0000000e+000   2.1576136e-005   8.2394936e+002   9.1799591e+002   7.6308791e+002   4.6000000e+002   4.6000000e+002   4.6000000e+002   8.3879165e+006   8.1431815e+002   2.7552184e+003   9.1950670e-003   1.9499632e+001   7.5162120e+004   2.1957448e-002   0.0000000e+000   7.8089730e-005  -5.8664399e-006  -9.4911503e-003   1.5095437e-004  -8.6612784e+002   9.9301578e-007   1.5258546e-006   5.8607947e-004  -3.5316002e-007   4.7629429e+001
  1.8739243e+001   2.3336299e+000   1.0652736e-001   4.6918169e+001   0.0000000e+000   2.1570688e-005   8.2282858e+002   9.2387769e+002   7.6205642e+002   4.6000000e+002   4.6000000e+002   4.6000000e+002   8.3490785e+006   8.1120594e+002   2.7437628e+003   9.2191961e-003   1.9545375e+001   7.5010425e+004   1.4455794e-002   0.0000000e+000   7.7478330e-005  -7.1363467e-006  -9.4745887e-003   1.3469069e-004  -8.6664806e+002   9.8863582e-007   1.5241173e-006   5.8504256e-004  -4.3341340e-007   4.7502351e+001
  1.8839316e+001   2.3399427e+000   1.0653302e-001   4.7061249e+001   0.0000000e+000   2.1553749e-005   8.2170652e+002   9.2974539e+002   7.6102127e+002   4.6000000e+002   4.6000000e+002   4.6000000e+002   8.3100967e+006   8.0827006e+002   2.7329843e+003   9.2434610e-003   1.9590960e+001   7.4856711e+004  -2.0574385e-003   0.0000000e+000   7.6499203e-005  -8.0283302e-006  -9.4612937e-003   1.5466276e-005  -8.6714144e+002   1.0094363e-006   1.5267490e-006   5.8421160e-004  -4.9144376e-007   4.7351038e+001
  1.8939441e+001   2.3512240e+000   1.0655905e-001   4.7127113e+001   0.0000000e+000   2.1551672e-005   8.2058514e+002   9.3556920e+002   7.5998808e+002   4.6000000e+002   4.6000000e+002   4.6000000e+002   8.2710866e+006   8.0523611e+002   2.7218515e+003   9.2678601e-003   1.9636387e+001   7.4701974e+004   2.9690710e-003   0.0000000e+000   7.5558214e-005  -8.8111206e-006  -9.4519199e-003  -3.8816670e-006  -8.6762712e+002   1.0401549e-006   1.5283352e-006   5.8362780e-004  -5.4191262e-007   4.7228753e+001
  1.9039553e+001   2.3673069e+000   1.0661128e-001   4.7213295e+001   0.0000000e+000   2.1551986e-005   8.1947267e+002   9.4136172e+002   7.5896037e+002   4.6000000e+002   4.6000000e+002   4.6000000e+002   8.2322209e+006   8.0227674e+002   2.7110595e+003   9.2923775e-003   1.9681627e+001   7.4547635e+004   2.3034741e-002   0.0000000e+000   7.4941249e-005  -9.7458512e-006  -9.4479249e-003   1.2573230e-004  -8.6812212e+002   9.5965087e-007   1.5298258e-006   5.8337844e-004  -5.9878378e-007   4.7110626e+001
  1.9139718e+001   2.3851511e+000   1.0668747e-001   4.7437334e+001   0.0000000e+000   2.1540127e-005   8.1836409e+002   9.4720683e+002   7.5793984e+002   4.6000000e+002   4.6000000e+002   4.6000000e+002   8.1935643e+006   7.9952757e+002   2.7010850e+003   9.3170292e-003   1.9726714e+001   7.4394421e+004   2.9294830e-003   0.0000000e+000   7.3531907e-005  -1.0312441e-005  -9.4481279e-003   9.4982260e-005  -8.6863184e+002   1.0313024e-006   1.5372232e-006   5.8339306e-004  -6.3445976e-007   4.6968304e+001
  1.9239925e+001   2.4025412e+000   1.0678542e-001   4.7561690e+001   0.0000000e+000   2.1544105e-005   8.1726456e+002   9.5313686e+002   7.5692731e+002   4.6000000e+002   4.6000000e+002   4.6000000e+002   8.1550891e+006   7.9669312e+002   2.6908609e+003   9.3418125e-003   1.9771656e+001   7.4242039e+004   4.6605837e-003   0.0000000e+000   7.2095280e-005  -1.0738495e-005  -9.4485981e-003   5.9727031e-006  -8.6916171e+002   1.0512506e-006   1.5462498e-006   5.8342522e-004  -6.6420872e-007   4.6857405e+001
  1.9340163e+001   2.4122080e+000   1.0690387e-001   4.7703637e+001   0.0000000e+000   2.1549580e-005   8.1616449e+002   9.5898562e+002   7.5591848e+002   4.6000000e+002   4.6000000e+002   4.6000000e+002   8.1165168e+006   7.9389140e+002   2.6807678e+003   9.3667248e-003   1.9816443e+001   7.4087932e+004   1.9974373e-002   0.0000000e+000   7.2511886e-005  -1.2107715e-005  -9.4438605e-003   1.4578009e-004  -8.6968063e+002   9.0646899e-007   1.5507889e-006   5.8311536e-004  -7.4662546e-007   4.6748506e+001
  1.9440430e+001   2.4190106e+000   1.0704017e-001   4.8163549e+001   0.0000000e+000   2.1512731e-005   8.1506743e+002   9.6483554e+002   7.5490594e+002   4.6000000e+002   4.6000000e+002   4.6000000e+002   8.0779634e+006   7.9157770e+002   2.6725013e+003   9.3917658e-003   1.9861091e+001   7.3933144e+004   3.7559874e-003   0.0000000e+000   7.1658107e-005  -1.2654434e-005  -9.4393694e-003   5.9033081e-005  -8.7018560e+002  -1.0266030e-007   1.5559031e-006   5.8282656e-004  -7.8258998e-007   4.6552339e+001
  1.9540724e+001   2.4255790e+000   1.0719270e-001   4.8336137e+001   0.0000000e+000   2.1520756e-005   8.1396749e+002   9.7064498e+002   7.5389068e+002   4.6000000e+002   4.6000000e+002   4.6000000e+002   8.0393166e+006   7.8883270e+002   2.6626632e+003   9.4169343e-003   1.9905600e+001   7.3776612e+004   5.5417998e-003   0.0000000e+000   7.1035864e-005  -1.3662350e-005  -9.4324733e-003   1.0670150e-005  -8.7067057e+002   5.0271222e-008   1.5497472e-006   5.8238597e-004  -8.4801073e-007   4.6447326e+001
  1.9637598e+001   2.4356466e+000   1.0733782e-001   4.8509683e+001   0.0000000e+000   2.1527412e-005   8.1291084e+002   9.7617005e+002   7.5240567e+002   4.6000000e+002   4.6000000e+002   4.6000000e+002   8.0020529e+006   7.8613212e+002   2.6531092e+003   9.4413595e-003   1.9948440e+001   7.3625113e+004   1.2340517e-002   0.0000000e+000   7.0476901e-005  -1.4626098e-005  -9.4265356e-003   4.0116638e-005  -8.7113234e+002   1.5838955e-008   1.5463820e-006   5.8200736e-004  -9.0945918e-007   4.6340937e+001
  1.9731194e+001   2.4476651e+000   1.0750633e-001   4.8987646e+001   0.0000000e+000   2.1502809e-005   8.1188916e+002   9.8146695e+002   7.5125703e+002   4.6000000e+002   4.6000000e+002   4.6000000e+002   7.9660798e+006   7.8394560e+002   2.6454068e+003   9.4650642e-003   1.9989688e+001   7.3478154e+004   2.2141548e-002   0.0000000e+000   7.0620630e-005  -1.6088521e-005  -9.4237054e-003   1.7574737e-004  -8.7157303e+002  -1.1651368e-006   1.5362690e-006   5.8181624e-004  -9.9837220e-007   4.6175639e+001
  1.9824966e+001   2.4622930e+000   1.0768513e-001   4.9193251e+001   0.0000000e+000   2.1512189e-005   8.1087306e+002   9.8677707e+002   7.5013825e+002   4.6000000e+002   4.6000000e+002   4.6000000e+002   7.9302081e+006   7.8141553e+002   2.6365345e+003   9.4889188e-003   2.0030894e+001   7.3331632e+004   1.0434442e-002   0.0000000e+000   7.0198022e-005  -1.4982997e-005  -9.4240114e-003   1.2864693e-004  -8.7202277e+002  -9.2723324e-007   1.5228246e-006   5.8182472e-004  -9.2470617e-007   4.6077395e+001
  1.9918857e+001   2.4792071e+000   1.0788377e-001   4.9486656e+001   0.0000000e+000   2.1511072e-005   8.0985718e+002   9.9175346e+002   7.4903479e+002   4.6000000e+002   4.6000000e+002   4.6000000e+002   7.8940408e+006   7.7904584e+002   2.6282583e+003   9.5129091e-003   2.0072019e+001   7.3181733e+004   4.0594959e-003   0.0000000e+000   6.9388919e-005  -1.1658098e-005  -9.5144790e-003   2.2353599e-005  -8.7242607e+002  -1.8998870e-006   1.5932813e-006   5.8748754e-004  -7.1655500e-007   4.5957423e+001
  2.0003466e+001   2.5023038e+000   1.0809225e-001   4.9709570e+001   0.0000000e+000   2.1523116e-005   8.0895058e+002   9.9613754e+002   7.4805444e+002   4.6000000e+002   4.6000000e+002   4.6000000e+002   7.8618510e+006   7.7690325e+002   2.6208065e+003   9.5346129e-003   2.0108974e+001   7.3049615e+004   1.9750575e-002   0.0000000e+000   6.7604532e-005  -1.3034678e-005  -9.5181409e-003   1.3347428e-004  -8.7284005e+002  -2.0199666e-006   1.5898573e-006   5.8771571e-004  -8.0171922e-007   4.5878092e+001
  2.0144705e+001   2.5250936e+000   1.0847639e-001   5.0104762e+001   0.0000000e+000   2.1547822e-005   8.0745387e+002   1.0032734e+003   7.4646620e+002   4.6000000e+002   4.6000000e+002   4.6000000e+002   7.8083271e+006   7.7341208e+002   2.6088266e+003   9.5710589e-003   2.0170426e+001   7.2829625e+004  -3.4435745e-003   0.0000000e+000   6.2250699e-005  -1.4710259e-005  -9.5271299e-003  -5.5275227e-005  -8.7355839e+002  -1.7262505e-006   1.5961553e-006   5.8830287e-004  -9.1493450e-007   4.5749987e+001
  2.0229535e+001   2.5260760e+000   1.0872289e-001   5.0358891e+001   0.0000000e+000   2.1563224e-005   8.0655605e+002   1.0074501e+003   7.4552569e+002   4.6000000e+002   4.6000000e+002   4.6000000e+002   7.7762095e+006   7.7134301e+002   2.6017576e+003   9.5930537e-003   2.0207207e+001   7.2696730e+004   5.8881085e-003   0.0000000e+000   5.9395607e-005  -1.6682374e-005  -9.5285151e-003  -3.5431776e-005  -8.7397754e+002  -1.7616110e-006   1.5880170e-006   5.8840004e-004  -1.0425542e-006   4.5674654e+001
  2.0314365e+001   2.5284826e+000   1.0898156e-001   5.0624106e+001   0.0000000e+000   2.1579581e-005   8.0566233e+002   1.0101856e+003   7.4463186e+002   4.6000000e+002   4.6000000e+002   4.6000000e+002   7.7441698e+006   7.6930072e+002   2.5948378e+003   9.6151316e-003   2.0243890e+001   7.2563822e+004  -3.2299400e-004   0.0000000e+000   5.8613675e-005  -1.7743223e-005  -9.5344574e-003   8.4407807e-006  -8.7438143e+002  -1.6960860e-006   1.5880433e-006   5.8875794e-004  -1.1112053e-006   4.5600531e+001
  2.0446800e+001   2.5446229e+000   1.0941847e-001   5.1163582e+001   0.0000000e+000   2.1595144e-005   8.0427556e+002   1.0156722e+003   7.4323401e+002   4.6000000e+002   4.6000000e+002   4.6000000e+002   7.6942186e+006   7.6631207e+002   2.5848969e+003   9.6497866e-003   2.0300971e+001   7.2355618e+004   1.4655211e-002   0.0000000e+000   5.8588842e-005  -1.8893123e-005  -9.5497171e-003   1.5359503e-004  -8.7500100e+002  -1.0078746e-006   1.5943565e-006   5.8968301e-004  -1.1808720e-006   4.5464527e+001
  2.0531937e+001   2.5610317e+000   1.0972275e-001   5.1532252e+001   0.0000000e+000   2.1604186e-005   8.0339518e+002   1.0201702e+003   7.4234774e+002   4.6000000e+002   4.6000000e+002   4.6000000e+002   7.6623461e+006   7.6448790e+002   2.5789235e+003   9.6721684e-003   2.0337552e+001   7.2223021e+004   1.1323925e-002   0.0000000e+000   5.7727010e-005  -1.9714145e-005  -9.5640975e-003   8.4118189e-005  -8.7541882e+002  -1.6368131e-007   1.6027096e-006   5.9057040e-004  -1.2335842e-006   4.5373882e+001
  2.0617074e+001   2.5768716e+000   1.1004609e-001   5.1853757e+001   0.0000000e+000   2.1626115e-005   8.0252062e+002   1.0246016e+003   7.4147093e+002   4.6000000e+002   4.6000000e+002   4.6000000e+002   7.6306325e+006   7.6259685e+002   2.5727447e+003   9.6946340e-003   2.0374051e+001   7.2091158e+004   5.0616976e-003   0.0000000e+000   5.6718489e-005  -2.0298299e-005  -9.5795908e-003   1.9322508e-005  -8.7585198e+002   6.6940125e-008   1.6135101e-006   5.9152778e-004  -1.2708031e-006   4.5308617e+001
  2.0726156e+001   2.5924576e+000   1.1047998e-001   5.2351053e+001   0.0000000e+000   2.1643124e-005   8.0140102e+002   1.0298004e+003   7.4035274e+002   4.6000000e+002   4.6000000e+002   4.6000000e+002   7.5901416e+006   7.6032793e+002   2.5653697e+003   9.7235528e-003   2.0420710e+001   7.1922520e+004   2.7448655e-004   0.0000000e+000   5.5525157e-005  -2.1036273e-005  -9.5964975e-003  -6.0445390e-005  -8.7641869e+002   3.0395471e-008   1.6275265e-006   5.9256819e-004  -1.3207372e-006   4.5205429e+001
  2.0820592e+001   2.6034776e+000   1.1087880e-001   5.2736976e+001   0.0000000e+000   2.1672019e-005   8.0045182e+002   1.0341624e+003   7.3939070e+002   4.6000000e+002   4.6000000e+002   4.6000000e+002   7.5554030e+006   7.5832903e+002   2.5590727e+003   9.7486990e-003   2.0460978e+001   7.1778493e+004  -1.1359458e-003   0.0000000e+000   5.4552870e-005  -2.2502390e-005  -9.6147056e-003  -6.7494316e-005  -8.7692384e+002   1.3269242e-007   1.6433783e-006   5.9368840e-004  -1.4177034e-006   4.5138006e+001
  2.0917191e+001   2.6136497e+000   1.1130229e-001   5.3154754e+001   0.0000000e+000   2.1700933e-005   7.9948436e+002   1.0384146e+003   7.3840851e+002   4.6000000e+002   4.6000000e+002   4.6000000e+002   7.5199247e+006   7.5630960e+002   2.5527611e+003   9.7745307e-003   2.0502066e+001   7.1630736e+004   4.0341815e-002   0.0000000e+000   5.5336563e-005  -2.3943372e-005  -9.6316991e-003   2.5826519e-004  -8.7744077e+002  -2.5943697e-007   1.6476746e-006   5.9472118e-004  -1.5028419e-006   4.5070411e+001
  2.1013916e+001   2.6223513e+000   1.1174437e-001   5.3682864e+001   0.0000000e+000   2.1718673e-005   7.9851857e+002   1.0423610e+003   7.3742649e+002   4.6000000e+002   4.6000000e+002   4.6000000e+002   7.4844498e+006   7.5444104e+002   2.5470526e+003   9.8005073e-003   2.0543112e+001   7.1482292e+004   2.4054704e-002   0.0000000e+000   5.5398579e-005  -2.5205027e-005  -9.6494702e-003   2.9265723e-004  -8.7795074e+002  -2.2482671e-008   1.6544136e-006   5.9580273e-004  -1.5777108e-006   4.4980377e+001
  2.1110740e+001   2.6304491e+000   1.1220385e-001   5.4203042e+001   0.0000000e+000   2.1738873e-005   7.9755316e+002   1.0460301e+003   7.3644435e+002   4.6000000e+002   4.6000000e+002   4.6000000e+002   7.4489817e+006   7.5258967e+002   2.5414199e+003   9.8266211e-003   2.0584108e+001   7.1333112e+004  -1.3288629e-002   0.0000000e+000   5.4430292e-005  -2.6310013e-005  -9.6666476e-003  -7.8357574e-005  -8.7845363e+002   3.5589575e-007   1.6660387e-006   5.9685414e-004  -1.6526038e-006   4.4894283e+001
  2.1207696e+001   2.6374354e+000   1.1265344e-001   5.4759472e+001   0.0000000e+000   2.1755921e-005   7.9658866e+002   1.0494499e+003   7.3491673e+002   4.6000000e+002   4.6000000e+002   4.6000000e+002   7.4134434e+006   7.5065481e+002   2.5355969e+003   9.8528818e-003   2.0625065e+001   7.1182507e+004   2.8060163e-003   0.0000000e+000   5.4581487e-005  -2.7561705e-005  -9.6801728e-003  -1.2291130e-004  -8.7894506e+002   2.9445073e-007   1.6674107e-006   5.9767535e-004  -1.7342757e-006   4.4797554e+001
  2.1304757e+001   2.6415613e+000   1.1311139e-001   5.5229968e+001   0.0000000e+000   2.1785558e-005   7.9562354e+002   1.0526488e+003   7.3376740e+002   4.6000000e+002   4.6000000e+002   4.6000000e+002   7.3777924e+006   7.4858558e+002   2.5293231e+003   9.8792821e-003   2.0665973e+001   7.1030005e+004   2.9882540e-002   0.0000000e+000   5.5568290e-005  -2.8864792e-005  -9.6920201e-003   2.2209654e-004  -8.7941386e+002  -2.6709548e-007   1.6588891e-006   5.9838248e-004  -1.8107476e-006   4.4724177e+001
  2.1403821e+001   2.6485361e+000   1.1362320e-001   5.5804345e+001   0.0000000e+000   2.1809516e-005   7.9463913e+002   1.0585878e+003   7.3260292e+002   4.6000000e+002   4.6000000e+002   4.6000000e+002   7.3412226e+006   7.4670589e+002   2.5237191e+003   9.9063429e-003   2.0707626e+001   7.0871515e+004   3.0500875e-003   0.0000000e+000   5.5919516e-005  -2.7652166e-005  -9.7678174e-003   1.1568987e-004  -8.7984018e+002   1.1785687e-006   1.7134700e-006   6.0309954e-004  -1.7376086e-006   4.4637127e+001
  2.1504870e+001   2.6739034e+000   1.1416041e-001   5.6340627e+001   0.0000000e+000   2.1846172e-005   7.9364630e+002   1.0626874e+003   7.3142439e+002   4.6000000e+002   4.6000000e+002   4.6000000e+002   7.3043492e+006   7.4471775e+002   2.5178277e+003   9.9340664e-003   2.0750017e+001   7.0712896e+004   5.3282961e-003   0.0000000e+000   5.4865043e-005  -2.8043689e-005  -9.8042569e-003  -1.9273833e-005  -8.8031145e+002   8.6746298e-007   1.7260615e-006   6.0535946e-004  -1.7674802e-006   4.4572201e+001
  2.1646373e+001   2.7071045e+000   1.1495402e-001   5.7129745e+001   0.0000000e+000   2.1900614e-005   7.9226922e+002   1.0659179e+003   7.2983072e+002   4.6000000e+002   4.6000000e+002   4.6000000e+002   7.2530804e+006   7.4202319e+002   2.5099846e+003   9.9731015e-003   2.0809221e+001   7.0492485e+004   1.8169003e-003   0.0000000e+000   5.1832929e-005  -3.0346180e-005  -9.8447919e-003  -2.8117608e-005  -8.8102757e+002   6.9501503e-007   1.7346833e-006   6.0789020e-004  -1.9170371e-006   4.4486592e+001
  2.1747542e+001   2.7182348e+000   1.1554862e-001   5.7720309e+001   0.0000000e+000   2.1941368e-005   7.9130127e+002   1.0698198e+003   7.2874461e+002   4.6000000e+002   4.6000000e+002   4.6000000e+002   7.2167772e+006   7.4016400e+002   2.5047633e+003   1.0001146e-002   2.0851438e+001   7.0336886e+004  -6.9463783e-004   0.0000000e+000   4.9527113e-005  -3.2723076e-005  -9.8733727e-003  -3.7650645e-005  -8.8156488e+002   8.0980592e-007   1.7289461e-006   6.0967301e-004  -2.0735710e-006   4.4428620e+001
  2.1818383e+001   2.7226741e+000   1.1597480e-001   5.8183436e+001   0.0000000e+000   2.1961926e-005   7.9062208e+002   1.0713762e+003   7.2800484e+002   4.6000000e+002   4.6000000e+002   4.6000000e+002   7.1914304e+006   7.3887980e+002   2.5011550e+003   1.0020849e-002   2.0880956e+001   7.0227928e+004   1.0937034e-002   0.0000000e+000   4.9284305e-005  -3.4358569e-005  -9.8950910e-003   5.2006490e-005  -8.8193766e+002   7.9033621e-007   1.7290262e-006   6.1101506e-004  -2.1778372e-006   4.4389380e+001
  2.1914840e+001   2.7283286e+000   1.1657107e-001   5.8750469e+001   0.0000000e+000   2.2008392e-005   7.8970032e+002   1.0734853e+003   7.2699764e+002   4.6000000e+002   4.6000000e+002   4.6000000e+002   7.1570019e+006   7.3716221e+002   2.4963851e+003   1.0047779e-002   2.0921089e+001   7.0079535e+004   1.2447971e-002   0.0000000e+000   4.9530159e-005  -3.6814170e-005  -9.9252534e-003   1.0080161e-004  -8.8243889e+002   7.0616051e-007   1.7283338e-006   6.1286981e-004  -2.3342060e-006   4.4337801e+001
  2.2014895e+001   2.7448282e+000   1.1721546e-001   5.9488159e+001   0.0000000e+000   2.2043054e-005   7.8876750e+002   1.0770552e+003   7.2595873e+002   4.6000000e+002   4.6000000e+002   4.6000000e+002   7.1217737e+006   7.3558748e+002   2.4924357e+003   1.0075829e-002   2.0962629e+001   6.9929271e+004  -1.4314751e-002   0.0000000e+000   4.8065722e-005  -3.9665894e-005  -9.9625163e-003  -1.3022124e-004  -8.8298694e+002   1.0164746e-006   1.7380833e-006   6.1517792e-004  -2.5240131e-006   4.4264290e+001
  2.2116250e+001   2.7655672e+000   1.1789158e-001   6.0349587e+001   0.0000000e+000   2.2065539e-005   7.8783244e+002   1.0792112e+003   7.2492274e+002   4.6000000e+002   4.6000000e+002   4.6000000e+002   7.0863195e+006   7.3415285e+002   2.4891157e+003   1.0104364e-002   2.1004641e+001   6.9778192e+004   3.5814589e-002   0.0000000e+000   4.8542848e-005  -4.2258057e-005  -1.0001583e-002   1.5652268e-004  -8.8357555e+002   5.5061873e-007   1.7428007e-006   6.1759259e-004  -2.6850117e-006   4.4172225e+001
  2.2217631e+001   2.7816982e+000   1.1859131e-001   6.1048359e+001   0.0000000e+000   2.2114329e-005   7.8690927e+002   1.0826050e+003   7.2389972e+002   4.6000000e+002   4.6000000e+002   4.6000000e+002   7.0511091e+006   7.3253295e+002   2.4851695e+003   1.0133026e-002   2.1046610e+001   6.9628435e+004   1.5604489e-002   0.0000000e+000   4.7704134e-005  -4.5154846e-005  -1.0042185e-002   2.1893146e-004  -8.8418512e+002   4.5519475e-007   1.7453624e-006   6.2010323e-004  -2.8661655e-006   4.4126975e+001
  2.2319060e+001   2.7894214e+000   1.1930625e-001   6.1764074e+001   0.0000000e+000   2.2163923e-005   7.8598863e+002   1.0848842e+003   7.2288079e+002   4.6000000e+002   4.6000000e+002   4.6000000e+002   7.0159526e+006   7.3092796e+002   2.4812962e+003   1.0161822e-002   2.1088534e+001   6.9478151e+004   3.0617112e-003   0.0000000e+000   4.7255630e-005  -4.7837283e-005  -1.0079944e-002   1.6297827e-006  -8.8479714e+002   8.3133309e-007   1.7428930e-006   6.2243483e-004  -3.0402016e-006   4.4082522e+001
  2.2420517e+001   2.7848388e+000   1.2003315e-001   6.2494498e+001   0.0000000e+000   2.2214040e-005   7.8506047e+002   1.0870977e+003   7.2185731e+002   4.6000000e+002   4.6000000e+002   4.6000000e+002   6.9805302e+006   7.2930200e+002   2.4773209e+003   1.0190746e-002   2.1130402e+001   6.9324125e+004   2.1737233e-002   0.0000000e+000   4.8244585e-005  -5.1077642e-005  -1.0113153e-002   1.3802004e-004  -8.8536408e+002   6.6341649e-007   1.7350201e-006   6.2446954e-004  -3.2418536e-006   4.4036890e+001
  2.2522046e+001   2.7783524e+000   1.2077430e-001   6.3242745e+001   0.0000000e+000   2.2264933e-005   7.8413215e+002   1.0902713e+003   7.2082102e+002   4.6000000e+002   4.6000000e+002   4.6000000e+002   6.9449358e+006   7.2766806e+002   2.4733783e+003   1.0219810e-002   2.1172234e+001   6.9167346e+004   3.8318066e-003   0.0000000e+000   4.7537627e-005  -5.5124420e-005  -1.0143968e-002   4.9134338e-005  -8.8588130e+002   8.5885536e-007   1.7272142e-006   6.2636003e-004  -3.5006629e-006   4.3990300e+001
  2.2623632e+001   2.7805637e+000   1.2149932e-001   6.3992067e+001   0.0000000e+000   2.2313736e-005   7.8320448e+002   1.0923374e+003   7.1939189e+002   4.6000000e+002   4.6000000e+002   4.6000000e+002   6.9093617e+006   7.2593386e+002   2.4691945e+003   1.0249011e-002   2.1214021e+001   6.9009665e+004  -2.9856076e-003   0.0000000e+000   4.6621423e-005  -5.9032685e-005  -1.0175019e-002  -1.0414391e-004  -8.8637378e+002   9.2197304e-007   1.7186779e-006   6.2827443e-004  -3.7555703e-006   4.3935153e+001
  2.2725247e+001   2.7903833e+000   1.2223405e-001   6.5048368e+001   0.0000000e+000   2.2334451e-005   7.8227897e+002   1.0943459e+003   7.1816812e+002   4.6000000e+002   4.6000000e+002   4.6000000e+002   6.8738156e+006   7.2443972e+002   2.4659578e+003   1.0278340e-002   2.1255759e+001   6.8851100e+004   2.7275946e-002   0.0000000e+000   4.7220918e-005  -6.2570434e-005  -1.0208284e-002   1.6429327e-004  -8.8685652e+002  -4.6606134e-007   1.7071545e-006   6.3032006e-004  -3.9734489e-006   4.3827729e+001
  2.2826897e+001   2.8115466e+000   1.2302672e-001   6.5933067e+001   0.0000000e+000   2.2377397e-005   7.8136942e+002   1.0971509e+003   7.1698118e+002   4.6000000e+002   4.6000000e+002   4.6000000e+002   6.8384333e+006   7.2296767e+002   2.4628553e+003   1.0307799e-002   2.1297458e+001   6.8693010e+004  -1.0353274e-002   0.0000000e+000   4.6393446e-005  -6.5300131e-005  -1.0288547e-002  -9.3251631e-006  -8.8733102e+002  -9.4061701e-007   1.7370339e-006   6.3531134e-004  -4.1541126e-006   4.3761458e+001
  2.2928587e+001   2.8504241e+000   1.2384086e-001   6.6914851e+001   0.0000000e+000   2.2419035e-005   7.8048291e+002   1.0990534e+003   7.1581676e+002   4.6000000e+002   4.6000000e+002   4.6000000e+002   6.8037660e+006   7.2158255e+002   2.4602421e+003   1.0337389e-002   2.1339126e+001   6.8540976e+004   5.2896903e-005   0.0000000e+000   4.5347691e-005  -6.8744747e-005  -1.0343059e-002  -9.3017735e-005  -8.8789460e+002   1.0465674e-008   1.7251487e-006   6.3869699e-004  -4.3795529e-006   4.3694201e+001
  2.3030343e+001   2.8809387e+000   1.2468423e-001   6.8413664e+001   0.0000000e+000   2.2406184e-005   7.7961174e+002   1.1015974e+003   7.1469906e+002   4.6000000e+002   4.6000000e+002   4.6000000e+002   6.7694053e+006   7.2077749e+002   2.4602444e+003   1.0367119e-002   2.1380779e+001   6.8390951e+004   4.7776038e-002   0.0000000e+000   4.4805830e-005  -7.2648423e-005  -1.0390431e-002   2.7245469e-004  -8.8852403e+002   3.7520275e-007   1.6997233e-006   6.4164240e-004  -4.6191038e-006   4.3539715e+001
  2.3121942e+001   2.8882863e+000   1.2545474e-001   6.9470320e+001   0.0000000e+000   2.2432760e-005   7.7881646e+002   1.1032179e+003   7.1371670e+002   4.6000000e+002   4.6000000e+002   4.6000000e+002   6.7386121e+006   7.1972245e+002   2.4585534e+003   1.0393981e-002   2.1418285e+001   6.8256254e+004   5.5069447e-003   0.0000000e+000   4.1960574e-005  -7.6199609e-005  -1.0432992e-002   1.8334662e-004  -8.8909568e+002  -1.1983102e-006   1.6748308e-006   6.4429316e-004  -4.8463704e-006   4.3461100e+001
  2.3213541e+001   2.8857969e+000   1.2623452e-001   7.0288829e+001   0.0000000e+000   2.2485401e-005   7.7802447e+002   1.1047842e+003   7.1277630e+002   4.6000000e+002   4.6000000e+002   4.6000000e+002   6.7079282e+006   7.1845082e+002   2.4560993e+003   1.0420938e-002   2.1455760e+001   6.8121676e+004  -5.1423354e-002   0.0000000e+000   3.9207347e-005  -7.9796421e-005  -1.0475821e-002  -3.9664559e-004  -8.8965196e+002  -1.2055175e-007   1.6478208e-006   6.4695493e-004  -5.0910624e-006   4.3429434e+001
  2.3315446e+001   2.8810702e+000   1.2711358e-001   7.1214794e+001   0.0000000e+000   2.2544723e-005   7.7714388e+002   1.1070237e+003   7.1172334e+002   4.6000000e+002   4.6000000e+002   4.6000000e+002   6.6736743e+006   7.1703107e+002   2.4533885e+003   1.0451047e-002   2.1497403e+001   6.7969616e+004   1.5176365e-002   0.0000000e+000   4.0682548e-005  -8.3604099e-005  -1.0519756e-002  -1.0730675e-004  -8.9023299e+002  -7.4226812e-007   1.5986538e-006   6.4966026e-004  -5.3308298e-006   4.3393652e+001
  2.3417380e+001   2.8857702e+000   1.2801458e-001   7.2222157e+001   0.0000000e+000   2.2595534e-005   7.7627300e+002   1.1086503e+003   7.1066907e+002   4.6000000e+002   4.6000000e+002   4.6000000e+002   6.6395975e+006   7.1574759e+002   2.4512917e+003   1.0481284e-002   2.1539017e+001   6.7818202e+004   2.3254741e-002   0.0000000e+000   4.0402005e-005  -8.8023873e-005  -1.0567770e-002   2.1678558e-004  -8.9080237e+002   1.5670321e-007   1.5684578e-006   6.5262267e-004  -5.6047481e-006   4.3340681e+001
  2.3519356e+001   2.9010849e+000   1.2893928e-001   7.3202363e+001   0.0000000e+000   2.2658308e-005   7.7541448e+002   1.1102040e+003   7.0962187e+002   4.6000000e+002   4.6000000e+002   4.6000000e+002   6.6057403e+006   7.1440904e+002   2.4491147e+003   1.0511653e-002   2.1580614e+001   6.7667876e+004   1.8019888e-002   0.0000000e+000   3.9986849e-005  -9.0893777e-005  -1.0618480e-002   1.8844420e-004  -8.9139174e+002   4.3824971e-009   1.5290580e-006   6.5576111e-004  -5.7844220e-006   4.3308664e+001
  2.3621379e+001   2.9174232e+000   1.2988366e-001   7.4406426e+001   0.0000000e+000   2.2697990e-005   7.7456327e+002   1.1121585e+003   7.0858769e+002   4.6000000e+002   4.6000000e+002   4.6000000e+002   6.5720414e+006   7.1332017e+002   2.4480886e+003   1.0542156e-002   2.1622204e+001   6.7518027e+004   2.5315625e-002   0.0000000e+000   3.9649289e-005  -9.2600602e-005  -1.0668106e-002   1.6669332e-004  -8.9200167e+002  -2.4491800e-008   1.4790590e-006   6.5882957e-004  -5.8861938e-006   4.3240273e+001
  2.3723444e+001   2.9306656e+000   1.3084783e-001   7.5512535e+001   0.0000000e+000   2.2751960e-005   7.7372112e+002   1.1135694e+003   7.0756324e+002   4.6000000e+002   4.6000000e+002   4.6000000e+002   6.5385983e+006   7.1214337e+002   2.4466438e+003   1.0572790e-002   2.1663787e+001   6.7369656e+004  -5.1488925e-003   0.0000000e+000   3.7839191e-005  -9.4594120e-005  -1.0721725e-002  -8.4600652e-005  -8.9263174e+002   9.9781335e-007   1.4352376e-006   6.6215445e-004  -6.0172716e-006   4.3191156e+001
  2.3825578e+001   2.9354830e+000   1.3182768e-001   7.6560316e+001   0.0000000e+000   2.2818243e-005   7.7287596e+002   1.1153064e+003   7.0654139e+002   4.6000000e+002   4.6000000e+002   4.6000000e+002   6.5051287e+006   7.1086558e+002   2.4448105e+003   1.0603565e-002   2.1705374e+001   6.7219893e+004   1.9440882e-002   0.0000000e+000   3.7948657e-005  -9.6165658e-005  -1.0773114e-002   4.9408228e-005  -8.9325328e+002   7.8780719e-007   1.3736073e-006   6.6533178e-004  -6.1135358e-006   4.3162990e+001
  2.3927763e+001   2.9376047e+000   1.3280497e-001   7.7623723e+001   0.0000000e+000   2.2883200e-005   7.7204095e+002   1.1166461e+003   7.0551783e+002   4.6000000e+002   4.6000000e+002   4.6000000e+002   6.4717593e+006   7.0952893e+002   2.4429649e+003   1.0634474e-002   2.1746952e+001   6.7070018e+004   6.3380283e-003   0.0000000e+000   3.6696735e-005  -9.8035254e-005  -1.0823403e-002   3.8323269e-005  -8.9386045e+002   9.4220200e-007   1.3175216e-006   6.6844495e-004  -6.2328587e-006   4.3128690e+001
  2.4030005e+001   2.9413506e+000   1.3378221e-001   7.8700816e+001   0.0000000e+000   2.2947729e-005   7.7120946e+002   1.1178343e+003   7.0406536e+002   4.6000000e+002   4.6000000e+002   4.6000000e+002   6.4384044e+006   7.0814867e+002   2.4410751e+003   1.0665520e-002   2.1788523e+001   6.6919137e+004   1.3019453e-002   0.0000000e+000   3.6512850e-005  -9.9087661e-005  -1.0871126e-002   7.7664415e-005  -8.9445064e+002   8.9353395e-007   1.2561515e-006   6.7139593e-004  -6.2962333e-006   4.3090135e+001
  2.4132289e+001   2.9499830e+000   1.3476684e-001   7.9860149e+001   0.0000000e+000   2.3000919e-005   7.7038779e+002   1.1192391e+003   7.0290464e+002   4.6000000e+002   4.6000000e+002   4.6000000e+002   6.4051991e+006   7.0685194e+002   2.4396042e+003   1.0696698e-002   2.1830084e+001   6.6768624e+004   1.1814654e-002   0.0000000e+000   3.5903546e-005  -1.0063709e-004  -1.0919960e-002   7.7749295e-005  -8.9503934e+002   8.4766298e-007   1.1927250e-006   6.7441768e-004  -6.3919865e-006   4.3030937e+001
  2.4234624e+001   2.9688004e+000   1.3580464e-001   8.1152860e+001   0.0000000e+000   2.3047454e-005   7.6956002e+002   1.1201700e+003   7.0174685e+002   4.6000000e+002   4.6000000e+002   4.6000000e+002   6.3719283e+006   7.0577757e+002   2.4388545e+003   1.0728012e-002   2.1871638e+001   6.6616242e+004   5.8204765e-003   0.0000000e+000   3.6307440e-005  -1.0071317e-004  -1.0998600e-002   2.4433478e-005  -8.9558634e+002   1.6799350e-006   1.1593669e-006   6.7929378e-004  -6.3971634e-006   4.2963461e+001
  2.4336999e+001   2.9975477e+000   1.3687417e-001   8.2385926e+001   0.0000000e+000   2.3115637e-005   7.6875350e+002   1.1216364e+003   7.0061310e+002   4.6000000e+002   4.6000000e+002   4.6000000e+002   6.3392099e+006   7.0459759e+002   2.4378921e+003   1.0759456e-002   2.1913198e+001   6.6468447e+004  -5.1082483e-003   0.0000000e+000   3.4610740e-005  -1.0207943e-004  -1.1057922e-002  -4.4965018e-005  -8.9621503e+002   1.9156813e-006   1.0970222e-006   6.8298479e-004  -6.4826689e-006   4.2934301e+001
  2.4439412e+001   3.0182564e+000   1.3797089e-001   8.3604216e+001   0.0000000e+000   2.3188287e-005   7.6795587e+002   1.1229740e+003   6.9951874e+002   4.6000000e+002   4.6000000e+002   4.6000000e+002   6.3067985e+006   7.0345652e+002   2.4370745e+003   1.0791031e-002   2.1954763e+001   6.6322665e+004   4.5546924e-004   0.0000000e+000   3.2745319e-005  -1.0205272e-004  -1.1116237e-002  -1.0017531e-004  -8.9689016e+002   1.7832674e-006   1.0301619e-006   6.8662020e-004  -6.4804630e-006   4.2911425e+001
  2.4541849e+001   3.0231948e+000   1.3908819e-001   8.4853011e+001   0.0000000e+000   2.3261910e-005   7.6716520e+002   1.1242186e+003   6.9848445e+002   4.6000000e+002   4.6000000e+002   4.6000000e+002   6.2744927e+006   7.0233769e+002   2.4364209e+003   1.0822733e-002   2.1996327e+001   6.6176778e+004   7.6015233e-003   0.0000000e+000   3.2115136e-005  -1.0240375e-004  -1.1175710e-002   7.1299596e-005  -8.9756406e+002   1.4761956e-006   9.5886461e-007   6.9031306e-004  -6.4961317e-006   4.2889570e+001
  2.4644328e+001   3.0217730e+000   1.4022372e-001   8.6129928e+001   0.0000000e+000   2.3336411e-005   7.6637638e+002   1.1254574e+003   6.9744593e+002   4.6000000e+002   4.6000000e+002   4.6000000e+002   6.2422465e+006   7.0122969e+002   2.4358543e+003   1.0854566e-002   2.2037897e+001   6.6030321e+004   2.1196421e-002   0.0000000e+000   3.1902086e-005  -9.9910218e-005  -1.1231715e-002   1.3304799e-004  -8.9822118e+002   1.3471610e-006   8.9710145e-007   6.9377868e-004  -6.3314523e-006   4.2868314e+001
  2.4746821e+001   3.0217362e+000   1.4137855e-001   8.7518429e+001   0.0000000e+000   2.3400791e-005   7.6559051e+002   1.1262555e+003   6.9640438e+002   4.6000000e+002   4.6000000e+002   4.6000000e+002   6.2100681e+006   7.0023327e+002   2.4357502e+003   1.0886523e-002   2.2079468e+001   6.5883337e+004   1.1865006e-002   0.0000000e+000   3.1320323e-005  -9.9687425e-005  -1.1286074e-002   6.8098466e-005  -8.9885628e+002   2.3160465e-006   8.5269568e-007   6.9714029e-004  -6.3159002e-006   4.2827935e+001
  2.4849356e+001   3.0265210e+000   1.4255426e-001   8.9185524e+001   0.0000000e+000   2.3441622e-005   7.6481014e+002   1.1272401e+003   6.9536418e+002   4.6000000e+002   4.6000000e+002   4.6000000e+002   6.1779748e+006   6.9945859e+002   2.4365193e+003   1.0918612e-002   2.2121063e+001   6.5736047e+004   1.1704908e-002   0.0000000e+000   3.1147393e-005  -1.0249183e-004  -1.1344298e-002   4.1955040e-005  -8.9948217e+002   4.1325944e-006   7.8970109e-007   7.0074925e-004  -6.4938153e-006   4.2744949e+001
  2.4900645e+001   3.0312125e+000   1.4315080e-001   8.9871162e+001   0.0000000e+000   2.3480502e-005   7.6442594e+002   1.1277313e+003   6.9484913e+002   4.6000000e+002   4.6000000e+002   4.6000000e+002   6.1620458e+006   6.9893388e+002   2.4364737e+003   1.0934693e-002   2.2141872e+001   6.5663130e+004  -9.9083861e-004   0.0000000e+000   3.0514329e-005  -1.0431170e-004  -1.1375346e-002  -2.1141596e-005  -8.9980144e+002   3.7633128e-006   7.6012572e-007   7.0267852e-004  -6.6114493e-006   4.2735309e+001
  2.5003281e+001   3.0458246e+000   1.4435876e-001   9.1266759e+001   0.0000000e+000   2.3559057e-005   7.6366302e+002   1.1285643e+003   6.9382191e+002   4.6000000e+002   4.6000000e+002   4.6000000e+002   6.1303117e+006   6.9789921e+002   2.4364839e+003   1.0966993e-002   2.2183514e+001   6.5517925e+004   2.2001626e-002   0.0000000e+000   3.0954114e-005  -1.0648155e-004  -1.1438395e-002   2.4120903e-005  -9.0045995e+002   3.4947031e-006   6.7209204e-007   7.0659466e-004  -6.7472496e-006   4.2716900e+001
  2.5105940e+001   3.0579502e+000   1.4558883e-001   9.2884402e+001   0.0000000e+000   2.3615624e-005   7.6290764e+002   1.1293839e+003   6.9280565e+002   4.6000000e+002   4.6000000e+002   4.6000000e+002   6.0987337e+006   6.9708586e+002   2.4374432e+003   1.0999418e-002   2.2225175e+001   6.5373153e+004   2.6381788e-002   0.0000000e+000   3.1030472e-005  -1.0980704e-004  -1.1502746e-002   2.4198733e-004  -9.0112850e+002   3.2420596e-006   5.9701762e-007   7.1058714e-004  -6.9477951e-006   4.2661225e+001
  2.5208659e+001   3.0675201e+000   1.4681860e-001   9.4408078e+001   0.0000000e+000   2.3683545e-005   7.6216006e+002   1.1297959e+003   6.9179488e+002   4.6000000e+002   4.6000000e+002   4.6000000e+002   6.0673110e+006   6.9611359e+002   2.4378896e+003   1.1031981e-002   2.2266871e+001   6.5228865e+004   4.5275975e-003   0.0000000e+000   3.0148298e-005  -1.1287238e-004  -1.1566989e-002   6.9543366e-005  -9.0180635e+002   2.7904144e-006   5.2550715e-007   7.1458122e-004  -7.1418051e-006   4.2619907e+001
  2.5311440e+001   3.0767799e+000   1.4805272e-001   9.6078522e+001   0.0000000e+000   2.3746813e-005   7.6141646e+002   1.1304211e+003   6.9041377e+002   4.6000000e+002   4.6000000e+002   4.6000000e+002   6.0361019e+006   6.9514048e+002   2.4384335e+003   1.1064683e-002   2.2308605e+001   6.5085702e+004  -2.3366019e-002   0.0000000e+000   2.8719164e-005  -1.1591192e-004  -1.1631011e-002  -2.2828353e-004  -9.0249242e+002   2.1101348e-006   4.5818948e-007   7.1856633e-004  -7.3428810e-006   4.2568223e+001
  2.5414279e+001   3.0852624e+000   1.4931519e-001   9.7877845e+001   0.0000000e+000   2.3800131e-005   7.6068198e+002   1.1309493e+003   6.8928473e+002   4.6000000e+002   4.6000000e+002   4.6000000e+002   6.0050251e+006   6.9430852e+002   2.4395784e+003   1.1097521e-002   2.2350369e+001   6.4942772e+004   1.6885348e-002   0.0000000e+000   2.9839518e-005  -1.1782287e-004  -1.1694043e-002  -3.6428885e-005  -9.0318670e+002   1.2774929e-006   3.6980364e-007   7.2247995e-004  -7.4576016e-006   4.2501737e+001
  2.5517169e+001   3.0936769e+000   1.5060889e-001   9.9450440e+001   0.0000000e+000   2.3881046e-005   7.5993818e+002   1.1313865e+003   6.8815330e+002   4.6000000e+002   4.6000000e+002   4.6000000e+002   5.9736291e+006   6.9328979e+002   2.4399569e+003   1.1130493e-002   2.2392173e+001   6.4795176e+004   4.3833393e-002   0.0000000e+000   3.2097316e-005  -1.1925175e-004  -1.1770124e-002   4.6179692e-004  -9.0380084e+002   8.3832893e-007   3.0384318e-007   7.2718739e-004  -7.5269519e-006   4.2481059e+001
  2.5620122e+001   3.1123077e+000   1.5193050e-001   1.0152452e+002   0.0000000e+000   2.3932021e-005   7.5921090e+002   1.1317587e+003   6.8703292e+002   4.6000000e+002   4.6000000e+002   4.6000000e+002   5.9426830e+006   6.9254542e+002   2.4414984e+003   1.1163605e-002   2.2434014e+001   6.4651277e+004  -8.6001147e-003   0.0000000e+000   2.9613350e-005  -1.2242710e-004  -1.1841209e-002   3.1358994e-005  -9.0447035e+002   2.0120507e-006   2.3483849e-007   7.3162043e-004  -7.7336668e-006   4.2408985e+001
  2.5723148e+001   3.1260826e+000   1.5327653e-001   1.0318964e+002   0.0000000e+000   2.4015938e-005   7.5848832e+002   1.1317854e+003   6.8594426e+002   4.6000000e+002   4.6000000e+002   4.6000000e+002   5.9118740e+006   6.9159525e+002   2.4423217e+003   1.1196858e-002   2.2475912e+001   6.4507681e+004  -1.4868157e-002   0.0000000e+000   2.7557307e-005  -1.2695187e-004  -1.1911165e-002  -2.7820500e-004  -9.0515882e+002   2.1272414e-006   1.6150646e-007   7.3599057e-004  -8.0293653e-006   4.2392233e+001
  2.5826231e+001   3.1328765e+000   1.5464618e-001   1.0504959e+002   0.0000000e+000   2.4087303e-005   7.5777417e+002   1.1317491e+003   6.8491327e+002   4.6000000e+002   4.6000000e+002   4.6000000e+002   5.8812290e+006   6.9077677e+002   2.4437369e+003   1.1230248e-002   2.2517854e+001   6.4364661e+004   5.7654106e-003   0.0000000e+000   2.6931825e-005  -1.2919236e-004  -1.1981500e-002  -9.4977930e-005  -9.0585293e+002   1.1819100e-006   7.2673419e-008   7.4036928e-004  -8.1664865e-006   4.2354134e+001
  2.5929385e+001   3.1376038e+000   1.5603418e-001   1.0716776e+002   0.0000000e+000   2.4154993e-005   7.5706510e+002   1.1318704e+003   6.8388305e+002   4.6000000e+002   4.6000000e+002   4.6000000e+002   5.8507375e+006   6.9000065e+002   2.4454202e+003   1.1263779e-002   2.2559851e+001   6.4222140e+004   1.5794653e-002   0.0000000e+000   2.6532021e-005  -1.3113996e-004  -1.2052712e-002   1.2423060e-004  -9.0654718e+002   7.3347462e-007  -1.7833818e-008   7.4479450e-004  -8.2821845e-006   4.2311446e+001
  2.6032631e+001   3.1450734e+000   1.5744688e-001   1.0893736e+002   0.0000000e+000   2.4243160e-005   7.5636694e+002   1.1316996e+003   6.8285682e+002   4.6000000e+002   4.6000000e+002   4.6000000e+002   5.8204354e+006   6.8913121e+002   2.4468035e+003   1.1297459e-002   2.2601915e+001   6.4080554e+004   2.7265598e-002   0.0000000e+000   2.6560377e-005  -1.3385839e-004  -1.2124234e-002   1.5646450e-004  -9.0725181e+002   7.0191620e-007  -1.2340648e-007   7.4923851e-004  -8.4488822e-006   4.2299165e+001
  2.6135949e+001   3.1524659e+000   1.5888091e-001   1.1090337e+002   0.0000000e+000   2.4310471e-005   7.5567037e+002   1.1316668e+003   6.8183653e+002   4.6000000e+002   4.6000000e+002   4.6000000e+002   5.7902465e+006   6.8845130e+002   2.4489247e+003   1.1331280e-002   2.2644034e+001   6.3939035e+004   1.3934454e-002   0.0000000e+000   2.5739940e-005  -1.3611425e-004  -1.2197798e-002   1.5520751e-004  -9.0795423e+002   5.5505593e-007  -2.0426530e-007   7.5381149e-004  -8.5830181e-006   4.2251258e+001
  2.6239345e+001   3.1633275e+000   1.6034039e-001   1.1280822e+002   0.0000000e+000   2.4391344e-005   7.5498272e+002   1.1313665e+003   6.8082284e+002   4.6000000e+002   4.6000000e+002   4.6000000e+002   5.7602871e+006   6.8769850e+002   2.4508619e+003   1.1365245e-002   2.2686222e+001   6.3798867e+004   1.2527158e-002   0.0000000e+000   2.4624157e-005  -1.3866451e-004  -1.2273055e-002  -3.5577479e-005  -9.0867797e+002   1.5584584e-006  -3.0040295e-007   7.5849530e-004  -8.7449103e-006   4.2224449e+001
  2.6342843e+001   3.1752219e+000   1.6182634e-001   1.1470858e+002   0.0000000e+000   2.4482916e-005   7.5430655e+002   1.1311118e+003   6.7981765e+002   4.6000000e+002   4.6000000e+002   4.6000000e+002   5.7305843e+006   6.8689329e+002   2.4527635e+003   1.1399362e-002   2.2728488e+001   6.3660418e+004   3.7078536e-003   0.0000000e+000   2.3125795e-005  -1.4106385e-004  -1.2350623e-002  -8.9726743e-005  -9.0942381e+002   1.7174680e-006  -3.8746519e-007   7.6332356e-004  -8.8955282e-006   4.2214844e+001
  2.6446579e+001   3.1812656e+000   1.6330426e-001   1.1671483e+002   0.0000000e+000   2.4553600e-005   7.5362930e+002   1.1307508e+003   6.7881650e+002   4.6000000e+002   4.6000000e+002   4.6000000e+002   5.7007996e+006   6.8617933e+002   2.4551993e+003   1.1433676e-002   2.2770890e+001   6.3520170e+004   5.2273285e-002   0.0000000e+000   2.4502937e-005  -1.4341988e-004  -1.2424211e-002   3.5407781e-004  -9.1016616e+002   1.1362060e-006  -5.2874098e-007   7.6788762e-004  -9.0222313e-006   4.2169829e+001
  2.6550368e+001   3.1869809e+000   1.6478477e-001   1.1865314e+002   0.0000000e+000   2.4643182e-005   7.5296147e+002   1.1303693e+003   6.7748855e+002   4.6000000e+002   4.6000000e+002   4.6000000e+002   5.6712289e+006   6.8525635e+002   2.4569202e+003   1.1468126e-002   2.2813351e+001   6.3381086e+004   2.0474708e-004   0.0000000e+000   2.1792750e-005  -1.4604428e-004  -1.2500204e-002   6.5849108e-005  -9.1090741e+002   1.8015943e-006  -6.3188057e-007   7.7261774e-004  -9.1898654e-006   4.2149537e+001
  2.6602290e+001   3.1880091e+000   1.6553576e-001   1.1963496e+002   0.0000000e+000   2.4688539e-005   7.5262812e+002   1.1300882e+003   6.7693836e+002   4.6000000e+002   4.6000000e+002   4.6000000e+002   5.6564545e+006   6.8480912e+002   2.4578137e+003   1.1485392e-002   2.2834603e+001   6.3311144e+004   1.2147456e-003   0.0000000e+000   2.1665082e-005  -1.4728291e-004  -1.2537012e-002  -1.7476339e-005  -9.1127474e+002   1.8580467e-006  -7.0661298e-007   7.7490509e-004  -9.2659844e-006   4.2140760e+001
  2.6706190e+001   3.1948683e+000   1.6705988e-001   1.2177877e+002   0.0000000e+000   2.4758699e-005   7.5195798e+002   1.1296108e+003   6.7581415e+002   4.6000000e+002   4.6000000e+002   4.6000000e+002   5.6267382e+006   6.8410224e+002   2.4603070e+003   1.1520059e-002   2.2877159e+001   6.3168630e+004   9.6847885e-003   0.0000000e+000   2.0678317e-005  -1.4988765e-004  -1.2617246e-002  -4.4987708e-006  -9.1195197e+002   1.2336411e-006  -8.2587085e-007   7.7989941e-004  -9.4224804e-006   4.2091148e+001
  2.6810199e+001   3.2118424e+000   1.6861162e-001   1.2380849e+002   0.0000000e+000   2.4851900e-005   7.5130195e+002   1.1291013e+003   6.7470518e+002   4.6000000e+002   4.6000000e+002   4.6000000e+002   5.5973334e+006   6.8325833e+002   2.4623966e+003   1.1554881e-002   2.2919801e+001   6.3028462e+004   1.0868839e-002   0.0000000e+000   1.9534177e-005  -1.5265999e-004  -1.2696436e-002   6.0477336e-005  -9.1267086e+002   1.0753064e-006  -9.4808356e-007   7.8482563e-004  -9.5894228e-006   4.2076970e+001
  2.6914394e+001   3.2282679e+000   1.7019572e-001   1.2577629e+002   0.0000000e+000   2.4950813e-005   7.5065279e+002   1.1285553e+003   6.7362561e+002   4.6000000e+002   4.6000000e+002   4.6000000e+002   5.5681047e+006   6.8243098e+002   2.4644892e+003   1.1589884e-002   2.2962556e+001   6.2889268e+004   5.5072529e-003   0.0000000e+000   1.8110493e-005  -1.5559996e-004  -1.2776411e-002   4.3520485e-005  -9.1341764e+002   1.7034429e-006  -1.0741386e-006   7.8980263e-004  -9.7699698e-006   4.2066738e+001
  2.7018685e+001   3.2388888e+000   1.7180550e-001   1.2788978e+002   0.0000000e+000   2.5047315e-005   7.5001039e+002   1.1278951e+003   6.7260195e+002   4.6000000e+002   4.6000000e+002   4.6000000e+002   5.5390565e+006   6.8165334e+002   2.4669438e+003   1.1625038e-002   2.3005391e+001   6.2750940e+004   5.3546196e-003   0.0000000e+000   1.6672675e-005  -1.5881871e-004  -1.2856427e-002   7.3884957e-006  -9.1418128e+002   1.6269384e-006  -1.2097789e-006   7.9478030e-004  -9.9700629e-006   4.2056773e+001
  2.7122960e+001   3.2448146e+000   1.7343394e-001   1.3015200e+002   0.0000000e+000   2.5132395e-005   7.4937405e+002   1.1272238e+003   6.7158406e+002   4.6000000e+002   4.6000000e+002   4.6000000e+002   5.5101795e+006   6.8098536e+002   2.4698498e+003   1.1660306e-002   2.3048263e+001   6.2613174e+004   9.2588299e-003   0.0000000e+000   1.5335904e-005  -1.6260776e-004  -1.2936756e-002   3.7939894e-005  -9.1494805e+002   1.5111106e-006  -1.3230683e-006   7.9977154e-004  -1.0202935e-005   4.2028782e+001
  2.7227220e+001   3.2488166e+000   1.7508772e-001   1.3259891e+002   0.0000000e+000   2.5206503e-005   7.4873999e+002   1.1264678e+003   6.7056967e+002   4.6000000e+002   4.6000000e+002   4.6000000e+002   5.4814422e+006   6.8043627e+002   2.4731835e+003   1.1695687e-002   2.3091187e+001   6.2475624e+004   9.1376666e-003   0.0000000e+000   1.3955730e-005  -1.6636929e-004  -1.3016424e-002   6.0048605e-005  -9.1570988e+002   2.2690472e-006  -1.4447596e-006   8.0472259e-004  -1.0433661e-005   4.1981070e+001
  2.7331468e+001   3.2516434e+000   1.7675950e-001   1.3521063e+002   0.0000000e+000   2.5276871e-005   7.4811011e+002   1.1257100e+003   6.6955698e+002   4.6000000e+002   4.6000000e+002   4.6000000e+002   5.4527518e+006   6.7989953e+002   2.4766415e+003   1.1731181e-002   2.3134165e+001   6.2337232e+004   3.2859942e-002   0.0000000e+000   1.3371253e-005  -1.7105410e-004  -1.3092491e-002   2.2028006e-004  -9.1645838e+002   2.7723344e-006  -1.5816042e-006   8.0944278e-004  -1.0715903e-005   4.1926318e+001
  2.7435695e+001   3.2559214e+000   1.7844502e-001   1.3755964e+002   0.0000000e+000   2.5365911e-005   7.4747565e+002   1.1248648e+003   6.6854477e+002   4.6000000e+002   4.6000000e+002   4.6000000e+002   5.4241863e+006   6.7923906e+002   2.4795847e+003   1.1766788e-002   2.3177187e+001   6.2198881e+004  -6.6226009e-003   0.0000000e+000   9.8877925e-006  -1.7610487e-004  -1.3170004e-002   4.5179940e-006  -9.1719370e+002   3.5057032e-006  -1.6965145e-006   8.1426260e-004  -1.1036362e-005   4.1901429e+001
  2.7539912e+001   3.2650528e+000   1.8014831e-001   1.3986560e+002   0.0000000e+000   2.5466322e-005   7.4684782e+002   1.1239474e+003   6.6753711e+002   4.6000000e+002   4.6000000e+002   4.6000000e+002   5.3958283e+006   6.7850826e+002   2.4823291e+003   1.1802508e-002   2.3220258e+001   6.2061526e+004   3.3802922e-003   0.0000000e+000   8.0527448e-006  -1.7785976e-004  -1.3242728e-002  -1.7058765e-004  -9.1794253e+002   3.5302390e-006  -1.8376174e-006   8.1878175e-004  -1.1154189e-005   4.1893913e+001
  2.7644120e+001   3.2762167e+000   1.8183313e-001   1.4250344e+002   0.0000000e+000   2.5547456e-005   7.4622943e+002   1.1230058e+003   6.6633486e+002   4.6000000e+002   4.6000000e+002   4.6000000e+002   5.3676829e+006   6.7781284e+002   2.4855385e+003   1.1838342e-002   2.3263379e+001   6.1925251e+004   3.2806320e-002   0.0000000e+000   6.7837300e-006  -1.7697738e-004  -1.3311711e-002   1.3068202e-004  -9.1870573e+002   2.3374680e-006  -1.9641442e-006   8.2306471e-004  -1.1086079e-005   4.1857301e+001
  2.7748326e+001   3.2878527e+000   1.8351319e-001   1.4484665e+002   0.0000000e+000   2.5644512e-005   7.4562128e+002   1.1220563e+003   6.6521120e+002   4.6000000e+002   4.6000000e+002   4.6000000e+002   5.3397462e+006   6.7696791e+002   2.4881929e+003   1.1874294e-002   2.3306552e+001   6.1790036e+004   3.2951845e-002   0.0000000e+000   4.7511974e-006  -1.7366794e-004  -1.3380857e-002   2.8122926e-004  -9.1948454e+002   2.3697468e-006  -2.0956669e-006   8.2736096e-004  -1.0865425e-005   4.1837975e+001
  2.7800428e+001   3.2937768e+000   1.8436074e-001   1.4603073e+002   0.0000000e+000   2.5693081e-005   7.4532506e+002   1.1215647e+003   6.6466546e+002   4.6000000e+002   4.6000000e+002   4.6000000e+002   5.3259334e+006   6.7656083e+002   2.4896207e+003   1.1892300e-002   2.3328156e+001   6.1723657e+004  -2.9785447e-003   0.0000000e+000   2.5595967e-006  -1.7115892e-004  -1.3416792e-002   7.9376138e-005  -9.1988522e+002   2.6276941e-006  -2.1554516e-006   8.2960132e-004  -1.0708050e-005   4.1829027e+001
  2.7904633e+001   3.3075920e+000   1.8610054e-001   1.4895150e+002   0.0000000e+000   2.5764533e-005   7.4472166e+002   1.1205298e+003   6.6357662e+002   4.6000000e+002   4.6000000e+002   4.6000000e+002   5.2980207e+006   6.7600610e+002   2.4933580e+003   1.1928429e-002   2.3371398e+001   6.1586703e+004  -2.2175986e-002   0.0000000e+000   4.8355990e-007  -1.6477537e-004  -1.3493533e-002  -9.2190432e-005  -9.2061699e+002   2.8771653e-006  -2.2987282e-006   8.3436963e-004  -1.0296859e-005   4.1774547e+001
  2.8008846e+001   3.3260059e+000   1.8786021e-001   1.5157619e+002   0.0000000e+000   2.5852543e-005   7.4413312e+002   1.1221210e+003   6.6250437e+002   4.6000000e+002   4.6000000e+002   4.6000000e+002   5.2704676e+006   6.7538173e+002   2.4968743e+003   1.1964678e-002   2.3414713e+001   6.1452594e+004   4.0672637e-003   0.0000000e+000  -4.3129978e-007  -1.5874508e-004  -1.3567599e-002  -6.6854676e-005  -9.2140980e+002   1.8846770e-006  -2.4578292e-006   8.3898143e-004  -9.9036504e-006   4.1743233e+001
  2.8113062e+001   3.3389752e+000   1.8964406e-001   1.5405251e+002   0.0000000e+000   2.5955946e-005   7.4355137e+002   1.1236608e+003   6.6148182e+002   4.6000000e+002   4.6000000e+002   4.6000000e+002   5.2431454e+006   6.7468828e+002   2.5001816e+003   1.2001044e-002   2.3458092e+001   6.1319841e+004   3.2549957e-003   0.0000000e+000  -3.3161804e-006  -1.5223280e-004  -1.3642814e-002  -3.2968177e-005  -9.2222470e+002   1.9666419e-006  -2.5504654e-006   8.4367217e-004  -9.4798536e-006   4.1735733e+001
  2.8217295e+001   3.3440380e+000   1.9144047e-001   1.5655383e+002   0.0000000e+000   2.6059884e-005   7.4297121e+002   1.1250477e+003   6.6048759e+002   4.6000000e+002   4.6000000e+002   4.6000000e+002   5.2159722e+006   6.7400426e+002   2.5034964e+003   1.2037533e-002   2.3501536e+001   6.1187516e+004   6.4675410e-003   0.0000000e+000  -5.7545543e-006  -1.4615311e-004  -1.3715932e-002   2.2551709e-005  -9.2304266e+002   2.0167120e-006  -2.5978090e-006   8.4821113e-004  -9.0820384e-006   4.1729344e+001
  2.8321554e+001   3.3458716e+000   1.9325135e-001   1.5944902e+002   0.0000000e+000   2.6139590e-005   7.4238805e+002   1.1262974e+003   6.5949181e+002   4.6000000e+002   4.6000000e+002   4.6000000e+002   5.1889150e+006   6.7351115e+002   2.5074607e+003   1.2074148e-002   2.3545047e+001   6.1055260e+004   9.1261182e-003   0.0000000e+000  -7.5562769e-006  -1.4280046e-004  -1.3782735e-002   5.5563842e-005  -9.2385242e+002   2.0328485e-006  -2.7008729e-006   8.5235500e-004  -8.8556093e-006   4.1686338e+001
  2.8425831e+001   3.3486952e+000   1.9507157e-001   1.6199053e+002   0.0000000e+000   2.6245239e-005   7.4180482e+002   1.1274067e+003   6.5849603e+002   4.6000000e+002   4.6000000e+002   4.6000000e+002   5.1619700e+006   6.7283878e+002   2.5107136e+003   1.2110884e-002   2.3588635e+001   6.0923014e+004   7.3727928e-003   0.0000000e+000  -9.4007186e-006  -1.4423542e-004  -1.3849123e-002   3.9985617e-005  -9.2465317e+002   2.2137867e-006  -2.7628145e-006   8.5646231e-004  -8.9339674e-006   4.1682030e+001
  2.8530140e+001   3.3543657e+000   1.9689758e-001   1.6478516e+002   0.0000000e+000   2.6328483e-005   7.4122447e+002   1.1282201e+003   6.5750372e+002   4.6000000e+002   4.6000000e+002   4.6000000e+002   5.1351509e+006   6.7232652e+002   2.5146900e+003   1.2147749e-002   2.3632293e+001   6.0790969e+004   7.1069357e-003   0.0000000e+000  -1.1148606e-005  -1.5140912e-004  -1.3915525e-002   1.9235876e-005  -9.2545237e+002   2.6689330e-006  -2.8557860e-006   8.6057507e-004  -9.3774415e-006   4.1645998e+001
  2.8634492e+001   3.3624816e+000   1.9873801e-001   1.6755343e+002   0.0000000e+000   2.6421097e-005   7.4064901e+002   1.1290008e+003   6.5651751e+002   4.6000000e+002   4.6000000e+002   4.6000000e+002   5.1084858e+006   6.7174106e+002   2.5183709e+003   1.2184745e-002   2.3676041e+001   6.0659478e+004   7.1357945e-003   0.0000000e+000  -1.3160970e-005  -1.6084289e-004  -1.3981289e-002   1.9137180e-005  -9.2625882e+002   2.2723815e-006  -2.9521692e-006   8.6465129e-004  -9.9640223e-006   4.1621019e+001
  2.8738894e+001   3.3722053e+000   2.0059638e-001   1.7018709e+002   0.0000000e+000   2.6528077e-005   7.4008182e+002   1.1295271e+003   6.5553896e+002   4.6000000e+002   4.6000000e+002   4.6000000e+002   5.0819857e+006   6.7107199e+002   2.5218204e+003   1.2221874e-002   2.3719874e+001   6.0528690e+004   5.8834851e-003   0.0000000e+000  -1.5499192e-005  -1.6815705e-004  -1.4046306e-002   1.9689622e-005  -9.2707691e+002   2.1876267e-006  -3.0328626e-006   8.6868186e-004  -1.0417034e-005   4.1616349e+001
  2.8843359e+001   3.3817394e+000   2.0241152e-001   1.7320601e+002   0.0000000e+000   2.6595074e-005   7.3952200e+002   1.1300793e+003   6.5430645e+002   4.6000000e+002   4.6000000e+002   4.6000000e+002   5.0556419e+006   6.7052661e+002   2.5261093e+003   1.2259141e-002   2.3763792e+001   6.0398534e+004   5.8300374e-003   0.0000000e+000  -1.7770608e-005  -1.7148599e-004  -1.4105819e-002   1.1367994e-005  -9.2790599e+002   1.0700270e-006  -3.1514749e-006   8.7238487e-004  -1.0616166e-005   4.1548707e+001
  2.8947905e+001   3.3901096e+000   2.0422862e-001   1.7586057e+002   0.0000000e+000   2.6696599e-005   7.3897260e+002   1.1303176e+003   6.5324254e+002   4.6000000e+002   4.6000000e+002   4.6000000e+002   5.0294394e+006   6.6970064e+002   2.5293354e+003   1.2296553e-002   2.3807819e+001   6.0268866e+004   6.1009934e-003   0.0000000e+000  -2.0212278e-005  -1.6948244e-004  -1.4170244e-002   7.2067929e-006  -9.2874212e+002   8.0069013e-007  -3.2000857e-006   8.7638554e-004  -1.0476783e-005   4.1528493e+001
  2.9000206e+001   3.3952120e+000   2.0516756e-001   1.7721294e+002   0.0000000e+000   2.6750030e-005   7.3869582e+002   1.1304481e+003   6.5271352e+002   4.6000000e+002   4.6000000e+002   4.6000000e+002   5.0162342e+006   6.6933673e+002   2.5310744e+003   1.2315299e-002   2.3829866e+001   6.0202257e+004   6.1198819e-003   0.0000000e+000  -2.1279276e-005  -1.6720669e-004  -1.4207622e-002   2.6476042e-005  -9.2912156e+002   8.3380282e-007  -3.2161982e-006   8.7870600e-004  -1.0326794e-005   4.1523257e+001
  2.9104890e+001   3.4110655e+000   2.0706569e-001   1.8057192e+002   0.0000000e+000   2.6797027e-005   7.3815688e+002   1.1306266e+003   6.5165295e+002   4.6000000e+002   4.6000000e+002   4.6000000e+002   4.9901919e+006   6.6907124e+002   2.5366147e+003   1.2352937e-002   2.3874050e+001   6.0072752e+004   6.8123819e-003   0.0000000e+000  -2.3717467e-005  -1.6296676e-004  -1.4287260e-002   4.1848906e-005  -9.2994668e+002   6.8943014e-007  -3.2316313e-006   8.8366239e-004  -1.0045822e-005   4.1429616e+001
  2.9209690e+001   3.4279911e+000   2.0898938e-001   1.8342270e+002   0.0000000e+000   2.6896550e-005   7.3762806e+002   1.1306864e+003   6.5061932e+002   4.6000000e+002   4.6000000e+002   4.6000000e+002   4.9643473e+006   6.6846652e+002   2.5407852e+003   1.2390732e-002   2.3918376e+001   5.9944483e+004   8.3732023e-003   0.0000000e+000  -2.6237749e-005  -1.5632005e-004  -1.4366543e-002   3.8030834e-005  -9.3080578e+002   1.6356484e-006  -3.3367566e-006   8.8862413e-004  -9.6058914e-006   4.1407544e+001
  2.9314629e+001   3.4378834e+000   2.1093404e-001   1.8637751e+002   0.0000000e+000   2.6994453e-005   7.3710803e+002   1.1304304e+003   6.4963972e+002   4.6000000e+002   4.6000000e+002   4.6000000e+002   4.9386487e+006   6.6789143e+002   2.5451771e+003   1.2428693e-002   2.3962838e+001   5.9816869e+004   6.6360875e-003   0.0000000e+000  -2.9606538e-005  -1.5059852e-004  -1.4450639e-002   1.2662183e-005  -9.3168081e+002   2.7025469e-006  -3.3762900e-006   8.9388201e-004  -9.2298515e-006   4.1383275e+001
  2.9419708e+001   3.4419679e+000   2.1288401e-001   1.8960804e+002   0.0000000e+000   2.7086915e-005   7.3658614e+002   1.1302049e+003   6.4866141e+002   4.6000000e+002   4.6000000e+002   4.6000000e+002   4.9130695e+006   6.6734032e+002   2.5496073e+003   1.2466821e-002   2.4007436e+001   5.9689604e+004   3.9129657e-003   0.0000000e+000  -3.2879952e-005  -1.4429057e-004  -1.4535331e-002  -1.3093551e-005  -9.3255866e+002   3.1887564e-006  -3.3969830e-006   8.9916915e-004  -8.8172372e-006   4.1352831e+001
  2.9524940e+001   3.4440390e+000   2.1485467e-001   1.9404624e+002   0.0000000e+000   2.7170749e-005   7.3607183e+002   1.1297608e+003   6.4768211e+002   4.6000000e+002   4.6000000e+002   4.6000000e+002   4.8875595e+006   6.6683914e+002   2.5546267e+003   1.2505121e-002   2.4052175e+001   5.9562099e+004   6.5902212e-003   0.0000000e+000  -3.5935226e-005  -1.3877069e-004  -1.4622336e-002   1.5895877e-005  -9.3342760e+002   3.5484387e-006  -3.4238352e-006   9.0459818e-004  -8.4537411e-006   4.1319669e+001
  2.9630336e+001   3.4468673e+000   2.1681008e-001   1.9804626e+002   0.0000000e+000   2.7256935e-005   7.3554775e+002   1.1293681e+003   6.4670249e+002   4.6000000e+002   4.6000000e+002   4.6000000e+002   4.8621152e+006   6.6629832e+002   2.5593050e+003   1.2543596e-002   2.4097076e+001   5.9434328e+004   7.8241999e-003   0.0000000e+000  -3.9095814e-005  -1.3337576e-004  -1.4707553e-002   3.5055672e-005  -9.3428786e+002   3.3782342e-006  -3.4531477e-006   9.0991714e-004  -8.0967734e-006   4.1287316e+001
  2.9735905e+001   3.4527757e+000   2.1875878e-001   2.0098154e+002   0.0000000e+000   2.7367008e-005   7.3502518e+002   1.1287911e+003   6.4572503e+002   4.6000000e+002   4.6000000e+002   4.6000000e+002   4.8367685e+006   6.6560778e+002   2.5631683e+003   1.2582251e-002   2.4142125e+001   5.9306693e+004   5.8119622e-003   0.0000000e+000  -4.2491867e-005  -1.2668571e-004  -1.4790247e-002   8.3229715e-006  -9.3514902e+002   3.2123156e-006  -3.4832503e-006   9.1507969e-004  -7.6585112e-006   4.1280669e+001
  2.9841650e+001   3.4615928e+000   2.2070915e-001   2.0396013e+002   0.0000000e+000   2.7470094e-005   7.3450251e+002   1.1280575e+003   6.4475298e+002   4.6000000e+002   4.6000000e+002   4.6000000e+002   4.8115344e+006   6.6497150e+002   2.5671445e+003   1.2621087e-002   2.4187318e+001   5.9179381e+004   7.0761109e-003   0.0000000e+000  -4.6307165e-005  -1.1739653e-004  -1.4869609e-002   2.3952347e-005  -9.3601818e+002   2.4516846e-006  -3.5287523e-006   9.2004070e-004  -7.0546397e-006   4.1262130e+001
  2.9947576e+001   3.4741814e+000   2.2258657e-001   2.0687025e+002   0.0000000e+000   2.7574575e-005   7.3399151e+002   1.1271847e+003   6.4356144e+002   4.6000000e+002   4.6000000e+002   4.6000000e+002   4.7865253e+006   6.6409726e+002   2.5706243e+003   1.2660106e-002   2.4232656e+001   5.9053790e+004  -2.2321091e-002   0.0000000e+000  -5.1375129e-005  -1.0535134e-004  -1.4943269e-002  -2.0772203e-004  -9.3691103e+002   3.1202470e-006  -3.4812432e-006   9.2464640e-004  -6.2863985e-006   4.1238123e+001
  3.0000615e+001   3.4783036e+000   2.2348548e-001   2.0771633e+002   0.0000000e+000   2.7644948e-005   7.3370485e+002   1.1267557e+003   6.4304272e+002   4.6000000e+002   4.6000000e+002   4.6000000e+002   4.7739955e+006   6.6355440e+002   2.5708771e+003   1.2679675e-002   2.4255380e+001   5.8990238e+004   2.7758806e-002   0.0000000e+000  -5.1389531e-005  -9.7989015e-005  -1.4971296e-002   7.8308068e-005  -9.3735964e+002   3.3931225e-006  -3.4864363e-006   9.2638295e-004  -5.8004682e-006   4.1248560e+001
  3.0101566e+001   3.4881653e+000   2.2534097e-001   2.1093269e+002   0.0000000e+000   2.7728493e-005   7.3322081e+002   1.1258732e+003   6.4204544e+002   4.6000000e+002   4.6000000e+002   4.6000000e+002   4.7501998e+006   6.6295153e+002   2.5749284e+003   1.2717026e-002   2.4298653e+001   5.8869102e+004   4.1971617e-002   0.0000000e+000  -5.4151000e-005  -9.1411804e-005  -1.5025991e-002   2.8072564e-004  -9.3818646e+002   3.1208098e-006  -3.5332932e-006   9.2977579e-004  -5.3601720e-006   4.1215921e+001
  3.0207970e+001   3.5026405e+000   2.2729467e-001   2.1384255e+002   0.0000000e+000   2.7843308e-005   7.3271843e+002   1.1249983e+003   6.4100016e+002   4.6000000e+002   4.6000000e+002   4.6000000e+002   4.7253811e+006   6.6220648e+002   2.5787614e+003   1.2756512e-002   2.4344337e+001   5.8743365e+004   2.8106415e-002   0.0000000e+000  -5.8227828e-005  -9.6444830e-005  -1.5088168e-002   2.3404222e-004  -9.3908221e+002   3.2242769e-006  -3.6023622e-006   9.3364318e-004  -5.6631799e-006   4.1204580e+001
  3.0314502e+001   3.5173049e+000   2.2926614e-001   2.1722742e+002   0.0000000e+000   2.7926793e-005   7.3222300e+002   1.1241040e+003   6.3997839e+002   4.6000000e+002   4.6000000e+002   4.6000000e+002   4.7007218e+006   6.6165472e+002   2.5833550e+003   1.2796162e-002   2.4390151e+001   5.8618454e+004   1.6233481e-002   0.0000000e+000  -6.2892657e-005  -1.0236800e-004  -1.5163464e-002   4.7177458e-005  -9.4000432e+002   3.8592390e-006  -3.6699632e-006   9.3835549e-004  -6.0298002e-006   4.1153944e+001
  3.0420802e+001   3.5250787e+000   2.3124067e-001   2.2116198e+002   0.0000000e+000   2.8006522e-005   7.3173533e+002   1.1232854e+003   6.3900703e+002   4.6000000e+002   4.6000000e+002   4.6000000e+002   4.6762657e+006   6.6112552e+002   2.5883322e+003   1.2835843e-002   2.4435950e+001   5.8494311e+004   1.9731352e-002   0.0000000e+000  -6.7644493e-005  -1.0249581e-004  -1.5240599e-002   2.1378061e-005  -9.4093287e+002   5.1183873e-006  -3.6847761e-006   9.4318086e-004  -6.0241701e-006   4.1108113e+001
  3.0526805e+001   3.5301827e+000   2.3321524e-001   2.2450944e+002   0.0000000e+000   2.8101851e-005   7.3125584e+002   1.1223402e+003   6.3804187e+002   4.6000000e+002   4.6000000e+002   4.6000000e+002   4.6520990e+006   6.6052681e+002   2.5928033e+003   1.2875529e-002   2.4481701e+001   5.8371934e+004  -2.3450645e-003   0.0000000e+000  -7.3244035e-005  -1.0144772e-004  -1.5321101e-002  -8.1861984e-005  -9.4186663e+002   4.8847837e-006  -3.7002875e-006   9.4821987e-004  -5.9523003e-006   4.1077377e+001
  3.0632468e+001   3.5298521e+000   2.3516987e-001   2.2743167e+002   0.0000000e+000   2.8213436e-005   7.3077312e+002   1.1214326e+003   6.3708060e+002   4.6000000e+002   4.6000000e+002   4.6000000e+002   4.6279450e+006   6.5979840e+002   2.5966187e+003   1.2915202e-002   2.4527380e+001   5.8247786e+004   2.4280503e-002   0.0000000e+000  -7.6081162e-005  -1.0491040e-004  -1.5383670e-002   2.5629943e-004  -9.4276828e+002   4.5114612e-006  -3.8120628e-006   9.5212384e-004  -6.1400638e-006   4.1068173e+001
[truncated: 201,451 more chars]
