# Supplementary material for: Research on combustion and emissions of heavy duty diesel engines under low-speed and low-load conditions in low temperature environments
Source: PLoS One. 2025 Feb 21;20(2):e0318933. doi: 10.1371/journal.pone.0318933 (PMC11844864; doi:10.1371/journal.pone.0318933)
Supplement: S1 File — (ZIP) [file pone.0318933.s001.zip › 1000rpm_30%/4-gaibianpenyoudingshi/-1/bound3-wall.out]

# CONVERGE Release Build 2.3.20/  Jan 30, 2017        Run Date:Mon Mar 18 20:02:15 2024
# column       1                2                3                4                5                6                7                8                9               10               11               12               13               14               15               16               17               18               19               20               21               22               23               24               25               26               27               28               29               30 
#          Crank      Avg_Vel_Mag              TKE              EPS            OMEGA        Turb_Visc  Near_Wall_Avg_T  Near_Wall_Max_T  Near_Wall_Min_T       Wall_Avg_T       Wall_Max_T       Wall_Min_T         Avg_Pres          Avg_HTC     HT_xfer_Rate        Wall_Area      Tot_HT_xfer     Pres_Force_X     Pres_Force_Y     Pres_Force_Z     Visc_Force_X     Visc_Force_Y     Visc_Force_Z    Pres_Torque_X    Pres_Torque_Y    Pres_Torque_Z    Visc_Torque_X    Visc_Torque_Y    Visc_Torque_Z            Yplus 
#          (DEG)            (m/s)        (m^2/s^2)        (m^2/s^3)              1/s          (m^2/s)              (K)              (K)              (K)              (K)              (K)              (K)          (N/m^2)        (W/m^2-K)            (J/s)            (m^2)              (J)              (N)              (N)              (N)              (N)              (N)              (N)            (N m)            (N m)            (N m)            (N m)            (N m)            (N m)           (none) 
#
 -1.4600000e+002   2.5092163e-002   1.0800000e+001   1.1036913e+004   0.0000000e+000   8.9301055e-004   3.2200000e+002   3.2200000e+002   3.2200000e+002   4.9000000e+002   4.9000000e+002   4.9000000e+002   1.6847000e+005   1.9252798e+002  -4.0969385e+002   1.2666491e-002   0.0000000e+000  -3.5633267e-014   1.5898609e-013   2.1339237e+003   3.0252057e-010  -1.3497656e-009   0.0000000e+000   1.8001064e-007  -8.8027958e+001   6.2820040e-015   6.2668317e-026   1.4484114e-026  -5.3333173e-011   1.9807022e+002
 -1.4587230e+002   2.8524616e-002   1.0576320e+001   1.0713991e+004   0.0000000e+000   8.8221626e-004   3.2226692e+002   3.2242308e+002   3.2225290e+002   4.9000000e+002   4.9000000e+002   4.9000000e+002   1.6863556e+005   1.9096462e+002  -4.0572145e+002   1.2666491e-002  -8.6721337e-003  -3.5668294e-014   1.5914229e-013   2.1360208e+003  -4.7505532e-002   2.0663974e-006  -3.6312104e-019   1.7610078e-007  -8.8115980e+001   6.2882838e-015  -1.5594293e-020  -2.1863581e-018  -9.7208024e-007   1.9592063e+002
 -1.4579372e+002   3.6865659e-002   1.0439545e+001   1.0516600e+004   0.0000000e+000   8.7568040e-004   3.2240977e+002   3.2264624e+002   3.2238699e+002   4.9000000e+002   4.9000000e+002   4.9000000e+002   1.6870077e+005   1.8996495e+002  -4.0325381e+002   1.2666491e-002  -1.3961382e-002  -3.5682088e-014   1.5920378e-013   2.1368467e+003  -5.4387292e-002  -1.9428672e-004  -5.9698119e-019   2.4531746e-007  -8.8150630e+001   6.2907542e-015  -1.1752614e-021  -2.4902963e-018  -3.3270756e-006   1.9457592e+002
 -1.4567094e+002   3.7771919e-002   1.0231924e+001   1.0219069e+004   0.0000000e+000   8.6569049e-004   3.2263762e+002   3.2300068e+002   3.2260115e+002   4.9000000e+002   4.9000000e+002   4.9000000e+002   1.6881502e+005   1.8844492e+002  -3.9948329e+002   1.2666491e-002  -2.2155233e-002  -3.5706241e-014   1.5931168e-013   2.1382939e+003  -6.3870029e-002   9.6852049e-005  -9.3117563e-019   2.2106307e-007  -8.8210734e+001   6.2950481e-015  -5.8888696e-021  -2.9077664e-018   1.2037631e-006   1.9252665e+002
 -1.4558567e+002   3.9543549e-002   1.0091854e+001   1.0019587e+004   0.0000000e+000   8.5892037e-004   3.2279561e+002   3.2324642e+002   3.2274972e+002   4.9000000e+002   4.9000000e+002   4.9000000e+002   1.6889654e+005   1.8741209e+002  -3.9691879e+002   1.2666491e-002  -2.7795789e-002  -3.5723476e-014   1.5938867e-013   2.1393265e+003  -6.5315808e-002  -2.1322435e-005  -1.1513032e-018   1.7491033e-007  -8.8253300e+001   6.2980880e-015   2.9688357e-021  -2.9636638e-018  -1.4345637e-007   1.9113501e+002
 -1.4547909e+002   4.2299222e-002   9.9216197e+000   9.7786425e+003   0.0000000e+000   8.5064741e-004   3.2299127e+002   3.2355112e+002   3.2293440e+002   4.9000000e+002   4.9000000e+002   4.9000000e+002   1.6899802e+005   1.8614631e+002  -3.9377669e+002   1.2666491e-002  -3.4790668e-002  -3.5744942e-014   1.5948442e-013   2.1406119e+003  -6.5019204e-002  -2.0634320e-005  -1.2541518e-018   1.9123085e-007  -8.8305999e+001   6.3018476e-015   3.3798582e-021  -2.9467442e-018  -5.8841959e-008   1.8943177e+002
 -1.4534587e+002   4.4888133e-002   9.7160089e+000   9.4898429e+003   0.0000000e+000   8.4058777e-004   3.2323403e+002   3.2393103e+002   3.2316920e+002   4.9000000e+002   4.9000000e+002   4.9000000e+002   1.6912437e+005   1.8460292e+002  -3.8994420e+002   1.2666491e-002  -4.3449168e-002  -3.5771675e-014   1.5960361e-013   2.1422122e+003  -6.3709037e-002  -2.2602317e-006  -1.4243022e-018  -4.0108627e-007  -8.8371306e+001   6.3065053e-015   3.3551965e-021  -2.8834921e-018   7.8152771e-008   1.8735745e+002
 -1.4517933e+002   4.5396410e-002   9.4696770e+000   9.1470512e+003   0.0000000e+000   8.2843873e-004   3.2353294e+002   3.2439812e+002   3.2346129e+002   4.9000000e+002   4.9000000e+002   4.9000000e+002   1.6928233e+005   1.8272967e+002  -3.8529553e+002   1.2666491e-002  -5.4143267e-002  -3.5805089e-014   1.5975265e-013   2.1442131e+003  -6.2023130e-002  -2.3540343e-007  -1.5340852e-018   1.3300692e-007  -8.8452822e+001   6.3123216e-015   3.9111377e-021  -2.8027572e-018   6.0819375e-008   1.8484532e+002
 -1.4497117e+002   4.1603803e-002   9.1787954e+000   8.7464596e+003   0.0000000e+000   8.1398662e-004   3.2390083e+002   3.2497403e+002   3.2381936e+002   4.9000000e+002   4.9000000e+002   4.9000000e+002   1.6947925e+005   1.8048469e+002  -3.7972101e+002   1.2666491e-002  -6.7317487e-002  -3.5846741e-014   1.5993850e-013   2.1467074e+003  -6.0011280e-002  -4.4544582e-007  -1.6524501e-018   1.0764376e-007  -8.8554742e+001   6.3195960e-015   4.4330509e-021  -2.7074202e-018   5.1481001e-008   1.8183986e+002
 -1.4471096e+002   3.4408449e-002   8.8386010e+000   8.2846082e+003   0.0000000e+000   7.9686273e-004   3.2435211e+002   3.2568295e+002   3.2424969e+002   4.9000000e+002   4.9000000e+002   4.9000000e+002   1.6972409e+005   1.7781123e+002  -3.7308028e+002   1.2666491e-002  -8.3497265e-002  -3.5898524e-014   1.6016958e-013   2.1498087e+003  -5.7616041e-002  -3.1196992e-006  -1.1769987e-018  -8.3354514e-008  -8.8682268e+001   6.3286982e-015  -1.0240813e-021  -2.6190124e-018   4.2967380e-008   1.7826926e+002
 -1.4438570e+002   2.7781399e-002   8.4454706e+000   7.7599978e+003   0.0000000e+000   7.7676446e-004   3.2490291e+002   3.2654937e+002   3.2477615e+002   4.9000000e+002   4.9000000e+002   4.9000000e+002   1.7002935e+005   1.7465256e+002  -3.6523488e+002   1.2666491e-002  -1.0329669e-001  -3.5963085e-014   1.6045767e-013   2.1536752e+003  -5.4727125e-002  -1.8984881e-005  -1.1499432e-018   2.9282206e-007  -8.8842078e+001   6.3401032e-015  -4.9598231e-022  -2.4858809e-018  -3.1570907e-008   1.7406418e+002
 -1.4397912e+002   2.4600527e-002   7.9986249e+000   7.1756352e+003   0.0000000e+000   7.5351927e-004   3.2557016e+002   3.2760675e+002   3.2540897e+002   4.9000000e+002   4.9000000e+002   4.9000000e+002   1.7039686e+005   1.7096295e+002  -3.5607518e+002   1.2666491e-002  -1.2742528e-001  -3.6040819e-014   1.6080450e-013   2.1583303e+003  -5.1960484e-002  -3.3243057e-005  -1.0560831e-018  -1.0895149e-006  -8.9034650e+001   6.3538463e-015  -3.4179221e-023  -2.3629414e-018  -1.0052142e-007   1.6917267e+002
 -1.4347090e+002   2.4151658e-002   7.4995756e+000   6.5388182e+003   0.0000000e+000   7.2698790e-004   3.2637797e+002   3.2888505e+002   3.2617005e+002   4.9000000e+002   4.9000000e+002   4.9000000e+002   1.7085114e+005   1.6671264e+002  -3.4551865e+002   1.2666491e-002  -1.5669185e-001  -3.6136904e-014   1.6123318e-013   2.1640843e+003  -4.8968455e-002  -2.0263484e-005  -1.0380056e-018  -2.5979853e-007  -8.9272222e+001   6.3707993e-015   4.2964297e-022  -2.2254964e-018   5.4532180e-008   1.6356172e+002
 -1.4287090e+002   2.5552656e-002   6.9813419e+000   5.8885236e+003   0.0000000e+000   6.9960214e-004   3.2730366e+002   3.3035626e+002   3.2703406e+002   4.9000000e+002   4.9000000e+002   4.9000000e+002   1.7137788e+005   1.6214815e+002  -3.3415988e+002   1.2666491e-002  -1.9010784e-001  -3.6248319e-014   1.6173028e-013   2.1707563e+003  -4.5761456e-002   2.9845608e-006  -1.0335771e-018  -1.8111404e-006  -8.9547398e+001   6.3904373e-015   1.7317905e-021  -2.0720497e-018   3.6642807e-007   1.5755973e+002
 -1.4227090e+002   2.8160971e-002   6.5256587e+000   5.3136323e+003   0.0000000e+000   6.7738021e-004   3.2821831e+002   3.3175801e+002   3.2790410e+002   4.9000000e+002   4.9000000e+002   4.9000000e+002   1.7197600e+005   1.5801664e+002  -3.2381810e+002   1.2666491e-002  -2.2248965e-001  -3.6374823e-014   1.6229467e-013   2.1783325e+003  -4.2498054e-002  -1.8257009e-005  -3.5871808e-019   4.4907000e-006  -8.9859847e+001   6.4127320e-015  -4.3848259e-021  -1.9456744e-018   1.4586569e-007   1.5213473e+002
 -1.4167090e+002   3.1919450e-002   6.1223313e+000   4.8223461e+003   0.0000000e+000   6.5697797e-004   3.2911837e+002   3.3311726e+002   3.2876281e+002   4.9000000e+002   4.9000000e+002   4.9000000e+002   1.7260807e+005   1.5425560e+002  -3.1435602e+002   1.2666491e-002  -2.5392525e-001  -3.6508513e-014   1.6289120e-013   2.1863386e+003  -3.9209342e-002  -2.3760150e-005  -1.9221790e-019   1.9419076e-006  -9.0190106e+001   6.4363023e-015  -5.7697600e-021  -1.8033233e-018  -1.0694226e-007   1.4720479e+002
 -1.4107090e+002   3.5810028e-002   5.7632021e+000   4.3991506e+003   0.0000000e+000   6.3817421e-004   3.3000156e+002   3.3443687e+002   3.2960598e+002   4.9000000e+002   4.9000000e+002   4.9000000e+002   1.7326163e+005   1.5081374e+002  -3.0565923e+002   1.2666491e-002  -2.8449117e-001  -3.6646748e-014   1.6350798e-013   2.1946169e+003  -3.6271474e-002  -4.6885552e-005  -1.3669487e-019   8.3290382e-007  -9.0531614e+001   6.4606744e-015  -5.0328633e-021  -1.6709440e-018  -6.4407957e-007   1.4270231e+002
 -1.4047090e+002   3.9327669e-002   5.4416457e+000   4.0319377e+003   0.0000000e+000   6.2077835e-004   3.3086519e+002   3.3571637e+002   3.3043094e+002   4.9000000e+002   4.9000000e+002   4.9000000e+002   1.7392838e+005   1.4764788e+002  -2.9763278e+002   1.2666491e-002  -3.1425445e-001  -3.6787774e-014   1.6413720e-013   2.2030623e+003  -3.3868719e-002  -6.6869285e-005  -6.2935128e-020   6.4261267e-007  -9.0880013e+001   6.4855374e-015  -5.0420786e-021  -1.5638629e-018  -8.3660354e-007   1.3857115e+002
 -1.3987090e+002   4.2377288e-002   5.1522648e+000   3.7111650e+003   0.0000000e+000   6.0463038e-004   3.3170870e+002   3.3695715e+002   3.3123661e+002   4.9000000e+002   4.9000000e+002   4.9000000e+002   1.7460244e+005   1.4472310e+002  -2.9019623e+002   1.2666491e-002  -3.4327407e-001  -3.6930346e-014   1.6477331e-013   2.2116003e+003  -3.1770552e-002  -2.3629839e-005  -6.6778867e-020   5.3829632e-007  -9.1232222e+001   6.5106724e-015  -6.4394106e-021  -1.4665799e-018  -5.2516426e-007   1.3476464e+002
 -1.3927090e+002   4.5337659e-002   4.8907799e+000   3.4293597e+003   0.0000000e+000   5.8961087e-004   3.3253757e+002   3.3814860e+002   3.3203780e+002   4.9000000e+002   4.9000000e+002   4.9000000e+002   1.7531118e+005   1.4201904e+002  -2.8328906e+002   1.2666491e-002  -3.7160298e-001  -3.7080248e-014   1.6544212e-013   2.2205774e+003  -2.8809546e-002   1.3749150e-004  -6.1478503e-020   2.7760005e-006  -9.1602542e+001   6.5370988e-015  -1.3822933e-020  -1.3304491e-018   4.8554877e-007   1.3124993e+002
 -1.3867090e+002   4.7468124e-002   4.6531636e+000   3.1801939e+003   0.0000000e+000   5.7555684e-004   3.3334223e+002   3.3933848e+002   3.3279731e+002   4.9000000e+002   4.9000000e+002   4.9000000e+002   1.7597319e+005   1.3949462e+002  -2.7683822e+002   1.2666491e-002  -3.9928680e-001  -3.7220279e-014   1.6606695e-013   2.2289629e+003  -2.8679225e-002  -4.1729819e-005  -7.9085748e-020  -4.1423308e-006  -9.1948474e+001   6.5617891e-015  -4.2827132e-021  -1.3223768e-018  -2.6876663e-006   1.2798183e+002
 -1.3807090e+002   5.0187146e-002   4.4370046e+000   2.9591086e+003   0.0000000e+000   5.6245885e-004   3.3414043e+002   3.4046970e+002   3.3356773e+002   4.9000000e+002   4.9000000e+002   4.9000000e+002   1.7669569e+005   1.3715903e+002  -2.7082315e+002   1.2666491e-002  -4.2636912e-001  -3.7373087e-014   1.6674868e-013   2.2381143e+003  -2.4284266e-002  -2.7123191e-004   1.7852173e-019   4.1750216e-006  -9.2325972e+001   6.5887245e-015   4.4416694e-021  -1.1349622e-018  -2.5143509e-005   1.2495471e+002
 -1.3747090e+002   5.2465189e-002   4.2393342e+000   2.7619409e+003   0.0000000e+000   5.5015358e-004   3.3492451e+002   3.4158908e+002   3.3431753e+002   4.9000000e+002   4.9000000e+002   4.9000000e+002   1.7740867e+005   1.3497968e+002  -2.6518660e+002   1.2666491e-002  -4.5288777e-001  -3.7523894e-014   1.6742158e-013   2.2471453e+003  -2.2643498e-002  -2.5378314e-005   2.3510304e-020  -1.2285541e-006  -9.2698526e+001   6.6153142e-015  -4.8643910e-021  -1.0488636e-018  -6.6544392e-006   1.2213331e+002
 -1.3687090e+002   5.4624747e-002   4.0581416e+000   2.5853621e+003   0.0000000e+000   5.3860568e-004   3.3569966e+002   3.4268865e+002   3.3505802e+002   4.9000000e+002   4.9000000e+002   4.9000000e+002   1.7813438e+005   1.3294903e+002  -2.5989920e+002   1.2666491e-002  -4.7887770e-001  -3.7677389e-014   1.6810642e-013   2.2563374e+003  -2.1391154e-002   3.2027905e-005   0.0000000e+000  -2.9490478e-007  -9.3077722e+001   6.6423745e-015  -6.5934212e-021  -9.8917484e-019  -2.7005186e-006   1.1950271e+002
 -1.3627090e+002   5.6642871e-002   3.8915739e+000   2.4266440e+003   0.0000000e+000   5.2774135e-004   3.3646782e+002   3.4376926e+002   3.3579224e+002   4.9000000e+002   4.9000000e+002   4.9000000e+002   1.7887662e+005   1.3105542e+002  -2.5493001e+002   1.2666491e-002  -5.0437070e-001  -3.7834382e-014   1.6880688e-013   2.2657391e+003  -2.0170031e-002   6.5012662e-005   0.0000000e+000   2.7728196e-007  -9.3465556e+001   6.6700513e-015  -7.7629481e-021  -9.3254678e-019  -1.5680936e-006   1.1704603e+002
 -1.3567090e+002   5.8472941e-002   3.7380014e+000   2.2834390e+003   0.0000000e+000   5.1749779e-004   3.3722986e+002   3.4483189e+002   3.3652106e+002   4.9000000e+002   4.9000000e+002   4.9000000e+002   1.7963557e+005   1.2928699e+002  -2.5025013e+002   1.2666491e-002  -5.2939571e-001  -3.7994907e-014   1.6952310e-013   2.2753523e+003  -1.9051429e-002   8.9872468e-005   0.0000000e+000   3.7829085e-007  -9.3862117e+001   6.6983514e-015  -8.6027870e-021  -8.8073344e-019  -1.1178187e-006   1.1474724e+002
 -1.3507090e+002   6.0092511e-002   3.5960016e+000   2.1537508e+003   0.0000000e+000   5.0781922e-004   3.3798610e+002   3.4587831e+002   3.3724480e+002   4.9000000e+002   4.9000000e+002   4.9000000e+002   1.8041046e+005   1.2763250e+002  -2.4583329e+002   1.2666491e-002  -5.5397904e-001  -3.8158807e-014   1.7025437e-013   2.2851675e+003  -1.8012029e-002   1.0674326e-004   0.0000000e+000   4.0504442e-007  -9.4267014e+001   6.7272464e-015  -9.0876772e-021  -8.3261102e-019  -1.0489300e-006   1.1259167e+002
 -1.3447090e+002   6.1509746e-002   3.4643406e+000   2.0358865e+003   0.0000000e+000   4.9865657e-004   3.3873672e+002   3.4690876e+002   3.3796358e+002   4.9000000e+002   4.9000000e+002   4.9000000e+002   1.8120027e+005   1.2608178e+002  -2.4165608e+002   1.2666491e-002  -5.7814465e-001  -3.8325858e-014   1.7099971e-013   2.2951715e+003  -1.7029543e-002   1.1558870e-004   0.0000000e+000   4.1269397e-007  -9.4679698e+001   6.7566971e-015  -9.2138219e-021  -7.8712793e-019  -1.2568123e-006   1.1056620e+002
 -1.3387090e+002   6.2758811e-002   3.3419517e+000   1.9284114e+003   0.0000000e+000   4.8996693e-004   3.3948202e+002   3.4792407e+002   3.3867770e+002   4.9000000e+002   4.9000000e+002   4.9000000e+002   1.8200438e+005   1.2462602e+002  -2.3769793e+002   1.2666491e-002  -6.0191444e-001  -3.8495938e-014   1.7175856e-013   2.3053569e+003  -1.6075134e-002   1.1800887e-004   0.0000000e+000   4.2529389e-007  -9.5099863e+001   6.7866816e-015  -9.0557843e-021  -7.4293844e-019  -1.6463385e-006   1.0865941e+002
 -1.3327090e+002   6.3876554e-002   3.2279152e+000   1.8301089e+003   0.0000000e+000   4.8171304e-004   3.4022252e+002   3.4892530e+002   3.3938764e+002   4.9000000e+002   4.9000000e+002   4.9000000e+002   1.8282271e+005   1.2325780e+002  -2.3394093e+002   1.2666491e-002  -6.2530853e-001  -3.8669024e-014   1.7253083e-013   2.3157223e+003  -1.5122234e-002   1.1603022e-004   0.0000000e+000   4.2665089e-007  -9.5527453e+001   6.8171961e-015  -8.7175383e-021  -6.9880916e-019  -2.1307702e-006   1.0686149e+002
 -1.3267090e+002   6.4905000e-002   3.1214349e+000   1.7399438e+003   0.0000000e+000   4.7386220e-004   3.4095876e+002   3.4991340e+002   3.4009399e+002   4.9000000e+002   4.9000000e+002   4.9000000e+002   1.8365569e+005   1.2197090e+002  -2.3036978e+002   1.2666491e-002  -6.4834551e-001  -3.8845207e-014   1.7331691e-013   2.3262731e+003  -1.4130230e-002   1.1921611e-004   0.0000000e+000   4.2946361e-007  -9.5962694e+001   6.8482564e-015  -8.6491068e-021  -6.5285046e-019  -2.2474666e-006   1.0516407e+002
 -1.3207090e+002   6.5883210e-002   3.0218163e+000   1.6570288e+003   0.0000000e+000   4.6638523e-004   3.4169118e+002   3.5088886e+002   3.4079686e+002   4.9000000e+002   4.9000000e+002   4.9000000e+002   1.8450393e+005   1.2075995e+002  -2.2697126e+002   1.2666491e-002  -6.7104263e-001  -3.9024620e-014   1.7411740e-013   2.3370174e+003  -1.3012391e-002   1.6879694e-004   0.0000000e+000   4.3193328e-007  -9.6405918e+001   6.8798866e-015  -1.0797832e-020  -6.0099156e-019   4.1082092e-007   1.0355992e+002
 -1.3147090e+002   6.6813401e-002   2.9284442e+000   1.5805952e+003   0.0000000e+000   4.5925530e-004   3.4242143e+002   3.5185420e+002   3.4149808e+002   4.9000000e+002   4.9000000e+002   4.9000000e+002   1.8536867e+005   1.1962035e+002  -2.2373191e+002   1.2666491e-002  -6.9341583e-001  -3.9207522e-014   1.7493346e-013   2.3479706e+003  -1.1285606e-002   2.5868798e-005   0.0000000e+000   4.3898279e-007  -9.6857758e+001   6.9121315e-015  -3.7301895e-021  -5.2069210e-019  -4.1883038e-006   1.0204221e+002
 -1.3087090e+002   6.7702261e-002   2.8407751e+000   1.5099749e+003   0.0000000e+000   4.5244851e-004   3.4315032e+002   3.5281070e+002   3.4219848e+002   4.9000000e+002   4.9000000e+002   4.9000000e+002   1.8625091e+005   1.1854783e+002  -2.2064051e+002   1.2666491e-002  -7.1547988e-001  -3.9394126e-014   1.7576604e-013   2.3591455e+003  -9.4513134e-003   2.4464026e-004   0.0000000e+000   4.6199531e-007  -9.7318740e+001   6.9450289e-015  -1.3026323e-020  -4.3630627e-019   1.2275244e-006   1.0060501e+002
 -1.3027090e+002   6.8538040e-002   2.7583175e+000   1.4445798e+003   0.0000000e+000   4.4594185e-004   3.4387834e+002   3.5375922e+002   3.4289854e+002   4.9000000e+002   4.9000000e+002   4.9000000e+002   1.8715099e+005   1.1753813e+002  -2.1768651e+002   1.2666491e-002  -7.3724853e-001  -3.9584502e-014   1.7661544e-013   2.3705463e+003  -8.2327734e-003   3.0212112e-004   0.0000000e+000   4.6643202e-007  -9.7789045e+001   6.9785916e-015  -1.5242280e-020  -3.7995332e-019   4.1440244e-006   9.9242693e+001
 -1.2967090e+002   6.9311830e-002   2.6806281e+000   1.3838902e+003   0.0000000e+000   4.3971423e-004   3.4460582e+002   3.5470042e+002   3.4359856e+002   4.9000000e+002   4.9000000e+002   4.9000000e+002   1.8806889e+005   1.1658711e+002  -2.1486004e+002   1.2666491e-002  -7.5873453e-001  -3.9778648e-014   1.7748167e-013   2.3821728e+003  -7.1667892e-003   2.9367373e-004   0.0000000e+000   4.7110288e-007  -9.8268659e+001   7.0128187e-015  -1.4626450e-020  -3.3062638e-019   3.3383188e-006   9.7949924e+001
 -1.2907090e+002   7.0027867e-002   2.6073101e+000   1.3274480e+003   0.0000000e+000   4.3374665e-004   3.4533297e+002   3.5563478e+002   3.4429875e+002   4.9000000e+002   4.9000000e+002   4.9000000e+002   1.8900455e+005   1.1569094e+002  -2.1215209e+002   1.2666491e-002  -7.7994974e-001  -3.9976551e-014   1.7836466e-013   2.3940244e+003  -6.2452876e-003   2.8635174e-004   0.0000000e+000   4.8220917e-007  -9.8757559e+001   7.0477083e-015  -1.4154182e-020  -2.8782768e-019   3.4605288e-006   9.6721851e+001
 -1.2847090e+002   7.0696480e-002   2.5380094e+000   1.2748504e+003   0.0000000e+000   4.2802197e-004   3.4606007e+002   3.5656289e+002   3.4499934e+002   4.9000000e+002   4.9000000e+002   4.9000000e+002   1.8995793e+005   1.1484620e+002  -2.0955452e+002   1.2666491e-002  -8.0090519e-001  -4.0178202e-014   1.7926437e-013   2.4061004e+003  -5.4399784e-003   2.0385733e-004   0.0000000e+000   4.8144662e-007  -9.9255715e+001   7.0832586e-015  -1.0006628e-020  -2.5030927e-019   1.5077565e-006   9.5554096e+001
 -1.2787090e+002   7.1333354e-002   2.4724117e+000   1.2257439e+003   0.0000000e+000   4.2252499e-004   3.4678748e+002   3.5748536e+002   3.4570066e+002   4.9000000e+002   4.9000000e+002   4.9000000e+002   1.9092931e+005   1.1404992e+002  -2.0705999e+002   1.2666491e-002  -8.2161119e-001  -4.0383658e-014   1.8018106e-013   2.4184043e+003  -4.8379253e-003   1.3531824e-004   0.0000000e+000   4.9054028e-007  -9.9763271e+001   7.1194797e-015  -6.5533617e-021  -2.2241202e-019  -1.6517308e-006   9.4442804e+001
 -1.2727090e+002   7.2266715e-002   2.4103250e+000   1.1798647e+003   0.0000000e+000   4.1725574e-004   3.4751976e+002   3.5838433e+002   3.4641512e+002   4.9000000e+002   4.9000000e+002   4.9000000e+002   1.9195153e+005   1.1330535e+002  -2.0466644e+002   1.2666491e-002  -8.4207783e-001  -4.0599867e-014   1.8114572e-013   2.4313523e+003  -3.6441116e-003   8.8207390e-005   0.0000000e+000   3.0482139e-006  -1.0029739e+002   7.1575956e-015  -4.7816472e-021  -1.6744434e-019  -3.9601781e-006   9.3388543e+001
 -1.2667090e+002   7.2691399e-002   2.3512871e+000   1.1368419e+003   0.0000000e+000   4.1216247e-004   3.4824969e+002   3.5929730e+002   3.4712069e+002   4.9000000e+002   4.9000000e+002   4.9000000e+002   1.9296375e+005   1.1259864e+002  -2.0235806e+002   1.2666491e-002  -8.6231364e-001  -4.0813967e-014   1.8210101e-013   2.4441735e+003  -3.6999081e-003   5.8960860e-006   0.0000000e+000  -2.1172854e-006  -1.0082630e+002   7.1953430e-015  -3.1342701e-023  -1.6989438e-019  -9.6559146e-006   9.2380015e+001
 -1.2607090e+002   7.2900290e-002   2.2950736e+000   1.0963891e+003   0.0000000e+000   4.0724894e-004   3.4897735e+002   3.6022658e+002   3.4781557e+002   4.9000000e+002   4.9000000e+002   4.9000000e+002   1.9396207e+005   1.1192730e+002  -2.0012917e+002   1.2666491e-002  -8.8232656e-001  -4.1025126e-014   1.8304313e-013   2.4568188e+003  -3.7087610e-003  -8.1527289e-005   0.0000000e+000  -2.8205371e-006  -1.0134794e+002   7.2325693e-015   5.0438435e-021  -1.7013764e-019  -1.4183037e-005   9.1414160e+001
 -1.2547090e+002   7.3947704e-002   2.2418608e+000   1.0584913e+003   0.0000000e+000   4.0256496e-004   3.4971521e+002   3.6111584e+002   3.4853696e+002   4.9000000e+002   4.9000000e+002   4.9000000e+002   1.9504322e+005   1.1130876e+002  -1.9799203e+002   1.2666491e-002  -9.0212576e-001  -4.1253792e-014   1.8406332e-013   2.4705132e+003  -1.1844240e-003  -3.1283507e-004   0.0000000e+000   5.5123088e-006  -1.0191284e+002   7.2728784e-015   1.4702820e-020  -5.2993278e-020  -2.1431511e-005   9.0502421e+001
 -1.2487090e+002   7.4106292e-002   2.1909609e+000   1.0227641e+003   0.0000000e+000   3.9799320e-004   3.5044770e+002   3.6203852e+002   3.4923722e+002   4.9000000e+002   4.9000000e+002   4.9000000e+002   1.9608381e+005   1.1071595e+002  -1.9591954e+002   1.2666491e-002  -9.2171771e-001  -4.1473896e-014   1.8504545e-013   2.4836938e+003  -1.3720254e-003  -1.6652656e-004   0.0000000e+000  -4.0494379e-006  -1.0245658e+002   7.3116865e-015   9.2904534e-021  -6.1696876e-020  -1.8608374e-005   8.9624133e+001
 -1.2427090e+002   7.5108239e-002   2.1426677e+000   9.8917226e+002   0.0000000e+000   3.9363625e-004   3.5119032e+002   3.6292226e+002   3.4996504e+002   4.9000000e+002   4.9000000e+002   4.9000000e+002   1.9720744e+005   1.1017126e+002  -1.9392844e+002   1.2666491e-002  -9.4111056e-001  -4.1711548e-014   1.8610572e-013   2.4979262e+003  -1.9262925e-005   5.6025879e-005   0.0000000e+000   5.2024389e-006  -1.0304368e+002   7.3535795e-015  -2.3866989e-021   9.1520279e-022  -4.5658129e-006   8.8794408e+001
 -1.2367090e+002   7.5546798e-002   2.0964403e+000   9.5744969e+002   0.0000000e+000   3.8938840e-004   3.5193115e+002   3.6382128e+002   3.5068346e+002   4.9000000e+002   4.9000000e+002   4.9000000e+002   1.9832294e+005   1.0965428e+002  -1.9199859e+002   1.2666491e-002  -9.6031042e-001  -4.1947495e-014   1.8715851e-013   2.5120558e+003   1.2279808e-004   1.8988841e-004   0.0000000e+000  -1.5155663e-006  -1.0362656e+002   7.3951794e-015  -7.7534601e-021   7.3070977e-021  -1.9442755e-006   8.7997686e+001
 -1.2307090e+002   7.6024624e-002   2.0522783e+000   9.2745107e+002   0.0000000e+000   3.8529364e-004   3.5267464e+002   3.6472011e+002   3.5140438e+002   4.9000000e+002   4.9000000e+002   4.9000000e+002   1.9945770e+005   1.0916976e+002  -1.9013120e+002   1.2666491e-002  -9.7932354e-001  -4.2187508e-014   1.8822936e-013   2.5264291e+003   7.0940337e-004   9.4188015e-005   0.0000000e+000  -1.7838803e-007  -1.0421948e+002   7.4374919e-015  -2.6300356e-021   3.4576451e-020  -4.3620938e-006   8.7236443e+001
 -1.2247090e+002   7.6553413e-002   2.0100635e+000   8.9907988e+002   0.0000000e+000   3.8133623e-004   3.5342161e+002   3.6561884e+002   3.5212902e+002   4.9000000e+002   4.9000000e+002   4.9000000e+002   2.0061402e+005   1.0871712e+002  -1.8832328e+002   1.2666491e-002  -9.9815587e-001  -4.2432083e-014   1.8932058e-013   2.5410757e+003   1.6963451e-003   1.6147594e-004   0.0000000e+000   3.3069479e-007  -1.0482368e+002   7.4806091e-015  -5.8458963e-021   8.0435552e-020   1.4615125e-006   8.6509430e+001
 -1.2187090e+002   7.7124148e-002   1.9696836e+000   8.7222394e+002   0.0000000e+000   3.7750984e-004   3.5417264e+002   3.6651814e+002   3.5285787e+002   4.9000000e+002   4.9000000e+002   4.9000000e+002   2.0179316e+005   1.0829564e+002  -1.8657195e+002   1.2666491e-002  -1.0168131e+000  -4.2681484e-014   1.9043334e-013   2.5560113e+003   2.6872355e-003   2.7177495e-004   0.0000000e+000   4.0014182e-007  -1.0543979e+002   7.5245775e-015  -1.0830671e-020   1.2637744e-019   7.6998206e-006   8.5815374e+001
 -1.2127090e+002   7.7727379e-002   1.9310315e+000   8.4677822e+002   0.0000000e+000   3.7380825e-004   3.5492826e+002   3.6741740e+002   3.5359155e+002   4.9000000e+002   4.9000000e+002   4.9000000e+002   2.0299744e+005   1.0790451e+002  -1.8487430e+002   1.2666491e-002  -1.0353005e+000  -4.2936201e-014   1.9156982e-013   2.5712652e+003   3.3256531e-003   1.6972298e-004   0.0000000e+000   5.6141039e-007  -1.0606904e+002   7.5694830e-015  -5.9044163e-021   1.5594431e-019   3.9117323e-006   8.5152960e+001
 -1.2067611e+002   7.8266874e-002   1.8943183e+000   8.2279740e+002   0.0000000e+000   3.7027900e-004   3.5568208e+002   3.6830710e+002   3.5432521e+002   4.9000000e+002   4.9000000e+002   4.9000000e+002   2.0421905e+005   1.0754570e+002  -1.8324149e+002   1.2666491e-002  -1.0534656e+000  -4.3194586e-014   1.9272266e-013   2.5867388e+003   3.7740179e-003   7.6557499e-005   0.0000000e+000   8.9759280e-007  -1.0670736e+002   7.6150352e-015  -1.5271148e-021   1.7658715e-019   3.8074209e-007   8.4526140e+001
 -1.2008717e+002   7.8727263e-002   1.8594336e+000   8.0022773e+002   0.0000000e+000   3.6689286e-004   3.5643287e+002   3.6918741e+002   3.5505634e+002   4.9000000e+002   4.9000000e+002   4.9000000e+002   2.0545388e+005   1.0721708e+002  -1.8167063e+002   1.2666491e-002  -1.0712978e+000  -4.3455766e-014   1.9388798e-013   2.6023797e+003   4.1241541e-003  -3.9736881e-006   0.0000000e+000   7.6620799e-007  -1.0735257e+002   7.6610805e-015   2.2252730e-021   1.9268595e-019  -2.6923016e-006   8.3932948e+001
 -1.1950389e+002   7.9132427e-002   1.8262341e+000   7.7895251e+002   0.0000000e+000   3.6363693e-004   3.5718064e+002   3.7006023e+002   3.5578497e+002   4.9000000e+002   4.9000000e+002   4.9000000e+002   2.0669957e+005   1.0691645e+002  -1.8015712e+002   1.2666491e-002  -1.0888113e+000  -4.3719243e-014   1.9506355e-013   2.6181582e+003   4.5049719e-003  -7.4033021e-005   0.0000000e+000   4.7554866e-007  -1.0800346e+002   7.7075304e-015   5.4947848e-021   2.1018548e-019  -5.3937807e-006   8.3370932e+001
 -1.1892610e+002   7.9530297e-002   1.7946028e+000   7.5886669e+002   0.0000000e+000   3.6050467e-004   3.5792592e+002   3.7092547e+002   3.5651154e+002   4.9000000e+002   4.9000000e+002   4.9000000e+002   2.0795660e+005   1.0664258e+002  -1.7869735e+002   1.2666491e-002  -1.1060196e+000  -4.3985118e-014   1.9624981e-013   2.6340804e+003   4.8594601e-003  -3.8474013e-005   0.0000000e+000   4.0096522e-007  -1.0866028e+002   7.7544032e-015   3.8916433e-021   2.2646776e-019  -3.7849742e-006   8.2838375e+001
 -1.1835364e+002   7.9929743e-002   1.7644347e+000   7.3987864e+002   0.0000000e+000   3.5748926e-004   3.5866915e+002   3.7178474e+002   3.5723251e+002   4.9000000e+002   4.9000000e+002   4.9000000e+002   2.0922557e+005   1.0639429e+002  -1.7728800e+002   1.2666491e-002  -1.1229347e+000  -4.4253520e-014   1.9744735e-013   2.6501538e+003   5.1217585e-003   1.7134866e-005   0.0000000e+000   3.9890237e-007  -1.0932333e+002   7.8017214e-015   1.3560812e-021   2.3850096e-019  -1.5688170e-006   8.2333699e+001
 -1.1778632e+002   8.0331611e-002   1.7356468e+000   7.2191197e+002   0.0000000e+000   3.5458668e-004   3.5941067e+002   3.7263982e+002   3.5795165e+002   4.9000000e+002   4.9000000e+002   4.9000000e+002   2.1050674e+005   1.0617081e+002  -1.7592657e+002   1.2666491e-002  -1.1395693e+000  -4.4524501e-014   1.9865639e-013   2.6663816e+003   5.3878880e-003   5.2988786e-005   0.0000000e+000   3.8046951e-007  -1.0999276e+002   7.8494942e-015  -2.8541183e-022   2.5068058e-019  -2.4878422e-007   8.1855749e+001
 -1.1722396e+002   8.0740233e-002   1.7081130e+000   7.0487608e+002   0.0000000e+000   3.5178317e-004   3.6015078e+002   3.7349063e+002   3.5867008e+002   4.9000000e+002   4.9000000e+002   4.9000000e+002   2.1180048e+005   1.0597012e+002  -1.7460866e+002   1.2666491e-002  -1.1559345e+000  -4.4798143e-014   1.9987731e-013   2.6827689e+003   5.6624105e-003   3.5700623e-005   0.0000000e+000   3.8119782e-007  -1.1066876e+002   7.8977361e-015   4.7516202e-022   2.6324212e-019  -9.2147503e-007   8.1402263e+001
 -1.1666646e+002   8.1106867e-002   1.6817612e+000   6.8870169e+002   0.0000000e+000   3.4907748e-004   3.6088914e+002   3.7433813e+002   3.5939025e+002   4.9000000e+002   4.9000000e+002   4.9000000e+002   2.1310268e+005   1.0579091e+002  -1.7333191e+002   1.2666491e-002  -1.1720400e+000  -4.5073572e-014   2.0110620e-013   2.6992631e+003   5.9017416e-003   2.1643731e-005   0.0000000e+000  -1.5840508e-008  -1.1134918e+002   7.9462933e-015   1.1065141e-021   2.7420294e-019  -1.6196537e-006   8.0971889e+001
 -1.1611365e+002   8.1227273e-002   1.6564760e+000   6.7330979e+002   0.0000000e+000   3.4645623e-004   3.6162266e+002   3.7519449e+002   3.6011301e+002   4.9000000e+002   4.9000000e+002   4.9000000e+002   2.1438704e+005   1.0562835e+002  -1.7209207e+002   1.2666491e-002  -1.1878957e+000  -4.5345231e-014   2.0231828e-013   2.7155315e+003   6.0499997e-003   6.5733859e-005   0.0000000e+000  -2.2863030e-006  -1.1202028e+002   7.9941864e-015  -6.8996602e-022   2.8094500e-019  -1.3018448e-006   8.0561026e+001
 -1.1556538e+002   8.2241426e-002   1.6323854e+000   6.5872515e+002   0.0000000e+000   3.4395496e-004   3.6236266e+002   3.7601787e+002   3.6082378e+002   4.9000000e+002   4.9000000e+002   4.9000000e+002   2.1575130e+005   1.0549677e+002  -1.7089653e+002   1.2666491e-002  -1.2035119e+000  -4.5633778e-014   2.0360564e-013   2.7328118e+003   6.2760601e-003   1.0524644e-004   0.0000000e+000   6.9643713e-006  -1.1273311e+002   8.0450524e-015  -3.2220289e-021   2.9150915e-019   3.3689296e-006   8.0178619e+001
 -1.1502155e+002   8.2265556e-002   1.6091319e+000   6.4479946e+002   0.0000000e+000   3.4149666e-004   3.6309463e+002   3.7686266e+002   3.6155329e+002   4.9000000e+002   4.9000000e+002   4.9000000e+002   2.1706482e+005   1.0537419e+002  -1.6972874e+002   1.2666491e-002  -1.2188960e+000  -4.5911612e-014   2.0484535e-013   2.7494495e+003   6.7074812e-003   6.9750655e-005   0.0000000e+000  -5.0165370e-006  -1.1341946e+002   8.0940389e-015  -1.1336349e-021   3.1130083e-019   9.1746548e-008   7.9809406e+001
 -1.1448200e+002   8.2897701e-002   1.5868813e+000   6.3153357e+002   0.0000000e+000   3.3914527e-004   3.6382973e+002   3.7769412e+002   3.6227179e+002   4.9000000e+002   4.9000000e+002   4.9000000e+002   2.1842086e+005   1.0527533e+002  -1.6859682e+002   1.2666491e-002  -1.2340572e+000  -4.6198423e-014   2.0612496e-013   2.7666258e+003   6.8565073e-003   1.5107322e-004   0.0000000e+000   2.9033152e-006  -1.1412800e+002   8.1445988e-015  -5.2264115e-021   3.1819039e-019   4.5569759e-006   7.9462766e+001
 -1.1394661e+002   8.3486651e-002   1.5655033e+000   6.1889005e+002   0.0000000e+000   3.3686265e-004   3.6456506e+002   3.7852187e+002   3.6299051e+002   4.9000000e+002   4.9000000e+002   4.9000000e+002   2.1979368e+005   1.0519475e+002  -1.6749546e+002   1.2666491e-002  -1.2490028e+000  -4.6488791e-014   2.0742052e-013   2.7840146e+003   7.0709406e-003   1.4715550e-004   0.0000000e+000   1.4878839e-006  -1.1484532e+002   8.1957902e-015  -5.1625085e-021   3.2815908e-019   5.3982521e-006   7.9134563e+001
 -1.1341530e+002   8.4018951e-002   1.5449393e+000   6.0681218e+002   0.0000000e+000   3.3465018e-004   3.6530035e+002   3.7934692e+002   3.6370622e+002   4.9000000e+002   4.9000000e+002   4.9000000e+002   2.2118038e+005   1.0513117e+002  -1.6642245e+002   1.2666491e-002  -1.2637400e+000  -4.6782094e-014   2.0872917e-013   2.8015793e+003   7.2332987e-003   1.0617265e-004   0.0000000e+000   6.4420141e-007  -1.1556989e+002   8.2474991e-015  -3.2835142e-021   3.3571250e-019   4.5623740e-006   7.8823544e+001
 -1.1288790e+002   8.4525763e-002   1.5251408e+000   5.9526138e+002   0.0000000e+000   3.3250474e-004   3.6603568e+002   3.8017520e+002   3.6442242e+002   4.9000000e+002   4.9000000e+002   4.9000000e+002   2.2258081e+005   1.0508381e+002  -1.6537601e+002   1.2666491e-002  -1.2782764e+000  -4.7078301e-014   2.1005077e-013   2.8193178e+003   7.3627257e-003   5.9547329e-005   0.0000000e+000   5.0293432e-007  -1.1630163e+002   8.2997190e-015  -1.1177093e-021   3.4174264e-019   3.3676841e-006   7.8528815e+001
 -1.1236435e+002   8.5022299e-002   1.5060654e+000   5.8420437e+002   0.0000000e+000   3.3042336e-004   3.6677107e+002   3.8100054e+002   3.6513944e+002   4.9000000e+002   4.9000000e+002   4.9000000e+002   2.2399455e+005   1.0505199e+002  -1.6435457e+002   1.2666491e-002  -1.2926179e+000  -4.7377323e-014   2.1138492e-013   2.8372250e+003   7.4671347e-003   2.7292687e-006   0.0000000e+000   4.4792205e-007  -1.1704033e+002   8.3524353e-015   1.5486508e-021   3.4659905e-019   1.5179674e-006   7.8249593e+001
 -1.1184453e+002   8.5831265e-002   1.4877201e+000   5.7363072e+002   0.0000000e+000   3.2841215e-004   3.6751043e+002   3.8181344e+002   3.6583868e+002   4.9000000e+002   4.9000000e+002   4.9000000e+002   2.2545441e+005   1.0503975e+002  -1.6335873e+002   1.2666491e-002  -1.3067707e+000  -4.7686095e-014   2.1276256e-013   2.8557162e+003   7.5203775e-003   4.0169135e-005   0.0000000e+000   3.5561088e-006  -1.1780312e+002   8.4068695e-015  -4.0739324e-022   3.4898318e-019   3.0638494e-006   7.7988045e+001
 -1.1132833e+002   8.6064188e-002   1.4699475e+000   5.6346872e+002   0.0000000e+000   3.2644018e-004   3.6824674e+002   3.8263654e+002   3.6655931e+002   4.9000000e+002   4.9000000e+002   4.9000000e+002   2.2689554e+005   1.0503691e+002  -1.6238172e+002   1.2666491e-002  -1.3207409e+000  -4.7990918e-014   2.1412265e-013   2.8739704e+003   7.5625182e-003  -1.1047831e-004   0.0000000e+000  -3.4507355e-006  -1.1855615e+002   8.4606119e-015   6.9402583e-021   3.5099448e-019  -3.0009725e-006   7.7737272e+001
 -1.1081566e+002   8.6216537e-002   1.4527650e+000   5.5369439e+002   0.0000000e+000   3.2452609e-004   3.6898081e+002   3.8346820e+002   3.6729850e+002   4.9000000e+002   4.9000000e+002   4.9000000e+002   2.2832276e+005   1.0504502e+002  -1.6142455e+002   1.2666491e-002  -1.3345339e+000  -4.8292792e-014   2.1546951e-013   2.8920482e+003   7.4981690e-003  -1.4592082e-004   0.0000000e+000  -3.3111570e-006  -1.1930189e+002   8.5138302e-015   8.9059965e-021   3.4796166e-019  -5.8242123e-006   7.7498282e+001
 -1.1030642e+002   8.7253830e-002   1.4362892e+000   5.4435488e+002   0.0000000e+000   3.2269240e-004   3.6972295e+002   3.8427859e+002   3.6800347e+002   4.9000000e+002   4.9000000e+002   4.9000000e+002   2.2982696e+005   1.0507681e+002  -1.6049242e+002   1.2666491e-002  -1.3481554e+000  -4.8610937e-014   2.1688892e-013   2.9111012e+003   7.5928028e-003  -5.4038653e-005   0.0000000e+000   7.0685810e-006  -1.2008784e+002   8.5699133e-015   4.0610257e-021   3.5229828e-019  -6.8516349e-007   7.7278843e+001
 -1.0980052e+002   8.7645543e-002   1.4203044e+000   5.3537433e+002   0.0000000e+000   3.2088575e-004   3.7046282e+002   3.8509820e+002   3.6872720e+002   4.9000000e+002   4.9000000e+002   4.9000000e+002   2.3131773e+005   1.0511746e+002  -1.5957615e+002   1.2666491e-002  -1.3616101e+000  -4.8926258e-014   2.1829588e-013   2.9299839e+003   7.6431566e-003  -1.1925167e-004   0.0000000e+000  -2.2541682e-006  -1.2086680e+002   8.6255076e-015   7.3051210e-021   3.5460607e-019  -3.6276559e-006   7.7069070e+001
 -1.0929789e+002   8.8097852e-002   1.4048476e+000   5.2672846e+002   0.0000000e+000   3.1913428e-004   3.7120357e+002   3.8591696e+002   3.6945256e+002   4.9000000e+002   4.9000000e+002   4.9000000e+002   2.3282292e+005   1.0517101e+002  -1.5867735e+002   1.2666491e-002  -1.3749029e+000  -4.9244620e-014   2.1971630e-013   2.9490493e+003   7.6508937e-003  -1.2461189e-004   0.0000000e+000  -4.1538979e-007  -1.2165328e+002   8.6816328e-015   7.6166765e-021   3.5493237e-019  -4.1053571e-006   7.6871424e+001
 -1.0879844e+002   8.8599691e-002   1.3898964e+000   5.1841064e+002   0.0000000e+000   3.1743050e-004   3.7194502e+002   3.8673493e+002   3.7017907e+002   4.9000000e+002   4.9000000e+002   4.9000000e+002   2.3434338e+005   1.0523730e+002  -1.5779566e+002   1.2666491e-002  -1.3880382e+000  -4.9566216e-014   2.2115117e-013   2.9683083e+003   7.6611123e-003  -1.2107599e-004   0.0000000e+000   3.1161447e-007  -1.2244774e+002   8.7383283e-015   7.4549670e-021   3.5537520e-019  -4.0430387e-006   7.6685680e+001
 -1.0830207e+002   8.8888291e-002   1.3753972e+000   5.1039160e+002   0.0000000e+000   3.1576608e-004   3.7268428e+002   3.8756209e+002   3.7092329e+002   4.9000000e+002   4.9000000e+002   4.9000000e+002   2.3585060e+005   1.0531252e+002  -1.5692903e+002   1.2666491e-002  -1.4010205e+000  -4.9885012e-014   2.2257357e-013   2.9873995e+003   7.6218893e-003  -1.0474552e-004   0.0000000e+000  -2.6116392e-006  -1.2323529e+002   8.7945319e-015   6.8995445e-021   3.5354000e-019  -4.0983897e-006   7.6509357e+001
 -1.0780872e+002   8.9698476e-002   1.3614232e+000   5.0268928e+002   0.0000000e+000   3.1416181e-004   3.7342834e+002   3.8837985e+002   3.7165324e+002   4.9000000e+002   4.9000000e+002   4.9000000e+002   2.3740225e+005   1.0540486e+002  -1.5607978e+002   1.2666491e-002  -1.4138542e+000  -5.0213197e-014   2.2403779e-013   3.0070535e+003   7.6855855e-003  -1.1320521e-004   0.0000000e+000   3.9667076e-006  -1.2404604e+002   8.8523867e-015   7.0310917e-021   3.5644578e-019  -3.6918231e-006   7.6347265e+001
 -1.0731831e+002   9.0682240e-002   1.3479289e+000   4.9529375e+002   0.0000000e+000   3.1260179e-004   3.7417743e+002   3.8918845e+002   3.7236878e+002   4.9000000e+002   4.9000000e+002   4.9000000e+002   2.3900025e+005   1.0551345e+002  -1.5524583e+002   1.2666491e-002  -1.4265431e+000  -5.0551190e-014   2.2554584e-013   3.0272945e+003   7.7461413e-003  -1.0204643e-004   0.0000000e+000   4.3823587e-006  -1.2488101e+002   8.9119739e-015   6.2776309e-021   3.5921656e-019  -2.8348652e-006   7.6198455e+001
 -1.0683077e+002   9.0871664e-002   1.3347609e+000   4.8813215e+002   0.0000000e+000   3.1105922e-004   3.7492243e+002   3.9001576e+002   3.7311842e+002   4.9000000e+002   4.9000000e+002   4.9000000e+002   2.4056011e+005   1.0562587e+002  -1.5442100e+002   1.2666491e-002  -1.4390910e+000  -5.0881126e-014   2.2701800e-013   3.0470524e+003   7.7111492e-003  -9.0993477e-005   0.0000000e+000  -5.9318136e-006  -1.2569608e+002   8.9701449e-015   6.1572300e-021   3.5759293e-019  -3.4006780e-006   7.6054959e+001
 -1.0634601e+002   9.1635870e-002   1.3220524e+000   4.8123164e+002   0.0000000e+000   3.0957682e-004   3.7567229e+002   3.9083351e+002   3.7385505e+002   4.9000000e+002   4.9000000e+002   4.9000000e+002   2.4216354e+005   1.0575426e+002  -1.5361062e+002   1.2666491e-002  -1.4515016e+000  -5.1220263e-014   2.2853106e-013   3.0673623e+003   7.7338306e-003  -1.0312651e-004   0.0000000e+000   3.1557437e-006  -1.2653388e+002   9.0299290e-015   6.5478291e-021   3.5861244e-019  -3.3964766e-006   7.5924391e+001
 -1.0586398e+002   9.2352969e-002   1.3097313e+000   4.7458186e+002   0.0000000e+000   3.0812712e-004   3.7642443e+002   3.9165111e+002   3.7459267e+002   4.9000000e+002   4.9000000e+002   4.9000000e+002   2.4378696e+005   1.0589440e+002  -1.5281163e+002   1.2666491e-002  -1.4637783e+000  -5.1563636e-014   2.3006311e-013   3.0879253e+003   7.7633940e-003  -1.0130533e-004   0.0000000e+000   1.6247558e-006  -1.2738214e+002   9.0904649e-015   6.3934857e-021   3.5995577e-019  -3.2067915e-006   7.5803796e+001
 -1.0538460e+002   9.3024468e-002   1.2977746e+000   4.6815976e+002   0.0000000e+000   3.0671272e-004   3.7717859e+002   3.9246923e+002   3.7533247e+002   4.9000000e+002   4.9000000e+002   4.9000000e+002   2.4542808e+005   1.0604556e+002  -1.5202301e+002   1.2666491e-002  -1.4759244e+000  -5.1910750e-014   2.3161186e-013   3.1087125e+003   7.7866707e-003  -9.6263643e-005   0.0000000e+000   6.7995835e-007  -1.2823965e+002   9.1516603e-015   6.1494081e-021   3.6101331e-019  -3.0284892e-006   7.5692557e+001
 -1.0490780e+002   9.3690383e-002   1.2861675e+000   4.6195380e+002   0.0000000e+000   3.0533305e-004   3.7793492e+002   3.9328812e+002   3.7607466e+002   4.9000000e+002   4.9000000e+002   4.9000000e+002   2.4708728e+005   1.0620765e+002  -1.5124406e+002   1.2666491e-002  -1.4879432e+000  -5.2261689e-014   2.3317765e-013   3.1297287e+003   7.8005538e-003  -9.1123373e-005   0.0000000e+000   5.6233192e-007  -1.2910661e+002   9.2135296e-015   5.9088212e-021   3.6163972e-019  -2.8563472e-006   7.5590452e+001
 -1.0443354e+002   9.4354365e-002   1.2748963e+000   4.5595426e+002   0.0000000e+000   3.0398700e-004   3.7869350e+002   3.9410821e+002   3.7681981e+002   4.9000000e+002   4.9000000e+002   4.9000000e+002   2.4876428e+005   1.0638049e+002  -1.5047416e+002   1.2666491e-002  -1.4998374e+000  -5.2616395e-014   2.3476025e-013   3.1509705e+003   7.8123959e-003  -8.5487119e-005   0.0000000e+000   4.6893077e-007  -1.2998286e+002   9.2760627e-015   5.6480742e-021   3.6217291e-019  -2.6675100e-006   7.5497242e+001
 -1.0396174e+002   9.5024726e-002   1.2639496e+000   4.5015258e+002   0.0000000e+000   3.0267384e-004   3.7945453e+002   3.9492918e+002   3.7756721e+002   4.9000000e+002   4.9000000e+002   4.9000000e+002   2.5046068e+005   1.0656411e+002  -1.4971272e+002   1.2666491e-002  -1.5116096e+000  -5.2975202e-014   2.3636115e-013   3.1724579e+003   7.8127169e-003  -8.1999574e-005   0.0000000e+000   6.3511244e-007  -1.3086926e+002   9.3393191e-015   5.4774171e-021   3.6217593e-019  -2.5361520e-006   7.5412802e+001
 -1.0349235e+002   9.5702761e-002   1.2533137e+000   4.4453990e+002   0.0000000e+000   3.0139206e-004   3.8021808e+002   3.9575146e+002   3.7831745e+002   4.9000000e+002   4.9000000e+002   4.9000000e+002   2.5217626e+005   1.0675835e+002  -1.4895908e+002   1.2666491e-002  -1.5232631e+000  -5.3338067e-014   2.3798016e-013   3.1941884e+003   7.8083911e-003  -7.8673552e-005   0.0000000e+000   5.6338857e-007  -1.3176568e+002   9.4032908e-015   5.3177810e-021   3.6196586e-019  -2.4165455e-006   7.5336891e+001
 -1.0302529e+002   9.6389917e-002   1.2429763e+000   4.3910769e+002   0.0000000e+000   3.0014068e-004   3.8098427e+002   3.9657515e+002   3.7907057e+002   4.9000000e+002   4.9000000e+002   4.9000000e+002   2.5391132e+005   1.0696304e+002  -1.4821255e+002   1.2666491e-002  -1.5348005e+000  -5.3705051e-014   2.3961754e-013   3.2161655e+003   7.8125430e-003  -7.4317067e-005   0.0000000e+000   5.4211446e-007  -1.3267227e+002   9.4679885e-015   5.1132747e-021   3.6214658e-019  -2.2599405e-006   7.5269275e+001
 -1.0256053e+002   9.7081974e-002   1.2329263e+000   4.3384815e+002   0.0000000e+000   2.9891879e-004   3.8175305e+002   3.9740032e+002   3.7982656e+002   4.9000000e+002   4.9000000e+002   4.9000000e+002   2.5566601e+005   1.0717803e+002  -1.4747268e+002   1.2666491e-002  -1.5462236e+000  -5.4076187e-014   2.4127345e-013   3.2383912e+003   7.8229704e-003  -6.9347239e-005   0.0000000e+000   5.3608478e-007  -1.3358912e+002   9.5334182e-015   4.8808798e-021   3.6261676e-019  -2.0770350e-006   7.5209764e+001
 -1.0209800e+002   9.7802822e-002   1.2231567e+000   4.2875561e+002   0.0000000e+000   2.9772621e-004   3.8252414e+002   3.9822727e+002   3.8058493e+002   4.9000000e+002   4.9000000e+002   4.9000000e+002   2.5744105e+005   1.0740361e+002  -1.4673993e+002   1.2666491e-002  -1.5575355e+000  -5.4451627e-014   2.4294856e-013   3.2608747e+003   7.8299455e-003  -6.5143694e-005   0.0000000e+000   5.5194703e-007  -1.3451660e+002   9.5996068e-015   4.6828466e-021   3.6292855e-019  -1.9190277e-006   7.5158557e+001
 -1.0163764e+002   9.8525263e-002   1.2136580e+000   4.2382373e+002   0.0000000e+000   2.9656191e-004   3.8329825e+002   3.9905616e+002   3.8134633e+002   4.9000000e+002   4.9000000e+002   4.9000000e+002   2.5923692e+005   1.0763963e+002  -1.4601281e+002   1.2666491e-002  -1.5687386e+000  -5.4831473e-014   2.4464334e-013   3.2836220e+003   7.8369542e-003  -6.1064319e-005   0.0000000e+000   5.5105147e-007  -1.3545496e+002   9.6665721e-015   4.4908833e-021   3.6324239e-019  -1.7639818e-006   7.5115311e+001
 -1.0117943e+002   9.9253969e-002   1.2044135e+000   4.1904332e+002   0.0000000e+000   2.9542350e-004   3.8407549e+002   3.9988705e+002   3.8211102e+002   4.9000000e+002   4.9000000e+002   4.9000000e+002   2.6105384e+005   1.0788571e+002  -1.4529032e+002   1.2666491e-002  -1.5798343e+000  -5.5215771e-014   2.4635797e-013   3.3066360e+003   7.8465866e-003  -5.6870560e-005   0.0000000e+000   5.5853332e-007  -1.3640433e+002   9.7343223e-015   4.2938543e-021   3.6367769e-019  -1.6019816e-006   7.5079609e+001
 -1.0072328e+002   9.9900150e-002   1.1954137e+000   4.1440714e+002   0.0000000e+000   2.9431077e-004   3.8485573e+002   4.0071863e+002   3.8287995e+002   4.9000000e+002   4.9000000e+002   4.9000000e+002   2.6288687e+005   1.0814158e+002  -1.4457193e+002   1.2666491e-002  -1.5908254e+000  -5.5603447e-014   2.4808791e-013   3.3298542e+003   7.2295028e-003  -1.3834935e-004   0.0000000e+000   4.7061786e-006  -1.3736223e+002   9.8026872e-015   8.2857354e-021   3.3524042e-019  -4.7652412e-006   7.5051296e+001
 -1.0026915e+002   1.0067262e-001   1.1866615e+000   4.0991366e+002   0.0000000e+000   2.9322553e-004   3.8563955e+002   4.0155362e+002   3.8365381e+002   4.9000000e+002   4.9000000e+002   4.9000000e+002   2.6474514e+005   1.0840802e+002  -1.4385755e+002   1.2666491e-002  -1.6017135e+000  -5.5996567e-014   2.4984134e-013   3.3533919e+003   7.8914820e-003  -3.6554107e-005   0.0000000e+000  -5.3281608e-006  -1.3833299e+002   9.8719505e-015   3.2968093e-021   3.6575125e-019  -7.6606628e-007   7.5030704e+001
 -9.9817011e+001   1.0151891e-001   1.1781276e+000   4.0555111e+002   0.0000000e+000   2.9216122e-004   3.8642672e+002   4.0239012e+002   3.8442912e+002   4.9000000e+002   4.9000000e+002   4.9000000e+002   2.6662741e+005   1.0868392e+002  -1.4314570e+002   1.2666491e-002  -1.6125006e+000  -5.6394652e-014   2.5161776e-013   3.3772336e+003   8.2815170e-003  -3.2441825e-005   0.0000000e+000  -3.9487077e-007  -1.3931651e+002   9.9421452e-015   3.0589881e-021   3.8371658e-019   7.8504277e-008   7.5016926e+001
 -9.9366792e+001   1.0227932e-001   1.1698139e+000   4.0131518e+002   0.0000000e+000   2.9112127e-004   3.8721697e+002   4.0322885e+002   3.8520754e+002   4.9000000e+002   4.9000000e+002   4.9000000e+002   2.6853190e+005   1.0896924e+002  -1.4243643e+002   1.2666491e-002  -1.6231885e+000  -5.6797465e-014   2.5341508e-013   3.4013569e+003   8.3538047e-003  -3.7915079e-005   0.0000000e+000   6.3115906e-007  -1.4031170e+002   1.0013167e-014   3.3139040e-021   3.8703161e-019   3.3195469e-009   7.5010164e+001
 -9.8918464e+001   1.0299773e-001   1.1617210e+000   3.9720536e+002   0.0000000e+000   2.9010587e-004   3.8801062e+002   4.0407018e+002   3.8598997e+002   4.9000000e+002   4.9000000e+002   4.9000000e+002   2.7045709e+005   1.0926451e+002  -1.4172960e+002   1.2666491e-002  -1.6337787e+000  -5.7204661e-014   2.5523189e-013   3.4257422e+003   8.3104415e-003  -3.7832075e-005   0.0000000e+000   4.7909173e-007  -1.4131767e+002   1.0084957e-014   3.3205221e-021   3.8503014e-019  -3.3730968e-008   7.5010640e+001
 -9.8471966e+001   1.0375853e-001   1.1538398e+000   3.9321704e+002   0.0000000e+000   2.8911326e-004   3.8880803e+002   4.0491405e+002   3.8677605e+002   4.9000000e+002   4.9000000e+002   4.9000000e+002   2.7240703e+005   1.0956981e+002  -1.4102451e+002   1.2666491e-002  -1.6442732e+000  -5.7617097e-014   2.5707205e-013   3.4504411e+003   8.2911535e-003  -3.6907807e-005   0.0000000e+000   5.8167437e-007  -1.4233654e+002   1.0157667e-014   3.2707387e-021   3.8413511e-019  -3.1767404e-008   7.5018329e+001
 -9.8027267e+001   1.0452717e-001   1.1461566e+000   3.8934293e+002   0.0000000e+000   2.8814148e-004   3.8960912e+002   4.0576069e+002   3.8756601e+002   4.9000000e+002   4.9000000e+002   4.9000000e+002   2.7438059e+005   1.0988477e+002  -1.4032045e+002   1.2666491e-002  -1.6546733e+000  -5.8034526e-014   2.5893450e-013   3.4754392e+003   8.2989071e-003  -3.7512401e-005   0.0000000e+000   5.7255970e-007  -1.4336774e+002   1.0231258e-014   3.2957081e-021   3.8448404e-019  -4.6224047e-008   7.5032710e+001
 -9.7584316e+001   1.0528505e-001   1.1386662e+000   3.8557838e+002   0.0000000e+000   2.8719087e-004   3.9041391e+002   4.0661019e+002   3.8835983e+002   4.9000000e+002   4.9000000e+002   4.9000000e+002   2.7637801e+005   1.1020939e+002  -1.3961704e+002   1.2666491e-002  -1.6649806e+000  -5.8457003e-014   2.6081948e-013   3.5007396e+003   8.3018626e-003  -3.7950353e-005   0.0000000e+000   5.7432651e-007  -1.4441143e+002   1.0305739e-014   3.3136982e-021   3.8461268e-019  -5.9175866e-008   7.5053673e+001
 -9.7143069e+001   1.0605959e-001   1.1313551e+000   3.8191685e+002   0.0000000e+000   2.8625911e-004   3.9122252e+002   4.0746263e+002   3.8915765e+002   4.9000000e+002   4.9000000e+002   4.9000000e+002   2.7839975e+005   1.1054330e+002  -1.3891334e+002   1.2666491e-002  -1.6751964e+000  -5.8884623e-014   2.6272741e-013   3.5263479e+003   8.3020658e-003  -3.8082400e-005   0.0000000e+000   5.7744935e-007  -1.4546782e+002   1.0381127e-014   3.3196189e-021   3.8461529e-019  -6.5771268e-008   7.5081050e+001
 -9.6703497e+001   1.0711658e-001   1.1242465e+000   3.7836462e+002   0.0000000e+000   2.8535280e-004   3.9203758e+002   4.0831039e+002   3.8994556e+002   4.9000000e+002   4.9000000e+002   4.9000000e+002   2.8047483e+005   1.1089010e+002  -1.3820965e+002   1.2666491e-002  -1.6853219e+000  -5.9323534e-014   2.6468561e-013   3.5526319e+003   8.4755525e-003  -3.4303821e-005   0.0000000e+000   2.3445627e-006  -1.4655203e+002   1.0458497e-014   3.0014563e-021   3.9257197e-019   1.3380033e-007   7.5116608e+001
 -9.6265535e+001   1.0739592e-001   1.1172546e+000   3.7489227e+002   0.0000000e+000   2.8445036e-004   3.9285050e+002   4.0917678e+002   3.9076411e+002   4.9000000e+002   4.9000000e+002   4.9000000e+002   2.8251819e+005   1.1123957e+002  -1.3750542e+002   1.2666491e-002  -1.6953589e+000  -5.9755699e-014   2.6661417e-013   3.5785140e+003   8.1271774e-003  -4.4774038e-005   0.0000000e+000  -3.3604916e-006  -1.4761984e+002   1.0534711e-014   3.8292593e-021   3.7658130e-019  -3.7120127e-007   7.5154573e+001
 -9.5829177e+001   1.0830288e-001   1.1104838e+000   3.7152521e+002   0.0000000e+000   2.8358476e-004   3.9367030e+002   4.1003877e+002   3.9157387e+002   4.9000000e+002   4.9000000e+002   4.9000000e+002   2.8461467e+005   1.1160317e+002  -1.3680144e+002   1.2666491e-002  -1.7053080e+000  -6.0199157e-014   2.6859238e-013   3.6050691e+003   8.2122145e-003  -3.7372721e-005   0.0000000e+000   2.0195829e-006  -1.4871519e+002   1.0612867e-014   3.3333922e-021   3.8047340e-019  -9.5482761e-008   7.5201522e+001
 -9.5394356e+001   1.0921103e-001   1.1038812e+000   3.6825855e+002   0.0000000e+000   2.8273300e-004   3.9449460e+002   4.1090336e+002   3.9238810e+002   4.9000000e+002   4.9000000e+002   4.9000000e+002   2.8673818e+005   1.1197684e+002  -1.3609578e+002   1.2666491e-002  -1.7151709e+000  -6.0648297e-014   2.7059641e-013   3.6319665e+003   8.3142763e-003  -3.9075642e-005   0.0000000e+000   1.1820817e-006  -1.4982473e+002   1.0692051e-014   3.3693039e-021   3.8515518e-019  -6.8380769e-008   7.5254830e+001
 -9.4961038e+001   1.1009375e-001   1.0974414e+000   3.6508200e+002   0.0000000e+000   2.8189956e-004   3.9532347e+002   4.1177157e+002   3.9320655e+002   4.9000000e+002   4.9000000e+002   4.9000000e+002   2.8888954e+005   1.1236058e+002  -1.3538793e+002   1.2666491e-002  -1.7249486e+000  -6.1103331e-014   2.7262669e-013   3.6592168e+003   8.3668534e-003  -4.0687553e-005   0.0000000e+000   7.2552512e-007  -1.5094886e+002   1.0772274e-014   3.4407181e-021   3.8756528e-019  -9.5569570e-008   7.5314410e+001
 -9.4529204e+001   1.1090610e-001   1.0911539e+000   3.6199043e+002   0.0000000e+000   2.8108276e-004   3.9615654e+002   4.1264393e+002   3.9403049e+002   4.9000000e+002   4.9000000e+002   4.9000000e+002   2.9106521e+005   1.1275379e+002  -1.3467735e+002   1.2666491e-002  -1.7346416e+000  -6.1563507e-014   2.7467989e-013   3.6867748e+003   8.3639176e-003  -4.1944357e-005   0.0000000e+000   4.2559239e-007  -1.5208569e+002   1.0853404e-014   3.5170737e-021   3.8742769e-019  -1.3701729e-007   7.5379837e+001
 -9.4098795e+001   1.1174168e-001   1.0850135e+000   3.5897973e+002   0.0000000e+000   2.8028262e-004   3.9699412e+002   4.1351930e+002   3.9485794e+002   4.9000000e+002   4.9000000e+002   4.9000000e+002   2.9327154e+005   1.1315669e+002  -1.3396343e+002   1.2666491e-002  -1.7442515e+000  -6.2030173e-014   2.7676199e-013   3.7147213e+003   8.3859717e-003  -4.0867390e-005   0.0000000e+000   8.7224117e-007  -1.5323853e+002   1.0935673e-014   3.4490077e-021   3.8843620e-019  -1.0339419e-007   7.5451120e+001
 -9.3669779e+001   1.1259432e-001   1.0790195e+000   3.5604882e+002   0.0000000e+000   2.7949951e-004   3.9783635e+002   4.1439777e+002   3.9568888e+002   4.9000000e+002   4.9000000e+002   4.9000000e+002   2.9550717e+005   1.1356946e+002  -1.3324585e+002   1.2666491e-002  -1.7537789e+000  -6.2503033e-014   2.7887177e-013   3.7430389e+003   8.4160093e-003  -4.0376607e-005   0.0000000e+000   8.5611068e-007  -1.5440667e+002   1.1019036e-014   3.4123953e-021   3.8981200e-019  -8.6291161e-008   7.5528564e+001
 -9.3242139e+001   1.1340177e-001   1.0731636e+000   3.5319396e+002   0.0000000e+000   2.7873177e-004   3.9868279e+002   4.1528123e+002   3.9652652e+002   4.9000000e+002   4.9000000e+002   4.9000000e+002   2.9776723e+005   1.1399154e+002  -1.3252417e+002   1.2666491e-002  -1.7632243e+000  -6.2981059e-014   2.8100462e-013   3.7716659e+003   8.4059973e-003  -4.1981581e-005   0.0000000e+000   3.7183408e-007  -1.5558760e+002   1.1103313e-014   3.5083049e-021   3.8935134e-019  -1.3748492e-007   7.5611644e+001
 -9.2815820e+001   1.1425675e-001   1.0674541e+000   3.5041649e+002   0.0000000e+000   2.7798226e-004   3.9953411e+002   4.1616817e+002   3.9736810e+002   4.9000000e+002   4.9000000e+002   4.9000000e+002   3.0005828e+005   1.1442387e+002  -1.3179818e+002   1.2666491e-002  -1.7725890e+000  -6.3465643e-014   2.8316668e-013   3.8006854e+003   8.4266317e-003  -4.1804949e-005   0.0000000e+000   7.7046512e-007  -1.5678469e+002   1.1188741e-014   3.4920595e-021   3.9029667e-019  -1.2870836e-007   7.5701485e+001
 -9.2390790e+001   1.1508897e-001   1.0618766e+000   3.4771182e+002   0.0000000e+000   2.7724696e-004   4.0039010e+002   4.1705957e+002   3.9821517e+002   4.9000000e+002   4.9000000e+002   4.9000000e+002   3.0237756e+005   1.1486582e+002  -1.3106702e+002   1.2666491e-002  -1.7818736e+000  -6.3956196e-014   2.8535541e-013   3.8300626e+003   8.4363648e-003  -4.2812194e-005   0.0000000e+000   5.8555840e-007  -1.5799656e+002   1.1275225e-014   3.5452086e-021   3.9074241e-019  -1.5542161e-007   7.5797532e+001
 -9.1967022e+001   1.1594636e-001   1.0564315e+000   3.4507774e+002   0.0000000e+000   2.7652753e-004   4.0125116e+002   4.1795493e+002   3.9906675e+002   4.9000000e+002   4.9000000e+002   4.9000000e+002   3.0472863e+005   1.1531794e+002  -1.3033034e+002   1.2666491e-002  -1.7910786e+000  -6.4453474e-014   2.8757412e-013   3.8598425e+003   8.4465301e-003  -4.2192880e-005   0.0000000e+000   7.6986060e-007  -1.5922503e+002   1.1362893e-014   3.5095622e-021   3.9120772e-019  -1.3649457e-007   7.5899704e+001
 -9.1544487e+001   1.1681145e-001   1.0511158e+000   3.4251296e+002   0.0000000e+000   2.7582332e-004   4.0211708e+002   4.1885501e+002   3.9992410e+002   4.9000000e+002   4.9000000e+002   4.9000000e+002   3.0710953e+005   1.1577971e+002  -1.2958748e+002   1.2666491e-002  -1.8002044e+000  -6.4957059e-014   2.8982099e-013   3.8900000e+003   8.4494827e-003  -4.2282233e-005   0.0000000e+000   6.3810426e-007  -1.6046908e+002   1.1451673e-014   3.5167967e-021   3.9134308e-019  -1.3921656e-007   7.6009733e+001
 -9.1123141e+001   1.1771823e-001   1.0459226e+000   3.4001412e+002   0.0000000e+000   2.7513302e-004   4.0298753e+002   4.1975929e+002   4.0078512e+002   4.9000000e+002   4.9000000e+002   4.9000000e+002   3.0952307e+005   1.1624908e+002  -1.2883626e+002   1.2666491e-002  -1.8092519e+000  -6.5467550e-014   2.9209866e-013   3.9205711e+003   8.4672072e-003  -4.1801569e-005   0.0000000e+000   7.9762258e-007  -1.6173019e+002   1.1541670e-014   3.4873824e-021   3.9215650e-019  -1.2373842e-007   7.6136111e+001
 -9.0702955e+001   1.1862689e-001   1.0408507e+000   3.3757954e+002   0.0000000e+000   2.7445730e-004   4.0386333e+002   4.2066690e+002   4.0165079e+002   4.9000000e+002   4.9000000e+002   4.9000000e+002   3.1196992e+005   1.1672881e+002  -1.2807814e+002   1.2666491e-002  -1.8182213e+000  -6.5985087e-014   2.9440777e-013   3.9515642e+003   8.4914008e-003  -4.1554856e-005   0.0000000e+000   8.2359029e-007  -1.6300870e+002   1.1632909e-014   3.4698822e-021   3.9326735e-019  -1.1456027e-007   7.6268361e+001
 -9.0283896e+001   1.1951471e-001   1.0358949e+000   3.3520680e+002   0.0000000e+000   2.7379509e-004   4.0474440e+002   4.2157939e+002   4.0252276e+002   4.9000000e+002   4.9000000e+002   4.9000000e+002   3.1444789e+005   1.1721871e+002  -1.2731262e+002   1.2666491e-002  -1.8271132e+000  -6.6509204e-014   2.9674625e-013   3.9829514e+003   8.4984077e-003  -4.2444676e-005   0.0000000e+000   5.8710316e-007  -1.6430348e+002   1.1725310e-014   3.5197591e-021   3.9359054e-019  -1.3837127e-007   7.6406271e+001
 -8.9865945e+001   1.2041594e-001   1.0310603e+000   3.3289674e+002   0.0000000e+000   2.7314825e-004   4.0563097e+002   4.2249669e+002   4.0340023e+002   4.9000000e+002   4.9000000e+002   4.9000000e+002   3.1695946e+005   1.1771939e+002  -1.2653954e+002   1.2666491e-002  -1.8359278e+000  -6.7040429e-014   2.9911642e-013   4.0147641e+003   8.5134748e-003  -4.2680098e-005   0.0000000e+000   7.1977445e-007  -1.6561580e+002   1.1818962e-014   3.5311963e-021   3.9428377e-019  -1.4165816e-007   7.6550191e+001
 -8.9449062e+001   1.2132781e-001   1.0263361e+000   3.3064571e+002   0.0000000e+000   2.7251379e-004   4.0652307e+002   4.2341877e+002   4.0428317e+002   4.9000000e+002   4.9000000e+002   4.9000000e+002   3.1950530e+005   1.1823051e+002  -1.2575805e+002   1.2666491e-002  -1.8446655e+000  -6.7578902e-014   3.0151895e-013   4.0470110e+003   8.5358908e-003  -4.2881092e-005   0.0000000e+000   7.9083535e-007  -1.6694604e+002   1.1913892e-014   3.5395494e-021   3.9531459e-019  -1.4410781e-007   7.6699800e+001
 -8.9033215e+001   1.2223519e-001   1.0217206e+000   3.2845150e+002   0.0000000e+000   2.7189251e-004   4.0742080e+002   4.2434591e+002   4.0517182e+002   4.9000000e+002   4.9000000e+002   4.9000000e+002   3.2208584e+005   1.1875225e+002  -1.2496769e+002   1.2666491e-002  -1.8533268e+000  -6.8124714e-014   3.0395421e-013   4.0796973e+003   8.5572390e-003  -4.3216983e-005   0.0000000e+000   7.6966704e-007  -1.6829441e+002   1.2010117e-014   3.5545798e-021   3.9629690e-019  -1.4997228e-007   7.6855140e+001
 -8.8618375e+001   1.2315072e-001   1.0172079e+000   3.2631145e+002   0.0000000e+000   2.7128322e-004   4.0832428e+002   4.2527821e+002   4.0606636e+002   4.9000000e+002   4.9000000e+002   4.9000000e+002   3.2470176e+005   1.1928456e+002  -1.2416775e+002   1.2666491e-002  -1.8619117e+000  -6.8678011e-014   3.0642288e-013   4.1128319e+003   8.5762578e-003  -4.3531335e-005   0.0000000e+000   7.6484228e-007  -1.6966126e+002   1.2107661e-014   3.5696004e-021   3.9717284e-019  -1.5515416e-007   7.7016078e+001
 -8.8204513e+001   1.2406423e-001   1.0127986e+000   3.2422482e+002   0.0000000e+000   2.7068680e-004   4.0923351e+002   4.2621570e+002   4.0696677e+002   4.9000000e+002   4.9000000e+002   4.9000000e+002   3.2735347e+005   1.1982761e+002  -1.2335797e+002   1.2666491e-002  -1.8704206e+000  -6.9238876e-014   3.0892531e-013   4.1464197e+003   8.5938269e-003  -4.3788012e-005   0.0000000e+000   7.7292741e-007  -1.7104682e+002   1.2206540e-014   3.5825804e-021   3.9798271e-019  -1.5838207e-007   7.7182708e+001
 -8.7791601e+001   1.2525910e-001   1.0085061e+000   3.2219616e+002   0.0000000e+000   2.7010636e-004   4.1015136e+002   4.2715070e+002   4.0785902e+002   4.9000000e+002   4.9000000e+002   4.9000000e+002   3.3007443e+005   1.2038481e+002  -1.2253678e+002   1.2666491e-002  -1.8788534e+000  -6.9814398e-014   3.1149301e-013   4.1808847e+003   8.7496920e-003  -3.2724827e-005   0.0000000e+000   2.9199155e-006  -1.7246851e+002   1.2307992e-014   2.9601842e-021   4.0513470e-019   1.3624471e-007   7.7356777e+001
 -8.7379614e+001   1.2589135e-001   1.0042789e+000   3.2020890e+002   0.0000000e+000   2.6952828e-004   4.1107250e+002   4.2809917e+002   4.0877133e+002   4.9000000e+002   4.9000000e+002   4.9000000e+002   3.3280094e+005   1.2094899e+002  -1.2170476e+002   1.2666491e-002  -1.8872102e+000  -7.0391062e-014   3.1406624e-013   4.2154201e+003   8.6085866e-003  -4.8508894e-005   0.0000000e+000  -1.8889316e-006  -1.7389326e+002   1.2409678e-014   3.8447828e-021   3.9867034e-019  -2.9585341e-007   7.7534198e+001
 -8.6968521e+001   1.2638649e-001   1.0001356e+000   3.1826196e+002   0.0000000e+000   2.6896281e-004   4.1199711e+002   4.2906107e+002   4.0970443e+002   4.9000000e+002   4.9000000e+002   4.9000000e+002   3.3553307e+005   1.2152136e+002  -1.2086253e+002   1.2666491e-002  -1.8954911e+000  -7.0968942e-014   3.1664455e-013   4.2500266e+003   8.3613313e-003  -6.0814851e-005   0.0000000e+000  -2.2569820e-006  -1.7532088e+002   1.2511558e-014   4.5676807e-021   3.8733600e-019  -6.4893959e-007   7.7715829e+001
 -8.6558293e+001   1.2780748e-001   9.9614169e-001   3.1638119e+002   0.0000000e+000   2.6842343e-004   4.1293293e+002   4.3001320e+002   4.1061556e+002   4.9000000e+002   4.9000000e+002   4.9000000e+002   3.3836949e+005   1.2211303e+002  -1.2000828e+002   1.2666491e-002  -1.9036963e+000  -7.1568913e-014   3.1932098e-013   4.2859541e+003   8.6671867e-003  -3.5195835e-005   0.0000000e+000   5.4789116e-006  -1.7680277e+002   1.2617295e-014   3.1068555e-021   4.0136457e-019   1.1515285e-007   7.7907850e+001
 -8.6148902e+001   1.2836408e-001   9.9218663e-001   3.1453635e+002   0.0000000e+000   2.6787660e-004   4.1386943e+002   4.3098545e+002   4.1156017e+002   4.9000000e+002   4.9000000e+002   4.9000000e+002   3.4118049e+005   1.2270851e+002  -1.1914302e+002   1.2666491e-002  -1.9118256e+000  -7.2163423e-014   3.2197413e-013   4.3215595e+003   8.4908636e-003  -6.1045694e-005   0.0000000e+000  -3.2783576e-006  -1.7827168e+002   1.2722142e-014   4.5389791e-021   3.9328771e-019  -5.9830148e-007   7.8101384e+001
 -8.5740320e+001   1.2946671e-001   9.8835547e-001   3.1274177e+002   0.0000000e+000   2.6735506e-004   4.1481499e+002   4.3195569e+002   4.1249773e+002   4.9000000e+002   4.9000000e+002   4.9000000e+002   3.4406338e+005   1.2331957e+002  -1.1826426e+002   1.2666491e-002  -1.9198791e+000  -7.2773220e-014   3.2469445e-013   4.3580757e+003   8.6060309e-003  -4.7664332e-005   0.0000000e+000   2.7221107e-006  -1.7977796e+002   1.2829622e-014   3.8005932e-021   3.9857367e-019  -2.0235895e-007   7.8303047e+001
 -8.5332521e+001   1.3009937e-001   9.8461510e-001   3.1099749e+002   0.0000000e+000   2.6684143e-004   4.1576785e+002   4.3293094e+002   4.1344340e+002   4.9000000e+002   4.9000000e+002   4.9000000e+002   3.4698069e+005   1.2394324e+002  -1.1737118e+002   1.2666491e-002  -1.9278564e+000  -7.3390282e-014   3.2744752e-013   4.3950277e+003   7.4581956e-003   5.2589759e-005   0.0000000e+000  -6.0591627e-006  -1.8130272e+002   1.2938433e-014  -9.1658601e-022   3.4588029e-019   4.8898488e-008   7.8510949e+001
 -8.4925479e+001   1.3145568e-001   9.8095719e-001   3.0929550e+002   0.0000000e+000   2.6633758e-004   4.1672702e+002   4.3391222e+002   4.1439541e+002   4.9000000e+002   4.9000000e+002   4.9000000e+002   3.4994835e+005   1.2457823e+002  -1.1646375e+002   1.2666491e-002  -1.9357573e+000  -7.4017902e-014   3.3024833e-013   4.4326176e+003   8.7642931e-003  -2.9487790e-005   0.0000000e+000   1.1801879e-005  -1.8285255e+002   1.3049047e-014   2.9006639e-021   4.0582702e-019   2.6515722e-007   7.8724372e+001
 -8.4519166e+001   1.3341562e-001   9.7739734e-001   3.0764060e+002   0.0000000e+000   2.6584781e-004   4.1769525e+002   4.3489336e+002   4.1533763e+002   4.9000000e+002   4.9000000e+002   4.9000000e+002   3.5299636e+005   1.2522800e+002  -1.1554016e+002   1.2666491e-002  -1.9435816e+000  -7.4662623e-014   3.3312462e-013   4.4712251e+003   9.5484091e-003  -7.8108535e-006   0.0000000e+000   7.7228278e-006  -1.8444507e+002   1.3162687e-014   1.9065389e-021   4.4175068e-019   1.3075323e-007   7.8945086e+001
 -8.4113556e+001   1.3356307e-001   9.7386928e-001   3.0601148e+002   0.0000000e+000   2.6535450e-004   4.1866507e+002   4.3589671e+002   4.1631558e+002   4.9000000e+002   4.9000000e+002   4.9000000e+002   3.5601354e+005   1.2588248e+002  -1.1460265e+002   1.2666491e-002  -1.9513289e+000  -7.5300797e-014   3.3597214e-013   4.5094422e+003   8.9710628e-003  -6.5361651e-005   0.0000000e+000  -1.1210189e-005  -1.8602245e+002   1.3275265e-014   4.7812555e-021   4.1532967e-019  -8.0200024e-007   7.9167510e+001
 -8.3708624e+001   1.3461110e-001   9.7045686e-001   3.0442775e+002   0.0000000e+000   2.6488570e-004   4.1964472e+002   4.3689804e+002   4.1728794e+002   4.9000000e+002   4.9000000e+002   4.9000000e+002   3.5911215e+005   1.2655378e+002  -1.1364819e+002   1.2666491e-002  -1.9589988e+000  -7.5956190e-014   3.3889607e-013   4.5486907e+003   9.0883416e-003  -4.4170864e-005   0.0000000e+000   5.8897363e-006  -1.8764118e+002   1.3390771e-014   3.6909468e-021   4.2071075e-019  -1.6866677e-007   7.9398408e+001
 -8.3304344e+001   1.3571667e-001   9.6711962e-001   3.0288696e+002   0.0000000e+000   2.6442207e-004   4.2063124e+002   4.3790684e+002   4.1826844e+002   4.9000000e+002   4.9000000e+002   4.9000000e+002   3.6225376e+005   1.2723716e+002  -1.1267676e+002   1.2666491e-002  -1.9665910e+000  -7.6620674e-014   3.4186089e-013   4.5884839e+003   9.2310434e-003  -3.5471573e-005   0.0000000e+000   2.0368468e-006  -1.8928265e+002   1.3507916e-014   3.2699277e-021   4.2725706e-019  -3.8436234e-008   7.9634983e+001
 -8.2900689e+001   1.3683267e-001   9.6386086e-001   3.0138455e+002   0.0000000e+000   2.6396896e-004   4.2162504e+002   4.3892168e+002   4.1925447e+002   4.9000000e+002   4.9000000e+002   4.9000000e+002   3.6544489e+005   1.2793335e+002  -1.1168766e+002   1.2666491e-002  -1.9741049e+000  -7.7295632e-014   3.4487239e-013   4.6289043e+003   9.3455212e-003  -2.9860802e-005   0.0000000e+000   1.7261070e-006  -1.9095006e+002   1.3626909e-014   3.0058231e-021   4.3251052e-019   2.2725976e-008   7.9877595e+001
 -8.2497635e+001   1.3794260e-001   9.6067981e-001   2.9992065e+002   0.0000000e+000   2.6352580e-004   4.2262591e+002   4.3994269e+002   4.2024600e+002   4.9000000e+002   4.9000000e+002   4.9000000e+002   3.6868704e+005   1.2864278e+002  -1.1068096e+002   1.2666491e-002  -1.9815399e+000  -7.7981383e-014   3.4793203e-013   4.6699710e+003   9.4185248e-003  -2.6013369e-005   0.0000000e+000   1.6386905e-006  -1.9264416e+002   1.3747806e-014   2.8242231e-021   4.3586575e-019   8.7364948e-008   8.0126490e+001
 -8.2095158e+001   1.3895196e-001   9.5757533e-001   2.9849461e+002   0.0000000e+000   2.6309244e-004   4.2363364e+002   4.4097009e+002   4.2124542e+002   4.9000000e+002   4.9000000e+002   4.9000000e+002   3.7197512e+005   1.2936550e+002  -1.0965638e+002   1.2666491e-002  -1.9888957e+000  -7.8676849e-014   3.5103503e-013   4.7116195e+003   9.3999711e-003  -2.7259632e-005   0.0000000e+000   4.6214586e-007  -1.9436229e+002   1.3870420e-014   2.8904244e-021   4.3503038e-019   1.2419056e-007   8.0381676e+001
 -8.1693230e+001   1.3995116e-001   9.5454511e-001   2.9710516e+002   0.0000000e+000   2.6266863e-004   4.2464917e+002   4.4200516e+002   4.2225385e+002   4.9000000e+002   4.9000000e+002   4.9000000e+002   3.7531162e+005   1.3010171e+002  -1.0861179e+002   1.2666491e-002  -1.9961713e+000  -7.9382555e-014   3.5418369e-013   4.7538812e+003   9.3744021e-003  -2.6838488e-005   0.0000000e+000   5.9581836e-007  -1.9610567e+002   1.3994833e-014   2.8729974e-021   4.3387375e-019   2.0909643e-007   8.0643056e+001
 -8.1291828e+001   1.4105667e-001   9.5158886e-001   2.9575183e+002   0.0000000e+000   2.6225454e-004   4.2567285e+002   4.4304687e+002   4.2326881e+002   4.9000000e+002   4.9000000e+002   4.9000000e+002   3.7870333e+005   1.3085193e+002  -1.0754626e+002   1.2666491e-002  -2.0033662e+000  -8.0099940e-014   3.5738446e-013   4.7968423e+003   9.4328223e-003  -2.2181308e-005   0.0000000e+000   1.6977743e-006  -1.9787783e+002   1.4121300e-014   2.6475491e-021   4.3656332e-019   3.1246132e-007   8.0910839e+001
 -8.0890926e+001   1.4211220e-001   9.4870048e-001   2.9443240e+002   0.0000000e+000   2.6184871e-004   4.2670427e+002   4.4409645e+002   4.2429244e+002   4.9000000e+002   4.9000000e+002   4.9000000e+002   3.8214493e+005   1.3161559e+002  -1.0645929e+002   1.2666491e-002  -2.0104795e+000  -8.0827877e-014   3.6063233e-013   4.8404353e+003   9.4627309e-003  -2.1427492e-005   0.0000000e+000   8.2521108e-007  -1.9967612e+002   1.4249634e-014   2.6192489e-021   4.3794807e-019   3.3837564e-007   8.1184651e+001
 -8.0490500e+001   1.4311698e-001   9.4587697e-001   2.9314487e+002   0.0000000e+000   2.6145116e-004   4.2774344e+002   4.4515390e+002   4.2532491e+002   4.9000000e+002   4.9000000e+002   4.9000000e+002   3.8563709e+005   1.3239277e+002  -1.0535011e+002   1.2666491e-002  -2.0175103e+000  -8.1566507e-014   3.6392789e-013   4.8846687e+003   9.4667213e-003  -2.0647506e-005   0.0000000e+000   7.4543795e-007  -2.0150085e+002   1.4379853e-014   2.5864684e-021   4.3814636e-019   3.9555152e-007   8.1464451e+001
 -8.0090524e+001   1.4420976e-001   9.4312362e-001   2.9189065e+002   0.0000000e+000   2.6106348e-004   4.2879104e+002   4.4621821e+002   4.2636409e+002   4.9000000e+002   4.9000000e+002   4.9000000e+002   3.8918765e+005   1.3318453e+002  -1.0421767e+002   1.2666491e-002  -2.0244578e+000  -8.2317489e-014   3.6727856e-013   4.9296418e+003   9.5234408e-003  -1.6136358e-005   0.0000000e+000   1.8258817e-006  -2.0335603e+002   1.4512245e-014   2.3673131e-021   4.4075951e-019   5.0023870e-007   8.1750769e+001
 -7.9690976e+001   1.4584147e-001   9.4045145e-001   2.9067424e+002   0.0000000e+000   2.6068770e-004   4.2984975e+002   4.4728268e+002   4.2739601e+002   4.9000000e+002   4.9000000e+002   4.9000000e+002   3.9283703e+005   1.3399430e+002  -1.0305907e+002   1.2666491e-002  -2.0313206e+000  -8.3089372e-014   3.7072245e-013   4.9758666e+003   9.8575540e-003  -9.0840659e-007   0.0000000e+000   7.0448709e-006  -2.0526265e+002   1.4648306e-014   1.6045868e-021   4.5607293e-019   5.7161073e-007   8.2045253e+001
 -7.9291829e+001   1.4581680e-001   9.3779583e-001   2.8947467e+002   0.0000000e+000   2.6030689e-004   4.3091112e+002   4.4837222e+002   4.2846849e+002   4.9000000e+002   4.9000000e+002   4.9000000e+002   3.9645445e+005   1.3481044e+002  -1.0187939e+002   1.2666491e-002  -2.0380981e+000  -8.3854498e-014   3.7413649e-013   5.0216867e+003   9.1020807e-003  -2.9194891e-005   0.0000000e+000  -1.3173826e-005  -2.0715357e+002   1.4783261e-014   3.0978386e-021   4.2148633e-019   4.4638260e-007   8.2341727e+001
 -7.8893061e+001   1.4696250e-001   9.3524032e-001   2.8831151e+002   0.0000000e+000   2.5994916e-004   4.3198418e+002   4.4946077e+002   4.2953544e+002   4.9000000e+002   4.9000000e+002   4.9000000e+002   4.0017356e+005   1.3564667e+002  -1.0067236e+002   1.2666491e-002  -2.0447889e+000  -8.4641132e-014   3.7764593e-013   5.0687947e+003   9.2587451e-003   1.5261539e-005   0.0000000e+000   7.3665739e-006  -2.0909633e+002   1.4921890e-014   9.0430705e-022   4.2864651e-019   1.3783797e-006   8.2647566e+001
 -7.8494646e+001   1.4830048e-001   9.3275192e-001   2.8718511e+002   0.0000000e+000   2.5959654e-004   4.3306539e+002   4.5055733e+002   4.3060985e+002   4.9000000e+002   4.9000000e+002   4.9000000e+002   4.0395346e+005   1.3649873e+002  -9.9440164e+001   1.2666491e-002  -2.0513920e+000  -8.5440623e-014   3.8121313e-013   5.1166729e+003   9.5190791e-003   4.6551517e-006   0.0000000e+000   3.1343720e-006  -2.1107126e+002   1.5062832e-014   1.3817939e-021   4.4061646e-019   1.1416656e-006   8.2960467e+001
 -7.8096561e+001   1.4953430e-001   9.3032655e-001   2.8608936e+002   0.0000000e+000   2.5925192e-004   4.3415513e+002   4.5166176e+002   4.3169217e+002   4.9000000e+002   4.9000000e+002   4.9000000e+002   4.0779363e+005   1.3736634e+002  -9.8181009e+001   1.2666491e-002  -2.0579060e+000  -8.6252859e-014   3.8483715e-013   5.1653143e+003   9.6299439e-003   8.4136374e-007   0.0000000e+000   1.3387218e-006  -2.1307787e+002   1.5206033e-014   1.5710336e-021   4.4571870e-019   1.0172464e-006   8.3280114e+001
 -7.7698782e+001   1.5064983e-001   9.2795849e-001   2.8502161e+002   0.0000000e+000   2.5891444e-004   4.3525381e+002   4.5277468e+002   4.3278347e+002   4.9000000e+002   4.9000000e+002   4.9000000e+002   4.1169545e+005   1.3824942e+002  -9.6893101e+001   1.2666491e-002  -2.0643297e+000  -8.7078138e-014   3.8851932e-013   5.2147367e+003   9.6475589e-003   5.4675358e-006   0.0000000e+000   1.2879923e-006  -2.1511670e+002   1.5351531e-014   1.3570696e-021   4.4654154e-019   1.1453920e-006   8.3606271e+001
 -7.7301285e+001   1.5174968e-001   9.2565152e-001   2.8398244e+002   0.0000000e+000   2.5858563e-004   4.3636170e+002   4.5389597e+002   4.3388364e+002   4.9000000e+002   4.9000000e+002   4.9000000e+002   4.1566175e+005   1.3914865e+002  -9.5575478e+001   1.2666491e-002  -2.0706615e+000  -8.7917053e-014   3.9226233e-013   5.2649757e+003   9.6472623e-003   1.5031946e-005   0.0000000e+000   1.5478346e-006  -2.1718916e+002   1.5499430e-014   9.0416972e-022   4.4653904e-019   1.3769647e-006   8.3939280e+001
 -7.6904045e+001   1.5285624e-001   9.2340329e-001   2.8297139e+002   0.0000000e+000   2.5826455e-004   4.3747943e+002   4.5502690e+002   4.3499429e+002   4.9000000e+002   4.9000000e+002   4.9000000e+002   4.1969371e+005   1.4006472e+002  -9.4226491e+001   1.2666491e-002  -2.0769000e+000  -8.8769859e-014   3.9606732e-013   5.3160466e+003   9.6242724e-003   2.6661110e-005   0.0000000e+000   1.3186630e-006  -2.1929594e+002   1.5649777e-014   3.5380156e-022   4.4549015e-019   1.6121109e-006   8.4279354e+001
 -7.6507039e+001   1.5459336e-001   9.2123309e-001   2.8199485e+002   0.0000000e+000   2.5795609e-004   4.3861011e+002   4.5615829e+002   4.3609708e+002   4.9000000e+002   4.9000000e+002   4.9000000e+002   4.2384469e+005   1.4100201e+002  -9.2842285e+001   1.2666491e-002  -2.0830431e+000  -8.9647836e-014   3.9998454e-013   5.3686250e+003   1.0029357e-002   2.1547579e-005   0.0000000e+000   8.3696675e-006  -2.2146457e+002   1.5804535e-014   5.3026658e-022   4.6409088e-019   1.3765238e-006   8.4628651e+001
 -7.6110243e+001   1.5461239e-001   9.1906758e-001   2.8103012e+002   0.0000000e+000   2.5764009e-004   4.3974407e+002   4.5731742e+002   4.3724428e+002   4.9000000e+002   4.9000000e+002   4.9000000e+002   4.2796198e+005   1.4194693e+002  -9.1430612e+001   1.2666491e-002  -2.0890897e+000  -9.0518688e-014   4.0387034e-013   5.4207765e+003   9.0701896e-003   3.7774329e-006   0.0000000e+000  -1.4834508e-005  -2.2361675e+002   1.5958136e-014   1.5501248e-021   4.2001736e-019   2.5147117e-007   8.4980088e+001
 -7.5713633e+001   1.5581419e-001   9.1699252e-001   2.8009626e+002   0.0000000e+000   2.5734646e-004   4.4089114e+002   4.5847591e+002   4.3838574e+002   4.9000000e+002   4.9000000e+002   4.9000000e+002   4.3219844e+005   1.4291453e+002  -8.9982094e+001   1.2666491e-002  -2.0950376e+000  -9.1414747e-014   4.0786798e-013   5.4744376e+003   9.2703272e-003   1.2787264e-005   0.0000000e+000   8.5633912e-006  -2.2582977e+002   1.6116050e-014   1.0063996e-021   4.2919209e-019   3.9700031e-007   8.5341559e+001
 -7.5317184e+001   1.5773258e-001   9.1498584e-001   2.7919771e+002   0.0000000e+000   2.5705945e-004   4.4205110e+002   4.5963546e+002   4.3951882e+002   4.9000000e+002   4.9000000e+002   4.9000000e+002   4.3655846e+005   1.4390352e+002  -8.8495050e+001   1.2666491e-002  -2.1008849e+000  -9.2336938e-014   4.1198256e-013   5.5296637e+003   1.0003392e-002   4.4633557e-005   0.0000000e+000   1.0663858e-005  -2.2810754e+002   1.6278600e-014  -5.7602057e-022   4.6293891e-019   1.9207748e-006   8.5712048e+001
 -7.4920872e+001   1.5788478e-001   9.1298385e-001   2.7830982e+002   0.0000000e+000   2.5676580e-004   4.4321374e+002   4.6082205e+002   4.4069534e+002   4.9000000e+002   4.9000000e+002   4.9000000e+002   4.4088584e+005   1.4490109e+002  -8.6979715e+001   1.2666491e-002  -2.1066301e+000  -9.3252227e-014   4.1606668e-013   5.5844765e+003   9.0891952e-003  -1.6922308e-005   0.0000000e+000  -1.5008961e-005  -2.3036961e+002   1.6440047e-014   2.5083815e-021   4.2091256e-019  -4.7077347e-007   8.6085165e+001
 -7.4740937e+001   1.6066406e-001   9.1219277e-001   2.7782744e+002   0.0000000e+000   2.5678001e-004   4.4375350e+002   4.6132632e+002   4.4117072e+002   4.9000000e+002   4.9000000e+002   4.9000000e+002   4.4305226e+005   1.4537625e+002  -8.6272471e+001   1.2666491e-002  -2.1092174e+000  -9.3710411e-014   4.1810954e-013   5.6119174e+003   1.0548870e-002   4.6062393e-005   0.0000000e+000   1.3418832e-004  -2.3149839e+002   1.6520524e-014  -1.1290206e-021   4.8796848e-019   1.7458280e-006   8.6265995e+001
 -7.4516017e+001   1.5912348e-001   9.1108318e-001   2.7737289e+002   0.0000000e+000   2.5658184e-004   4.4441881e+002   4.6200273e+002   4.4183465e+002   4.9000000e+002   4.9000000e+002   4.9000000e+002   4.4557453e+005   1.4595390e+002  -8.5388325e+001   1.2666491e-002  -2.1124183e+000  -9.4243948e-014   4.2049205e-013   5.6438657e+003   1.0643652e-002   1.2879718e-005   0.0000000e+000  -7.2103795e-005  -2.3281917e+002   1.6614884e-014   1.0067389e-021   4.9234200e-019   7.8028317e-007   8.6482457e+001
 -7.4234868e+001   1.5847627e-001   9.0974180e-001   2.7680461e+002   0.0000000e+000   2.5635896e-004   4.4525867e+002   4.6285505e+002   4.4267434e+002   4.9000000e+002   4.9000000e+002   4.9000000e+002   4.4877227e+005   1.4668885e+002  -8.4261451e+001   1.2666491e-002  -2.1163666e+000  -9.4920287e-014   4.2350935e-013   5.6843698e+003   9.4017541e-003   6.6430762e-006   0.0000000e+000  -2.9050238e-005  -2.3449110e+002   1.6734182e-014   1.5089448e-021   4.3540913e-019   8.4880709e-007   8.6758553e+001
 -7.3883432e+001   1.5819400e-001   9.0809968e-001   2.7611115e+002   0.0000000e+000   2.5608448e-004   4.4631506e+002   4.6394228e+002   4.4376520e+002   4.9000000e+002   4.9000000e+002   4.9000000e+002   4.5275692e+005   1.4761928e+002  -8.2825199e+001   1.2666491e-002  -2.1212179e+000  -9.5763098e-014   4.2726928e-013   5.7348415e+003   6.8836486e-003  -1.2752858e-004   0.0000000e+000  -6.5032292e-006  -2.3657341e+002   1.6882763e-014   8.0091760e-021   3.1984439e-019  -5.2691946e-006   8.7108141e+001
 -7.3487419e+001   1.6008273e-001   9.0633893e-001   2.7534658e+002   0.0000000e+000   2.5581158e-004   4.4752091e+002   4.6516442e+002   4.4498253e+002   4.9000000e+002   4.9000000e+002   4.9000000e+002   4.5739144e+005   1.4869365e+002  -8.1161615e+001   1.2666491e-002  -2.1265747e+000  -9.6743362e-014   4.3164263e-013   5.7935445e+003   8.1423147e-003  -1.3330385e-004   0.0000000e+000   8.5435298e-006  -2.3899314e+002   1.7055432e-014   7.9643162e-021   3.7751807e-019  -3.9915539e-006   8.7513170e+001
 -7.3091430e+001   1.6245782e-001   9.0463342e-001   2.7458924e+002   0.0000000e+000   2.5556532e-004   4.4873764e+002   4.6638924e+002   4.4619428e+002   4.9000000e+002   4.9000000e+002   4.9000000e+002   4.6213774e+005   1.4978806e+002  -7.9455211e+001   1.2666491e-002  -2.1318186e+000  -9.7747245e-014   4.3612188e-013   5.8536634e+003   9.5691872e-003   9.5743897e-006   0.0000000e+000   6.9200946e-006  -2.4147269e+002   1.7232388e-014   1.1024114e-021   4.4300354e-019   1.9564755e-007   8.7926213e+001
 -7.2695443e+001   1.6502094e-001   9.0298056e-001   2.7385709e+002   0.0000000e+000   2.5532562e-004   4.4996749e+002   4.6761398e+002   4.4739312e+002   4.9000000e+002   4.9000000e+002   4.9000000e+002   4.6702429e+005   1.5090485e+002  -7.7701501e+001   1.2666491e-002  -2.1369468e+000  -9.8780797e-014   4.4073341e-013   5.9155589e+003   1.0567842e-002   6.8330289e-005   0.0000000e+000   6.4609691e-006  -2.4402605e+002   1.7414608e-014  -1.6707492e-021   4.8893137e-019   2.4398773e-006   8.8348110e+001
 -7.2299432e+001   1.6477997e-001   9.0130691e-001   2.7312437e+002   0.0000000e+000   2.5507499e-004   4.5119997e+002   4.6886904e+002   4.4864247e+002   4.9000000e+002   4.9000000e+002   4.9000000e+002   4.7186660e+005   1.5202861e+002  -7.5911871e+001   1.2666491e-002  -2.1419571e+000  -9.9804988e-014   4.4530339e-013   5.9768940e+003   9.1737323e-003  -6.1240627e-005   0.0000000e+000  -8.5493396e-006  -2.4655791e+002   1.7595303e-014   4.5885101e-021   4.2487155e-019  -1.9233822e-006   8.8771104e+001
 -7.1903375e+001   1.6632808e-001   8.9973851e-001   2.7242441e+002   0.0000000e+000   2.5485304e-004   4.5244983e+002   4.7012313e+002   4.4988539e+002   4.9000000e+002   4.9000000e+002   4.9000000e+002   4.7687125e+005   1.5318339e+002  -7.4068035e+001   1.2666491e-002  -2.1468463e+000  -1.0086355e-013   4.5002598e-013   6.0402854e+003   9.3597125e-003  -6.1346382e-005   0.0000000e+000   6.4461073e-006  -2.4917202e+002   1.7781841e-014   4.4337096e-021   4.3340837e-019  -2.0071478e-006   8.9207494e+001
 -7.1507244e+001   1.6797840e-001   8.9822977e-001   2.7175796e+002   0.0000000e+000   2.5463411e-004   4.5371140e+002   4.7138971e+002   4.5114100e+002   4.9000000e+002   4.9000000e+002   4.9000000e+002   4.8196608e+005   1.5436198e+002  -7.2176176e+001   1.2666491e-002  -2.1516115e+000  -1.0194115e-013   4.5483408e-013   6.1048189e+003   9.5945138e-003  -3.6496491e-005   0.0000000e+000   2.3499321e-006  -2.5183397e+002   1.7971812e-014   3.2371133e-021   4.4420453e-019  -1.3169702e-006   8.9653574e+001
 -7.1111017e+001   1.7023260e-001   8.9679269e-001   2.7112300e+002   0.0000000e+000   2.5442646e-004   4.5498992e+002   4.7265932e+002   4.5238887e+002   4.9000000e+002   4.9000000e+002   4.9000000e+002   4.8722207e+005   1.5556929e+002  -7.0226099e+001   1.2666491e-002  -2.1562491e+000  -1.0305285e-013   4.5979416e-013   6.1713940e+003   1.0271259e-002   3.8450432e-005   0.0000000e+000   5.8770427e-006  -2.5457995e+002   1.8167773e-014  -3.4645933e-022   4.7530687e-019   1.0218720e-006   9.0111265e+001
 -7.0714667e+001   1.7087058e-001   8.9535896e-001   2.7049786e+002   0.0000000e+000   2.5421180e-004   4.5627670e+002   4.7395103e+002   4.5366701e+002   4.9000000e+002   4.9000000e+002   4.9000000e+002   4.9251131e+005   1.5679191e+002  -6.8227515e+001   1.2666491e-002  -2.1607561e+000  -1.0417158e-013   4.6478582e-013   6.2383900e+003   9.6968203e-003  -3.9872448e-005   0.0000000e+000  -3.9669871e-006  -2.5734454e+002   1.8365073e-014   3.4413640e-021   4.4894142e-019  -1.4321894e-006   9.0573729e+001
 -7.0318169e+001   1.7161042e-001   8.9396780e-001   2.6988698e+002   0.0000000e+000   2.5400776e-004   4.5757575e+002   4.7525441e+002   4.5496011e+002   4.9000000e+002   4.9000000e+002   4.9000000e+002   4.9789336e+005   1.5803715e+002  -6.6173838e+001   1.2666491e-002  -2.1651290e+000  -1.0530995e-013   4.6986478e-013   6.3065617e+003   9.1765628e-003  -1.2109101e-004   0.0000000e+000  -5.2402926e-008  -2.6015674e+002   1.8565757e-014   7.2719982e-021   4.2510495e-019  -3.6105370e-006   9.1044659e+001
 -6.9921499e+001   1.7267231e-001   8.9262335e-001   2.6929688e+002   0.0000000e+000   2.5381080e-004   4.5888773e+002   4.7657007e+002   4.5626691e+002   4.9000000e+002   4.9000000e+002   4.9000000e+002   5.0337586e+005   1.5930632e+002  -6.4062673e+001   1.2666491e-002  -2.1693643e+000  -1.0646956e-013   4.7503862e-013   6.3760058e+003   9.0120413e-003  -1.3195802e-004   0.0000000e+000   1.4343747e-006  -2.6302117e+002   1.8770172e-014   7.7832991e-021   4.1759687e-019  -3.7333557e-006   9.1524641e+001
 -6.9524630e+001   1.7385081e-001   8.9132422e-001   2.6872752e+002   0.0000000e+000   2.5362019e-004   4.6021265e+002   4.7789846e+002   4.5758676e+002   4.9000000e+002   4.9000000e+002   4.9000000e+002   5.0896072e+005   1.6059965e+002  -6.1892290e+001   1.2666491e-002  -2.1734582e+000  -1.0765082e-013   4.8030908e-013   6.4467463e+003   8.9929849e-003  -1.3000958e-004   0.0000000e+000   1.6229469e-006  -2.6593923e+002   1.8978416e-014   7.6928575e-021   4.1675470e-019  -3.5899611e-006   9.2013678e+001
 -6.9127536e+001   1.7505278e-001   8.9007014e-001   2.6817864e+002   0.0000000e+000   2.5343594e-004   4.6155097e+002   4.7923965e+002   4.5891941e+002   4.9000000e+002   4.9000000e+002   4.9000000e+002   5.1465244e+005   1.6191789e+002  -5.9660273e+001   1.2666491e-002  -2.1774066e+000  -1.0885468e-013   4.8568040e-013   6.5188405e+003   8.9633590e-003  -1.3258627e-004   0.0000000e+000   1.7786612e-006  -2.6891325e+002   1.9190653e-014   7.8215917e-021   4.1542324e-019  -3.6171156e-006   9.2512007e+001
 -6.8730192e+001   1.7631162e-001   8.8886531e-001   2.6765168e+002   0.0000000e+000   2.5325906e-004   4.6290275e+002   4.8059337e+002   4.6026562e+002   4.9000000e+002   4.9000000e+002   4.9000000e+002   5.2045479e+005   1.6326259e+002  -5.7365125e+001   1.2666491e-002  -2.1812056e+000  -1.1008194e-013   4.9115611e-013   6.5923359e+003   8.8525579e-003  -1.7623175e-004   0.0000000e+000   1.7604906e-006  -2.7194508e+002   1.9407016e-014   9.9004056e-021   4.1031453e-019  -5.2512219e-006   9.3020394e+001
 -6.8332571e+001   1.7759394e-001   8.8770986e-001   2.6714717e+002   0.0000000e+000   2.5308914e-004   4.6426788e+002   4.8196010e+002   4.6162529e+002   4.9000000e+002   4.9000000e+002   4.9000000e+002   5.2636839e+005   1.6463450e+002  -5.5005393e+001   1.2666491e-002  -2.1848508e+000  -1.1133273e-013   4.9673681e-013   6.6672404e+003   8.5180314e-003  -7.8906004e-005   0.0000000e+000   1.5440246e-006  -2.7503504e+002   1.9627527e-014   5.3344132e-021   3.9469048e-019  -3.2464818e-006   9.3539146e+001
 -6.7934647e+001   1.7890533e-001   8.8660020e-001   2.6666373e+002   0.0000000e+000   2.5292543e-004   4.6564749e+002   4.8334058e+002   4.6299927e+002   4.9000000e+002   4.9000000e+002   4.9000000e+002   5.3239875e+005   1.6603367e+002  -5.2576391e+001   1.2666491e-002  -2.1883377e+000  -1.1260822e-013   5.0242769e-013   6.7436239e+003   8.4571157e-003  -2.3035347e-005   0.0000000e+000   1.8624999e-006  -2.7818596e+002   1.9852388e-014   2.7134962e-021   3.9192157e-019  -1.3080970e-006   9.4067962e+001
 -6.7536393e+001   1.8014917e-001   8.8553200e-001   2.6619945e+002   0.0000000e+000   2.5276723e-004   4.6704123e+002   4.8473529e+002   4.6438826e+002   4.9000000e+002   4.9000000e+002   4.9000000e+002   5.3854409e+005   1.6745986e+002  -5.0076601e+001   1.2666491e-002  -2.1916616e+000  -1.1390803e-013   5.0822708e-013   6.8214638e+003   8.3657846e-003   6.4525689e-006   0.0000000e+000   1.7146940e-006  -2.8139702e+002   2.0081541e-014   1.3413635e-021   3.8776681e-019  -1.9013769e-007   9.4606596e+001
 -6.7137781e+001   1.8143240e-001   8.8450878e-001   2.6575479e+002   0.0000000e+000   2.5261604e-004   4.6845021e+002   4.8614366e+002   4.6579083e+002   4.9000000e+002   4.9000000e+002   4.9000000e+002   5.4481388e+005   1.6891488e+002  -4.7502012e+001   1.2666491e-002  -2.1948174e+000  -1.1523415e-013   5.1414400e-013   6.9008801e+003   8.2979464e-003  -5.0771358e-005   0.0000000e+000  -1.7995189e-006  -2.8467304e+002   2.0315335e-014   4.0113684e-021   3.8469941e-019  -1.9647965e-006   9.5155775e+001
 -6.6738785e+001   1.8277979e-001   8.8352922e-001   2.6533042e+002   0.0000000e+000   2.5247056e-004   4.6987437e+002   4.8756675e+002   4.6720820e+002   4.9000000e+002   4.9000000e+002   4.9000000e+002   5.5121280e+005   1.7039916e+002  -4.4850392e+001   1.2666491e-002  -2.1977999e+000  -1.1658761e-013   5.2018252e-013   6.9819320e+003   8.2386631e-003   4.8063073e-005   0.0000000e+000   6.7087987e-006  -2.8801661e+002   2.0553935e-014  -6.4220469e-022   3.8199129e-019   1.3137410e-006   9.5715576e+001
 -6.6339376e+001   1.8396536e-001   8.8258887e-001   2.6492379e+002   0.0000000e+000   2.5233052e-004   4.7131389e+002   4.8900535e+002   4.6864226e+002   4.9000000e+002   4.9000000e+002   4.9000000e+002   5.5773747e+005   1.7191280e+002  -4.2119023e+001   1.2666491e-002  -2.2006037e+000  -1.1796764e-013   5.2633998e-013   7.0645766e+003   7.6853258e-003   1.7943658e-004   0.0000000e+000   3.2352720e-006  -2.9142595e+002   2.0797243e-014  -6.7218726e-021   3.5658112e-019   5.3235789e-006   9.6285856e+001
 -6.5939526e+001   1.8517604e-001   8.8168804e-001   2.6453484e+002   0.0000000e+000   2.5219617e-004   4.7276824e+002   4.9045829e+002   4.7009246e+002   4.9000000e+002   4.9000000e+002   4.9000000e+002   5.6439047e+005   1.7345638e+002  -3.9306737e+001   1.2666491e-002  -2.2032232e+000  -1.1937482e-013   5.3261847e-013   7.1488468e+003   7.4153935e-003   2.1527720e-004   0.0000000e+000   2.2055570e-006  -2.9490221e+002   2.1045323e-014  -8.4175563e-021   3.4424153e-019   6.7502947e-006   9.6866867e+001
 -6.5539208e+001   1.8652318e-001   8.8083361e-001   2.6416602e+002   0.0000000e+000   2.5206914e-004   4.7423760e+002   4.9192521e+002   4.7155676e+002   4.9000000e+002   4.9000000e+002   4.9000000e+002   5.7118030e+005   1.7503232e+002  -3.6411225e+001   1.2666491e-002  -2.2056525e+000  -1.2081095e-013   5.3902606e-013   7.2348501e+003   7.2303024e-003   2.2523814e-004   0.0000000e+000   2.6547060e-006  -2.9844995e+002   2.1298502e-014  -8.9641563e-021   3.3576779e-019   7.1375213e-006   9.7459778e+001
 -6.5138391e+001   1.8791740e-001   8.8002244e-001   2.6381690e+002   0.0000000e+000   2.5194805e-004   4.7572363e+002   4.9340835e+002   4.7303791e+002   4.9000000e+002   4.9000000e+002   4.9000000e+002   5.7811118e+005   1.7664084e+002  -3.3425936e+001   1.2666491e-002  -2.2078854e+000  -1.2227690e-013   5.4556676e-013   7.3226399e+003   7.0950867e-003   2.4333100e-004   0.0000000e+000   2.7716944e-006  -3.0207140e+002   2.1556942e-014  -9.8896636e-021   3.2955371e-019   7.6252332e-006   9.8064286e+001
 -6.4737047e+001   1.8925097e-001   8.7925116e-001   2.6348591e+002   0.0000000e+000   2.5183243e-004   4.7722613e+002   4.9490782e+002   4.7453604e+002   4.9000000e+002   4.9000000e+002   4.9000000e+002   5.8518418e+005   1.7828200e+002  -3.0348469e+001   1.2666491e-002  -2.2099155e+000  -1.2377292e-013   5.5224159e-013   7.4122300e+003   6.9015042e-003   2.8980888e-004   0.0000000e+000   2.6598876e-006  -3.0576718e+002   2.1820687e-014  -1.2139422e-020   3.2061254e-019   8.7903511e-006   9.8680270e+001
 -6.4335147e+001   1.9059102e-001   8.7852032e-001   2.6317287e+002   0.0000000e+000   2.5172272e-004   4.7874563e+002   4.9642374e+002   4.7605133e+002   4.9000000e+002   4.9000000e+002   4.9000000e+002   5.9240558e+005   1.7995703e+002  -2.7174826e+001   1.2666491e-002  -2.2117357e+000  -1.2530033e-013   5.5905647e-013   7.5036999e+003   6.6311538e-003   3.7844848e-004   0.0000000e+000   2.8556900e-006  -3.0954049e+002   2.2089965e-014  -1.6325322e-020   3.0807033e-019   1.0939379e-005   9.9308123e+001
 -6.3932659e+001   1.9192119e-001   8.7782881e-001   2.6287739e+002   0.0000000e+000   2.5161866e-004   4.8028259e+002   4.9795597e+002   4.7758305e+002   4.9000000e+002   4.9000000e+002   4.9000000e+002   5.9978301e+005   1.8166687e+002  -2.3901103e+001   1.2666491e-002  -2.2133391e+000  -1.2686074e-013   5.6601859e-013   7.5971461e+003   5.6164640e-003   5.8671570e-004   0.0000000e+000   3.3283234e-006  -3.1339534e+002   2.2365060e-014  -2.5892865e-020   2.6152437e-019   2.1186795e-005   9.9948107e+001
 -6.3529554e+001   1.9327769e-001   8.7717752e-001   2.6259972e+002   0.0000000e+000   2.5152050e-004   4.8183760e+002   4.9950610e+002   4.7913378e+002   4.9000000e+002   4.9000000e+002   4.9000000e+002   6.0731728e+005   1.8341279e+002  -2.0522995e+001   1.2666491e-002  -2.2147179e+000  -1.2845431e-013   5.7312873e-013   7.6925787e+003   4.9968953e-003   3.6226346e-004   0.0000000e+000   2.7696812e-006  -3.1733215e+002   2.2646007e-014  -1.5649467e-020   2.3303201e-019   1.3738589e-005   1.0060063e+002
 -6.3125800e+001   1.9472165e-001   8.7656996e-001   2.6234119e+002   0.0000000e+000   2.5142897e-004   4.8341008e+002   5.0107278e+002   4.8070286e+002   4.9000000e+002   4.9000000e+002   4.9000000e+002   6.1501329e+005   1.8519658e+002  -1.7038798e+001   1.2666491e-002  -2.2158645e+000  -1.3008211e-013   5.8039150e-013   7.7900603e+003   4.3453174e-003   2.5591288e-004   0.0000000e+000   2.8526251e-006  -3.2135340e+002   2.2932978e-014  -1.0804943e-020   2.0321820e-019   1.0478152e-005   1.0126668e+002
 -6.2721365e+001   1.9621734e-001   8.7600447e-001   2.6210158e+002   0.0000000e+000   2.5134337e-004   4.8500054e+002   5.0265621e+002   4.8228846e+002   4.9000000e+002   4.9000000e+002   4.9000000e+002   6.2287946e+005   1.8701872e+002  -1.3443907e+001   1.2666491e-002  -2.2167707e+000  -1.3174589e-013   5.8781484e-013   7.8896970e+003   4.0468425e-003   9.8172490e-005   0.0000000e+000   3.4095426e-006  -3.2546352e+002   2.3226291e-014  -3.6595514e-021   1.8950240e-019   4.5522981e-006   1.0194655e+002
 -6.2316218e+001   1.9767103e-001   8.7547580e-001   2.6187882e+002   0.0000000e+000   2.5126265e-004   4.8660981e+002   5.0425866e+002   4.8389408e+002   4.9000000e+002   4.9000000e+002   4.9000000e+002   6.3091439e+005   1.8887920e+002  -9.7326006e+000   1.2666491e-002  -2.2174278e+000  -1.3344537e-013   5.9539746e-013   7.9914714e+003   3.7008145e-003   1.3078380e-005   0.0000000e+000   2.9706182e-006  -3.2966194e+002   2.3525907e-014   1.9318365e-022   1.7355969e-019   7.1834208e-007   1.0263990e+002
 -6.1910327e+001   1.9911249e-001   8.7498463e-001   2.6167250e+002   0.0000000e+000   2.5118752e-004   4.8823826e+002   5.0587986e+002   4.8551928e+002   4.9000000e+002   4.9000000e+002   4.9000000e+002   6.3912586e+005   1.9077921e+002  -5.9003315e+000   1.2666491e-002  -2.2178270e+000  -1.3518218e-013   6.0314666e-013   8.0954819e+003   3.3007740e-003  -3.2453573e-005   0.0000000e+000   3.2583942e-006  -3.3395260e+002   2.3832104e-014   2.2242534e-021   1.5511409e-019  -1.7633341e-006   1.0334706e+002
 -6.1503657e+001   2.0055735e-001   8.7453037e-001   2.6148243e+002   0.0000000e+000   2.5111785e-004   4.8988627e+002   5.0751895e+002   4.8716074e+002   4.9000000e+002   4.9000000e+002   4.9000000e+002   6.4752580e+005   1.9271994e+002  -1.9423203e+000   1.2666491e-002  -2.2179586e+000  -1.3695886e-013   6.1107372e-013   8.2018797e+003   2.9447330e-003  -5.7761188e-005   1.0748386e-020   4.2688242e-006  -3.3834171e+002   2.4145326e-014   3.1614191e-021   1.3803675e-019  -3.0472323e-006   1.0406837e+002
 -6.1096174e+001   2.0204836e-001   8.7411219e-001   2.6130846e+002   0.0000000e+000   2.5105326e-004   4.9155456e+002   5.0917778e+002   4.8882085e+002   4.9000000e+002   4.9000000e+002   4.9000000e+002   6.5611439e+005   1.9470279e+002   2.1471363e+000   1.2666491e-002  -2.2178128e+000  -1.3877544e-013   6.1917884e-013   8.3106670e+003   2.4360127e-003  -2.4039631e-005   1.0775256e-020   3.5414575e-006  -3.4282942e+002   2.4465587e-014   1.5239407e-021   1.1465949e-019  -2.1043318e-006   1.0480383e+002
 -6.0687843e+001   2.0362168e-001   8.7373487e-001   2.6115206e+002   0.0000000e+000   2.5099511e-004   4.9324313e+002   5.1085638e+002   4.9050093e+002   4.9000000e+002   4.9000000e+002   4.9000000e+002   6.6489679e+005   1.9673036e+002   6.3721986e+000   1.2666491e-002  -2.2173792e+000  -1.4063302e-013   6.2746684e-013   8.4219091e+003   1.8787692e-003   3.7641883e-005   1.0762150e-020   3.2168210e-006  -3.4741839e+002   2.4793073e-014  -1.4165136e-021   8.9109679e-020   6.1054567e-007   1.0555457e+002
 -6.0278628e+001   2.0588802e-001   8.7342887e-001   2.6102453e+002   0.0000000e+000   2.5095006e-004   4.9495919e+002   5.1254340e+002   4.9219330e+002   4.9000000e+002   4.9000000e+002   4.9000000e+002   6.7398323e+005   1.9881512e+002   1.0756203e+001   1.2666491e-002  -2.2166456e+000  -1.4255489e-013   6.3604177e-013   8.5370024e+003   2.8577026e-003  -1.2742728e-005   1.0702824e-020   1.3837877e-005  -3.5216547e+002   2.5131844e-014   7.8166769e-022   1.3393612e-019   6.1113141e-007   1.0632580e+002
 -5.9868494e+001   2.0690592e-001   8.7310715e-001   2.6089901e+002   0.0000000e+000   2.5089409e-004   4.9669113e+002   5.1426401e+002   4.9391849e+002   4.9000000e+002   4.9000000e+002   4.9000000e+002   6.8319054e+005   2.0093411e+002   1.5273613e+001   1.2666491e-002  -2.2156015e+000  -1.4450236e-013   6.4473075e-013   8.6536267e+003   1.2860910e-003   3.8764349e-005   1.0727362e-020  -8.1106930e-006  -3.5697764e+002   2.5475254e-014  -1.6556068e-021   6.1940887e-020   1.5101494e-006   1.0710705e+002
 -5.9457406e+001   2.0826045e-001   8.7281236e-001   2.6078021e+002   0.0000000e+000   2.5084676e-004   4.9844381e+002   5.1600589e+002   4.9567016e+002   4.9000000e+002   4.9000000e+002   4.9000000e+002   6.9259510e+005   2.0309781e+002   1.9941857e+001   1.2666491e-002  -2.2142352e+000  -1.4649152e-013   6.5360590e-013   8.7727496e+003   6.6012760e-004  -1.2830907e-005   1.0739012e-020   6.0150162e-008  -3.6189166e+002   2.5825940e-014   5.8139047e-022   3.3092667e-020  -7.0982346e-007   1.0790379e+002
 -5.9045324e+001   2.0981557e-001   8.7255373e-001   2.6067611e+002   0.0000000e+000   2.5080588e-004   5.0021927e+002   5.1776826e+002   4.9744280e+002   4.9000000e+002   4.9000000e+002   4.9000000e+002   7.0222782e+005   2.0531029e+002   2.4771418e+001   1.2666491e-002  -2.2125339e+000  -1.4852895e-013   6.6269628e-013   8.8947623e+003   3.7499931e-004  -5.4885447e-005   1.0739489e-020   4.0512561e-006  -3.6692456e+002   2.6185103e-014   2.3862533e-021   1.9875719e-020  -2.9753736e-006   1.0871804e+002
 -5.8632213e+001   2.1151796e-001   8.7233431e-001   2.6058896e+002   0.0000000e+000   2.5077105e-004   5.0201830e+002   5.1955298e+002   4.9923758e+002   4.9000000e+002   4.9000000e+002   4.9000000e+002   7.1210041e+005   2.0757343e+002   2.9769659e+001   1.2666491e-002  -2.2104842e+000  -1.5061711e-013   6.7201311e-013   9.0198133e+003   1.9212448e-004  -8.8659494e-005   1.0732686e-020   4.1814786e-006  -3.7208296e+002   2.6553227e-014   3.8065496e-021   1.1398967e-020  -4.7363994e-006   1.0955105e+002
 -5.8218031e+001   2.1332792e-001   8.7215482e-001   2.6051946e+002   0.0000000e+000   2.5074203e-004   5.0384006e+002   5.2135997e+002   5.0105017e+002   4.9000000e+002   4.9000000e+002   4.9000000e+002   7.2220556e+005   2.0988506e+002   3.4939258e+001   1.2666491e-002  -2.2080723e+000  -1.5275446e-013   6.8154944e-013   9.1478101e+003  -5.4546950e-005  -1.2895519e-004   1.0730179e-020   3.1719369e-006  -3.7736318e+002   2.6930045e-014   5.5161620e-021   1.9818343e-023  -6.3986186e-006   1.1041846e+002
 -5.7802740e+001   2.1513746e-001   8.7201124e-001   2.6046622e+002   0.0000000e+000   2.5071785e-004   5.0568536e+002   5.2318989e+002   5.0288552e+002   4.9000000e+002   4.9000000e+002   4.9000000e+002   7.3255436e+005   2.1224824e+002   4.0288587e+001   1.2666491e-002  -2.2052838e+000  -1.5494334e-013   6.9131565e-013   9.2788932e+003  -3.0549282e-004  -1.6091821e-004   1.0725565e-020   3.5468580e-006  -3.8277057e+002   2.7315935e-014   6.8345102e-021  -1.1512419e-020  -7.0333959e-006   1.1131104e+002
 -5.7386300e+001   2.1699818e-001   8.7190427e-001   2.6042889e+002   0.0000000e+000   2.5069924e-004   5.0755590e+002   5.2504463e+002   5.0474603e+002   4.9000000e+002   4.9000000e+002   4.9000000e+002   7.4315811e+005   2.1466720e+002   4.5828949e+001   1.2666491e-002  -2.2021029e+000  -1.5718615e-013   7.0132247e-013   9.4132054e+003  -5.7133416e-004  -1.5251066e-004   1.0722100e-020   3.8863527e-006  -3.8831121e+002   2.7711336e-014   6.3221972e-021  -2.3712910e-020  -5.6189394e-006   1.1222237e+002
 -5.6968657e+001   2.1887568e-001   8.7183006e-001   2.6040623e+002   0.0000000e+000   2.5068513e-004   5.0945170e+002   5.2692383e+002   5.0663219e+002   4.9000000e+002   4.9000000e+002   4.9000000e+002   7.5402610e+005   2.1714287e+002   5.1566997e+001   1.2666491e-002  -2.1985135e+000  -1.5948485e-013   7.1157864e-013   9.5508647e+003  -8.0128943e-004  -1.1103280e-004   1.0722817e-020   4.3206127e-006  -3.9398991e+002   2.8116589e-014   4.3164943e-021  -3.4289932e-020  -3.3183808e-006   1.1315259e+002
 -5.6549777e+001   2.2084544e-001   8.7178639e-001   2.6039710e+002   0.0000000e+000   2.5067534e-004   5.1137294e+002   5.2882894e+002   5.0854312e+002   4.9000000e+002   4.9000000e+002   4.9000000e+002   7.6515614e+005   2.1967600e+002   5.7509687e+001   1.2666491e-002  -2.1944985e+000  -1.6183898e-013   7.2208214e-013   9.6918433e+003  -1.0238976e-003  -7.3250903e-005   4.6815649e-021   3.7243366e-006  -3.9980563e+002   2.8531622e-014   2.5476899e-021  -4.4184195e-020  -1.7698029e-006   1.1410173e+002
 -5.6129618e+001   2.2297110e-001   8.7178198e-001   2.6040421e+002   0.0000000e+000   2.5067226e-004   5.1332031e+002   5.3073770e+002   5.1048075e+002   4.9000000e+002   4.9000000e+002   4.9000000e+002   7.7657393e+005   2.2227128e+002   6.3666924e+001   1.2666491e-002  -2.1900402e+000  -1.6425397e-013   7.3285714e-013   9.8364666e+003  -1.1961156e-003  -5.7554105e-005   0.0000000e+000   4.9193079e-006  -4.0577159e+002   2.8957372e-014   1.8598074e-021  -5.1878647e-020  -1.4915159e-006   1.1507174e+002
 -5.5708134e+001   2.2520970e-001   8.7182131e-001   2.6043016e+002   0.0000000e+000   2.5067602e-004   5.1529485e+002   5.3267009e+002   5.1244593e+002   4.9000000e+002   4.9000000e+002   4.9000000e+002   7.8830486e+005   2.2493258e+002   7.0049919e+001   1.2666491e-002  -2.1851194e+000  -1.6673519e-013   7.4392765e-013   9.9850563e+003  -1.3156906e-003  -6.2506016e-005   0.0000000e+000   6.1250573e-006  -4.1190110e+002   2.9394796e-014   2.0127170e-021  -5.7415664e-020  -2.1110926e-006   1.1606407e+002
 -5.5285280e+001   2.2725174e-001   8.7189973e-001   2.6047422e+002   0.0000000e+000   2.5068472e-004   5.1729934e+002   5.3463298e+002   5.1444196e+002   4.9000000e+002   4.9000000e+002   4.9000000e+002   8.0035342e+005   2.2766168e+002   7.6675244e+001   1.2666491e-002  -2.1797156e+000  -1.6928359e-013   7.5529804e-013   1.0137669e+004  -1.3722906e-003  -7.6427279e-005   0.0000000e+000   7.0944972e-006  -4.1819635e+002   2.9844052e-014   2.6118400e-021  -6.0045706e-020  -2.9157968e-006   1.1707876e+002
 -5.4860997e+001   2.2978699e-001   8.7199409e-001   2.6052647e+002   0.0000000e+000   2.5069438e-004   5.1933099e+002   5.3662428e+002   5.1646371e+002   4.9000000e+002   4.9000000e+002   4.9000000e+002   8.1269160e+005   2.3045412e+002   8.3541491e+001   1.2666491e-002  -2.1738081e+000  -1.7189326e-013   7.6694159e-013   1.0293951e+004  -1.6477775e-003  -1.1286957e-004   0.0000000e+000   1.5568623e-006  -4.2464426e+002   3.0304197e-014   4.2497933e-021  -7.2694420e-020  -4.8711594e-006   1.1811344e+002
 -5.4435240e+001   2.3242040e-001   8.7211916e-001   2.6059099e+002   0.0000000e+000   2.5070962e-004   5.2139213e+002   5.3864405e+002   5.1851409e+002   4.9000000e+002   4.9000000e+002   4.9000000e+002   8.2535138e+005   2.3331559e+002   9.0665596e+001   1.2666491e-002  -2.1673745e+000  -1.7457094e-013   7.7888870e-013   1.0454306e+004  -1.9117640e-003  -1.6464360e-004   0.0000000e+000   3.9673392e-006  -4.3125899e+002   3.0776249e-014   6.5587704e-021  -8.4784945e-020  -7.3057851e-006   1.1917036e+002
 -5.4007966e+001   2.3504630e-001   8.7230692e-001   2.6067971e+002   0.0000000e+000   2.5073742e-004   5.2348914e+002   5.4067945e+002   5.2061178e+002   4.9000000e+002   4.9000000e+002   4.9000000e+002   8.3850415e+005   2.3626164e+002   9.8081943e+001   1.2666491e-002  -2.1603898e+000  -1.7735292e-013   7.9130075e-013   1.0620905e+004  -1.9303750e-003  -1.8815249e-004   0.0000000e+000   1.3735291e-005  -4.3813062e+002   3.1266620e-014   7.3980310e-021  -8.5616700e-020  -8.2586005e-006   1.2025588e+002
 -5.3666147e+001   2.3685126e-001   8.7249389e-001   2.6077414e+002   0.0000000e+000   2.5075946e-004   5.2517791e+002   5.4232053e+002   5.2229880e+002   4.9000000e+002   4.9000000e+002   4.9000000e+002   8.4922547e+005   2.3866263e+002   1.0418039e+002   1.2666491e-002  -2.1544547e+000  -1.7962057e-013   8.0141882e-013   1.0756707e+004  -2.3090569e-003  -1.6054074e-004   0.0000000e+000   8.1862500e-006  -4.4373334e+002   3.1666465e-014   6.0198581e-021  -1.0292370e-019  -7.0309725e-006   1.2113921e+002
 -5.3238873e+001   2.3981042e-001   8.7267700e-001   2.6086732e+002   0.0000000e+000   2.5077905e-004   5.2730860e+002   5.4441834e+002   5.2441286e+002   4.9000000e+002   4.9000000e+002   4.9000000e+002   8.6270814e+005   2.4170777e+002   1.1202776e+002   1.2666491e-002  -2.1464769e+000  -1.8247225e-013   8.1414306e-013   1.0927485e+004  -3.2721759e-003  -3.9647837e-005   0.0000000e+000  -1.2499925e-005  -4.5077921e+002   3.2169313e-014   4.5135504e-022  -1.4715101e-019  -1.7338688e-006   1.2225333e+002
 -5.2897054e+001   2.4187244e-001   8.7290925e-001   2.6097419e+002   0.0000000e+000   2.5081419e-004   5.2903248e+002   5.4608974e+002   5.2613649e+002   4.9000000e+002   4.9000000e+002   4.9000000e+002   8.7390747e+005   2.4420472e+002   1.1851467e+002   1.2666491e-002  -2.1397252e+000  -1.8484115e-013   8.2471066e-013   1.1069341e+004  -3.4127199e-003  -5.8119530e-005   0.0000000e+000   2.5845211e-005  -4.5662978e+002   3.2586770e-014   9.1116369e-022  -1.5383863e-019  -2.7689903e-006   1.2316646e+002
 -5.2469780e+001   2.4498897e-001   8.7313474e-001   2.6108576e+002   0.0000000e+000   2.5084014e-004   5.3120593e+002   5.4823158e+002   5.2829217e+002   4.9000000e+002   4.9000000e+002   4.9000000e+002   8.8794980e+005   2.4736797e+002   1.2685498e+002   1.2666491e-002  -2.1306915e+000  -1.8781115e-013   8.3796373e-013   1.1247208e+004  -3.9813132e-003  -1.5240308e-004   0.0000000e+000  -1.2313757e-005  -4.6396816e+002   3.3110524e-014   5.4774821e-021  -1.8004672e-019  -7.2085624e-006   1.2431643e+002
 -5.2127961e+001   2.4700933e-001   8.7342186e-001   2.6121546e+002   0.0000000e+000   2.5088437e-004   5.3296943e+002   5.4992850e+002   5.3006408e+002   4.9000000e+002   4.9000000e+002   4.9000000e+002   8.9974260e+005   2.4997208e+002   1.3377200e+002   1.2666491e-002  -2.1230706e+000  -1.9030559e-013   8.4909109e-013   1.1396581e+004  -3.8043706e-003  -1.0636574e-004   0.0000000e+000   3.6392743e-005  -4.7012814e+002   3.3550046e-014   2.8484179e-021  -1.7201433e-019  -4.9460093e-006   1.2526308e+002
 -5.1700687e+001   2.5067924e-001   8.7367297e-001   2.6134152e+002   0.0000000e+000   2.5091097e-004   5.3518101e+002   5.5212081e+002   5.3224912e+002   4.9000000e+002   4.9000000e+002   4.9000000e+002   9.1428724e+005   2.5325415e+002   1.4261682e+002   1.2666491e-002  -2.1129145e+000  -1.9338176e-013   8.6281909e-013   1.1580811e+004  -4.7664080e-003  -1.1971913e-004   0.0000000e+000  -2.6474371e-005  -4.7773068e+002   3.4092697e-014   3.8075479e-021  -2.1651649e-019  -6.8168786e-006   1.2644853e+002
 -5.1358868e+001   2.5281718e-001   8.7400449e-001   2.6148772e+002   0.0000000e+000   2.5096425e-004   5.3697939e+002   5.5384824e+002   5.3405551e+002   4.9000000e+002   4.9000000e+002   4.9000000e+002   9.2660081e+005   2.5596391e+002   1.4997142e+002   1.2666491e-002  -2.1043707e+000  -1.9598643e-013   8.7443701e-013   1.1736781e+004  -4.4487165e-003  -1.0918962e-004   0.0000000e+000   4.5728269e-005  -4.8416191e+002   3.4551533e-014   2.8446159e-021  -2.0191200e-019  -5.8108566e-006   1.2742761e+002
 -5.0931594e+001   2.5688541e-001   8.7429073e-001   2.6162943e+002   0.0000000e+000   2.5099570e-004   5.3923467e+002   5.5608544e+002   5.3628343e+002   4.9000000e+002   4.9000000e+002   4.9000000e+002   9.4175794e+005   2.5937309e+002   1.5937280e+002   1.2666491e-002  -2.0930213e+000  -1.9919211e-013   8.8874333e-013   1.1928768e+004  -5.2839204e-003  -2.0390740e-004   0.0000000e+000  -2.7133675e-005  -4.9208468e+002   3.5117052e-014   7.8060733e-021  -2.4043631e-019  -1.0651960e-005   1.2865058e+002
 -5.0589775e+001   2.5937256e-001   8.7465583e-001   2.6179011e+002   0.0000000e+000   2.5105383e-004   5.4106919e+002   5.5784858e+002   5.3812603e+002   4.9000000e+002   4.9000000e+002   4.9000000e+002   9.5459922e+005   2.6218930e+002   1.6719407e+002   1.2666491e-002  -2.0834963e+000  -2.0190841e-013   9.0085918e-013   1.2091422e+004  -4.9773594e-003  -1.6808393e-004   0.0000000e+000   4.8144188e-005  -4.9879176e+002   3.5595569e-014   5.5905001e-021  -2.2633097e-019  -8.6199149e-006   1.2966120e+002
 -5.0162501e+001   2.6394350e-001   8.7498723e-001   2.6194981e+002   0.0000000e+000   2.5109356e-004   5.4336968e+002   5.6013077e+002   5.4039927e+002   4.9000000e+002   4.9000000e+002   4.9000000e+002   9.7041929e+005   2.6573502e+002   1.7719294e+002   1.2666491e-002  -2.0708780e+000  -2.0525430e-013   9.1579123e-013   1.2291807e+004  -5.6486836e-003  -2.3706938e-004   0.0000000e+000  -2.7416136e-005  -5.0706076e+002   3.6185801e-014   9.3079395e-021  -2.5717765e-019  -1.1745823e-005   1.3092472e+002
 -4.9820682e+001   2.6645191e-001   8.7539851e-001   2.6213075e+002   0.0000000e+000   2.5115831e-004   5.4524074e+002   5.6192441e+002   5.4227983e+002   4.9000000e+002   4.9000000e+002   4.9000000e+002   9.8385604e+005   2.6866841e+002   1.8551454e+002   1.2666491e-002  -2.0603093e+000  -2.0809656e-013   9.2846889e-013   1.2462004e+004  -5.3279282e-003  -1.8570642e-004   0.0000000e+000   5.2175076e-005  -5.1407869e+002   3.6686496e-014   6.2887385e-021  -2.4242496e-019  -9.0561900e-006   1.3197081e+002
 -4.9393408e+001   2.7162585e-001   8.7577027e-001   2.6230843e+002   0.0000000e+000   2.5120373e-004   5.4758705e+002   5.6425140e+002   5.4459663e+002   4.9000000e+002   4.9000000e+002   4.9000000e+002   1.0003673e+006   2.7235811e+002   1.9615103e+002   1.2666491e-002  -2.0463409e+000  -2.1158862e-013   9.4405342e-013   1.2671143e+004  -6.0776766e-003  -3.2642446e-004  -5.6122374e-020  -3.0981023e-005  -5.2270944e+002   3.7302555e-014   1.3525290e-020  -2.7591689e-019  -1.6047968e-005   1.3327671e+002
 -4.9051589e+001   2.7424376e-001   8.7621314e-001   2.6250384e+002   0.0000000e+000   2.5127225e-004   5.4949744e+002   5.6608263e+002   5.4651743e+002   4.9000000e+002   4.9000000e+002   4.9000000e+002   1.0144074e+006   2.7541053e+002   2.0501271e+002   1.2666491e-002  -2.0346614e+000  -2.1455852e-013   9.5730035e-013   1.2848983e+004  -5.8308471e-003  -7.6678444e-005  -8.2030595e-020   5.4179624e-005  -5.3004235e+002   3.7825720e-014   1.1465912e-021  -2.6401669e-019  -4.7740687e-006   1.3435738e+002
 -4.8624315e+001   2.7963413e-001   8.7661589e-001   2.6269460e+002   0.0000000e+000   2.5132255e-004   5.5189129e+002   5.6845837e+002   5.4888099e+002   4.9000000e+002   4.9000000e+002   4.9000000e+002   1.0316385e+006   2.7924686e+002   2.1633049e+002   1.2666491e-002  -2.0192560e+000  -2.1820281e-013   9.7356435e-013   1.3067239e+004  -6.9576795e-003  -2.3367057e-004  -9.5859639e-020  -3.2710394e-005  -5.3904902e+002   3.8468615e-014   9.1837133e-021  -3.1564294e-019  -1.6324928e-005   1.3570514e+002
 -4.8282496e+001   2.8229902e-001   8.7709257e-001   2.6290433e+002   0.0000000e+000   2.5139629e-004   5.5383955e+002   5.7035875e+002   5.5084058e+002   4.9000000e+002   4.9000000e+002   4.9000000e+002   1.0463104e+006   2.8242346e+002   2.2575991e+002   1.2666491e-002  -2.0063944e+000  -2.2130637e-013   9.8740719e-013   1.3253081e+004  -6.6271174e-003  -1.2493804e-004  -1.3454778e-019   6.0096765e-005  -5.4671195e+002   3.9015315e-014   3.4216026e-021  -2.9959396e-019  -1.0722065e-005   1.3682183e+002
 -4.7855222e+001   2.8878179e-001   8.7753079e-001   2.6310980e+002   0.0000000e+000   2.5145258e-004   5.5627911e+002   5.7282534e+002   5.5324734e+002   4.9000000e+002   4.9000000e+002   4.9000000e+002   1.0642951e+006   2.8641591e+002   2.3779613e+002   1.2666491e-002  -1.9894604e+000  -2.2511005e-013   1.0043826e-012   1.3480884e+004  -8.1406820e-003   1.0985840e-004  -1.4513247e-019  -3.5407037e-005  -5.5611323e+002   3.9686382e-014  -6.9802484e-021  -3.6849474e-019   1.9832099e-006   1.3821456e+002
 -4.7513403e+001   2.9206804e-001   8.7803619e-001   2.6333239e+002   0.0000000e+000   2.5153000e-004   5.5826671e+002   5.7476072e+002   5.5524678e+002   4.9000000e+002   4.9000000e+002   4.9000000e+002   1.0796395e+006   2.8972225e+002   2.4783481e+002   1.2666491e-002  -1.9753413e+000  -2.2835586e-013   1.0188599e-012   1.3675244e+004  -8.0676985e-003   1.8809046e-004  -1.7857828e-019   6.5110751e-005  -5.6412745e+002   4.0258143e-014  -1.1047963e-020  -3.6428140e-019   6.3654414e-006   1.3936822e+002
 -4.7086129e+001   2.9913799e-001   8.7849836e-001   2.6354816e+002   0.0000000e+000   2.5158982e-004   5.6075613e+002   5.7727687e+002   5.5770371e+002   4.9000000e+002   4.9000000e+002   4.9000000e+002   1.0984333e+006   2.9387507e+002   2.6064892e+002   1.2666491e-002  -1.9567799e+000  -2.3233065e-013   1.0365992e-012   1.3913296e+004  -9.2670489e-003  -7.7230668e-005  -2.3038912e-019  -3.6698172e-005  -5.7395115e+002   4.0959369e-014   2.2784971e-021  -4.1804667e-019  -4.6105498e-006   1.4080551e+002
 -4.6744310e+001   3.0231465e-001   8.7903217e-001   2.6378261e+002   0.0000000e+000   2.5167167e-004   5.6278570e+002   5.7925148e+002   5.5974702e+002   4.9000000e+002   4.9000000e+002   4.9000000e+002   1.1144972e+006   2.9731796e+002   2.7134598e+002   1.2666491e-002  -1.9413214e+000  -2.3572865e-013   1.0517552e-012   1.4116769e+004  -9.1666425e-003  -4.5636194e-005  -2.9254183e-019   6.9471590e-005  -5.8234085e+002   4.1557912e-014   5.0860146e-022  -4.1122689e-019  -2.1924447e-006   1.4199749e+002
 -4.6317036e+001   3.1007270e-001   8.7952803e-001   2.6401210e+002   0.0000000e+000   2.5173740e-004   5.6532527e+002   5.8181734e+002   5.6225336e+002   4.9000000e+002   4.9000000e+002   4.9000000e+002   1.1341672e+006   3.0164553e+002   2.8499315e+002   1.2666491e-002  -1.9210263e+000  -2.3988876e-013   1.0703214e-012   1.4365918e+004  -1.0238794e-002  -6.0717293e-005  -2.7134941e-019  -3.9088532e-005  -5.9262297e+002   4.2291859e-014   1.2562857e-021  -4.6147999e-019  -2.9092237e-006   1.4348410e+002
 -4.5975216e+001   3.1360606e-001   8.8007830e-001   2.6425553e+002   0.0000000e+000   2.5181970e-004   5.6739434e+002   5.8383276e+002   5.6433343e+002   4.9000000e+002   4.9000000e+002   4.9000000e+002   1.1509326e+006   3.0522937e+002   2.9637859e+002   1.2666491e-002  -1.9041417e+000  -2.4343511e-013   1.0861396e-012   1.4578277e+004  -1.0129280e-002  -6.0972111e-005  -2.7364690e-019   6.9055796e-005  -6.0137932e+002   4.2916576e-014   7.4069457e-022  -4.5646902e-019  -2.8537656e-006   1.4471513e+002
 -4.5547943e+001   3.2139582e-001   8.8059029e-001   2.6449109e+002   0.0000000e+000   2.5188851e-004   5.6998569e+002   5.8644913e+002   5.6689153e+002   4.9000000e+002   4.9000000e+002   4.9000000e+002   1.1715013e+006   3.0973191e+002   3.1091255e+002   1.2666491e-002  -1.8820009e+000  -2.4778531e-013   1.1055539e-012   1.4838810e+004  -1.1085989e-002  -9.8696120e-005  -2.9085562e-019  -3.5284731e-005  -6.1213034e+002   4.3683982e-014   3.1761351e-021  -5.0050959e-019  -4.7661683e-006   1.4624897e+002
 -4.5206123e+001   3.2491066e-001   8.8116128e-001   2.6474278e+002   0.0000000e+000   2.5197433e-004   5.7209793e+002   5.8850437e+002   5.6901719e+002   4.9000000e+002   4.9000000e+002   4.9000000e+002   1.1890615e+006   3.1346330e+002   3.2304558e+002   1.2666491e-002  -1.8635970e+000  -2.5149983e-013   1.1221218e-012   1.5061237e+004  -1.0814069e-002  -8.5944123e-005  -2.7234403e-019   7.5623244e-005  -6.2130190e+002   4.4338311e-014   1.8436339e-021  -4.8863429e-019  -4.3223140e-006   1.4752008e+002
 -4.4778850e+001   3.3454914e-001   8.8168592e-001   2.6498389e+002   0.0000000e+000   2.5204484e-004   5.7473884e+002   5.9117700e+002   5.7162156e+002   4.9000000e+002   4.9000000e+002   4.9000000e+002   1.2105290e+006   3.1814837e+002   3.3851091e+002   1.2666491e-002  -1.8394909e+000  -2.5604012e-013   1.1423847e-012   1.5333155e+004  -1.1731993e-002  -7.2072323e-005  -2.7347307e-019  -4.3523514e-005  -6.3252403e+002   4.5139356e-014   1.8843093e-021  -5.3091399e-019  -3.5538143e-006   1.4910302e+002
 -4.4437030e+001   3.4024221e-001   8.8227168e-001   2.6524084e+002   0.0000000e+000   2.5213357e-004   5.7689123e+002   5.9326846e+002   5.7378643e+002   4.9000000e+002   4.9000000e+002   4.9000000e+002   1.2288964e+006   3.2203333e+002   3.5142527e+002   1.2666491e-002  -1.8194702e+000  -2.5992538e-013   1.1597140e-012   1.5565805e+004  -1.1553163e-002  -7.4809781e-005  -2.0504070e-019   7.8063949e-005  -6.4211795e+002   4.5823812e-014   8.9051006e-022  -5.2516249e-019  -3.7942221e-006   1.5041569e+002
 -4.4009756e+001   3.4909902e-001   8.8283058e-001   2.6549451e+002   0.0000000e+000   2.5221141e-004   5.7959218e+002   5.9597514e+002   5.7646186e+002   4.9000000e+002   4.9000000e+002   4.9000000e+002   1.2515823e+006   3.2692532e+002   3.6794553e+002   1.2666491e-002  -1.7932680e+000  -2.6472335e-013   1.1811266e-012   1.5853156e+004  -1.2169912e-002  -6.2498059e-005  -1.9428880e-019  -2.8533062e-005  -6.5397405e+002   4.6670095e-014   7.7206900e-022  -5.5393824e-019  -3.2554503e-006   1.5205474e+002
 -4.3667937e+001   3.5348268e-001   8.8339479e-001   2.6574941e+002   0.0000000e+000   2.5228963e-004   5.8178476e+002   5.9812657e+002   5.7865356e+002   4.9000000e+002   4.9000000e+002   4.9000000e+002   1.2706294e+006   3.3095709e+002   3.8167515e+002   1.2666491e-002  -1.7715240e+000  -2.6875226e-013   1.1990987e-012   1.6094416e+004  -1.2157693e-002  -6.1905917e-005  -1.9629360e-019   5.8175910e-005  -6.6392346e+002   4.7379985e-014   3.8212371e-022  -5.5334487e-019  -3.5122012e-006   1.5340404e+002
 -4.3240663e+001   3.6422393e-001   8.8397011e-001   2.6600344e+002   0.0000000e+000   2.5237583e-004   5.8454299e+002   6.0089084e+002   5.8139178e+002   4.9000000e+002   4.9000000e+002   4.9000000e+002   1.2944144e+006   3.3605894e+002   3.9929647e+002   1.2666491e-002  -1.7430892e+000  -2.7378289e-013   1.2215470e-012   1.6395689e+004  -1.2654689e-002  -5.2769310e-005  -2.0971149e-019  -2.4687367e-005  -6.7635547e+002   4.8267290e-014   3.9428089e-022  -5.7610115e-019  -2.9038522e-006   1.5509882e+002
 -4.2898844e+001   3.6946292e-001   8.8453435e-001   2.6625978e+002   0.0000000e+000   2.5245223e-004   5.8677879e+002   6.0308425e+002   5.8361948e+002   4.9000000e+002   4.9000000e+002   4.9000000e+002   1.3143490e+006   3.4025855e+002   4.1392272e+002   1.2666491e-002  -1.7195081e+000  -2.7799947e-013   1.2403571e-012   1.6648190e+004  -1.2670067e-002  -5.0981425e-005  -1.8585451e-019   5.3578375e-005  -6.8676828e+002   4.9010273e-014  -2.3267008e-022  -5.7724863e-019  -3.1169382e-006   1.5649302e+002
 -4.2471570e+001   3.8010316e-001   8.8509950e-001   2.6650920e+002   0.0000000e+000   2.5253669e-004   5.8959097e+002   6.0590143e+002   5.8641525e+002   4.9000000e+002   4.9000000e+002   4.9000000e+002   1.3392273e+006   3.4556554e+002   4.3268542e+002   1.2666491e-002  -1.6886955e+000  -2.8326125e-013   1.2638377e-012   1.6963311e+004  -1.3127923e-002  -5.0254026e-005  -1.8663125e-019  -2.7943421e-005  -6.9977062e+002   4.9938309e-014   1.4438981e-022  -5.9896846e-019  -2.8378750e-006   1.5824210e+002
 -4.2129751e+001   3.8530596e-001   8.8566339e-001   2.6676362e+002   0.0000000e+000   2.5261423e-004   5.9187275e+002   6.0813877e+002   5.8868539e+002   4.9000000e+002   4.9000000e+002   4.9000000e+002   1.3601177e+006   3.4993724e+002   4.4827451e+002   1.2666491e-002  -1.6631574e+000  -2.8768005e-013   1.2835491e-012   1.7227919e+004  -1.3138763e-002  -5.3195416e-005  -1.8881939e-019   6.4541914e-005  -7.1068277e+002   5.0716893e-014  -1.6237468e-022  -5.9943890e-019  -3.3867238e-006   1.5968099e+002
 -4.1702477e+001   3.9797950e-001   8.8622161e-001   2.6700947e+002   0.0000000e+000   2.5269784e-004   5.9473899e+002   6.1101459e+002   5.9153528e+002   4.9000000e+002   4.9000000e+002   4.9000000e+002   1.3861353e+006   3.5546125e+002   4.6825277e+002   1.2666491e-002  -1.6298120e+000  -2.9318282e-013   1.3081048e-012   1.7557470e+004  -1.3662402e-002  -5.9295040e-005  -2.1026557e-019  -3.0250562e-005  -7.2428179e+002   5.1687507e-014   5.7008224e-022  -6.2266388e-019  -3.4221193e-006   1.6148545e+002
 -4.1360658e+001   4.0492044e-001   8.8678631e-001   2.6726275e+002   0.0000000e+000   2.5277645e-004   5.9706459e+002   6.1329396e+002   5.9384814e+002   4.9000000e+002   4.9000000e+002   4.9000000e+002   1.4080145e+006   3.6001546e+002   4.8485832e+002   1.2666491e-002  -1.6021897e+000  -2.9781077e-013   1.3287493e-012   1.7834603e+004  -1.3787489e-002  -7.6378793e-005  -2.1069624e-019   6.7458475e-005  -7.3571077e+002   5.2502973e-014   8.3628156e-022  -6.2843661e-019  -4.9336828e-006   1.6297234e+002
 -4.0933384e+001   4.1825217e-001   8.8733396e-001   2.6750399e+002   0.0000000e+000   2.5285812e-004   5.9998833e+002   6.1622435e+002   5.9675481e+002   4.9000000e+002   4.9000000e+002   4.9000000e+002   1.4352668e+006   3.6576627e+002   5.0614711e+002   1.2666491e-002  -1.5661458e+000  -3.0357466e-013   1.3544705e-012   1.8179793e+004  -1.4853439e-002  -3.2495503e-005  -2.6902559e-019  -2.8961479e-005  -7.4995397e+002   5.3519573e-014  -3.7420529e-022  -6.7492468e-019  -2.6461645e-006   1.6483736e+002
 -4.0746599e+001   4.1685460e-001   8.8775858e-001   2.6771885e+002   0.0000000e+000   2.5289286e-004   6.0129845e+002   6.1744028e+002   5.9805935e+002   4.9000000e+002   4.9000000e+002   4.9000000e+002   1.4484723e+006   3.6840275e+002   5.1591493e+002   1.2666491e-002  -1.5500849e+000  -3.0636861e-013   1.3669223e-012   1.8347061e+004  -1.3996768e-002  -1.5309766e-004  -3.1150828e-019   3.4956763e-004  -7.5683998e+002   5.4010466e-014   4.2571113e-021  -6.3447800e-019  -1.0145407e-005   1.6569786e+002
 -4.0513118e+001   4.2390892e-001   8.8808498e-001   2.6787402e+002   0.0000000e+000   2.5293160e-004   6.0291681e+002   6.1905573e+002   5.9966426e+002   4.9000000e+002   4.9000000e+002   4.9000000e+002   1.4639910e+006   3.7164179e+002   5.2806710e+002   1.2666491e-002  -1.5295359e+000  -3.0964977e-013   1.3815822e-012   1.8543629e+004  -1.5337662e-002   2.6140789e-005  -3.0564339e-019  -1.6630946e-004  -7.6496556e+002   5.4591073e-014  -3.0955263e-021  -6.9590757e-019  -4.9908340e-007   1.6674988e+002
 -4.0221266e+001   4.4074188e-001   8.8847648e-001   2.6803620e+002   0.0000000e+000   2.5299876e-004   6.0495214e+002   6.2109703e+002   6.0168227e+002   4.9000000e+002   4.9000000e+002   4.9000000e+002   1.4835900e+006   3.7573743e+002   5.4357144e+002   1.2666491e-002  -1.5030956e+000  -3.1379552e-013   1.4000738e-012   1.8791879e+004  -1.6948145e-002   5.0147317e-005  -3.1998896e-019  -5.1696290e-005  -7.7521080e+002   5.5322013e-014  -3.6901880e-021  -7.6986425e-019   8.9799144e-007   1.6809777e+002
 -3.9856451e+001   4.5357194e-001   8.8892138e-001   2.6822148e+002   0.0000000e+000   2.5307402e-004   6.0751722e+002   6.2366445e+002   6.0422036e+002   4.9000000e+002   4.9000000e+002   4.9000000e+002   1.5084908e+006   3.8093274e+002   5.6346406e+002   1.2666491e-002  -1.4688355e+000  -3.1906254e-013   1.4235706e-012   1.9107286e+004  -1.7759786e-002   7.9382585e-005  -3.5870681e-019   1.2618342e-005  -7.8821537e+002   5.6249957e-014  -5.2475089e-021  -8.0610709e-019   4.3044347e-006   1.6979914e+002
 -3.9400432e+001   4.6417548e-001   8.8942024e-001   2.6842766e+002   0.0000000e+000   2.5315957e-004   6.1076179e+002   6.2692241e+002   6.0738865e+002   4.9000000e+002   4.9000000e+002   4.9000000e+002   1.5402751e+006   3.8755850e+002   5.8919216e+002   1.2666491e-002  -1.4240551e+000  -3.2578519e-013   1.4535661e-012   1.9509880e+004  -1.8272828e-002   5.1515966e-005  -3.5257974e-019   1.0854455e-005  -8.0481972e+002   5.7434938e-014  -4.1421616e-021  -8.2994934e-019   3.8147512e-006   1.7195434e+002
 -3.9035617e+001   4.6741260e-001   8.8996310e-001   2.6866489e+002   0.0000000e+000   2.5323916e-004   6.1339973e+002   6.2949586e+002   6.1007004e+002   4.9000000e+002   4.9000000e+002   4.9000000e+002   1.5673115e+006   3.9303997e+002   6.1066289e+002   1.2666491e-002  -1.3869253e+000  -3.3150391e-013   1.4790784e-012   1.9852337e+004  -1.8212023e-002   1.1025963e-004  -3.4351516e-019   6.8457421e-005  -8.1894254e+002   5.8442689e-014  -7.6091290e-021  -8.2725355e-019   7.6479887e-006   1.7373462e+002
 -3.8579599e+001   4.8580496e-001   8.9044055e-001   2.6887597e+002   0.0000000e+000   2.5330844e-004   6.1671144e+002   6.3282395e+002   6.1330937e+002   4.9000000e+002   4.9000000e+002   4.9000000e+002   1.6007577e+006   3.9996413e+002   6.3819629e+002   1.2666491e-002  -1.3384204e+000  -3.3857773e-013   1.5106458e-012   2.0275983e+004  -1.9181751e-002   1.7887091e-004  -3.6297886e-019  -2.3836600e-005  -8.3642727e+002   5.9690657e-014  -1.0543537e-020  -8.7193688e-019   1.0159598e-005   1.7596418e+002
 -3.8214784e+001   4.9543131e-001   8.9096542e-001   2.6910419e+002   0.0000000e+000   2.5338570e-004   6.1940531e+002   6.3545118e+002   6.1604207e+002   4.9000000e+002   4.9000000e+002   4.9000000e+002   1.6292028e+006   4.0569392e+002   6.6118769e+002   1.2666491e-002  -1.2982186e+000  -3.4459464e-013   1.5374853e-012   2.0636282e+004  -1.9424428e-002   1.5480576e-004  -3.9731421e-019   6.6084062e-005  -8.5128597e+002   6.0750818e-014  -9.4252752e-021  -8.8161962e-019   8.2757654e-006   1.7780589e+002
 -3.7758765e+001   5.1699251e-001   8.9137847e-001   2.6928967e+002   0.0000000e+000   2.5344226e-004   6.2278577e+002   6.3884848e+002   6.1934927e+002   4.9000000e+002   4.9000000e+002   4.9000000e+002   1.6643364e+006   4.1291293e+002   6.9063344e+002   1.2666491e-002  -1.2457283e+000  -3.5202533e-013   1.5706453e-012   2.1081301e+004  -2.0371738e-002  -1.7213206e-006  -3.9127066e-019  -2.4039522e-005  -8.6964994e+002   6.2061548e-014  -1.6125126e-021  -9.2608125e-019  -1.2433559e-006   1.8010409e+002
 -3.7393951e+001   5.2625975e-001   8.9186987e-001   2.6949901e+002   0.0000000e+000   2.5351770e-004   6.2553511e+002   6.4152524e+002   6.2213939e+002   4.9000000e+002   4.9000000e+002   4.9000000e+002   1.6943087e+006   4.1889870e+002   7.1523925e+002   1.2666491e-002  -1.2022400e+000  -3.5836527e-013   1.5989258e-012   2.1460945e+004  -2.0476520e-002  -9.6166950e-006  -4.0243502e-019   7.6494209e-005  -8.8530448e+002   6.3178495e-014  -1.9929219e-021  -9.3073059e-019  -1.2879565e-006   1.8200748e+002
 -3.6937932e+001   5.4732773e-001   8.9223683e-001   2.6966411e+002   0.0000000e+000   2.5356714e-004   6.2898473e+002   6.4498735e+002   6.2552037e+002   4.9000000e+002   4.9000000e+002   4.9000000e+002   1.7313060e+006   4.2644105e+002   7.4675133e+002   1.2666491e-002  -1.1454846e+000  -3.6619013e-013   1.6338451e-012   2.1929572e+004  -2.1259669e-002  -8.2184051e-005  -4.7813103e-019  -2.4226327e-005  -9.0464227e+002   6.4558739e-014   2.1293180e-021  -9.6443277e-019  -4.3817097e-006   1.8438262e+002
 -3.6573117e+001   5.5826181e-001   8.9267351e-001   2.6984922e+002   0.0000000e+000   2.5363391e-004   6.3179531e+002   6.4772255e+002   6.2836716e+002   4.9000000e+002   4.9000000e+002   4.9000000e+002   1.7628746e+006   4.3269160e+002   7.7310912e+002   1.2666491e-002  -1.0984776e+000  -3.7286788e-013   1.6636310e-012   2.2329436e+004  -2.1571812e-002  -4.5794631e-005  -4.4385520e-019   7.4091265e-005  -9.2113251e+002   6.5735264e-014  -5.5264305e-022  -9.7962769e-019  -1.6548321e-006   1.8634687e+002
 -3.6117099e+001   5.8076930e-001   8.9294780e-001   2.6997533e+002   0.0000000e+000   2.5366705e-004   6.3531483e+002   6.5125638e+002   6.3182208e+002   4.9000000e+002   4.9000000e+002   4.9000000e+002   1.8017882e+006   4.4055809e+002   8.0680556e+002   1.2666491e-002  -1.0371579e+000  -3.8109790e-013   1.7003595e-012   2.2822334e+004  -2.2573480e-002   3.1294047e-005  -4.9503766e-019  -2.7447125e-005  -9.4147123e+002   6.7186987e-014  -3.4638452e-021  -1.0242615e-018   3.5051018e-006   1.8879472e+002
 -3.5752284e+001   5.8844465e-001   8.9334551e-001   2.7013654e+002   0.0000000e+000   2.5373351e-004   6.3818872e+002   6.5402893e+002   6.3473636e+002   4.9000000e+002   4.9000000e+002   4.9000000e+002   1.8353220e+006   4.4710279e+002   8.3507762e+002   1.2666491e-002  -9.8638311e-001  -3.8819105e-013   1.7320016e-012   2.3247089e+004  -2.2613678e-002   2.1288177e-005  -5.0006645e-019   7.6580012e-005  -9.5898478e+002   6.8436640e-014  -3.4516458e-021  -1.0262990e-018   2.3212011e-006   1.9082820e+002
 -3.5460432e+001   6.0249636e-001   8.9358758e-001   2.7026260e+002   0.0000000e+000   2.5374757e-004   6.4048914e+002   6.5629197e+002   6.3703110e+002   4.9000000e+002   4.9000000e+002   4.9000000e+002   1.8620844e+006   4.5238289e+002   8.5812656e+002   1.2666491e-002  -9.4464214e-001  -3.9385116e-013   1.7572618e-012   2.3586075e+004  -2.3082109e-002   5.4826737e-005  -5.0050201e-019  -1.8675446e-005  -9.7297673e+002   6.9435363e-014  -4.7644000e-021  -1.0480957e-018   3.9722124e-006   1.9246023e+002
 -3.5095617e+001   6.2406428e-001   8.9378579e-001   2.7034180e+002   0.0000000e+000   2.5378164e-004   6.4338603e+002   6.5917385e+002   6.3991052e+002   4.9000000e+002   4.9000000e+002   4.9000000e+002   1.8958039e+006   4.5906776e+002   8.8765683e+002   1.2666491e-002  -8.9067041e-001  -4.0098335e-013   1.7890820e-012   2.4013183e+004  -2.3681339e-002   8.2803528e-005  -5.2200065e-019  -1.7447139e-005  -9.9059828e+002   7.0692845e-014  -5.3284655e-021  -1.0745315e-018   5.1947321e-006   1.9451190e+002
 -3.4803765e+001   6.3967952e-001   8.9398820e-001   2.7042906e+002   0.0000000e+000   2.5380812e-004   6.4572158e+002   6.6147469e+002   6.4223714e+002   4.9000000e+002   4.9000000e+002   4.9000000e+002   1.9236254e+006   4.6453237e+002   9.1197114e+002   1.2666491e-002  -8.4631033e-001  -4.0686821e-013   1.8153343e-012   2.4365584e+004  -2.3924254e-002   8.1643545e-005  -5.4328805e-019   4.5594879e-005  -1.0051337e+003   7.1730000e-014  -5.0189168e-021  -1.0847438e-018   4.7577546e-006   1.9618533e+002
 -3.4438950e+001   6.5815079e-001   8.9412081e-001   2.7048016e+002   0.0000000e+000   2.5383134e-004   6.4866081e+002   6.6439516e+002   6.4515539e+002   4.9000000e+002   4.9000000e+002   4.9000000e+002   1.9587109e+006   4.7144197e+002   9.4309398e+002   1.2666491e-002  -7.8896788e-001  -4.1428894e-013   1.8484469e-012   2.4809994e+004  -2.4400152e-002   9.5756792e-005  -5.2901548e-019   2.7431173e-006  -1.0234659e+003   7.3038362e-014  -5.7107253e-021  -1.1072349e-018   5.3476683e-006   1.9828545e+002
 -3.4147099e+001   6.7153008e-001   8.9427176e-001   2.7054236e+002   0.0000000e+000   2.5385189e-004   6.5103488e+002   6.6672921e+002   6.4752287e+002   4.9000000e+002   4.9000000e+002   4.9000000e+002   1.9877345e+006   4.7709232e+002   9.6875200e+002   1.2666491e-002  -7.4184586e-001  -4.2042796e-013   1.8758346e-012   2.5177621e+004  -2.4594891e-002   8.6944416e-005  -5.2174998e-019   5.3453141e-005  -1.0386295e+003   7.4120398e-014  -5.6407033e-021  -1.1166167e-018   4.4434878e-006   1.9999818e+002
 -3.3782284e+001   6.9016167e-001   8.9434158e-001   2.7056566e+002   0.0000000e+000   2.5386545e-004   6.5402145e+002   6.6969998e+002   6.5049030e+002   4.9000000e+002   4.9000000e+002   4.9000000e+002   2.0242864e+006   4.8423952e+002   1.0015899e+003   1.2666491e-002  -6.8094672e-001  -4.2815882e-013   1.9103313e-012   2.5640605e+004  -2.5081239e-002   1.0101016e-004  -5.6585834e-019   1.4303735e-006  -1.0577301e+003   7.5483608e-014  -6.0078850e-021  -1.1369096e-018   5.0207836e-006   2.0214884e+002
 -3.3490432e+001   7.0184607e-001   8.9445996e-001   2.7061012e+002   0.0000000e+000   2.5388390e-004   6.5643885e+002   6.7205761e+002   6.5290820e+002   4.9000000e+002   4.9000000e+002   4.9000000e+002   2.0548282e+006   4.9010636e+002   1.0287413e+003   1.2666491e-002  -6.3090671e-001  -4.3461907e-013   1.9391507e-012   2.6027463e+004  -2.5222934e-002   7.1346890e-005  -5.6152550e-019   7.5172412e-005  -1.0736853e+003   7.6622079e-014  -5.0525148e-021  -1.1438011e-018   2.9259140e-006   2.0391033e+002
 -3.3125617e+001   7.2483868e-001   8.9442491e-001   2.7059317e+002   0.0000000e+000   2.5387588e-004   6.5946582e+002   6.7508116e+002   6.5590840e+002   4.9000000e+002   4.9000000e+002   4.9000000e+002   2.0926780e+006   4.9747603e+002   1.0632911e+003   1.2666491e-002  -5.6625598e-001  -4.4262426e-013   1.9748740e-012   2.6506887e+004  -2.5872048e-002   9.2045662e-005  -5.8169683e-019  -2.1108546e-005  -1.0934693e+003   7.8034146e-014  -5.7632367e-021  -1.1733514e-018   3.7440415e-006   2.0610410e+002
 -3.2833765e+001   7.3896489e-001   8.9446599e-001   2.7059868e+002   0.0000000e+000   2.5388650e-004   6.6192231e+002   6.7747907e+002   6.5836581e+002   4.9000000e+002   4.9000000e+002   4.9000000e+002   2.1244759e+006   5.0353561e+002   1.0919221e+003   1.2666491e-002  -5.1314272e-001  -4.4935058e-013   2.0048757e-012   2.6909654e+004  -2.6026579e-002  -3.3968023e-006  -6.2113274e-019   8.2164394e-005  -1.1100796e+003   7.9219209e-014  -1.5583803e-021  -1.1787146e-018  -1.9048492e-006   2.0790340e+002
 -3.2468950e+001   7.6275272e-001   8.9433090e-001   2.7053832e+002   0.0000000e+000   2.5386223e-004   6.6499565e+002   6.8055048e+002   6.6141289e+002   4.9000000e+002   4.9000000e+002   4.9000000e+002   2.1639061e+006   5.1114967e+002   1.1283388e+003   1.2666491e-002  -4.4453693e-001  -4.5768990e-013   2.0420919e-012   2.7409097e+004  -2.6806260e-002  -1.0377529e-004  -6.2125412e-019  -3.3387483e-005  -1.1306877e+003   8.0690164e-014   2.9766861e-021  -1.2150301e-018  -6.5018690e-006   2.1014542e+002
 -3.2177098e+001   7.7462255e-001   8.9430209e-001   2.7050877e+002   0.0000000e+000   2.5386573e-004   6.6748790e+002   6.8297882e+002   6.6390583e+002   4.9000000e+002   4.9000000e+002   4.9000000e+002   2.1970428e+006   5.1741275e+002   1.1585107e+003   1.2666491e-002  -3.8818468e-001  -4.6469884e-013   2.0733604e-012   2.7828823e+004  -2.6945062e-002  -1.4631156e-004  -6.1892428e-019   9.6689236e-005  -1.1479948e+003   8.1925145e-014   4.7227593e-021  -1.2217610e-018  -8.5661937e-006   2.1198583e+002
 -3.1812284e+001   7.9824318e-001   8.9407663e-001   2.7040858e+002   0.0000000e+000   2.5382751e-004   6.7060775e+002   6.8609610e+002   6.6699807e+002   4.9000000e+002   4.9000000e+002   4.9000000e+002   2.2380807e+006   5.2527684e+002   1.1968862e+003   1.2666491e-002  -3.1541103e-001  -4.7337827e-013   2.1120931e-012   2.8348628e+004  -2.7785269e-002  -1.9936572e-004  -6.1337987e-019  -2.4030692e-005  -1.1694450e+003   8.3456156e-014   7.4696534e-021  -1.2607764e-018  -9.5615326e-006   2.1427628e+002
 -3.1520432e+001   8.1009870e-001   8.9398260e-001   2.7034621e+002   0.0000000e+000   2.5382456e-004   6.7313885e+002   6.8856132e+002   6.6953422e+002   4.9000000e+002   4.9000000e+002   4.9000000e+002   2.2726691e+006   5.3174882e+002   1.2286966e+003   1.2666491e-002  -2.5564480e-001  -4.8069513e-013   2.1447261e-012   2.8786742e+004  -2.7795062e-002  -2.0279308e-004  -6.7257191e-019   9.1753056e-005  -1.1875104e+003   8.4744948e-014   7.9165479e-021  -1.2587476e-018  -1.0181930e-005   2.1615749e+002
 -3.1155617e+001   8.3635347e-001   8.9367841e-001   2.7021116e+002   0.0000000e+000   2.5377449e-004   6.7630306e+002   6.9172394e+002   6.7267130e+002   4.9000000e+002   4.9000000e+002   4.9000000e+002   2.3154309e+006   5.3987755e+002   1.2691267e+003   1.2666491e-002  -1.7847876e-001  -4.8973910e-013   2.1850861e-012   2.9328384e+004  -2.8607223e-002  -1.9854289e-004  -6.6103785e-019  -2.0923310e-005  -1.2098636e+003   8.6340419e-014   7.7126235e-021  -1.2965197e-018  -8.0114157e-006   2.1850054e+002
 -3.0863765e+001   8.5216978e-001   8.9351644e-001   2.7011622e+002   0.0000000e+000   2.5376336e-004   6.7886923e+002   6.9422225e+002   6.7524081e+002   4.9000000e+002   4.9000000e+002   4.9000000e+002   2.3514218e+006   5.4656327e+002   1.3026259e+003   1.2666491e-002  -1.1511645e-001  -4.9735194e-013   2.2190468e-012   2.9784263e+004  -2.8644575e-002  -2.2247771e-004  -6.6635222e-019   1.1958344e-004  -1.2286638e+003   8.7681882e-014   8.5522957e-021  -1.2983554e-018  -1.0052701e-005   2.2042338e+002
 -3.0498950e+001   8.8255127e-001   8.9310040e-001   2.6993406e+002   0.0000000e+000   2.5369411e-004   6.8207774e+002   6.9743344e+002   6.7842005e+002   4.9000000e+002   4.9000000e+002   4.9000000e+002   2.3958295e+006   5.5494210e+002   1.3451609e+003   1.2666491e-002  -3.3327340e-002  -5.0674429e-013   2.2609593e-012   3.0346752e+004  -2.9548557e-002  -2.0799871e-004  -6.4938875e-019  -5.5177185e-005  -1.2518765e+003   8.9338652e-014   7.9574696e-021  -1.3405738e-018  -7.7069007e-006   2.2281042e+002
 -3.0207098e+001   8.9737416e-001   8.9287414e-001   2.6980487e+002   0.0000000e+000   2.5367832e-004   6.8468366e+002   6.9996510e+002   6.8104766e+002   4.9000000e+002   4.9000000e+002   4.9000000e+002   2.4334573e+006   5.6185790e+002   1.3804898e+003   1.2666491e-002   3.3822415e-002  -5.1470349e-013   2.2964630e-012   3.0823364e+004  -2.9523936e-002  -2.4697013e-004  -6.4720895e-019   1.2543291e-004  -1.2715276e+003   9.0740741e-014   9.2912782e-021  -1.3398082e-018  -1.0709493e-005   2.2477807e+002
 -2.9842283e+001   9.2550099e-001   8.9235900e-001   2.6958140e+002   0.0000000e+000   2.5359186e-004   6.8793530e+002   7.0321305e+002   6.8428562e+002   4.9000000e+002   4.9000000e+002   4.9000000e+002   2.4797441e+006   5.7050859e+002   1.4252560e+003   1.2666491e-002   1.2048151e-001  -5.2449288e-013   2.3401512e-012   3.1409656e+004  -3.0397732e-002  -2.5942655e-004  -6.4494935e-019  -1.2882024e-005  -1.2957217e+003   9.2467670e-014   1.0273071e-020  -1.3800015e-018  -1.0292237e-005   2.2721692e+002
 -2.9550432e+001   9.4079013e-001   8.9204080e-001   2.6940986e+002   0.0000000e+000   2.5356358e-004   6.9057658e+002   7.0577878e+002   6.8691899e+002   4.9000000e+002   4.9000000e+002   4.9000000e+002   2.5188727e+006   5.7763648e+002   1.4624103e+003   1.2666491e-002   1.9161604e-001  -5.3276976e-013   2.3770702e-012   3.1905278e+004  -3.0453470e-002  -3.1351949e-004  -6.9529114e-019   1.4890711e-004  -1.3161590e+003   9.3925818e-014   1.2725952e-020  -1.3809776e-018  -1.3949742e-005   2.2922422e+002
 -2.9185617e+001   9.6983304e-001   8.9142102e-001   2.6913985e+002   0.0000000e+000   2.5346147e-004   6.9387624e+002   7.0907394e+002   6.9020804e+002   4.9000000e+002   4.9000000e+002   4.9000000e+002   2.5671452e+006   5.8656552e+002   1.5095488e+003   1.2666491e-002   2.8340034e-001  -5.4297921e-013   2.4226323e-012   3.2516721e+004  -3.1395240e-002  -3.5789680e-004  -6.8699560e-019  -4.2274529e-005  -1.3413911e+003   9.5726815e-014   1.5087228e-020  -1.4244289e-018  -1.5474991e-005   2.3171546e+002
 -2.8893765e+001   9.8657207e-001   8.9100871e-001   2.6892510e+002   0.0000000e+000   2.5342040e-004   6.9655229e+002   7.1167421e+002   6.9287570e+002   4.9000000e+002   4.9000000e+002   4.9000000e+002   2.6078946e+006   5.9391752e+002   1.5486232e+003   1.2666491e-002   3.5872844e-001  -5.5159890e-013   2.4610802e-012   3.3032873e+004  -3.1643962e-002  -4.3449445e-004  -7.0214540e-019   1.5920747e-004  -1.3626759e+003   9.7245406e-014   1.8277786e-020  -1.4354002e-018  -2.0152810e-005   2.3376491e+002
 -2.8528950e+001   1.0225597e+000   8.9024162e-001   2.6859402e+002   0.0000000e+000   2.5329250e-004   6.9989861e+002   7.1501533e+002   6.9620991e+002   4.9000000e+002   4.9000000e+002   4.9000000e+002   2.6581620e+006   6.0312058e+002   1.5982035e+003   1.2666491e-002   4.5590316e-001  -5.6223098e-013   2.5085207e-012   3.3669585e+004  -3.2974578e-002  -4.1492037e-004  -7.5934058e-019  -5.0411512e-005  -1.3889543e+003   9.9120834e-014   1.8076829e-020  -1.4936911e-018  -1.5895272e-005   2.3630693e+002
 -2.8237098e+001   1.0366616e+000   8.8969118e-001   2.6831667e+002   0.0000000e+000   2.5323174e-004   7.0261006e+002   7.1764415e+002   6.9891492e+002   4.9000000e+002   4.9000000e+002   4.9000000e+002   2.7005648e+006   6.1067700e+002   1.6392282e+003   1.2666491e-002   5.3563847e-001  -5.7119990e-013   2.5485327e-012   3.4206680e+004  -3.3300208e-002  -4.1575829e-004  -7.3325378e-019   1.2770442e-004  -1.4110947e+003   1.0070071e-013   1.7341260e-020  -1.5098576e-018  -1.5471033e-005   2.3839465e+002
 -2.7872283e+001   1.0681477e+000   8.8878031e-001   2.6792143e+002   0.0000000e+000   2.5308252e-004   7.0599556e+002   7.2102557e+002   7.0229000e+002   4.9000000e+002   4.9000000e+002   4.9000000e+002   2.7528221e+006   6.2013035e+002   1.6912172e+003   1.2666491e-002   6.3846865e-001  -5.8225150e-013   2.5978603e-012   3.4868596e+004  -3.4744870e-002  -5.9774239e-004  -6.9927066e-019  -8.1973478e-005  -1.4384123e+003   1.0265082e-013   2.5992333e-020  -1.5786814e-018  -2.5259029e-005   2.4102441e+002
 -2.7580431e+001   1.0844893e+000   8.8814189e-001   2.6759761e+002   0.0000000e+000   2.5301577e-004   7.0874314e+002   7.2368794e+002   7.0503127e+002   4.9000000e+002   4.9000000e+002   4.9000000e+002   2.7970233e+006   6.2791403e+002   1.7343274e+003   1.2666491e-002   7.2282977e-001  -5.9160126e-013   2.6395660e-012   3.5428470e+004  -3.5144963e-002  -6.2965941e-004  -7.0615508e-019   1.0548730e-004  -1.4614980e+003   1.0429795e-013   2.7492587e-020  -1.5974911e-018  -2.8247929e-005   2.4318995e+002
 -2.7215617e+001   1.1182880e+000   8.8711776e-001   2.6715271e+002   0.0000000e+000   2.5284956e-004   7.1217070e+002   7.2710931e+002   7.0844965e+002   4.9000000e+002   4.9000000e+002   4.9000000e+002   2.8513483e+006   6.3764496e+002   1.7889155e+003   1.2666491e-002   8.3160025e-001  -6.0309112e-013   2.6908388e-012   3.6116577e+004  -3.6130757e-002  -6.2455654e-004  -7.2788536e-019  -1.1834467e-004  -1.4898955e+003   1.0632478e-013   2.7903792e-020  -1.6421136e-018  -2.7581686e-005   2.4587128e+002
 -2.6923765e+001   1.1342210e+000   8.8639872e-001   2.6678861e+002   0.0000000e+000   2.5277502e-004   7.1494936e+002   7.2980419e+002   7.1122472e+002   4.9000000e+002   4.9000000e+002   4.9000000e+002   2.8973306e+006   6.4566232e+002   1.8341665e+003   1.2666491e-002   9.2081774e-001  -6.1281814e-013   2.7342205e-012   3.6699012e+004  -3.6193357e-002  -6.3362204e-004  -7.5625034e-019   1.6240825e-004  -1.5139094e+003   1.0803789e-013   2.8045804e-020  -1.6438591e-018  -2.8416645e-005   2.4807746e+002
 -2.6558950e+001   1.1733779e+000   8.8527273e-001   2.6629979e+002   0.0000000e+000   2.5259261e-004   7.1841803e+002   7.3326580e+002   7.1468439e+002   4.9000000e+002   4.9000000e+002   4.9000000e+002   2.9538577e+006   6.5569371e+002   1.8915010e+003   1.2666491e-002   1.0358257e+000  -6.2477352e-013   2.7875749e-012   3.7415012e+004  -3.7345846e-002  -5.7414700e-004  -7.5686560e-019  -1.6425178e-004  -1.5434633e+003   1.1014744e-013   2.5297140e-020  -1.6970397e-018  -2.4581824e-005   2.5081124e+002
 -2.6267098e+001   1.1944273e+000   8.8445576e-001   2.6589156e+002   0.0000000e+000   2.5250444e-004   7.2122975e+002   7.3598710e+002   7.1749210e+002   4.9000000e+002   4.9000000e+002   4.9000000e+002   3.0016643e+006   6.6394254e+002   1.9389822e+003   1.2666491e-002   1.1301416e+000  -6.3488570e-013   2.8326811e-012   3.8020554e+004  -3.7528921e-002  -6.0806801e-004  -7.8806601e-019   2.1825767e-004  -1.5684309e+003   1.1192876e-013   2.6754145e-020  -1.7042050e-018  -2.6466919e-005   2.5305413e+002
 -2.5902283e+001   1.2353863e+000   8.8318848e-001   2.6534377e+002   0.0000000e+000   2.5229810e-004   7.2473141e+002   7.3948918e+002   7.2098697e+002   4.9000000e+002   4.9000000e+002   4.9000000e+002   3.0602022e+006   6.7423820e+002   1.9989889e+003   1.2666491e-002   1.2516851e+000  -6.4726611e-013   2.8879342e-012   3.8762023e+004  -3.8704876e-002  -6.6201423e-004  -7.9241323e-019  -7.7473707e-005  -1.5990316e+003   1.1411306e-013   2.9451839e-020  -1.7584866e-018  -2.9850235e-005   2.5582597e+002
 -2.5610431e+001   1.2533138e+000   8.8228655e-001   2.6489215e+002   0.0000000e+000   2.5220298e-004   7.2757539e+002   7.4223246e+002   7.2382716e+002   4.9000000e+002   4.9000000e+002   4.9000000e+002   3.1100621e+006   6.8273564e+002   2.0488204e+003   1.2666491e-002   1.3513438e+000  -6.5781310e-013   2.9349751e-012   3.9393573e+004  -3.8826168e-002  -7.1935936e-004  -8.2605806e-019   2.9641833e-004  -1.6250667e+003   1.1597043e-013   3.2082943e-020  -1.7627759e-018  -3.3371305e-005   2.5811063e+002
 -2.5245616e+001   1.2925200e+000   8.8089593e-001   2.6429413e+002   0.0000000e+000   2.5197495e-004   7.3111676e+002   7.4576554e+002   7.2736179e+002   4.9000000e+002   4.9000000e+002   4.9000000e+002   3.1709647e+006   6.9332401e+002   2.1117363e+003   1.2666491e-002   1.4797426e+000  -6.7069358e-013   2.9924619e-012   4.0164995e+004  -4.0086954e-002  -7.3462418e-004  -8.0767354e-019  -1.1258797e-004  -1.6569055e+003   1.1824319e-013   3.2889767e-020  -1.8220810e-018  -3.5097247e-005   2.6092697e+002
 -2.4953765e+001   1.3125275e+000   8.7988566e-001   2.6379330e+002   0.0000000e+000   2.5186546e-004   7.3399070e+002   7.4853993e+002   7.3023548e+002   4.9000000e+002   4.9000000e+002   4.9000000e+002   3.2227232e+006   7.0205163e+002   2.1639253e+003   1.2666491e-002   1.5850002e+000  -6.8164200e-013   3.0412959e-012   4.0820595e+004  -4.0417107e-002  -7.0399751e-004  -8.0536012e-019   2.4960902e-004  -1.6839366e+003   1.2017170e-013   3.1011502e-020  -1.8378420e-018  -3.3865283e-005   2.6324466e+002
 -2.4588950e+001   1.3522689e+000   8.7836179e-001   2.6313956e+002   0.0000000e+000   2.5161526e-004   7.3756675e+002   7.5210355e+002   7.3380484e+002   4.9000000e+002   4.9000000e+002   4.9000000e+002   3.2860783e+006   7.1292850e+002   2.2297891e+003   1.2666491e-002   1.7205769e+000  -6.9504134e-013   3.1010947e-012   4.1623081e+004  -4.1618314e-002  -5.5659339e-004  -7.7774406e-019  -4.1631350e-005  -1.7170553e+003   1.2253568e-013   2.4122925e-020  -1.8948239e-018  -2.5150414e-005   2.6610308e+002
 -2.4297098e+001   1.3725216e+000   8.7723049e-001   2.6258538e+002   0.0000000e+000   2.5148871e-004   7.4046936e+002   7.5490241e+002   7.3670569e+002   4.9000000e+002   4.9000000e+002   4.9000000e+002   3.3398155e+006   7.2188416e+002   2.2843953e+003   1.2666491e-002   1.8316944e+000  -7.0640836e-013   3.1517974e-012   4.2303742e+004  -4.1937082e-002  -4.2451878e-004  -7.7997296e-019   1.6408569e-004  -1.7451199e+003   1.2453801e-013   1.7509087e-020  -1.9098006e-018  -1.8233911e-005   2.6845123e+002
 -2.3932283e+001   1.4184906e+000   8.7552679e-001   2.6185899e+002   0.0000000e+000   2.5120632e-004   7.4407938e+002   7.5850293e+002   7.4031278e+002   4.9000000e+002   4.9000000e+002   4.9000000e+002   3.4054318e+006   7.3302238e+002   2.3532130e+003   1.2666491e-002   1.9747755e+000  -7.2028613e-013   3.2137279e-012   4.3134870e+004  -4.3081289e-002  -2.2713820e-004  -7.4660987e-019  -5.1176621e-005  -1.7794256e+003   1.2698658e-013   8.2704387e-021  -1.9643726e-018  -6.4206929e-006   2.7133840e+002
 -2.3640431e+001   1.4371492e+000   8.7424617e-001   2.6123750e+002   0.0000000e+000   2.5105981e-004   7.4700769e+002   7.6132091e+002   7.4321960e+002   4.9000000e+002   4.9000000e+002   4.9000000e+002   3.4613299e+006   7.4219535e+002   2.4102506e+003   1.2666491e-002   2.0920149e+000  -7.3211153e-013   3.2664586e-012   4.3842904e+004  -4.3040421e-002  -7.0620552e-005  -7.7464033e-019   3.0535606e-004  -1.8086113e+003   1.2906828e-013  -2.7319047e-022  -1.9614968e-018  -2.5881870e-007   2.7371167e+002
 -2.3275616e+001   1.4795694e+000   8.7237443e-001   2.6044118e+002   0.0000000e+000   2.5074968e-004   7.5064934e+002   7.6493716e+002   7.4679526e+002   4.9000000e+002   4.9000000e+002   4.9000000e+002   3.5294711e+006   7.5360043e+002   2.4821098e+003   1.2666491e-002   2.2429333e+000  -7.4652168e-013   3.3307862e-012   4.4706014e+004  -4.4018504e-002   2.2979084e-005  -8.3219703e-019  -1.2005070e-004  -1.8442348e+003   1.3161169e-013  -3.1451538e-021  -2.0041295e-018   5.6120638e-006   2.7662857e+002
 -2.2983764e+001   1.5009222e+000   8.7097867e-001   2.5976285e+002   0.0000000e+000   2.5059378e-004   7.5360106e+002   7.6777540e+002   7.4978006e+002   4.9000000e+002   4.9000000e+002   4.9000000e+002   3.5872294e+006   7.6298760e+002   2.5416235e+003   1.2666491e-002   2.3665629e+000  -7.5873852e-013   3.3852908e-012   4.5437609e+004  -4.4469377e-002   5.8705146e-005  -8.3358377e-019  -3.1364005e-005  -1.8743983e+003   1.3376425e-013  -4.4498679e-021  -2.0251385e-018   8.8545282e-006   2.7902554e+002
 -2.2618950e+001   1.5446499e+000   8.6904094e-001   2.5893141e+002   0.0000000e+000   2.5028139e-004   7.5726913e+002   7.7142050e+002   7.5340145e+002   4.9000000e+002   4.9000000e+002   4.9000000e+002   3.6578285e+006   7.7469556e+002   2.6166876e+003   1.2666491e-002   2.5256640e+000  -7.7366940e-013   3.4519237e-012   4.6331852e+004  -4.5433255e-002  -5.0980999e-006  -8.5299264e-019   6.1278923e-005  -1.9113049e+003   1.3639840e-013  -5.0387305e-022  -2.0687662e-018   8.1279271e-006   2.8198760e+002
 -2.2327098e+001   1.5648016e+000   8.6762175e-001   2.5823767e+002   0.0000000e+000   2.5012861e-004   7.6023790e+002   7.7426601e+002   7.5636751e+002   4.9000000e+002   4.9000000e+002   4.9000000e+002   3.7177173e+006   7.8432787e+002   2.6787978e+003   1.2666491e-002   2.6559660e+000  -7.8633828e-013   3.5084308e-012   4.7090433e+004  -4.5586314e-002  -8.9504118e-005  -8.5119866e-019   2.8854653e-005  -1.9425782e+003   1.3862968e-013   3.3057600e-021  -2.0760334e-018   2.7551553e-006   2.8442228e+002
 -2.1962283e+001   1.6129873e+000   8.6564333e-001   2.5739114e+002   0.0000000e+000   2.4980906e-004   7.6392863e+002   7.7793449e+002   7.6004137e+002   4.9000000e+002   4.9000000e+002   4.9000000e+002   3.7906707e+006   7.9632830e+002   2.7570945e+003   1.2666491e-002   2.8236042e+000  -8.0176850e-013   3.5772792e-012   4.8014496e+004  -4.6431959e-002  -1.0248000e-004  -8.4832931e-019  -1.3566981e-005  -1.9807218e+003   1.4135178e-013   3.9111368e-021  -2.1156667e-018   2.4142266e-006   2.8742517e+002
 -2.1670431e+001   1.6338707e+000   8.6418923e-001   2.5668649e+002   0.0000000e+000   2.4964815e-004   7.6691819e+002   7.8079504e+002   7.6300280e+002   4.9000000e+002   4.9000000e+002   4.9000000e+002   3.8527998e+006   8.0621740e+002   2.8219536e+003   1.2666491e-002   2.9608696e+000  -8.1491145e-013   3.6358962e-012   4.8801454e+004  -4.6605892e-002  -7.8827424e-005  -8.7117604e-019   1.1277442e-004  -2.0131633e+003   1.4366622e-013   2.4124692e-021  -2.1228115e-018   3.3265386e-006   2.8989871e+002
 -2.1305616e+001   1.6844084e+000   8.6216084e-001   2.5582327e+002   0.0000000e+000   2.4931894e-004   7.7063093e+002   7.8447002e+002   7.6668569e+002   4.9000000e+002   4.9000000e+002   4.9000000e+002   3.9283714e+006   8.1851403e+002   2.9035838e+003   1.2666491e-002   3.1374147e+000  -8.3089357e-013   3.7072288e-012   4.9758680e+004  -4.7514330e-002  -9.4502997e-005  -8.7491643e-019   7.6910593e-006  -2.0526762e+003   1.4648674e-013   3.4147341e-021  -2.1647638e-018   2.7902537e-006   2.9294201e+002
 -2.1013764e+001   1.7033812e+000   8.6066828e-001   2.5510495e+002   0.0000000e+000   2.4915262e-004   7.7364319e+002   7.8731395e+002   7.6962894e+002   4.9000000e+002   4.9000000e+002   4.9000000e+002   3.9933292e+006   8.2865486e+002   2.9712848e+003   1.2666491e-002   3.2819438e+000  -8.4463448e-013   3.7685180e-012   5.0581468e+004  -4.7764245e-002  -7.7296369e-005  -8.8022007e-019   1.1752883e-004  -2.0865888e+003   1.4890631e-013   2.1562878e-021  -2.1762310e-018   3.7452245e-006   2.9544940e+002
 -2.0780283e+001   1.7419854e+000   8.5940328e-001   2.5452683e+002   0.0000000e+000   2.4898496e-004   7.7603412e+002   7.8964836e+002   7.7199576e+002   4.9000000e+002   4.9000000e+002   4.9000000e+002   4.0442149e+006   8.3675145e+002   3.0257328e+003   1.2666491e-002   3.3996859e+000  -8.5539518e-013   3.8165551e-012   5.1226011e+004  -4.8413885e-002  -1.1024871e-004  -8.7254602e-019   8.3696484e-007  -2.1132164e+003   1.5080731e-013   3.9091114e-021  -2.2067896e-018   1.6599012e-006   2.9744100e+002
 -2.0488431e+001   1.7902686e+000   8.5776975e-001   2.5382620e+002   0.0000000e+000   2.4872811e-004   7.7901812e+002   7.9257457e+002   7.7500054e+002   4.9000000e+002   4.9000000e+002   4.9000000e+002   4.1076832e+006   8.4689766e+002   3.0945267e+003   1.2666491e-002   3.5502098e+000  -8.6881974e-013   3.8764468e-012   5.2029932e+004  -4.9287031e-002  -1.3848615e-004  -9.3602819e-019   8.0751979e-005  -2.1463802e+003   1.5317384e-013   5.8220797e-021  -2.2438864e-018  -1.2903796e-007   2.9992076e+002
 -2.0123616e+001   1.8228550e+000   8.5568869e-001   2.5293581e+002   0.0000000e+000   2.4840112e-004   7.8276679e+002   7.9621375e+002   7.7872967e+002   4.9000000e+002   4.9000000e+002   4.9000000e+002   4.1889367e+006   8.5973089e+002   3.1823748e+003   1.2666491e-002   3.7437061e+000  -8.8600654e-013   3.9531210e-012   5.3059128e+004  -4.9989966e-002  -1.4343865e-004  -9.3821518e-019   9.3530617e-005  -2.1888069e+003   1.5620132e-013   5.8755601e-021  -2.2766592e-018  -5.7279836e-007   3.0303517e+002
 -1.9831764e+001   1.8476788e+000   8.5405900e-001   1.0082786e+003   0.0000000e+000   6.2076436e-005   7.8578005e+002   7.9910284e+002   7.8167250e+002   4.9000000e+002   4.9000000e+002   4.9000000e+002   4.2563299e+006   1.0878638e+003   4.0687969e+003   1.2666491e-002   3.9020060e+000  -9.0026116e-013   4.0167192e-012   5.3912763e+004  -5.0478511e-002  -1.2937024e-004  -9.1335801e-019   7.5503830e-005  -2.2240186e+003   1.5876421e-013   4.9274025e-021  -2.3010392e-018  -5.8143700e-007   7.6466020e+001
 -1.9750189e+001   1.8438702e+000   8.4375373e-001   9.8992863e+002   0.0000000e+000   6.1706105e-005   7.8651679e+002   7.9994987e+002   7.8236864e+002   4.9000000e+002   4.9000000e+002   4.9000000e+002   4.2754225e+006   1.0863930e+003   4.0734554e+003   1.2666491e-002   3.9573883e+000  -9.0430203e-013   4.0347228e-012   5.4154601e+004  -5.0991604e-002  -1.1100080e-004  -9.7437968e-019  -1.0542293e-004  -2.2340361e+003   1.5947892e-013   3.2945290e-021  -2.3222003e-018  -2.7775274e-006   7.6226332e+001
 -1.9684928e+001   1.8639673e+000   8.3569146e-001   9.7565801e+002   0.0000000e+000   6.1414614e-005   7.8709903e+002   8.0058185e+002   7.8293724e+002   4.9000000e+002   4.9000000e+002   4.9000000e+002   4.2903085e+006   1.0852296e+003   4.0771311e+003   1.2666491e-002   4.0017341e+000  -9.0744900e-013   4.0487825e-012   5.4343154e+004  -5.1383704e-002  -1.1180374e-004  -9.5210602e-019  -3.2984855e-004  -2.2418485e+003   1.6003710e-013   2.7593012e-021  -2.3403444e-018  -1.8948352e-006   7.6037156e+001
 -1.9538093e+001   1.8990409e+000   8.1821045e-001   9.4496891e+002   0.0000000e+000   6.0777361e-005   7.8839797e+002   8.0196808e+002   7.8421460e+002   4.9000000e+002   4.9000000e+002   4.9000000e+002   4.3239013e+006   1.0827453e+003   4.0856912e+003   1.2666491e-002   4.1016692e+000  -9.1455279e-013   4.0804926e-012   5.4768657e+004  -4.9865896e-002  -8.3368670e-005  -9.0072818e-019  -5.7687012e-005  -2.2593815e+003   1.6128899e-013   1.1537622e-021  -2.2718137e-018  -4.8746859e-007   7.5626084e+001
 -1.9456517e+001   1.9066982e+000   8.0886765e-001   9.2870793e+002   0.0000000e+000   6.0433829e-005   7.8911844e+002   8.0275488e+002   7.8492574e+002   4.9000000e+002   4.9000000e+002   4.9000000e+002   4.3424523e+006   1.0814615e+003   4.0907529e+003   1.2666491e-002   4.1572867e+000  -9.1847609e-013   4.0979992e-012   5.5003633e+004  -4.9003217e-002  -1.2927332e-004  -8.9953126e-019   9.8350339e-005  -2.2690431e+003   1.6197866e-013   3.5862364e-021  -2.2315844e-018  -2.7303971e-006   7.5407105e+001
 -1.9354548e+001   1.9103523e+000   7.9752939e-001   9.0910694e+002   0.0000000e+000   6.0014087e-005   7.9002409e+002   8.0376086e+002   7.8580962e+002   4.9000000e+002   4.9000000e+002   4.9000000e+002   4.3655892e+006   1.0799700e+003   4.0975428e+003   1.2666491e-002   4.2269239e+000  -9.2336981e-013   4.1198327e-012   5.5296695e+004  -4.8433655e-002  -1.3008331e-004  -8.9197985e-019   1.3436988e-004  -2.2811065e+003   1.6283975e-013   3.7183818e-021  -2.2055124e-018  -2.8762198e-006   7.5143150e+001
 -1.9282851e+001   1.9132786e+000   7.8978602e-001   8.9580518e+002   0.0000000e+000   5.9725604e-005   7.9066041e+002   8.0443206e+002   7.8642767e+002   4.9000000e+002   4.9000000e+002   4.9000000e+002   4.3828929e+006   1.0789859e+003   4.1025331e+003   1.2666491e-002   4.2759324e+000  -9.2703380e-013   4.1361350e-012   5.5515873e+004  -4.7401398e-002  -1.4198803e-004  -8.9331213e-019   1.8392695e-004  -2.2901570e+003   1.6348460e-013   4.1384318e-021  -2.1582173e-018  -2.9647052e-006   7.4963715e+001
 -1.9170824e+001   1.9237906e+000   7.7804123e-001   8.7576421e+002   0.0000000e+000   5.9285074e-005   7.9166197e+002   8.0552335e+002   7.8740263e+002   4.9000000e+002   4.9000000e+002   4.9000000e+002   4.4090412e+006   1.0775794e+003   4.1109034e+003   1.2666491e-002   4.3526483e+000  -9.3255962e-013   4.1608476e-012   5.5847080e+004  -4.7827117e-002  -9.5447136e-005  -9.0168069e-019  -6.8192902e-005  -2.3038321e+003   1.6446238e-013   2.0548905e-021  -2.1772796e-018  -1.5126102e-006   7.4694209e+001
 -1.9093028e+001   1.9322521e+000   7.7012893e-001   8.6235483e+002   0.0000000e+000   5.8986237e-005   7.9236118e+002   8.0627884e+002   7.8809155e+002   4.9000000e+002   4.9000000e+002   4.9000000e+002   4.4273171e+006   1.0766882e+003   4.1170765e+003   1.2666491e-002   4.4060306e+000  -9.3642516e-013   4.1780948e-012   5.6078571e+004  -4.7695661e-002  -9.3233378e-005  -8.8935129e-019  -8.3376558e-005  -2.3133841e+003   1.6514437e-013   1.9403678e-021  -2.1717575e-018  -5.2885578e-007   7.4514287e+001
 -1.8952994e+001   1.9457126e+000   7.5637025e-001   8.3921257e+002   0.0000000e+000   5.8462620e-005   7.9362075e+002   8.0763833e+002   7.8932889e+002   4.9000000e+002   4.9000000e+002   4.9000000e+002   4.4603429e+006   1.0752321e+003   4.1287311e+003   1.2666491e-002   4.5023227e+000  -9.4341185e-013   4.2092506e-012   5.6496893e+004  -4.7135422e-002  -8.2428862e-005  -8.7998589e-019   1.0655588e-005  -2.3306384e+003   1.6637558e-013   1.5939656e-021  -2.1461698e-018  -2.8348563e-007   7.4204015e+001
 -1.8855749e+001   1.9626268e+000   7.4717956e-001   8.2387904e+002   0.0000000e+000   5.8109964e-005   7.9448913e+002   8.0858256e+002   7.9017614e+002   4.9000000e+002   4.9000000e+002   4.9000000e+002   4.4826635e+006   1.0743082e+003   4.1370457e+003   1.2666491e-002   4.5693742e+000  -9.4813364e-013   4.2303108e-012   5.6779616e+004  -4.6807362e-002  -8.0708304e-005  -8.7498896e-019  -1.7846146e-005  -2.3423374e+003   1.6721063e-013   1.6142561e-021  -2.1311792e-018  -7.3624406e-007   7.3997781e+001
 -1.8734192e+001   1.9778168e+000   7.3609834e-001   8.0552474e+002   0.0000000e+000   5.7681641e-005   7.9557844e+002   8.0976724e+002   7.9123153e+002   4.9000000e+002   4.9000000e+002   4.9000000e+002   4.5108524e+006   1.0732981e+003   4.1480171e+003   1.2666491e-002   4.6534108e+000  -9.5409515e-013   4.2569158e-012   5.7136671e+004  -4.6250140e-002  -8.6970192e-005  -8.6586094e-019   5.5383014e-005  -2.3570415e+003   1.6826031e-013   1.9360246e-021  -2.1057742e-018  -9.7872742e-007   7.3752657e+001
 -1.8585949e+001   1.9834917e+000   7.2312453e-001   7.8422399e+002   0.0000000e+000   5.7175689e-005   7.9691008e+002   8.1121079e+002   7.9252536e+002   4.9000000e+002   4.9000000e+002   4.9000000e+002   4.5455076e+006   1.0722427e+003   4.1620895e+003   1.2666491e-002   4.7562444e+000  -9.6142513e-013   4.2896201e-012   5.7575631e+004  -4.5598122e-002  -7.6915949e-005  -8.5983129e-019   5.5915635e-005  -2.3751100e+003   1.6955015e-013   1.5430654e-021  -2.0757855e-018  -9.1461112e-007   7.3469345e+001
 -1.8351945e+001   1.9821705e+000   7.0372607e-001   7.5275657e+002   0.0000000e+000   5.6409947e-005   7.9902353e+002   8.1347211e+002   7.9458889e+002   4.9000000e+002   4.9000000e+002   4.9000000e+002   4.6014903e+006   1.0709490e+003   4.1858499e+003   1.2666491e-002   4.9192818e+000  -9.7326669e-013   4.3424536e-012   5.8284735e+004  -4.4723882e-002  -8.8728003e-005  -8.5324420e-019  -2.1245804e-004  -2.4043829e+003   1.7164015e-013   2.1991343e-021  -2.0355637e-018  -1.2208358e-006   7.3054353e+001
 -1.8233502e+001   1.9803384e+000   6.9441040e-001   7.3780714e+002   0.0000000e+000   5.6038196e-005   8.0010440e+002   8.1460464e+002   7.9564099e+002   4.9000000e+002   4.9000000e+002   4.9000000e+002   4.6314160e+006   1.0705014e+003   4.1988105e+003   1.2666491e-002   5.0021690e+000  -9.7959528e-013   4.3706921e-012   5.8663789e+004  -4.3626416e-002  -1.1744753e-004  -8.4031315e-019   1.8450779e-004  -2.4199742e+003   1.7275274e-013   3.4612359e-021  -1.9857826e-018  -1.6445927e-006   7.2861435e+001
 -1.8085724e+001   1.9954657e+000   6.8322550e-001   7.2000385e+002   0.0000000e+000   5.5588146e-005   8.0144327e+002   8.1605004e+002   7.9694449e+002   4.9000000e+002   4.9000000e+002   4.9000000e+002   4.6662423e+006   1.0700460e+003   4.2152459e+003   1.2666491e-002   5.1059885e+000  -9.8696224e-013   4.4035590e-012   5.9104916e+004  -4.3686559e-002  -6.0115977e-005  -8.3723530e-019  -8.7367897e-005  -2.4382246e+003   1.7405581e-013   9.2248096e-022  -1.9881808e-018  -9.2291770e-007   7.2631900e+001
 -1.7967503e+001   1.9997311e+000   6.7463154e-001   7.0642974e+002   0.0000000e+000   5.5239645e-005   8.0253085e+002   8.1720698e+002   7.9800011e+002   4.9000000e+002   4.9000000e+002   4.9000000e+002   4.6966356e+006   1.0698710e+003   4.2293492e+003   1.2666491e-002   5.1893220e+000  -9.9338936e-013   4.4322435e-012   5.9489892e+004  -4.2738906e-002  -7.8486672e-005  -8.2056356e-019   1.8142876e-004  -2.4540706e+003   1.7518693e-013   1.7169443e-021  -1.9455552e-018  -1.1475717e-006   7.2462732e+001
 -1.7819970e+001   2.0178917e+000   6.6428912e-001   6.9022261e+002   0.0000000e+000   5.4816857e-005   8.0387195e+002   8.1864680e+002   7.9931045e+002   4.9000000e+002   4.9000000e+002   4.9000000e+002   4.7322176e+006   1.0697125e+003   4.2469721e+003   1.2666491e-002   5.2937497e+000  -1.0009164e-012   4.4658223e-012   5.9940591e+004  -4.2866102e-002  -6.9359742e-005  -8.1840649e-019  -8.2684688e-005  -2.4727057e+003   1.7651740e-013   1.4567510e-021  -1.9510080e-018  -1.0355446e-006   7.2260867e+001
 -1.7701944e+001   2.0275248e+000   6.5634078e-001   6.7785864e+002   0.0000000e+000   5.4489494e-005   8.0495198e+002   8.1979507e+002   8.0036353e+002   4.9000000e+002   4.9000000e+002   4.9000000e+002   4.7622847e+006   1.0697341e+003   4.2617501e+003   1.2666491e-002   5.3775826e+000  -1.0072758e-012   4.4941928e-012   6.0321436e+004  -4.2508771e-002  -7.9452254e-005  -8.0578715e-019   1.0508490e-004  -2.4883964e+003   1.7763716e-013   1.8875882e-021  -1.9350038e-018  -1.2939287e-006   7.2112799e+001
 -1.7559019e+001   2.0493670e+000   6.4705776e-001   6.6352437e+002   0.0000000e+000   5.4104282e-005   8.0624949e+002   8.2118281e+002   8.0162620e+002   4.9000000e+002   4.9000000e+002   4.9000000e+002   4.7968712e+006   1.0698381e+003   4.2798226e+003   1.2666491e-002   5.4795318e+000  -1.0145916e-012   4.5268347e-012   6.0759525e+004  -4.2396788e-002  -9.1324793e-005  -8.2890116e-019  -7.6472860e-005  -2.5065013e+003   1.7892983e-013   2.5322031e-021  -1.9281812e-018  -9.6362558e-007   7.1942396e+001
 -1.7444679e+001   2.0557754e+000   6.3990526e-001   6.5255451e+002   0.0000000e+000   5.3805426e-005   8.0729957e+002   8.2228904e+002   8.0264697e+002   4.9000000e+002   4.9000000e+002   4.9000000e+002   4.8266066e+006   1.0700730e+003   4.2950513e+003   1.2666491e-002   5.5613814e+000  -1.0208803e-012   4.5548944e-012   6.1136168e+004  -4.2129488e-002  -8.9318397e-005  -8.2435078e-019   1.6688210e-004  -2.5219919e+003   1.8003540e-013   2.3860132e-021  -1.9159839e-018  -8.4224126e-007   7.1817366e+001
 -1.7340096e+001   2.0628916e+000   6.3354419e-001   6.4285601e+002   0.0000000e+000   5.3538036e-005   8.0825643e+002   8.2330373e+002   8.0358056e+002   4.9000000e+002   4.9000000e+002   4.9000000e+002   4.8531144e+006   1.0703373e+003   4.3091418e+003   1.2666491e-002   5.6364914e+000  -1.0264875e-012   4.5799108e-012   6.1471929e+004  -4.1940709e-002  -9.1566856e-005  -8.3501453e-019  -9.3342885e-006  -2.5358489e+003   1.8102476e-013   2.5373343e-021  -1.9068757e-018  -4.7463344e-007   7.1707852e+001
 -1.7246862e+001   2.0723777e+000   6.2802259e-001   6.3448079e+002   0.0000000e+000   5.3304710e-005   8.0910917e+002   8.2420944e+002   8.0441251e+002   4.9000000e+002   4.9000000e+002   4.9000000e+002   4.8768251e+006   1.0706275e+003   4.3219261e+003   1.2666491e-002   5.7036500e+000  -1.0315025e-012   4.6022873e-012   6.1772261e+004  -4.1735923e-002  -9.7081778e-005  -8.3859445e-019  -2.6749501e-005  -2.5482528e+003   1.8191027e-013   2.8367098e-021  -1.8972227e-018  -3.1460492e-007   7.1614967e+001
 -1.7155794e+001   2.0846685e+000   6.2276563e-001   6.2654469e+002   0.0000000e+000   5.3081489e-005   8.0994240e+002   8.2509466e+002   8.0522393e+002   4.9000000e+002   4.9000000e+002   4.9000000e+002   4.8999247e+006   1.0709649e+003   4.3346421e+003   1.2666491e-002   5.7694413e+000  -1.0363883e-012   4.6240872e-012   6.2064851e+004  -4.1542878e-002  -9.6104192e-005  -8.5294586e-019  -3.2851284e-005  -2.5603378e+003   1.8277301e-013   2.8989804e-021  -1.8879334e-018  -1.0439783e-007   7.1528821e+001
 -1.7062863e+001   2.1005061e+000   6.1753818e-001   6.1869000e+002   0.0000000e+000   5.2858453e-005   8.1079199e+002   8.2599726e+002   8.0604970e+002   4.9000000e+002   4.9000000e+002   4.9000000e+002   4.9234068e+006   1.0713605e+003   4.3478245e+003   1.2666491e-002   5.8367821e+000  -1.0413551e-012   4.6462467e-012   6.2362288e+004  -4.1364071e-002  -9.0982930e-005  -8.6209619e-019  -2.2770937e-005  -2.5726239e+003   1.8365004e-013   2.7845813e-021  -1.8791670e-018   2.6095697e-007   7.1445413e+001
 -1.6900617e+001   2.1285223e+000   6.0872674e-001   6.0553450e+002   0.0000000e+000   5.2480030e-005   8.1227509e+002   8.2757030e+002   8.0738144e+002   4.9000000e+002   4.9000000e+002   4.9000000e+002   4.9644244e+006   1.0721767e+003   4.3713692e+003   1.2666491e-002   5.9548388e+000  -1.0500315e-012   4.6849533e-012   6.2881836e+004  -4.1097601e-002  -7.2304334e-005  -8.7963933e-019  -1.2894972e-004  -2.5940789e+003   1.8518165e-013   2.0301469e-021  -1.8659131e-018   1.3455523e-006   7.1310486e+001
 -1.6796688e+001   2.1516770e+000   6.0330134e-001   5.9748868e+002   0.0000000e+000   5.2245407e-005   8.1322422e+002   8.2857126e+002   8.0780908e+002   4.9000000e+002   4.9000000e+002   4.9000000e+002   4.9906100e+006   1.0727798e+003   4.3867840e+003   1.2666491e-002   6.0308239e+000  -1.0555693e-012   4.7096660e-012   6.3213516e+004  -4.0988828e-002  -5.2825832e-005  -9.0349548e-019   1.6728656e-005  -2.6077621e+003   1.8615837e-013   1.2710549e-021  -1.8596901e-018   2.4158349e-006   7.1230982e+001
 -1.6685624e+001   2.1662675e+000   5.9767701e-001   5.8919203e+002   0.0000000e+000   5.2000848e-005   8.1424656e+002   8.2963128e+002   8.0826681e+002   4.9000000e+002   4.9000000e+002   4.9000000e+002   5.0189308e+006   1.0734976e+003   4.4036936e+003   1.2666491e-002   6.1123394e+000  -1.0615592e-012   4.7363930e-012   6.3572241e+004  -4.0880861e-002  -3.6976928e-005  -9.2671866e-019   7.8490112e-005  -2.6225173e+003   1.8721164e-013   6.4992096e-022  -1.8532449e-018   3.1781667e-006   7.1150995e+001
 -1.6567494e+001   2.1790213e+000   5.9186645e-001   5.8066831e+002   0.0000000e+000   5.1746741e-005   8.1533205e+002   8.3075511e+002   8.0874274e+002   4.9000000e+002   4.9000000e+002   4.9000000e+002   5.0486377e+006   1.0743103e+003   4.4218820e+003   1.2666491e-002   6.1993987e+000  -1.0678428e-012   4.7644274e-012   6.3948523e+004  -4.0730394e-002  -3.0455790e-005  -9.3160954e-019  -6.9869034e-007  -2.6380299e+003   1.8831910e-013   3.8159613e-022  -1.8460748e-018   3.4265484e-006   7.1070371e+001
 -1.6466095e+001   2.1709153e+000   5.8701476e-001   5.7358549e+002   0.0000000e+000   5.1533519e-005   8.1627526e+002   8.3171684e+002   8.0920587e+002   4.9000000e+002   4.9000000e+002   4.9000000e+002   5.0760217e+006   1.0751091e+003   4.4380850e+003   1.2666491e-002   6.2744021e+000  -1.0736339e-012   4.7902707e-012   6.4295383e+004  -4.0527401e-002  -3.4134587e-005  -9.3073885e-019   2.2551116e-004  -2.6522547e+003   1.8933441e-013   5.5560509e-022  -1.8364901e-018   3.2104497e-006   7.1007981e+001
 -1.6323501e+001   2.1628731e+000   5.8035704e-001   5.6392252e+002   0.0000000e+000   5.1239200e-005   8.1759794e+002   8.3309503e+002   8.0985307e+002   4.9000000e+002   4.9000000e+002   4.9000000e+002   5.1134704e+006   1.0762825e+003   4.4610749e+003   1.2666491e-002   6.3802873e+000  -1.0815557e-012   4.8256139e-012   6.4769726e+004  -4.0179690e-002  -3.2853012e-005  -9.1814418e-019  -1.8873661e-004  -2.6718640e+003   1.9073475e-013   4.9856753e-022  -1.8209913e-018   3.5243220e-006   7.0924905e+001
 -1.6260126e+001   2.1698130e+000   5.7747382e-001   5.5975791e+002   0.0000000e+000   5.1111114e-005   8.1818311e+002   8.3371022e+002   8.1013913e+002   4.9000000e+002   4.9000000e+002   4.9000000e+002   5.1298777e+006   1.0768264e+003   4.4713640e+003   1.2666491e-002   6.4275159e+000  -1.0850255e-012   4.8411005e-012   6.4977549e+004  -3.9965950e-002  -5.6476920e-005  -9.0275293e-019  -1.6808682e-004  -2.6804874e+003   1.9135047e-013   1.6562357e-021  -1.8119047e-018   2.3026805e-006   7.0890214e+001
 -1.6180908e+001   2.1842134e+000   5.7394403e-001   5.5467501e+002   0.0000000e+000   5.0953802e-005   8.1891772e+002   8.3447920e+002   8.1048252e+002   4.9000000e+002   4.9000000e+002   4.9000000e+002   5.1502191e+006   1.0775515e+003   4.4844654e+003   1.2666491e-002   6.4867247e+000  -1.0893277e-012   4.8602961e-012   6.5235203e+004  -3.9741549e-002  -7.3038264e-005  -8.1626535e-019  -7.1692691e-005  -2.6911495e+003   1.9211142e-013   2.1505332e-021  -1.8065565e-018   1.3460927e-006   7.0850142e+001
 -1.6081885e+001   2.2017220e+000   5.6965781e-001   5.4852687e+002   0.0000000e+000   5.0762002e-005   8.1983276e+002   8.3542943e+002   8.1093342e+002   4.9000000e+002   4.9000000e+002   4.9000000e+002   5.1757620e+006   1.0785065e+003   4.5010161e+003   1.2666491e-002   6.5610088e+000  -1.0947309e-012   4.8843954e-012   6.5558743e+004  -3.9574162e-002  -6.9697407e-005  -8.1420202e-019   2.9264135e-005  -2.7044921e+003   1.9306355e-013   1.9877840e-021  -1.7990029e-018   1.5444363e-006   7.0804499e+001
 -1.5903643e+001   2.2197395e+000   5.6218751e-001   5.3787770e+002   0.0000000e+000   5.0425572e-005   8.2148483e+002   8.3713799e+002   8.1173005e+002   4.9000000e+002   4.9000000e+002   4.9000000e+002   5.2231314e+006   1.0803538e+003   4.5314701e+003   1.2666491e-002   6.6954028e+000  -1.1047505e-012   4.9290950e-012   6.6158747e+004  -3.9452538e-002  -3.9417238e-005  -9.2580788e-019   4.2347177e-005  -2.7292068e+003   1.9482771e-013   1.0030360e-021  -1.7867700e-018   3.2253727e-006   7.0732210e+001
 -1.5824425e+001   2.2313088e+000   5.5896859e-001   5.3331560e+002   0.0000000e+000   5.0279736e-005   8.2221123e+002   8.3789111e+002   8.1209105e+002   4.9000000e+002   4.9000000e+002   4.9000000e+002   5.2435811e+006   1.0811878e+003   4.5449816e+003   1.2666491e-002   6.7554106e+000  -1.1090750e-012   4.9484014e-012   6.6417772e+004  -3.9449110e-002  -3.2134311e-005  -9.0963406e-019  -6.8947087e-005  -2.7399068e+003   1.9559194e-013   6.3385030e-022  -1.7875867e-018   3.4937414e-006   7.0702205e+001
 -1.5725401e+001   2.2461160e+000   5.5503760e-001   5.2776532e+002   0.0000000e+000   5.0100934e-005   8.2312616e+002   8.3884049e+002   8.1249000e+002   4.9000000e+002   4.9000000e+002   4.9000000e+002   5.2688083e+006   1.0823002e+003   4.5622842e+003   1.2666491e-002   6.8307059e+000  -1.1144107e-012   4.9722095e-012   6.6737312e+004  -3.9411529e-002  -3.0687578e-005  -8.7545082e-019  -8.0620436e-005  -2.7530905e+003   1.9653312e-013   4.3347415e-022  -1.7879308e-018   3.4272035e-006   7.0669416e+001
 -1.5601623e+001   2.2579982e+000   5.5025600e-001   5.2104544e+002   0.0000000e+000   4.9882384e-005   8.2427039e+002   8.4001907e+002   8.1301649e+002   4.9000000e+002   4.9000000e+002   4.9000000e+002   5.3006839e+006   1.0837463e+003   4.5841922e+003   1.2666491e-002   6.9252770e+000  -1.1211535e-012   5.0022833e-012   6.7141065e+004  -3.9288240e-002  -3.1552833e-005  -8.5647529e-019   4.4047393e-005  -2.7697246e+003   1.9772019e-013   3.9512453e-022  -1.7832495e-018   3.3375162e-006   7.0632855e+001
 -1.5446899e+001   2.2629714e+000   5.4446126e-001   5.1294793e+002   0.0000000e+000   4.9615956e-005   8.2569593e+002   8.4147869e+002   8.1369539e+002   4.9000000e+002   4.9000000e+002   4.9000000e+002   5.3411248e+006   1.0856164e+003   4.6118395e+003   1.2666491e-002   7.0442038e+000  -1.1297073e-012   5.0404460e-012   6.7653308e+004  -3.9071829e-002  -3.0528105e-005  -8.4924616e-019   8.0743686e-005  -2.7908266e+003   1.9922651e-013   2.9885757e-022  -1.7736111e-018   3.4174657e-006   7.0592843e+001
 -1.5323120e+001   2.2678078e+000   5.3997018e-001   5.0670742e+002   0.0000000e+000   4.9408260e-005   8.2683619e+002   8.4264748e+002   8.1427426e+002   4.9000000e+002   4.9000000e+002   4.9000000e+002   5.3744709e+006   1.0871794e+003   4.6342925e+003   1.2666491e-002   7.1398084e+000  -1.1367606e-012   5.0719128e-012   6.8075687e+004  -3.8891033e-002  -3.2477485e-005  -7.8832631e-019   1.0089088e-004  -2.8082514e+003   2.0047032e-013   1.5988174e-022  -1.7687057e-018   3.2831203e-006   7.0566193e+001
 -1.5168396e+001   2.2744205e+000   5.3451999e-001   4.9917417e+002   0.0000000e+000   4.9154814e-005   8.2826036e+002   8.4411501e+002   8.1492437e+002   4.9000000e+002   4.9000000e+002   4.9000000e+002   5.4137768e+006   1.0892009e+003   4.6627033e+003   1.2666491e-002   7.2600468e+000  -1.1450730e-012   5.1090186e-012   6.8573555e+004  -3.8700810e-002  -2.3987743e-005  -8.4647094e-019  -9.3662668e-005  -2.8287898e+003   2.0193704e-013   1.4319424e-022  -1.7563817e-018   3.7996365e-006   7.0538379e+001
 -1.5053258e+001   2.2801790e+000   5.3059360e-001   4.9377669e+002   0.0000000e+000   4.8971195e-005   8.2932128e+002   8.4519793e+002   8.1552173e+002   4.9000000e+002   4.9000000e+002   4.9000000e+002   5.4465221e+006   1.0907743e+003   4.6842048e+003   1.2666491e-002   7.3499351e+000  -1.1520015e-012   5.1398963e-012   6.8988323e+004  -3.8520111e-002  -2.9109534e-005  -7.8396815e-019   2.3115644e-004  -2.8459040e+003   2.0315768e-013   8.6673709e-025  -1.7517534e-018   3.1224060e-006   7.0523011e+001
 -1.4909336e+001   2.2994135e+000   5.2583207e-001   4.8726506e+002   0.0000000e+000   4.8747307e-005   8.3064553e+002   8.4656039e+002   8.1615681e+002   4.9000000e+002   4.9000000e+002   4.9000000e+002   5.4837745e+006   1.0928065e+003   4.7114029e+003   1.2666491e-002   7.4629478e+000  -1.1598781e-012   5.1750774e-012   6.9460179e+004  -3.8481639e-002  -2.3387520e-005  -8.2930695e-019  -1.3348407e-004  -2.8654031e+003   2.0455079e-013   6.5654602e-023  -1.7474891e-018   3.7291061e-006   7.0509176e+001
 -1.4749453e+001   2.3108762e+000   5.2070565e-001   4.8029321e+002   0.0000000e+000   4.8504855e-005   8.3211124e+002   8.4804785e+002   8.1692268e+002   4.9000000e+002   4.9000000e+002   4.9000000e+002   5.5276136e+006   1.0951152e+003   4.7418456e+003   1.2666491e-002   7.5893047e+000  -1.1691512e-012   5.2164392e-012   7.0015468e+004  -3.8353155e-002  -1.8304740e-005  -8.1333315e-019   9.7638781e-005  -2.8882858e+003   2.0618387e-013  -2.1199711e-022  -1.7421052e-018   3.7335003e-006   7.0498478e+001
 -1.4621546e+001   2.3204319e+000   5.1673177e-001   4.7491859e+002   0.0000000e+000   4.8315827e-005   8.3327954e+002   8.4923532e+002   8.1755952e+002   4.9000000e+002   4.9000000e+002   4.9000000e+002   5.5633604e+006   1.0970100e+003   4.7664134e+003   1.2666491e-002   7.6909140e+000  -1.1767131e-012   5.2501674e-012   7.0468254e+004  -3.8204118e-002  -2.3634656e-005  -7.7838956e-019   8.1094951e-005  -2.9069657e+003   2.0751713e-013  -1.0151206e-022  -1.7371474e-018   3.6819724e-006   7.0494181e+001
 -1.4519221e+001   2.3304560e+000   5.1363232e-001   4.7074503e+002   0.0000000e+000   4.8167714e-005   8.3421123e+002   8.5018922e+002   8.1806456e+002   4.9000000e+002   4.9000000e+002   4.9000000e+002   5.5917508e+006   1.0985555e+003   4.7861982e+003   1.2666491e-002   7.7725388e+000  -1.1827174e-012   5.2769652e-012   7.0827861e+004  -3.8124478e-002  -2.7943435e-005  -7.6762232e-019  -1.2817535e-005  -2.9218099e+003   2.0857702e-013   7.8497706e-023  -1.7336146e-018   3.8267341e-006   7.0493412e+001
 -1.4391314e+001   2.3451987e+000   5.0985526e-001   4.6567987e+002   0.0000000e+000   4.7986438e-005   8.3537649e+002   8.5137005e+002   8.1863911e+002   4.9000000e+002   4.9000000e+002   4.9000000e+002   5.6256458e+006   1.1005418e+003   4.8112321e+003   1.2666491e-002   7.8751035e+000  -1.1898853e-012   5.3089644e-012   7.1257191e+004  -3.8134523e-002  -7.2025319e-006  -7.8994224e-019  -1.6559362e-004  -2.9395279e+003   2.0984237e-013  -7.3721263e-022  -1.7327902e-018   4.4651797e-006   7.0496541e+001
 -1.4288989e+001   2.3589521e+000   5.0692685e-001   4.6177167e+002   0.0000000e+000   4.7845200e-005   8.3631070e+002   8.5232661e+002   8.1915114e+002   4.9000000e+002   4.9000000e+002   4.9000000e+002   5.6542233e+006   1.1021955e+003   4.8316148e+003   1.2666491e-002   7.9575028e+000  -1.1959301e-012   5.3359244e-012   7.1619167e+004  -3.8041075e-002  -1.0121209e-005  -7.6136423e-019   6.8637790e-005  -2.9544691e+003   2.1090871e-013  -6.7653902e-022  -1.7299987e-018   4.2482294e-006   7.0503813e+001
 -1.4161083e+001   2.3742460e+000   5.0335258e-001   4.5702158e+002   0.0000000e+000   4.7672045e-005   8.3747009e+002   8.5349842e+002   8.1972713e+002   4.9000000e+002   4.9000000e+002   4.9000000e+002   5.6882193e+006   1.1042742e+003   4.8570844e+003   1.2666491e-002   8.0610450e+000  -1.2031203e-012   5.3680127e-012   7.2049778e+004  -3.7931884e-002  -6.4940053e-006  -7.6162165e-019  -7.2811597e-005  -2.9722268e+003   2.1217656e-013  -7.3193927e-022  -1.7248592e-018   4.4547621e-006   7.0514776e+001
 -1.4058757e+001   2.3821955e+000   5.0056454e-001   4.5333118e+002   0.0000000e+000   4.7536409e-005   8.3839503e+002   8.5443790e+002   8.2023139e+002   4.9000000e+002   4.9000000e+002   4.9000000e+002   5.7167489e+006   1.1059676e+003   4.8776012e+003   1.2666491e-002   8.1442286e+000  -1.2091563e-012   5.3949207e-012   7.2411148e+004  -3.7765143e-002  -1.5748027e-005  -7.5767729e-019   1.3392975e-004  -2.9871159e+003   2.1323873e-013  -3.2687922e-022  -1.7172924e-018   4.2369519e-006   7.0526186e+001
 -1.3930851e+001   2.3909569e+000   4.9715008e-001   4.4882832e+002   0.0000000e+000   4.7369647e-005   8.3954824e+002   8.5560299e+002   8.2081192e+002   4.9000000e+002   4.9000000e+002   4.9000000e+002   5.7508254e+006   1.1081075e+003   4.9033677e+003   1.2666491e-002   8.2487574e+000  -1.2163628e-012   5.4270903e-012   7.2842778e+004  -3.7734839e-002  -1.2211207e-006  -7.5879533e-019  -6.8047694e-005  -3.0049158e+003   2.1450987e-013  -9.3924480e-022  -1.7157491e-018   4.6391575e-006   7.0542499e+001
 -1.3828526e+001   2.3959887e+000   4.9447955e-001   4.4531949e+002   0.0000000e+000   4.7238712e-005   8.4046909e+002   8.5653981e+002   8.2132120e+002   4.9000000e+002   4.9000000e+002   4.9000000e+002   5.7794796e+006   1.1098483e+003   4.9241308e+003   1.2666491e-002   8.3327345e+000  -1.2224246e-012   5.4541196e-012   7.3205725e+004  -3.7591988e-002  -1.9875924e-005  -7.5746100e-019   1.2418927e-004  -3.0198790e+003   2.1557753e-013  -1.3496147e-022  -1.7093213e-018   4.4938748e-006   7.0557918e+001
 -1.3700619e+001   2.4041613e+000   4.9120487e-001   4.4103207e+002   0.0000000e+000   4.7077550e-005   8.4161839e+002   8.5770205e+002   8.2190684e+002   4.9000000e+002   4.9000000e+002   4.9000000e+002   5.8136958e+006   1.1120482e+003   4.9502291e+003   1.2666491e-002   8.4382623e+000  -1.2296605e-012   5.4864224e-012   7.3639125e+004  -3.7609476e-002   5.3912528e-006  -7.5429174e-019  -7.7902382e-005  -3.0377636e+003   2.1685479e-013  -1.2830812e-021  -1.7102171e-018   4.9440336e-006   7.0579115e+001
 -1.3598294e+001   2.4088890e+000   4.8864063e-001   4.3768658e+002   0.0000000e+000   4.6950880e-005   8.4253577e+002   8.5863463e+002   8.2241817e+002   4.9000000e+002   4.9000000e+002   4.9000000e+002   5.8424712e+006   1.1138318e+003   4.9712298e+003   1.2666491e-002   8.5230427e+000  -1.2357479e-012   5.5135659e-012   7.4003609e+004  -3.7447818e-002  -1.7995517e-005  -7.5221781e-019   1.2799257e-004  -3.0527914e+003   2.1792706e-013  -2.5129487e-022  -1.7028791e-018   4.7542549e-006   7.0598063e+001
 -1.3470387e+001   2.4161134e+000   4.8548609e-001   4.3358439e+002   0.0000000e+000   4.6794502e-005   8.4367703e+002   8.5978725e+002   8.2300111e+002   4.9000000e+002   4.9000000e+002   4.9000000e+002   5.8767241e+006   1.1160631e+003   4.9974746e+003   1.2666491e-002   8.6295776e+000  -1.2429917e-012   5.5459027e-012   7.4437473e+004  -3.7487467e-002   9.6877357e-006  -7.5232483e-019  -8.8207259e-005  -3.0706938e+003   2.1920557e-013  -1.5152192e-021  -1.7047702e-018   5.2303928e-006   7.0622441e+001
 -1.3368062e+001   2.4213697e+000   4.8301807e-001   4.3038620e+002   0.0000000e+000   4.6671701e-005   8.4458865e+002   8.6071287e+002   8.2351348e+002   4.9000000e+002   4.9000000e+002   4.9000000e+002   5.9055865e+006   1.1178770e+003   5.0186267e+003   1.2666491e-002   8.7151663e+000  -1.2490976e-012   5.5731279e-012   7.4803058e+004  -3.7288357e-002  -8.6033532e-006  -7.5059958e-019   1.2579673e-004  -3.0857727e+003   2.2028147e-013  -6.8932002e-022  -1.6956749e-018   5.0365171e-006   7.0644244e+001
 -1.3240156e+001   2.4296566e+000   4.7998201e-001   4.2646444e+002   0.0000000e+000   4.6520116e-005   8.4572310e+002   8.6185629e+002   8.2408863e+002   4.9000000e+002   4.9000000e+002   4.9000000e+002   5.9399146e+006   1.1201464e+003   5.0450672e+003   1.2666491e-002   8.8227158e+000  -1.2563573e-012   5.6055351e-012   7.5237874e+004  -3.7361236e-002   1.3396926e-005  -7.5123480e-019  -8.5609173e-005  -3.1037158e+003   2.2156284e-013  -1.6769623e-021  -1.6989846e-018   5.6321753e-006   7.0672148e+001
 -1.3137830e+001   2.4358002e+000   4.7760450e-001   4.2340368e+002   0.0000000e+000   4.6400983e-005   8.4662788e+002   8.6277482e+002   8.2459293e+002   4.9000000e+002   4.9000000e+002   4.9000000e+002   5.9688244e+006   1.1219860e+003   5.0663348e+003   1.2666491e-002   8.9091181e+000  -1.2624729e-012   5.6328071e-012   7.5604060e+004  -3.7180408e-002  -8.1184971e-008  -7.5318897e-019   1.3267419e-004  -3.1188189e+003   2.2264056e-013  -1.0641472e-021  -1.6907265e-018   5.7377233e-006   7.0696587e+001
 -1.3009924e+001   2.4462119e+000   4.7467704e-001   4.1964621e+002   0.0000000e+000   4.6253816e-005   8.4775430e+002   8.6391084e+002   8.2514987e+002   4.9000000e+002   4.9000000e+002   4.9000000e+002   6.0026707e+006   1.1242867e+003   5.0929241e+003   1.2666491e-002   9.0176879e+000  -1.2696306e-012   5.6647611e-012   7.6032774e+004  -3.7341315e-002   1.8874463e-005  -7.5222965e-019  -1.3228429e-004  -3.1365139e+003   2.2390430e-013  -1.9218543e-021  -1.6980415e-018   6.0065469e-006   7.0727639e+001
 -1.2852616e+001   2.4529824e+000   4.7114465e-001   4.1512743e+002   0.0000000e+000   4.6075588e-005   8.4913469e+002   8.6530761e+002   8.2584393e+002   4.9000000e+002   4.9000000e+002   4.9000000e+002   6.0446813e+006   1.1271307e+003   5.1257096e+003   1.2666491e-002   9.1520732e+000  -1.2785168e-012   5.7044005e-012   7.6564900e+004  -3.7256959e-002   1.9436091e-005  -7.5157718e-019   4.1805238e-006  -3.1584463e+003   2.2546972e-013  -1.9568262e-021  -1.6942311e-018   6.0797958e-006   7.0767337e+001
 -1.2726770e+001   2.4618022e+000   4.6839851e-001   4.1163121e+002   0.0000000e+000   4.5936336e-005   8.5023584e+002   8.6641823e+002   8.2649334e+002   4.9000000e+002   4.9000000e+002   4.9000000e+002   6.0812445e+006   1.1294451e+003   5.1521442e+003   1.2666491e-002   9.2601359e+000  -1.2862517e-012   5.7388905e-012   7.7028028e+004  -3.6875620e-002   1.4595043e-005  -7.5060914e-019   2.6008186e-004  -3.1775607e+003   2.2683357e-013  -1.8428582e-021  -1.6771411e-018   5.7351302e-006   7.0802319e+001
 -1.2626094e+001   2.4684571e+000   4.6622693e-001   4.0887523e+002   0.0000000e+000   4.5825842e-005   8.5110518e+002   8.6729757e+002   8.2698086e+002   4.9000000e+002   4.9000000e+002   4.9000000e+002   6.1096945e+006   1.1312623e+003   5.1730177e+003   1.2666491e-002   9.3469363e+000  -1.2922683e-012   5.7657500e-012   7.7388390e+004  -3.6805450e-002   2.1027260e-005  -7.5588605e-019   3.4468371e-005  -3.1924241e+003   2.2789506e-013  -2.1082938e-021  -1.6738563e-018   5.8706953e-006   7.0829042e+001
 -1.2500248e+001   2.4819285e+000   4.6355450e-001   4.0549296e+002   0.0000000e+000   4.5689457e-005   8.5219176e+002   8.6838811e+002   8.2752247e+002   4.9000000e+002   4.9000000e+002   4.9000000e+002   6.1430712e+006   1.1335572e+003   5.1992773e+003   1.2666491e-002   9.4559876e+000  -1.2993263e-012   5.7972640e-012   7.7811155e+004  -3.7126681e-002   2.4895707e-005  -7.4964251e-019  -2.5673492e-004  -3.2098857e+003   2.2914231e-013  -2.2650737e-021  -1.6886022e-018   6.2528870e-006   7.0864032e+001
 -1.2342940e+001   2.4878807e+000   4.6026718e-001   4.0134244e+002   0.0000000e+000   4.5521235e-005   8.5354890e+002   8.6975460e+002   8.2819899e+002   4.9000000e+002   4.9000000e+002   4.9000000e+002   6.1849293e+006   1.1364421e+003   5.2322432e+003   1.2666491e-002   9.5931660e+000  -1.3081806e-012   5.8367561e-012   7.8341351e+004  -3.7141794e-002   2.8024650e-005  -7.4540262e-019  -5.1555862e-005  -3.2317256e+003   2.3070098e-013  -2.4303312e-021  -1.6894823e-018   6.3404140e-006   7.0908940e+001
 -1.2217095e+001   2.4828858e+000   4.5768494e-001   3.9809314e+002   0.0000000e+000   4.5388610e-005   8.5462971e+002   8.7085857e+002   8.2882759e+002   4.9000000e+002   4.9000000e+002   4.9000000e+002   6.2214470e+006   1.1387527e+003   5.2586268e+003   1.2666491e-002   9.7034621e+000  -1.3159061e-012   5.8711997e-012   7.8803902e+004  -3.6737987e-002   2.5653028e-005  -7.4512341e-019   3.1295515e-004  -3.2507666e+003   2.3205943e-013  -2.4011583e-021  -1.6712425e-018   5.9292365e-006   7.0945534e+001
 -1.2116418e+001   2.4776502e+000   4.5564153e-001   3.9552918e+002   0.0000000e+000   4.5283336e-005   8.5549027e+002   8.7174307e+002   8.2931532e+002   4.9000000e+002   4.9000000e+002   4.9000000e+002   6.2500493e+006   1.1405927e+003   5.2796854e+003   1.2666491e-002   9.7920523e+000  -1.3219553e-012   5.8982012e-012   7.9166193e+004  -3.6654844e-002   2.7273708e-005  -7.2369588e-019   6.7967283e-005  -3.2657019e+003   2.3312593e-013  -2.5057811e-021  -1.6676062e-018   6.0862724e-006   7.0974521e+001
 -1.1990572e+001   2.4841037e+000   4.5313754e-001   3.9240046e+002   0.0000000e+000   4.5153803e-005   8.5656954e+002   8.7285026e+002   8.2987196e+002   4.9000000e+002   4.9000000e+002   4.9000000e+002   6.2836922e+006   1.1429405e+003   5.3063522e+003   1.2666491e-002   9.9033494e+000  -1.3290675e-012   5.9299807e-012   7.9592330e+004  -3.6922916e-002   3.3203629e-005  -7.2993298e-019  -2.8225532e-004  -3.2833306e+003   2.3438588e-013  -2.6589490e-021  -1.6798889e-018   6.4565563e-006   7.1013705e+001
 -1.1833512e+001   2.4900311e+000   4.5005464e-001   3.8855748e+002   0.0000000e+000   4.4993906e-005   8.5790615e+002   8.7418303e+002   8.3057268e+002   4.9000000e+002   4.9000000e+002   4.9000000e+002   6.3256497e+006   1.1458485e+003   5.3394655e+003   1.2666491e-002   1.0043119e+001  -1.3379440e-012   5.9695584e-012   8.0123785e+004  -3.6748986e-002   3.8660880e-005  -7.3096823e-019  -5.8006770e-005  -3.3052518e+003   2.3594995e-013  -2.8098384e-021  -1.6717907e-018   6.8231803e-006   7.1062044e+001
 -1.1707864e+001   2.4912658e+000   4.4762923e-001   3.8554239e+002   0.0000000e+000   4.4867732e-005   8.5896757e+002   8.7527770e+002   8.3122185e+002   4.9000000e+002   4.9000000e+002   4.9000000e+002   6.3621585e+006   1.1481668e+003   5.3658727e+003   1.2666491e-002   1.0155487e+001  -1.3456683e-012   6.0039889e-012   8.0586223e+004  -3.6319825e-002   3.3851161e-005  -7.2162455e-019   3.0306060e-004  -3.3243140e+003   2.3730966e-013  -2.6664936e-021  -1.6524002e-018   6.5800673e-006   7.1100917e+001
 -1.1607346e+001   2.4944397e+000   4.4570813e-001   3.8315988e+002   0.0000000e+000   4.4767536e-005   8.5981017e+002   8.7614609e+002   8.3172206e+002   4.9000000e+002   4.9000000e+002   4.9000000e+002   6.3906990e+006   1.1500032e+003   5.3868646e+003   1.2666491e-002   1.0245733e+001  -1.3517041e-012   6.0309334e-012   8.0947731e+004  -3.6253702e-002   3.2117183e-005  -7.1592619e-019   6.4042483e-005  -3.3392352e+003   2.3837524e-013  -2.6155460e-021  -1.6494830e-018   6.6007014e-006   7.1131310e+001
 -1.1481698e+001   2.5070947e+000   4.4332326e-001   3.8020728e+002   0.0000000e+000   4.4642909e-005   8.6085731e+002   8.7720080e+002   8.3228219e+002   4.9000000e+002   4.9000000e+002   4.9000000e+002   6.4239900e+006   1.1522816e+003   5.4129956e+003   1.2666491e-002   1.0359088e+001  -1.3587437e-012   6.0623685e-012   8.1369410e+004  -3.6494658e-002   3.7626943e-005  -7.1647786e-019  -2.4707844e-004  -3.3566671e+003   2.3962049e-013  -2.8682839e-021  -1.6606314e-018   6.8089278e-006   7.1168605e+001
 -1.1325368e+001   2.5197536e+000   4.4039250e-001   3.7658471e+002   0.0000000e+000   4.4489461e-005   8.6215431e+002   8.7850327e+002   8.3297948e+002   4.9000000e+002   4.9000000e+002   4.9000000e+002   6.4655603e+006   1.1551134e+003   5.4454849e+003   1.2666491e-002   1.0500971e+001  -1.3675373e-012   6.1015882e-012   8.1895961e+004  -3.6540171e-002   4.2993708e-005  -7.2433998e-019  -5.2989616e-005  -3.3783789e+003   2.4116997e-013  -3.1355236e-021  -1.6628155e-018   6.8610128e-006   7.1215300e+001
 -1.1200304e+001   2.5211672e+000   4.3808535e-001   3.7373994e+002   0.0000000e+000   4.4368333e-005   8.6318499e+002   8.7953322e+002   8.3361609e+002   4.9000000e+002   4.9000000e+002   4.9000000e+002   6.5017296e+006   1.1573733e+003   5.4714103e+003   1.2666491e-002   1.0615017e+001  -1.3751891e-012   6.1357035e-012   8.2354099e+004  -3.6251598e-002   3.9845175e-005  -7.1110704e-019   3.0470868e-004  -3.3972375e+003   2.4251541e-013  -3.0721565e-021  -1.6498972e-018   6.4799877e-006   7.1252957e+001
 -1.1100252e+001   2.5220685e+000   4.3624974e-001   3.7148145e+002   0.0000000e+000   4.4271733e-005   8.6400094e+002   8.8036779e+002   8.3409731e+002   4.9000000e+002   4.9000000e+002   4.9000000e+002   6.5296050e+006   1.1591488e+003   5.4919169e+003   1.2666491e-002   1.0706597e+001  -1.3810839e-012   6.1620232e-012   8.2707182e+004  -3.6204254e-002   3.6721018e-005  -7.1107010e-019   1.8738506e-005  -3.4117990e+003   2.4355546e-013  -2.8472838e-021  -1.6474474e-018   6.3205519e-006   7.1281606e+001
 -1.0975188e+001   2.5228623e+000   4.3395752e-001   3.6866449e+002   0.0000000e+000   4.4150939e-005   8.6501485e+002   8.8140214e+002   8.3465106e+002   4.9000000e+002   4.9000000e+002   4.9000000e+002   6.5628765e+006   1.1613370e+003   5.5173678e+003   1.2666491e-002   1.0821601e+001  -1.3881200e-012   6.1934338e-012   8.3128615e+004  -3.6261903e-002   4.5407366e-005  -7.1040424e-019  -1.9603394e-004  -3.4291860e+003   2.4479720e-013  -3.2211059e-021  -1.6502473e-018   6.3603800e-006   7.1315655e+001
 -1.0818857e+001   2.5214387e+000   4.3110307e-001   3.6516045e+002   0.0000000e+000   4.4000314e-005   8.6627862e+002   8.8269830e+002   8.3533992e+002   4.9000000e+002   4.9000000e+002   4.9000000e+002   6.6041734e+006   1.1640526e+003   5.5491142e+003   1.2666491e-002   1.0966184e+001  -1.3968554e-012   6.2323992e-012   8.3651703e+004  -3.6243939e-002   4.8820253e-005  -7.0866264e-019  -6.3155476e-005  -3.4507599e+003   2.4633701e-013  -3.3510527e-021  -1.6493756e-018   6.3863504e-006   7.1356977e+001
 -1.0693793e+001   2.5160482e+000   4.2884306e-001   3.6239076e+002   0.0000000e+000   4.3880831e-005   8.6728440e+002   8.8372461e+002   8.3596287e+002   4.9000000e+002   4.9000000e+002   4.9000000e+002   6.6397211e+006   1.1662159e+003   5.5744464e+003   1.2666491e-002   1.1082378e+001  -1.4043755e-012   6.2659298e-012   8.4101967e+004  -3.6022861e-002   3.7466633e-005  -7.0841228e-019   2.4725858e-004  -3.4693121e+003   2.4766067e-013  -2.8655357e-021  -1.6393695e-018   6.1468008e-006   7.1389864e+001
 -1.0537462e+001   2.5117250e+000   4.2600736e-001   3.5892115e+002   0.0000000e+000   4.3730636e-005   8.6852609e+002   8.8500188e+002   8.3665687e+002   4.9000000e+002   4.9000000e+002   4.9000000e+002   6.6809749e+006   1.1688300e+003   5.6055336e+003   1.2666491e-002   1.1228431e+001  -1.4130996e-012   6.3048787e-012   8.4624507e+004  -3.5997533e-002   4.3629214e-005  -7.0841595e-019  -9.1482478e-005  -3.4908771e+003   2.4920087e-013  -3.1086773e-021  -1.6381049e-018   6.2654366e-006   7.1425996e+001
 -1.0460386e+001   2.5028538e+000   4.2463990e-001   3.5725021e+002   0.0000000e+000   4.3658103e-005   8.6914191e+002   8.8562021e+002   8.3710510e+002   4.9000000e+002   4.9000000e+002   4.9000000e+002   6.7051989e+006   1.1701594e+003   5.6211303e+003   1.2666491e-002   1.1300639e+001  -1.4182257e-012   6.3277071e-012   8.4931341e+004  -3.5644972e-002   3.9318427e-005  -6.9881584e-019   6.3218306e-004  -3.5034751e+003   2.5009876e-013  -2.9396895e-021  -1.6221215e-018   5.7870334e-006   7.1446333e+001
 -1.0389240e+001   2.4915041e+000   4.2337513e-001   3.5570770e+002   0.0000000e+000   4.3590881e-005   8.6970500e+002   8.8619270e+002   8.3744900e+002   4.9000000e+002   4.9000000e+002   4.9000000e+002   6.7249663e+006   1.1713570e+003   5.6353283e+003   1.2666491e-002   1.1367462e+001  -1.4224049e-012   6.3463910e-012   8.5181725e+004  -3.5700289e-002   4.0542663e-005  -6.9936414e-019  -1.3255767e-004  -3.5137837e+003   2.5083585e-013  -2.9025843e-021  -1.6244215e-018   5.9686676e-006   7.1463512e+001
 -1.0241220e+001   2.4491289e+000   4.2074875e-001   3.5250437e+002   0.0000000e+000   4.3451290e-005   8.7088741e+002   8.8737706e+002   8.3813780e+002   4.9000000e+002   4.9000000e+002   4.9000000e+002   6.7658461e+006   1.1738895e+003   5.6652701e+003   1.2666491e-002   1.1507037e+001  -1.4310491e-012   6.3849866e-012   8.5699528e+004  -3.6089526e-002   3.6164835e-005  -6.7681413e-019  -2.4830300e-004  -3.5350261e+003   2.5235298e-013  -2.5525904e-021  -1.6425678e-018   6.0965023e-006   7.1500756e+001
 -1.0185495e+001   2.4197565e+000   4.1977572e-001   3.5131508e+002   0.0000000e+000   4.3399690e-005   8.7134641e+002   8.8781602e+002   8.3840824e+002   4.9000000e+002   4.9000000e+002   4.9000000e+002   6.7818179e+006   1.1749148e+003   5.6771031e+003   1.2666491e-002   1.1559764e+001  -1.4344271e-012   6.4000554e-012   8.5901835e+004  -3.5748316e-002   5.1981647e-005  -6.1810079e-019  -1.1959193e-004  -3.5432462e+003   2.5293946e-013  -3.1551685e-021  -1.6278486e-018   6.3817650e-006   7.1518331e+001
 -1.0084658e+001   2.3566258e+000   4.1801818e-001   3.4916050e+002   0.0000000e+000   4.3306772e-005   8.7219625e+002   8.8862399e+002   8.3890251e+002   4.9000000e+002   4.9000000e+002   4.9000000e+002   6.8111856e+006   1.1768519e+003   5.6992069e+003   1.2666491e-002   1.1655452e+001  -1.4406377e-012   6.4277760e-012   8.6273821e+004  -3.3378800e-002   4.7629554e-005  -5.6481679e-019   2.0497078e-005  -3.5582722e+003   2.5401198e-013  -2.9278080e-021  -1.5206253e-018   6.2584956e-006   7.1553685e+001
 -9.9962370e+000   2.2803410e+000   4.1644457e-001   3.4722891e+002   0.0000000e+000   4.3223706e-005   8.7295294e+002   8.8934647e+002   8.3936010e+002   4.9000000e+002   4.9000000e+002   4.9000000e+002   6.8373548e+006   1.1785666e+003   5.7188954e+003   1.2666491e-002   1.1739660e+001  -1.4461756e-012   6.4524502e-012   8.6605292e+004  -3.1632720e-002   3.1627541e-005  -5.4714026e-019   1.0704019e-004  -3.5717899e+003   2.5497674e-013  -2.1987494e-021  -1.4406643e-018   5.3108486e-006   7.1584105e+001
 -9.8534982e+000   2.1245232e+000   4.1377260e-001   3.4393863e+002   0.0000000e+000   4.3083184e-005   8.7420342e+002   8.9055921e+002   8.4018060e+002   4.9000000e+002   4.9000000e+002   4.9000000e+002   6.8806526e+006   1.1813257e+003   5.7512162e+003   1.2666491e-002   1.1876221e+001  -1.4553327e-012   6.4933191e-012   8.7153724e+004  -2.9472848e-002   1.3161054e-006  -5.3651684e-019   2.9373265e-005  -3.5944818e+003   2.5659684e-013  -9.0401951e-022  -1.3402548e-018   4.7093438e-006   7.1627983e+001
 -9.7461117e+000   2.0013315e+000   4.1165077e-001   3.4131561e+002   0.0000000e+000   4.2972091e-005   8.7517207e+002   8.9154303e+002   8.4090932e+002   4.9000000e+002   4.9000000e+002   4.9000000e+002   6.9142856e+006   1.1834079e+003   5.7760886e+003   1.2666491e-002   1.1979489e+001  -1.4624479e-012   6.5250507e-012   8.7579735e+004  -2.8676229e-002   5.2579163e-007  -5.4125588e-019  -1.5257951e-005  -3.6123546e+003   2.5787251e-013  -8.0170824e-022  -1.3026518e-018   3.6859204e-006   7.1657301e+001
 -9.6896927e+000   1.9556890e+000   4.1052251e-001   3.3991613e+002   0.0000000e+000   4.2913244e-005   8.7569292e+002   8.9208633e+002   8.4133384e+002   4.9000000e+002   4.9000000e+002   4.9000000e+002   6.9323837e+006   1.1845372e+003   5.7895207e+003   1.2666491e-002   1.2033928e+001  -1.4662748e-012   6.5421304e-012   8.7808974e+004  -2.8470216e-002   6.4090550e-005  -5.4470330e-019   7.9805479e-005  -3.6219609e+003   2.5855826e-013  -3.6975956e-021  -1.2930914e-018   6.6538282e-006   7.1673742e+001
 -9.5976692e+000   1.9183729e+000   4.0869827e-001   3.3764624e+002   0.0000000e+000   4.2818429e-005   8.7655693e+002   8.9299992e+002   8.4206594e+002   4.9000000e+002   4.9000000e+002   4.9000000e+002   6.9624670e+006   1.1864539e+003   5.8120036e+003   1.2666491e-002   1.2122982e+001  -1.4726357e-012   6.5705320e-012   8.8190025e+004  -2.8345787e-002   2.7619713e-005  -5.5283680e-019   1.0870463e-004  -3.6377902e+003   2.5968851e-013  -1.9766371e-021  -1.2861501e-018   4.1259166e-006   7.1704307e+001
 -9.4953474e+000   1.9014890e+000   4.0663119e-001   3.3508539e+002   0.0000000e+000   4.2710502e-005   8.7748874e+002   8.9400476e+002   8.4289831e+002   4.9000000e+002   4.9000000e+002   4.9000000e+002   6.9951590e+006   1.1884103e+003   5.8357841e+003   1.2666491e-002   1.2222403e+001  -1.4795564e-012   6.6013529e-012   8.8604118e+004  -2.8280018e-002   4.1321881e-005  -5.5499879e-019   5.7617115e-006  -3.6551804e+003   2.6092929e-013  -2.6793235e-021  -1.2829492e-018   4.6753230e-006   7.1728843e+001
 -9.3608727e+000   1.9539623e+000   4.0395356e-001   3.3178336e+002   0.0000000e+000   4.2570006e-005   8.7868706e+002   8.9527767e+002   8.4394036e+002   4.9000000e+002   4.9000000e+002   4.9000000e+002   7.0375193e+006   1.1908928e+003   5.8662614e+003   1.2666491e-002   1.2353656e+001  -1.4885164e-012   6.6413227e-012   8.9140674e+004  -2.9025720e-002   5.1203280e-005  -5.4478146e-019   4.5467427e-005  -3.6776292e+003   2.6253167e-013  -2.9196046e-021  -1.3181046e-018   4.9363097e-006   7.1757887e+001
 -9.2556284e+000   2.0419827e+000   4.0193077e-001   3.2930859e+002   0.0000000e+000   4.2462980e-005   8.7960444e+002   8.9623462e+002   8.4468999e+002   4.9000000e+002   4.9000000e+002   4.9000000e+002   7.0701612e+006   1.1928059e+003   5.8897096e+003   1.2666491e-002   1.2456863e+001  -1.4954145e-012   6.6721706e-012   8.9554132e+004  -3.0490308e-002   1.5039950e-005  -5.4473025e-019  -7.3144423e-005  -3.6948830e+003   2.6376515e-013  -1.2328747e-021  -1.3859448e-018   3.9424995e-006   7.1781064e+001
 -9.1592318e+000   2.1452744e+000   4.0016853e-001   3.2716922e+002   0.0000000e+000   4.2369011e-005   8.8041788e+002   8.9704735e+002   8.4531572e+002   4.9000000e+002   4.9000000e+002   4.9000000e+002   7.0993100e+006   1.1945276e+003   5.9106561e+003   1.2666491e-002   1.2551744e+001  -1.5015821e-012   6.6996646e-012   8.9923346e+004  -3.1739738e-002  -2.7540397e-005  -5.4592347e-019  -6.6030356e-005  -3.7101658e+003   2.6485550e-013   8.8660062e-022  -1.4438515e-018   1.6526179e-006   7.1803530e+001
 -9.0687174e+000   2.2461316e+000   3.9856510e-001   3.2524014e+002   0.0000000e+000   4.2282703e-005   8.8114379e+002   8.9776263e+002   8.4585346e+002   4.9000000e+002   4.9000000e+002   4.9000000e+002   7.1255722e+006   1.1960250e+003   5.9291921e+003   1.2666491e-002   1.2641121e+001  -1.5071393e-012   6.7244345e-012   9.0255995e+004  -3.3796628e-002  -3.1790754e-005  -5.7095494e-019  -8.6139721e-005  -3.7239279e+003   2.6583720e-013   1.0283164e-021  -1.5388706e-018   2.6156448e-006   7.1820723e+001
 -8.9658984e+000   2.3644560e+000   3.9681288e-001   3.2314655e+002   0.0000000e+000   4.2187686e-005   8.8193073e+002   8.9852118e+002   8.4638223e+002   4.9000000e+002   4.9000000e+002   4.9000000e+002   7.1543119e+006   1.1976281e+003   5.9492060e+003   1.2666491e-002   1.2742985e+001  -1.5132180e-012   6.7515521e-012   9.0620026e+004  -3.5031214e-002   1.7225962e-005  -6.3270235e-019   1.4192079e-006  -3.7388913e+003   2.6690517e-013  -1.4126940e-021  -1.5949538e-018   3.8117901e-006   7.1838002e+001
 -8.8556699e+000   2.4713358e+000   3.9500688e-001   3.2100157e+002   0.0000000e+000   4.2089124e-005   8.8273535e+002   8.9929287e+002   8.4688152e+002   4.9000000e+002   4.9000000e+002   4.9000000e+002   7.1839861e+006   1.1992472e+003   5.9695815e+003   1.2666491e-002   1.2852563e+001  -1.5194941e-012   6.7795587e-012   9.0995895e+004  -3.5381946e-002   4.5682242e-006  -6.6532494e-019  -2.4893260e-005  -3.7542526e+003   2.6800191e-013  -1.1246906e-021  -1.6106079e-018   2.8144115e-006   7.1854374e+001
 -8.7858914e+000   2.5233840e+000   3.9389329e-001   3.1968543e+002   0.0000000e+000   4.2028034e-005   8.8322623e+002   8.9977581e+002   8.4716853e+002   4.9000000e+002   4.9000000e+002   4.9000000e+002   7.2021950e+006   1.2002201e+003   5.9819504e+003   1.2666491e-002   1.2922132e+001  -1.5233448e-012   6.7967437e-012   9.1226537e+004  -3.5485103e-002  -2.5827692e-005  -6.7271641e-019   4.6037247e-005  -3.7636652e+003   2.6867385e-013   1.0187810e-022  -1.6153331e-018   9.6859861e-007   7.1863304e+001
 -8.6986682e+000   2.5643281e+000   3.9252199e-001   3.1806901e+002   0.0000000e+000   4.1952593e-005   8.8382694e+002   9.0035814e+002   8.4750701e+002   4.9000000e+002   4.9000000e+002   4.9000000e+002   7.2245699e+006   1.2013989e+003   5.9970387e+003   1.2666491e-002   1.3009312e+001  -1.5280770e-012   6.8178634e-012   9.1509949e+004  -3.5650725e-002  -1.6927281e-005  -6.7709547e-019   1.9974496e-005  -3.7751908e+003   2.6949670e-013  -5.0832879e-022  -1.6229603e-018   1.1045414e-006   7.1873412e+001
 -8.5416665e+000   2.5643348e+000   3.9004662e-001   3.1515600e+002   0.0000000e+000   4.1816156e-005   8.8488786e+002   9.0137323e+002   8.4807999e+002   4.9000000e+002   4.9000000e+002   4.9000000e+002   7.2645504e+006   1.2034136e+003   6.0233929e+003   1.2666491e-002   1.3166758e+001  -1.5365334e-012   6.8555929e-012   9.2016361e+004  -3.5676857e-002  -1.6132895e-005  -6.8789343e-019   2.3341562e-006  -3.7957474e+003   2.7096407e-013  -6.2549297e-022  -1.6238497e-018   9.1173254e-007   7.1886305e+001
 -8.4718880e+000   2.5426894e+000   3.8892504e-001   3.1383624e+002   0.0000000e+000   4.1754323e-005   8.8535603e+002   9.0182439e+002   8.4833786e+002   4.9000000e+002   4.9000000e+002   4.9000000e+002   7.2823056e+006   1.2042673e+003   6.0348729e+003   1.2666491e-002   1.3236942e+001  -1.5402884e-012   6.8723515e-012   9.2241258e+004  -3.5534809e-002  -1.8927335e-005  -6.8598430e-019   4.3153320e-006  -3.8049218e+003   2.7161906e-013  -4.9730208e-022  -1.6175154e-018   9.4450526e-007   7.1889317e+001
 -8.3846648e+000   2.5076798e+000   3.8747937e-001   3.1213322e+002   0.0000000e+000   4.1674709e-005   8.8593688e+002   9.0239483e+002   8.4867315e+002   4.9000000e+002   4.9000000e+002   4.9000000e+002   7.3043045e+006   1.2052645e+003   6.0488355e+003   1.2666491e-002   1.3324875e+001  -1.5449416e-012   6.8931100e-012   9.2519906e+004  -3.5188629e-002  -1.5923721e-005  -6.8478005e-019   6.2678325e-006  -3.8163833e+003   2.7243726e-013  -5.2999591e-022  -1.6018402e-018   8.8390271e-007   7.1888422e+001
 -8.2590635e+000   2.4467834e+000   3.8534578e-001   3.0961350e+002   0.0000000e+000   4.1557497e-005   8.8677417e+002   9.0322950e+002   8.4919329e+002   4.9000000e+002   4.9000000e+002   4.9000000e+002   7.3363532e+006   1.2066403e+003   6.0686740e+003   1.2666491e-002   1.3451813e+001  -1.5517203e-012   6.9233550e-012   9.2925851e+004  -3.4703607e-002   1.6475625e-006  -6.6096673e-019  -1.0110930e-005  -3.8330822e+003   2.7362930e-013  -1.1304343e-021  -1.5802565e-018   1.9155112e-006   7.1882594e+001
 -8.1892849e+000   2.4195903e+000   3.8412382e-001   3.0816880e+002   0.0000000e+000   4.1490442e-005   8.8723604e+002   9.0370324e+002   8.4950402e+002   4.9000000e+002   4.9000000e+002   4.9000000e+002   7.3540444e+006   1.2073471e+003   6.0793803e+003   1.2666491e-002   1.3522514e+001  -1.5554624e-012   6.9400490e-012   9.3149936e+004  -3.4421653e-002   2.3806995e-005  -6.6057147e-019  -1.1506078e-006  -3.8423853e+003   2.7429341e-013  -2.1009926e-021  -1.5672471e-018   3.0442610e-006   7.1875504e+001
 -8.0322832e+000   2.3879243e+000   3.8132985e-001   3.0486111e+002   0.0000000e+000   4.1337328e-005   8.8826523e+002   9.0477092e+002   8.5023110e+002   4.9000000e+002   4.9000000e+002   4.9000000e+002   7.3937053e+006   1.2088319e+003   6.1027927e+003   1.2666491e-002   1.3682056e+001  -1.5638502e-012   6.9774817e-012   9.3652301e+004  -3.4145457e-002   2.9337956e-005  -6.5055379e-019   4.7341092e-005  -3.8632120e+003   2.7578020e-013  -2.3017635e-021  -1.5549973e-018   3.9566739e-006   7.1853227e+001
 -7.9450600e+000   2.3847626e+000   3.7976541e-001   3.0301146e+002   0.0000000e+000   4.1251476e-005   8.8882624e+002   9.0535568e+002   8.5063235e+002   4.9000000e+002   4.9000000e+002   4.9000000e+002   7.4154153e+006   1.2095887e+003   6.1153056e+003   1.2666491e-002   1.3770955e+001  -1.5684428e-012   6.9979666e-012   9.3927290e+004  -3.4053087e-002   3.2187621e-005  -6.4248348e-019  -5.3799140e-006  -3.8746318e+003   2.7659542e-013  -2.5062093e-021  -1.5512157e-018   3.9696080e-006   7.1837321e+001
 -7.8752815e+000   2.3865000e+000   3.7852256e-001   3.0154385e+002   0.0000000e+000   4.1183184e-005   8.8927260e+002   9.0581503e+002   8.5095043e+002   4.9000000e+002   4.9000000e+002   4.9000000e+002   7.4329099e+006   1.2101880e+003   6.1252500e+003   1.2666491e-002   1.3842190e+001  -1.5721426e-012   7.0144785e-012   9.4148885e+004  -3.4030265e-002   3.3518564e-005  -6.4217061e-019   2.4799065e-005  -3.8837943e+003   2.7724951e-013  -2.5426713e-021  -1.5500874e-018   3.8083827e-006   7.1824538e+001
 -7.7880583e+000   2.3983174e+000   3.7696967e-001   2.9971514e+002   0.0000000e+000   4.1097615e-005   8.8981847e+002   9.0637741e+002   8.5132480e+002   4.9000000e+002   4.9000000e+002   4.9000000e+002   7.4542328e+006   1.2108798e+003   6.1372201e+003   1.2666491e-002   1.3931408e+001  -1.5766530e-012   7.0345992e-012   9.4418971e+004  -3.4020095e-002   2.5299387e-005  -6.4786734e-019  -6.4756697e-006  -3.8950010e+003   2.7804952e-013  -2.1968770e-021  -1.5494396e-018   3.0448594e-006   7.1805936e+001
 -7.6310566e+000   2.4244750e+000   3.7420382e-001   2.9646786e+002   0.0000000e+000   4.0944728e-005   8.9077960e+002   9.0734739e+002   8.5194374e+002   4.9000000e+002   4.9000000e+002   4.9000000e+002   7.4921394e+006   1.2120476e+003   6.1580554e+003   1.2666491e-002   1.4092413e+001  -1.5846707e-012   7.0703721e-012   9.4899116e+004  -3.4201481e-002  -2.7677668e-005  -6.5416942e-019  -1.2597038e-005  -3.9148383e+003   2.7946564e-013   1.6582469e-022  -1.5575629e-018  -3.1725600e-007   7.1769823e+001
 -7.5220277e+000   2.4415686e+000   3.7230046e-001   2.9424075e+002   0.0000000e+000   4.0839148e-005   8.9143012e+002   9.0799262e+002   8.5233185e+002   4.9000000e+002   4.9000000e+002   4.9000000e+002   7.5178619e+006   1.2127922e+003   6.1719370e+003   1.2666491e-002   1.4204567e+001  -1.5901111e-012   7.0946476e-012   9.5224929e+004  -3.4307520e-002  -1.4375263e-005  -6.6885477e-019   1.1223288e-005  -3.9282643e+003   2.8042408e-013  -4.9177354e-022  -1.5617589e-018   1.8467550e-007   7.1742259e+001
 -7.4348045e+000   2.4417826e+000   3.7078857e-001   2.9247409e+002   0.0000000e+000   4.0755163e-005   8.9194562e+002   9.0849473e+002   8.5263628e+002   4.9000000e+002   4.9000000e+002   4.9000000e+002   7.5387485e+006   1.2133706e+003   6.1828723e+003   1.2666491e-002   1.4294448e+001  -1.5945286e-012   7.1143584e-012   9.5489489e+004  -3.4358828e-002   2.4817765e-006  -6.6824356e-019   6.2615189e-005  -3.9390825e+003   2.8119626e-013  -1.3316318e-021  -1.5640204e-018   8.1984037e-007   7.1719706e+001
 -7.3650260e+000   2.4348750e+000   3.6957671e-001   2.9106066e+002   0.0000000e+000   4.0687716e-005   8.9235193e+002   9.0889274e+002   8.5287174e+002   4.9000000e+002   4.9000000e+002   4.9000000e+002   7.5552073e+006   1.2137997e+003   6.1913639e+003   1.2666491e-002   1.4366452e+001  -1.5980100e-012   7.1298903e-012   9.5697964e+004  -3.4332440e-002   5.3028202e-006  -6.7245142e-019   3.6497442e-006  -3.9476230e+003   2.8180598e-013  -1.4937648e-021  -1.5626244e-018   1.1148717e-006   7.1700018e+001
 -7.2778028e+000   2.4244797e+000   3.6804304e-001   2.8927487e+002   0.0000000e+000   4.0602215e-005   8.9285041e+002   9.0938437e+002   8.5315810e+002   4.9000000e+002   4.9000000e+002   4.9000000e+002   7.5753045e+006   1.2142687e+003   6.2015086e+003   1.2666491e-002   1.4456605e+001  -1.6022611e-012   7.1488557e-012   9.5952525e+004  -3.4242246e-002  -1.7766381e-006  -6.7689255e-019  -2.6808390e-005  -3.9581261e+003   2.8255581e-013  -1.1327299e-021  -1.5581802e-018   1.0598837e-006   7.1671687e+001
 -7.1208011e+000   2.3953943e+000   3.6525604e-001   2.8603199e+002   0.0000000e+000   4.0446737e-005   8.9373753e+002   9.1026093e+002   8.5367979e+002   4.9000000e+002   4.9000000e+002   4.9000000e+002   7.6113827e+006   1.2150219e+003   6.2191540e+003   1.2666491e-002   1.4619230e+001  -1.6098922e-012   7.1829016e-012   9.6409509e+004  -3.3983269e-002  -2.3481357e-006  -6.7236712e-019  -2.4004891e-005  -3.9769578e+003   2.8390008e-013  -1.1003582e-021  -1.5463772e-018   1.1556168e-006   7.1615550e+001
 -7.0117721e+000   2.3797791e+000   3.6329139e-001   2.8374772e+002   0.0000000e+000   4.0337059e-005   8.9434215e+002   9.1086444e+002   8.5404536e+002   4.9000000e+002   4.9000000e+002   4.9000000e+002   7.6358998e+006   1.2154498e+003   6.2307517e+003   1.2666491e-002   1.4732452e+001  -1.6150774e-012   7.2060405e-012   9.6720055e+004  -3.3759577e-002  -1.0137912e-005  -6.5715534e-019  -4.0736212e-006  -3.9897877e+003   2.8481599e-013  -7.4176050e-022  -1.5367889e-018   1.0315844e-006   7.1571243e+001
 -6.9245490e+000   2.3575801e+000   3.6171805e-001   2.8191910e+002   0.0000000e+000   4.0249195e-005   8.9482468e+002   9.1134230e+002   8.5435130e+002   4.9000000e+002   4.9000000e+002   4.9000000e+002   7.6561609e+006   1.2157752e+003   6.2399106e+003   1.2666491e-002   1.4823163e+001  -1.6193624e-012   7.2251614e-012   9.6976692e+004  -3.3624517e-002  -6.7862904e-006  -6.5514436e-019   9.1630279e-005  -4.0002924e+003   2.8556579e-013  -8.2639474e-022  -1.5304032e-018   1.1803834e-006   7.1534865e+001
 -6.8547704e+000   2.3371190e+000   3.6044890e-001   2.8044668e+002   0.0000000e+000   4.0178191e-005   8.9520427e+002   9.1171991e+002   8.5459154e+002   4.9000000e+002   4.9000000e+002   4.9000000e+002   7.6720420e+006   1.2159904e+003   6.2469156e+003   1.2666491e-002   1.4895813e+001  -1.6227219e-012   7.2401476e-012   9.7177850e+004  -3.3522538e-002  -8.3314125e-006  -6.5061714e-019   3.7097736e-006  -4.0085609e+003   2.8615609e-013  -7.2514646e-022  -1.5259046e-018   1.2484920e-006   7.1503327e+001
 -6.7675473e+000   2.3244384e+000   3.5884030e-001   2.7858449e+002   0.0000000e+000   4.0088001e-005   8.9566646e+002   9.1218676e+002   8.5488259e+002   4.9000000e+002   4.9000000e+002   4.9000000e+002   7.6911046e+006   1.2161762e+003   6.2550806e+003   1.2666491e-002   1.4986745e+001  -1.6267544e-012   7.2581360e-012   9.7419307e+004  -3.3394923e-002  -1.2378873e-005  -6.5597858e-019  -7.7566436e-005  -4.0186212e+003   2.8687434e-013  -5.3503382e-022  -1.5198005e-018   1.2287268e-006   7.1459395e+001
 -6.6585183e+000   2.3161416e+000   3.5682666e-001   2.7625528e+002   0.0000000e+000   3.9975019e-005   8.9623976e+002   9.1276003e+002   8.5524238e+002   4.9000000e+002   4.9000000e+002   4.9000000e+002   7.7149734e+006   1.2163751e+003   6.2650331e+003   1.2666491e-002   1.5100590e+001  -1.6318022e-012   7.2806642e-012   9.7721641e+004  -3.3301009e-002  -1.0902786e-005  -6.5580189e-019  -1.1406475e-005  -4.0311360e+003   2.8776774e-013  -5.8446524e-022  -1.5153897e-018   1.2679737e-006   7.1402768e+001
 -6.5712951e+000   2.3014163e+000   3.5520925e-001   2.7438504e+002   0.0000000e+000   3.9884264e-005   8.9668854e+002   9.1319248e+002   8.5554375e+002   4.9000000e+002   4.9000000e+002   4.9000000e+002   7.7347077e+006   1.2165151e+003   6.2727143e+003   1.2666491e-002   1.5191777e+001  -1.6359757e-012   7.2992880e-012   9.7971605e+004  -3.3246165e-002  -3.3273282e-006  -6.4419765e-019   6.1677946e-005  -4.0413857e+003   2.8849938e-013  -9.5349027e-022  -1.5133833e-018   1.3939838e-006   7.1357501e+001
 -6.4142934e+000   2.2878887e+000   3.5228344e-001   2.7101456e+002   0.0000000e+000   3.9719475e-005   8.9746242e+002   9.1394127e+002   8.5604877e+002   4.9000000e+002   4.9000000e+002   4.9000000e+002   7.7682986e+006   1.2165871e+003   6.2851173e+003   1.2666491e-002   1.5356162e+001  -1.6430812e-012   7.3309872e-012   9.8397083e+004  -3.3153090e-002  -5.8427781e-008  -6.3526321e-019  -3.6293591e-005  -4.0590031e+003   2.8975710e-013  -1.1946365e-021  -1.5096220e-018   1.3437930e-006   7.1267329e+001
 -6.3052645e+000   2.2858668e+000   3.5025249e-001   2.6868191e+002   0.0000000e+000   3.9604746e-005   8.9798568e+002   9.1444331e+002   8.5637809e+002   4.9000000e+002   4.9000000e+002   4.9000000e+002   7.7910107e+006   1.2165599e+003   6.2931096e+003   1.2666491e-002   1.5470517e+001  -1.6478850e-012   7.3524204e-012   9.8684766e+004  -3.3107190e-002  -1.0293057e-005  -6.4039448e-019  -1.7359018e-005  -4.0708998e+003   2.9060634e-013  -6.8869479e-022  -1.5074061e-018   6.0811827e-007   7.1201042e+001
 -6.2180413e+000   2.2690467e+000   3.4863503e-001   2.6682645e+002   0.0000000e+000   3.9513264e-005   8.9840188e+002   9.1483415e+002   8.5664359e+002   4.9000000e+002   4.9000000e+002   4.9000000e+002   7.8098932e+006   1.2165242e+003   6.2993713e+003   1.2666491e-002   1.5562092e+001  -1.6518783e-012   7.3702398e-012   9.8923941e+004  -3.3074735e-002  -9.4557105e-006  -6.3237999e-019   1.2235391e-004  -4.0806508e+003   2.9130228e-013  -7.3437024e-022  -1.5060804e-018   5.4826400e-007   7.1147474e+001
 -6.1482627e+000   2.2548338e+000   3.4733229e-001   2.6533602e+002   0.0000000e+000   3.9439382e-005   8.9872433e+002   9.1514086e+002   8.5684454e+002   4.9000000e+002   4.9000000e+002   4.9000000e+002   7.8243110e+006   1.2164355e+003   6.3039205e+003   1.2666491e-002   1.5635405e+001  -1.6549288e-012   7.3838433e-012   9.9106564e+004  -3.2997257e-002  -7.6942511e-006  -6.2505168e-019  -7.9946363e-006  -4.0881822e+003   2.9183998e-013  -8.6229572e-022  -1.5027093e-018   6.4348748e-007   7.1101612e+001
 -6.0610396e+000   2.2438269e+000   3.4569518e-001   2.6346680e+002   0.0000000e+000   3.9346352e-005   8.9912022e+002   9.1551947e+002   8.5708906e+002   4.9000000e+002   4.9000000e+002   4.9000000e+002   7.8418673e+006   1.2162758e+003   6.3092524e+003   1.2666491e-002   1.5727124e+001  -1.6586419e-012   7.4004141e-012   9.9328941e+004  -3.2856036e-002  -9.6746913e-006  -6.2569405e-019  -5.4985572e-005  -4.0974106e+003   2.9249890e-013  -7.5684514e-022  -1.4961866e-018   4.0438879e-007   7.1041670e+001
 -5.9520106e+000   2.2270466e+000   3.4364312e-001   2.6112702e+002   0.0000000e+000   3.9229582e-005   8.9960999e+002   9.1598333e+002   8.5739338e+002   4.9000000e+002   4.9000000e+002   4.9000000e+002   7.8639438e+006   1.2160322e+003   6.3155920e+003   1.2666491e-002   1.5841888e+001  -1.6633107e-012   7.4212503e-012   9.9608573e+004  -3.2722523e-002  -2.0479251e-005  -6.2390398e-019   2.3736284e-005  -4.1089322e+003   2.9332142e-013  -2.1354195e-022  -1.4900458e-018  -3.0381868e-007   7.0964395e+001
 -5.8647874e+000   2.2052999e+000   3.4200019e-001   2.5925662e+002   0.0000000e+000   3.9135953e-005   8.9999735e+002   9.1634859e+002   8.5763947e+002   4.9000000e+002   4.9000000e+002   4.9000000e+002   7.8818319e+006   1.2158050e+003   6.3204138e+003   1.2666491e-002   1.5933769e+001  -1.6670945e-012   7.4381274e-012   9.9835152e+004  -3.2600763e-002  -3.1739815e-005  -6.1915482e-019   7.6891603e-005  -4.1182162e+003   2.9398393e-013   3.4195493e-022  -1.4845609e-018  -9.7945668e-007   7.0900929e+001
 -5.7557585e+000   2.1898570e+000   3.3992446e-001   2.5689992e+002   0.0000000e+000   3.9017337e-005   9.0046189e+002   9.1679445e+002   8.5792686e+002   4.9000000e+002   4.9000000e+002   4.9000000e+002   7.9026934e+006   1.2153996e+003   6.3255230e+003   1.2666491e-002   1.6048713e+001  -1.6715077e-012   7.4578138e-012   1.0009939e+005  -3.2396056e-002  -4.3676684e-005  -6.1733095e-019  -5.9513134e-005  -4.1291893e+003   2.9476736e-013   9.3342110e-022  -1.4751326e-018  -1.6859671e-006   7.0815363e+001
 -5.6194723e+000   2.1707953e+000   3.3732473e-001   2.5395478e+002   0.0000000e+000   3.8868453e-005   9.0103130e+002   9.1733497e+002   8.5828096e+002   4.9000000e+002   4.9000000e+002   4.9000000e+002   7.9287527e+006   1.2148150e+003   6.3313045e+003   1.2666491e-002   1.6192525e+001  -1.6770187e-012   7.4824096e-012   1.0042947e+005  -3.2234051e-002  -4.5562321e-005  -6.1710614e-019   1.4424022e-005  -4.1428018e+003   2.9573919e-013   1.0413751e-021  -1.4676939e-018  -1.7232988e-006   7.0704467e+001
 -5.5104433e+000   2.1385520e+000   3.3524093e-001   2.5159924e+002   0.0000000e+000   3.8748863e-005   9.0148007e+002   9.1775539e+002   8.5857197e+002   4.9000000e+002   4.9000000e+002   4.9000000e+002   7.9504359e+006   1.2142935e+003   6.3355216e+003   1.2666491e-002   1.6307651e+001  -1.6816052e-012   7.5028666e-012   1.0070412e+005  -3.2098487e-002  -3.9896680e-005  -6.0930173e-019   1.3612327e-004  -4.1540274e+003   2.9654020e-013   7.9380956e-022  -1.4615470e-018  -1.4569993e-006   7.0612933e+001
 -5.4232201e+000   2.1085940e+000   3.3355861e-001   2.4970250e+002   0.0000000e+000   3.8652064e-005   9.0182826e+002   9.1808298e+002   8.5879309e+002   4.9000000e+002   4.9000000e+002   4.9000000e+002   7.9671544e+006   1.2138002e+003   6.3383367e+003   1.2666491e-002   1.6399792e+001  -1.6851415e-012   7.5186470e-012   1.0091589e+005  -3.1849652e-002  -4.5523008e-005  -6.0225845e-019   9.0099773e-006  -4.1627365e+003   2.9716214e-013   1.0870123e-021  -1.4501331e-018  -1.5630538e-006   7.0535641e+001
 -5.3141912e+000   2.0893473e+000   3.3143485e-001   2.4731425e+002   0.0000000e+000   3.8529551e-005   9.0224897e+002   9.1848829e+002   8.5905444e+002   4.9000000e+002   4.9000000e+002   4.9000000e+002   7.9866591e+006   1.2130851e+003   6.3411366e+003   1.2666491e-002   1.6515020e+001  -1.6892672e-012   7.5370554e-012   1.0116294e+005  -3.1596524e-002  -5.3945397e-005  -6.0225035e-019  -1.1092953e-004  -4.1730461e+003   2.9789827e-013   1.4503238e-021  -1.4386460e-018  -1.9690648e-006   7.0433781e+001
 -5.1779050e+000   2.0685707e+000   3.2877328e-001   2.4432700e+002   0.0000000e+000   3.8375729e-005   9.0276279e+002   9.1897698e+002   8.5933568e+002   4.9000000e+002   4.9000000e+002   4.9000000e+002   8.0111373e+006   1.2121070e+003   6.3439653e+003   1.2666491e-002   1.6659119e+001  -1.6944445e-012   7.5601529e-012   1.0147300e+005  -3.1405791e-002  -5.7251578e-005  -5.9867056e-019   1.8439580e-005  -4.1858486e+003   2.9881195e-013   1.6145763e-021  -1.4298696e-018  -1.9588322e-006   7.0302245e+001
 -5.0688760e+000   2.0334464e+000   3.2664083e-001   2.4193910e+002   0.0000000e+000   3.8252213e-005   9.0316769e+002   9.1935274e+002   8.5956984e+002   4.9000000e+002   4.9000000e+002   4.9000000e+002   8.0317486e+006   1.2112716e+003   6.3458245e+003   1.2666491e-002   1.6774432e+001  -1.6988031e-012   7.5796055e-012   1.0173407e+005  -3.1260304e-002  -6.1890616e-005  -5.8730632e-019   1.6476296e-004  -4.1965006e+003   2.9957239e-013   1.8270796e-021  -1.4233557e-018  -2.2132636e-006   7.0194237e+001
 -4.9816528e+000   2.0098423e+000   3.2494971e-001   2.4005387e+002   0.0000000e+000   3.8153890e-005   9.0348668e+002   9.1965776e+002   8.5977503e+002   4.9000000e+002   4.9000000e+002   4.9000000e+002   8.0476294e+006   1.2105913e+003   6.3471915e+003   1.2666491e-002   1.6866703e+001  -1.7021593e-012   7.5946207e-012   1.0193522e+005  -3.1054403e-002  -4.7623738e-005  -5.7102164e-019  -8.0103925e-005  -4.2048206e+003   3.0016791e-013   1.1409872e-021  -1.4148489e-018  -1.6153367e-006   7.0107579e+001
 -4.8726239e+000   1.9968406e+000   3.2282602e-001   2.3769237e+002   0.0000000e+000   3.8030134e-005   9.0386057e+002   9.2001232e+002   8.6002058e+002   4.9000000e+002   4.9000000e+002   4.9000000e+002   8.0657452e+006   1.2096131e+003   6.3478494e+003   1.2666491e-002   1.6982053e+001  -1.7059932e-012   7.6116995e-012   1.0216469e+005  -3.0676727e-002  -1.6936327e-005  -5.5873064e-019  -1.3885800e-004  -4.2143986e+003   3.0085084e-013  -2.5244442e-022  -1.3980911e-018  -1.8113000e-008   6.9993197e+001
 -4.7363377e+000   1.9798688e+000   3.2017414e-001   2.3474892e+002   0.0000000e+000   3.7875347e-005   9.0431534e+002   9.2043368e+002   8.6033884e+002   4.9000000e+002   4.9000000e+002   4.9000000e+002   8.0884178e+006   1.2083191e+003   6.3480583e+003   1.2666491e-002   1.7126245e+001  -1.7107895e-012   7.6330862e-012   1.0245187e+005  -3.0404062e-002  -1.8165521e-005  -5.5738490e-019   1.6014777e-005  -4.2262455e+003   3.0169592e-013  -8.3942228e-023  -1.3855730e-018  -1.9232554e-007   6.9846991e+001
 -4.6273087e+000   1.9488618e+000   3.1805019e-001   2.3239649e+002   0.0000000e+000   3.7751122e-005   9.0467086e+002   9.2075528e+002   8.6060437e+002   4.9000000e+002   4.9000000e+002   4.9000000e+002   8.1072830e+006   1.2072240e+003   6.3477511e+003   1.2666491e-002   1.7241593e+001  -1.7147800e-012   7.6508852e-012   1.0269083e+005  -3.0231104e-002  -1.9806197e-005  -5.4756095e-019   1.4859493e-004  -4.2359935e+003   3.0239151e-013   2.1643535e-024  -1.3778092e-018  -3.4474207e-007   6.9727032e+001
 -4.5400855e+000   1.9188879e+000   3.1633824e-001   2.3050516e+002   0.0000000e+000   3.7650746e-005   9.0494376e+002   9.2100268e+002   8.6080693e+002   4.9000000e+002   4.9000000e+002   4.9000000e+002   8.1217119e+006   1.2062728e+003   6.3469354e+003   1.2666491e-002   1.7333860e+001  -1.7178322e-012   7.6645028e-012   1.0287359e+005  -3.0076770e-002  -2.1420078e-005  -5.4097408e-019   1.4425558e-005  -4.2434953e+003   3.0292716e-013   4.4274251e-023  -1.3709038e-018  -4.2674706e-007   6.9627169e+001
 -4.4310566e+000   1.9001782e+000   3.1417788e-001   2.2812468e+002   0.0000000e+000   3.7523755e-005   9.0526768e+002   9.2130525e+002   8.6103404e+002   4.9000000e+002   4.9000000e+002   4.9000000e+002   8.1377771e+006   1.2049747e+003   6.3450958e+003   1.2666491e-002   1.7449159e+001  -1.7212303e-012   7.6796669e-012   1.0307708e+005  -2.9838344e-002  -1.3070755e-005  -5.4066933e-019  -1.6234996e-004  -4.2520120e+003   3.0353540e-013  -3.2341923e-022  -1.3599845e-018   1.6134144e-007   6.9496673e+001
 -4.2947704e+000   1.8640468e+000   3.1147116e-001   2.2514820e+002   0.0000000e+000   3.7364344e-005   9.0566876e+002   9.2166578e+002   8.6143058e+002   4.9000000e+002   4.9000000e+002   4.9000000e+002   8.1596364e+006   1.2032972e+003   6.3423868e+003   1.2666491e-002   1.7593223e+001  -1.7258532e-012   7.7002934e-012   1.0335396e+005  -2.9576402e-002  -1.1802125e-006  -5.3124418e-019   1.1332655e-004  -4.2633691e+003   3.0434586e-013  -8.5635084e-022  -1.3481700e-018   9.1103890e-007   6.9330559e+001
 -4.1857414e+000   1.8254532e+000   3.0928750e-001   2.2275416e+002   0.0000000e+000   3.7235359e-005   9.0597225e+002   9.2193608e+002   8.6173316e+002   4.9000000e+002   4.9000000e+002   4.9000000e+002   8.1765927e+006   1.2018385e+003   6.3393222e+003   1.2666491e-002   1.7708418e+001  -1.7294399e-012   7.7162944e-012   1.0356874e+005  -2.9349813e-002   7.2410094e-006  -5.2868720e-019   5.9547035e-005  -4.2721720e+003   3.0497428e-013  -1.1844792e-021  -1.3376830e-018   1.3274423e-006   6.9191641e+001
 -4.0494552e+000   1.7875789e+000   3.0652732e-001   2.1973831e+002   0.0000000e+000   3.7071777e-005   9.0632952e+002   9.2225965e+002   8.6208700e+002   4.9000000e+002   4.9000000e+002   4.9000000e+002   8.1960006e+006   1.1998586e+003   6.3343323e+003   1.2666491e-002   1.7852298e+001  -1.7335450e-012   7.7346120e-012   1.0381457e+005  -2.8982185e-002   1.3732866e-005  -5.2906453e-019  -6.0934627e-005  -4.2823674e+003   3.0570226e-013  -1.4007216e-021  -1.3206205e-018   1.5286133e-006   6.9009670e+001
 -3.9404263e+000   1.7459407e+000   3.0431192e-001   2.1732388e+002   0.0000000e+000   3.6940166e-005   9.0660918e+002   9.2250614e+002   8.6238489e+002   4.9000000e+002   4.9000000e+002   4.9000000e+002   8.2124816e+006   1.1982164e+003   6.3299020e+003   1.2666491e-002   1.7967322e+001  -1.7370305e-012   7.7501638e-012   1.0402332e+005  -2.8729057e-002   1.3906953e-005  -5.2317039e-019   1.0534350e-004  -4.2909102e+003   3.0631191e-013  -1.3802935e-021  -1.3088943e-018   1.5662968e-006   6.8860970e+001
 -3.8041400e+000   1.7215713e+000   3.0151965e-001   2.1429275e+002   0.0000000e+000   3.6773645e-005   9.0692906e+002   9.2280228e+002   8.6269676e+002   4.9000000e+002   4.9000000e+002   4.9000000e+002   8.2292402e+006   1.1959908e+003   6.3230172e+003   1.2666491e-002   1.8110945e+001  -1.7405758e-012   7.7659806e-012   1.0423560e+005  -2.8305019e-002   2.4133848e-005  -5.2656541e-019  -1.6180099e-004  -4.2998033e+003   3.0694701e-013  -1.8589231e-021  -1.2892207e-018   1.9045896e-006   6.8666436e+001
 -3.6661214e+000   1.6683577e+000   2.9867915e-001   2.1121877e+002   0.0000000e+000   3.6603747e-005   9.0724363e+002   9.2306802e+002   8.6305399e+002   4.9000000e+002   4.9000000e+002   4.9000000e+002   8.2494688e+006   1.1936377e+003   6.3152966e+003   1.2666491e-002   1.8256217e+001  -1.7448535e-012   7.7850673e-012   1.0449182e+005  -2.8128059e-002   1.5764955e-005  -5.1775072e-019   2.3962721e-004  -4.3102279e+003   3.0769083e-013  -1.4661417e-021  -1.2811516e-018   1.7106542e-006   6.8464057e+001
 -3.5557065e+000   1.6184590e+000   2.9638735e-001   2.0874896e+002   0.0000000e+000   3.6466104e-005   9.0747930e+002   9.2328317e+002   8.6331002e+002   4.9000000e+002   4.9000000e+002   4.9000000e+002   8.2644822e+006   1.1916429e+003   6.3082892e+003   1.2666491e-002   1.8372305e+001  -1.7480294e-012   7.7992379e-012   1.0468199e+005  -2.7720988e-002   1.6278784e-005  -5.0641497e-019   2.0866246e-005  -4.3180329e+003   3.0824822e-013  -1.4960291e-021  -1.2624717e-018   1.9062113e-006   6.8296193e+001
 -3.4177249e+000   1.5879510e+000   2.9350000e-001   2.0564994e+002   0.0000000e+000   3.6292012e-005   9.0774738e+002   9.2352173e+002   8.6356836e+002   4.9000000e+002   4.9000000e+002   4.9000000e+002   8.2793471e+006   1.1889894e+003   6.2983011e+003   1.2666491e-002   1.8517146e+001  -1.7511738e-012   7.8132697e-012   1.0487028e+005  -2.7312153e-002   2.1503591e-005  -5.1895024e-019  -2.2880734e-004  -4.3259629e+003   3.0881459e-013  -1.7458188e-021  -1.2431448e-018   2.4785992e-006   6.8078228e+001
 -3.2798099e+000   1.5341137e+000   2.9060954e-001   2.0255827e+002   0.0000000e+000   3.6117167e-005   9.0800749e+002   9.2377367e+002   8.6388990e+002   4.9000000e+002   4.9000000e+002   4.9000000e+002   8.2981980e+006   1.1862551e+003   6.2876753e+003   1.2666491e-002   1.8661674e+001  -1.7551603e-012   7.8310523e-012   1.0510905e+005  -2.7109858e-002   2.8926092e-005  -5.0369513e-019   2.8437691e-004  -4.3356925e+003   3.0950860e-013  -2.1479354e-021  -1.2342419e-018   2.6547883e-006   6.7856075e+001
 -3.1694779e+000   1.4836489e+000   2.8827964e-001   2.0007741e+002   0.0000000e+000   3.5975606e-005   9.0819747e+002   9.2394896e+002   8.6410536e+002   4.9000000e+002   4.9000000e+002   4.9000000e+002   8.3117082e+006   1.1839448e+003   6.2782540e+003   1.2666491e-002   1.8777123e+001  -1.7580183e-012   7.8438054e-012   1.0528018e+005  -2.6746450e-002   2.5205329e-005  -4.9611773e-019   9.7697409e-006  -4.3427078e+003   3.1000968e-013  -2.0045161e-021  -1.2176622e-018   2.8746831e-006   6.7671919e+001
 -3.0315932e+000   1.4465849e+000   2.8534839e-001   1.9697018e+002   0.0000000e+000   3.5796737e-005   9.0840996e+002   9.2413188e+002   8.6431809e+002   4.9000000e+002   4.9000000e+002   4.9000000e+002   8.3252012e+006   1.1809045e+003   6.2653087e+003   1.2666491e-002   1.8921104e+001  -1.7608724e-012   7.8565422e-012   1.0545108e+005  -2.6313141e-002   3.3835813e-005  -5.0477546e-019  -2.0355360e-004  -4.3498910e+003   3.1052270e-013  -2.4594983e-021  -1.1975655e-018   3.5352740e-006   6.7433962e+001
 -2.8937630e+000   1.3948859e+000   2.8241926e-001   1.9387816e+002   0.0000000e+000   3.5617289e-005   9.0861318e+002   9.2432341e+002   8.6457951e+002   4.9000000e+002   4.9000000e+002   4.9000000e+002   8.3417925e+006   1.1777873e+003   6.2517460e+003   1.2666491e-002   1.9064718e+001  -1.7643810e-012   7.8721938e-012   1.0566124e+005  -2.6005068e-002   2.5780666e-005  -4.8787129e-019   2.2482390e-004  -4.3584823e+003   3.1113557e-013  -2.1030633e-021  -1.1836233e-018   3.4186476e-006   6.7192178e+001
 -2.7834989e+000   1.3461195e+000   2.8006253e-001   1.9140206e+002   0.0000000e+000   3.5472244e-005   9.0875613e+002   9.2444755e+002   8.6474422e+002   4.9000000e+002   4.9000000e+002   4.9000000e+002   8.3536170e+006   1.1751690e+003   6.2399379e+003   1.2666491e-002   1.9179391e+001  -1.7668823e-012   7.8833556e-012   1.0581101e+005  -2.5735360e-002   2.8914381e-005  -4.9042915e-019   1.5027563e-005  -4.3646168e+003   3.1157370e-013  -2.2389244e-021  -1.1710610e-018   3.5114710e-006   6.6992391e+001
 -2.6457000e+000   1.3028039e+000   2.7710297e-001   1.8830761e+002   0.0000000e+000   3.5289247e-005   9.0891186e+002   9.2457399e+002   8.6490066e+002   4.9000000e+002   4.9000000e+002   4.9000000e+002   8.3657187e+006   1.1717565e+003   6.2241055e+003   1.2666491e-002   1.9322337e+001  -1.7694422e-012   7.8947780e-012   1.0596430e+005  -2.5353288e-002   3.2513136e-005  -4.9493913e-019  -1.4902571e-004  -4.3710309e+003   3.1203173e-013  -2.4455880e-021  -1.1532799e-018   3.8274129e-006   6.6735593e+001
 -2.5079435e+000   1.2502413e+000   2.7414843e-001   1.8523326e+002   0.0000000e+000   3.5105719e-005   9.0905675e+002   9.2470426e+002   8.6508927e+002   4.9000000e+002   4.9000000e+002   4.9000000e+002   8.3799778e+006   1.1682650e+003   6.2076399e+003   1.2666491e-002   1.9464861e+001  -1.7724577e-012   7.9082302e-012   1.0614491e+005  -2.4992272e-002   3.5051134e-005  -4.7705264e-019   1.6848389e-004  -4.3784310e+003   3.1255969e-013  -2.6436566e-021  -1.1371694e-018   4.1460414e-006   6.6474920e+001
 -2.3702020e+000   1.2021865e+000   2.7118181e-001   1.8216376e+002   0.0000000e+000   3.4920427e-005   9.0917128e+002   9.2478834e+002   8.6520225e+002   4.9000000e+002   4.9000000e+002   4.9000000e+002   8.3911946e+006   1.1645979e+003   6.1897953e+003   1.2666491e-002   1.9606959e+001  -1.7748306e-012   7.9188187e-012   1.0628699e+005  -2.4627055e-002   3.8968881e-005  -4.7910677e-019  -8.9564514e-005  -4.3843157e+003   3.1298002e-013  -2.8605490e-021  -1.1200925e-018   4.4457716e-006   6.6205550e+001
 -2.2324952e+000   1.1486461e+000   2.6821696e-001   1.7911246e+002   0.0000000e+000   3.4734293e-005   9.0926942e+002   9.2486494e+002   8.6531868e+002   4.9000000e+002   4.9000000e+002   4.9000000e+002   8.4031842e+006   1.1608295e+003   6.1711431e+003   1.2666491e-002   1.9748594e+001  -1.7773662e-012   7.9301316e-012   1.0643886e+005  -2.4259635e-002   4.0473115e-005  -4.7156219e-019   9.1779851e-005  -4.3905519e+003   3.1342505e-013  -2.9033045e-021  -1.1032032e-018   4.6512788e-006   6.5931256e+001
 -2.0948083e+000   1.0946236e+000   2.6525202e-001   1.7607860e+002   0.0000000e+000   3.4547116e-005   9.0934746e+002   9.2491689e+002   8.6533424e+002   4.9000000e+002   4.9000000e+002   4.9000000e+002   8.4138142e+006   1.1569452e+003   6.1515765e+003   1.2666491e-002   1.9889759e+001  -1.7796147e-012   7.9401644e-012   1.0657350e+005  -2.3824796e-002   5.1446017e-005  -4.7250799e-019  -8.5040447e-006  -4.3961032e+003   3.1382143e-013  -3.3655482e-021  -1.0828824e-018   5.3820657e-006   6.5651305e+001
 -1.9571442e+000   1.0360586e+000   2.6228414e-001   1.7305898e+002   0.0000000e+000   3.4358725e-005   9.0940272e+002   9.2494730e+002   8.6542483e+002   4.9000000e+002   4.9000000e+002   4.9000000e+002   8.4240008e+006   1.1529253e+003   6.1309391e+003   1.2666491e-002   2.0030428e+001  -1.7817692e-012   7.9497768e-012   1.0670253e+005  -2.3325334e-002   8.3762059e-005  -4.6801122e-019   4.0380664e-005  -4.4014064e+003   3.1419995e-013  -4.7933635e-021  -1.0597442e-018   6.7589650e-006   6.5364695e+001
 -1.8194993e+000   9.7679136e-001   2.5932267e-001   1.7006360e+002   0.0000000e+000   3.4169671e-005   9.0944195e+002   9.2496504e+002   8.6549794e+002   4.9000000e+002   4.9000000e+002   4.9000000e+002   8.4336914e+006   1.1488140e+003   6.1095765e+003   1.2666491e-002   2.0170586e+001  -1.7838189e-012   7.9589221e-012   1.0682528e+005  -2.2605717e-002   9.1181699e-005  -4.3893446e-019   2.7129954e-005  -4.4064640e+003   3.1456101e-013  -5.2647232e-021  -1.0280832e-018   6.9439977e-006   6.5073697e+001
 -1.6818691e+000   9.1700663e-001   2.5636635e-001   1.6709130e+002   0.0000000e+000   3.3979856e-005   9.0946091e+002   9.2496412e+002   8.6534998e+002   4.9000000e+002   4.9000000e+002   4.9000000e+002   8.4427015e+006   1.1445916e+003   6.0873218e+003   1.2666491e-002   2.0310220e+001  -1.7857246e-012   7.9674253e-012   1.0693940e+005  -2.1866989e-002   6.7500182e-005  -4.1372358e-019   2.6429806e-005  -4.4111678e+003   3.1489681e-013  -4.2795398e-021  -9.9526094e-019   5.5351758e-006   6.4777430e+001
 -1.5442519e+000   8.5809573e-001   2.5341760e-001   1.6414469e+002   0.0000000e+000   3.3789409e-005   9.0945909e+002   9.2496127e+002   8.6537719e+002   4.9000000e+002   4.9000000e+002   4.9000000e+002   8.4509631e+006   1.1402602e+003   6.0641823e+003   1.2666491e-002   2.0449309e+001  -1.7874721e-012   7.9752218e-012   1.0704405e+005  -2.1278528e-002   6.4663655e-005  -4.1212200e-019   5.3008978e-005  -4.4154870e+003   3.1520514e-013  -4.1255435e-021  -9.6795813e-019   5.1436842e-006   6.4476069e+001
 -1.4066458e+000   8.0267736e-001   2.5048143e-001   1.6122883e+002   0.0000000e+000   3.3598637e-005   9.0943991e+002   9.2492488e+002   8.6538811e+002   4.9000000e+002   4.9000000e+002   4.9000000e+002   8.4585903e+006   1.1358423e+003   6.0403328e+003   1.2666491e-002   2.0587840e+001  -1.7890855e-012   7.9824194e-012   1.0714066e+005  -2.0704654e-002   6.8473434e-005  -3.8723284e-019  -3.8798157e-005  -4.4194855e+003   3.1549057e-013  -4.5719735e-021  -9.4252196e-019   5.3244102e-006   6.4170787e+001
 -1.2690501e+000   7.4671097e-001   2.4755940e-001   1.5834544e+002   0.0000000e+000   3.3407613e-005   9.0939714e+002   9.2491529e+002   8.6536223e+002   4.9000000e+002   4.9000000e+002   4.9000000e+002   8.4653826e+006   1.1313143e+003   6.0155550e+003   1.2666491e-002   2.0725792e+001  -1.7905220e-012   7.9888295e-012   1.0722669e+005  -2.0050651e-002   7.2422513e-005  -3.8565919e-019   1.2152107e-007  -4.4230310e+003   3.1574368e-013  -4.7202963e-021  -9.1216099e-019   5.5400150e-006   6.3860638e+001
 -1.1314632e+000   6.9227794e-001   2.4465386e-001   1.5549676e+002   0.0000000e+000   3.3216479e-005   9.0933622e+002   9.2482360e+002   8.6531115e+002   4.9000000e+002   4.9000000e+002   4.9000000e+002   8.4714936e+006   1.1267024e+003   5.9900764e+003   1.2666491e-002   2.0863152e+001  -1.7918145e-012   7.9945963e-012   1.0730410e+005  -1.9367271e-002   5.5463803e-005  -3.7624192e-019   2.2006536e-005  -4.4262261e+003   3.1597176e-013  -4.1031955e-021  -8.8064736e-019   4.5511206e-006   6.3546814e+001
 -1.0000000e+000   6.4066726e-001   2.4189905e-001   1.5281309e+002   0.0000000e+000   3.3034139e-005   9.0926146e+002   9.2471953e+002   8.6523136e+002   4.9000000e+002   4.9000000e+002   4.9000000e+002   8.4769005e+006   1.1222298e+003   5.9651504e+003   1.2666491e-002   2.0993851e+001  -1.7929581e-012   7.9996990e-012   1.0737258e+005  -1.8629791e-002   4.5487543e-005  -3.7190068e-019   2.4579582e-005  -4.4290459e+003   3.1617305e-013  -3.7640497e-021  -8.4626107e-019   4.0487208e-006   6.3244343e+001
 -8.6242384e-001   5.8756481e-001   2.3903327e-001   1.5003950e+002   0.0000000e+000   3.2843248e-005   9.0915833e+002   9.2458517e+002   8.6512400e+002   4.9000000e+002   4.9000000e+002   4.9000000e+002   8.4813418e+006   1.1174427e+003   5.9381545e+003   1.2666491e-002   2.1130009e+001  -1.7938976e-012   8.0038902e-012   1.0742884e+005  -1.7588918e-002   3.5337489e-005  -3.6590834e-019   5.5374056e-006  -4.4313650e+003   3.1633862e-013  -3.5199008e-021  -7.9824746e-019   3.5905264e-006   6.2923253e+001
 -7.2485312e-001   5.3936049e-001   2.3619900e-001   1.4731479e+002   0.0000000e+000   3.2653224e-005   9.0903854e+002   9.2443624e+002   8.6499122e+002   4.9000000e+002   4.9000000e+002   4.9000000e+002   8.4852270e+006   1.1126059e+003   5.9106720e+003   1.2666491e-002   2.1265532e+001  -1.7947193e-012   8.0075567e-012   1.0747805e+005  -1.6184778e-002   2.6430687e-005  -3.1682270e-019   1.9549250e-005  -4.4334032e+003   3.1648411e-013  -3.4173265e-021  -7.3558002e-019   3.1649251e-006   6.2600660e+001
 -6.1090113e-001   4.9615475e-001   2.3387344e-001   1.4509254e+002   0.0000000e+000   3.2496399e-005   9.0892610e+002   9.2430363e+002   8.6484166e+002   4.9000000e+002   4.9000000e+002   4.9000000e+002   8.4883366e+006   1.1085548e+003   5.8874874e+003   1.2666491e-002   2.1377347e+001  -1.7953768e-012   8.0104918e-012   1.0751744e+005  -1.4375695e-002   1.5999363e-005  -2.8194528e-019   4.4939347e-005  -4.4349937e+003   3.1659764e-013  -3.0927114e-021  -6.5306026e-019   1.9163271e-006   6.2331905e+001
 -5.5197723e-001   4.6995724e-001   2.3267703e-001   1.4395371e+002   0.0000000e+000   3.2415419e-005   9.0886180e+002   9.2424535e+002   8.6475199e+002   4.9000000e+002   4.9000000e+002   4.9000000e+002   8.4897587e+006   1.1064343e+003   5.8752717e+003   1.2666491e-002   2.1435046e+001  -1.7956768e-012   8.0118390e-012   1.0753545e+005  -1.3494103e-002   7.2190812e-005  -2.2235197e-019   5.2116761e-005  -4.4356586e+003   3.1664522e-013  -6.0223355e-021  -6.1444629e-019   4.3916078e-006   6.2191888e+001
 -4.7929975e-001   4.5289029e-001   2.3120585e-001   1.4255841e+002   0.0000000e+000   3.2315488e-005   9.0877236e+002   9.2414195e+002   8.6464718e+002   4.9000000e+002   4.9000000e+002   4.9000000e+002   8.4907438e+006   1.1037830e+003   5.8598993e+003   1.2666491e-002   2.1506073e+001  -1.7958870e-012   8.0127591e-012   1.0754793e+005  -1.2102673e-002   2.9690318e-005  -1.7176537e-019  -5.7720413e-005  -4.4362662e+003   3.1668854e-013  -4.3774985e-021  -5.5300373e-019   2.4342261e-006   6.2017689e+001
 -3.9522845e-001   4.6837774e-001   2.2952119e-001   1.4096609e+002   0.0000000e+000   3.2200690e-005   9.0865897e+002   9.2402026e+002   8.6450514e+002   4.9000000e+002   4.9000000e+002   4.9000000e+002   8.4914951e+006   1.1007023e+003   5.8419324e+003   1.2666491e-002   2.1588013e+001  -1.7960450e-012   8.0134735e-012   1.0755745e+005  -7.9598521e-003   1.4460037e-004  -2.1139509e-019  -2.5413685e-005  -4.4368630e+003   3.1673121e-013  -9.6945757e-021  -3.5913451e-019   8.0491456e-006   6.1816201e+001
 -2.8038613e-001   5.4153926e-001   2.2727709e-001   1.3885016e+002   0.0000000e+000   3.2047472e-005   9.0849435e+002   9.2386575e+002   8.6413956e+002   4.9000000e+002   4.9000000e+002   4.9000000e+002   8.4921133e+006   1.0965483e+003   5.8175434e+003   1.2666491e-002   2.1699548e+001  -1.7961766e-012   8.0140492e-012   1.0756528e+005  -3.2205886e-003   1.8810675e-005  -9.4405139e-020   4.5894252e-005  -4.4373823e+003   3.1676794e-013  -2.4796365e-021  -1.4477128e-019   2.7200340e-006   6.1545797e+001
 -1.8326544e-001   6.1657224e-001   2.2544461e-001   1.3712445e+002   0.0000000e+000   3.1922296e-005   9.0833663e+002   9.2372958e+002   8.6382862e+002   4.9000000e+002   4.9000000e+002   4.9000000e+002   8.4918907e+006   1.0930762e+003   5.7968679e+003   1.2666491e-002   2.1793515e+001  -1.7961288e-012   8.0138440e-012   1.0756246e+005  -2.0894096e-003   5.8164670e-005  -3.9201169e-020   3.9058106e-005  -4.4373858e+003   3.1676841e-013  -4.2632442e-021  -9.5297079e-020   4.2583070e-006   6.1321938e+001
 -9.7381402e-002   6.6447077e-001   2.2387686e-001   1.3564811e+002   0.0000000e+000   3.1815269e-005   9.0817836e+002   9.2359044e+002   8.6354274e+002   4.9000000e+002   4.9000000e+002   4.9000000e+002   8.4909354e+006   1.0900255e+003   5.7784115e+003   1.2666491e-002   2.1876332e+001  -1.7959261e-012   8.0129461e-012   1.0755036e+005  -1.9922488e-003   3.9473480e-005  -6.6569244e-020   1.8903763e-005  -4.4368731e+003   3.1673193e-013  -2.9616312e-021  -8.9276303e-020   3.1150262e-006   6.1127366e+001
  8.4850090e-003   6.8657671e-001   2.2199473e-001   1.3387789e+002   0.0000000e+000   3.1686652e-005   9.0794288e+002   9.2336877e+002   8.6313574e+002   4.9000000e+002   4.9000000e+002   4.9000000e+002   8.4882447e+006   1.0862032e+003   5.7547785e+003   1.2666491e-002   2.1978051e+001  -1.7953570e-012   8.0104065e-012   1.0751627e+005  -2.7064229e-003   4.6547105e-005  -1.0209412e-019   2.0429174e-005  -4.4354466e+003   3.1663006e-013  -3.1880539e-021  -1.2049233e-019   3.5349829e-006   6.0887417e+001
  1.0198121e-001   7.0358707e-001   2.2038819e-001   1.3236872e+002   0.0000000e+000   3.1576724e-005   9.0771003e+002   9.2312303e+002   8.6272180e+002   4.9000000e+002   4.9000000e+002   4.9000000e+002   8.4849027e+006   1.0828392e+003   5.7336632e+003   1.2666491e-002   2.2067537e+001  -1.7946499e-012   8.0072508e-012   1.0747394e+005  -4.2064243e-003   5.6422449e-005  -1.4217455e-019   5.8373851e-005  -4.4337405e+003   3.1650832e-013  -3.9218205e-021  -1.8825363e-019   5.7019216e-006   6.0678709e+001
  2.0949485e-001   7.6765936e-001   2.1862394e-001   1.3071266e+002   0.0000000e+000   3.1455905e-005   9.0743364e+002   9.2280778e+002   8.6221239e+002   4.9000000e+002   4.9000000e+002   4.9000000e+002   8.4806790e+006   1.0790972e+003   5.7099864e+003   1.2666491e-002   2.2170038e+001  -1.7937529e-012   8.0032956e-012   1.0742044e+005  -7.7827365e-003   5.0402852e-005  -1.4775269e-019  -2.6918530e-005  -4.4316466e+003   3.1635947e-013  -4.6866160e-021  -3.5457647e-019   5.4714605e-006   6.0448091e+001
  3.0644459e-001   7.8464505e-001   2.1733078e-001   1.2947198e+002   0.0000000e+000   3.1369517e-005   9.0732858e+002   9.2251834e+002   8.6168782e+002   4.9000000e+002   4.9000000e+002   4.9000000e+002   8.4818034e+006   1.0768032e+003   5.6961408e+003   1.2666491e-002   2.2262168e+001  -1.7940167e-012   8.0042291e-012   1.0743469e+005  -5.6775045e-003   5.2757522e-005   1.0806078e-020  -4.3153612e-004  -4.4307120e+003   3.1629099e-013  -4.0850018e-021  -2.6301504e-019   5.8953096e-006   6.0300636e+001
  4.0500563e-001   6.8488663e-001   2.1590267e-001   1.2813927e+002   0.0000000e+000   3.1271026e-005   9.0704774e+002   9.2222149e+002   8.6115289e+002   4.9000000e+002   4.9000000e+002   4.9000000e+002   8.4767529e+006   1.0736059e+003   5.6753626e+003   1.2666491e-002   2.2355553e+001  -1.7929232e-012   7.9996449e-012   1.0737071e+005  -2.8576946e-003  -6.0916511e-005  -1.4730522e-020  -9.3071015e-004  -4.4286544e+003   3.1614697e-013   1.3439933e-021  -1.3092517e-019   2.4965211e-006   6.0107893e+001
  5.0550748e-001   8.0650552e-001   2.1460071e-001   1.2708388e+002   0.0000000e+000   3.1161759e-005   9.0685606e+002   9.2189652e+002   8.6062678e+002   4.9000000e+002   4.9000000e+002   4.9000000e+002   8.4749451e+006   1.0711898e+003   5.6598591e+003   1.2666491e-002   2.2450465e+001  -1.7925203e-012   7.9980126e-012   1.0734781e+005   7.3092097e-003  -1.7206983e-005   3.4959113e-019   9.7207808e-006  -4.4274608e+003   3.1606403e-013  -1.0757977e-021   3.2485873e-019   5.5958106e-006   5.9906836e+001
  6.0457224e-001   1.1842758e+000   2.1379944e-001   1.2630758e+002   0.0000000e+000   3.1109582e-005   9.0688822e+002   9.2164483e+002   8.6015955e+002   4.9000000e+002   4.9000000e+002   4.9000000e+002   8.4809098e+006   1.0703498e+003   5.6555545e+003   1.2666491e-002   2.2543868e+001  -1.7938358e-012   8.0033286e-012   1.0742337e+005   1.8584676e-002  -8.8653361e-005   5.3378019e-019  -7.5616141e-004  -4.4289330e+003   3.1616468e-013   3.4938979e-021   8.3867696e-019  -2.2973694e-006   5.9844540e+001
  7.0371104e-001   1.5068426e+000   2.1289685e-001   1.2599270e+002   0.0000000e+000   3.0992748e-005   9.0676099e+002   9.2160770e+002   8.5997166e+002   4.9000000e+002   4.9000000e+002   4.9000000e+002   8.4813623e+006   1.0692736e+003   5.6481602e+003   1.2666491e-002   2.2637260e+001  -1.7938519e-012   8.0042957e-012   1.0742910e+005   1.7793760e-002   4.1251369e-005   5.0336588e-019  -6.7439184e-004  -4.4301059e+003   3.1625767e-013  -2.0931968e-021   8.0341575e-019   1.5519907e-006   5.9640442e+001
  8.0281974e-001   1.8900801e+000   2.1227975e-001   1.2541729e+002   0.0000000e+000   3.0950899e-005   9.0683798e+002   9.2154173e+002   8.5981514e+002   4.9000000e+002   4.9000000e+002   4.9000000e+002   8.4890478e+006   1.0689243e+003   5.6473232e+003   1.2666491e-002   2.2730535e+001  -1.7955063e-012   8.0112847e-012   1.0752645e+005   1.6771843e-002   2.9342441e-005   5.1289499e-019   1.0265683e-004  -4.4347196e+003   3.1658165e-013  -1.0663580e-021   7.5602406e-019   1.0574606e-006   5.9607688e+001
  9.0186049e-001   2.4907628e+000   2.1226901e-001   1.2540565e+002   0.0000000e+000   3.0951312e-005   9.0701240e+002   9.2186286e+002   8.6010242e+002   4.9000000e+002   4.9000000e+002   4.9000000e+002   8.5000572e+006   1.0700211e+003   5.6552175e+003   1.2666491e-002   2.2823813e+001  -1.7978287e-012   8.0216745e-012   1.0766590e+005   1.5834071e-002   2.6569006e-005   4.8966694e-019   9.1795806e-004  -4.4411036e+003   3.1704099e-013  -7.1898065e-022   7.1360392e-019   8.6787422e-007   5.9665643e+001
  1.0009607e+000   2.8295957e+000   2.1274041e-001   1.2583509e+002   0.0000000e+000   3.0986163e-005   9.0720008e+002   9.2221138e+002   8.6070664e+002   4.9000000e+002   4.9000000e+002   4.9000000e+002   8.5113528e+006   1.0721471e+003   5.6688444e+003   1.2666491e-002   2.2917331e+001  -1.8002055e-012   8.0324723e-012   1.0780897e+005   1.4600079e-002   1.6673318e-005   4.6650093e-019   5.5805494e-006  -4.4469185e+003   3.1745852e-013  -1.0827562e-022   6.5742650e-019   7.0162200e-007   5.9791939e+001
  1.1000318e+000   2.9285633e+000   2.1350787e-001   1.2666524e+002   0.0000000e+000   3.1029630e-005   9.0749945e+002   9.2242255e+002   8.6120255e+002   4.9000000e+002   4.9000000e+002   4.9000000e+002   8.5265621e+006   1.0753358e+003   5.6896577e+003   1.2666491e-002   2.3011120e+001  -1.8034070e-012   8.0469119e-012   1.0800162e+005   1.3959956e-002   2.1753626e-005   4.8008945e-019   6.4302448e-004  -4.4545426e+003   3.1800657e-013   4.7406129e-023   6.2744436e-019   9.0098647e-007   5.9950725e+001
  1.2081731e+000   3.0239287e+000   2.1453667e-001   1.2803467e+002   0.0000000e+000   3.1066948e-005   9.0792975e+002   9.2292240e+002   8.6210382e+002   4.9000000e+002   4.9000000e+002   4.9000000e+002   8.5466685e+006   1.0797015e+003   5.7182259e+003   1.2666491e-002   2.3113930e+001  -1.8076406e-012   8.0661228e-012   1.0825630e+005   1.4062319e-002   4.1646559e-005   5.1854812e-019  -1.5359573e-003  -4.4646829e+003   3.1874047e-013  -5.9581072e-022   6.3087408e-019   1.4813772e-006   6.0116052e+001
  1.3073389e+000   3.2700096e+000   2.1591629e-001   1.2942601e+002   0.0000000e+000   3.1153493e-005   9.0868209e+002   9.2335839e+002   8.6267794e+002   4.9000000e+002   4.9000000e+002   4.9000000e+002   8.5775019e+006   1.0856346e+003   5.7596686e+003   1.2666491e-002   2.3208787e+001  -1.8141800e-012   8.0948366e-012   1.0864685e+005   1.4303081e-002   4.9209735e-005   5.4740601e-019   1.8788927e-003  -4.4797873e+003   3.1980877e-013  -7.8259484e-022   6.4074153e-019   1.4710469e-006   6.0418774e+001
  1.4065533e+000   3.9364225e+000   2.1820270e-001   1.3198802e+002   0.0000000e+000   3.1276060e-005   9.0979640e+002   9.2397450e+002   8.6336974e+002   4.9000000e+002   4.9000000e+002   4.9000000e+002   8.6210811e+006   1.0948369e+003   5.8237852e+003   1.2666491e-002   2.3304571e+001  -1.8233850e-012   8.1362128e-012   1.0919885e+005   1.4042790e-002   3.2465344e-005   5.3758028e-019  -1.7063579e-003  -4.5020117e+003   3.2140033e-013   2.1234679e-023   6.2903273e-019   1.1881687e-006   6.0844627e+001
  1.5050542e+000   4.9610815e+000   2.2217581e-001   1.3590160e+002   0.0000000e+000   3.1536333e-005   9.1121960e+002   9.2509521e+002   8.6468450e+002   4.9000000e+002   4.9000000e+002   4.9000000e+002   8.6761735e+006   1.1081603e+003   5.9143349e+003   1.2666491e-002   2.3400936e+001  -1.8350613e-012   8.1881821e-012   1.0989667e+005   1.3685887e-002   2.5689406e-005   5.0602460e-019  -2.0438038e-003  -4.5303915e+003   3.2342058e-013   3.0227873e-022   6.1368141e-019   1.0226493e-006   6.1583263e+001
  1.6035503e+000   6.2815458e+000   2.2902395e-001   1.4267624e+002   0.0000000e+000   3.1985766e-005   9.1300724e+002   9.2651049e+002   8.6680689e+002   4.9000000e+002   4.9000000e+002   4.9000000e+002   8.7436521e+006   1.1281756e+003   6.0463329e+003   1.2666491e-002   2.3499128e+001  -1.8494967e-012   8.2513864e-012   1.1075139e+005   1.3990548e-002   2.5005211e-005   4.8313072e-019  -2.2459483e-002  -4.5646499e+003   3.2585439e-013   2.6952954e-022   6.2848027e-019   8.2740220e-007   6.2739271e+001
  1.7006194e+000   7.5341235e+000   2.3945720e-001   1.5302457e+002   0.0000000e+000   3.2672985e-005   9.1497540e+002   9.2855728e+002   8.6985132e+002   4.9000000e+002   4.9000000e+002   4.9000000e+002   8.8174370e+006   1.1553296e+003   6.2206651e+003   1.2666491e-002   2.3598392e+001  -1.8649561e-012   8.3211339e-012   1.1168598e+005   1.4510394e-002   1.8632730e-005   4.9650599e-019   4.9300587e-003  -4.6023005e+003   3.2854661e-013   4.5133411e-022   6.5189105e-019   5.0884231e-007   6.4394934e+001
  1.8031166e+000   8.7101170e+000   2.5546589e-001   1.6955591e+002   0.0000000e+000   3.3681934e-005   9.1738273e+002   9.3135080e+002   8.7421399e+002   4.9000000e+002   4.9000000e+002   4.9000000e+002   8.9086086e+006   1.1939559e+003   6.4648128e+003   1.2666491e-002   2.3706822e+001  -1.8842077e-012   8.4072112e-012   1.1284081e+005   1.5853479e-002   1.6946307e-005   5.2992306e-019   9.3922391e-003  -4.6497333e+003   3.3193560e-013   7.3744436e-022   7.1271930e-019   5.3838185e-007   6.6766585e+001
  1.9019669e+000   9.3565030e+000   2.7548203e-001   1.9114873e+002   0.0000000e+000   3.4895910e-005   9.1973030e+002   9.3450255e+002   8.8078628e+002   4.9000000e+002   4.9000000e+002   4.9000000e+002   8.9988642e+006   1.2381475e+003   6.7410939e+003   1.2666491e-002   2.3815783e+001  -1.9036583e-012   8.4903100e-012   1.1398403e+005   1.8376003e-002   1.1543277e-006   5.4180357e-019  -1.6196736e-003  -4.6987839e+003   3.3535514e-013   8.5041934e-022   8.2851637e-019   1.5423133e-007   6.9565497e+001
  2.0071318e+000   9.4445191e+000   2.9974507e-001   2.1935558e+002   0.0000000e+000   3.6253075e-005   9.2236272e+002   9.3831824e+002   8.8795935e+002   4.9000000e+002   4.9000000e+002   4.9000000e+002   9.1016703e+006   1.2895925e+003   7.0644923e+003   1.2666491e-002   2.3936983e+001  -1.9251627e-012   8.5889324e-012   1.1528622e+005   2.0800590e-002  -3.7036231e-006   6.4484398e-019   6.1264181e-003  -4.7552735e+003   3.3944694e-013   1.5297990e-021   9.3704637e-019   2.3556560e-008   7.2737196e+001
  2.1020637e+000   8.9382193e+000   3.2101196e-001   2.4512154e+002   0.0000000e+000   3.7406653e-005   9.2457734e+002   9.4121516e+002   8.9400264e+002   4.9000000e+002   4.9000000e+002   4.9000000e+002   9.1878396e+006   1.3327966e+003   7.3388575e+003   1.2666491e-002   2.4051141e+001  -1.9436410e-012   8.6691452e-012   1.1637769e+005   2.4330918e-002   7.5460000e-006   5.1590889e-019  -2.2860586e-002  -4.8031555e+003   3.4281738e-013  -4.6040994e-022   1.1040640e-018   2.2469009e-007   7.5452263e+001
  2.2082206e+000   8.8690907e+000   3.4347820e-001   2.7336294e+002   0.0000000e+000   3.8578532e-005   9.2781546e+002   9.4418329e+002   8.9955733e+002   4.9000000e+002   4.9000000e+002   4.9000000e+002   9.3121669e+006   1.3823259e+003   7.6673537e+003   1.2666491e-002   2.4184051e+001  -1.9696553e-012   8.7882797e-012   1.1795248e+005   2.6262344e-002   5.9305132e-005   6.1618485e-019  -2.2693744e-002  -4.8669683e+003   3.4745706e-013  -1.7219842e-021   1.1900593e-018   1.5546693e-006   7.8398930e+001
  2.3071171e+000   8.6864147e+000   3.6368651e-001   2.9999162e+002   0.0000000e+000   3.9599967e-005   9.3049240e+002   9.4653527e+002   9.0395040e+002   4.9000000e+002   4.9000000e+002   4.9000000e+002   9.4171776e+006   1.4254118e+003   7.9558889e+003   1.2666491e-002   2.4313155e+001  -1.9923815e-012   8.8826967e-012   1.1928259e+005   3.0501151e-002   6.0855129e-007   4.7987145e-019   3.1104620e-002  -4.9212224e+003   3.5114327e-013  -1.5177055e-021   1.3895855e-018  -6.3393820e-008   8.1000234e+001
  2.4018661e+000   6.3218549e+000   3.7742123e-001   3.1947987e+002   0.0000000e+000   4.0236490e-005   9.3104903e+002   9.4980800e+002   9.0843333e+002   4.9000000e+002   4.9000000e+002   4.9000000e+002   9.4446386e+006   1.4479926e+003   8.0937916e+003   1.2666491e-002   2.4440185e+001  -1.9977072e-012   8.9130677e-012   1.1963043e+005   3.2488528e-002  -2.3428691e-005   3.3086683e-019  -1.7775032e-002  -4.9435742e+003   3.5287587e-013  -1.8595444e-021   1.4866509e-018  -1.6656228e-006   8.2464588e+001
  2.5013582e+000   3.3085011e+000   3.8119799e-001   3.2468366e+002   0.0000000e+000   4.0409911e-005   9.3068036e+002   9.5049645e+002   9.1088551e+002   4.9000000e+002   4.9000000e+002   4.9000000e+002   9.4364681e+006   1.4519149e+003   8.1071309e+003   1.2666491e-002   2.4574612e+001  -1.9957604e-012   8.9065232e-012   1.1952694e+005   3.5235577e-002   7.4612328e-005   2.9319323e-019  -1.2607863e-002  -4.9445692e+003   3.5305056e-013  -7.2234268e-021   1.6158671e-018   2.7013715e-006   8.2785624e+001
  2.6007823e+000   2.4031990e+000   3.7959884e-001   3.2216443e+002   0.0000000e+000   4.0333603e-005   9.3118026e+002   9.4823209e+002   9.0958531e+002   4.9000000e+002   4.9000000e+002   4.9000000e+002   9.4608849e+006   1.4534171e+003   8.1229634e+003   1.2666491e-002   2.4709003e+001  -2.0009819e-012   8.9288027e-012   1.1983621e+005   1.5415534e-002   3.5753215e-004  -1.6320470e-019   1.0981326e-002  -4.9505126e+003   3.5342776e-013  -1.8607885e-020   7.1935203e-019   1.3290167e-005   8.2762229e+001
  2.7002026e+000   3.9733776e+000   3.7944171e-001   3.2367067e+002   0.0000000e+000   4.0237865e-005   9.3263601e+002   9.4720618e+002   9.0798053e+002   4.9000000e+002   4.9000000e+002   4.9000000e+002   9.5225917e+006   1.4638106e+003   8.2090950e+003   1.2666491e-002   2.4844294e+001  -2.0142296e-012   8.9861912e-012   1.2061782e+005   1.3648204e-002   3.2019724e-005   9.0729491e-020  -1.0465284e-002  -4.9763806e+003   3.5523769e-013  -4.1175150e-021   6.2587484e-019   1.3815199e-006   8.2910015e+001
  2.8068691e+000   4.2407338e+000   3.8092626e-001   3.2625286e+002   0.0000000e+000   4.0304809e-005   9.3405495e+002   9.4824857e+002   9.0896341e+002   4.9000000e+002   4.9000000e+002   4.9000000e+002   9.5859765e+006   1.4755084e+003   8.3012597e+003   1.2666491e-002   2.4991182e+001  -2.0278058e-012   9.0447244e-012   1.2142068e+005   1.7779074e-002   1.6141630e-004   6.1493030e-020  -1.0188711e-002  -5.0096533e+003   3.5754325e-013  -1.0889287e-020   8.1868307e-019   6.4103155e-006   8.3388030e+001
  2.9065222e+000   3.0129987e+000   3.8069248e-001   3.2599444e+002   0.0000000e+000   4.0302807e-005   9.3431602e+002   9.4907821e+002   9.0919808e+002   4.9000000e+002   4.9000000e+002   4.9000000e+002   9.6037978e+006   1.4772766e+003   8.3131275e+003   1.2666491e-002   2.5129277e+001  -2.0311823e-012   9.0642156e-012   1.2164642e+005   2.4066617e-002   2.3960448e-004  -9.3847612e-020  -6.0859740e-003  -5.0147396e+003   3.5803239e-013  -1.7069182e-020   1.1176722e-018   9.4283787e-006   8.3461878e+001
  3.0061533e+000   2.9199721e+000   3.7890762e-001   3.2409309e+002   0.0000000e+000   4.0194855e-005   9.3395480e+002   9.4640043e+002   9.0768096e+002   4.9000000e+002   4.9000000e+002   4.9000000e+002   9.5952353e+006   1.4743564e+003   8.2888131e+003   1.2666491e-002   2.5267068e+001  -2.0293457e-012   9.0560185e-012   1.2153796e+005   3.2113475e-002   1.9064525e-004   2.8966643e-019   6.5292978e-003  -5.0015084e+003   3.5708574e-013  -1.2436110e-020   1.4709542e-018   6.1515674e-006   8.3207968e+001
  3.1058535e+000   5.4145341e+000   3.8074606e-001   3.2693877e+002   0.0000000e+000   4.0265799e-005   9.3465186e+002   9.4487855e+002   9.0678578e+002   4.9000000e+002   4.9000000e+002   4.9000000e+002   9.6273644e+006   1.4819118e+003   8.3451806e+003   1.2666491e-002   2.5405115e+001  -2.0362305e-012   9.0859934e-012   1.2194492e+005   3.1991336e-002   1.0875448e-004   4.0128724e-019  -7.0158219e-003  -5.0150807e+003   3.5803940e-013  -6.8703677e-021   1.4613932e-018   3.2232902e-006   8.3545996e+001
  3.2035168e+000   8.4488421e+000   3.9447605e-001   3.4625379e+002   0.0000000e+000   4.0912756e-005   9.3677504e+002   9.4840226e+002   9.1023373e+002   4.9000000e+002   4.9000000e+002   4.9000000e+002   9.7167135e+006   1.5118092e+003   8.5539698e+003   1.2666491e-002   2.5542583e+001  -2.0551903e-012   9.1699547e-012   1.2307666e+005   3.2684871e-002   8.0082546e-005   5.1106893e-019  -4.6898273e-003  -5.0680995e+003   3.6180827e-013  -5.3296425e-021   1.4895147e-018   2.3459436e-006   8.5349163e+001
  3.3031252e+000   9.7123557e+000   4.1951063e-001   3.8278500e+002   0.0000000e+000   4.2055059e-005   9.3935254e+002   9.5331926e+002   9.1544451e+002   4.9000000e+002   4.9000000e+002   4.9000000e+002   9.8236259e+006   1.5590154e+003   8.8726136e+003   1.2666491e-002   2.5687430e+001  -2.0777604e-012   9.2708048e-012   1.2443087e+005   3.6080366e-002   8.1574004e-005   5.9630911e-019   3.2791581e-003  -5.1325635e+003   3.6640310e-013  -5.1056378e-021   1.6434192e-018   2.3412489e-006   8.8286224e+001
  3.4028879e+000   9.4334123e+000   4.4529639e-001   4.2120047e+002   0.0000000e+000   4.3205793e-005   9.4122418e+002   9.5594152e+002   9.1781586e+002   4.9000000e+002   4.9000000e+002   4.9000000e+002   9.9012067e+006   1.6046396e+003   9.1715951e+003   1.2666491e-002   2.5837743e+001  -2.0942642e-012   9.3435212e-012   1.2541355e+005   3.9586168e-002   1.1176395e-004   6.1009917e-019   4.9077489e-004  -5.1753482e+003   3.6943738e-013  -6.5818472e-021   1.8048077e-018   3.4344088e-006   9.1116511e+001
  3.5027228e+000   8.9134416e+000   4.6875609e-001   4.5669464e+002   0.0000000e+000   4.4225675e-005   9.4226629e+002   9.5730618e+002   9.1735172e+002   4.9000000e+002   4.9000000e+002   4.9000000e+002   9.9455484e+006   1.6427752e+003   9.4101590e+003   1.2666491e-002   2.5992587e+001  -2.1036508e-012   9.3851937e-012   1.2597520e+005   4.2810658e-002   1.3755534e-004   6.1081525e-019   4.9018067e-003  -5.1972733e+003   3.7099483e-013  -8.3194586e-021   1.9534896e-018   4.5532904e-006   9.3487114e+001
  3.6096767e+000   8.0540172e+000   4.9000826e-001   4.9084873e+002   0.0000000e+000   4.5071946e-005   9.4335794e+002   9.5970141e+002   9.1648320e+002   4.9000000e+002   4.9000000e+002   4.9000000e+002   9.9946539e+006   1.6772272e+003   9.6301613e+003   1.2666491e-002   2.6162510e+001  -2.1139176e-012   9.4327648e-012   1.2659719e+005   4.6236299e-002   1.5675964e-004   6.7312121e-019  -1.2843018e-002  -5.2258389e+003   3.7308946e-013  -9.2750497e-021   2.1091414e-018   5.2057786e-006   9.5541179e+001
  3.7032260e+000   6.5945613e+000   5.0204052e-001   5.1104451e+002   0.0000000e+000   4.5514193e-005   9.4496249e+002   9.6202800e+002   9.1649518e+002   4.9000000e+002   4.9000000e+002   4.9000000e+002   1.0065082e+007   1.7024478e+003   9.8114000e+003   1.2666491e-002   2.6314256e+001  -2.1287757e-012   9.4992408e-012   1.2748927e+005   4.7569560e-002   1.6972795e-004   7.3992305e-019  -3.1166261e-003  -5.2676875e+003   3.7608408e-013  -9.1835091e-021   2.1683382e-018   5.8889062e-006   9.6898722e+001
  3.8114232e+000   4.6311372e+000   5.0701750e-001   5.1901509e+002   0.0000000e+000   4.5694114e-005   9.4704569e+002   9.6543120e+002   9.1789953e+002   4.9000000e+002   4.9000000e+002   4.9000000e+002   1.0156860e+007   1.7221502e+003   9.9719513e+003   1.2666491e-002   2.6492914e+001  -2.1483476e-012   9.5846369e-012   1.2865177e+005   4.6167753e-002   3.2990871e-004   6.5136291e-019   2.1635255e-003  -5.3165666e+003   3.7950867e-013  -1.5984163e-020   2.1064521e-018   1.2387821e-005   9.7821871e+001
  3.9105866e+000   3.2430916e+000   5.0523314e-001   5.1571330e+002   0.0000000e+000   4.5611130e-005   9.4807573e+002   9.7330849e+002   9.1854038e+002   4.9000000e+002   4.9000000e+002   4.9000000e+002   1.0205991e+007   1.7270662e+003   1.0022140e+004   1.2666491e-002   2.6658321e+001  -2.1588458e-012   9.6305224e-012   1.2927409e+005   4.4181150e-002   4.2545140e-004   4.9335653e-019  -9.7667542e-003  -5.3380137e+003   3.8101642e-013  -2.3137601e-020   2.0221917e-018   1.4890302e-005   9.7924497e+001
  4.0092454e+000   2.6940854e+000   5.0080784e-001   5.0871329e+002   0.0000000e+000   4.5395529e-005   9.4823385e+002   9.7981636e+002   9.1870347e+002   4.9000000e+002   4.9000000e+002   4.9000000e+002   1.0219827e+007   1.7235818e+003   1.0003661e+004   1.2666491e-002   2.6822988e+001  -2.1615115e-012   9.6451490e-012   1.2944934e+005   4.2913869e-002   2.6922936e-004   4.8939791e-019   8.5503325e-004  -5.3392628e+003   3.8118048e-013  -1.7137274e-020   1.9642271e-018   8.5154842e-006   9.7538427e+001
  4.1115646e+000   3.0672275e+000   4.9647744e-001   5.0190532e+002   0.0000000e+000   4.5182448e-005   9.4851371e+002   9.8685939e+002   9.1918804e+002   4.9000000e+002   4.9000000e+002   4.9000000e+002   1.0238735e+007   1.7208161e+003   9.9923869e+003   1.2666491e-002   2.6993407e+001  -2.1655035e-012   9.6631523e-012   1.2968885e+005   4.5385711e-002   4.5842999e-004   5.1658113e-019  -4.7305495e-003  -5.3432235e+003   3.8147820e-013  -2.3919118e-020   2.0777824e-018   1.5691156e-005   9.7186933e+001
  4.2025583e+000   4.1239435e+000   4.9523780e-001   5.0026027e+002   0.0000000e+000   4.5085966e-005   9.4953329e+002   9.9475790e+002   9.2035496e+002   4.9000000e+002   4.9000000e+002   4.9000000e+002   1.0286800e+007   1.7262087e+003   1.0045920e+004   1.2666491e-002   2.7145301e+001  -2.1756293e-012   9.7089408e-012   1.3029766e+005   4.9744524e-002   4.5832639e-004   6.6975076e-019  -9.9218720e-003  -5.3645486e+003   3.8301286e-013  -2.1671893e-020   2.2738284e-018   1.6491996e-005   9.7245098e+001
  4.3050729e+000   5.7257532e+000   4.9930072e-001   5.0851642e+002   0.0000000e+000   4.5150259e-005   9.5120196e+002   1.0031174e+003   9.2129560e+002   4.9000000e+002   4.9000000e+002   4.9000000e+002   1.0362190e+007   1.7424597e+003   1.0178556e+004   1.2666491e-002   2.7318129e+001  -2.1916747e-012   9.7791639e-012   1.3125259e+005   5.6879655e-002   2.4625064e-004   1.0166457e-018  -8.6200300e-004  -5.4042678e+003   3.8581044e-013  -1.2292879e-020   2.5899241e-018   8.7263776e-006   9.7811359e+001
  4.4022792e+000   7.2020465e+000   5.0977103e-001   5.2691069e+002   0.0000000e+000   4.5489877e-005   9.5266260e+002   1.0218652e+003   9.2114268e+002   4.9000000e+002   4.9000000e+002   4.9000000e+002   1.0428350e+007   1.7651421e+003   1.0344888e+004   1.2666491e-002   2.7484485e+001  -2.2056993e-012   9.8414441e-012   1.3209060e+005   6.0753557e-002   1.8537330e-004   1.2393279e-018  -2.3844913e-003  -5.4424549e+003   3.8852318e-013  -9.2053705e-021   2.7615171e-018   6.4267787e-006   9.8924888e+001
  4.5031333e+000   8.2597039e+000   5.2676677e-001   5.5564145e+002   0.0000000e+000   4.6126075e-005   9.5391965e+002   1.0461548e+003   9.2052346e+002   4.9000000e+002   4.9000000e+002   4.9000000e+002   1.0485580e+007   1.7946344e+003   1.0547299e+004   1.2666491e-002   2.7660234e+001  -2.2177727e-012   9.8956078e-012   1.3281550e+005   6.2130029e-002   1.2884555e-004   1.2346068e-018  -1.0866404e-004  -5.4757413e+003   3.9090803e-013  -5.8945851e-021   2.8251288e-018   5.1625969e-006   1.0063066e+002
  4.6133486e+000   8.6871795e+000   5.5020022e-001   5.9606068e+002   0.0000000e+000   4.6993025e-005   9.5538554e+002   1.0743611e+003   9.2074625e+002   4.9000000e+002   4.9000000e+002   4.9000000e+002   1.0552028e+007   1.8333203e+003   1.0809917e+004   1.2666491e-002   2.7856622e+001  -2.2318303e-012   9.9584114e-012   1.3365716e+005   6.3997419e-002   1.0045874e-004   1.2605534e-018  -7.2337474e-003  -5.5133206e+003   3.9359684e-013  -4.5341834e-021   2.9101724e-018   4.9255524e-006   1.0289748e+002
  4.7056011e+000   8.3947188e+000   5.7028353e-001   6.3442467e+002   0.0000000e+000   4.7595421e-005   9.5683966e+002   1.1003413e+003   9.2128761e+002   4.9000000e+002   4.9000000e+002   4.9000000e+002   1.0617613e+007   1.8680714e+003   1.1050334e+004   1.2666491e-002   2.8024970e+001  -2.2457090e-012   1.0020131e-011   1.3448790e+005   6.6813304e-002   1.0120716e-004   1.2991517e-018   4.3179231e-005  -5.5503801e+003   3.9623404e-013  -4.0463039e-021   3.0389152e-018   5.0878716e-006   1.0459170e+002
  4.8086353e+000   7.2171334e+000   5.8682695e-001   6.6606091e+002   0.0000000e+000   4.8108132e-005   9.5841792e+002   1.1305256e+003   9.2131481e+002   4.9000000e+002   4.9000000e+002   4.9000000e+002   1.0690235e+007   1.8986747e+003   1.1271030e+004   1.2666491e-002   2.8217019e+001  -2.2611182e-012   1.0088451e-011   1.3540776e+005   7.0674533e-002   1.2516798e-004   1.4690067e-018  -1.9439863e-003  -5.5918034e+003   3.9917826e-013  -5.2052493e-021   3.2103824e-018   6.0605789e-006   1.0615113e+002
  4.9059724e+000   5.7458052e+000   5.9352586e-001   6.7996583e+002   0.0000000e+000   4.8265726e-005   9.5962286e+002   1.1588142e+003   9.2070061e+002   4.9000000e+002   4.9000000e+002   4.9000000e+002   1.0747666e+007   1.9156916e+003   1.1403011e+004   1.2666491e-002   2.8401212e+001  -2.2733362e-012   1.0141976e-011   1.3613522e+005   7.3658242e-002   1.9463205e-004   1.5697225e-018   1.1471578e-003  -5.6234047e+003   4.0140439e-013  -8.2440903e-021   3.3450636e-018   8.4210779e-006   1.0685351e+002
  5.0117020e+000   4.4635331e+000   5.9336166e-001   6.8083393e+002   0.0000000e+000   4.8182747e-005   9.6057683e+002   1.1892648e+003   9.1994076e+002   4.9000000e+002   4.9000000e+002   4.9000000e+002   1.0795955e+007   1.9233526e+003   1.1472579e+004   1.2666491e-002   2.8602945e+001  -2.2834887e-012   1.0187951e-011   1.3674687e+005   7.3743214e-002   2.9463821e-004   1.3226264e-018   4.0361935e-003  -5.6471571e+003   4.0311627e-013  -1.0512309e-020   3.3610248e-018   1.2445841e-005   1.0696422e+002
  5.1035024e+000   3.9135524e+000   5.9030186e-001   6.7653924e+002   0.0000000e+000   4.8000634e-005   9.6128256e+002   1.2159891e+003   9.2004562e+002   4.9000000e+002   4.9000000e+002   4.9000000e+002   1.0833134e+007   1.9257384e+003   1.1503901e+004   1.2666491e-002   2.8778750e+001  -2.2913302e-012   1.0223210e-011   1.3721779e+005   7.1802514e-002   3.6343715e-004   1.2486393e-018  -5.8829519e-004  -5.6631915e+003   4.0427330e-013  -1.4400370e-020   3.2723871e-018   1.5844968e-005   1.0677695e+002
  5.2102029e+000   3.9479370e+000   5.8614359e-001   6.7263456e+002   0.0000000e+000   4.7677305e-005   9.6205459e+002   1.2469858e+003   9.2080772e+002   4.9000000e+002   4.9000000e+002   4.9000000e+002   1.0874481e+007   1.9282143e+003   1.1537469e+004   1.2666491e-002   2.8983620e+001  -2.3000476e-012   1.0262602e-011   1.3774152e+005   7.0575862e-002   3.8226142e-004   1.2020665e-018  -6.8219525e-003  -5.6803100e+003   4.0551391e-013  -1.4936622e-020   3.2168162e-018   1.7102606e-005   1.0629919e+002
  5.3030672e+000   4.4215442e+000   5.8360078e-001   6.7003163e+002   0.0000000e+000   4.7481833e-005   9.6274061e+002   1.2726467e+003   9.2131936e+002   4.9000000e+002   4.9000000e+002   4.9000000e+002   1.0911236e+007   1.9312095e+003   1.1572070e+004   1.2666491e-002   2.9162472e+001  -2.3077699e-012   1.0297553e-011   1.3820708e+005   7.2074710e-002   2.9542964e-004   1.2821006e-018  -2.9112810e-004  -5.6961792e+003   4.0665738e-013  -1.0119658e-020   3.2848990e-018   1.3471826e-005   1.0607286e+002
  5.4015704e+000   5.3257622e+000   5.8349597e-001   6.7175024e+002   0.0000000e+000   4.7387772e-005   9.6352233e+002   1.2973202e+003   9.2149737e+002   4.9000000e+002   4.9000000e+002   4.9000000e+002   1.0952822e+007   1.9377453e+003   1.1630909e+004   1.2666491e-002   2.9352983e+001  -2.3165690e-012   1.0336724e-011   1.3873382e+005   7.4441479e-002   2.2705576e-004   1.5029977e-018  -1.6758685e-003  -5.7158972e+003   4.0806319e-013  -7.2593719e-021   3.3864042e-018   1.0286080e-005   1.0610702e+002
  5.5103464e+000   6.5716592e+000   5.8852369e-001   6.8484918e+002   0.0000000e+000   4.7391702e-005   9.6458439e+002   1.3209741e+003   9.2115660e+002   4.9000000e+002   4.9000000e+002   4.9000000e+002   1.1006913e+007   1.9532730e+003   1.1751798e+004   1.2666491e-002   2.9564992e+001  -2.3280639e-012   1.0387747e-011   1.3941897e+005   7.6483390e-002   1.7139650e-004   1.6911610e-018  -1.4511509e-002  -5.7445225e+003   4.1010877e-013  -5.4902545e-021   3.4727296e-018   8.0766589e-006   1.0643747e+002
  5.6134598e+000   7.5036648e+000   5.9922264e-001   7.0717894e+002   0.0000000e+000   4.7698508e-005   9.6574233e+002   1.3353874e+003   9.2041839e+002   4.9000000e+002   4.9000000e+002   4.9000000e+002   1.1064603e+007   1.9749546e+003   1.1912856e+004   1.2666491e-002   2.9768509e+001  -2.3402461e-012   1.0442116e-011   1.4014970e+005   7.8366453e-002   1.3500239e-004   1.7369918e-018  -4.2021352e-003  -5.7773432e+003   4.1244602e-013  -3.7200980e-021   3.5583199e-018   6.8539543e-006   1.0746789e+002
  5.7072965e+000   7.8459713e+000   6.1221825e-001   7.3641794e+002   0.0000000e+000   4.8017460e-005   9.6686348e+002   1.3503782e+003   9.1999221e+002   4.9000000e+002   4.9000000e+002   4.9000000e+002   1.1119438e+007   1.9994275e+003   1.2090693e+004   1.2666491e-002   2.9956482e+001  -2.3518773e-012   1.0493367e-011   1.4084427e+005   8.0543058e-002   1.1609411e-004   1.8135799e-018   7.0361433e-003  -5.8090733e+003   4.1468624e-013  -2.9668322e-021   3.6556362e-018   6.3862485e-006   1.0851339e+002
  5.8146322e+000   7.5928183e+000   6.2646140e-001   7.7325069e+002   0.0000000e+000   4.8206422e-005   9.6803816e+002   1.3662414e+003   9.1953064e+002   4.9000000e+002   4.9000000e+002   4.9000000e+002   1.1177757e+007   2.0275078e+003   1.2292696e+004   1.2666491e-002   3.0174990e+001  -2.3642876e-012   1.0548051e-011   1.4158296e+005   8.3254738e-002   1.5677666e-004   1.8454056e-018  -3.4603239e-003  -5.8426417e+003   4.1706423e-013  -4.6256069e-021   3.7802347e-018   7.8167317e-006   1.0929348e+002
  5.9246291e+000   6.8307044e+000   6.3635461e-001   7.9985384e+002   0.0000000e+000   4.8319471e-005   9.6905974e+002   1.3789411e+003   9.1897257e+002   4.9000000e+002   4.9000000e+002   4.9000000e+002   1.1230293e+007   2.0489929e+003   1.2451232e+004   1.2666491e-002   3.0402158e+001  -2.3754446e-012   1.0597280e-011   1.4224841e+005   8.5419050e-002   1.9788488e-004   1.8615935e-018  -8.2706195e-004  -5.8720309e+003   4.1914659e-013  -6.5921335e-021   3.8795031e-018   9.7812534e-006   1.0987669e+002
  6.0081469e+000   6.1113072e+000   6.3971267e-001   8.1431983e+002   0.0000000e+000   4.8214730e-005   9.6970257e+002   1.3907464e+003   9.1858960e+002   4.9000000e+002   4.9000000e+002   4.9000000e+002   1.1264825e+007   2.0602661e+003   1.2537808e+004   1.2666491e-002   3.0576246e+001  -2.3827441e-012   1.0629985e-011   1.4268581e+005   8.6199421e-002   2.4432681e-004   1.7965589e-018  -2.0968514e-003  -5.8906468e+003   4.2047960e-013  -8.3193353e-021   3.9186020e-018   1.2477556e-005   1.0985898e+002
  6.1223854e+000   5.2045721e+000   6.3915619e-001   8.1956496e+002   0.0000000e+000   4.8020816e-005   9.7037589e+002   1.4033088e+003   9.1861132e+002   4.9000000e+002   4.9000000e+002   4.9000000e+002   1.1303431e+007   2.0673209e+003   1.2599539e+004   1.2666491e-002   3.0815697e+001  -2.3908908e-012   1.0666421e-011   1.4317480e+005   8.6140608e-002   3.2932449e-004   1.5567256e-018   9.3883043e-004  -5.9101081e+003   4.2186930e-013  -1.0632709e-020   3.9268698e-018   1.6778535e-005   1.0966213e+002
  6.2055488e+000   4.7753539e+000   6.3629945e-001   8.1791675e+002   0.0000000e+000   4.7780354e-005   9.7073599e+002   1.4116622e+003   9.1914698e+002   4.9000000e+002   4.9000000e+002   4.9000000e+002   1.1325760e+007   2.0690362e+003   1.2620148e+004   1.2666491e-002   3.0990469e+001  -2.3955562e-012   1.0687947e-011   1.4345763e+005   8.5586646e-002   3.7144193e-004   1.4762187e-018   1.5048056e-003  -5.9202280e+003   4.2261179e-013  -1.2933047e-020   3.9041922e-018   1.9074064e-005   1.0925084e+002
  6.3210338e+000   4.6355457e+000   6.3100176e-001   8.0937373e+002   0.0000000e+000   4.7543090e-005   9.7108662e+002   1.4216762e+003   9.2013585e+002   4.9000000e+002   4.9000000e+002   4.9000000e+002   1.1349302e+007   2.0672183e+003   1.2618916e+004   1.2666491e-002   3.1233345e+001  -2.4004891e-012   1.0710692e-011   1.4375582e+005   8.5098561e-002   3.9707483e-004   1.4494138e-018  -5.5039244e-003  -5.9296678e+003   4.2331178e-013  -1.4877006e-020   3.8830382e-018   2.0834143e-005   1.0884950e+002
  6.4073876e+000   4.8679366e+000   6.2749123e-001   8.1001306e+002   0.0000000e+000   4.7247726e-005   9.7132043e+002   1.4272313e+003   9.2110345e+002   4.9000000e+002   4.9000000e+002   4.9000000e+002   1.1364740e+007   2.0673169e+003   1.2626600e+004   1.2666491e-002   3.1414959e+001  -2.4037246e-012   1.0725469e-011   1.4395138e+005   8.5390942e-002   3.8081402e-004   1.4006293e-018  -8.0343473e-003  -5.9357835e+003   4.2376033e-013  -1.3571441e-020   3.8990269e-018   2.0146702e-005   1.0827006e+002
  6.5243367e+000   5.4905482e+000   6.2490959e-001   8.1825549e+002   0.0000000e+000   4.6820908e-005   9.7166999e+002   1.4321391e+003   9.2240832e+002   4.9000000e+002   4.9000000e+002   4.9000000e+002   1.1386431e+007   2.0711953e+003   1.2661388e+004   1.2666491e-002   3.1661401e+001  -2.4083351e-012   1.0745865e-011   1.4422612e+005   8.6200688e-002   3.0977103e-004   1.4318573e-018  -9.6096877e-003  -5.9457069e+003   4.2446779e-013  -9.7453445e-021   3.9357744e-018   1.7938694e-005   1.0743624e+002
  6.6124033e+000   6.0160987e+000   6.2531135e-001   8.2722050e+002   0.0000000e+000   4.6585008e-005   9.7201063e+002   1.4338888e+003   9.2183709e+002   4.9000000e+002   4.9000000e+002   4.9000000e+002   1.1405104e+007   2.0774614e+003   1.2710558e+004   1.2666491e-002   3.1847632e+001  -2.4122810e-012   1.0763414e-011   1.4446264e+005   8.6966078e-002   2.5539585e-004   1.4651213e-018  -9.4734982e-003  -5.9556714e+003   4.2517472e-013  -6.8457012e-021   3.9696440e-018   1.6135218e-005   1.0700715e+002
  6.7050639e+000   6.4465332e+000   6.2776389e-001   8.4143911e+002   0.0000000e+000   4.6498678e-005   9.7244351e+002   1.4341362e+003   9.2114235e+002   4.9000000e+002   4.9000000e+002   4.9000000e+002   1.1426196e+007   2.0855916e+003   1.2774342e+004   1.2666491e-002   3.2044511e+001  -2.4167518e-012   1.0783057e-011   1.4472980e+005   8.7756736e-002   2.0111965e-004   1.5738152e-018  -2.6950605e-003  -5.9678023e+003   4.2602821e-013  -5.2338694e-021   4.0008059e-018   1.4798411e-005   1.0692938e+002
  6.8020622e+000   6.6354850e+000   6.3156562e-001   8.5572714e+002   0.0000000e+000   4.6455385e-005   9.7293530e+002   1.4330380e+003   9.2039177e+002   4.9000000e+002   4.9000000e+002   4.9000000e+002   1.1447740e+007   2.0956468e+003   1.2852520e+004   1.2666491e-002   3.2251794e+001  -2.4213366e-012   1.0803316e-011   1.4500269e+005   8.8558469e-002   1.8937558e-004   1.5485053e-018  -5.3651128e-003  -5.9806324e+003   4.2693891e-013  -4.2631411e-021   4.0391362e-018   1.4859944e-005   1.0695100e+002
  6.9061734e+000   6.5313866e+000   6.3531573e-001   8.6885447e+002   0.0000000e+000   4.6477356e-005   9.7352387e+002   1.4307087e+003   9.1957764e+002   4.9000000e+002   4.9000000e+002   4.9000000e+002   1.1469412e+007   2.1050871e+003   1.2931253e+004   1.2666491e-002   3.2475663e+001  -2.4259342e-012   1.0823661e-011   1.4527720e+005   8.9187124e-002   2.2642547e-004   1.5247161e-018  -5.3257171e-003  -5.9937479e+003   4.2786774e-013  -5.9335049e-021   4.0687870e-018   1.6942842e-005   1.0711107e+002
  7.0310784e+000   6.1289918e+000   6.3781987e-001   8.9073467e+002   0.0000000e+000   4.6240921e-005   9.7421157e+002   1.4268200e+003   9.1871362e+002   4.9000000e+002   4.9000000e+002   4.9000000e+002   1.1491388e+007   2.1152267e+003   1.3020029e+004   1.2666491e-002   3.2745919e+001  -2.4306199e-012   1.0843715e-011   1.4555556e+005   8.9486676e-002   2.6539690e-004   1.3896361e-018   1.1266183e-002  -6.0064060e+003   4.2873509e-013  -7.0271930e-021   4.0889347e-018   1.9544232e-005   1.0668001e+002
  7.1172558e+000   5.7746629e+000   6.3792744e-001   9.0091929e+002   0.0000000e+000   4.6017247e-005   9.7462511e+002   1.4276332e+003   9.1812658e+002   4.9000000e+002   4.9000000e+002   4.9000000e+002   1.1502848e+007   2.1199261e+003   1.3066375e+004   1.2666491e-002   3.2933311e+001  -2.4330244e-012   1.0855187e-011   1.4570072e+005   8.9239873e-002   3.4237022e-004   1.2545212e-018  -7.5126399e-003  -6.0126692e+003   4.2921333e-013  -1.0503039e-020   4.0834609e-018   2.3265817e-005   1.0621124e+002
  7.2168016e+000   5.4171445e+000   6.3623531e-001   9.0151604e+002   0.0000000e+000   4.5859392e-005   9.7503054e+002   1.4252274e+003   9.1755902e+002   4.9000000e+002   4.9000000e+002   4.9000000e+002   1.1509506e+007   2.1206493e+003   1.3089557e+004   1.2666491e-002   3.3150309e+001  -2.4344362e-012   1.0861123e-011   1.4578506e+005   8.8627284e-002   3.7048109e-004   1.1427988e-018   5.8978433e-003  -6.0157095e+003   4.2941374e-013  -1.1820491e-020   4.0599159e-018   2.4844393e-005   1.0586133e+002
  7.3103298e+000   5.2078714e+000   6.3372695e-001   9.0449990e+002   0.0000000e+000   4.5578051e-005   9.7540018e+002   1.4230714e+003   9.1706478e+002   4.9000000e+002   4.9000000e+002   4.9000000e+002   1.1513479e+007   2.1208354e+003   1.3109867e+004   1.2666491e-002   3.3354470e+001  -2.4352567e-012   1.0865291e-011   1.4583538e+005   8.7746701e-002   4.2686902e-004   1.0244904e-018  -6.2133500e-003  -6.0168693e+003   4.2951616e-013  -1.4142951e-020   4.0247991e-018   2.7899213e-005   1.0520371e+002
  7.4268803e+000   5.2100913e+000   6.3052015e-001   9.0454913e+002   0.0000000e+000   4.5266581e-005   9.7591126e+002   1.4332381e+003   9.1679766e+002   4.9000000e+002   4.9000000e+002   4.9000000e+002   1.1516669e+007   2.1202992e+003   1.3133539e+004   1.2666491e-002   3.3609308e+001  -2.4359167e-012   1.0868152e-011   1.4587578e+005   8.7045802e-002   3.9448502e-004   9.6633956e-019  -2.2027929e-003  -6.0167982e+003   4.2950574e-013  -1.2331229e-020   3.9950725e-018   2.6583741e-005   1.0444709e+002
  7.5146529e+000   5.3919280e+000   6.2880690e-001   9.0591803e+002   0.0000000e+000   4.5152329e-005   9.7639541e+002   1.4883982e+003   9.1665929e+002   4.9000000e+002   4.9000000e+002   4.9000000e+002   1.1518001e+007   2.1194372e+003   1.3154052e+004   1.2666491e-002   3.3801559e+001  -2.4361740e-012   1.0870100e-011   1.4589266e+005   8.6934569e-002   4.1405241e-004   9.6592269e-019  -1.7812181e-002  -6.0167072e+003   4.2953367e-013  -1.3192590e-020   3.9897264e-018   2.7970583e-005   1.0413320e+002
  7.6312033e+000   5.7586156e+000   6.2830945e-001   9.1574472e+002   0.0000000e+000   4.4916593e-005   9.7714593e+002   1.5584132e+003   9.1664958e+002   4.9000000e+002   4.9000000e+002   4.9000000e+002   1.1520128e+007   2.1218299e+003   1.3209067e+004   1.2666491e-002   3.4057605e+001  -2.4366041e-012   1.0871722e-011   1.4591960e+005   8.7179911e-002   3.8017308e-004   9.9657341e-019   2.1818451e-003  -6.0174021e+003   4.2956360e-013  -1.1701851e-020   3.9997123e-018   2.6647492e-005   1.0352124e+002
  7.7117814e+000   6.0005863e+000   6.2936726e-001   9.2905985e+002   0.0000000e+000   4.4669531e-005   9.7779846e+002   1.6066789e+003   9.1676108e+002   4.9000000e+002   4.9000000e+002   4.9000000e+002   1.1523166e+007   2.1266973e+003   1.3273876e+004   1.2666491e-002   3.4235494e+001  -2.4372617e-012   1.0874817e-011   1.4595807e+005   8.7388762e-002   3.7249893e-004   1.0507132e-018  -1.3413528e-002  -6.0192380e+003   4.2970539e-013  -1.1366346e-020   4.0068449e-018   2.6624069e-005   1.0290094e+002
  7.8125041e+000   6.1999265e+000   6.3179920e-001   9.4224587e+002   0.0000000e+000   4.4643154e-005   9.7871037e+002   1.6617975e+003   9.1696633e+002   4.9000000e+002   4.9000000e+002   4.9000000e+002   1.1525498e+007   2.1312317e+003   1.3350797e+004   1.2666491e-002   3.4459098e+001  -2.4377781e-012   1.0876490e-011   1.4598762e+005   8.7698041e-002   3.4553405e-004   1.0519053e-018   3.1875747e-005  -6.0212327e+003   4.2982147e-013  -9.9695522e-021   4.0213307e-018   2.6098437e-005   1.0274742e+002
  7.9290545e+000   6.2690422e+000   6.3555575e-001   9.6355450e+002   0.0000000e+000   4.4569233e-005   9.7998162e+002   1.7204472e+003   9.1610244e+002   4.9000000e+002   4.9000000e+002   4.9000000e+002   1.1529348e+007   2.1383197e+003   1.3462967e+004   1.2666491e-002   3.4719726e+001  -2.4386127e-012   1.0879829e-011   1.4603639e+005   8.7952801e-002   3.3609917e-004   1.0155537e-018   1.0223087e-002  -6.0241167e+003   4.3000997e-013  -9.3689168e-021   4.0348936e-018   2.6423764e-005   1.0245844e+002
  8.0047283e+000   6.1919477e+000   6.3789070e-001   9.7426109e+002   0.0000000e+000   4.4610585e-005   9.8086669e+002   1.7612136e+003   9.1557132e+002   4.9000000e+002   4.9000000e+002   4.9000000e+002   1.1529281e+007   2.1414435e+003   1.3531638e+004   1.2666491e-002   3.4890145e+001  -2.4385790e-012   1.0880484e-011   1.4603553e+005   8.7947235e-002   3.5247229e-004   9.4722104e-019  -5.9510158e-003  -6.0249572e+003   4.3010548e-013  -9.9677061e-021   4.0379041e-018   2.7463812e-005   1.0244736e+002
  8.1258064e+000   5.9832377e+000   6.4102532e-001   9.9936756e+002   0.0000000e+000   4.4386830e-005   9.8239542e+002   1.8464566e+003   9.1513762e+002   4.9000000e+002   4.9000000e+002   4.9000000e+002   1.1528987e+007   2.1480873e+003   1.3658179e+004   1.2666491e-002   3.5164758e+001  -2.4385513e-012   1.0879490e-011   1.4603181e+005   8.7710928e-002   3.4894663e-004   8.9603287e-019   7.5249557e-003  -6.0250739e+003   4.3007740e-013  -9.5579657e-021   4.0295231e-018   2.8045990e-005   1.0176774e+002
  8.2014802e+000   5.8261645e+000   6.4235003e-001   1.0133272e+003   0.0000000e+000   4.4240859e-005   9.8332882e+002   1.8892572e+003   9.1500201e+002   4.9000000e+002   4.9000000e+002   4.9000000e+002   1.1524886e+007   2.1507088e+003   1.3729972e+004   1.2666491e-002   3.5337597e+001  -2.4376693e-012   1.0876116e-011   1.4597987e+005   8.7355205e-002   3.2158947e-004   8.2694315e-019  -7.0842853e-004  -6.0231543e+003   4.2996513e-013  -8.2379430e-021   4.0163475e-018   2.6924153e-005   1.0130825e+002
  8.3104504e+000   5.6681233e+000   6.4384285e-001   1.0297243e+003   0.0000000e+000   4.4094173e-005   9.8472118e+002   1.9633861e+003   9.1338188e+002   4.9000000e+002   4.9000000e+002   4.9000000e+002   1.1518961e+007   2.1530183e+003   1.3826608e+004   1.2666491e-002   3.5588001e+001  -2.4364195e-012   1.0869921e-011   1.4590481e+005   8.6883593e-002   3.3560704e-004   8.3205299e-019   1.2778121e-002  -6.0194054e+003   4.2966670e-013  -9.4129055e-021   3.9943639e-018   2.8299869e-005   1.0078869e+002
  8.4281652e+000   5.5897966e+000   6.4504643e-001   1.0449842e+003   0.0000000e+000   4.4051833e-005   9.8627934e+002   2.0555628e+003   9.1158975e+002   4.9000000e+002   4.9000000e+002   4.9000000e+002   1.1505832e+007   2.1524862e+003   1.3917144e+004   1.2666491e-002   3.5860506e+001  -2.4336263e-012   1.0858005e-011   1.4573852e+005   8.6359500e-002   3.1395324e-004   8.0752820e-019  -2.0045922e-003  -6.0122419e+003   4.2918122e-013  -8.8275358e-021   3.9713549e-018   2.7840653e-005   1.0045024e+002
  8.5208581e+000   5.6045677e+000   6.4623064e-001   1.0545402e+003   0.0000000e+000   4.4012252e-005   9.8748881e+002   2.1133455e+003   9.1017648e+002   4.9000000e+002   4.9000000e+002   4.9000000e+002   1.1494544e+007   2.1524766e+003   1.3992394e+004   1.2666491e-002   3.6076353e+001  -2.4312147e-012   1.0847562e-011   1.4559553e+005   8.6071926e-002   2.8490014e-004   8.2572407e-019  -3.3928133e-003  -6.0058592e+003   4.2873691e-013  -7.5806234e-021   3.9571405e-018   2.6835580e-005   1.0014744e+002
  8.6138296e+000   5.6976872e+000   6.4792989e-001   1.0677712e+003   0.0000000e+000   4.3936173e-005   9.8883869e+002   2.1677722e+003   9.0886712e+002   4.9000000e+002   4.9000000e+002   4.9000000e+002   1.1484169e+007   2.1536181e+003   1.4081408e+004   1.2666491e-002   3.6294122e+001  -2.4290171e-012   1.0837782e-011   1.4546412e+005   8.6089278e-002   2.3896367e-004   8.8824821e-019  -1.1171312e-003  -5.9998001e+003   4.2830560e-013  -5.5747601e-021   3.9550414e-018   2.5392850e-005   9.9753634e+001
  8.7068498e+000   5.8496557e+000   6.5040749e-001   1.0841516e+003   0.0000000e+000   4.3839912e-005   9.9029164e+002   2.2171085e+003   9.0766805e+002   4.9000000e+002   4.9000000e+002   4.9000000e+002   1.1474479e+007   2.1562592e+003   1.4184911e+004   1.2666491e-002   3.6513524e+001  -2.4269742e-012   1.0828680e-011   1.4534139e+005   8.6343953e-002   1.9787987e-004   9.6525729e-019  -4.2102991e-003  -5.9944202e+003   4.2792439e-013  -3.8131865e-021   3.9632410e-018   2.4305471e-005   9.9302857e+001
  8.8461905e+000   6.0772964e+000   6.5575872e-001   1.1156620e+003   0.0000000e+000   4.3732681e-005   9.9267875e+002   2.2856088e+003   9.0603125e+002   4.9000000e+002   4.9000000e+002   4.9000000e+002   1.1461188e+007   2.1622654e+003   1.4364051e+004   1.2666491e-002   3.6845559e+001  -2.4241598e-012   1.0816045e-011   1.4517303e+005   8.6859603e-002   6.8559575e-005   1.1686016e-018  -2.5629793e-003  -5.9877231e+003   4.2744332e-013   1.6930889e-021   3.9776200e-018   1.9745564e-005   9.8711969e+001
  8.9390577e+000   6.1666704e+000   6.5997343e-001   1.1392918e+003   0.0000000e+000   4.3723077e-005   9.9442853e+002   2.3275064e+003   9.0467415e+002   4.9000000e+002   4.9000000e+002   4.9000000e+002   1.1452204e+007   2.1662404e+003   1.4490179e+004   1.2666491e-002   3.7069246e+001  -2.4222646e-012   1.0807476e-011   1.4505923e+005   8.7127088e-002  -1.7816053e-005   1.2714084e-018   4.9875214e-004  -5.9834678e+003   4.2713248e-013   5.2520657e-021   3.9849765e-018   1.6434172e-005   9.8457430e+001
  9.0318555e+000   6.1848753e+000   6.6454421e-001   1.1635027e+003   0.0000000e+000   4.3691587e-005   9.9615876e+002   2.3726639e+003   9.0332791e+002   4.9000000e+002   4.9000000e+002   4.9000000e+002   1.1442457e+007   2.1710554e+003   1.4621912e+004   1.2666491e-002   3.7294820e+001  -2.4202175e-012   1.0798310e-011   1.4493578e+005   8.7321130e-002  -1.1378142e-004   1.4049908e-018  -2.5937004e-003  -5.9788570e+003   4.2680423e-013   9.1083376e-021   3.9876606e-018   1.2597633e-005   9.8140486e+001
  9.1246477e+000   6.1436997e+000   6.6905279e-001   1.1922769e+003   0.0000000e+000   4.3528163e-005   9.9785987e+002   2.3936650e+003   9.0229913e+002   4.9000000e+002   4.9000000e+002   4.9000000e+002   1.1431534e+007   2.1768104e+003   1.4758768e+004   1.2666491e-002   3.7522432e+001  -2.4179149e-012   1.0787826e-011   1.4479742e+005   8.7417535e-002  -2.2420667e-004   1.5237516e-018   1.3534841e-003  -5.9734568e+003   4.2640927e-013   1.3591297e-020   3.9864375e-018   8.1008152e-006   9.7550005e+001
  9.2174113e+000   6.0684894e+000   6.7323028e-001   1.2155727e+003   0.0000000e+000   4.3458446e-005   9.9950311e+002   2.4350950e+003   9.0160656e+002   4.9000000e+002   4.9000000e+002   4.9000000e+002   1.1419061e+007   2.1809866e+003   1.4882588e+004   1.2666491e-002   3.7751974e+001  -2.4152772e-012   1.0775996e-011   1.4463943e+005   8.7367220e-002  -3.0651581e-004   1.6052310e-018   3.5371930e-003  -5.9671156e+003   4.2595341e-013   1.6839037e-020   3.9801771e-018   4.6939037e-006   9.7151035e+001
  9.3101776e+000   5.9843991e+000   6.7701136e-001   1.2368944e+003   0.0000000e+000   4.3386564e-005   1.0011250e+003   2.4391817e+003   9.0099136e+002   4.9000000e+002   4.9000000e+002   4.9000000e+002   1.1405305e+007   2.1843820e+003   1.4999658e+004   1.2666491e-002   3.7983371e+001  -2.4123640e-012   1.0763060e-011   1.4446519e+005   8.7279089e-002  -3.9163980e-004   1.6669436e-018   3.5687108e-003  -5.9599646e+003   4.2544511e-013   2.0185499e-020   3.9731121e-018   1.3018440e-006   9.6741092e+001
  9.4421810e+000   5.9075692e+000   6.8194251e-001   1.2673267e+003   0.0000000e+000   4.3258931e-005   1.0035472e+003   2.4824804e+003   8.9901404e+002   4.9000000e+002   4.9000000e+002   4.9000000e+002   1.1384258e+007   2.1884293e+003   1.5162484e+004   1.2666491e-002   3.8315628e+001  -2.4079119e-012   1.0743155e-011   1.4419860e+005   8.7074817e-002  -5.1553765e-004   1.7675880e-018   3.0525210e-003  -5.9486614e+003   4.2463575e-013   2.5275056e-020   3.9588477e-018  -3.8339415e-006   9.6096543e+001
  9.5349440e+000   5.8939312e+000   6.8532877e-001   1.2849403e+003   0.0000000e+000   4.3209218e-005   1.0051105e+003   2.4921402e+003   8.9768118e+002   4.9000000e+002   4.9000000e+002   4.9000000e+002   1.1367743e+007   2.1906675e+003   1.5267445e+004   1.2666491e-002   3.8551204e+001  -2.4044206e-012   1.0727703e-011   1.4398941e+005   8.7026089e-002  -6.1022976e-004   1.8170977e-018  -3.8949357e-004  -5.9398585e+003   4.2401592e-013   2.9190891e-020   3.9541438e-018  -7.9227465e-006   9.5716534e+001
  9.6277452e+000   5.9158650e+000   6.8883341e-001   1.3051905e+003   0.0000000e+000   4.3096782e-005   1.0066874e+003   2.4591107e+003   8.9644661e+002   4.9000000e+002   4.9000000e+002   4.9000000e+002   1.1350777e+007   2.1935494e+003   1.5376073e+004   1.2666491e-002   3.8788496e+001  -2.4008228e-012   1.0711726e-011   1.4377451e+005   8.7112482e-002  -7.1001137e-004   1.8862403e-018   4.4889055e-004  -5.9307566e+003   4.2336820e-013   3.3335278e-020   3.9547673e-018  -1.2158719e-005   9.5209089e+001
  9.7206788e+000   5.9690512e+000   6.9253947e-001   1.3236861e+003   0.0000000e+000   4.3051390e-005   1.0082451e+003   2.4603170e+003   8.9533738e+002   4.9000000e+002   4.9000000e+002   4.9000000e+002   1.1333596e+007   2.1959963e+003   1.5479794e+004   1.2666491e-002   3.9027782e+001  -2.3971871e-012   1.0695555e-011   1.4355689e+005   8.7292510e-002  -8.1399902e-004   1.9688037e-018  -7.5885318e-004  -5.9215632e+003   4.2271436e-013   3.7668855e-020   3.9591141e-018  -1.6585247e-005   9.4835425e+001
  9.8138025e+000   6.0368820e+000   6.9629038e-001   1.3379519e+003   0.0000000e+000   4.3202199e-005   1.0099826e+003   2.4495132e+003   8.9423233e+002   4.9000000e+002   4.9000000e+002   4.9000000e+002   1.1316154e+007   2.1963538e+003   1.5575438e+004   1.2666491e-002   3.9269194e+001  -2.3934998e-012   1.0679135e-011   1.4333597e+005   8.7486397e-002  -8.8513577e-004   2.0314230e-018  -3.7451438e-003  -5.9124037e+003   4.2206307e-013   4.0583871e-020   3.9650692e-018  -1.9246957e-005   9.4894043e+001
  9.9071938e+000   6.0966634e+000   7.0047540e-001   1.3599458e+003   0.0000000e+000   4.3119459e-005   1.0116253e+003   2.4475568e+003   8.9260477e+002   4.9000000e+002   4.9000000e+002   4.9000000e+002   1.1298737e+007   2.1997685e+003   1.5686789e+004   1.2666491e-002   3.9512815e+001  -2.3898159e-012   1.0662639e-011   1.4311535e+005   8.7725571e-002  -9.8903987e-004   2.0900655e-018  -1.2914420e-003  -5.9033896e+003   4.2141665e-013   4.5054939e-020   3.9732485e-018  -2.3694527e-005   9.4434059e+001
  1.0000939e+001   6.1334595e+000   7.0487981e-001   1.3832308e+003   0.0000000e+000   4.2986923e-005   1.0132746e+003   2.4408530e+003   8.9165235e+002   4.9000000e+002   4.9000000e+002   4.9000000e+002   1.1280966e+007   2.2040374e+003   1.5802512e+004   1.2666491e-002   3.9759143e+001  -2.3860585e-012   1.0645870e-011   1.4289025e+005   8.7972239e-002  -1.0895237e-003   2.1476304e-018  -6.7804984e-004  -5.8942774e+003   4.2076717e-013   4.9251685e-020   3.9819323e-018  -2.7973696e-005   9.3854419e+001
  1.0142308e+001   6.1395637e+000   7.1170061e-001   1.4193777e+003   0.0000000e+000   4.2791701e-005   1.0157417e+003   2.4300211e+003   8.9037185e+002   4.9000000e+002   4.9000000e+002   4.9000000e+002   1.1253260e+007   2.2105037e+003   1.5973833e+004   1.2666491e-002   4.0133971e+001  -2.3801979e-012   1.0619672e-011   1.4253932e+005   8.8278101e-002  -1.1878250e-003   2.2318983e-018   1.2025856e-003  -5.8800352e+003   4.1974743e-013   5.3165770e-020   3.9918409e-018  -3.1974099e-005   9.2993353e+001
  1.0236678e+001   6.1188008e+000   7.1617086e-001   1.4513590e+003   0.0000000e+000   4.2396161e-005   1.0173544e+003   2.4253152e+003   8.8873159e+002   4.9000000e+002   4.9000000e+002   4.9000000e+002   1.1233963e+007   2.2171461e+003   1.6099902e+004   1.2666491e-002   4.0386383e+001  -2.3761194e-012   1.0601499e-011   1.4229489e+005   8.8438501e-002  -1.2309917e-003   2.2647505e-018  -9.7673085e-004  -5.8700817e+003   4.1903864e-013   5.4797390e-020   3.9976476e-018  -3.3719609e-005   9.1845895e+001
  1.0322434e+001   6.0974550e+000   7.1985456e-001   1.4740384e+003   0.0000000e+000   4.2301710e-005   1.0188702e+003   2.4221318e+003   8.8718973e+002   4.9000000e+002   4.9000000e+002   4.9000000e+002   1.1216306e+007   2.2196361e+003   1.6192757e+004   1.2666491e-002   4.0617399e+001  -2.3723954e-012   1.0585030e-011   1.4207124e+005   8.8486352e-002  -1.2546793e-003   2.2842049e-018  -9.0133794e-003  -5.8608200e+003   4.1838865e-013   5.5668898e-020   3.9988685e-018  -3.4388144e-005   9.1411764e+001
  1.0418044e+001   6.0721702e+000   7.2400735e-001   1.4968639e+003   0.0000000e+000   4.2157686e-005   1.0202859e+003   2.4157547e+003   8.8555292e+002   4.9000000e+002   4.9000000e+002   4.9000000e+002   1.1194775e+007   2.2229914e+003   1.6286686e+004   1.2666491e-002   4.0876447e+001  -2.3678277e-012   1.0564312e-011   1.4179852e+005   8.8638443e-002  -1.4028766e-003   2.3712903e-018   8.2274937e-003  -5.8496352e+003   4.1756927e-013   6.1863360e-020   4.0016587e-018  -4.0981269e-005   9.0820881e+001
  1.0510852e+001   6.0577362e+000   7.2785496e-001   1.5144649e+003   0.0000000e+000   4.2127222e-005   1.0216733e+003   2.4159433e+003   8.8410041e+002   4.9000000e+002   4.9000000e+002   4.9000000e+002   1.1173634e+007   2.2248954e+003   1.6368684e+004   1.2666491e-002   4.1129287e+001  -2.3633534e-012   1.0544486e-011   1.4153073e+005   8.8757718e-002  -1.4782102e-003   2.4303761e-018   2.9787412e-003  -5.8385123e+003   4.1678088e-013   6.4905545e-020   4.0042978e-018  -4.4301959e-005   9.0489305e+001
  1.0607738e+001   6.0547292e+000   7.3166631e-001   1.5337039e+003   0.0000000e+000   4.2047933e-005   1.0230723e+003   2.4166763e+003   8.8235412e+002   4.9000000e+002   4.9000000e+002   4.9000000e+002   1.1150745e+007   2.2268868e+003   1.6451063e+004   1.2666491e-002   4.1394517e+001  -2.3585193e-012   1.0523004e-011   1.4124081e+005   8.8896986e-002  -1.5257658e-003   2.4556770e-018  -2.7825975e-003  -5.8264630e+003   4.1592753e-013   6.6745376e-020   4.0094695e-018  -4.6269983e-005   9.0060178e+001
  1.0705227e+001   6.0683018e+000   7.3545242e-001   1.5589004e+003   0.0000000e+000   4.1788646e-005   1.0244272e+003   2.4128597e+003   8.8074882e+002   4.9000000e+002   4.9000000e+002   4.9000000e+002   1.1127377e+007   2.2305052e+003   1.6540247e+004   1.2666491e-002   4.1662776e+001  -2.3535713e-012   1.0500917e-011   1.4094482e+005   8.9080994e-002  -1.5878801e-003   2.4907606e-018  -1.3263340e-003  -5.8141531e+003   4.1504684e-013   6.9320875e-020   4.0162636e-018  -4.9033141e-005   8.9229654e+001
  1.0801502e+001   6.0990669e+000   7.3927287e-001   1.5829762e+003   0.0000000e+000   4.1647882e-005   1.0259192e+003   2.3988018e+003   8.7931168e+002   4.9000000e+002   4.9000000e+002   4.9000000e+002   1.1104113e+007   2.2328110e+003   1.6621273e+004   1.2666491e-002   4.1929051e+001  -2.3486471e-012   1.0478954e-011   1.4065014e+005   8.9355246e-002  -1.6513827e-003   2.5340601e-018   1.7345391e-004  -5.8019123e+003   4.1417309e-013   7.1878890e-020   4.0268394e-018  -5.1448344e-005   8.8639125e+001
  1.0947321e+001   6.1479147e+000   7.4541546e-001   1.6085666e+003   0.0000000e+000   4.1631339e-005   1.0278473e+003   2.3945132e+003   8.7819169e+002   4.9000000e+002   4.9000000e+002   4.9000000e+002   1.1068378e+007   2.2353743e+003   1.6726714e+004   1.2666491e-002   4.2334629e+001  -2.3410931e-012   1.0445248e-011   1.4019751e+005   8.9865767e-002  -1.7239873e-003   2.5762268e-018  -6.2742040e-004  -5.7832559e+003   4.1284249e-013   7.4824239e-020   4.0484465e-018  -5.3762599e-005   8.8198314e+001
  1.1044803e+001   6.1683347e+000   7.4948551e-001   1.6291633e+003   0.0000000e+000   4.1512280e-005   1.0291347e+003   2.3906329e+003   8.7731541e+002   4.9000000e+002   4.9000000e+002   4.9000000e+002   1.1044148e+007   2.2380704e+003   1.6802687e+004   1.2666491e-002   4.2607216e+001  -2.3359666e-012   1.0422418e-011   1.3989060e+005   9.0148181e-002  -1.7162390e-003   2.5670623e-018  -2.0596971e-003  -5.7706589e+003   4.1194507e-013   7.4462080e-020   4.0617754e-018  -5.2928077e-005   8.7705575e+001
  1.1142281e+001   6.1775784e+000   7.5336640e-001   1.6476850e+003   0.0000000e+000   4.1426209e-005   1.0303820e+003   2.3873989e+003   8.7666432e+002   4.9000000e+002   4.9000000e+002   4.9000000e+002   1.1019462e+007   2.2401230e+003   1.6870885e+004   1.2666491e-002   4.2880949e+001  -2.3307395e-012   1.0399037e-011   1.3957792e+005   9.0360419e-002  -1.7368962e-003   2.5822661e-018   2.3965689e-003  -5.7578436e+003   4.1102578e-013   7.5126255e-020   4.0706974e-018  -5.3771151e-005   8.7283244e+001
  1.1240613e+001   6.1757382e+000   7.5695921e-001   1.6687366e+003   0.0000000e+000   4.1271100e-005   1.0316635e+003   2.3830099e+003   8.7620216e+002   4.9000000e+002   4.9000000e+002   4.9000000e+002   1.0994271e+007   2.2420629e+003   1.6935951e+004   1.2666491e-002   4.3158104e+001  -2.3254177e-012   1.0375314e-011   1.3925884e+005   9.0517937e-002  -1.7389896e-003   2.5756683e-018  -8.1105142e-005  -5.7447487e+003   4.1009376e-013   7.5199658e-020   4.0781433e-018  -5.3872068e-005   8.6687243e+001
  1.1337113e+001   6.1648877e+000   7.6063412e-001   1.6900807e+003   0.0000000e+000   4.1021081e-005   1.0327517e+003   2.3779885e+003   8.7580122e+002   4.9000000e+002   4.9000000e+002   4.9000000e+002   1.0968758e+007   2.2454271e+003   1.7002925e+004   1.2666491e-002   4.3431153e+001  -2.3200151e-012   1.0351220e-011   1.3893568e+005   9.0698727e-002  -1.7494941e-003   2.5911648e-018   1.5293370e-003  -5.7314593e+003   4.0914367e-013   7.5394094e-020   4.0857821e-018  -5.4413423e-005   8.5904596e+001
  1.1434865e+001   6.1512212e+000   7.6407290e-001   1.7096574e+003   0.0000000e+000   4.0866356e-005   1.0337631e+003   2.3813780e+003   8.7412293e+002   4.9000000e+002   4.9000000e+002   4.9000000e+002   1.0942515e+007   2.2472246e+003   1.7054702e+004   1.2666491e-002   4.3708687e+001  -2.3144641e-012   1.0326446e-011   1.3860327e+005   9.0858287e-002  -1.7603671e-003   2.6116494e-018   2.3428649e-003  -5.7177531e+003   4.0816499e-013   7.5543175e-020   4.0920479e-018  -5.5019516e-005   8.5331045e+001
  1.1532606e+001   6.1417608e+000   7.6741620e-001   1.7246820e+003   0.0000000e+000   4.0833073e-005   1.0347635e+003   2.3751026e+003   8.7260828e+002   4.9000000e+002   4.9000000e+002   4.9000000e+002   1.0915919e+007   2.2477102e+003   1.7095982e+004   1.2666491e-002   4.3986962e+001  -2.3088455e-012   1.0301325e-011   1.3826638e+005   9.1015900e-002  -1.7540942e-003   2.6146678e-018   8.0253972e-004  -5.7038103e+003   4.0716869e-013   7.5034469e-020   4.0990650e-018  -5.4616178e-005   8.5020047e+001
  1.1630122e+001   6.1371555e+000   7.7057362e-001   1.7436397e+003   0.0000000e+000   4.0626283e-005   1.0357385e+003   2.3679911e+003   8.7150861e+002   4.9000000e+002   4.9000000e+002   4.9000000e+002   1.0888801e+007   2.2495296e+003   1.7143270e+004   1.2666491e-002   4.4265244e+001  -2.3031110e-012   1.0275795e-011   1.3792290e+005   9.1161841e-002  -1.7334193e-003   2.6118637e-018  -1.1777510e-003  -5.6896119e+003   4.0615878e-013   7.4004627e-020   4.1058745e-018  -5.3620856e-005   8.4350130e+001
  1.1727176e+001   6.1417623e+000   7.7352497e-001   1.7563924e+003   0.0000000e+000   4.0670800e-005   1.0368080e+003   2.3725084e+003   8.7053025e+002   4.9000000e+002   4.9000000e+002   4.9000000e+002   1.0861473e+007   2.2483611e+003   1.7171429e+004   1.2666491e-002   4.4542893e+001  -2.2973281e-012   1.0249928e-011   1.3757675e+005   9.1308713e-002  -1.7257720e-003   2.6172178e-018   2.2930452e-003  -5.6752911e+003   4.0513154e-013   7.3411999e-020   4.1126277e-018  -5.3131860e-005   8.4229843e+001
  1.1824941e+001   6.1471991e+000   7.7640146e-001   1.7732940e+003   0.0000000e+000   4.0497285e-005   1.0376569e+003   2.3575508e+003   8.6967726e+002   4.9000000e+002   4.9000000e+002   4.9000000e+002   1.0833460e+007   2.2493772e+003   1.7205434e+004   1.2666491e-002   4.4823050e+001  -2.2914016e-012   1.0223530e-011   1.3722192e+005   9.1474347e-002  -1.7029663e-003   2.6108628e-018   1.2061222e-003  -5.6606584e+003   4.0408826e-013   7.2246004e-020   4.1206238e-018  -5.1956438e-005   8.3630921e+001
  1.1922919e+001   6.1542160e+000   7.7919383e-001   1.7911402e+003   0.0000000e+000   4.0250162e-005   1.0384869e+003   2.3510102e+003   8.6895538e+002   4.9000000e+002   4.9000000e+002   4.9000000e+002   1.0805160e+007   2.2509775e+003   1.7240011e+004   1.2666491e-002   4.5104296e+001  -2.2854126e-012   1.0196855e-011   1.3686346e+005   9.1635936e-002  -1.6726351e-003   2.5864645e-018   6.5450861e-004  -5.6458575e+003   4.0303245e-013   7.0863916e-020   4.1294189e-018  -5.0523931e-005   8.2867064e+001
  1.2020383e+001   6.1613868e+000   7.8209434e-001   1.8079123e+003   0.0000000e+000   4.0065623e-005   1.0392654e+003   2.3457508e+003   8.6836836e+002   4.9000000e+002   4.9000000e+002   4.9000000e+002   1.0776660e+007   2.2521236e+003   1.7269592e+004   1.2666491e-002   4.5384604e+001  -2.2793840e-012   1.0169991e-011   1.3650247e+005   9.1817621e-002  -1.6361282e-003   2.5728244e-018  -7.0861934e-004  -5.6309802e+003   4.0197173e-013   6.9222426e-020   4.1384832e-018  -4.8600448e-005   8.2253649e+001
  1.2118504e+001   6.1642588e+000   7.8492645e-001   1.8237469e+003   0.0000000e+000   3.9912078e-005   1.0400062e+003   2.3510784e+003   8.6865132e+002   4.9000000e+002   4.9000000e+002   4.9000000e+002   1.0747844e+007   2.2527782e+003   1.7294797e+004   1.2666491e-002   4.5667228e+001  -2.2732916e-012   1.0142757e-011   1.3613747e+005   9.1988700e-002  -1.5956913e-003   2.5507197e-018   6.6973984e-004  -5.6159377e+003   4.0089669e-013   6.7332480e-020   4.1474804e-018  -4.6748465e-005   8.1759827e+001
  1.2216765e+001   6.1641698e+000   7.8753417e-001   1.8346638e+003   0.0000000e+000   3.9986913e-005   1.0408486e+003   2.3349137e+003   8.6848526e+002   4.9000000e+002   4.9000000e+002   4.9000000e+002   1.0718659e+007   2.2505038e+003   1.7301363e+004   1.2666491e-002   4.5950565e+001  -2.2671134e-012   1.0115240e-011   1.3576780e+005   9.2118951e-002  -1.5633875e-003   2.5487075e-018   1.5502976e-003  -5.6007240e+003   3.9981201e-013   6.5681776e-020   4.1535195e-018  -4.5462106e-005   8.1740687e+001
  1.2315172e+001   6.1592991e+000   7.9023884e-001   1.8527808e+003   0.0000000e+000   3.9763296e-005   1.0414444e+003   2.3288160e+003   8.6743552e+002   4.9000000e+002   4.9000000e+002   4.9000000e+002   1.0689017e+007   2.2514877e+003   1.7319520e+004   1.2666491e-002   4.6234436e+001  -2.2608449e-012   1.0087229e-011   1.3539234e+005   9.2273045e-002  -1.5362247e-003   2.5455803e-018   1.9767403e-003  -5.5852507e+003   3.9870538e-013   6.4326557e-020   4.1607570e-018  -4.4480435e-005   8.1075396e+001
  1.2413506e+001   6.1525950e+000   7.9285712e-001   1.8699127e+003   0.0000000e+000   3.9572673e-005   1.0420174e+003   2.3219110e+003   8.6701776e+002   4.9000000e+002   4.9000000e+002   4.9000000e+002   1.0659051e+007   2.2519194e+003   1.7330756e+004   1.2666491e-002   4.6518284e+001  -2.2545098e-012   1.0058971e-011   1.3501277e+005   9.2415471e-002  -1.4834294e-003   2.5306294e-018   3.1392480e-004  -5.5696034e+003   3.9758931e-013   6.1798251e-020   4.1680297e-018  -4.2331395e-005   8.0457066e+001
  1.2511960e+001   6.1442142e+000   7.9545095e-001   1.8813592e+003   0.0000000e+000   3.9508213e-005   1.0425884e+003   2.3176464e+003   8.6606763e+002   4.9000000e+002   4.9000000e+002   4.9000000e+002   1.0628779e+007   2.2511314e+003   1.7332989e+004   1.2666491e-002   4.6802614e+001  -2.2481090e-012   1.0030368e-011   1.3462934e+005   9.2551333e-002  -1.4353510e-003   2.5107281e-018   5.3554221e-004  -5.5537840e+003   3.9645865e-013   5.9520746e-020   4.1751624e-018  -4.0452661e-005   8.0107436e+001
  1.2608573e+001   6.1371965e+000   7.9790410e-001   1.8945888e+003   0.0000000e+000   3.9387935e-005   1.0431232e+003   2.3116432e+003   8.6452761e+002   4.9000000e+002   4.9000000e+002   4.9000000e+002   1.0598714e+007   2.2506711e+003   1.7337432e+004   1.2666491e-002   4.7081667e+001  -2.2417383e-012   1.0002052e-011   1.3424851e+005   9.2678192e-002  -1.4065456e-003   2.5070020e-018   2.6489124e-003  -5.5380717e+003   3.9534013e-013   5.8059201e-020   4.1811854e-018  -3.9385294e-005   7.9699403e+001
  1.2706674e+001   6.1332961e+000   8.0018364e-001   1.9033757e+003   0.0000000e+000   3.9467192e-005   1.0438487e+003   2.3028283e+003   8.6310521e+002   4.9000000e+002   4.9000000e+002   4.9000000e+002   1.0567932e+007   2.2475638e+003   1.7326935e+004   1.2666491e-002   4.7365025e+001  -2.2352360e-012   9.9729783e-012   1.3385861e+005   9.2783393e-002  -1.3732765e-003   2.4853014e-018   1.0848206e-003  -5.5219733e+003   3.9419024e-013   5.6505439e-020   4.1869789e-018  -3.7997801e-005   7.9675522e+001
  1.2805660e+001   6.1262154e+000   8.0263463e-001   1.9200871e+003   0.0000000e+000   3.9261058e-005   1.0443276e+003   2.2992871e+003   8.6183797e+002   4.9000000e+002   4.9000000e+002   4.9000000e+002   1.0536408e+007   2.2475593e+003   1.7327722e+004   1.2666491e-002   4.7650756e+001  -2.2285692e-012   9.9432391e-012   1.3345932e+005   9.2911281e-002  -1.3415756e-003   2.4813315e-018  -2.1640268e-004  -5.5055163e+003   3.9301498e-013   5.4879539e-020   4.1930570e-018  -3.6547796e-005   7.9024629e+001
  1.2903605e+001   6.1220347e+000   8.0514936e-001   1.9305440e+003   0.0000000e+000   3.9243106e-005   1.0447823e+003   2.2957848e+003   8.6086913e+002   4.9000000e+002   4.9000000e+002   4.9000000e+002   1.0505263e+007   2.2458765e+003   1.7316170e+004   1.2666491e-002   4.7933432e+001  -2.2219810e-012   9.9137959e-012   1.3306481e+005   9.3062044e-002  -1.3175384e-003   2.4729017e-018   2.0282235e-003  -5.4892078e+003   3.9184740e-013   5.3692870e-020   4.2003693e-018  -3.5451135e-005   7.8786769e+001
  1.3002381e+001   6.1191802e+000   8.0763184e-001   1.9420892e+003   0.0000000e+000   3.9186243e-005   1.0452589e+003   2.2923627e+003   8.5995973e+002   4.9000000e+002   4.9000000e+002   4.9000000e+002   1.0473364e+007   2.2443581e+003   1.7305910e+004   1.2666491e-002   4.8218338e+001  -2.2152303e-012   9.8837539e-012   1.3266077e+005   9.3216697e-002  -1.2887961e-003   2.4528371e-018   1.2505548e-003  -5.4725481e+003   3.9066251e-013   5.2274510e-020   4.2085265e-018  -3.3984886e-005   7.8470491e+001
  1.3100113e+001   6.1157631e+000   8.1014103e-001   1.9568371e+003   0.0000000e+000   3.9035889e-005   1.0457298e+003   2.2898876e+003   8.5904811e+002   4.9000000e+002   4.9000000e+002   4.9000000e+002   1.0441529e+007   2.2436932e+003   1.7299899e+004   1.2666491e-002   4.8500063e+001  -2.2084962e-012   9.8537117e-012   1.3225753e+005   9.3357286e-002  -1.2711691e-003   2.4540596e-018   9.1229044e-004  -5.4559219e+003   3.8947562e-013   5.1326741e-020   4.2149031e-018  -3.2961265e-005   7.7940480e+001
  1.3247735e+001   6.1086718e+000   8.1411391e-001   1.9747918e+003   0.0000000e+000   3.9069871e-005   1.0465907e+003   2.2860586e+003   8.5793263e+002   4.9000000e+002   4.9000000e+002   4.9000000e+002   1.0392990e+007   2.2399226e+003   1.7275791e+004   1.2666491e-002   4.8925240e+001  -2.1982328e-012   9.8078724e-012   1.3164271e+005   9.3580240e-002  -1.2351604e-003   2.4346250e-018   1.5579853e-003  -5.4305595e+003   3.8766332e-013   4.9596496e-020   4.2262429e-018  -3.0855813e-005   7.7688299e+001
  1.3346118e+001   6.1012135e+000   8.1692504e-001   1.9879973e+003   0.0000000e+000   3.9034889e-005   1.0470501e+003   2.2808754e+003   8.5738243e+002   4.9000000e+002   4.9000000e+002   4.9000000e+002   1.0360332e+007   2.2381758e+003   1.7261559e+004   1.2666491e-002   4.9208287e+001  -2.1913262e-012   9.7770889e-012   1.3122905e+005   9.3745488e-002  -1.2051783e-003   2.4194731e-018   1.5479163e-004  -5.4135130e+003   3.8644810e-013   4.8225577e-020   4.2346341e-018  -2.9189204e-005   7.7409780e+001
  1.3444476e+001   6.0923169e+000   8.1990047e-001   2.0019637e+003   0.0000000e+000   3.9016776e-005   1.0475163e+003   2.2760164e+003   8.5636695e+002   4.9000000e+002   4.9000000e+002   4.9000000e+002   1.0327453e+007   2.2363209e+003   1.7247177e+004   1.2666491e-002   4.9491022e+001  -2.1843687e-012   9.7460681e-012   1.3081259e+005   9.3898132e-002  -1.1688556e-003   2.4092454e-018   9.0378025e-004  -5.3963446e+003   3.8522279e-013   4.6465268e-020   4.2421659e-018  -2.7515871e-005   7.7164365e+001
  1.3542898e+001   6.0837488e+000   8.2305713e-001   2.0212628e+003   0.0000000e+000   3.8836288e-005   1.0479951e+003   2.2763511e+003   8.5531923e+002   4.9000000e+002   4.9000000e+002   4.9000000e+002   1.0294605e+007   2.2360477e+003   1.7242400e+004   1.2666491e-002   4.9773772e+001  -2.1774208e-012   9.7150472e-012   1.3039652e+005   9.4062343e-002  -1.1489295e-003   2.4077062e-018   1.0093790e-003  -5.3791681e+003   3.8399645e-013   4.5481847e-020   4.2498313e-018  -2.6602778e-005   7.6573649e+001
  1.3641358e+001   6.0707388e+000   8.2637960e-001   2.0427038e+003   0.0000000e+000   3.8648747e-005   1.0484635e+003   2.2765055e+003   8.5403517e+002   4.9000000e+002   4.9000000e+002   4.9000000e+002   1.0260783e+007   2.2357970e+003   1.7238317e+004   1.2666491e-002   5.0056539e+001  -2.1702641e-012   9.6831389e-012   1.2996811e+005   9.4243752e-002  -1.1398866e-003   2.3983151e-018   2.5374469e-003  -5.3615362e+003   3.8273837e-013   4.4962830e-020   4.2587353e-018  -2.6043520e-005   7.5971845e+001
  1.3739794e+001   6.0608292e+000   8.2983504e-001   2.0586790e+003   0.0000000e+000   3.8767163e-005   1.0491444e+003   2.2724848e+003   8.5288659e+002   4.9000000e+002   4.9000000e+002   4.9000000e+002   1.0227237e+007   2.2322838e+003   1.7218226e+004   1.2666491e-002   5.0339055e+001  -2.1631747e-012   9.6514927e-012   1.2954321e+005   9.4401806e-002  -1.1228008e-003   2.3919701e-018  -2.7492015e-004  -5.3439981e+003   3.8148743e-013   4.4114643e-020   4.2662338e-018  -2.5372426e-005   7.5996238e+001
  1.3838218e+001   6.0496006e+000   8.3363559e-001   2.0792637e+003   0.0000000e+000   3.8690845e-005   1.0496257e+003   2.2691657e+003   8.5169180e+002   4.9000000e+002   4.9000000e+002   4.9000000e+002   1.0193579e+007   2.2311752e+003   1.7207192e+004   1.2666491e-002   5.0621296e+001  -2.1560560e-012   9.6197234e-012   1.2911687e+005   9.4614240e-002  -1.1149646e-003   2.3773633e-018  -1.9491906e-004  -5.3263832e+003   3.8022909e-013   4.3779169e-020   4.2768830e-018  -2.4774895e-005   7.5576465e+001
  1.3936653e+001   6.0395267e+000   8.3769004e-001   2.1038411e+003   0.0000000e+000   3.8528201e-005   1.0501418e+003   2.2656580e+003   8.5086612e+002   4.9000000e+002   4.9000000e+002   4.9000000e+002   1.0159504e+007   2.2309808e+003   1.7204942e+004   1.2666491e-002   5.0903431e+001  -2.1488492e-012   9.5875619e-012   1.2868527e+005   9.4862919e-002  -1.1138942e-003   2.3629339e-018   3.6795317e-004  -5.3085684e+003   3.7895709e-013   4.3753905e-020   4.2891554e-018  -2.4166766e-005   7.5000262e+001
  1.4035096e+001   6.0305603e+000   8.4199428e-001   2.1315931e+003   0.0000000e+000   3.8350418e-005   1.0506168e+003   2.2738466e+003   8.5017905e+002   4.9000000e+002   4.9000000e+002   4.9000000e+002   1.0125009e+007   2.2309449e+003   1.7204801e+004   1.2666491e-002   5.1185586e+001  -2.1415518e-012   9.5549557e-012   1.2824834e+005   9.5111740e-002  -1.1078018e-003   2.3527099e-018   2.7335074e-003  -5.2905521e+003   3.7766788e-013   4.3455981e-020   4.3012623e-018  -2.3506895e-005   7.4426152e+001
  1.4133554e+001   6.0188918e+000   8.4673542e-001   2.1565611e+003   0.0000000e+000   3.8351301e-005   1.0510685e+003   2.2666987e+003   8.4963294e+002   4.9000000e+002   4.9000000e+002   4.9000000e+002   1.0090452e+007   2.2294839e+003   1.7194485e+004   1.2666491e-002   5.1467761e+001  -2.1342415e-012   9.5223791e-012   1.2781061e+005   9.5386697e-002  -1.0963128e-003   2.3431920e-018   1.2668445e-003  -5.2725122e+003   3.7638208e-013   4.2925383e-020   4.3146256e-018  -2.2581405e-005   7.4171891e+001
  1.4232032e+001   6.0090388e+000   8.5162828e-001   2.1842743e+003   0.0000000e+000   3.8382360e-005   1.0517933e+003   2.2637516e+003   8.4922394e+002   4.9000000e+002   4.9000000e+002   4.9000000e+002   1.0055720e+007   2.2273167e+003   1.7187366e+004   1.2666491e-002   5.1749807e+001  -2.1268959e-012   9.4896117e-012   1.2737069e+005   9.5636574e-002  -1.0901900e-003   2.3439322e-018   1.1168773e-003  -5.2543730e+003   3.7508753e-013   4.2565990e-020   4.3261662e-018  -2.1871509e-005   7.3963310e+001
  1.4330545e+001   5.9972995e+000   8.5694679e-001   2.2132627e+003   0.0000000e+000   3.8405376e-005   1.0523553e+003   2.2556840e+003   8.4776360e+002   4.9000000e+002   4.9000000e+002   4.9000000e+002   1.0020998e+007   2.2257095e+003   1.7180859e+004   1.2666491e-002   5.2031892e+001  -2.1195518e-012   9.4568426e-012   1.2693088e+005   9.5924338e-002  -1.0807118e-003   2.3424271e-018   8.0778048e-004  -5.2362180e+003   3.7379126e-013   4.2064877e-020   4.3396495e-018  -2.1082597e-005   7.3719692e+001
  1.4428799e+001   5.9851745e+000   8.6262952e-001   2.2451916e+003   0.0000000e+000   3.8401728e-005   1.0529858e+003   2.2501040e+003   8.4681093e+002   4.9000000e+002   4.9000000e+002   4.9000000e+002   9.9857236e+006   2.2245020e+003   1.7181923e+004   1.2666491e-002   5.2313206e+001  -2.1120877e-012   9.4235715e-012   1.2648408e+005   9.6228621e-002  -1.0744954e-003   2.3346648e-018   1.6694108e-003  -5.2178002e+003   3.7247808e-013   4.1801696e-020   4.3542594e-018  -2.0508606e-005   7.3433571e+001
  1.4527385e+001   5.9699979e+000   8.6864532e-001   2.2800039e+003   0.0000000e+000   3.8397412e-005   1.0536779e+003   2.2436783e+003   8.4562390e+002   4.9000000e+002   4.9000000e+002   4.9000000e+002   9.9503689e+006   2.2232831e+003   1.7185425e+004   1.2666491e-002   5.2595524e+001  -2.1046094e-012   9.3901887e-012   1.2603626e+005   9.6513239e-002  -1.0613982e-003   2.3356905e-018   1.5102084e-003  -5.1993511e+003   3.7116049e-013   4.1184390e-020   4.3673279e-018  -1.9628685e-005   7.3114990e+001
  1.4626015e+001   5.9546830e+000   8.7508439e-001   2.3191438e+003   0.0000000e+000   3.8382697e-005   1.0544554e+003   2.2372292e+003   8.4438665e+002   4.9000000e+002   4.9000000e+002   4.9000000e+002   9.9147851e+006   2.2222153e+003   1.7193854e+004   1.2666491e-002   5.2878089e+001  -2.0970846e-012   9.3566031e-012   1.2558553e+005   9.6809503e-002  -1.0569030e-003   2.3303084e-018   2.1750594e-003  -5.1807441e+003   3.6983156e-013   4.0966064e-020   4.3813978e-018  -1.9092654e-005   7.2745565e+001
  1.4724689e+001   5.9445208e+000   8.8186365e-001   2.3571372e+003   0.0000000e+000   3.8621039e-005   1.0556936e+003   2.2304621e+003   8.4350821e+002   4.9000000e+002   4.9000000e+002   4.9000000e+002   9.8791364e+006   2.2183998e+003   1.7199739e+004   1.2666491e-002   5.3160914e+001  -2.0895450e-012   9.3230080e-012   1.2513399e+005   9.7097154e-002  -1.0317475e-003   2.3182687e-018  -3.3094372e-004  -5.1621058e+003   3.6850329e-013   3.9867499e-020   4.3954589e-018  -1.7798683e-005   7.2889734e+001
  1.4823385e+001   5.9322492e+000   8.8920641e-001   2.4022486e+003   0.0000000e+000   3.8587322e-005   1.0566459e+003   2.2427932e+003   8.4283054e+002   4.9000000e+002   4.9000000e+002   4.9000000e+002   9.8431774e+006   2.2178959e+003   1.7222573e+004   1.2666491e-002   5.3444031e+001  -2.0819388e-012   9.2890555e-012   1.2467852e+005   9.7428407e-002  -1.0152312e-003   2.3154045e-018   2.1080275e-004  -5.1433004e+003   3.6716031e-013   3.9138557e-020   4.4110465e-018  -1.6553037e-005   7.2477633e+001
  1.4922120e+001   5.9213508e+000   8.9708947e-001   2.4529086e+003   0.0000000e+000   3.8538499e-005   1.0576842e+003   2.2332684e+003   8.4187426e+002   4.9000000e+002   4.9000000e+002   4.9000000e+002   9.8068091e+006   2.2176230e+003   1.7250985e+004   1.2666491e-002   5.3727709e+001  -2.0742454e-012   9.2546981e-012   1.2421786e+005   9.7784159e-002  -1.0137122e-003   2.3279286e-018   2.6243726e-003  -5.1243100e+003   3.6580195e-013   3.8963246e-020   4.4269963e-018  -1.6116055e-005   7.1984345e+001
  1.5020894e+001   5.9110298e+000   9.0556745e-001   2.5078596e+003   0.0000000e+000   3.8464278e-005   1.0588248e+003   2.2339429e+003   8.4055234e+002   4.9000000e+002   4.9000000e+002   4.9000000e+002   9.7705466e+006   2.2179185e+003   1.7290108e+004   1.2666491e-002   5.4012079e+001  -2.0665743e-012   9.2204922e-012   1.2375854e+005   9.8156165e-002  -1.0047360e-003   2.3242881e-018   2.0521293e-003  -5.1053665e+003   3.6445053e-013   3.8566347e-020   4.4445411e-018  -1.5431368e-005   7.1449146e+001
  1.5119696e+001   5.8979045e+000   9.1465635e-001   2.5651449e+003   0.0000000e+000   3.8501738e-005   1.0600260e+003   2.2277034e+003   8.3932339e+002   4.9000000e+002   4.9000000e+002   4.9000000e+002   9.7338605e+006   2.2173279e+003   1.7328374e+004   1.2666491e-002   5.4297217e+001  -2.0588134e-012   9.1858692e-012   1.2329386e+005   9.8534048e-002  -1.0009866e-003   2.3268864e-018   2.5789487e-003  -5.0862283e+003   3.6308437e-013   3.8360324e-020   4.4620484e-018  -1.4943487e-005   7.1100999e+001
  1.5208629e+001   5.8921226e+000   9.2333599e-001   2.6202487e+003   0.0000000e+000   3.8623173e-005   1.0614183e+003   2.2166427e+003   8.3834191e+002   4.9000000e+002   4.9000000e+002   4.9000000e+002   9.7011455e+006   2.2160674e+003   1.7370137e+004   1.2666491e-002   5.4554478e+001  -2.0518871e-012   9.1550809e-012   1.2287947e+005   9.8869691e-002  -9.8399495e-004   2.3299899e-018   2.2802868e-004  -5.0691328e+003   3.6186810e-013   3.7640061e-020   4.4775590e-018  -1.4252607e-005   7.0982985e+001
  1.5337080e+001   5.8796603e+000   9.3682009e-001   2.7114750e+003   0.0000000e+000   3.8573903e-005   1.0632579e+003   2.2067970e+003   8.3723821e+002   4.9000000e+002   4.9000000e+002   4.9000000e+002   9.6535583e+006   2.2169219e+003   1.7450250e+004   1.2666491e-002   5.4927404e+001  -2.0418506e-012   9.1100698e-012   1.2227671e+005   9.9409935e-002  -9.7655325e-004   2.3224345e-018  -1.6831259e-003  -5.0441795e+003   3.6008422e-013   3.7368941e-020   4.5030089e-018  -1.3654264e-005   7.0339068e+001
  1.5426008e+001   5.8699847e+000   9.4666634e-001   2.7779598e+003   0.0000000e+000   3.8577540e-005   1.0646389e+003   2.2027296e+003   8.3653440e+002   4.9000000e+002   4.9000000e+002   4.9000000e+002   9.6203438e+006   2.2172080e+003   1.7509891e+004   1.2666491e-002   5.5186619e+001  -2.0348263e-012   9.0787274e-012   1.2185600e+005   9.9764363e-002  -9.6850237e-004   2.3194661e-018  -2.1296868e-003  -5.0268075e+003   3.5884406e-013   3.7083819e-020   4.5197037e-018  -1.3037748e-005   6.9921113e+001
  1.5514935e+001   5.8613859e+000   9.5705052e-001   2.8478149e+003   0.0000000e+000   3.8635466e-005   1.0661039e+003   2.1980735e+003   8.3516051e+002   4.9000000e+002   4.9000000e+002   4.9000000e+002   9.5869844e+006   2.2171508e+003   1.7574296e+004   1.2666491e-002   5.5446799e+001  -2.0277672e-012   9.0472220e-012   1.2143345e+005   1.0013432e-001  -9.5356147e-004   2.3216577e-018  -2.7033358e-004  -5.0093713e+003   3.5759814e-013   3.6387200e-020   4.5368845e-018  -1.2402439e-005   6.9618412e+001
  1.5603863e+001   5.8598162e+000   9.6796927e-001   2.9223664e+003   0.0000000e+000   3.8715838e-005   1.0678135e+003   2.1927834e+003   8.3393536e+002   4.9000000e+002   4.9000000e+002   4.9000000e+002   9.5536830e+006   2.2169664e+003   1.7648254e+004   1.2666491e-002   5.5708037e+001  -2.0207188e-012   9.0157795e-012   1.2101164e+005   1.0051676e-001  -9.4416695e-004   2.3277410e-018   1.3005823e-003  -4.9919802e+003   3.5635512e-013   3.5969608e-020   4.5544782e-018  -1.1833192e-005   6.9353705e+001
  1.5702820e+001   5.8570414e+000   9.8074568e-001   3.0084505e+003   0.0000000e+000   3.8772889e-005   1.0696303e+003   2.1911241e+003   8.3279720e+002   4.9000000e+002   4.9000000e+002   4.9000000e+002   9.5172219e+006   2.2173765e+003   1.7736220e+004   1.2666491e-002   5.6000126e+001  -2.0129996e-012   8.9814245e-012   1.2054980e+005   1.0096259e-001  -9.3039458e-004   2.3309044e-018   4.5491917e-004  -4.9729425e+003   3.5499871e-013   3.5416075e-020   4.5752932e-018  -1.1011912e-005   6.8938266e+001
  1.5801954e+001   5.8512666e+000   9.9429781e-001   3.1013011e+003   0.0000000e+000   3.8889011e-005   1.0715941e+003   2.1869838e+003   8.3188463e+002   4.9000000e+002   4.9000000e+002   4.9000000e+002   9.4800918e+006   2.2175985e+003   1.7833340e+004   1.2666491e-002   5.6294346e+001  -2.0051414e-012   8.9463826e-012   1.2007950e+005   1.0141888e-001  -9.2683822e-004   2.3342192e-018   1.7289187e-003  -4.9535854e+003   3.5361624e-013   3.5251040e-020   4.5964535e-018  -1.0701921e-005   6.8627943e+001
  1.5901088e+001   5.8381704e+000   1.0084604e+000   3.2049781e+003   0.0000000e+000   3.8829796e-005   1.0736968e+003   2.1758927e+003   8.2898728e+002   4.9000000e+002   4.9000000e+002   4.9000000e+002   9.4427755e+006   2.2195428e+003   1.7950000e+004   1.2666491e-002   5.6590373e+001  -1.9972496e-012   8.9112006e-012   1.1960683e+005   1.0182641e-001  -9.2423482e-004   2.3395045e-018   6.5404220e-004  -4.9341318e+003   3.5222924e-013   3.5101323e-020   4.6152459e-018  -1.0371097e-005   6.7943005e+001
  1.6000279e+001   5.8189816e+000   1.0232204e+000   3.3115728e+003   0.0000000e+000   3.8850638e-005   1.0759100e+003   2.1673653e+003   8.2625450e+002   4.9000000e+002   4.9000000e+002   4.9000000e+002   9.4052628e+006   2.2209814e+003   1.8074475e+004   1.2666491e-002   5.6888600e+001  -1.9893160e-012   8.8757980e-012   1.1913168e+005   1.0220598e-001  -8.9894364e-004   2.3366597e-018   2.4525111e-004  -4.9145557e+003   3.5083180e-013   3.4019423e-020   4.6330836e-018  -9.5133603e-006   6.7441289e+001
  1.6149125e+001   5.7915112e+000   1.0462826e+000   3.4787521e+003   0.0000000e+000   3.9169446e-005   1.0797849e+003   2.1594555e+003   8.2300811e+002   4.9000000e+002   4.9000000e+002   4.9000000e+002   9.3482910e+006   2.2201667e+003   1.8266680e+004   1.2666491e-002   5.7340098e+001  -1.9772598e-012   8.8220218e-012   1.1841004e+005   1.0269997e-001  -8.6517344e-004   2.3408090e-018   2.2782893e-003  -4.8848052e+003   3.4870761e-013   3.2559801e-020   4.6559692e-018  -8.5418934e-006   6.7197048e+001
  1.6248366e+001   5.7789858e+000   1.0624563e+000   3.5976686e+003   0.0000000e+000   3.9296453e-005   1.0823300e+003   2.1533806e+003   8.2288344e+002   4.9000000e+002   4.9000000e+002   4.9000000e+002   9.3107778e+006   2.2208293e+003   1.8410203e+004   1.2666491e-002   5.7643983e+001  -1.9693308e-012   8.7866182e-012   1.1793488e+005   1.0305678e-001  -8.3235774e-004   2.3439222e-018   4.6264224e-004  -4.8651359e+003   3.4730388e-013   3.1069248e-020   4.6724446e-018  -7.5481238e-006   6.6836841e+001
  1.6347631e+001   5.7719433e+000   1.0791196e+000   3.7261007e+003   0.0000000e+000   3.9206328e-005   1.0850135e+003   2.1466273e+003   8.2228988e+002   4.9000000e+002   4.9000000e+002   4.9000000e+002   9.2729102e+006   2.2236680e+003   1.8576402e+004   1.2666491e-002   5.7950494e+001  -1.9613211e-012   8.7508774e-012   1.1745523e+005   1.0343581e-001  -8.1837316e-004   2.3502688e-018   8.0439559e-004  -4.8453278e+003   3.4588949e-013   3.0417716e-020   4.6897606e-018  -7.3911865e-006   6.6045229e+001
  1.6446929e+001   5.7679937e+000   1.0963015e+000   3.8563198e+003   0.0000000e+000   3.9267117e-005   1.0877715e+003   2.1392928e+003   8.2255082e+002   4.9000000e+002   4.9000000e+002   4.9000000e+002   9.2349383e+006   2.2252752e+003   1.8742572e+004   1.2666491e-002   5.8259955e+001  -1.9532880e-012   8.7150464e-012   1.1697426e+005   1.0381280e-001  -8.0351189e-004   2.3500817e-018   1.0066147e-003  -4.8254750e+003   3.4447253e-013   2.9814162e-020   4.7073126e-018  -7.1818889e-006   6.5533952e+001
  1.6546268e+001   5.7608886e+000   1.1138988e+000   3.9893260e+003   0.0000000e+000   3.9403344e-005   1.0906570e+003   2.1320681e+003   8.1941052e+002   4.9000000e+002   4.9000000e+002   4.9000000e+002   9.1969259e+006   2.2262569e+003   1.8914592e+004   1.2666491e-002   5.8572385e+001  -1.9452473e-012   8.6792246e-012   1.1649278e+005   1.0414033e-001  -7.8774983e-004   2.3487655e-018  -5.2980700e-004  -4.8056266e+003   3.4305825e-013   2.9195720e-020   4.7226477e-018  -6.9481894e-006   6.5159732e+001
  1.6645636e+001   5.7599659e+000   1.1320820e+000   4.1294833e+003   0.0000000e+000   3.9546051e-005   1.0938218e+003   2.1317393e+003   8.1699368e+002   4.9000000e+002   4.9000000e+002   4.9000000e+002   9.1588855e+006   2.2271666e+003   1.9098213e+004   1.2666491e-002   5.8887827e+001  -1.9372014e-012   8.6432819e-012   1.1601094e+005   1.0448066e-001  -7.6126463e-004   2.3446146e-018   1.0285664e-003  -4.7857340e+003   3.4163585e-013   2.8102359e-020   4.7386822e-018  -6.4269716e-006   6.4778333e+001
  1.6745042e+001   5.7532705e+000   1.1506879e+000   4.2748123e+003   0.0000000e+000   3.9628645e-005   1.0969469e+003   2.1772780e+003   8.1677976e+002   4.9000000e+002   4.9000000e+002   4.9000000e+002   9.1207123e+006   2.2288327e+003   1.9290958e+004   1.2666491e-002   5.9206584e+001  -1.9291328e-012   8.6072796e-012   1.1552742e+005   1.0480792e-001  -7.2770216e-004   2.3471409e-018  -9.6061941e-004  -4.7658009e+003   3.4021421e-013   2.6612566e-020   4.7536826e-018  -6.0382551e-006   6.4271111e+001
  1.6844452e+001   5.7446580e+000   1.1697086e+000   4.4227793e+003   0.0000000e+000   3.9757016e-005   1.1002055e+003   2.1999008e+003   8.1750374e+002   4.9000000e+002   4.9000000e+002   4.9000000e+002   9.0822854e+006   2.2302243e+003   1.9491597e+004   1.2666491e-002   5.9528647e+001  -1.9209980e-012   8.5709665e-012   1.1504069e+005   1.0511130e-001  -7.0211550e-004   2.3519630e-018   2.4877986e-003  -4.7457528e+003   3.3878034e-013   2.5450388e-020   4.7675224e-018  -5.7163919e-006   6.3846260e+001
  1.6943889e+001   5.7342623e+000   1.1890913e+000   4.5747424e+003   0.0000000e+000   3.9902107e-005   1.1035670e+003   2.2315455e+003   8.1793724e+002   4.9000000e+002   4.9000000e+002   4.9000000e+002   9.0443657e+006   2.2314461e+003   1.9698470e+004   1.2666491e-002   5.9854220e+001  -1.9129816e-012   8.5352258e-012   1.1456038e+005   1.0537368e-001  -6.9325728e-004   2.3475176e-018   1.5338040e-004  -4.7259360e+003   3.3736771e-013   2.5181996e-020   4.7798969e-018  -5.6899291e-006   6.3445588e+001
  1.7043364e+001   5.7235143e+000   1.2089633e+000   4.7365111e+003   0.0000000e+000   3.9861248e-005   1.1070124e+003   2.2575350e+003   8.1636608e+002   4.9000000e+002   4.9000000e+002   4.9000000e+002   9.0061700e+006   2.2344968e+003   1.9923996e+004   1.2666491e-002   6.0183516e+001  -1.9049052e-012   8.4991526e-012   1.1407657e+005   1.0561659e-001  -6.5575900e-004   2.3538713e-018   7.7030070e-004  -4.7059776e+003   3.3594172e-013   2.3481924e-020   4.7907397e-018  -5.4498884e-006   6.2689413e+001
  1.7142863e+001   5.7081833e+000   1.2287562e+000   4.8941614e+003   0.0000000e+000   4.0086013e-005   1.1106600e+003   2.2866135e+003   8.1568247e+002   4.9000000e+002   4.9000000e+002   4.9000000e+002   8.9677065e+006   2.2347969e+003   2.0140982e+004   1.2666491e-002   6.0516594e+001  -1.8967686e-012   8.4628908e-012   1.1358937e+005   1.0579383e-001  -6.1113073e-004   2.3501121e-018  -9.9858054e-004  -4.6859103e+003   3.3451148e-013   2.1541705e-020   4.7993320e-018  -5.2555684e-006   6.2445737e+001
  1.7242399e+001   5.6942864e+000   1.2487551e+000   5.0567418e+003   0.0000000e+000   4.0135085e-005   1.1142465e+003   2.3115611e+003   8.1444505e+002   4.9000000e+002   4.9000000e+002   4.9000000e+002   8.9293040e+006   2.2368215e+003   2.0370685e+004   1.2666491e-002   6.0853498e+001  -1.8886441e-012   8.4266384e-012   1.1310295e+005   1.0596236e-001  -6.0372420e-004   2.3476747e-018   2.1125853e-004  -4.6658208e+003   3.3307610e-013   2.1308668e-020   4.8070371e-018  -5.4595583e-006   6.1862987e+001
  1.7341963e+001   5.6831727e+000   1.2687035e+000   5.2170671e+003   0.0000000e+000   4.0292326e-005   1.1178923e+003   2.3345476e+003   8.1228516e+002   4.9000000e+002   4.9000000e+002   4.9000000e+002   8.8907679e+006   2.2377592e+003   2.0597589e+004   1.2666491e-002   6.1194328e+001  -1.8804952e-012   8.3902521e-012   1.1261483e+005   1.0612766e-001  -5.5382350e-004   2.3457206e-018   5.9486168e-004  -4.6456711e+003   3.3163692e-013   1.9071034e-020   4.8147376e-018  -5.3183537e-006   6.1467707e+001
  1.7441559e+001   5.6735576e+000   1.2886625e+000   5.3829677e+003   0.0000000e+000   4.0248506e-005   1.1216467e+003   2.3565455e+003   8.1104399e+002   4.9000000e+002   4.9000000e+002   4.9000000e+002   8.8521896e+006   2.2403295e+003   2.0839568e+004   1.2666491e-002   6.1539147e+001  -1.8723329e-012   8.3538624e-012   1.1212618e+005   1.0626130e-001  -5.2065200e-004   2.3457660e-018   4.7035459e-004  -4.6255122e+003   3.3019863e-013   1.7568835e-020   4.8208694e-018  -5.5478756e-006   6.0663745e+001
  1.7541174e+001   5.6621194e+000   1.3087373e+000   5.5457773e+003   0.0000000e+000   4.0380034e-005   1.1254315e+003   2.3760501e+003   8.0998454e+002   4.9000000e+002   4.9000000e+002   4.9000000e+002   8.8136145e+006   2.2413953e+003   2.1076721e+004   1.2666491e-002   6.1888082e+001  -1.8641732e-012   8.3174499e-012   1.1163757e+005   1.0638959e-001  -4.9671014e-004   2.3404557e-018   7.8478922e-004  -4.6053499e+003   3.2875897e-013   1.6538278e-020   4.8268694e-018  -5.6227883e-006   6.0220706e+001
  1.7640840e+001   5.6553176e+000   1.3287523e+000   5.7054867e+003   0.0000000e+000   4.0722797e-005   1.1295048e+003   2.3988174e+003   8.0925985e+002   4.9000000e+002   4.9000000e+002   4.9000000e+002   8.7749976e+006   2.2404163e+003   2.1310634e+004   1.2666491e-002   6.2241116e+001  -1.8560037e-012   8.2810207e-012   1.1114843e+005   1.0647096e-001  -4.6662022e-004   2.3368698e-018   1.0182211e-003  -4.5851746e+003   3.2731965e-013   1.5295096e-020   4.8305976e-018  -5.5548438e-006   6.0179640e+001
  1.7740547e+001   5.6433414e+000   1.3487511e+000   5.8658663e+003   0.0000000e+000   4.0910689e-005   1.1334750e+003   2.4121233e+003   8.0903353e+002   4.9000000e+002   4.9000000e+002   4.9000000e+002   8.7363339e+006   2.2409099e+003   2.1552900e+004   1.2666491e-002   6.2598284e+001  -1.8478280e-012   8.2445202e-012   1.1065869e+005   1.0651361e-001  -4.3108224e-004   2.3339656e-018   6.4784867e-004  -4.5649811e+003   3.2587759e-013   1.3766104e-020   4.8326721e-018  -5.6802399e-006   5.9827489e+001
  1.7840266e+001   5.6289782e+000   1.3688002e+000   6.0330214e+003   0.0000000e+000   4.0959204e-005   1.1375019e+003   2.4216762e+003   8.0857660e+002   4.9000000e+002   4.9000000e+002   4.9000000e+002   8.6973060e+006   2.2425408e+003   2.1806128e+004   1.2666491e-002   6.2959601e+001  -1.8395727e-012   8.2076798e-012   1.1016435e+005   1.0655461e-001  -4.1304446e-004   2.3306150e-018   1.8491889e-003  -4.5446184e+003   3.2442372e-013   1.3029940e-020   4.8347237e-018  -6.3486222e-006   5.9242162e+001
  1.7940017e+001   5.6156393e+000   1.3883012e+000   6.1927895e+003   0.0000000e+000   4.1081548e-005   1.1415131e+003   2.4275861e+003   8.0679836e+002   4.9000000e+002   4.9000000e+002   4.9000000e+002   8.6588601e+006   2.2431355e+003   2.2050260e+004   1.2666491e-002   6.3325187e+001  -1.8314419e-012   8.1714307e-012   1.0967737e+005   1.0651413e-001  -3.7883476e-004   2.3186290e-018  -1.0088079e-004  -4.5244935e+003   3.2298862e-013   1.1659118e-020   4.8331905e-018  -6.4964945e-006   5.8771384e+001
  1.8039775e+001   5.6049236e+000   1.4077940e+000   6.3548768e+003   0.0000000e+000   4.1171524e-005   1.1455720e+003   2.4349988e+003   8.0542658e+002   4.9000000e+002   4.9000000e+002   4.9000000e+002   8.6201329e+006   2.2439844e+003   2.2298385e+004   1.2666491e-002   6.3694841e+001  -1.8232493e-012   8.1348600e-012   1.0918683e+005   1.0648807e-001  -3.4564590e-004   2.3071492e-018   1.0123040e-003  -4.5042474e+003   3.2154245e-013   1.0269755e-020   4.8323971e-018  -6.5939377e-006   5.8258399e+001
  1.8139606e+001   5.5939815e+000   1.4270954e+000   6.5129813e+003   0.0000000e+000   4.1379003e-005   1.1496994e+003   2.4355604e+003   8.0415552e+002   4.9000000e+002   4.9000000e+002   4.9000000e+002   8.5813225e+006   2.2436984e+003   2.2538623e+004   1.2666491e-002   6.4068856e+001  -1.8150408e-012   8.0982451e-012   1.0869524e+005   1.0644178e-001  -3.2851214e-004   2.2978823e-018   8.8597144e-004  -4.4839786e+003   3.2009590e-013   9.6274826e-021   4.8305098e-018  -7.0617089e-006   5.7980545e+001
  1.8239463e+001   5.5803055e+000   1.4460307e+000   6.6691831e+003   0.0000000e+000   4.1468843e-005   1.1537384e+003   2.4409540e+003   8.0288319e+002   4.9000000e+002   4.9000000e+002   4.9000000e+002   8.5425078e+006   2.2442766e+003   2.2780885e+004   1.2666491e-002   6.4446934e+001  -1.8068321e-012   8.0616115e-012   1.0820360e+005   1.0629507e-001  -2.7567702e-004   2.2876135e-018   6.6313273e-004  -4.4637008e+003   3.1864829e-013   7.2965077e-021   4.8240315e-018  -7.4246649e-006   5.7464972e+001
  1.8339349e+001   5.5612846e+000   1.4648343e+000   6.8214844e+003   0.0000000e+000   4.1613560e-005   1.1577895e+003   2.4390986e+003   8.0089996e+002   4.9000000e+002   4.9000000e+002   4.9000000e+002   8.5034079e+006   2.2444293e+003   2.3019252e+004   1.2666491e-002   6.4829146e+001  -1.7985610e-012   8.0247081e-012   1.0770834e+005   1.0617983e-001  -2.7828013e-004   2.2892872e-018   1.6194481e-003  -4.4433095e+003   3.1719209e-013   7.4491337e-021   4.8185331e-018  -9.0400187e-006   5.7049812e+001
  1.8439272e+001   5.5484660e+000   1.4834338e+000   6.9768486e+003   0.0000000e+000   4.1593090e-005   1.1618145e+003   2.4363498e+003   7.9964677e+002   4.9000000e+002   4.9000000e+002   4.9000000e+002   8.4648569e+006   2.2456895e+003   2.3258150e+004   1.2666491e-002   6.5215405e+001  -1.7904105e-012   7.9883308e-012   1.0722003e+005   1.0605536e-001  -2.2797589e-004   2.2737513e-018  -2.0207567e-004  -4.4231173e+003   3.1575106e-013   5.2910691e-021   4.8132673e-018  -9.3335756e-006   5.6322257e+001
  1.8539239e+001   5.5353164e+000   1.5015314e+000   7.1273754e+003   0.0000000e+000   4.1612778e-005   1.1657881e+003   2.4267113e+003   7.9809128e+002   4.9000000e+002   4.9000000e+002   4.9000000e+002   8.4259958e+006   2.2463601e+003   2.3491716e+004   1.2666491e-002   6.5605777e+001  -1.7821931e-012   7.9516499e-012   1.0672780e+005   1.0593385e-001  -2.1558213e-004   2.2695706e-018   2.9444400e-005  -4.4028082e+003   3.1430084e-013   4.7473153e-021   4.8077149e-018  -1.0357735e-005   5.5725356e+001
  1.8639229e+001   5.5199761e+000   1.5190752e+000   7.2689660e+003   0.0000000e+000   4.1828015e-005   1.1697841e+003   2.4126361e+003   7.9675929e+002   4.9000000e+002   4.9000000e+002   4.9000000e+002   8.3867951e+006   2.2449582e+003   2.3708145e+004   1.2666491e-002   6.5999967e+001  -1.7738961e-012   7.9146452e-012   1.0623126e+005   1.0576509e-001  -1.9501603e-004   2.2633179e-018   1.7901951e-003  -4.3823589e+003   3.1284015e-013   3.8787440e-021   4.7998845e-018  -1.1263380e-005   5.5485954e+001
  1.8739243e+001   5.5042668e+000   1.5363680e+000   7.4083065e+003   0.0000000e+000   4.1970097e-005   1.1736063e+003   2.4003822e+003   7.9583149e+002   4.9000000e+002   4.9000000e+002   4.9000000e+002   8.3479728e+006   2.2441968e+003   2.3918158e+004   1.2666491e-002   6.6397756e+001  -1.7656880e-012   7.8780106e-012   1.0573952e+005   1.0553279e-001  -1.4812423e-004   2.2519559e-018   5.8690917e-004  -4.3620577e+003   3.1139124e-013   1.8315197e-021   4.7894683e-018  -1.1416176e-005   5.5102758e+001
  1.8839316e+001   5.4912338e+000   1.5536422e+000   7.5458451e+003   0.0000000e+000   4.2117412e-005   1.1772759e+003   2.3896105e+003   7.9529934e+002   4.9000000e+002   4.9000000e+002   4.9000000e+002   8.3094534e+006   2.2433383e+003   2.4114348e+004   1.2666491e-002   6.6799128e+001  -1.7575403e-012   7.8416784e-012   1.0525162e+005   1.0533150e-001  -1.2833194e-004   2.2434117e-018  -4.7610116e-004  -4.3418899e+003   3.0995312e-013   1.0350334e-021   4.7803778e-018  -1.1350961e-005   5.4730713e+001
  1.8939441e+001   5.4790147e+000   1.5705876e+000   7.6829605e+003   0.0000000e+000   4.2147834e-005   1.1808530e+003   2.3765464e+003   7.9478908e+002   4.9000000e+002   4.9000000e+002   4.9000000e+002   8.2706822e+006   2.2433993e+003   2.4307750e+004   1.2666491e-002   6.7203925e+001  -1.7493396e-012   7.8050888e-012   1.0476052e+005   1.0521128e-001  -9.6956436e-005   2.2393460e-018  -8.6206573e-005  -4.3216233e+003   3.0850595e-013  -2.9051274e-022   4.7749655e-018  -1.1259763e-005   5.4180876e+001
  1.9039553e+001   5.4665541e+000   1.5872396e+000   7.8146737e+003   0.0000000e+000   4.2274150e-005   1.1842860e+003   2.3600151e+003   7.9293683e+002   4.9000000e+002   4.9000000e+002   4.9000000e+002   8.2316453e+006   2.2425274e+003   2.4483923e+004   1.2666491e-002   6.7611693e+001  -1.7410805e-012   7.7682341e-012   1.0426606e+005   1.0510820e-001  -1.0957156e-004   2.2267083e-018   1.8610166e-003  -4.3012633e+003   3.0705107e-013   4.1619708e-022   4.7704473e-018  -1.1747322e-005   5.3787518e+001
  1.9139718e+001   5.4578705e+000   1.6034028e+000   7.9400581e+003   0.0000000e+000   4.2504713e-005   1.1877860e+003   2.3487562e+003   7.9103823e+002   4.9000000e+002   4.9000000e+002   4.9000000e+002   8.1932259e+006   2.2404682e+003   2.4644998e+004   1.2666491e-002   6.8022435e+001  -1.7329596e-012   7.7320049e-012   1.0377942e+005   1.0492713e-001  -6.8218137e-005   2.2149255e-018  -1.4046760e-003  -4.2811628e+003   3.0561788e-013  -1.3422984e-021   4.7624830e-018  -1.1341317e-005   5.3624664e+001
  1.9239925e+001   5.4457080e+000   1.6190657e+000   8.0643761e+003   0.0000000e+000   4.2526201e-005   1.1909923e+003   2.3331599e+003   7.8935428e+002   4.9000000e+002   4.9000000e+002   4.9000000e+002   8.1546037e+006   2.2400116e+003   2.4801482e+004   1.2666491e-002   6.8435943e+001  -1.7247875e-012   7.6955407e-012   1.0329021e+005   1.0478294e-001  -6.6142760e-005   2.2184673e-018   5.1150372e-004  -4.2609865e+003   3.0417700e-013  -1.4344646e-021   4.7554864e-018  -1.1530756e-005   5.3075638e+001
  1.9340163e+001   5.4274477e+000   1.6339749e+000   8.1852180e+003   0.0000000e+000   4.2490742e-005   1.1940457e+003   2.3335132e+003   7.8785597e+002   4.9000000e+002   4.9000000e+002   4.9000000e+002   8.1156670e+006   2.2397344e+003   2.4949485e+004   1.2666491e-002   6.8852111e+001  -1.7165530e-012   7.6587913e-012   1.0279702e+005   1.0456657e-001  -3.6700902e-005   2.2196752e-018   4.5626106e-004  -4.2406779e+003   3.0272724e-013  -2.7648967e-021   4.7453614e-018  -1.1829646e-005   5.2456261e+001
  1.9440430e+001   5.4099798e+000   1.6480214e+000   8.2916756e+003   0.0000000e+000   4.2601823e-005   1.1969414e+003   2.3252969e+003   7.8605825e+002   4.9000000e+002   4.9000000e+002   4.9000000e+002   8.0770620e+006   2.2377969e+003   2.5073052e+004   1.2666491e-002   6.9270614e+001  -1.7083875e-012   7.6223784e-012   1.0230803e+005   1.0429533e-001  -1.9779366e-005   2.2057939e-018  -5.6712441e-004  -4.2204952e+003   3.0128721e-013  -3.4372200e-021   4.7331281e-018  -1.2129836e-005   5.2091963e+001
  1.9540724e+001   5.3950645e+000   1.6613906e+000   8.3901096e+003   0.0000000e+000   4.2738814e-005   1.1997931e+003   2.3215182e+003   7.8445260e+002   4.9000000e+002   4.9000000e+002   4.9000000e+002   8.0385029e+006   2.2354015e+003   2.5187681e+004   1.2666491e-002   6.9691172e+001  -1.7002306e-012   7.5859792e-012   1.0181962e+005   1.0401656e-001   4.1424077e-006   2.1954736e-018   3.2941514e-004  -4.2003336e+003   2.9984750e-013  -4.4634797e-021   4.7204731e-018  -1.2247162e-005   5.1782631e+001
  1.9637598e+001   5.3855338e+000   1.6739093e+000   8.4881544e+003   0.0000000e+000   4.2803262e-005   1.2024891e+003   2.3224436e+003   7.8356904e+002   4.9000000e+002   4.9000000e+002   4.9000000e+002   8.0014081e+006   2.2333559e+003   2.5293289e+004   1.2666491e-002   7.0099049e+001  -1.6923809e-012   7.5509494e-012   1.0134976e+005   1.0380255e-001   3.3137220e-005   2.1953169e-018   1.9616081e-003  -4.1809363e+003   2.9846149e-013  -5.7399906e-021   4.7105432e-018  -1.2210365e-005   5.1445532e+001
  1.9731194e+001   5.3739619e+000   1.6851663e+000   8.5718966e+003   0.0000000e+000   4.2750595e-005   1.2048981e+003   2.3179706e+003   7.8243562e+002   4.9000000e+002   4.9000000e+002   4.9000000e+002   7.9655812e+006   2.2322107e+003   2.5386788e+004   1.2666491e-002   7.0494625e+001  -1.6848069e-012   7.5171558e-012   1.0089596e+005   1.0355032e-001   4.2037184e-005   2.1846201e-018   6.4567684e-004  -4.1622181e+003   2.9712617e-013  -6.1278883e-021   4.6990200e-018  -1.2582400e-005   5.0867647e+001
  1.9824966e+001   5.3609534e+000   1.6959357e+000   8.6468086e+003   0.0000000e+000   4.2842917e-005   1.2072084e+003   2.3120642e+003   7.8146705e+002   4.9000000e+002   4.9000000e+002   4.9000000e+002   7.9297793e+006   2.2296078e+003   2.5464393e+004   1.2666491e-002   7.0892292e+001  -1.6772335e-012   7.4833806e-012   1.0044248e+005   1.0329272e-001   4.8775473e-005   2.1783040e-018   1.5469616e-004  -4.1435095e+003   2.9579128e-013  -6.3817815e-021   4.6872457e-018  -1.3134624e-005   5.0560708e+001
  1.9918857e+001   5.3494654e+000   1.7061546e+000   8.7178646e+003   0.0000000e+000   4.2869962e-005   1.2094917e+003   2.3134977e+003   7.8066709e+002   4.9000000e+002   4.9000000e+002   4.9000000e+002   7.8940808e+006   2.2273006e+003   2.5538031e+004   1.2666491e-002   7.1291640e+001  -1.6696844e-012   7.4496926e-012   9.9990303e+004   1.0297287e-001   7.3734973e-005   2.1787196e-018  -1.4135847e-004  -4.1248559e+003   2.9445970e-013  -7.4983732e-021   4.6721460e-018  -1.2997245e-005   5.0122195e+001
  2.0003466e+001   5.3328496e+000   1.7148401e+000   8.7817482e+003   0.0000000e+000   4.2862600e-005   1.2115077e+003   2.3035226e+003   7.8057918e+002   4.9000000e+002   4.9000000e+002   4.9000000e+002   7.8613706e+006   2.2253176e+003   2.5604281e+004   1.2666491e-002   7.1652450e+001  -1.6627685e-012   7.4188018e-012   9.9575979e+004   1.0264000e-001   7.0226115e-005   2.1690242e-018   1.3165978e-004  -4.1078023e+003   2.9324156e-013  -7.3173731e-021   4.6570064e-018  -1.3555250e-005   4.9723739e+001
  2.0144705e+001   5.3140024e+000   1.7280181e+000   8.8649351e+003   0.0000000e+000   4.2958778e-005   1.2147425e+003   2.2862111e+003   7.7824550e+002   4.9000000e+002   4.9000000e+002   4.9000000e+002   7.8076489e+006   2.2203160e+003   2.5683263e+004   1.2666491e-002   7.2256305e+001  -1.6514038e-012   7.3681330e-012   9.8895513e+004   1.0213088e-001   8.5577013e-005   2.1535970e-018  -5.3644109e-004  -4.0797013e+003   2.9123665e-013  -7.9373281e-021   4.6338329e-018  -1.3905886e-005   4.9221507e+001
  2.0229535e+001   5.3064134e+000   1.7357210e+000   8.9127994e+003   0.0000000e+000   4.2993504e-005   1.2165629e+003   2.2808903e+003   7.7684278e+002   4.9000000e+002   4.9000000e+002   4.9000000e+002   7.7756029e+006   2.2175751e+003   2.5725735e+004   1.2666491e-002   7.2619857e+001  -1.6446231e-012   7.3378749e-012   9.8489604e+004   1.0186574e-001   9.6309720e-005   2.1482241e-018   7.6262268e-004  -4.0629283e+003   2.9003866e-013  -8.3971815e-021   4.6217379e-018  -1.4109242e-005   4.8884198e+001
  2.0314365e+001   5.3036711e+000   1.7430491e+000   8.9596785e+003   0.0000000e+000   4.2966434e-005   1.2183283e+003   2.2854535e+003   7.7547541e+002   4.9000000e+002   4.9000000e+002   4.9000000e+002   7.7440407e+006   2.2150494e+003   2.5763982e+004   1.2666491e-002   7.2983972e+001  -1.6379543e-012   7.3081069e-012   9.8089822e+004   1.0158953e-001   9.7467843e-005   2.1340346e-018  -1.7693861e-003  -4.0463862e+003   2.8885899e-013  -8.3988079e-021   4.6093547e-018  -1.4343742e-005   4.8466572e+001
  2.0446800e+001   5.2880109e+000   1.7532403e+000   9.0202469e+003   0.0000000e+000   4.2989416e-005   1.2209789e+003   2.2922499e+003   7.7341942e+002   4.9000000e+002   4.9000000e+002   4.9000000e+002   7.6940703e+006   2.2103641e+003   2.5814917e+004   1.2666491e-002   7.3553455e+001  -1.6273821e-012   7.2609349e-012   9.7456871e+004   1.0114277e-001   1.0189415e-004   2.1308653e-018  -3.6209744e-004  -4.0203210e+003   2.8699762e-013  -8.6376272e-021   4.5883787e-018  -1.5014208e-005   4.7947177e+001
  2.0531937e+001   5.2765206e+000   1.7592319e+000   9.0502368e+003   0.0000000e+000   4.3109205e-005   1.2226552e+003   2.2949141e+003   7.7263828e+002   4.9000000e+002   4.9000000e+002   4.9000000e+002   7.6619844e+006   2.2062492e+003   2.5834893e+004   1.2666491e-002   7.3919984e+001  -1.6205914e-012   7.2306519e-012   9.7050455e+004   1.0079949e-001   9.6151470e-005   2.1203577e-018   7.1763120e-004  -4.0035967e+003   2.8580286e-013  -8.2750695e-021   4.5728522e-018  -1.5482791e-005   4.7788951e+001
  2.0617074e+001   5.2633519e+000   1.7647672e+000   9.0802738e+003   0.0000000e+000   4.3135723e-005   1.2242063e+003   2.2970162e+003   7.7138772e+002   4.9000000e+002   4.9000000e+002   4.9000000e+002   7.6301977e+006   2.2026953e+003   2.5853015e+004   1.2666491e-002   7.4286758e+001  -1.6138702e-012   7.2006595e-012   9.6647830e+004   1.0041657e-001   1.0298572e-004   2.1077525e-018   1.0896346e-004  -3.9869871e+003   2.8461752e-013  -8.5458749e-021   4.5553690e-018  -1.5656995e-005   4.7508772e+001
  2.0726156e+001   5.2510499e+000   1.7715564e+000   9.1130273e+003   0.0000000e+000   4.3145450e-005   1.2261529e+003   2.2961412e+003   7.7029046e+002   4.9000000e+002   4.9000000e+002   4.9000000e+002   7.5897434e+006   2.1981952e+003   2.5871054e+004   1.2666491e-002   7.4756994e+001  -1.6053127e-012   7.1624819e-012   9.6135416e+004   9.9942829e-002   1.0505325e-004   2.0947786e-018   1.6670411e-004  -3.9658157e+003   2.8310587e-013  -8.6026158e-021   4.5336961e-018  -1.5849554e-005   4.7079741e+001
  2.0820592e+001   5.2410339e+000   1.7769942e+000   9.1341453e+003   0.0000000e+000   4.3202237e-005   1.2277248e+003   2.2929513e+003   7.6924544e+002   4.9000000e+002   4.9000000e+002   4.9000000e+002   7.5551796e+006   2.1935843e+003   2.5871358e+004   1.2666491e-002   7.5164186e+001  -1.5980015e-012   7.1298568e-012   9.5697613e+004   9.9596555e-002   1.2045909e-004   2.0850675e-018   5.4001753e-004  -3.9477435e+003   2.8181545e-013  -9.2536571e-021   4.5179928e-018  -1.5484414e-005   4.6779723e+001
  2.0917191e+001   5.2238801e+000   1.7823793e+000   9.1546498e+003   0.0000000e+000   4.3321393e-005   1.2294584e+003   2.2886172e+003   7.6931148e+002   4.9000000e+002   4.9000000e+002   4.9000000e+002   7.5192895e+006   2.1886502e+003   2.5875392e+004   1.2666491e-002   7.5580744e+001  -1.5904067e-012   7.0959646e-012   9.5243012e+004   9.9203373e-002   1.1365611e-004   2.0851055e-018   3.1226693e-003  -3.9290471e+003   2.8047945e-013  -9.0069187e-021   4.4994758e-018  -1.6103862e-005   4.6591901e+001
  2.1013916e+001   5.2029175e+000   1.7871513e+000   9.1734534e+003   0.0000000e+000   4.3313505e-005   1.2310560e+003   2.2811505e+003   7.6900414e+002   4.9000000e+002   4.9000000e+002   4.9000000e+002   7.4836940e+006   2.1844028e+003   2.5878063e+004   1.2666491e-002   7.5997868e+001  -1.5828834e-012   7.0624044e-012   9.4792142e+004   9.8692826e-002   1.1574821e-004   2.0731288e-018   6.5456222e-005  -3.9104508e+003   2.7915365e-013  -9.0914510e-021   4.4760769e-018  -1.6129261e-005   4.6217793e+001
  2.1110740e+001   5.1853288e+000   1.7913434e+000   9.1850718e+003   0.0000000e+000   4.3329686e-005   1.2325538e+003   2.2777972e+003   7.6875609e+002   4.9000000e+002   4.9000000e+002   4.9000000e+002   7.4483694e+006   2.1795901e+003   2.5868436e+004   1.2666491e-002   7.6415338e+001  -1.5754142e-012   7.0290808e-012   9.4344704e+004   9.8174697e-002   1.2525036e-004   2.0625379e-018  -1.4464567e-003  -3.8919591e+003   2.7783435e-013  -9.4818466e-021   4.4523287e-018  -1.5967437e-005   4.5860925e+001
  2.1207696e+001   5.1687634e+000   1.7952474e+000   9.1920467e+003   0.0000000e+000   4.3368076e-005   1.2340335e+003   2.2741127e+003   7.6690375e+002   4.9000000e+002   4.9000000e+002   4.9000000e+002   7.4128140e+006   2.1746100e+003   2.5856192e+004   1.2666491e-002   7.6833187e+001  -1.5678895e-012   6.9955077e-012   9.3894341e+004   9.7709961e-002   1.1599287e-004   2.0563272e-018   1.0725741e-003  -3.8733814e+003   2.7650686e-013  -9.0542004e-021   4.4308915e-018  -1.6543489e-005   4.5543263e+001
  2.1304757e+001   5.1486748e+000   1.7987380e+000   9.1996835e+003   0.0000000e+000   4.3324416e-005   1.2354697e+003   2.2679143e+003   7.6544739e+002   4.9000000e+002   4.9000000e+002   4.9000000e+002   7.3770925e+006   2.1701758e+003   2.5847868e+004   1.2666491e-002   7.7251329e+001  -1.5603346e-012   6.9617946e-012   9.3441875e+004   9.7218620e-002   1.2820804e-004   2.0478073e-018   8.7058249e-004  -3.8547340e+003   2.7517577e-013  -9.6351620e-021   4.4083350e-018  -1.6538354e-005   4.5153784e+001
  2.1403821e+001   5.1334604e+000   1.8016627e+000   9.1986829e+003   0.0000000e+000   4.3380341e-005   1.2368737e+003   2.2627846e+003   7.6456789e+002   4.9000000e+002   4.9000000e+002   4.9000000e+002   7.3411250e+006   2.1644772e+003   2.5822751e+004   1.2666491e-002   7.7677791e+001  -1.5527302e-012   6.9278760e-012   9.2986293e+004   9.6682429e-002   1.2574659e-004   2.0360976e-018  -1.2571242e-003  -3.8359157e+003   2.7383354e-013  -9.5085502e-021   4.3837395e-018  -1.6626669e-005   4.4888692e+001
  2.1504870e+001   5.1177025e+000   1.8045099e+000   9.1997620e+003   0.0000000e+000   4.3338595e-005   1.2382815e+003   2.2550833e+003   7.6270373e+002   4.9000000e+002   4.9000000e+002   4.9000000e+002   7.3042671e+006   2.1594214e+003   2.5802559e+004   1.2666491e-002   7.8112360e+001  -1.5449314e-012   6.8930687e-012   9.2519433e+004   9.6171962e-002   1.2814896e-004   2.0235617e-018   7.8364792e-004  -3.8166663e+003   2.7245806e-013  -9.6037547e-021   4.3603713e-018  -1.6857770e-005   4.4473712e+001
  2.1646373e+001   5.0982085e+000   1.8071553e+000   9.1943972e+003   0.0000000e+000   4.3213998e-005   1.2400830e+003   2.2421986e+003   7.6030831e+002   4.9000000e+002   4.9000000e+002   4.9000000e+002   7.2529914e+006   2.1522609e+003   2.5763613e+004   1.2666491e-002   7.8720215e+001  -1.5340873e-012   6.8446790e-012   9.1869949e+004   9.5414790e-002   1.3501341e-004   2.0108768e-018   3.1550344e-005  -3.7898427e+003   2.7054337e-013  -9.9602343e-021   4.3256574e-018  -1.6795633e-005   4.3849738e+001
  2.1747542e+001   5.0894784e+000   1.8085555e+000   9.1867167e+003   0.0000000e+000   4.3160876e-005   1.2412517e+003   2.2394094e+003   7.5876265e+002   4.9000000e+002   4.9000000e+002   4.9000000e+002   7.2166617e+006   2.1464549e+003   2.5724936e+004   1.2666491e-002   7.9154130e+001  -1.5264022e-012   6.8104096e-012   9.1409780e+004   9.4887328e-002   1.3079746e-004   1.9975122e-018   3.2547253e-005  -3.7708388e+003   2.6918741e-013  -9.7193535e-021   4.3016070e-018  -1.6920078e-005   4.3475379e+001
  2.1818383e+001   5.0817535e+000   1.8095091e+000   9.1745937e+003   0.0000000e+000   4.3277507e-005   1.2421445e+003   2.2336251e+003   7.5776885e+002   4.9000000e+002   4.9000000e+002   4.9000000e+002   7.1910699e+006   2.1413461e+003   2.5694352e+004   1.2666491e-002   7.9457586e+001  -1.5209854e-012   6.7862462e-012   9.1085622e+004   9.4516094e-002   1.2694201e-004   1.9884794e-018   1.4812411e-003  -3.7574924e+003   2.6823402e-013  -9.4855399e-021   4.2846843e-018  -1.7158924e-005   4.3454501e+001
  2.1914840e+001   5.0760406e+000   1.8105383e+000   9.1643039e+003   0.0000000e+000   4.3215220e-005   1.2431944e+003   2.2339464e+003   7.5708189e+002   4.9000000e+002   4.9000000e+002   4.9000000e+002   7.1568577e+006   2.1358561e+003   2.5651766e+004   1.2666491e-002   7.9870188e+001  -1.5137550e-012   6.7539588e-012   9.0652273e+004   9.4052775e-002   1.1613103e-004   1.9788558e-018  -5.9838505e-005  -3.7395906e+003   2.6695600e-013  -9.0003128e-021   4.2634346e-018  -1.7430027e-005   4.3044164e+001
  2.2014895e+001   5.0699313e+000   1.8113694e+000   9.1513607e+003   0.0000000e+000   4.3182669e-005   1.2441855e+003   2.2339662e+003   7.5653238e+002   4.9000000e+002   4.9000000e+002   4.9000000e+002   7.1220105e+006   2.1295274e+003   2.5595864e+004   1.2666491e-002   8.0297213e+001  -1.5063841e-012   6.7210871e-012   9.0210881e+004   9.3570573e-002   1.1594190e-004   1.9640573e-018  -8.6114318e-004  -3.7213663e+003   2.6565587e-013  -8.9104925e-021   4.2417061e-018  -1.7215499e-005   4.2696209e+001
  2.2116250e+001   5.0499832e+000   1.8121432e+000   9.1333199e+003   0.0000000e+000   4.3224360e-005   1.2451871e+003   2.2344325e+003   7.5571137e+002   4.9000000e+002   4.9000000e+002   4.9000000e+002   7.0860319e+006   2.1229825e+003   2.5543321e+004   1.2666491e-002   8.0728915e+001  -1.4987672e-012   6.6871060e-012   8.9755159e+004   9.3058347e-002   9.4604059e-005   1.9565657e-018   3.1009083e-003  -3.7026461e+003   2.6431783e-013  -7.8610708e-021   4.2181865e-018  -1.8122903e-005   4.2457959e+001
  2.2217631e+001   5.0268344e+000   1.8123445e+000   9.1131476e+003   0.0000000e+000   4.3199208e-005   1.2461277e+003   2.2348331e+003   7.5529311e+002   4.9000000e+002   4.9000000e+002   4.9000000e+002   7.0507458e+006   2.1166232e+003   2.5486145e+004   1.2666491e-002   8.1159784e+001  -1.4913126e-012   6.6538262e-012   8.9308207e+004   9.2403349e-002   8.2455543e-005   1.9480239e-018  -7.4817794e-004  -3.6842037e+003   2.6300281e-013  -7.3659046e-021   4.1880214e-018  -1.8158392e-005   4.2137185e+001
  2.2319060e+001   5.0033513e+000   1.8123946e+000   9.0887115e+003   0.0000000e+000   4.3286600e-005   1.2471122e+003   2.2354202e+003   7.5500340e+002   4.9000000e+002   4.9000000e+002   4.9000000e+002   7.0151877e+006   2.1093070e+003   2.5422347e+004   1.2666491e-002   8.1589820e+001  -1.4837874e-012   6.6202734e-012   8.8857811e+004   9.1787747e-002   8.0835941e-005   1.9404425e-018   2.2538301e-004  -3.6656407e+003   2.6167740e-013  -7.3001777e-021   4.1597160e-018  -1.8039106e-005   4.1990840e+001
  2.2420517e+001   4.9734776e+000   1.8120957e+000   9.0643143e+003   0.0000000e+000   4.3206193e-005   1.2480427e+003   2.2362242e+003   7.5523378e+002   4.9000000e+002   4.9000000e+002   4.9000000e+002   6.9794209e+006   2.1033637e+003   2.5365999e+004   1.2666491e-002   8.2018964e+001  -1.4762235e-012   6.5865189e-012   8.8404771e+004   9.1125119e-002   8.2725627e-005   1.9274029e-018   3.0956810e-004  -3.6469729e+003   2.6034372e-013  -7.3794108e-021   4.1294586e-018  -1.7923522e-005   4.1548704e+001
  2.2522046e+001   4.9503047e+000   1.8114172e+000   9.0384537e+003   0.0000000e+000   4.3145857e-005   1.2489285e+003   2.2369156e+003   7.5382100e+002   4.9000000e+002   4.9000000e+002   4.9000000e+002   6.9440319e+006   2.0969087e+003   2.5303236e+004   1.2666491e-002   8.2447370e+001  -1.4687402e-012   6.5531251e-012   8.7956517e+004   9.0454816e-002   7.1105719e-005   1.9170516e-018  -6.8774799e-004  -3.6284458e+003   2.5902201e-013  -6.8810003e-021   4.0986266e-018  -1.8299595e-005   4.1176379e+001
  2.2623632e+001   4.9378150e+000   1.8105445e+000   9.0068577e+003   0.0000000e+000   4.3174929e-005   1.2497382e+003   2.2378198e+003   7.5280161e+002   4.9000000e+002   4.9000000e+002   4.9000000e+002   6.9090464e+006   2.0896325e+003   2.5230795e+004   1.2666491e-002   8.2874846e+001  -1.4613381e-012   6.5201020e-012   8.7513373e+004   8.9879669e-002   6.1280026e-005   1.9063495e-018   4.3929024e-004  -3.6101107e+003   2.5771264e-013  -6.3763072e-021   4.0723916e-018  -1.8642718e-005   4.0940395e+001
  2.2725247e+001   4.9221318e+000   1.8096743e+000   8.9774576e+003   0.0000000e+000   4.3121178e-005   1.2505902e+003   2.2391207e+003   7.5183886e+002   4.9000000e+002   4.9000000e+002   4.9000000e+002   6.8736953e+006   2.0832747e+003   2.5167957e+004   1.2666491e-002   8.3301315e+001  -1.4538607e-012   6.4867367e-012   8.7065599e+004   8.9341594e-002   5.0952585e-005   1.8965187e-018   9.5552709e-004  -3.5916542e+003   2.5639504e-013  -5.9086498e-021   4.0477382e-018  -1.9061619e-005   4.0574284e+001
  2.2826897e+001   4.9136528e+000   1.8086493e+000   8.9448543e+003   0.0000000e+000   4.3151906e-005   1.2513783e+003   2.2405612e+003   7.5043418e+002   4.9000000e+002   4.9000000e+002   4.9000000e+002   6.8390742e+006   2.0760002e+003   2.5093826e+004   1.2666491e-002   8.3726763e+001  -1.4465417e-012   6.4540858e-012   8.6627071e+004   8.8773605e-002   4.0239547e-005   1.8895894e-018  -1.4637452e-003  -3.5735291e+003   2.5510230e-013  -5.4271174e-021   4.0216592e-018  -1.8991980e-005   4.0348810e+001
  2.2928587e+001   4.9040179e+000   1.8078939e+000   8.9145944e+003   0.0000000e+000   4.3163661e-005   1.2521764e+003   2.2408489e+003   7.4914890e+002   4.9000000e+002   4.9000000e+002   4.9000000e+002   6.8043722e+006   2.0690840e+003   2.5023466e+004   1.2666491e-002   8.4151159e+001  -1.4391977e-012   6.4213157e-012   8.6187518e+004   8.8285852e-002   3.5902428e-005   1.8781712e-018   7.0364521e-004  -3.5554092e+003   2.5380751e-013  -5.1481876e-021   3.9995122e-018  -1.9113504e-005   4.0089375e+001
  2.3030343e+001   4.8814408e+000   1.8071371e+000   8.8876680e+003   0.0000000e+000   4.3107524e-005   1.2530266e+003   2.2415649e+003   7.4849045e+002   4.9000000e+002   4.9000000e+002   4.9000000e+002   6.7689383e+006   2.0630801e+003   2.4966394e+004   1.2666491e-002   8.4574717e+001  -1.4316969e-012   6.3878677e-012   8.5738696e+004   8.7773386e-002   2.0101081e-005   1.8701834e-018   3.4490297e-003  -3.5369977e+003   2.5249245e-013  -4.3944734e-021   3.9759510e-018  -1.9802370e-005   3.9759047e+001
  2.3121942e+001   4.8660903e+000   1.8053493e+000   8.8578848e+003   0.0000000e+000   4.3029016e-005   1.2536547e+003   2.2442508e+003   7.4745637e+002   4.9000000e+002   4.9000000e+002   4.9000000e+002   6.7381015e+006   2.0570160e+003   2.4899665e+004   1.2666491e-002   8.4955098e+001  -1.4251883e-012   6.3587918e-012   8.5348102e+004   8.7115991e-002   1.6166025e-005   1.8543108e-018  -1.9806307e-003  -3.5208278e+003   2.5133992e-013  -4.2000314e-021   3.9461292e-018  -1.9616797e-005   3.9439747e+001
  2.3213541e+001   4.8622464e+000   1.8035299e+000   8.8258095e+003   0.0000000e+000   4.2995346e-005   1.2542106e+003   2.2466705e+003   7.4662299e+002   4.9000000e+002   4.9000000e+002   4.9000000e+002   6.7078346e+006   2.0503326e+003   2.4823046e+004   1.2666491e-002   8.5334339e+001  -1.4187892e-012   6.3302396e-012   8.4964726e+004   8.6555628e-002   1.9283706e-005   1.8376197e-018  -3.8019848e-003  -3.5049219e+003   2.5020508e-013  -4.3167920e-021   3.9208951e-018  -1.9177645e-005   3.9183929e+001
  2.3315446e+001   4.8485448e+000   1.8020658e+000   8.7913357e+003   0.0000000e+000   4.3024882e-005   1.2548721e+003   2.2492337e+003   7.4582302e+002   4.9000000e+002   4.9000000e+002   4.9000000e+002   6.6732391e+006   2.0429617e+003   2.4743631e+004   1.2666491e-002   8.5754913e+001  -1.4114589e-012   6.2975590e-012   8.4526523e+004   8.6090847e-002   8.7292686e-006   1.8427321e-018   2.0068458e-003  -3.4869104e+003   2.4891714e-013  -3.8699973e-021   3.8988258e-018  -1.9869287e-005   3.8975337e+001
  2.3417380e+001   4.8341839e+000   1.8004993e+000   8.7570225e+003   0.0000000e+000   4.2998477e-005   1.2554584e+003   2.2497854e+003   7.4520617e+002   4.9000000e+002   4.9000000e+002   4.9000000e+002   6.6395004e+006   2.0359761e+003   2.4661948e+004   1.2666491e-002   8.6174226e+001  -1.4043279e-012   6.2657303e-012   8.4099172e+004   8.5507158e-002  -1.5820692e-005   1.8304874e-018   1.4618690e-004  -3.4692722e+003   2.4765902e-013  -2.7185969e-021   3.8721358e-018  -2.0934382e-005   3.8680667e+001
  2.3519356e+001   4.8180441e+000   1.7989697e+000   8.7221883e+003   0.0000000e+000   4.3008262e-005   1.2560579e+003   2.2525665e+003   7.4370517e+002   4.9000000e+002   4.9000000e+002   4.9000000e+002   6.6056487e+006   2.0288260e+003   2.4581042e+004   1.2666491e-002   8.6592338e+001  -1.3971652e-012   6.2337864e-012   8.3670389e+004   8.4947319e-002  -3.4141958e-005   1.8400482e-018   7.4022708e-004  -3.4516001e+003   2.4639734e-013  -1.9507524e-021   3.8455572e-018  -2.1811755e-005   3.8441673e+001
  2.3621379e+001   4.7963602e+000   1.7974367e+000   8.6908790e+003   0.0000000e+000   4.2931525e-005   1.2566669e+003   2.2553662e+003   7.4246477e+002   4.9000000e+002   4.9000000e+002   4.9000000e+002   6.5716513e+006   2.0224806e+003   2.4507871e+004   1.2666491e-002   8.7009309e+001  -1.3899725e-012   6.2016882e-012   8.3239762e+004   8.4391723e-002  -5.6880568e-005   1.8410880e-018   1.9517025e-003  -3.4338751e+003   2.4513136e-013  -9.2625309e-022   3.8195411e-018  -2.3028293e-005   3.8108598e+001
  2.3723444e+001   4.7800746e+000   1.7953984e+000   8.6575935e+003   0.0000000e+000   4.2828401e-005   1.2571949e+003   2.2595625e+003   7.4098409e+002   4.9000000e+002   4.9000000e+002   4.9000000e+002   6.5383092e+006   2.0157955e+003   2.4425218e+004   1.2666491e-002   8.7425112e+001  -1.3829243e-012   6.1702389e-012   8.2817434e+004   8.3784845e-002  -7.8519761e-005   1.8345225e-018  -1.1425984e-004  -3.4164228e+003   2.4388639e-013   6.2828819e-023   3.7914146e-018  -2.3805467e-005   3.7722218e+001
  2.3825578e+001   4.7606938e+000   1.7933767e+000   8.6223114e+003   0.0000000e+000   4.2858488e-005   1.2577978e+003   2.2620038e+003   7.3956877e+002   4.9000000e+002   4.9000000e+002   4.9000000e+002   6.5044704e+006   2.0083877e+003   2.4341695e+004   1.2666491e-002   8.7839802e+001  -1.3757634e-012   6.1382958e-012   8.2388815e+004   8.3203347e-002  -9.9296148e-005   1.8400539e-018   1.6147001e-003  -3.3987700e+003   2.4262526e-013   9.4435604e-022   3.7639574e-018  -2.4992547e-005   3.7553513e+001
  2.3927763e+001   4.7454381e+000   1.7909835e+000   8.5829570e+003   0.0000000e+000   4.2856002e-005   1.2582549e+003   2.2642853e+003   7.3820297e+002   4.9000000e+002   4.9000000e+002   4.9000000e+002   6.4713600e+006   2.0008513e+003   2.4250972e+004   1.2666491e-002   8.8253189e+001  -1.3687632e-012   6.1070537e-012   8.1969422e+004   8.2584134e-002  -1.1239817e-004   1.8336532e-018   3.1148949e-004  -3.3814289e+003   2.4138771e-013   1.5394495e-021   3.7354500e-018  -2.5356545e-005   3.7315962e+001
  2.4030005e+001   4.7307000e+000   1.7887225e+000   8.5467759e+003   0.0000000e+000   4.2791057e-005   1.2587305e+003   2.2665625e+003   7.3690988e+002   4.9000000e+002   4.9000000e+002   4.9000000e+002   6.4381148e+006   1.9939616e+003   2.4166839e+004   1.2666491e-002   8.8665307e+001  -1.3617307e-012   6.0756790e-012   8.1548323e+004   8.2034736e-002  -1.3066011e-004   1.8305672e-018   6.4792441e-004  -3.3640516e+003   2.4014710e-013   2.3458643e-021   3.7099791e-018  -2.6047239e-005   3.6999733e+001
  2.4132289e+001   4.7171123e+000   1.7863375e+000   8.5079304e+003   0.0000000e+000   4.2788561e-005   1.2591870e+003   2.2690569e+003   7.3568687e+002   4.9000000e+002   4.9000000e+002   4.9000000e+002   6.4050687e+006   1.9865779e+003   2.4078294e+004   1.2666491e-002   8.9076152e+001  -1.3547426e-012   6.0444981e-012   8.1129744e+004   8.1489204e-002  -1.4958602e-004   1.8236581e-018  -1.2852177e-005  -3.3467802e+003   2.3891442e-013   3.2302011e-021   3.6849083e-018  -2.6670051e-005   3.6765494e+001
  2.4234624e+001   4.7040078e+000   1.7840219e+000   8.4696060e+003   0.0000000e+000   4.2777454e-005   1.2596385e+003   2.2714783e+003   7.3453665e+002   4.9000000e+002   4.9000000e+002   4.9000000e+002   6.3721945e+006   1.9793409e+003   2.3990629e+004   1.2666491e-002   8.9485704e+001  -1.3477884e-012   6.0134771e-012   8.0713343e+004   8.0936493e-002  -1.6079447e-004   1.8145154e-018   1.4220149e-004  -3.3296076e+003   2.3768868e-013   3.7573669e-021   3.6597284e-018  -2.6982684e-005   3.6520901e+001
  2.4336999e+001   4.6907433e+000   1.7815974e+000   8.4322127e+003   0.0000000e+000   4.2774880e-005   1.2602284e+003   2.2722551e+003   7.3350418e+002   4.9000000e+002   4.9000000e+002   4.9000000e+002   6.3394466e+006   1.9719070e+003   2.3904807e+004   1.2666491e-002   8.9893934e+001  -1.3408660e-012   5.9825769e-012   8.0298543e+004   8.0375659e-002  -1.6864858e-004   1.7982920e-018  -1.2952967e-003  -3.3124932e+003   2.3646716e-013   4.1150886e-021   3.6344352e-018  -2.6935855e-005   3.6310403e+001
  2.4439412e+001   4.6772667e+000   1.7792372e+000   8.3931466e+003   0.0000000e+000   4.2790925e-005   1.2606488e+003   2.2748928e+003   7.3266753e+002   4.9000000e+002   4.9000000e+002   4.9000000e+002   6.3067866e+006   1.9644502e+003   2.3814622e+004   1.2666491e-002   9.0300802e+001  -1.3339548e-012   5.9517422e-012   7.9884856e+004   7.9865781e-002  -1.7447643e-004   1.7896028e-018   2.5755758e-004  -3.2954280e+003   2.3524806e-013   4.3571920e-021   3.6112513e-018  -2.6861194e-005   3.6110361e+001
  2.4541849e+001   4.6625459e+000   1.7767966e+000   8.3569757e+003   0.0000000e+000   4.2757949e-005   1.2610671e+003   2.2764868e+003   7.3199231e+002   4.9000000e+002   4.9000000e+002   4.9000000e+002   6.2743217e+006   1.9573596e+003   2.3727992e+004   1.2666491e-002   9.0706287e+001  -1.3270906e-012   5.9211135e-012   7.9473639e+004   7.9317226e-002  -1.8300050e-004   1.7720486e-018  -8.0685777e-004  -3.2784606e+003   2.3403744e-013   4.7686626e-021   3.5865575e-018  -2.7035671e-005   3.5867431e+001
  2.4644328e+001   4.6473790e+000   1.7743526e+000   8.3188559e+003   0.0000000e+000   4.2725441e-005   1.2614845e+003   2.2781451e+003   7.3145566e+002   4.9000000e+002   4.9000000e+002   4.9000000e+002   6.2417322e+006   1.9503572e+003   2.3641143e+004   1.2666491e-002   9.1110409e+001  -1.3201917e-012   5.8903504e-012   7.9060844e+004   7.8796837e-002  -1.9934985e-004   1.7624915e-018   1.4117489e-003  -3.2614563e+003   2.3282287e-013   5.5356304e-021   3.5629409e-018  -2.7465344e-005   3.5589799e+001
  2.4746821e+001   4.6341123e+000   1.7720318e+000   8.2809764e+003   0.0000000e+000   4.2741652e-005   1.2618847e+003   2.2786761e+003   7.3103261e+002   4.9000000e+002   4.9000000e+002   4.9000000e+002   6.2096115e+006   1.9429420e+003   2.3551544e+004   1.2666491e-002   9.1513085e+001  -1.3133984e-012   5.8600359e-012   7.8653987e+004   7.8270465e-002  -2.0723434e-004   1.7477842e-018   1.0786264e-003  -3.2446711e+003   2.3162457e-013   5.9319903e-021   3.5392650e-018  -2.7637710e-005   3.5393228e+001
  2.4849356e+001   4.6211158e+000   1.7696675e+000   8.2495205e+003   0.0000000e+000   4.2696875e-005   1.2623035e+003   2.2788659e+003   7.3071461e+002   4.9000000e+002   4.9000000e+002   4.9000000e+002   6.1776237e+006   1.9358989e+003   2.3466580e+004   1.2666491e-002   9.1914400e+001  -1.3066339e-012   5.8298470e-012   7.8248815e+004   7.7746608e-002  -2.1382194e-004   1.7367237e-018   8.0439659e-004  -3.2279593e+003   2.3043150e-013   6.2106775e-021   3.5154866e-018  -2.7630693e-005   3.5175030e+001
  2.4900645e+001   4.6157753e+000   1.7682339e+000   8.2346524e+003   0.0000000e+000   4.2637265e-005   1.2624448e+003   2.2785689e+003   7.3058582e+002   4.9000000e+002   4.9000000e+002   4.9000000e+002   6.1619697e+006   1.9323804e+003   2.3419814e+004   1.2666491e-002   9.2114573e+001  -1.3033272e-012   5.8150881e-012   7.8050534e+004   7.7463466e-002  -2.1687784e-004   1.7210428e-018  -8.3225809e-004  -3.2197546e+003   2.2984663e-013   6.3912876e-021   3.5029579e-018  -2.7603183e-005   3.5009050e+001
  2.5003281e+001   4.6018072e+000   1.7654053e+000   8.1991589e+003   0.0000000e+000   4.2571127e-005   1.2627114e+003   2.2774427e+003   7.3040852e+002   4.9000000e+002   4.9000000e+002   4.9000000e+002   6.1301233e+006   1.9252243e+003   2.3326741e+004   1.2666491e-002   9.2513935e+001  -1.2965817e-012   5.7850098e-012   7.7647151e+004   7.6965744e-002  -2.3077287e-004   1.7137821e-018   3.0322492e-003  -3.2031320e+003   2.2865881e-013   7.0390490e-021   3.4803613e-018  -2.8045811e-005   3.4728469e+001
  2.5105940e+001   4.5837804e+000   1.7620655e+000   8.1648926e+003   0.0000000e+000   4.2451523e-005   1.2629510e+003   2.2755503e+003   7.3030739e+002   4.9000000e+002   4.9000000e+002   4.9000000e+002   6.0985667e+006   1.9183094e+003   2.3236409e+004   1.2666491e-002   9.2911876e+001  -1.2899138e-012   5.7552439e-012   7.7247439e+004   7.6379679e-002  -2.4499562e-004   1.6942316e-018   4.7213149e-004  -3.1866446e+003   2.2748301e-013   7.7035523e-021   3.4540971e-018  -2.8374167e-005   3.4410929e+001
  2.5208659e+001   4.5679522e+000   1.7584114e+000   8.1232731e+003   0.0000000e+000   4.2419102e-005   1.2631257e+003   2.2726268e+003   7.3017270e+002   4.9000000e+002   4.9000000e+002   4.9000000e+002   6.0670842e+006   1.9106505e+003   2.3138122e+004   1.2666491e-002   9.3308410e+001  -1.2832552e-012   5.7255379e-012   7.6848666e+004   7.5802938e-002  -2.5550642e-004   1.6731392e-018  -7.2000501e-005  -3.1701869e+003   2.2630836e-013   8.2876288e-021   3.4283828e-018  -2.8554090e-005   3.4201001e+001
  2.5311440e+001   4.5579697e+000   1.7547299e+000   8.0796759e+003   0.0000000e+000   4.2434200e-005   1.2632623e+003   2.2686897e+003   7.2856764e+002   4.9000000e+002   4.9000000e+002   4.9000000e+002   6.0361523e+006   1.9024907e+003   2.3032763e+004   1.2666491e-002   9.3703445e+001  -1.2767158e-012   5.6963618e-012   7.6456868e+004   7.5251046e-002  -2.7662589e-004   1.6562812e-018  -1.6643107e-003  -3.1539893e+003   2.2515287e-013   9.2873193e-021   3.4036530e-018  -2.9314565e-005   3.4043479e+001
  2.5414279e+001   4.5434944e+000   1.7513159e+000   8.0398478e+003   0.0000000e+000   4.2393919e-005   1.2633764e+003   2.2639685e+003   7.2723156e+002   4.9000000e+002   4.9000000e+002   4.9000000e+002   6.0048537e+006   1.8948415e+003   2.2932000e+004   1.2666491e-002   9.4096912e+001  -1.2700886e-012   5.6668029e-012   7.6060425e+004   7.4745008e-002  -2.8530470e-004   1.6506141e-018   1.6915786e-003  -3.1376607e+003   2.2398584e-013   9.6769924e-021   3.3805963e-018  -2.9259583e-005   3.3813319e+001
  2.5517169e+001   4.5196712e+000   1.7477977e+000   8.0005543e+003   0.0000000e+000   4.2335392e-005   1.2635361e+003   2.2587799e+003   7.2616985e+002   4.9000000e+002   4.9000000e+002   4.9000000e+002   5.9734946e+006   1.8875873e+003   2.2838462e+004   1.2666491e-002   9.4488965e+001  -1.2634584e-012   5.6372185e-012   7.5663215e+004   7.4160854e-002  -2.9918159e-004   1.6354046e-018   6.9930072e-004  -3.1213099e+003   2.2281930e-013   1.0343764e-020   3.3542330e-018  -2.9753858e-005   3.3573328e+001
  2.5620122e+001   4.5029219e+000   1.7439471e+000   7.9580053e+003   0.0000000e+000   4.2256828e-005   1.2636475e+003   2.2522177e+003   7.2512277e+002   4.9000000e+002   4.9000000e+002   4.9000000e+002   5.9426044e+006   1.8802397e+003   2.2739113e+004   1.2666491e-002   9.4879550e+001  -1.2569286e-012   5.6080745e-012   7.5271944e+004   7.3583590e-002  -3.0163457e-004   1.6146310e-018  -1.1780209e-003  -3.1051480e+003   2.2166591e-013   1.0485599e-020   3.3284062e-018  -2.9549309e-005   3.3282775e+001
  2.5723148e+001   4.4907649e+000   1.7400604e+000   7.9153547e+003   0.0000000e+000   4.2202909e-005   1.2637374e+003   2.2451600e+003   7.2365740e+002   4.9000000e+002   4.9000000e+002   4.9000000e+002   5.9117959e+006   1.8726710e+003   2.2638059e+004   1.2666491e-002   9.5268697e+001  -1.2504098e-012   5.5789927e-012   7.4881710e+004   7.3068033e-002  -3.0885989e-004   1.6011282e-018  -2.4095026e-005  -3.0890337e+003   2.2051515e-013   1.0836651e-020   3.3052389e-018  -2.9658974e-005   3.3021613e+001
  2.5826231e+001   4.4804614e+000   1.7361852e+000   7.8766900e+003   0.0000000e+000   4.2143701e-005   1.2638949e+003   2.2354633e+003   7.2213618e+002   4.9000000e+002   4.9000000e+002   4.9000000e+002   5.8811312e+006   1.8649662e+003   2.2537882e+004   1.2666491e-002   9.5656317e+001  -1.2439234e-012   5.5500524e-012   7.4493295e+004   7.2553025e-002  -3.2310262e-004   1.5879550e-018   4.1240478e-004  -3.0730065e+003   2.1937085e-013   1.1507228e-020   3.2820334e-018  -2.9950469e-005   3.2779980e+001
  2.5929385e+001   4.4681108e+000   1.7320982e+000   7.8369809e+003   0.0000000e+000   4.2075329e-005   1.2639317e+003   2.2284579e+003   7.2507427e+002   4.9000000e+002   4.9000000e+002   4.9000000e+002   5.8506086e+006   1.8572045e+003   2.2435900e+004   1.2666491e-002   9.6042454e+001  -1.2374674e-012   5.5212488e-012   7.4106680e+004   7.2028804e-002  -3.3065923e-004   1.5755464e-018   4.2530611e-004  -3.0570595e+003   2.1823251e-013   1.1860732e-020   3.2583906e-018  -3.0019816e-005   3.2547285e+001
  2.6032631e+001   4.4564859e+000   1.7280720e+000   7.7942505e+003   0.0000000e+000   4.2050923e-005   1.2639447e+003   2.2201189e+003   7.2812555e+002   4.9000000e+002   4.9000000e+002   4.9000000e+002   5.8202228e+006   1.8492799e+003   2.2331478e+004   1.2666491e-002   9.6427136e+001  -1.2310360e-012   5.4925627e-012   7.3721799e+004   7.1533353e-002  -3.4221790e-004   1.5685513e-018   2.2773150e-003  -3.0411921e+003   2.1709902e-013   1.2367442e-020   3.2358884e-018  -3.0219147e-005   3.2342224e+001
  2.6135949e+001   4.4429490e+000   1.7239620e+000   7.7513244e+003   0.0000000e+000   4.2039573e-005   1.2639912e+003   2.2096531e+003   7.2746434e+002   4.9000000e+002   4.9000000e+002   4.9000000e+002   5.7901462e+006   1.8413108e+003   2.2228521e+004   1.2666491e-002   9.6810344e+001  -1.2246804e-012   5.4641895e-012   7.3340834e+004   7.0985037e-002  -3.4929198e-004   1.5519865e-018  -9.1939822e-005  -3.0254734e+003   2.1597774e-013   1.2751385e-020   3.2113335e-018  -3.0165681e-005   3.2163253e+001
  2.6239345e+001   4.4304851e+000   1.7200612e+000   7.7105137e+003   0.0000000e+000   4.2007810e-005   1.2639962e+003   2.1986425e+003   7.2676170e+002   4.9000000e+002   4.9000000e+002   4.9000000e+002   5.7600648e+006   1.8335611e+003   2.2125732e+004   1.2666491e-002   9.7192020e+001  -1.2183120e-012   5.4357969e-012   7.2959808e+004   7.0495144e-002  -3.5781690e-004   1.5405506e-018   1.8697961e-003  -3.0097671e+003   2.1485599e-013   1.3169909e-020   3.1892397e-018  -3.0209705e-005   3.1961973e+001
  2.6342843e+001   4.4183130e+000   1.7160486e+000   7.6687215e+003   0.0000000e+000   4.1987164e-005   1.2639335e+003   2.1853432e+003   7.2608327e+002   4.9000000e+002   4.9000000e+002   4.9000000e+002   5.7305395e+006   1.8255708e+003   2.2017265e+004   1.2666491e-002   9.7572266e+001  -1.2120716e-012   5.4079408e-012   7.2585826e+004   6.9985414e-002  -3.6358929e-004   1.5250092e-018   2.9864610e-004  -2.9943249e+003   2.1375414e-013   1.3467549e-020   3.1663765e-018  -3.0130047e-005   3.1768487e+001
  2.6446579e+001   4.3966660e+000   1.7122095e+000   7.6288018e+003   0.0000000e+000   4.1914654e-005   1.2639386e+003   2.1808452e+003   7.2543559e+002   4.9000000e+002   4.9000000e+002   4.9000000e+002   5.7002805e+006   1.8184427e+003   2.1920776e+004   1.2666491e-002   9.7951648e+001  -1.2056650e-012   5.3793710e-012   7.2202552e+004   6.9463741e-002  -3.7269441e-004   1.5179427e-018   3.1110995e-003  -2.9785567e+003   2.1262793e-013   1.3840394e-020   3.1425768e-018  -3.0554946e-005   3.1510750e+001
  2.6550368e+001   4.3820330e+000   1.7080790e+000   7.5882909e+003   0.0000000e+000   4.1819509e-005   1.2638742e+003   2.1820441e+003   7.2461914e+002   4.9000000e+002   4.9000000e+002   4.9000000e+002   5.6710172e+006   1.8109381e+003   2.1815312e+004   1.2666491e-002   9.8329430e+001  -1.1994840e-012   5.3517700e-012   7.1831888e+004   6.8917540e-002  -3.8144424e-004   1.4994284e-018  -5.6246587e-004  -2.9632280e+003   2.1153474e-013   1.4259862e-020   3.1181232e-018  -3.0482269e-005   3.1220134e+001
  2.6602290e+001   4.3743940e+000   1.7060495e+000   7.5681570e+003   0.0000000e+000   4.1769906e-005   1.2638580e+003   2.1818294e+003   7.2406128e+002   4.9000000e+002   4.9000000e+002   4.9000000e+002   5.6562063e+006   1.8072897e+003   2.1764604e+004   1.2666491e-002   9.8517762e+001  -1.1963499e-012   5.3377886e-012   7.1644286e+004   6.8667737e-002  -3.8653490e-004   1.4934933e-018   6.8308702e-005  -2.9554878e+003   2.1098197e-013   1.4496161e-020   3.1068738e-018  -3.0588092e-005   3.1063803e+001
  2.6706190e+001   4.3588393e+000   1.7019609e+000   7.5263530e+003   0.0000000e+000   4.1758778e-005   1.2638075e+003   2.1856181e+003   7.2304309e+002   4.9000000e+002   4.9000000e+002   4.9000000e+002   5.6267367e+006   1.7994320e+003   2.1660588e+004   1.2666491e-002   9.8893304e+001  -1.1901164e-012   5.3099784e-012   7.1271010e+004   6.8157227e-002  -3.9749239e-004   1.4809790e-018   4.4417357e-004  -2.9400906e+003   2.0988284e-013   1.5024341e-020   3.0838573e-018  -3.0889215e-005   3.0893413e+001
  2.6810199e+001   4.3439206e+000   1.6978269e+000   7.4883387e+003   0.0000000e+000   4.1662392e-005   1.2637336e+003   2.1852666e+003   7.2171152e+002   4.9000000e+002   4.9000000e+002   4.9000000e+002   5.5973977e+006   1.7921354e+003   2.1559742e+004   1.2666491e-002   9.9267452e+001  -1.1839108e-012   5.2822914e-012   7.0899387e+004   6.7647006e-002  -4.1042369e-004   1.4667952e-018   3.5122192e-004  -2.9247572e+003   2.0878830e-013   1.5633906e-020   3.0609305e-018  -3.1275061e-005   3.0627690e+001
  2.6914394e+001   4.3326439e+000   1.6935320e+000   7.4445811e+003   0.0000000e+000   4.1752998e-005   1.2637125e+003   2.1893620e+003   7.2030976e+002   4.9000000e+002   4.9000000e+002   4.9000000e+002   5.5681412e+006   1.7835842e+003   2.1451596e+004   1.2666491e-002   9.9640458e+001  -1.1777239e-012   5.2546854e-012   7.0528810e+004   6.7155234e-002  -4.2580748e-004   1.4554447e-018  -1.7778342e-004  -2.9094677e+003   2.0769699e-013   1.6337354e-020   3.0387429e-018  -3.1676141e-005   3.0624887e+001
  2.7018685e+001   4.3194876e+000   1.6892417e+000   7.4023500e+003   0.0000000e+000   4.1711356e-005   1.2636068e+003   2.1911753e+003   7.1902512e+002   4.9000000e+002   4.9000000e+002   4.9000000e+002   5.5390185e+006   1.7759880e+003   2.1347380e+004   1.2666491e-002   1.0001196e+002  -1.1715628e-012   5.2272012e-012   7.0159928e+004   6.6654539e-002  -4.3508198e-004   1.4442050e-018   2.9453942e-004  -2.8942475e+003   2.0661044e-013   1.6787551e-020   3.0161406e-018  -3.1966491e-005   3.0417657e+001
  2.7122960e+001   4.3067478e+000   1.6849789e+000   7.3604269e+003   0.0000000e+000   4.1663190e-005   1.2634890e+003   2.1907564e+003   7.1786054e+002   4.9000000e+002   4.9000000e+002   4.9000000e+002   5.5100842e+006   1.7684456e+003   2.1242897e+004   1.2666491e-002   1.0038159e+002  -1.1654420e-012   5.1998943e-012   6.9793432e+004   6.6170847e-002  -4.4744665e-004   1.4346694e-018   5.6584688e-004  -2.8791266e+003   2.0553092e-013   1.7339149e-020   2.9942615e-018  -3.2202975e-005   3.0193634e+001
  2.7227220e+001   4.2942365e+000   1.6807640e+000   7.3222873e+003   0.0000000e+000   4.1616284e-005   1.2633733e+003   2.1908619e+003   7.1680757e+002   4.9000000e+002   4.9000000e+002   4.9000000e+002   5.4813225e+006   1.7609426e+003   2.1140766e+004   1.2666491e-002   1.0074937e+002  -1.1593590e-012   5.1727558e-012   6.9429121e+004   6.5694769e-002  -4.5573943e-004   1.4218360e-018   3.7241648e-004  -2.8640987e+003   2.0445829e-013   1.7730194e-020   2.9728109e-018  -3.2276136e-005   3.0002861e+001
  2.7331468e+001   4.2778409e+000   1.6761960e+000   7.2858980e+003   0.0000000e+000   4.1479000e-005   1.2632419e+003   2.1917624e+003   7.1585801e+002   4.9000000e+002   4.9000000e+002   4.9000000e+002   5.4523796e+006   1.7540053e+003   2.1043552e+004   1.2666491e-002   1.0111536e+002  -1.1532337e-012   5.1454310e-012   6.9062517e+004   6.5198549e-002  -4.6232709e-004   1.4118849e-018   1.9929492e-003  -2.8490020e+003   2.0338009e-013   1.8048185e-020   2.9503760e-018  -3.2538100e-005   2.9725922e+001
  2.7435695e+001   4.2642377e+000   1.6710031e+000   7.2430451e+003   0.0000000e+000   4.1383391e-005   1.2630590e+003   2.1896765e+003   7.1499342e+002   4.9000000e+002   4.9000000e+002   4.9000000e+002   5.4240223e+006   1.7463979e+003   2.0938221e+004   1.2666491e-002   1.0147952e+002  -1.1472438e-012   5.1186839e-012   6.8703329e+004   6.4656332e-002  -4.7236977e-004   1.3914463e-018  -1.2854194e-003  -2.8341701e+003   2.0232223e-013   1.8582849e-020   2.9262120e-018  -3.2651685e-005   2.9509897e+001
  2.7539912e+001   4.2529359e+000   1.6658549e+000   7.1966832e+003   0.0000000e+000   4.1359967e-005   1.2627781e+003   2.1879882e+003   7.1420829e+002   4.9000000e+002   4.9000000e+002   4.9000000e+002   5.3956493e+006   1.7382738e+003   2.0826066e+004   1.2666491e-002   1.0184170e+002  -1.1412344e-012   5.0918980e-012   6.8343942e+004   6.4179178e-002  -4.7478726e-004   1.3826502e-018   1.8267286e-003  -2.8193441e+003   2.0126298e-013   1.8704685e-020   2.9046258e-018  -3.2754043e-005   2.9348248e+001
  2.7644120e+001   4.2410461e+000   1.6607598e+000   7.1514659e+003   0.0000000e+000   4.1321787e-005   1.2625184e+003   2.1857794e+003   7.1349952e+002   4.9000000e+002   4.9000000e+002   4.9000000e+002   5.3675315e+006   1.7303863e+003   2.0716574e+004   1.2666491e-002   1.0220194e+002  -1.1352851e-012   5.0653582e-012   6.7987789e+004   6.3687901e-002  -4.8320337e-004   1.3718285e-018   2.8258797e-003  -2.8046538e+003   2.0021410e-013   1.9106584e-020   2.8824197e-018  -3.3032393e-005   2.9167662e+001
  2.7748326e+001   4.2282202e+000   1.6557574e+000   7.1068204e+003   0.0000000e+000   4.1299413e-005   1.2622441e+003   2.1830591e+003   7.1286070e+002   4.9000000e+002   4.9000000e+002   4.9000000e+002   5.3395826e+006   1.7225215e+003   2.0607483e+004   1.2666491e-002   1.0256029e+002  -1.1293760e-012   5.0389834e-012   6.7633774e+004   6.3200803e-002  -4.8926385e-004   1.3615806e-018   1.9431171e-003  -2.7900520e+003   1.9917182e-013   1.9364885e-020   2.8603314e-018  -3.3182514e-005   2.9009442e+001
  2.7800428e+001   4.2243844e+000   1.6531431e+000   7.0843107e+003   0.0000000e+000   4.1285336e-005   1.2620880e+003   2.1812529e+003   7.1256238e+002   4.9000000e+002   4.9000000e+002   4.9000000e+002   5.3260699e+006   1.7184240e+003   2.0549835e+004   1.2666491e-002   1.0273873e+002  -1.1265274e-012   5.0262475e-012   6.7462616e+004   6.2950831e-002  -4.9547432e-004   1.3519421e-018  -1.8183712e-003  -2.7829628e+003   1.9866686e-013   1.9657598e-020   2.8491476e-018  -3.3210221e-005   2.8929171e+001
  2.7904633e+001   4.2144455e+000   1.6480826e+000   7.0395291e+003   0.0000000e+000   4.1283099e-005   1.2618628e+003   2.1769102e+003   7.1201817e+002   4.9000000e+002   4.9000000e+002   4.9000000e+002   5.2984471e+006   1.7104919e+003   2.0441080e+004   1.2666491e-002   1.0309427e+002  -1.1206889e-012   5.0001839e-012   6.7112731e+004   6.2454034e-002  -5.0215688e-004   1.3409695e-018  -3.2813871e-003  -2.7685222e+003   1.9763639e-013   1.9969020e-020   2.8267153e-018  -3.3295313e-005   2.8811140e+001
  2.8008846e+001   4.2003477e+000   1.6430343e+000   6.9954409e+003   0.0000000e+000   4.1217754e-005   1.2616196e+003   2.1717361e+003   7.1158573e+002   4.9000000e+002   4.9000000e+002   4.9000000e+002   5.2705087e+006   1.7030746e+003   2.0336909e+004   1.2666491e-002   1.0344795e+002  -1.1147695e-012   4.9738064e-012   6.6758850e+004   6.1982042e-002  -5.0404463e-004   1.3334444e-018   4.3769561e-004  -2.7539515e+003   1.9659528e-013   2.0068294e-020   2.8052770e-018  -3.3419010e-005   2.8586831e+001
  2.8113062e+001   4.1884863e+000   1.6378851e+000   6.9528016e+003   0.0000000e+000   4.1117467e-005   1.2613171e+003   2.1680348e+003   7.1119511e+002   4.9000000e+002   4.9000000e+002   4.9000000e+002   5.2431225e+006   1.6955499e+003   2.0229041e+004   1.2666491e-002   1.0379976e+002  -1.1089791e-012   4.9479644e-012   6.6411964e+004   6.1496411e-002  -5.0949550e-004   1.3239399e-018  -3.5716113e-004  -2.7396369e+003   1.9557357e-013   2.0311413e-020   2.7833099e-018  -3.3468007e-005   2.8328516e+001
  2.8217295e+001   4.1774744e+000   1.6325371e+000   6.9112243e+003   0.0000000e+000   4.1017498e-005   1.2609770e+003   2.1617588e+003   7.1022468e+002   4.9000000e+002   4.9000000e+002   4.9000000e+002   5.2158767e+006   1.6881070e+003   2.0122657e+004   1.2666491e-002   1.0414976e+002  -1.1032149e-012   4.9222513e-012   6.6066855e+004   6.1018057e-002  -5.1425835e-004   1.3144233e-018   1.1535515e-004  -2.7253971e+003   1.9455696e-013   2.0529194e-020   2.7616382e-018  -3.3434435e-005   2.8112312e+001
  2.8321554e+001   4.1660234e+000   1.6270332e+000   6.8689730e+003   0.0000000e+000   4.0949867e-005   1.2605934e+003   2.1549277e+003   7.0921357e+002   4.9000000e+002   4.9000000e+002   4.9000000e+002   5.1887813e+006   1.6803781e+003   2.0013109e+004   1.2666491e-002   1.0449799e+002  -1.0974847e-012   4.8966813e-012   6.5723651e+004   6.0535938e-002  -5.2171492e-004   1.3036545e-018  -4.8513706e-005  -2.7112393e+003   1.9354626e-013   2.0885695e-020   2.7398589e-018  -3.3517141e-005   2.7925052e+001
  2.8425831e+001   4.1554684e+000   1.6213928e+000   6.8248220e+003   0.0000000e+000   4.0897513e-005   1.2602355e+003   2.1509988e+003   7.0782525e+002   4.9000000e+002   4.9000000e+002   4.9000000e+002   5.1618646e+006   1.6725297e+003   1.9904154e+004   1.2666491e-002   1.0484437e+002  -1.0917919e-012   4.8712740e-012   6.5382711e+004   6.0046791e-002  -5.3019312e-004   1.2941516e-018   4.8700168e-005  -2.6971752e+003   1.9254220e-013   2.1270399e-020   2.7177064e-018  -3.3589078e-005   2.7773917e+001
  2.8530140e+001   4.1433248e+000   1.6156424e+000   6.7881969e+003   0.0000000e+000   4.0732738e-005   1.2597899e+003   2.1489223e+003   7.0646679e+002   4.9000000e+002   4.9000000e+002   4.9000000e+002   5.1350785e+006   1.6653017e+003   1.9797902e+004   1.2666491e-002   1.0518896e+002  -1.0861254e-012   4.8459996e-012   6.5043425e+004   5.9544954e-002  -5.3787892e-004   1.2857259e-018   3.2646963e-004  -2.6831818e+003   1.9154339e-013   2.1605671e-020   2.6949371e-018  -3.3680099e-005   2.7519915e+001
  2.8634492e+001   4.1305479e+000   1.6097273e+000   6.7417450e+003   0.0000000e+000   4.0648991e-005   1.2593088e+003   2.1462065e+003   7.0514199e+002   4.9000000e+002   4.9000000e+002   4.9000000e+002   5.1084543e+006   1.6575018e+003   1.9684827e+004   1.2666491e-002   1.0553181e+002  -1.0804932e-012   4.8208777e-012   6.4706189e+004   5.9049928e-002  -5.3898642e-004   1.2759042e-018   4.3764858e-004  -2.6692707e+003   1.9055086e-013   2.1661886e-020   2.6725309e-018  -3.3355278e-005   2.7305852e+001
  2.8738894e+001   4.1180570e+000   1.6038116e+000   6.6972246e+003   0.0000000e+000   4.0550772e-005   1.2588300e+003   2.1431099e+003   7.0385458e+002   4.9000000e+002   4.9000000e+002   4.9000000e+002   5.0819665e+006   1.6498927e+003   1.9574603e+004   1.2666491e-002   1.0587288e+002  -1.0748912e-012   4.7958791e-012   6.4370682e+004   5.8565038e-002  -5.4176884e-004   1.2656477e-018   3.4913697e-004  -2.6554294e+003   1.8956269e-013   2.1802122e-020   2.6506039e-018  -3.3137853e-005   2.7099392e+001
  2.8843359e+001   4.1057742e+000   1.5978926e+000   6.6515874e+003   0.0000000e+000   4.0487954e-005   1.2583222e+003   2.1347603e+003   7.0260457e+002   4.9000000e+002   4.9000000e+002   4.9000000e+002   5.0556094e+006   1.6420573e+003   1.9462531e+004   1.2666491e-002   1.0621220e+002  -1.0693173e-012   4.7710042e-012   6.4036830e+004   5.8086508e-002  -5.4623114e-004   1.2558374e-018  -4.2667968e-005  -2.6416567e+003   1.8857941e-013   2.2009954e-020   2.6289582e-018  -3.2992513e-005   2.6936988e+001
  2.8947905e+001   4.0939377e+000   1.5919439e+000   6.6055601e+003   0.0000000e+000   4.0417667e-005   1.2578011e+003   2.1320194e+003   7.0139265e+002   4.9000000e+002   4.9000000e+002   4.9000000e+002   5.0293870e+006   1.6342337e+003   1.9349353e+004   1.2666491e-002   1.0654984e+002  -1.0637706e-012   4.7462602e-012   6.3704685e+004   5.7611450e-002  -5.4533012e-004   1.2485149e-018   9.0760236e-005  -2.6279542e+003   1.8760134e-013   2.1919869e-020   2.6073155e-018  -3.2649923e-005   2.6754978e+001
  2.9000206e+001   4.0877658e+000   1.5890309e+000   6.5826577e+003   0.0000000e+000   4.0398938e-005   1.2575454e+003   2.1303944e+003   7.0080225e+002   4.9000000e+002   4.9000000e+002   4.9000000e+002   5.0163170e+006   1.6302448e+003   1.9292826e+004   1.2666491e-002   1.0671801e+002  -1.0610056e-012   4.7339260e-012   6.3539134e+004   5.7371418e-002  -5.4515325e-004   1.2445584e-018   1.9495548e-004  -2.6211267e+003   1.8711394e-013   2.1910251e-020   2.5964035e-018  -3.2526529e-005   2.6682511e+001
  2.9104890e+001   4.0747840e+000   1.5830992e+000   6.5379854e+003   0.0000000e+000   4.0243939e-005   1.2570222e+003   2.1217914e+003   6.9965225e+002   4.9000000e+002   4.9000000e+002   4.9000000e+002   4.9903188e+006   1.6231919e+003   1.9184493e+004   1.2666491e-002   1.0705317e+002  -1.0555070e-012   4.7093956e-012   6.3209827e+004   5.6896512e-002  -5.4936466e-004   1.2346880e-018   2.5439513e-005  -2.6075430e+003   1.8614441e-013   2.2125410e-020   2.5749241e-018  -3.2451459e-005   2.6389531e+001
  2.9209690e+001   4.0624162e+000   1.5773876e+000   6.4933772e+003   0.0000000e+000   4.0206219e-005   1.2564656e+003   2.1097722e+003   6.9854198e+002   4.9000000e+002   4.9000000e+002   4.9000000e+002   4.9644170e+006   1.6152743e+003   1.9071725e+004   1.2666491e-002   1.0738678e+002  -1.0500288e-012   4.6849466e-012   6.2881742e+004   5.6445089e-002  -5.5338671e-004   1.2249160e-018   1.2281285e-004  -2.5940047e+003   1.8517770e-013   2.2306285e-020   2.5545126e-018  -3.2414598e-005   2.6245641e+001
  2.9314629e+001   4.0507737e+000   1.5715360e+000   6.4491145e+003   0.0000000e+000   4.0131605e-005   1.2559280e+003   2.1040489e+003   6.9747764e+002   4.9000000e+002   4.9000000e+002   4.9000000e+002   4.9386399e+006   1.6075541e+003   1.8960237e+004   1.2666491e-002   1.0771887e+002  -1.0445777e-012   4.6606239e-012   6.2555237e+004   5.5996186e-002  -5.5566565e-004   1.2123485e-018  -2.0816718e-004  -2.5805350e+003   1.8421629e-013   2.2435071e-020   2.5342583e-018  -3.2282931e-005   2.6060226e+001
  2.9419708e+001   4.0395902e+000   1.5656061e+000   6.4069638e+003   0.0000000e+000   4.0055522e-005   1.2553644e+003   2.0964763e+003   6.9645782e+002   4.9000000e+002   4.9000000e+002   4.9000000e+002   4.9129764e+006   1.5998504e+003   1.8849280e+004   1.2666491e-002   1.0804945e+002  -1.0391491e-012   4.6364015e-012   6.2230170e+004   5.5534601e-002  -5.5791442e-004   1.2043480e-018  -6.5597796e-005  -2.5671249e+003   1.8325887e-013   2.2539030e-020   2.5132999e-018  -3.2144552e-005   2.5889403e+001
  2.9524940e+001   4.0281294e+000   1.5595975e+000   6.3611926e+003   0.0000000e+000   4.0018227e-005   1.2548056e+003   2.0879000e+003   6.9677383e+002   4.9000000e+002   4.9000000e+002   4.9000000e+002   4.8874351e+006   1.5919424e+003   1.8736672e+004   1.2666491e-002   1.0837856e+002  -1.0337479e-012   4.6122963e-012   6.1906653e+004   5.5081112e-002  -5.6086267e-004   1.1970712e-018  -3.6242082e-004  -2.5537807e+003   1.8230617e-013   2.2643980e-020   2.4926565e-018  -3.2024733e-005   2.5759149e+001
  2.9630336e+001   4.0156330e+000   1.5536781e+000   6.3163583e+003   0.0000000e+000   3.9962768e-005   1.2542114e+003   2.0808870e+003   6.9854482e+002   4.9000000e+002   4.9000000e+002   4.9000000e+002   4.8620261e+006   1.5839724e+003   1.8622915e+004   1.2666491e-002   1.0870618e+002  -1.0283723e-012   4.5883175e-012   6.1584809e+004   5.4629876e-002  -5.6152686e-004   1.1869132e-018   5.9032895e-007  -2.5405047e+003   1.8135842e-013   2.2687713e-020   2.4722682e-018  -3.1847118e-005   2.5602896e+001
  2.9735905e+001   4.0033457e+000   1.5477908e+000   6.2715202e+003   0.0000000e+000   3.9922722e-005   1.2536226e+003   2.0698990e+003   6.9848898e+002   4.9000000e+002   4.9000000e+002   4.9000000e+002   4.8367152e+006   1.5761222e+003   1.8510761e+004   1.2666491e-002   1.0903237e+002  -1.0230183e-012   4.5644361e-012   6.1264209e+004   5.4177820e-002  -5.6281204e-004   1.1786327e-018  -7.8369410e-005  -2.5272798e+003   1.8041456e-013   2.2753421e-020   2.4517574e-018  -3.1720765e-005   2.5464493e+001
  2.9841650e+001   3.9912400e+000   1.5418472e+000   6.2326405e+003   0.0000000e+000   3.9814782e-005   1.2530215e+003   2.0723808e+003   6.9744742e+002   4.9000000e+002   4.9000000e+002   4.9000000e+002   4.8115175e+006   1.5686416e+003   1.8402413e+004   1.2666491e-002   1.0935715e+002  -1.0176887e-012   4.5406589e-012   6.0945043e+004   5.3726740e-002  -5.6202788e-004   1.1690815e-018  -2.1126887e-005  -2.5141128e+003   1.7947468e-013   2.2732314e-020   2.4313432e-018  -3.1572376e-005   2.5284005e+001
  2.9947576e+001   3.9808690e+000   1.5356227e+000   6.1865134e+003   0.0000000e+000   3.9769514e-005   1.2523314e+003   2.0725879e+003   6.9641960e+002   4.9000000e+002   4.9000000e+002   4.9000000e+002   4.7867612e+006   1.5604723e+003   1.8283828e+004   1.2666491e-002   1.0968048e+002  -1.0124571e-012   4.5172980e-012   6.0631467e+004   5.3287178e-002  -5.6114263e-004   1.1576027e-018  -1.6529495e-003  -2.5011586e+003   1.7855016e-013   2.2700057e-020   2.4115479e-018  -3.1327683e-005   2.5145256e+001
  3.0000615e+001   3.9732662e+000   1.5328239e+000   6.1648179e+003   0.0000000e+000   3.9771780e-005   1.2521013e+003   2.0736634e+003   6.9590980e+002   4.9000000e+002   4.9000000e+002   4.9000000e+002   4.7738362e+006   1.5567280e+003   1.8232340e+004   1.2666491e-002   1.0984165e+002  -1.0097137e-012   4.5050863e-012   6.0467753e+004   5.3083997e-002  -5.6287964e-004   1.1564429e-018   2.0541794e-003  -2.4944337e+003   1.7806901e-013   2.2819559e-020   2.4022815e-018  -3.1399334e-005   2.5107520e+001
  3.0101566e+001   3.9598448e+000   1.5272886e+000   6.1235656e+003   0.0000000e+000   3.9702317e-005   1.2514988e+003   2.0745112e+003   6.9493519e+002   4.9000000e+002   4.9000000e+002   4.9000000e+002   4.7500644e+006   1.5495564e+003   1.8127584e+004   1.2666491e-002   1.1014704e+002  -1.0046842e-012   4.4826522e-012   6.0166647e+004   5.2663811e-002  -5.6248247e-004   1.1506851e-018   2.6842179e-003  -2.4820204e+003   1.7718287e-013   2.2785719e-020   2.3831518e-018  -3.1306018e-005   2.4936456e+001
  3.0207970e+001   3.9451289e+000   1.5213613e+000   6.0805053e+003   0.0000000e+000   3.9656542e-005   1.2508242e+003   2.0773615e+003   6.9390319e+002   4.9000000e+002   4.9000000e+002   4.9000000e+002   4.7253159e+006   1.5416557e+003   1.8013972e+004   1.2666491e-002   1.1046696e+002  -9.9945238e-013   4.4593035e-012   5.9853170e+004   5.2214315e-002  -5.6088116e-004   1.1400413e-018   1.5055641e-003  -2.4690868e+003   1.7625994e-013   2.2722707e-020   2.3628571e-018  -3.1057423e-005   2.4803275e+001
  3.0314502e+001   3.9319247e+000   1.5153591e+000   6.0363796e+003   0.0000000e+000   3.9613180e-005   1.2501645e+003   2.0769251e+003   6.9287069e+002   4.9000000e+002   4.9000000e+002   4.9000000e+002   4.7006148e+006   1.5338512e+003   1.7901511e+004   1.2666491e-002   1.1078528e+002  -9.9422844e-013   4.4359969e-012   5.9540295e+004   5.1781279e-002  -5.5977807e-004   1.1311525e-018   1.0134400e-003  -2.4561740e+003   1.7533832e-013   2.2691308e-020   2.3432655e-018  -3.0834212e-005   2.4670111e+001
  3.0420802e+001   3.9200577e+000   1.5093818e+000   5.9937487e+003   0.0000000e+000   3.9517716e-005   1.2494879e+003   2.0739266e+003   6.9184063e+002   4.9000000e+002   4.9000000e+002   4.9000000e+002   4.6760821e+006   1.5263725e+003   1.7790961e+004   1.2666491e-002   1.1110093e+002  -9.8903863e-013   4.4128433e-012   5.9229551e+004   5.1362621e-002  -5.5911452e-004   1.1250665e-018   1.3842036e-003  -2.4433530e+003   1.7442296e-013   2.2650746e-020   2.3242231e-018  -3.0644493e-005   2.4470124e+001
  3.0526805e+001   3.9114688e+000   1.5033634e+000   5.9508872e+003   0.0000000e+000   3.9493019e-005   1.2488032e+003   2.0686252e+003   6.9081142e+002   4.9000000e+002   4.9000000e+002   4.9000000e+002   4.6520991e+006   1.5184661e+003   1.7678056e+004   1.2666491e-002   1.1141372e+002  -9.8397098e-013   4.3902114e-012   5.8925771e+004   5.0957669e-002  -5.5881567e-004   1.1137444e-018  -2.9169510e-004  -2.4308051e+003   1.7352742e-013   2.2641429e-020   2.3059973e-018  -3.0367747e-005   2.4392140e+001
  3.0632468e+001   3.8971054e+000   1.4974954e+000   5.9089234e+003   0.0000000e+000   3.9421709e-005   1.2481850e+003   2.0692511e+003   6.8979455e+002   4.9000000e+002   4.9000000e+002   4.9000000e+002   4.6277604e+006   1.5113247e+003   1.7574595e+004   1.2666491e-002   1.1172367e+002  -9.7882232e-013   4.3672371e-012   5.8617484e+004   5.0514478e-002  -5.5742946e-004   1.1052525e-018   5.0432137e-004  -2.4181007e+003   1.7262036e-013   2.2618619e-020   2.2859293e-018  -3.0153171e-005   2.4230339e+001
[truncated: 201,451 more chars]
