# Supplementary material for: Research on combustion and emissions of heavy duty diesel engines under low-speed and low-load conditions in low temperature environments
Source: PLoS One. 2025 Feb 21;20(2):e0318933. doi: 10.1371/journal.pone.0318933 (PMC11844864; doi:10.1371/journal.pone.0318933)
Supplement: S1 File — (ZIP) [file pone.0318933.s001.zip › 1000rpm_30%/4-gaibianpenyoudingshi/-1/cell_count_ranks.out]

# CONVERGE Release Build 2.3.20/  Jan 30, 2017        Run Date:Mon Mar 18 20:02:15 2024
# column       1                2                3                4                5                6                7                8                9               10               11               12               13               14               15               16               17               18               19               20               21               22               23               24               25               26               27               28               29               30               31               32               33               34               35               36               37               38 
#          Crank      Total_Cells            Rank0            Rank1            Rank2            Rank3            Rank4            Rank5            Rank6            Rank7            Rank8            Rank9           Rank10           Rank11           Rank12           Rank13           Rank14           Rank15           Rank16           Rank17           Rank18           Rank19           Rank20           Rank21           Rank22           Rank23           Rank24           Rank25           Rank26           Rank27           Rank28           Rank29           Rank30           Rank31           Rank32           Rank33           Rank34           Rank35 
#          (DEG)           (none)           (none)           (none)           (none)           (none)           (none)           (none)           (none)           (none)           (none)           (none)           (none)           (none)           (none)           (none)           (none)           (none)           (none)           (none)           (none)           (none)           (none)           (none)           (none)           (none)           (none)           (none)           (none)           (none)           (none)           (none)           (none)           (none)           (none)           (none)           (none)           (none) 
#
 -1.4600000e+002             5408              152              148              164              128              152              152              152              136              152              128              152              136              164              148              168              164              160              152              128              152              152              152              144              128              128              164              164              148              157              152              152              155              156              160              156              152 
 -1.4587230e+002             5404              152              148              164              128              152              152              152              136              152              128              152              136              164              148              168              164              160              152              128              152              152              152              144              128              128              164              164              148              153              152              152              155              156              160              156              152 
 -1.4579372e+002             5404              152              148              164              128              152              152              152              136              152              128              152              136              164              148              168              164              160              152              128              152              152              152              144              128              128              164              164              148              153              152              152              155              156              160              156              152 
 -1.4567094e+002             5404              152              148              164              128              152              152              152              136              152              128              152              136              164              148              168              164              160              152              128              152              152              152              144              128              128              164              164              148              153              152              152              155              156              160              156              152 
 -1.4558567e+002             5400              152              148              164              128              152              152              152              136              152              128              152              136              164              148              168              164              160              152              128              152              152              152              144              128              128              164              164              148              149              152              152              155              156              160              156              152 
 -1.4547909e+002             5394              152              148              164              128              152              152              152              136              152              128              152              136              164              148              168              164              160              152              128              152              152              152              144              128              128              164              164              148              144              152              152              154              156              160              156              152 
 -1.4534587e+002             5382              152              148              164              128              152              152              152              136              152              128              152              136              164              148              168              164              160              152              128              152              152              152              144              128              128              164              164              148              132              152              152              154              156              160              156              152 
 -1.4517933e+002             5382              152              148              164              128              152              152              152              136              152              128              152              136              164              148              168              164              160              152              128              152              152              152              144              128              128              164              164              148              132              152              152              154              156              160              156              152 
 -1.4497117e+002             5380              152              148              164              128              152              152              152              136              152              128              152              136              164              148              168              164              160              152              128              152              152              152              144              128              128              164              164              146              132              152              152              154              156              160              156              152 
 -1.4471096e+002             5378              152              148              164              128              152              152              152              136              152              128              152              136              164              148              168              164              160              152              128              152              152              152              144              128              128              164              164              144              132              152              152              154              156              160              156              152 
 -1.4438570e+002             5372              152              148              164              128              152              152              152              136              152              128              152              136              164              148              168              164              160              152              128              152              152              152              144              128              128              164              164              142              128              152              152              154              156              160              156              152 
 -1.4397912e+002             5368              152              148              164              128              152              152              152              136              152              128              152              136              164              148              168              164              160              152              128              152              152              152              144              128              128              164              164              142              124              152              152              154              156              160              156              152 
 -1.4347090e+002             5364              152              148              164              128              152              152              152              136              152              128              152              136              164              148              168              164              160              152              128              152              152              152              144              128              128              164              164              142              120              152              152              154              156              160              156              152 
 -1.4287090e+002             5360              152              148              164              128              152              152              152              136              152              128              152              136              164              148              168              164              160              152              128              152              152              152              144              128              128              164              164              142              117              152              152              153              156              160              156              152 
 -1.4227090e+002             5340              152              148              164              128              152              152              152              136              152              128              152              136              164              148              168              164              160              152              128              152              152              152              144              128              128              164              164              142              115              152              152              153              151              152              151              152 
 -1.4167090e+002             5328              152              148              164              128              152              152              152              136              152              128              152              136              164              148              168              164              160              152              128              152              152              152              144              128              128              164              164              138              108              152              152              152              151              152              151              152 
 -1.4107090e+002             5292              152              148              164              128              152              152              152              136              152              128              152              136              164              148              168              164              160              152              128              152              152              152              144              128              128              164              164              136              102              152              152              152              147              132              147              152 
 -1.4047090e+002             5288              152              148              164              128              152              152              152              136              152              128              152              136              164              148              168              164              160              152              128              152              152              152              144              128              128              164              164              136               98              152              152              152              147              132              147              152 
 -1.3987090e+002             5282              152              148              164              128              152              152              152              136              152              128              152              136              164              148              168              164              160              152              128              152              152              152              144              128              128              164              164              136               96              152              152              152              147              128              147              152 
 -1.3927090e+002             5268              152              148              164              128              152              152              152              136              152              128              152              136              164              148              168              164              160              152              128              152              152              152              144              128              128              164              164              136               83              152              152              151              147              128              147              152 
 -1.3867090e+002             5252              152              148              164              128              152              152              152              136              152              128              152              136              164              148              168              164              160              152              128              152              152              152              144              128              128              164              164              130               73              152              152              151              147              128              147              152 
 -1.3807090e+002             5242              152              148              164              128              152              152              152              136              152              128              152              136              164              148              168              164              160              152              128              152              152              152              144              128              128              164              164              124               73              152              152              149              147              128              147              150 
 -1.3747090e+002             5238              152              148              164              128              152              152              152              136              152              128              152              136              164              148              168              164              160              152              128              152              152              152              144              128              128              164              164              124               73              152              152              147              147              128              147              148 
 -1.3687090e+002             5234              152              148              164              128              152              152              152              136              152              128              152              136              164              148              168              164              160              152              128              152              152              152              144              128              128              164              164              124               70              152              152              146              147              128              147              148 
 -1.3627090e+002             5204              152              148              164              128              152              152              152              136              152              128              152              136              164              148              168              164              160              152              128              152              152              152              144              128              128              164              164              120               65              152              152              144              142              120              142              147 
 -1.3567090e+002             5168              152              148              164              128              152              152              152              136              152              128              152              136              164              148              168              164              160              152              128              152              152              152              144              128              128              164              164              114               65              152              152              143              138              100              138              146 
 -1.3507090e+002             5162              152              148              164              128              152              152              152              136              152              128              152              136              164              148              168              164              160              152              128              152              152              152              144              128              128              164              164              112               65              152              152              141              138              100              138              144 
 -1.3447090e+002             5156              152              148              164              128              152              152              152              136              152              128              152              136              164              148              168              164              160              152              128              152              152              152              144              128              128              164              164              112               63              152              152              141              138               96              138              144 
 -1.3387090e+002             5134              152              148              164              128              152              152              152              136              152              128              152              136              164              148              168              164              160              152              128              152              152              152              144              128              128              164              164               98               56              152              152              140              138               96              138              144 
 -1.3327090e+002             5122              152              148              164              128              152              152              152              136              152              128              152              136              164              148              168              164              160              152              128              152              152              152              144              128              128              164              164               90               54              152              152              139              138               96              138              143 
 -1.3267090e+002             5116              152              148              164              128              152              152              152              136              152              128              152              136              164              148              168              164              160              152              128              152              152              152              144              128              128              164              164               86               54              152              152              138              138               96              138              142 
 -1.3207090e+002             5110              152              148              164              128              152              152              152              136              152              128              152              136              164              148              168              164              160              152              128              152              152              152              144              128              128              164              164               86               52              152              152              136              138               96              138              140 
 -1.3147090e+002             5084              152              148              164              128              152              152              152              136              152              128              152              136              164              148              168              164              160              152              128              152              152              152              144              128              128              164              164               84               48              152              152              134              133               88              133              140 
 -1.3087090e+002             5044              152              148              164              128              152              152              152              136              152              128              152              136              164              148              168              164              160              152              128              152              152              152              144              128              128              164              164               78               46              152              152              132              129               68              129              138 
 -1.3027090e+002             5036              152              148              164              128              152              152              152              136              152              128              152              136              164              148              168              164              160              152              128              152              152              152              144              128              128              164              164               74               46              152              152              130              129               68              129              136 
 -1.2967090e+002             5030              152              148              164              128              152              152              152              136              152              128              152              136              164              148              168              164              160              152              128              152              152              152              144              128              128              164              164               74               44              152              152              130              129               64              129              136 
 -1.2907090e+002             5004              152              148              164              128              152              152              152              136              152              128              152              136              164              148              168              164              160              152              128              152              152              152              144              128              128              164              164               58               35              152              152              129              129               64              129              136 
 -1.2847090e+002             4996              152              148              164              128              152              152              152              136              152              128              152              136              164              148              168              164              160              152              128              152              152              152              144              128              128              164              164               54               35              150              152              128              129               64              129              135 
 -1.2787090e+002             4988              152              148              164              128              152              152              152              136              152              128              152              136              164              148              168              164              160              152              128              152              152              152              144              128              128              164              164               50               35              150              152              126              129               64              129              133 
 -1.2727090e+002             4982              152              148              164              128              152              152              152              136              152              128              152              136              164              148              168              164              160              152              128              152              152              152              144              128              128              164              164               50               32              150              152              124              129               64              129              132 
 -1.2667090e+002             4952              152              148              164              128              152              152              152              136              152              128              152              136              164              148              168              164              160              152              128              152              152              152              144              128              128              164              164               46               27              150              152              122              124               56              124              131 
 -1.2607090e+002             4912              152              148              164              128              152              152              152              136              152              128              152              136              164              148              168              164              160              152              128              152              152              152              144              128              128              164              164               40               27              148              152              120              120               36              120              129 
 -1.2547090e+002             4906              152              148              164              128              152              152              152              136              152              128              152              136              164              148              168              164              160              152              128              152              152              152              144              128              128              164              164               40               25              148              152              119              120               34              120              128 
 -1.2487090e+002             4894              152              148              164              128              152              152              152              136              152              128              152              136              164              148              168              164              160              152              128              152              152              152              144              128              128              164              164               36               19              148              152              119              120               32              120              128 
 -1.2427090e+002             4870              152              148              164              128              152              152              152              136              152              128              152              136              164              148              168              164              160              152              128              152              152              152              144              128              128              164              164               24               16              142              152              117              120               32              120              127 
 -1.2367090e+002             4862              152              148              164              128              152              152              152              136              152              128              152              136              164              148              168              164              160              152              128              152              152              152              144              128              128              164              164               20               16              142              152              115              120               32              120              125 
 -1.2307090e+002             4856              152              148              164              128              152              152              152              136              152              128              152              136              164              148              168              164              160              152              128              152              152              152              144              128              128              164              164               20               13              142              152              113              120               32              120              124 
 -1.2247090e+002             4826              152              148              164              128              152              152              152              136              152              128              152              136              164              148              168              164              160              152              128              152              152              152              144              128              128              164              164               18                8              140              152              111              115               24              115              123 
 -1.2187090e+002             4784              152              148              164              128              152              152              152              136              152              128              152              136              164              148              168              164              160              152              128              152              152              152              144              128              128              164              164               14                8              136              152              108              101               24              101              120 
 -1.2127090e+002             4778              152              148              164              128              152              152              152              136              152              128              152              136              164              148              168              164              160              152              128              152              152              152              144              128              128              164              164               14                6              136              152              108               99               24               99              120 
 -1.2067611e+002             4752              152              148              164              128              152              152              152              136              152              128              152              136              164              148              168              164              160              152              128              152              152              152              144              128              128              164              164                0                0              134              152              106               99               24               99              118 
 -1.2008717e+002             4740              152              148              164              128              152              152              152              136              152              128              152              136              164              148              168              164              160              152              128              152              152              152              144              128              128              164              164                0                0              124              152              105               99               24               99              117 
 -1.1950389e+002             4734              152              148              164              128              152              152              152              136              152              128              152              136              164              148              168              164              160              152              128              152              152              152              144              128              128              164              164                0                0              124              152              102               99               24               99              114 
 -1.1892610e+002             4730              152              148              164              128              152              152              152              136              152              128              152              136              164              148              168              164              160              152              128              152              152              152              144              128              128              164              164                0                0              124              152              100               99               24               99              112 
 -1.1835364e+002             4668              152              148              164              128              152              152              152              136              152              128              152              136              164              148              168              164              160              152              128              152              152              152              144              128              128              164              164                0                0              116              152               96               80               16               80              108 
 -1.1778632e+002             4658              152              148              164              128              152              152              152              136              152              128              152              136              164              148              168              164              160              152              128              152              152              152              144              128              128              164              164                0                0              112              152               93               80               16               80              105 
 -1.1722396e+002             4650              152              148              164              128              152              152              152              136              152              128              152              136              164              148              168              164              160              152              128              152              152              152              144              128              128              164              164                0                0              112              152               91               78               16               78              103 
 -1.1666646e+002             4622              152              148              164              128              152              152              152              136              152              128              152              136              164              148              168              164              160              152              128              152              152              152              144              128              128              164              164                0                0               92              152               87               78               16               78               99 
 -1.1611365e+002             4612              152              148              164              128              152              152              152              136              152              128              152              136              164              148              168              164              160              152              128              152              152              152              144              128              128              164              164                0                0               86              152               85               78               16               78               97 
 -1.1556538e+002             4606              152              148              164              128              152              152              152              136              152              128              152              136              164              148              168              164              160              152              128              152              152              152              144              128              128              164              164                0                0               86              152               82               78               16               78               94 
 -1.1502155e+002             4578              152              148              164              128              152              152              152              136              152              128              152              136              164              148              168              164              160              152              128              152              152              152              144              128              128              164              164                0                0               84              152               78               73                8               73               90 
 -1.1448200e+002             4538              152              148              164              128              152              152              152              136              152              128              152              136              164              148              168              164              160              152              128              152              152              152              144              128              128              164              164                0                0               76              152               76               59                8               59               88 
 -1.1394661e+002             4528              152              148              164              128              152              152              152              136              152              128              152              136              164              148              168              164              160              152              128              152              152              152              144              128              128              164              164                0                0               74              152               73               58                8               58               85 
 -1.1341530e+002             4516              152              148              164              128              152              152              152              136              152              128              152              136              164              148              168              164              160              152              128              152              152              152              144              128              128              164              164                0                0               70              152               70               57                8               57               82 
 -1.1288790e+002             4492              152              148              164              128              152              152              152              136              152              128              152              136              164              148              168              164              160              152              128              152              152              152              144              128              128              164              164                0                0               54              150               67               57                8               57               79 
 -1.1236435e+002             4484              152              148              164              128              152              152              152              136              152              128              152              136              164              148              168              164              160              152              128              152              152              152              144              128              128              164              164                0                0               50              150               65               57                8               57               77 
 -1.1184453e+002             4478              152              148              164              128              152              152              152              136              152              128              152              136              164              148              168              164              160              152              128              152              152              152              144              128              128              164              164                0                0               50              150               62               57                8               57               74 
 -1.1132833e+002             4446              152              148              164              128              152              152              152              136              152              128              152              136              164              148              168              164              160              152              128              152              152              152              144              128              128              164              164                0                0               46              148               58               52                0               52               70 
 -1.1081566e+002             4406              152              148              164              128              152              152              152              136              152              128              152              136              164              148              168              164              160              152              128              152              152              152              144              128              128              164              164                0                0               40              148               55               38                0               38               67 
 -1.1030642e+002             4400              152              148              164              128              152              152              152              136              152              128              152              136              164              148              168              164              160              152              128              152              152              152              144              128              128              164              164                0                0               40              148               54               36                0               36               66 
 -1.0980052e+002             4374              152              148              164              128              152              152              152              136              152              128              152              136              164              148              168              164              160              152              128              152              152              152              144              128              128              164              164                0                0               24              148               49               36                0               36               61 
 -1.0929789e+002             4362              152              148              164              128              152              152              152              136              152              128              152              136              164              148              168              164              160              152              128              152              152              152              144              128              128              164              164                0                0               20              142               48               36                0               36               60 
 -1.0879844e+002             4356              152              148              164              128              152              152              152              136              152              128              152              136              164              148              168              164              160              152              128              152              152              152              144              128              128              164              164                0                0               20              142               45               36                0               36               57 
 -1.0830207e+002             4332              152              148              164              128              152              152              152              136              152              128              152              136              164              148              168              164              160              152              128              152              152              152              144              128              128              164              164                0                0               18              142               43               27                0               27               55 
 -1.0780872e+002             4286              152              148              164              128              152              152              152              136              152              128              152              136              164              148              168              164              160              152              128              152              152              152              140              118              128              164              150                0                0               16              136               38               27                0               27               50 
 -1.0731831e+002             4278              152              148              164              128              152              152              152              136              152              128              152              136              164              148              168              164              160              152              128              152              152              152              140              117              128              164              149                0                0               14              136               36               27                0               27               48 
 -1.0683077e+002             4270              152              148              164              128              152              152              152              136              152              128              152              136              164              148              168              164              160              152              128              152              152              152              140              116              128              164              148                0                0               12              136               34               27                0               27               46 
 -1.0634601e+002             4244              152              148              164              128              152              152              152              136              152              128              152              136              164              148              168              164              160              152              128              152              152              152              139              116              128              164              148                0                0                0              130               31               27                0               27               42 
 -1.0586398e+002             4234              152              148              164              128              152              152              152              136              152              128              152              136              164              148              168              164              160              152              128              152              152              152              139              116              126              164              146                0                0                0              124               31               27                0               27               42 
 -1.0538460e+002             4226              152              148              164              128              152              152              152              136              152              128              152              136              164              148              168              164              160              152              128              152              152              152              138              116              124              164              144                0                0                0              124               30               27                0               27               40 
 -1.0490780e+002             4196              152              148              164              128              152              152              152              136              152              128              152              136              164              148              168              164              160              152              128              152              152              152              137              116              123              164              143                0                0                0              120               28               18                0               18               37 
 -1.0443354e+002             4156              152              148              164              128              152              152              152              136              152              128              152              136              164              148              168              164              160              152              128              152              152              152              133              106              121              164              127                0                0                0              112               28               18                0               18               37 
 -1.0396174e+002             4148              152              148              164              128              152              152              152              136              152              128              152              136              164              148              168              164              160              152              128              152              152              152              133              104              120              164              124                0                0                0              112               27               18                0               18               36 
 -1.0349235e+002             4134              152              148              164              128              152              152              152              136              152              128              152              136              164              148              168              164              160              152              128              152              152              152              132              104              120              164              124                0                0                0              106               24               18                0               18               32 
 -1.0302529e+002             4114              152              148              164              128              152              152              152              136              152              128              152              136              164              148              168              164              160              152              128              152              152              152              132              104              119              164              123                0                0                0               90               23               18                0               18               31 
 -1.0256053e+002             4104              152              148              164              128              152              152              152              136              152              128              152              136              164              148              168              164              160              152              128              152              152              152              132              104              116              164              120                0                0                0               86               23               18                0               18               31 
 -1.0209800e+002             4100              152              148              164              128              152              152              152              136              152              128              152              136              164              148              168              164              160              152              128              152              152              152              131              104              116              164              120                0                0                0               86               22               18                0               18               29 
 -1.0163764e+002             4040              152              148              164              128              152              152              152              136              152              128              152              136              164              148              168              164              160              152              128              152              152              152              126               94              115              164              105                0                0                0               80               20                9                0                9               26 
 -1.0117943e+002             4028              152              148              164              128              152              152              152              136              152              128              152              136              164              148              168              164              160              152              128              152              152              152              126               94              112              164              102                0                0                0               74               20                9                0                9               26 
 -1.0072328e+002             4022              100              116              104              122              112              111              112              110              111              104               96              116              116               96              128              128               96              128              112              112               64              128               96              128              116              124              128               96              104              116              116              112              112              128               96              128 
 -1.0026915e+002             3996              100              116              104              106              112              110              112              102              110              104               96              116              116               96              128              128               96              128              112              112               64              128               96              128              116              124              128               96              104              116              116              112              112              128               96              128 
 -9.9817011e+001             3984              100              116              104               96              112              109              111              102              110              104               96              116              116               96              128              128               96              128              112              112               64              128               96              128              116              124              128               96              104              116              116              112              112              128               96              128 
 -9.9366792e+001             3976              100              116              104               96              112              106              108              100              110              104               96              116              116               96              128              128               96              128              112              112               64              128               96              128              116              124              128               96              104              116              116              112              112              128               96              128 
 -9.8918464e+001             3950              100              116              104               94              112               99              108               90              103              104               96              116              116               96              128              128               96              128              112              112               64              128               96              128              116              124              128               96              104              116              116              112              112              128               96              128 
 -9.8471966e+001             3908              100              116              104               86              112               83              106               88               89              104               96              116              116               96              128              128               96              128              112              112               64              128               96              128              116              124              128               96              104              116              116              112              112              128               96              128 
 -9.8027267e+001             3900              100              116              104               84              112               80              104               88               88              104               96              116              116               96              128              128               96              128              112              112               64              128               96              128              116              124              128               96              104              116              116              112              112              128               96              128 
 -9.7584316e+001             3892              100              116              104               82              112               79              104               84               87              104               96              116              116               96              128              128               96              128              112              112               64              128               96              128              116              124              128               96              104              116              116              112              112              128               96              128 
 -9.7143069e+001             3864              100              116              104               62              112               78              104               78               86              104               96              116              116               96              128              128               96              128              112              112               64              128               96              128              116              124              128               96              104              116              116              112              112              128               96              128 
 -9.6703497e+001             3856              100              116              104               58              112               76              102               78               86              104               96              116              116               96              128              128               96              128              112              112               64              128               96              128              116              124              128               96              104              116              116              112              112              128               96              128 
 -9.6265535e+001             3848              100              116              104               58              112               73              100               76               85              104               96              116              116               96              128              128               96              128              112              112               64              128               96              128              116              124              128               96              104              116              116              112              112              128               96              128 
 -9.5829177e+001             3818              100              116              104               54              112               62               99               72               75              104               96              116              116               96              128              128               96              128              112              112               64              128               96              128              116              124              128               96              104              116              116              112              112              128               96              128 
 -9.5394356e+001             3778              100              116              104               46               98               60               97               62               71              104               96              116              116               96              128              128               96              128              112              112               64              128               96              128              116              124              128               96              104              116              116              112              112              128               96              128 
 -9.4961038e+001             3770              100              116              104               46               96               59               96               58               71              104               96              116              116               96              128              128               96              128              112              112               64              128               96              128              116              124              128               96              104              116              116              112              112              128               96              128 
 -9.4529204e+001             3746              100              116              104               32               95               58               95               52               70              104               96              116              116               96              128              128               96              128              112              112               64              128               96              128              116              124              128               96              104              116              116              112              112              128               96              128 
 -9.4098795e+001             3732              100              115               98               26               95               58               94               52               70              104               96              116              116               96              128              128               96              128              112              112               64              128               96              128              116              124              128               96              104              116              116              112              112              128               96              128 
 -9.3669779e+001             3726              100              112               98               26               95               58               91               52               70              104               96              116              116               96              128              128               96              128              112              112               64              128               96              128              116              124              128               96              104              116              116              112              112              128               96              128 
 -9.3242139e+001             3722              100              112               98               26               94               57               90               52               69              104               96              116              116               96              128              128               96              128              112              112               64              128               96              128              116              124              128               96              104              116              116              112              112              128               96              128 
 -9.2815820e+001             3660              100              111               94               22               79               46               87               42               55              104               96              116              116               96              128              128               96              128              112              112               64              128               96              128              116              124              128               96              104              116              116              112              112              128               96              128 
 -9.2390790e+001             3650              100              108               92               20               79               46               84               42               55              104               96              116              116               96              128              128               96              128              112              112               64              128               96              128              116              124              128               96              104              116              116              112              112              128               96              128 
 -9.1967022e+001             3644              100              108               92               20               77               45               83               40               55              104               96              116              116               96              128              128               96              128              112              112               64              128               96              128              116              124              128               96              104              116              116              112              112              128               96              128 
 -9.1544487e+001             3616              100              108               76               18               76               41               79               40               54              104               96              116              116               96              128              128               96              128              112              112               64              128               96              128              116              124              128               96              104              116              116              112              112              128               96              128 
 -9.1123141e+001             3604              100              106               72               14               76               41               77               40               54              104               96              116              116               96              128              128               96              128              112              112               64              128               96              128              116              124              128               96              104              116              116              112              112              128               96              128 
 -9.0702955e+001             3598              100              104               72               14               76               40               74               40               54              104               96              116              116               96              128              128               96              128              112              112               64              128               96              128              116              124              128               96              104              116              116              112              112              128               96              128 
 -9.0283896e+001             3572              100              104               70               14               74               30               73               40               43              104               96              116              116               96              128              128               96              128              112              112               64              128               96              128              116              124              128               96              104              116              116              112              112              128               96              128 
 -8.9865945e+001             3530              100              102               68                8               60               29               70               30               39              104               96              116              116               96              128              128               96              128              112              112               64              128               96              128              116              124              128               96              104              116              116              112              112              128               96              128 
 -8.9449062e+001             3520              100              100               66                8               59               28               67               29               39              104               96              116              116               96              128              128               96              128              112              112               64              128               96              128              116              124              128               96              104              116              116              112              112              128               96              128 
 -8.9033215e+001             3512              100              100               64                8               58               26               65               28               39              104               96              116              116               96              128              128               96              128              112              112               64              128               96              128              116              124              128               96              104              116              116              112              112              128               96              128 
 -8.8618375e+001             3484               98               99               50                4               57               24               62               28               38              104               96              116              116               96              128              128               96              128              112              112               64              128               96              128              116              124              128               96              104              116              116              112              112              128               96              128 
 -8.8204513e+001             3476               98               97               46                4               57               24               60               28               38              104               96              116              116               96              128              128               96              128              112              112               64              128               96              128              116              124              128               96              104              116              116              112              112              128               96              128 
 -8.7791601e+001             3470               98               96               46                4               56               23               58               28               37              104               96              116              116               96              128              128               96              128              112              112               64              128               96              128              116              124              128               96              104              116              116              112              112              128               96              128 
 -8.7379614e+001             3440               98               95               44                2               55               12               55               28               27              104               96              116              116               96              128              128               96              128              112              112               64              128               96              128              116              124              128               96              104              116              116              112              112              128               96              128 
 -8.6968521e+001             3398               96               92               40                0               41               12               52               18               23              104               96              116              116               96              128              128               96              128              112              112               64              128               96              128              116              124              128               96              104              116              116              112              112              128               96              128 
 -8.6558293e+001             3392               96               92               40                0               39               11               51               16               23              104               96              116              116               96              128              128               96              128              112              112               64              128               96              128              116              124              128               96              104              116              116              112              112              128               96              128 
 -8.6148902e+001             3366               96               92               24                0               38                7               47               16               22              104               96              116              116               96              128              128               96              128              112              112               64              128               96              128              116              124              128               96              104              116              116              112              112              128               96              128 
 -8.5740320e+001             3354               90               91               20                0               38                7               46               16               22              104               96              116              116               96              128              128               96              128              112              112               64              128               96              128              116              124              128               96              104              116              116              112              112              128               96              128 
 -8.5332521e+001             3348               76              100              100               76               76              100              128               96              128               76               76               76              100               76              100              104               76              100               76               76               90               86                0              204               84              100              100               76               88              100              100              100              100               88              100              116 
 -8.4925479e+001             3344               76              100              100               76               76              100              128               96              128               76               76               76              100               76              100              104               76              100               76               76               90               84                0              202               84              100              100               76               88              100              100              100              100               88              100              116 
 -8.4519166e+001             3282               76              100              100               76               76              100              128               96              128               76               76               76              100               76              100              104               76              100               76               76               86               76                0              198               71               86               81               76               88              100              100              100              100               88              100              116 
 -8.4113556e+001             3272               76              100              100               76               76              100              128               96              128               76               76               76              100               76              100              104               76              100               76               76               84               74                0              192               71               86               81               76               88              100              100              100              100               88              100              116 
 -8.3708624e+001             3266               76              100              100               76               76              100              128               96              128               76               76               76              100               76              100              104               76              100               76               76               84               72                0              192               71               84               79               76               88              100              100              100              100               88              100              116 
 -8.3304344e+001             3236               76              100              100               76               76              100              128               96              128               76               76               76              100               76              100              104               76              100               76               76               79               51                0              190               70               84               79               76               87              100              100              100              100               88              100              116 
 -8.2900689e+001             3226               76              100              100               76               76              100              128               96              128               76               76               76              100               76              100              104               76              100               76               76               75               49                0              186               70               84               79               76               87              100              100              100              100               88              100              116 
 -8.2497635e+001             3220               76              100              100               76               76              100              128               96              128               76               76               76              100               76              100              104               76              100               76               76               75               49                0              180               70               84               79               76               87              100              100              100              100               88              100              116 
 -8.2095158e+001             3194               76              100              100               76               76              100              128               96              128               76               76               76              100               76              100              104               76              100               76               76               74               48                0              178               59               84               70               76               85              100              100              100              100               88              100              116 
 -8.1693230e+001             3152               76              100              100               76               76              100              128               96              128               76               76               76              100               76              100              104               76              100               76               76               67               47                0              172               55               70               60               76               85              100              100              100              100               88              100              116 
 -8.1291828e+001             3142               76              100              100               76               76              100              128               96              128               76               76               76              100               76              100              104               76              100               76               76               66               46                0              166               55               69               59               76               85              100              100              100              100               88              100              116 
 -8.0890926e+001             3134               76              100              100               76               76              100              128               96              128               76               76               76              100               76              100              104               76              100               76               76               65               45                0              162               55               68               58               76               85              100              100              100              100               88              100              116 
 -8.0490500e+001             3106               76              100              100               76               76              100              128               96              128               76               76               76              100               76              100              104               76              100               76               76               52               38                0              156               54               68               58               76               84              100              100              100              100               88              100              116 
 -8.0090524e+001             3098               76              100              100               76               76              100              128               96              128               76               76               76              100               76              100              104               76              100               76               76               50               36                0              152               54               68               58               76               84              100              100              100              100               88              100              116 
 -7.9690976e+001             3092               76              100              100               76               76              100              128               96              128               76               76               76              100               76              100              104               76              100               76               76               50               36                0              148               53               68               58               76               83              100              100              100              100               88              100              116 
 -7.9291829e+001             3062               76              100              100               76               76              100              128               96              128               76               76               76              100               76              100              104               76              100               76               76               47               35                0              142               43               68               49               76               82              100              100              100              100               88              100              116 
 -7.8893061e+001             3020               76              100              100               76               76              100              128               96              128               76               76               76              100               76              100              104               76              100               76               76               41               33                0              136               39               54               39               76               82              100              100              100              100               88              100              116 
 -7.8494646e+001             3014               76              100              100               76               76              100              128               96              128               76               76               76              100               76              100              104               76              100               76               76               41               33                0              134               39               52               37               76               82              100              100              100              100               88              100              116 
 -7.8096561e+001             2988               76              100              100               76               76              100              128               96              128               76               76               76              100               76              100              104               76              100               76               76               33               25                0              126               38               52               37               76               81              100              100              100              100               88              100              116 
 -7.7698782e+001             2976               76              100              100               76               76              100              128               96              128               76               76               76              100               76              100              104               76              100               75               75               27               23                0              124               38               52               37               76               81              100              100              100              100               88              100              116 
 -7.7301285e+001             2970               76              100              100               76               76              100              128               96              128               76               76               76              100               76              100              104               76              100               75               75               27               23                0              118               38               52               37               76               81              100              100              100              100               88              100              116 
 -7.6904045e+001             2966               76              100              100               76               76              100              128               96              128               76               76               76              100               76              100              104               76              100               75               75               27               23                0              116               37               52               37               76               80              100              100              100              100               88              100              116 
 -7.6507039e+001             2904               76              100              100               76               76              100              128               96              128               76               76               76              100               76              100              104               76              100               74               74               23               21                0              110               23               38               18               76               79              100              100              100              100               88              100              116 
 -7.6110243e+001             2894               76              100              100               76               76              100              128               96              128               76               76               76              100               76              100              104               76              100               74               74               20               20                0              104               23               38               18               76               79              100              100              100              100               88              100              116 
 -7.5713633e+001             2886               76              100              100               76               76              100              128               96              128               76               76               76              100               76              100              104               76              100               74               74               20               20                0              100               23               36               16               76               79              100              100              100              100               88              100              116 
 -7.5317184e+001             2858               76              100              100               76               76              100              128               96              128               76               76               76              100               76              100              104               76              100               72               72               12               12                0               94               22               36               16               76               78              100              100              100              100               88              100              116 
 -7.4920872e+001             2848               76              100              100               76               76              100              128               96              128               76               76               76              100               76              100              104               76              100               71               71               10               10                0               90               22               36               16               76               78              100              100              100              100               88              100              116 
 -7.4740937e+001             2844               76              100               76              100               76              100               76               84               64               76               76               76              100               64              100               64              104               76               64               72               76               64               70               80               64               76              100                0               20              232               20               76              100               76               90               76 
 -7.4516017e+001             2842               76              100               76              100               76              100               76               84               64               76               76               76              100               64              100               64              104               76               64               72               76               64               70               80               64               76              100                0               20              230               20               76              100               76               90               76 
 -7.4234868e+001             2822               76              100               76              100               76              100               76               84               64               76               76               76              100               64              100               64              104               76               64               72               76               64               64               76               64               76              100                0               15              225               20               76              100               76               90               76 
 -7.3883432e+001             2778               76              100               76              100               76              100               76               84               64               76               76               76              100               64              100               64              104               76               54               68               76               64               59               66               64               76              100                0               15              218               16               76              100               76               86               76 
 -7.3487419e+001             2768               76              100               76              100               76              100               76               84               64               76               76               76              100               64              100               64              104               76               54               68               76               64               59               66               64               76              100                0               15              212               14               76              100               76               84               76 
 -7.3091430e+001             2762               76              100               76              100               76              100               76               84               64               76               76               76              100               64              100               64              104               76               52               68               76               64               59               64               64               76              100                0               15              210               14               76              100               76               84               76 
 -7.2695443e+001             2734               76              100               76              100               76              100               76               84               64               76               76               76              100               64              100               64              104               76               52               68               76               64               58               64               64               76              100                0               15              200                0               76              100               76               81               76 
 -7.2299432e+001             2722               76              100               76              100               76              100               76               84               64               76               76               76              100               64              100               64              104               76               52               68               76               64               58               64               62               76              100                0               15              196                0               76              100               76               75               76 
 -7.1903375e+001             2716               76              100               76              100               76              100               76               84               64               76               76               76              100               64              100               64              104               76               52               68               76               64               58               64               60               76              100                0               15              192                0               76              100               76               75               76 
 -7.1507244e+001             2690               76              100               76              100               76              100               76               84               64               76               76               76              100               64              100               64              104               76               52               68               76               64               51               60               60               76              100                0               10              183                0               76              100               76               74               76 
 -7.1111017e+001             2648               76              100               76              100               76              100               76               84               64               76               76               76              100               64              100               64              104               76               42               64               76               64               47               50               58               76              100                0               10              178                0               76              100               76               67               76 
 -7.0714667e+001             2638               76              100               76              100               76              100               76               84               64               76               76               76              100               64              100               64              104               76               41               64               76               64               47               49               56               76              100                0               10              173                0               76              100               76               66               76 
 -7.0318169e+001             2630               76              100               76              100               76              100               76               84               64               76               76               76              100               64              100               64              104               76               40               64               76               64               47               48               56               76              100                0               10              168                0               76              100               76               65               76 
 -6.9921499e+001             2602               76              100               76              100               76              100               76               84               64               76               76               76              100               64              100               64              104               76               40               64               76               64               46               48               55               76              100                0               10              155                0               76              100               76               52               76 
 -6.9524630e+001             2594               76              100               76              100               76              100               76               84               64               76               76               76              100               64              100               64              104               76               40               64               76               64               46               48               53               76              100                0               10              151                0               76              100               76               50               76 
 -6.9127536e+001             2588               76              100               76              100               76              100               76               84               64               76               76               76              100               64              100               64              104               76               40               64               76               64               45               48               52               76              100                0               10              147                0               76              100               76               50               76 
 -6.8730192e+001             2558               76              100               76              100               76              100               76               84               64               76               76               76              100               64              100               64              104               76               40               64               76               64               39               44               51               76              100                0                5              136                0               76              100               76               47               76 
 -6.8332571e+001             2516               76              100               76              100               76              100               76               84               64               76               76               76              100               64              100               64              104               76               30               60               76               64               35               34               48               76              100                0                5              131                0               76              100               76               41               76 
 -6.7934647e+001             2510               76              100               76              100               76              100               76               84               64               76               76               76              100               64              100               64              104               76               28               60               76               64               35               32               48               76              100                0                5              129                0               76              100               76               41               76 
 -6.7536393e+001             2484               76              100               76              100               76              100               76               84               64               76               76               76              100               64              100               64              104               76               28               60               76               64               34               32               48               76              100                0                5              112                0               76              100               76               33               76 
 -6.7137781e+001             2472               72               76               64               64               76               76               76              100               76               64               64               76               76               64              100               72               64              100               48               50               52               75               36               76               52               76               52               92               69               64               64                0               64                0              166               76 
 -6.6738785e+001             2466               72               76               64               64               76               76               76              100               76               64               64               76               76               64              100               72               64              100               48               50               52               75               36               76               52               76               52               92               69               64               61                0               64                0              163               76 
 -6.6339376e+001             2462               72               76               64               64               76               76               76              100               76               64               64               76               76               64              100               72               64              100               48               50               52               75               36               76               52               76               52               92               69               64               60                0               64                0              160               76 
 -6.5939526e+001             2400               72               76               64               64               76               76               76              100               76               64               64               76               76               64              100               72               64              100               48               46               52               73               36               76               52               76               52               82               56               64               58                0               64                0              129               76 
 -6.5539208e+001             2390               72               76               64               64               76               76               76              100               76               64               64               76               76               64              100               72               64              100               48               44               52               72               36               76               52               76               52               82               56               64               55                0               64                0              125               76 
 -6.5138391e+001             2384               72               76               64               64               76               76               76              100               76               64               64               76               76               64              100               72               64              100               48               44               52               72               36               76               52               76               52               80               56               64               55                0               64                0              121               76 
 -6.4737047e+001             2356               72               76               64               64               76               76               76              100               76               64               64               76               76               64              100               72               64              100               48               42               52               64               36               76               52               76               52               80               56               64               54                0               64                0              104               76 
 -6.4335147e+001             2344               72               76               64               64               76               76               76              100               76               64               64               76               76               64              100               72               64              100               48               38               52               62               36               76               52               76               52               80               56               64               52                0               64                0              100               76 
 -6.3932659e+001             2338               72               76               64               64               76               76               76              100               76               64               64               76               76               64              100               72               64              100               48               38               52               62               36               76               52               76               52               80               56               64               50                0               64                0               96               76 
 -6.3529554e+001             2312               72               76               64               64               76               76               76              100               76               64               64               76               76               64              100               72               64              100               48               38               52               61               36               76               52               76               52               76               51               64               48                0               64                0               82               76 
 -6.3125800e+001             2270               72               76               64               64               76               76               76              100               76               64               64               76               76               64              100               72               64              100               48               32               52               60               32               76               52               76               52               66               47               64               46                0               54                0               77               76 
 -6.2721365e+001             2262               72               76               64               64               76               76               76              100               76               64               64               76               76               64              100               72               64              100               48               32               52               59               32               76               52               76               52               65               47               64               44                0               53                0               74               76 
 -6.2316218e+001             2254               72               76               64               64               76               76               76              100               76               64               64               76               76               64              100               72               64              100               48               32               52               58               32               76               52               76               52               64               47               64               44                0               52                0               69               76 
 -6.1910327e+001             2226               72               76               64               64               76               76               76              100               76               64               64               76               76               64              100               72               64              100               48               26               51               51               32               76               52               76               52               64               47               64               42                0               52                0               58               75 
 -6.1503657e+001             2218               72               76               64               64               76               76               76              100               76               64               64               76               76               64              100               72               64              100               48               26               49               49               32               76               52               76               52               64               47               62               42                0               52                0               58               73 
 -6.1096174e+001             2210               72               76               64               64               76               76               76              100               76               64               64               76               76               64              100               72               64              100               48               26               49               49               32               76               52               76               52               64               47               60               40                0               52                0               57               70 
 -6.0687843e+001             2180               72               76               64               64               76               76               76              100               76               64               64               76               76               64              100               72               64              100               48               24               48               48               32               76               52               76               52               60               42               59               37                0               52                0               46               68 
 -6.0278628e+001             2138               56               76               56               76               64               64               48               52               52               57               64               64               54               56               42               65               66               70               52               48               52               64               64               64               64               48               48               72               72               64               64               64               64               48               52               52 
 -5.9868494e+001             2132               56               76               56               76               64               64               48               52               52               57               64               64               54               56               40               65               64               68               52               48               52               64               64               64               64               48               48               72               72               64               64               64               64               48               52               52 
 -5.9457406e+001             2110               49               76               49               76               64               64               48               52               52               56               64               64               54               56               40               64               58               68               52               48               52               64               64               64               64               48               48               72               72               64               64               64               64               48               52               52 
 -5.9045324e+001             2096               44               76               44               76               64               64               48               52               52               56               64               64               54               55               40               63               56               68               52               48               52               64               64               64               64               48               48               72               72               64               64               64               64               48               52               52 
 -5.8632213e+001             2088               43               76               43               76               64               64               48               52               52               56               64               64               54               52               40               60               56               68               52               48               52               64               64               64               64               48               48               72               72               64               64               64               64               48               52               52 
 -5.8218031e+001             2084               43               76               43               76               64               64               48               52               52               55               64               64               54               52               40               59               54               68               52               48               52               64               64               64               64               48               48               72               72               64               64               64               64               48               52               52 
 -5.7802740e+001             2022               39               76               39               76               64               64               48               52               52               54               64               64               37               51               30               57               45               54               52               48               52               64               64               64               64               48               48               72               72               64               64               64               64               48               52               52 
 -5.7386300e+001             2012               37               76               37               76               64               64               48               52               52               54               64               64               37               48               30               54               45               54               52               48               52               64               64               64               64               48               48               72               72               64               64               64               64               48               52               52 
 -5.6968657e+001             2006               37               76               37               76               64               64               48               52               52               54               64               64               37               48               28               54               43               52               52               48               52               64               64               64               64               48               48               72               72               64               64               64               64               48               52               52 
 -5.6549777e+001             1978               29               75               29               75               64               64               48               52               52               53               64               64               37               48               28               53               35               52               52               48               52               64               64               64               64               48               48               72               72               64               64               64               64               48               52               52 
 -5.6129618e+001             1968               25               75               25               75               64               64               48               52               52               53               64               64               37               47               28               52               35               52               52               48               52               64               64               64               64               48               48               72               72               64               64               64               64               48               52               52 
 -5.5708134e+001             1960               25               75               25               75               64               64               48               52               52               53               64               64               37               44               28               49               33               52               52               48               52               64               64               64               64               48               48               72               72               64               64               64               64               48               52               52 
 -5.5285280e+001             1934               24               48               64               64               54               47               48               52               47               47               52               52               47               64               64               52               48               52               64               48               48               64               52               52               52               72               76                0               64               64               64               64               64               48               48               64 
 -5.4860997e+001             1892               20               48               64               64               42               45               48               38               45               43               52               52               43               64               64               52               48               52               64               48               48               64               52               52               52               72               76                0               64               64               64               64               64               48               48               64 
 -5.4435240e+001             1884               20               48               64               64               41               43               48               37               43               42               52               52               42               64               64               52               48               52               64               48               48               64               52               52               52               72               76                0               64               64               64               64               64               48               48               64 
 -5.4007966e+001             1876               20               48               64               64               36               43               48               36               43               41               52               52               41               64               64               52               48               52               64               48               48               64               52               52               52               72               76                0               64               64               64               64               64               48               48               64 
 -5.3666147e+001             1850               20               48               64               64               30               42               48               36               42               32               52               52               32               64               64               52               48               52               64               48               48               64               52               52               52               72               76                0               64               64               64               64               64               48               48               64 
 -5.3238873e+001             1840               20               48               64               64               30               40               48               36               40               29               52               52               29               64               64               52               48               52               64               48               48               64               52               52               52               72               76                0               64               64               64               64               64               48               48               64 
 -5.2897054e+001             1836               20               48               64               64               30               38               48               36               38               29               52               52               29               64               64               52               48               52               64               48               48               64               52               52               52               72               76                0               64               64               64               64               64               48               48               64 
 -5.2469780e+001             1814               15               48               64               64               24               37               48               27               37               29               52               52               29               64               64               52               48               52               64               48               48               64               52               52               52               72               76                0               64               64               64               64               64               48               48               64 
 -5.2127961e+001             1772               15               44               54               54               20               35               44               27               35               26               52               52               26               64               64               52               48               52               64               48               48               64               52               52               52               72               76                0               64               64               64               64               64               48               48               64 
 -5.1700687e+001             1760               15               44               54               54               20               32               44               27               32               23               52               52               23               64               64               52               48               52               64               48               48               64               52               52               52               72               76                0               64               64               64               64               64               48               48               64 
 -5.1358868e+001             1754               15               44               52               52               18               32               44               27               32               23               52               52               23               64               64               52               48               52               64               48               48               64               52               52               52               72               76                0               64               64               64               64               64               48               48               64 
 -5.0931594e+001             1728               15               43               52               52               12               31               43               27               31               16               51               51               16               64               64               52               48               52               64               48               48               64               52               52               52               72               76                0               64               64               64               64               64               48               48               64 
 -5.0589775e+001             1720               15               43               52               52               12               31               43               27               31               13               51               51               13               63               63               52               48               52               64               48               48               64               52               52               52               72               76                0               64               64               64               64               64               48               48               64 
 -5.0162501e+001             1712               15               43               52               52               12               31               43               27               31               13               49               49               13               61               61               52               48               52               64               48               48               64               52               52               52               72               76                0               64               64               64               64               64               48               48               64 
 -4.9820682e+001             1706               15               42               52               52               12               30               42               27               30               13               49               49               13               60               60               52               48               52               64               48               48               64               52               52               52               72               76                0               64               64               64               64               64               48               48               64 
 -4.9393408e+001             1680               10               41               52               52                8               29               41               18               29               13               48               48               13               59               59               52               48               52               64               48               48               64               52               52               52               72               76                0               64               64               64               64               64               48               48               64 
 -4.9051589e+001             1640               10               37               42               42                8               28               37               18               28               10               47               47               10               58               58               52               48               52               64               48               48               64               52               52               52               72               76                0               64               64               64               64               64               48               48               64 
 -4.8624315e+001             1634               10               37               42               42                8               28               37               18               28               10               46               46               10               56               56               52               48               52               64               48               48               64               52               52               52               72               76                0               64               64               64               64               64               48               48               64 
 -4.8282496e+001             1628               10               37               40               40                8               27               37               18               27               10               46               46               10               56               56               52               48               52               64               48               48               64               52               52               52               72               76                0               64               64               64               64               64               48               48               64 
 -4.7855222e+001             1602               10               36               40               40                8               23               36               18               23               10               38               38               10               56               56               52               48               52               64               48               48               64               52               52               52               72               76                0               64               64               64               64               64               48               48               64 
 -4.7513403e+001             1594               10               36               40               40                8               23               36               18               23                7               38               38                7               55               55               52               48               52               64               48               48               64               52               52               52               72               76                0               64               64               64               64               64               48               48               64 
 -4.7086129e+001             1584               10               36               40               40                8               23               36               18               23                7               36               36                7               52               52               52               48               52               64               48               48               64               52               52               52               72               76                0               64               64               64               64               64               48               48               64 
 -4.6744310e+001             1580               10               35               40               40                8               22               35               18               22                7               36               36                7               52               52               52               48               52               64               48               48               64               52               52               52               72               76                0               64               64               64               64               64               48               48               64 
 -4.6317036e+001             1554                5               34               40               40                4               21               34                9               21                7               35               35                7               51               51               52               48               52               64               48               48               64               52               52               52               72               76                0               64               64               64               64               64               48               48               64 
 -4.5975216e+001             1514                5               30               30               30                4               20               30                9               20                4               34               34                4               50               50               52               48               52               64               48               48               64               52               52               52               72               76                0               64               64               64               64               64               48               48               64 
 -4.5547943e+001             1508                5               30               30               30                4               20               30                9               20                4               33               33                4               48               48               52               48               52               64               48               48               64               52               52               52               72               76                0               64               64               64               64               64               48               48               64 
 -4.5206123e+001             1502                5               30               28               28                4               19               30                9               19                4               33               33                4               48               48               52               48               52               64               48               48               64               52               52               52               72               76                0               64               64               64               64               64               48               48               64 
 -4.4778850e+001             1476                5               29               28               28                4               15               29                9               15                4               25               25                4               48               48               52               48               52               64               48               48               64               52               52               52               72               76                0               64               64               64               64               64               48               48               64 
 -4.4437030e+001             1468               64                0               24               64               36               36               64                0               64               24               52               52               24               52               24               52               24               64               48               64                0               64               57               36               47               17               64               52               25               29               46               52               34               34               47               32 
 -4.4009756e+001             1462               64                0               24               64               36               36               64                0               64               24               52               52               24               52               24               52               24               64               48               64                0               64               57               36               46               17               64               52               23               27               46               52               34               34               46               32 
 -4.3667937e+001             1456               64                0               24               64               36               36               64                0               64               24               52               52               24               52               24               52               24               64               48               64                0               64               57               36               44               17               64               52               23               27               46               52               34               32               44               32 
 -4.3240663e+001             1430               64                0               24               64               36               36               64                0               64               24               52               52               24               52               24               52               24               64               48               64                0               64               52               36               44               15               64               52               22               26               46               52               27               26               44               28 
 -4.2898844e+001             1394               64                0               24               64               36               36               64                0               64               24               52               52               24               52               24               52               24               64               48               64                0               64               38               36               43               15               64               52               22               24               44               52               23               24               43               18 
 -4.2471570e+001             1382               64                0               24               64               36               36               64                0               64               24               52               52               24               52               24               52               24               64               48               64                0               64               38               36               40               15               64               52               20               20               44               52               23               24               40               18 
 -4.2129751e+001             1376               64                0               24               64               36               36               64                0               64               24               52               52               24               52               24               52               24               64               48               64                0               64               36               36               40               15               64               52               20               20               44               52               23               22               40               16 
 -4.1702477e+001             1370               64                0               24               64               36               36               64                0               64               24               52               52               24               52               24               52               24               64               48               64                0               64               36               36               40               15               64               52               19               19               44               52               23               18               40               16 
 -4.1360658e+001             1348               64                0               24               64               36               36               64                0               64               24               52               52               24               52               24               52               24               64               48               64                0               64               36               36               40               14               64               52               12               12               42               52               22               14               40               16 
 -4.0933384e+001             1338               64                0               24               64               36               36               64                0               64               24               52               52               24               52               24               52               24               64               48               64                0               64               36               36               39               14               64               52               10               10               38               52               22               14               39               16 
 -4.0746599e+001             1336               36               20                0               64                0               64               36               12               64               64                0               26               64               36               36               64                0               64               24               52               52               24               24               52               52               24               38               27                0                0               52                0                0                0                0              265 
 -4.0513118e+001             1332               36               20                0               64                0               64               36               12               64               64                0               26               64               36               36               64                0               64               24               52               52               24               24               52               52               24               38               27                0                0               52                0                0                0                0              261 
 -4.0221266e+001             1328               36               20                0               64                0               64               36               12               64               64                0               25               64               36               36               64                0               64               24               52               52               24               24               52               52               24               38               26                0                0               52                0                0                0                0              259 
 -3.9856451e+001             1304               36               15                0               64                0               64               36               12               64               64                0               24               64               36               36               64                0               64               24               52               52               24               24               52               52               24               38               23                0                0               52                0                0                0                0              244 
 -3.9400432e+001             1262               32               15                0               54                0               64               36               12               64               64                0               24               64               32               36               64                0               54               24               52               52               24               24               52               52               24               32               20                0                0               52                0                0                0                0              239 
 -3.9035617e+001             1256               32               15                0               54                0               64               36               12               64               64                0               24               64               32               36               64                0               54               24               52               52               24               24               52               52               24               32               18                0                0               52                0                0                0                0              235 
 -3.8579599e+001             1250               32               15                0               52                0               64               36               12               64               64                0               24               64               32               36               64                0               52               24               52               52               24               24               52               52               24               32               17                0                0               52                0                0                0                0              234 
 -3.8214784e+001             1240               32               15                0               52                0               64               36               12               64               64                0               24               64               32               36               64                0               52               24               52               52               24               24               52               52               24               32               10                0                0               52                0                0                0                0              231 
 -3.7758765e+001             1220               32               15                0               52                0               64               36               12               64               64                0               23               64               32               36               64                0               52               24               52               52               24               24               52               52               24               28                0                0                0               51                0                0                0                0              227 
 -3.7393951e+001             1210               32               15                0               52                0               64               36               12               64               64                0               23               62               32               36               64                0               52               24               52               52               24               24               52               52               24               26                0                0                0               49                0                0                0                0              223 
 -3.6937932e+001             1206               32               15                0               52                0               64               36               12               64               64                0               23               60               32               36               64                0               52               24               52               52               24               24               52               52               24               26                0                0                0               49                0                0                0                0              221 
 -3.6573117e+001             1202               32               15                0               52                0               64               36               12               64               64                0               22               60               32               36               64                0               52               24               52               52               24               24               52               52               24               26                0                0                0               49                0                0                0                0              218 
 -3.6117099e+001             1172               32               10                0               52                0               64               36               12               64               64                0               21               59               32               36               64                0               52               24               52               52               24               24               52               52               24               24                0                0                0               48                0                0                0                0              198 
 -3.5752284e+001             1136               28               10                0               42                0               64               36               12               64               64                0               21               58               28               36               64                0               42               24               52               52               24               24               52               52               24               20                0                0                0               47                0                0                0                0              196 
 -3.5460432e+001             1130               28               10                0               42                0               64               36               12               64               64                0               21               56               28               36               64                0               42               24               52               52               24               24               52               52               24               20                0                0                0               46                0                0                0                0              193 
 -3.5095617e+001             1126               28               10                0               41                0               64               36               12               64               64                0               21               56               28               36               64                0               41               24               52               52               24               24               52               52               24               20                0                0                0               46                0                0                0                0              191 
 -3.4803765e+001             1124               28               10                0               40                0               64               36               12               64               64                0               21               56               28               36               64                0               40               24               52               52               24               24               52               52               24               20                0                0                0               46                0                0                0                0              191 
 -3.4438950e+001             1110               28               10                0               40                0               64               36               12               64               64                0               20               56               28               36               64                0               40               24               52               52               24               24               52               52               24               20                0                0                0               43                0                0                0                0              181 
 -3.4147099e+001             1094               28               10                0               40                0               64               36               12               64               64                0               20               56               28               36               64                0               40               24               52               52               24               24               52               52               24               16                0                0                0               38                0                0                0                0              174 
 -3.3782284e+001             1086               28               10                0               40                0               64               36               12               64               64                0               20               55               28               36               64                0               40               24               52               52               24               24               52               52               24               14                0                0                0               36                0                0                0                0              171 
 -3.3490432e+001             1084               28               10                0               40                0               64               36               12               64               64                0               20               54               28               36               64                0               40               24               52               52               24               24               52               52               24               14                0                0                0               36                0                0                0                0              170 
 -3.3125617e+001             1080               28               10                0               40                0               64               36               12               64               64                0               20               52               28               36               64                0               40               24               52               52               24               24               52               52               24               14                0                0                0               36                0                0                0                0              168 
 -3.2833765e+001             1076               28               10                0               40                0               64               36               12               64               64                0               19               52               28               36               64                0               40               24               52               52               24               24               52               52               24               14                0                0                0               36                0                0                0                0              165 
 -3.2468950e+001             1052               28                5                0               40                0               64               36               12               64               64                0               18               52               28               36               64                0               40               24               52               52               24               24               52               52               24               14                0                0                0               35                0                0                0                0              148 
 -3.2177098e+001             1046               28                5                0               40                0               64               36               12               64               64                0               18               51               28               36               64                0               40               24               52               52               24               24               52               52               24               12                0                0                0               35                0                0                0                0              145 
 -3.1812284e+001             1010               24                5                0               30                0               64               36               12               64               64                0               18               50               24               36               64                0               30               24               52               52               24               24               52               52               24                8                0                0                0               34                0                0                0                0              143 
 -3.1520432e+001             1004               24                5                0               30                0               64               36               12               64               64                0               18               48               24               36               64                0               30               24               52               52               24               24               52               52               24                8                0                0                0               33                0                0                0                0              140 
 -3.1155617e+001             1000               24                5                0               29                0               64               36               12               64               64                0               18               48               24               36               64                0               29               24               52               52               24               24               52               52               24                8                0                0                0               33                0                0                0                0              138 
 -3.0863765e+001              998               24                5                0               28                0               64               36               12               64               64                0               18               48               24               36               64                0               28               24               52               52               24               24               52               52               24                8                0                0                0               33                0                0                0                0              138 
 -3.0498950e+001              990               24                5                0               28                0               64               36               12               64               64                0               18               48               24               36               64                0               28               24               52               52               24               24               52               52               24                8                0                0                0               31                0                0                0                0              132 
 -3.0207098e+001              972                0               52                0               52               17               48                0               64                0                0               52                0               52               24               24               25               28               28               36               12                0               64                0               64                0                0               64                0                0                0                0                0                0                0              230               36 
 -2.9842283e+001              964                0               52                0               52               17               47                0               64                0                0               52                0               52               24               24               25               25               25               36               12                0               64                0               64                0                0               64                0                0                0                0                0                0                0              229               36 
 -2.9550432e+001              960                0               52                0               52               17               47                0               64                0                0               52                0               52               24               24               23               25               25               36               12                0               64                0               64                0                0               64                0                0                0                0                0                0                0              227               36 
 -2.9185617e+001              956                0               52                0               52               17               45                0               64                0                0               52                0               52               24               24               23               25               25               36               12                0               64                0               64                0                0               64                0                0                0                0                0                0                0              225               36 
 -2.8893765e+001              954                0               52                0               52               17               44                0               64                0                0               52                0               52               24               24               23               25               25               36               12                0               64                0               64                0                0               64                0                0                0                0                0                0                0              224               36 
 -2.8528950e+001              950                0               52                0               52               16               44                0               64                0                0               52                0               52               24               24               23               25               25               36               12                0               64                0               64                0                0               64                0                0                0                0                0                0                0              221               36 
 -2.8237098e+001              932                0               52                0               52               16               44                0               64                0                0               52                0               52               24               24               23               25               25               36               12                0               64                0               64                0                0               64                0                0                0                0                0                0                0              203               36 
 -2.7872283e+001              920                0               52                0               52               15               43                0               64                0                0               52                0               52               24               24               22               24               24               36               12                0               64                0               64                0                0               64                0                0                0                0                0                0                0              196               36 
 -2.7580431e+001              886                0               52                0               52               15               42                0               64                0                0               52                0               52               24               24               21               23               23               36               12                0               64                0               64                0                0               64                0                0                0                0                0                0                0              166               36 
 -2.7215617e+001              880                0               52                0               52               15               41                0               64                0                0               52                0               52               24               24               20               22               22               36               12                0               64                0               64                0                0               64                0                0                0                0                0                0                0              164               36 
 -2.6923765e+001              878                0               52                0               52               15               40                0               64                0                0               52                0               52               24               24               20               22               22               36               12                0               64                0               64                0                0               64                0                0                0                0                0                0                0              163               36 
 -2.6558950e+001              872                0               52                0               52               15               40                0               64                0                0               52                0               52               24               24               20               22               22               36               12                0               64                0               64                0                0               64                0                0                0                0                0                0                0              157               36 
 -2.6267098e+001              872                0               52                0               52               15               40                0               64                0                0               52                0               52               24               24               20               22               22               36               12                0               64                0               64                0                0               64                0                0                0                0                0                0                0              157               36 
 -2.5902283e+001              862                0               52                0               52               15               40                0               64                0                0               52                0               52               24               24               18               22               22               36               12                0               64                0               64                0                0               64                0                0                0                0                0                0                0              149               36 
 -2.5610431e+001              846                0               52                0               52               14               40                0               64                0                0               52                0               52               24               24               12               22               22               36               12                0               64                0               64                0                0               64                0                0                0                0                0                0                0              140               36 
 -2.5245616e+001              838                0               52                0               52               14               39                0               64                0                0               52                0               52               24               24               12               19               19               36               12                0               64                0               64                0                0               64                0                0                0                0                0                0                0              139               36 
 -2.4953765e+001              834                0               52                0               52               14               39                0               64                0                0               52                0               52               24               24               10               19               19               36               12                0               64                0               64                0                0               64                0                0                0                0                0                0                0              137               36 
 -2.4588950e+001              832                0               52                0               52               14               38                0               64                0                0               52                0               52               24               24               10               19               19               36               12                0               64                0               64                0                0               64                0                0                0                0                0                0                0              136               36 
 -2.4297098e+001              828                0               52                0               52               14               36                0               64                0                0               52                0               52               24               24               10               19               19               36               12                0               64                0               64                0                0               64                0                0                0                0                0                0                0              134               36 
 -2.3932283e+001              826                0               52                0               52               14               36                0               64                0                0               52                0               52               24               24               10               19               19               36               12                0               64                0               64                0                0               64                0                0                0                0                0                0                0              132               36 
 -2.3640431e+001              824               24               19               19               24                0               52                0                0               52                0               52                0               52                0               64                0                0               64                0               36               20               36                0                0                0               98               12               20               16                0               36                0               64                0                0               64 
 -2.3275616e+001              802               24               19               19               24                0               52                0                0               52                0               52                0               52                0               64                0                0               64                0               36               18               27                0                0                0               96               12               15               12                0               36                0               64                0                0               64 
 -2.2983764e+001              794               24               18               18               24                0               52                0                0               52                0               52                0               52                0               64                0                0               64                0               36               18               27                0                0                0               94                8               15               12                0               36                0               64                0                0               64 
 -2.2618950e+001              762               24               17               17               24                0               52                0                0               52                0               52                0               52                0               64                0                0               64                0               32               16               27                0                0                0               94                8               15               12                0               32                0               54                0                0               54 
 -2.2327098e+001              758               24               16               16               24                0               52                0                0               52                0               52                0               52                0               64                0                0               64                0               32               16               27                0                0                0               92                8               15               12                0               32                0               54                0                0               54 
 -2.1962283e+001              752               24               16               16               24                0               52                0                0               52                0               52                0               52                0               64                0                0               64                0               32               14               27                0                0                0               88                8               15               12                0               32                0               54                0                0               54 
 -2.1670431e+001              752               24               16               16               24                0               52                0                0               52                0               52                0               52                0               64                0                0               64                0               32               14               27                0                0                0               88                8               15               12                0               32                0               54                0                0               54 
 -2.1305616e+001              746               24               16               16               24                0               52                0                0               52                0               52                0               52                0               64                0                0               64                0               32               14               27                0                0                0               88                6               15               12                0               32                0               52                0                0               52 
 -2.1013764e+001              746               24               16               16               24                0               52                0                0               52                0               52                0               52                0               64                0                0               64                0               32               14               27                0                0                0               88                6               15               12                0               32                0               52                0                0               52 
 -2.0780283e+001              742               24               16               16               24                0               52                0                0               52                0               52                0               52                0               64                0                0               64                0               32               12               27                0                0                0               88                4               15               12                0               32                0               52                0                0               52 
 -2.0488431e+001              736               24               16               16               24                0               52                0                0               52                0               52                0               52                0               64                0                0               64                0               32               10               27                0                0                0               88                0               15               12                0               32                0               52                0                0               52 
 -2.0123616e+001              720               24               16               16               24                0               51                0                0               51                0               52                0               52                0               64                0                0               64                0               32                0               27                0                0                0               84                0               15               12                0               32                0               52                0                0               52 
 -1.9831764e+001            26480              910              473              473              910                0             1700                0                0             1700                0             1765                0             1765                0             2691                0                0             2691                0             1035                0              550                0                0                0             2912                0              210              340                0             1035                0             2660                0                0             2660 
 -1.9750189e+001            25872              470              910                0             1765                0             1693                0              550             1188                0              256                0             2688                0             2453                0                0              963                0              256                0             2688              963              550                0                0             2453                0              910                0             1765             1693              470                0                0             1188 
 -1.9684928e+001            25834              467              910                0             1765                0             1686                0              550             1181                0              256                0             2687                0             2452                0                0              963                0              256                0             2687              963              550                0                0             2452                0              910                0             1765             1686              467                0                0             1181 
 -1.9538093e+001            25766              460              910                0             1765                0             1676                0              550             1173                0              253                0             2681                0             2452                0                0              963                0              253                0             2681              963              550                0                0             2452                0              910                0             1765             1676              460                0                0             1173 
 -1.9456517e+001            25724              457              910                0             1765                0             1672                0              550             1170                0              252                0             2671                0             2452                0                0              963                0              252                0             2671              963              550                0                0             2452                0              910                0             1765             1672              457                0                0             1170 
 -1.9354548e+001            25704              454              910                0             1765                0             1676                0              550             1168                0              251                0             2663                0             2452                0                0              963                0              251                0             2663              963              550                0                0             2452                0              910                0             1765             1676              454                0                0             1168 
 -1.9282851e+001            25706              449              910                0             1765                0             1676                0              550             1161                0              251                0             2676                0             2452                0                0              963                0              251                0             2676              963              550                0                0             2452                0              910                0             1765             1676              449                0                0             1161 
 -1.9170824e+001            25674              446              910                0             1765                0             1675                0              550             1156                0              249                0             2671                0             2452                0                0              963                0              249                0             2671              963              550                0                0             2452                0              910                0             1765             1675              446                0                0             1156 
 -1.9093028e+001            25696              445              910                0             1765                0             1691                0              550             1152                0              248                0             2672                0             2452                0                0              963                0              248                0             2672              963              550                0                0             2452                0              910                0             1765             1691              445                0                0             1152 
 -1.8952994e+001            36124              442             1561                0             5811                0             1990                0              550             1135                0              247                0             2912                0             2451                0                0              963                0              247                0             2912              963              550                0                0             2451                0             1561                0             5811             1990              442                0                0             1135 
 -1.8855749e+001            36036             1561                0                0             1991                0                0                0                0             5832                0                0                0             5832                0             1991                0              874             1561              963              495                0             2451                0             1132                0             2911              245                0             2451              963              495              245             2911                0                0             1132 
 -1.8734192e+001            35936             1561                0                0             1947                0                0                0                0             5832                0                0                0             5832                0             1947                0              862             1561              963              495                0             2450                0             1131                0             2914              244                0             2450              963              495              244             2914                0                0             1131 
 -1.8585949e+001            35928             1561                0                0             1938                0                0                0                0             5832                0                0                0             5832                0             1938                0              850             1561              963              495                0             2450                0             1128                0             2928              244                0             2450              963              495              244             2928                0                0             1128 
 -1.8351945e+001            35834             1561                0                0             1926                0                0                0                0             5832                0                0                0             5832                0             1926                0              830             1561              963              495                0             2448                0             1114                0             2922              241                0             2448              963              495              241             2922                0                0             1114 
 -1.8233502e+001            35827             1561                0                0             1919                0                0                0                0             5832                0                0                0             5832                0             1919                0              820             1561              963              495                0             2446                0             1111                0             2937              240                0             2446              963              495              240             2936                0                0             1111 
 -1.8085724e+001            35036             1554                0                0             1900                0                0                0                0             5804                0                0                0             5804                0             1900                0              814             1554              891              495                0             2237                0             1091                0             2907              232                0             2237              891              495              232             2907                0                0             1091 
 -1.7967503e+001            35004             1554                0                0             1891                0                0                0                0             5804                0                0                0             5804                0             1891                0              802             1554              891              495                0             2237                0             1085                0             2913              231                0             2237              891              495              231             2913                0                0             1085 
 -1.7819970e+001            34944             1554                0                0             1883                0                0                0                0             5804                0                0                0             5804                0             1883                0              788             1554              891              495                0             2237                0             1077                0             2909              228                0             2237              891              495              228             2909                0                0             1077 
 -1.7701944e+001            34886             1554                0                0             1872                0                0                0                0             5804                0                0                0             5804                0             1872                0              782             1554              891              495                0             2237                0             1073                0             2899              227                0             2237              891              495              227             2899                0                0             1073 
 -1.7559019e+001            34862             1554                0                0             1862                0                0                0                0             5804                0                0                0             5804                0             1862                0              772             1554              891              495                0             2237                0             1075                0             2900              227                0             2237              891              495              227             2900                0                0             1075 
 -1.7444679e+001            34830             1554                0                0             1861                0                0                0                0             5804                0                0                0             5804                0             1861                0              766             1554              891              495                0             2237                0             1069                0             2897              224                0             2237              891              495              224             2897                0                0             1069 
 -1.7340096e+001            34808             1554                0                0             1865                0                0                0                0             5804                0                0                0             5804                0             1865                0              758             1554              891              495                0             2236                0             1058                0             2898              224                0             2236              891              495              224             2898                0                0             1058 
 -1.7246862e+001            34775             1554                0                0             1863                0                0                0                0             5804                0                0                0             5804                0             1863                0              758             1554              891              495                0             2236                0             1055                0             2888              223                0             2236              891              495              223             2887                0                0             1055 
 -1.7155794e+001            34662             1554                0                0             1868                0                0                0                0             5804                0                0                0             5804                0             1868                0              764             1554              891              440                0             2236                0             1054                0             2881              221                0             2236              891              440              221             2881                0                0             1054 
 -1.7062863e+001            34612             1554                0                0             1853                0                0                0                0             5804                0                0                0             5804                0             1853                0              754             1554              891              440                0             2236                0             1051                0             2880              220                0             2236              891              440              220             2880                0                0             1051 
 -1.6900617e+001            34520             1554                0                0             1821                0                0                0                0             5804                0                0                0             5804                0             1821                0              738             1554              891              440                0             2235                0             1054                0             2872              220                0             2235              891              440              220             2872                0                0             1054 
 -1.6796688e+001            34486             1554                0                0             1817                0                0                0                0             5804                0                0                0             5804                0             1817                0              730             1554              891              440                0             2235                0             1048                0             2870              219                0             2235              891              440              219             2870                0                0             1048 
 -1.6685624e+001            34448             1554                0                0             1813                0                0                0                0             5804                0                0                0             5804                0             1813                0              724             1554              891              440                0             2234                0             1043                0             2865              218                0             2234              891              440              218             2865                0                0             1043 
 -1.6567494e+001            34530             1599                0                0             1806                0                0                0                0             5804                0                0                0             5804                0             1806                0              716             1599              891              440                0             2233                0             1043                0             2874              217                0             2233              891              440              217             2874                0                0             1043 
 -1.6466095e+001            29282             1386                0                0             1757                0                0                0                0             3459                0                0                0             3459                0             1757                0              708             1386              891              440                0             2231                0             1048                0             2858              217                0             2231              891              440              217             2858                0                0             1048 
 -1.6323501e+001            28638                0                0                0                0                0                0                0                0             1386             1027             2846                0             2023              208             2846             1481             2300             2023                0                0             2097             2097                0             3459                0                0             3459                0                0                0                0                0                0                0                0             1386 
 -1.6260126e+001            28604                0                0                0                0                0                0                0                0             1386             1027             2843                0             2022              208             2843             1476             2295             2022                0                0             2089             2089                0             3459                0                0             3459                0                0                0                0                0                0                0                0             1386 
 -1.6180908e+001            28575                0                0                0                0                0                0                0                0             1386             1027             2838                0             2022              208             2837             1474             2293             2022                0                0             2082             2082                0             3459                0                0             3459                0                0                0                0                0                0                0                0             1386 
 -1.6081885e+001            24658                0                0                0                0                0                0                0                0             1134             1024             2682                0             2022              205             2682             1470             2289             2022                0                0             1903             1903                0             2094                0                0             2094                0                0                0                0                0                0                0                0             1134 
 -1.5903643e+001            24596                0                0                0                0                0                0                0                0             1134             1022             2668                0             2022              203             2668             1464             2283             2022                0                0             1894             1894                0             2094                0                0             2094                0                0                0                0                0                0                0                0             1134 
 -1.5824425e+001            24618                0                0                0                0                0                0                0                0             1134             1022             2681                0             2022              203             2681             1462             2281             2022                0                0             1894             1894                0             2094                0                0             2094                0                0                0                0                0                0                0                0             1134 
 -1.5725401e+001            24600                0                0                0                0                0                0                0                0             1134             1022             2674                0             2022              203             2674             1457             2276             2022                0                0             1897             1897                0             2094                0                0             2094                0                0                0                0                0                0                0                0             1134 
 -1.5601623e+001            24562                0                0                0                0                0                0                0                0             1141             1020             2664                0             2022              201             2664             1453             2272             2022                0                0             1887             1887                0             2094                0                0             2094                0                0                0                0                0                0                0                0             1141 
 -1.5446899e+001            24544                0                0                0                0                0                0                0                0             1141             1018             2656                0             2021              199             2656             1438             2257             2021                0                0             1904             1904                0             2094                0                0             2094                0                0                0                0                0                0                0                0             1141 
 -1.5323120e+001            24432                0                0                0                0                0                0                0                0             1148             1017             2651                0             2021              198             2651             1374             2193             2021                0                0             1911             1911                0             2094                0                0             2094                0                0                0                0                0                0                0                0             1148 
 -1.5168396e+001            24410                0                0                0                0                0                0                0                0             1169             1015             2647                0             2021              196             2647             1369             2188             2021                0                0             1890             1890                0             2094                0                0             2094                0                0                0                0                0                0                0                0             1169 
 -1.5053258e+001            24332                0             2532                0             2094             2405                0             1015                0             2642                0                0                0                0                0                0                0                0             1787                0                0                0                0                0                0                0                0             1169             1543                0                0             2094                0             2642             2020             1015             1374 
 -1.4909336e+001            23889                0             2434                0             1765             2405                0             1014                0             2574                0                0                0                0                0                0                0                0             2055                0                0                0                0                0                0                0                0             1450             1467                0                0             1765                0             2574             2020             1014             1352 
 -1.4749453e+001            23853                0             2424                0             1765             2404                0             1013                0             2565                0                0                0                0                0                0                0                0             2054                0                0                0                0                0                0                0                0             1457             1463                0                0             1765                0             2565             2019             1013             1346 
 -1.4621546e+001            23799                0             2409                0             1765             2403                0             1012                0             2554                0                0                0                0                0                0                0                0             2049                0                0                0                0                0                0                0                0             1464             1455                0                0             1765                0             2554             2018             1012             1339 
 -1.4519221e+001            23827                0             2402                0             1765             2402                0             1012                0             2566                0                0                0                0                0                0                0                0             2055                0                0                0                0                0                0                0                0             1478             1451                0                0             1765                0             2566             2017             1012             1336 
 -1.4391314e+001            23218                0             2388                0             1765             2193                0              931                0             2558                0                0                0                0                0                0                0                0             2056                0                0                0                0                0                0                0                0             1492             1440                0                0             1765                0             2558             1808              931             1333 
 -1.4288989e+001            23265                0             2386                0             1772             2192                0              931                0             2547                0                0                0                0                0                0                0                0             2089                0                0                0                0                0                0                0                0             1520             1436                0                0             1772                0             2547             1807              931             1335 
 -1.4161083e+001            23259                0             2371                0             1779             2192                0              931                0             2551                0                0                0                0                0                0                0                0             2084                0                0                0                0                0                0                0                0             1527             1427                0                0             1779                0             2551             1807              931             1329 
 -1.4058757e+001            23239                0             2361                0             1779             2192                0              928                0             2550                0                0                0                0                0                0                0                0             2085                0                0                0                0                0                0                0                0             1534             1421                0                0             1779                0             2550             1807              928             1325 
 -1.3930851e+001            23235                0             2352                0             1779             2192                0              927                0             2541                0                0                0                0                0                0                0                0             2098                0                0                0                0                0                0                0                0             1555             1417                0                0             1779                0             2541             1807              927             1320 
 -1.3828526e+001            23230                0             2341                0             1779             2192                0              926                0             2536                0                0                0                0                0                0                0                0             2106                0                0                0                0                0                0                0                0             1576             1409                0                0             1779                0             2536             1807              926             1317 
 -1.3700619e+001            23149                0             2325                0             1779             2192                0              926                0             2534                0                0                0                0                0                0                0                0             2075                0                0                0                0                0                0                0                0             1562             1400                0                0             1779                0             2534             1807              926             1310 
 -1.3598294e+001            23169                0             2321                0             1779             2192                0              925                0             2528                0                0                0                0                0                0                0                0             2103                0                0                0                0                0                0                0                0             1576             1398                0                0             1779                0             2528             1807              925             1308 
 -1.3470387e+001            23179                0             2313                0             1793             2192                0              923                0             2525                0                0                0                0                0                0                0                0             2104                0                0                0                0                0                0                0                0             1583             1397                0                0             1793                0             2525             1807              923             1301 
 -1.3368062e+001            23205                0             2312                0             1807             2191                0              923                0             2522                0                0                0                0                0                0                0                0             2105                0                0                0                0                0                0                0                0             1590             1403                0                0             1807                0             2522             1806              923             1294 
 -1.3240156e+001            23229                0             2307                0             1828             2191                0              922                0             2513                0                0                0                0                0                0                0                0             2110                0                0                0                0                0                0                0                0             1597             1402                0                0             1828                0             2513             1806              922             1290 
 -1.3137830e+001            23153                0             2307                0             1842             2136                0              920                0             2507                0                0                0                0                0                0                0                0             2125                0                0                0                0                0                0                0                0             1604             1404                0                0             1842                0             2507             1806              920             1233 
 -1.3009924e+001            23139                0             2288                0             1863             2136                0              919                0             2497                0                0                0                0                0                0                0                0             2122                0                0                0                0                0                0                0                0             1611             1390                0                0             1863                0             2497             1806              919             1228 
 -1.2852616e+001            23057                0             2254                0             1870             2135                0              919                0             2490                0                0                0                0                0                0                0                0             2110                0                0                0                0                0                0                0                0             1611             1358                0                0             1870                0             2490             1805              919             1226 
 -1.2726770e+001            23087                0             2251                0             1884             2135                0              919                0             2483                0                0                0                0                0                0                0                0             2118                0                0                0                0                0                0                0                0             1618             1354                0                0             1891                0             2483             1805              919             1227 
 -1.2626094e+001            23059                0             2243                0             1891             2135                0              918                0             2475                0                0                0                0                0                0                0                0             2110                0                0                0                0                0                0                0                0             1625             1351                0                0             1891                0             2475             1805              918             1222 
 -1.2500248e+001            22996                0             2238                0             1905             2134                0              917                0             2471                0                0                0                0                0                0                0                0             2083                0                0                0                0                0                0                0                0             1583             1350                0                0             1905                0             2471             1804              917             1218 
 -1.2342940e+001            23056                0             2230                0             1933             2133                0              916                0             2473                0                0                0                0                0                0                0                0             2091                0                0                0                0                0                0                0                0             1595             1342                0                0             1933                0             2473             1803              916             1218 
 -1.2217095e+001            23075                0             2227                0             1954             2132                0              916                0             2466                0                0                0                0                0                0                0                0             2090                0                0                0                0                0                0                0                0             1595             1335                0                0             1954                0             2466             1802              916             1222 
 -1.2116418e+001            22505                0             2218                0             1961             1923                0              835                0             2460                0                0                0                0                0                0                0                0             2088                0                0                0                0                0                0                0                0             1602             1330                0                0             1982                0             2460             1593              835             1218 
 -1.1990572e+001            22483                0             2206                0             1982             1922                0              835                0             2450                0                0                0                0                0                0                0                0             2091                0                0                0                0                0                0                0                0             1602             1323                0                0             1982                0             2450             1592              835             1213 
 -1.1833512e+001            22525                0             2193                0             2017             1922                0              835                0             2446                0                0                0                0                0                0                0                0             2090                0                0                0                0                0                0                0                0             1609             1315                0                0             2017                0             2446             1592              835             1208 
 -1.1707864e+001            22567                0             2181                0             2045             1922                0              832                0             2437                0                0                0                0                0                0                0                0             2089                0                0                0                0                0                0                0                0             1623             1308                0                0             2066                0             2437             1592              832             1203 
 -1.1607346e+001            22574                0             2178                0             2073             1922                0              832                0             2431                0                0                0                0                0                0                0                0             2079                0                0                0                0                0                0                0                0             1623             1308                0                0             2073                0             2431             1592              832             1200 
 -1.1481698e+001            22545                0             2166                0             2073             1922                0              831                0             2428                0                0                0                0                0                0                0                0             2082                0                0                0                0                0                0                0                0             1623             1300                0                0             2073                0             2428             1592              831             1196 
 -1.1325368e+001            22610                0             2166                0             2101             1922                0              830                0             2433                0                0                0                0                0                0                0                0             2077                0                0                0                0                0                0                0                0             1622             1306                0                0             2108                0             2433             1592              830             1190 
 -1.1200304e+001            22567                0             2168                0             2136             1922                0              830                0             2426                0                0                0                0                0                0                0                0             2016                0                0                0                0                0                0                0                0             1586             1313                0                0             2136                0             2427             1592              830             1185 
 -1.1100252e+001            22540                0             2160                0             2143             1922                0              828                0             2419                0                0                0                0                0                0                0                0             2010                0                0                0                0                0                0                0                0             1586             1308                0                0             2143                0             2419             1592              828             1182 
 -1.0975188e+001            22606                0             2170                0             2164             1922                0              827                0             2416                0                0                0                0                0                0                0                0             2015                0                0                0                0                0                0                0                0             1586             1325                0                0             2171                0             2416             1592              827             1175 
 -1.0818857e+001            22616                0             2163                0             2185             1921                0              826                0             2405                0                0                0                0                0                0                0                0             2009                0                0                0                0                0                0                0                0             1593             1328                0                0             2199                0             2405             1591              826             1165 
 -1.0693793e+001            22664                0             2162                0             2227             1921                0              826                0             2395                0                0                0                0                0                0                0                0             2009                0                0                0                0                0                0                0                0             1593             1335                0                0             2227                0             2395             1591              826             1157 
 -1.0537462e+001            22516                0             2156                0             2227             1866                0              824                0             2389                0                0                0                0                0                0                0                0             1999                0                0                0                0                0                0                0                0             1593             1332                0                0             2227                0             2389             1591              824             1099 
 -1.0460386e+001            22550                0             2152                0             2255             1866                0              823                0             2385                0                0                0                0                0                0                0                0             1995                0                0                0                0                0                0                0                0             1593             1330                0                0             2255                0             2385             1591              823             1097 
 -1.0389240e+001            22506                0             2135                0             2255             1866                0              823                0             2382                0                0                0                0                0                0                0                0             1991                0                0                0                0                0                0                0                0             1593             1315                0                0             2255                0             2382             1591              823             1095 
 -1.0241220e+001            22461                0                0                0             2262             2377              823             1923                0             1590             1590             1098                0             2377                0                0                0                0             2269                0                0                0                0                0                0                0             1593             2966                0                0                0                0                0                0                0                0             1593 
 -1.0185495e+001            22427                0                0                0             2276             2364              823             1907                0             1590             1590             1098                0             2364                0                0                0                0             2283                0                0                0                0                0                0                0             1585             2962                0                0                0                0                0                0                0                0             1585 
 -1.0084658e+001            22455                0                0                0             2297             2361              823             1897                0             1590             1590             1098                0             2361                0                0                0                0             2297                0                0                0                0                0                0                0             1592             2950                0                0                0                0                0                0                0                0             1599 
 -9.9962370e+000            22571                0                0                0             2297             2370              822             1891                0             1590             1590             1097                0             2370                0                0                0                0             2297                0                0                0                0                0                0                0             1647             2946                0                0                0                0                0                0                0                0             1654 
 -9.8534982e+000            22880                0                0                0             2346             2365              821             1883                0             1589             1589             1096                0             2365                0                0                0                0             2360                0                0                0                0                0                0                0             1766             2934                0                0                0                0                0                0                0                0             1766 
 -9.7461117e+000            22977                0                0                0             2360             2361              820             1879                0             1589             1589             1095                0             2361                0                0                0                0             2381                0                0                0                0                0                0                0             1812             2918                0                0                0                0                0                0                0                0             1812 
 -9.6896927e+000            23009                0                0                0             2374             2358              820             1875                0             1589             1589             1095                0             2358                0                0                0                0             2402                0                0                0                0                0                0                0             1819             2918                0                0                0                0                0                0                0                0             1812 
 -9.5976692e+000            23128                0                0                0             2423             2353              820             1865                0             1588             1588             1095                0             2353                0                0                0                0             2430                0                0                0                0                0                0                0             1854             2912                0                0                0                0                0                0                0                0             1847 
 -9.4953474e+000            23374                0                0                0             2472             2346              820             1863                0             1587             1587             1095                0             2346                0                0                0                0             2472                0                0                0                0                0                0                0             1952             2896                0                0                0                0                0                0                0                0             1938 
 -9.3608727e+000            23550                0                0                0             2500             2355              819             1855                0             1585             1585             1094                0             2355                0                0                0                0             2514                0                0                0                0                0                0                0             2008             2886                0                0                0                0                0                0                0                0             1994 
 -9.2556284e+000            23130                0                0                0             2563             2351              739             1851                0             1378             1378             1014                0             2351                0                0                0                0             2584                0                0                0                0                0                0                0             2036             2870                0                0                0                0                0                0                0                0             2015 
 -9.1592318e+000            23216                0                0                0             2605             2347              739             1827                0             1378             1378             1014                0             2347                0                0                0                0             2605                0                0                0                0                0                0                0             2071             2862                0                0                0                0                0                0                0                0             2043 
 -9.0687174e+000            23331                0                0                0             2619             2340              739             1833                0             1377             1377             1014                0             2340                0                0                0                0             2654                0                0                0                0                0                0                0             2099             2854                0                0                0                0                0                0                0                0             2085 
 -8.9658984e+000            23466                0                0                0             2675             2349              739             1831                0             1377             1377             1014                0             2349                0                0                0                0             2682                0                0                0                0                0                0                0             2113             2840                0                0                0                0                0                0                0                0             2120 
 -8.8556699e+000            23514                0                0                0             2710             2340              738             1827                0             1377             1377             1013                0             2340                0                0                0                0             2717                0                0                0                0                0                0                0             2120             2828                0                0                0                0                0                0                0                0             2127 
 -8.7858914e+000            23535                0                0                0             2717             2340              737             1821                0             1377             1377             1012                0             2340                0                0                0                0             2731                0                0                0                0                0                0                0             2127             2822                0                0                0                0                0                0                0                0             2134 
 -8.6986682e+000            23572                0                0                0             2731             2338              736             1815                0             1377             1377             1011                0             2338                0                0                0                0             2752                0                0                0                0                0                0                0             2134             2808                0                0                0                0                0                0                0                0             2155 
 -8.5416665e+000            23686                0                0                0             2801             2329              735             1807                0             1377             1377             1010                0             2329                0                0                0                0             2808                0                0                0                0                0                0                0             2162             2796                0                0                0                0                0                0                0                0             2155 
 -8.4718880e+000            23715                0                0                0             2801             2329              735             1807                0             1377             1377             1010                0             2329                0                0                0                0             2822                0                0                0                0                0                0                0             2169             2790                0                0                0                0                0                0                0                0             2169 
 -8.3846648e+000            23746                0                0                0             2829             2326              734             1801                0             1377             1377             1009                0             2326                0                0                0                0             2850                0                0                0                0                0                0                0             2168             2774                0                0                0                0                0                0                0                0             2175 
 -8.2590635e+000            23817                0                0                0             2878             2322              734             1795                0             1377             1377             1009                0             2322                0                0                0                0             2885                0                0                0                0                0                0                0             2175             2768                0                0                0                0                0                0                0                0             2175 
 -8.1892849e+000            23808                0                0                0             2878             2317              734             1803                0             1377             1377             1009                0             2317                0                0                0                0             2892                0                0                0                0                0                0                0             2174             2756                0                0                0                0                0                0                0                0             2174 
 -8.0322832e+000            23843                0                0                0             2906             2313              734             1795                0             1377             1377             1009                0             2313                0                0                0                0             2927                0                0                0                0                0                0                0             2173             2746                0                0                0                0                0                0                0                0             2173 
 -7.9450600e+000            23818                0                0                0             2913             2309              732             1789                0             1377             1377             1007                0             2309                0                0                0                0             2927                0                0                0                0                0                0                0             2172             2734                0                0                0                0                0                0                0                0             2172 
 -7.8752815e+000            23837                0                0                0             2934             2305              732             1785                0             1377             1377             1007                0             2305                0                0                0                0             2927                0                0                0                0                0                0                0             2172             2744                0                0                0                0                0                0                0                0             2172 
 -7.7880583e+000            23857                0                0                0             2934             2305              731             1781                0             1377             1377             1006                0             2305                0                0                0                0             2927                0                0                0                0                0                0                0             2186             2742                0                0                0                0                0                0                0                0             2186 
 -7.6310566e+000            23900                0                0                0             2948             2297              731             1769                0             1376             1376             1006                0             2297                0                0                0                0             2976                0                0                0                0                0                0                0             2186             2752                0                0                0                0                0                0                0                0             2186 
 -7.5220277e+000            23900                0                0                0             2983             2292              730             1755                0             1376             1376             1005                0             2292                0                0                0                0             2983                0                0                0                0                0                0                0             2186             2736                0                0                0                0                0                0                0                0             2186 
 -7.4348045e+000            23930                0                0                0             2983             2286              730             1761                0             1376             1376             1005                0             2286                0                0                0                0             2997                0                0                0                0                0                0                0             2186             2758                0                0                0                0                0                0                0                0             2186 
 -7.3650260e+000            23945                0                0                0             2997             2286              730             1753                0             1376             1376             1005                0             2286                0                0                0                0             3018                0                0                0                0                0                0                0             2186             2746                0                0                0                0                0                0                0                0             2186 
 -7.2778028e+000            23949                0                0                0             3018             2281              729             1749                0             1376             1376             1004                0             2281                0                0                0                0             3025                0                0                0                0                0                0                0             2186             2738                0                0                0                0                0                0                0                0             2186 
 -7.1208011e+000            23951                0                0                0             3081             2277              728             1690                0             1376             1376              948                0             2277                0                0                0                0             3074                0                0                0                0                0                0                0             2193             2738                0                0                0                0                0                0                0                0             2193 
 -7.0117721e+000            23943                0                0                0             3088             2273              727             1688                0             1376             1376              947                0             2273                0                0                0                0             3109                0                0                0                0                0                0                0             2186             2714                0                0                0                0                0                0                0                0             2186 
 -6.9245490e+000            23967                0                0                0             3123             2269              727             1682                0             1376             1376              947                0             2269                0                0                0                0             3116                0                0                0                0                0                0                0             2186             2710                0                0                0                0                0                0                0                0             2186 
 -6.8547704e+000            23970                0                0                0             3137             2271              727             1682                0             1376             1376              947                0             2271                0                0                0                0             3137                0                0                0                0                0                0                0             2186             2674                0                0                0                0                0                0                0                0             2186 
 -6.7675473e+000            23949                0                0                0             3144             2268              727             1680                0             1375             1375              947                0             2268                0                0                0                0             3151                0                0                0                0                0                0                0             2186             2642                0                0                0                0                0                0                0                0             2186 
 -6.6585183e+000            23953                0                0                0             3165             2266              727             1674                0             1375             1375              947                0             2266                0                0                0                0             3158                0                0                0                0                0                0                0             2186             2628                0                0                0                0                0                0                0                0             2186 
 -6.5712951e+000            23935                0                0                0             3165             2260              727             1670                0             1375             1375              947                0             2260                0                0                0                0             3158                0                0                0                0                0                0                0             2186             2626                0                0                0                0                0                0                0                0             2186 
 -6.4142934e+000            23972                0                0                0             3186             2257              727             1676                0             1375             1375              947                0             2257                0                0                0                0             3186                0                0                0                0                0                0                0             2185             2616                0                0                0                0                0                0                0                0             2185 
 -6.3052645e+000            23987                0                0                0             3207             2253              726             1670                0             1375             1375              946                0             2253                0                0                0                0             3200                0                0                0                0                0                0                0             2184             2614                0                0                0                0                0                0                0                0             2184 
 -6.2180413e+000            23997                0                0                0             3214             2250              726             1668                0             1375             1375              946                0             2250                0                0                0                0             3221                0                0                0                0                0                0                0             2184             2604                0                0                0                0                0                0                0                0             2184 
 -6.1482627e+000            24023                0                0                0             3235             2247              726             1664                0             1374             1374              946                0             2247                0                0                0                0             3242                0                0                0                0                0                0                0             2184             2600                0                0                0                0                0                0                0                0             2184 
 -6.0610396e+000            24047                0                0                0             3256             2247              725             1662                0             1374             1374              945                0             2247                0                0                0                0             3249                0                0                0                0                0                0                0             2184             2600                0                0                0                0                0                0                0                0             2184 
 -5.9520106e+000            24037                0                0                0             3256             2246              725             1658                0             1374             1374              945                0             2246                0                0                0                0             3249                0                0                0                0                0                0                0             2183             2598                0                0                0                0                0                0                0                0             2183 
 -5.8647874e+000            24142                0                0                0             3312             2242              724             1658                0             1374             1374              944                0             2242                0                0                0                0             3326                0                0                0                0                0                0                0             2180             2586                0                0                0                0                0                0                0                0             2180 
 -5.7557585e+000            24187                0                0                0             3340             2246              724             1662                0             1374             1374              944                0             2246                0                0                0                0             3333                0                0                0                0                0                0                0             2180             2584                0                0                0                0                0                0                0                0             2180 
 -5.6194723e+000            24212                0                0                0             3361             2240              724             1658                0             1373             1373              944                0             2240                0                0                0                0             3361                0                0                0                0                0                0                0             2179             2580                0                0                0                0                0                0                0                0             2179 
 -5.5104433e+000            24207                0                0                0             3382             2235              724             1656                0             1373             1373              944                0             2235                0                0                0                0             3361                0                0                0                0                0                0                0             2179             2566                0                0                0                0                0                0                0                0             2179 
 -5.4232201e+000            24264                0                0                0             3396             2234              724             1668                0             1372             1372              944                0             2234                0                0                0                0             3396                0                0                0                0                0                0                0             2179             2566                0                0                0                0                0                0                0                0             2179 
 -5.3141912e+000            24257                0                0                0             3396             2233              724             1664                0             1372             1372              944                0             2233                0                0                0                0             3403                0                0                0                0                0                0                0             2179             2558                0                0                0                0                0                0                0                0             2179 
 -5.1779050e+000            24291                0                0                0             3424             2230              723             1660                0             1370             1370              943                0             2230                0                0                0                0             3431                0                0                0                0                0                0                0             2179             2552                0                0                0                0                0                0                0                0             2179 
 -5.0688760e+000            23732                0                0                0             3445             2226              643             1658                0             1163             1163              863                0             2226                0                0                0                0             3445                0                0                0                0                0                0                0             2179             2542                0                0                0                0                0                0                0                0             2179 
 -4.9816528e+000            23739                0                0                0             3466             2224              643             1656                0             1163             1163              863                0             2224                0                0                0                0             3445                0                0                0                0                0                0                0             2179             2534                0                0                0                0                0                0                0                0             2179 
 -4.8726239e+000            23771                0                0                0             3480             2223              643             1648                0             1163             1163              863                0             2223                0                0                0                0             3473                0                0                0                0                0                0                0             2179             2534                0                0                0                0                0                0                0                0             2179 
 -4.7363377e+000            23803                0                0                0             3494             2223              643             1646                0             1162             1162              863                0             2223                0                0                0                0             3487                0                0                0                0                0                0                0             2186             2528                0                0                0                0                0                0                0                0             2186 
 -4.6273087e+000            23806                0                0                0             3508             2219              643             1638                0             1162             1162              863                0             2219                0                0                0                0             3508                0                0                0                0                0                0                0             2186             2512                0                0                0                0                0                0                0                0             2186 
 -4.5400855e+000            23837                0                0                0             3536             2218              643             1638                0             1162             1162              863                0             2218                0                0                0                0             3515                0                0                0                0                0                0                0             2186             2510                0                0                0                0                0                0                0                0             2186 
 -4.4310566e+000            23843                0                0                0             3536             2216              643             1638                0             1162             1162              863                0             2216                0                0                0                0             3529                0                0                0                0                0                0                0             2186             2506                0                0                0                0                0                0                0                0             2186 
 -4.2947704e+000            23892                0                0                0             3571             2209              642             1634                0             1162             1162              862                0             2209                0                0                0                0             3571                0                0                0                0                0                0                0             2186             2498                0                0                0                0                0                0                0                0             2186 
 -4.1857414e+000            23905                0                0                0             3585             2207              642             1632                0             1162             1162              862                0             2207                0                0                0                0             3578                0                0                0                0                0                0                0             2186             2496                0                0                0                0                0                0                0                0             2186 
 -4.0494552e+000            23921                0                0                0             3599             2207              640             1624                0             1162             1162              860                0             2207                0                0                0                0             3606                0                0                0                0                0                0                0             2186             2482                0                0                0                0                0                0                0                0             2186 
 -3.9404263e+000            23941                0                0                0             3627             2206              640             1622                0             1162             1162              860                0             2206                0                0                0                0             3627                0                0                0                0                0                0                0             2172             2478                0                0                0                0                0                0                0                0             2179 
 -3.8041400e+000            23942                0                0                0             3627             2203              640             1622                0             1162             1162              860                0             2203                0                0                0                0             3634                0                0                0                0                0                0                0             2172             2478                0                0                0                0                0                0                0                0             2179 
 -3.6661214e+000            23932                0                0                0             3634             2199              640             1616                0             1162             1162              860                0             2199                0                0                0                0             3641                0                0                0                0                0                0                0             2171             2470                0                0                0                0                0                0                0                0             2178 
 -3.5557065e+000            23929                0                0                0             3641             2197              639             1614                0             1162             1162              859                0             2197                0                0                0                0             3641                0                0                0                0                0                0                0             2171             2468                0                0                0                0                0                0                0                0             2178 
 -3.4177249e+000            23951                0                0                0             3662             2197              639             1614                0             1162             1162              859                0             2197                0                0                0                0             3648                0                0                0                0                0                0                0             2171             2462                0                0                0                0                0                0                0                0             2178 
 -3.2798099e+000            23982                0                0                0             3676             2195              639             1610                0             1162             1162              859                0             2195                0                0                0                0             3683                0                0                0                0                0                0                0             2170             2454                0                0                0                0                0                0                0                0             2177 
 -3.1694779e+000            24003                0                0                0             3683             2194              638             1608                0             1162             1162              858                0             2194                0                0                0                0             3697                0                0                0                0                0                0                0             2170             2460                0                0                0                0                0                0                0                0             2177 
 -3.0315932e+000            24040                0                0                0             3697             2192              638             1602                0             1162             1162              858                0             2192                0                0                0                0             3732                0                0                0                0                0                0                0             2170             2458                0                0                0                0                0                0                0                0             2177 
 -2.8937630e+000            24108                0                0                0             3725             2199              638             1602                0             1162             1162              858                0             2199                0                0                0                0             3746                0                0                0                0                0                0                0             2170             2470                0                0                0                0                0                0                0                0             2177 
 -2.7834989e+000            24108                0                0                0             3732             2196              638             1598                0             1162             1162              858                0             2196                0                0                0                0             3753                0                0                0                0                0                0                0             2169             2468                0                0                0                0                0                0                0                0             2176 
 -2.6457000e+000            24158                0                0                0             3774             2192              638             1596                0             1162             1162              858                0             2192                0                0                0                0             3795                0                0                0                0                0                0                0             2161             2460                0                0                0                0                0                0                0                0             2168 
 -2.5079435e+000            24270                0                0                0             3809             2192              638             1592                0             1162             1162              858                0             2192                0                0                0                0             3872                0                0                0                0                0                0                0             2160             2466                0                0                0                0                0                0                0                0             2167 
 -2.3702020e+000            24297                0                0                0             3823             2190              638             1588                0             1162             1162              858                0             2190                0                0                0                0             3893                0                0                0                0                0                0                0             2160             2466                0                0                0                0                0                0                0                0             2167 
 -2.2324952e+000            24310                0                0                0             3830             2188              638             1588                0             1162             1162              858                0             2188                0                0                0                0             3893                0                0                0                0                0                0                0             2160             2476                0                0                0                0                0                0                0                0             2167 
 -2.0948083e+000            24354                0                0                0             3858             2189              638             1588                0             1162             1162              858                0             2189                0                0                0                0             3900                0                0                0                0                0                0                0             2160             2476                0                0                0                0                0                0                0                0             2174 
 -1.9571442e+000            24495                0                0                0             3942             2188              637             1586                0             1162             1162              857                0             2188                0                0                0                0             3963                0                0                0                0                0                0                0             2160             2476                0                0                0                0                0                0                0                0             2174 
 -1.8194993e+000            24542                0                0                0             3998             2184              636             1586                0             1162             1162              856                0             2185                0                0                0                0             3963                0                0                0                0                0                0                0             2160             2476                0                0                0                0                0                0                0                0             2174 
 -1.6818691e+000            24540                0                0                0             4012             2182              636             1582                0             1162             1162              856                0             2182                0                0                0                0             3963                0                0                0                0                0                0                0             2166             2464                0                0                0                0                0                0                0                0             2173 
 -1.5442519e+000            24590                0                0                0             2173             1230             1230                0                0             2166                0                0                0                0                0                0                0                0             3998             2181                0             1267             1212              940             1162                0             2181              817                0                0                0                0                0                0                0                0             4033 
 -1.4066458e+000            24684                0                0                0             2173             1230             1230                0                0             2173                0                0                0                0                0                0                0                0             4068             2181                0             1267             1210              940             1162                0             2181              815                0                0                0                0                0                0                0                0             4054 
 -1.2690501e+000            24740                0                0                0             2152             1230             1230                0                0             2152                0                0                0                0                0                0                0                0             4110             2174                0             1267             1210              940             1162                0             2174              815                0                0                0                0                0                0                0                0             4124 
 -1.1314632e+000            24899                0                0                0             2159             1229             1229                0                0             2152                0                0                0                0                0                0                0                0             4166             2174                0             1267             1210              940             1162                0             2174              815                0                0                0                0                0                0                0                0             4222 
 -1.0000000e+000            24960                0                0                0             2159             1229             1229                0                0             2159                0                0                0                0                0                0                0                0             4215             2173                0             1267             1210              940             1162                0             2173              815                0                0                0                0                0                0                0                0             4229 
 -8.6242384e-001            24977                0                0                0             2159             1229             1229                0                0             2159                0                0                0                0                0                0                0                0             4229             2173                0             1266             1209              939             1162                0             2173              814                0                0                0                0                0                0                0                0             4236 
 -7.2485312e-001            25047                0                0                0             2167             1229             1229                0                0             2167                0                0                0                0                0                0                0                0             4257             2173                0             1266             1208              939             1162                0             2173              813                0                0                0                0                0                0                0                0             4264 
 -6.1090113e-001            25113                0                0                0             2202             1228             1228                0                0             2174                0                0                0                0                0                0                0                0             4278             2173                0             1266             1207              939             1162                0             2173              812                0                0                0                0                0                0                0                0             4271 
 -5.5197723e-001            25174                0                0                0             2223             1228             1228                0                0             2181                0                0                0                0                0                0                0                0             4299             2172                0             1266             1207              939             1162                0             2172              812                0                0                0                0                0                0                0                0             4285 
 -4.7929975e-001            25195                0                0                0             2223             1235             1235                0                0             2181                0                0                0                0                0                0                0                0             4299             2172                0             1266             1207              939             1162                0             2172              812                0                0                0                0                0                0                0                0             4292 
 -3.9522845e-001            25195                0                0                0             2224             1235             1235                0                0             2231                0                0                0                0                0                0                0                0             4278             2171                0             1266             1207              939             1162                0             2171              812                0                0                0                0                0                0                0                0             4264 
 -2.8038613e-001            25393                0                0                0             2290             1242             1242                0                0             2290                0                0                0                0                0                0                0                0             4299             2171                0             1266             1205              939             1162                0             2171              810                0                0                0                0                0                0                0                0             4306 
 -1.8326544e-001            25514                0                0                0             2368             1242             1242                0                0             2340                0                0                0                0                0                0                0                0             4292             2171                0             1266             1205              939             1162                0             2171              810                0                0                0                0                0                0                0                0             4306 
 -9.7381402e-002            25631                0                0                0             2417             1248             1248                0                0             2389                0                0                0                0                0                0                0                0             4299             2171                0             1266             1205              939             1162                0             2171              810                0                0                0                0                0                0                0                0             4306 
  8.4850090e-003            25624                0                0                0             2410             1248             1248                0                0             2382                0                0                0                0                0                0                0                0             4299             2171                0             1266             1205              939             1162                0             2171              810                0                0                0                0                0                0                0                0             4313 
  1.0198121e-001            25722                0                0                0             2417             1248             1248                0                0             2410                0                0                0                0                0                0                0                0             4362             2171                0             1266             1205              939             1162                0             2171              810                0                0                0                0                0                0                0                0             4313 
  2.0949485e-001            25927                0                0                0             2501             1249             1249                0                0             2466                0                0                0                0                0                0                0                0             4404             2171                0             1266             1205              939             1162                0             2171              810                0                0                0                0                0                0                0                0             4334 
  3.0644459e-001            26137                0                0                0             2585             1242             1242                0                0             2543                0                0                0                0                0                0                0                0             4404             2171                0             1266             1205              939             1162                0             2171              810                0                0                0                0                0                0                0                0             4397 
  4.0500563e-001            26317                0                0                0             2638             1242             1242                0                0             2617                0                0                0                0                0                0                0                0             4439             2171                0             1266             1207              939             1162                0             2171              812                0                0                0                0                0                0                0                0             4411 
  5.0550748e-001            26636                0                0                0             2723             1235             1235                0                0             2709                0                0                0                0                0                0                0                0             4502             2172                0             1266             1207              939             1162                0             2172              812                0                0                0                0                0                0                0                0             4502 
  6.0457224e-001            26899                0                0                0             2787             1228             1228                0                0             2808                0                0                0                0                0                0                0                0             4572             2173                0             1266             1207              939             1162                0             2173              812                0                0                0                0                0                0                0                0             4544 
  7.0371104e-001            27091                0                0                0             2838                0                0                0                0             2851                0                0                0                0                0                0                0                0             4624             1229             1229                0             2173             2173             1490              719             1382             1797                0                0                0                0                0                0                0                0             4586 
  8.0281974e-001            27261                0                0                0             2866                0                0                0                0             2879                0                0                0                0                0                0                0                0             4701             1229             1229                0             2173             2173             1492              719             1382             1797                0                0                0                0                0                0                0                0             4621 
  9.0186049e-001            27531                0                0                0             2866                0                0                0                0             2879                0                0                0                0                0                0                0                0             4820             1229             1229                0             2173             2173             1494              720             1382             1798                0                0                0                0                0                0                0                0             4768 
  1.0009607e+000            27867                0                0                0             2873                0                0                0                0             2879                0                0                0                0                0                0                0                0             4995             1229             1229                0             2173             2173             1494              720             1382             1798                0                0                0                0                0                0                0                0             4922 
  1.1000318e+000            28576                0                0                0             2911                0                0                0                0             2990                0                0                0                0                0                0                0                0             5254             1229             1229                0             2201             2194             1494              720             1382             1798                0                0                0                0                0                0                0                0             5174 
  1.2081731e+000            29478                0                0                0             2966                0                0                0                0             3007                0                0                0                0                0                0                0                0             5499             1244             1251                0             2321             2314             1501              720             1382             1798                0                0                0                0                0                0                0                0             5475 
  1.3073389e+000            30853                0                0                0             2973                0                0                0                0             3021                0                0                0                0                0                0                0                0             5863             1265             1258                0             2608             2552             1536              720             1382             1798                0                0                0                0                0                0                0                0             5877 
  1.4065533e+000            32396                0                0                0             3021                0                0                0                0             3052                0                0                0                0                0                0                0                0             6339             1279             1300                0             2823             2716             1564              720             1382             1798                0                0                0                0                0                0                0                0             6402 
  1.5050542e+000            34184                0                0                0             3066                0                0                0                0             3121                0                0                0                0                0                0                0                0             6724             1398             1405                0             3057             2992             1797              720             1382             1798                0                0                0                0                0                0                0                0             6724 
  1.6035503e+000            35875             1798             1006                0             3369             1076             1162                0              976             3380                0                0                0                0                0                0                0                0             6955                0                0                0                0                0                0                0                0             6941                0                0                0             3145             1476             1490                0                0             3101 
  1.7006194e+000            37650             1798             1191                0             3781             1076             1162                0             1205             3718                0                0                0                0                0                0                0                0             7123                0                0                0                0                0                0                0                0             7186                0                0                0             3152             1575             1568                0                0             3115 
  1.8031166e+000            39850             1798             1416                0             4344             1076             1162                0             1454             4413                0                0                0                0                0                0                0                0             7242                0                0                0                0                0                0                0                0             7319                0                0                0             3198             1649             1649                0                0             3130 
  1.9019669e+000            42219             1799             1981                0             4833             1077             1162                0             2040             4905                0                0                0                0                0                0                0                0             7319                0                0                0                0                0                0                0                0             7431                0                0                0             3198             1679             1665                0                0             3130 
  2.0071318e+000            45155             1799             2738                0             5364             1077             1162                0             2859             5522                0                0                0                0                0                0                0                0             7354                0                0                0                0                0                0                0                0             7445                0                0                0             3243             1700             1700                0                0             3192 
  2.1020637e+000            47423                0             5933                0              638                0             3514             3299             1602             1800                0                0                0             5839                0                0                0                0             7473                0                0                0                0                0                0                0                0             7410                0                0                0             3250             1721             1721                0                0             3223 
  2.2082206e+000            49759                0             6415                0              638                0             4035             3899             1602             1800                0                0                0             6318                0                0                0                0             7522                0                0                0                0                0                0                0                0             7466                0                0                0             3270             1742             1819                0                0             3233 
  2.3071171e+000            51132                0             6746                0              638                0             4370             4297             1602             1800                0                0                0             6561                0                0                0                0             7529                0                0                0                0                0                0                0                0             7459                0                0                0             3270             1742             1875                0                0             3243 
  2.4018661e+000            52287                0             6847                0              638                0             4640             4560             1602             1800                0                0                0             6823                0                0                0                0             7529                0                0                0                0                0                0                0                0             7452                0                0                0             3294             1884             1954                0                0             3264 
  2.5013582e+000            53466                0                0                0             6994             1078             1162                0             2073             4797                0                0                0             7027                0             2073                0             1800             4878                0                0                0             7529                0                0                0             3288                0                0                0                0             7466                0                0                0                0             3301 
  2.6007823e+000            54514                0                0                0             7137             1078             1162                0             2194             5043                0                0                0             7179                0             2193                0             1800             5088                0                0                0             7536                0                0                0             3309                0                0                0                0             7466                0                0                0                0             3329 
  2.7002026e+000            55983                0                0                0             7330             1078             1162                0             2363             5270                0                0                0             7386                0             2488                0             1800             5284                0                0                0             7536                0                0                0             3376                0                0                0                0             7473                0                0                0                0             3437 
  2.8068691e+000            57586                0                0                0             7569             1078             1162                0             2808             5444                0                0                0             7587                0             2731                0             1800             5451                0                0                0             7543                0                0                0             3453                0                0                0                0             7473                0                0                0                0             3487 
  2.9065222e+000            58898                0                0                0             7831             1078             1162                0             3101             5522                0                0                0             7822                0             3025                0             1800             5534                0                0                0             7543                0                0                0             3490                0                0                0                0             7480                0                0                0                0             3510 
  3.0061533e+000            60197                0                0                0             8017             1078             1162                0             3399             5560                0                0                0             7986                0             3477                0             1800             5567                0                0                0             7592                0                0                0             3526                0                0                0                0             7487                0                0                0                0             3546 
  3.1058535e+000            61142                0                0                0             8200             1078             1162                0             3660             5586                0                0                0             8199                0             3671                0             1800             5586                0                0                0             7606                0                0                0             3533                0                0                0                0             7508                0                0                0                0             3553 
  3.2035168e+000            62405                0                0                0             8547             1078             1162                0             3946             5600                0                0                0             8429                0             3966                0             1800             5600                0                0                0             7627                0                0                0             3533                0                0                0                0             7564                0                0                0                0             3553 
  3.3031252e+000            63698                0                0                0             8793             1079             1162                0             4342             5605                0                0                0             8688                0             4332                0             1801             5605                0                0                0             7655                0                0                0             3533                0                0                0                0             7564                0                0                0                0             3539 
  3.4028879e+000            65011                0                0                0             8995             2021                0                0                0             5615             2021                0                0             9061                0                0                0                0             5615                0                0                0             7657                0                0                0                0             7748             4613                0                0             4605                0             3520                0                0             3540 
  3.5027228e+000            66189                0                0                0             9167             2021                0                0                0             5619             2021                0                0             9304                0                0                0                0             5619                0                0                0             7740                0                0                0                0             7813             4922                0                0             4917                0             3513                0                0             3533 
  3.6096767e+000            67314                0                0                0             9404             2021                0                0                0             5626             2021                0                0             9566                0                0                0                0             5626                0                0                0             7855                0                0                0                0             7890             5119                0                0             5112                0             3527                0                0             3547 
  3.7032260e+000            68392                0                0                0             9530             2022                0                0                0             5641             2022                0                0             9762                0                0                0                0             5641                0                0                0             7902                0                0                0                0             7986             5427                0                0             5379                0             3530                0                0             3550 
  3.8114232e+000            69318                0                0                0             9741             2022                0                0                0             5651             2022                0                0             9983                0                0                0                0             5651                0                0                0             8028                0                0                0                0             8014             5605                0                0             5554                0             3510                0                0             3537 
  3.9105866e+000            70364                0                0                0             9923             2022                0                0                0             5657             2022                0                0            10205                0                0                0                0             5657                0                0                0             8063                0                0                0                0             8105             5852                0                0             5832                0             3503                0                0             3523 
  4.0092454e+000            71296                0                0                0            10048             2022                0                0                0             5667             2022                0                0            10358                0                0                0                0             5667                0                0                0             8150                0                0                0                0             8157             6092                0                0             6116                0             3485                0                0             3512 
  4.1115646e+000            72443                0                0                0            10218             2023                0                0                0             5681             2023                0                0            10489                0                0                0                0             5681                0                0                0             8265                0                0                0                0             8342             6399                0                0             6353                0             3478                0                0             3491 
  4.2025583e+000            73436                0                0                0            10335             2024                0                0                0             5695             2024                0                0            10621                0                0                0                0             5695                0                0                0             8377                0                0                0                0             8447             6609                0                0             6569                0             3515                0                0             3525 
  4.3050729e+000            74779                0                0                0            10456             2024                0                0                0             5704             2024                0                0            10801                0                0                0                0             5704                0                0                0             8506                0                0                0                0             8583             6901                0                0             6907                0             3576                0                0             3593 
  4.4022792e+000            75921                0                0                0            10765             2025                0                0                0             5719             2025                0                0            11090                0                0                0                0             5719                0                0                0             8638                0                0                0                0             8603             7099                0                0             7047                0             3587                0                0             3604 
  4.5031333e+000            76949                0                0                0             5726                0                0                0            11263                0                0             5726             2026             2026                0                0                0                0            10939                0                0                0             8772             3709                0                0                0             7144                0                0                0             8730                0             3733                0                0             7155 
  4.6133486e+000            78406                0                0                0             5737                0                0                0            11561                0                0             5737             2026             2026                0                0                0                0            11222                0                0                0             8979             3709                0                0                0             7396                0                0                0             8916                0             3733                0                0             7364 
  4.7056011e+000            79628                0                0                0             5749                0                0                0            11759                0                0             5749             2027             2027                0                0                0                0            11436                0                0                0             9099             3712                0                0                0             7696                0                0                0             9015                0             3736                0                0             7623 
  4.8086353e+000            80742                0                0                0             5752                0                0                0            11967                0                0             5752             2030             2033                0                0                0                0            11673                0                0                0             9270             3705                0                0                0             7837                0                0                0             9200                0             3729                0                0             7794 
  4.9059724e+000            81918                0                0                0             5763                0                0                0            12158                0                0             5763             2033             2036                0                0                0                0            11820                0                0                0             9410             3705                0                0                0             8101                0                0                0             9375                0             3729                0                0             8025 
  5.0117020e+000            82872                0                0                0             5779                0                0                0            12249                0                0             5779             2031             2034                0                0                0                0            11979                0                0                0             9631             3705                0                0                0             8218                0                0                0             9530                0             3729                0                0             8208 
  5.1035024e+000            83798                0                0                0             5787                0                0                0            12338                0                0             5787             2042             2045                0                0                0                0            12084                0                0                0             9819             3707                0                0                0             8374                0                0                0             9760                0             3731                0                0             8324 
  5.2102029e+000            85593                0                0                0             5803                0                0                0            12563                0                0             5803             2321             2351                0                0                0                0            12202                0                0                0            10023             3701                0                0                0             8595                0                0                0             9988                0             3711                0                0             8532 
  5.3030672e+000            86635                0                0                0             5818                0                0                0            12740                0                0             5818             2327             2343                0                0                0                0            12336                0                0                0            10172             3684                0                0                0             8783                0                0                0            10168                0             3701                0                0             8745 
  5.4015704e+000            87862                0                0                0             5835                0                0                0            12884                0                0             5835             2349             2353                0                0                0                0            12480                0                0                0            10405             3685                0                0                0             8985                0                0                0            10366                0             3702                0                0             8983 
  5.5103464e+000            88994                0                0                0             5849                0                0                0            13061                0                0             5849             2338             2354                0                0                0                0            12668                0                0                0            10593             3665                0                0                0             9158                0                0                0            10586                0             3699                0                0             9174 
  5.6134598e+000            90348                0                0                0             5861                0                0                0            13130                0                0             5861             2338             2396                0                0                0                0            12931                0                0                0            10839             3668                0                0                0             9395                0                0                0            10832                0             3702                0                0             9395 
  5.7072965e+000            91171                0                0                0             5874                0                0                0            13268                0                0             5874             2341             2407                0                0                0                0            13014                0                0                0            11072             3637                0                0                0             9524                0                0                0            11002                0             3671                0                0             9487 
  5.8146322e+000            92589                0                0                0             5892                0                0                0            13525                0                0             5892             2373             2455                0                0                0                0            13238                0                0                0            11275             3654                0                0                0             9721                0                0                0            11170                0             3688                0                0             9706 
  5.9246291e+000            93878                0                0                0             5908                0                0                0            13637                0                0             5908             2434             2458                0                0                0                0            13450                0                0                0            11539             3657                0                0                0             9909                0                0                0            11441                0             3698                0                0             9839 
  6.0081469e+000            94623                0                0                0             5916                0                0                0            13814                0                0             5916             2425             2520                0                0                0                0            13574                0                0                0            11693             3641                0                0                0             9987                0                0                0            11619                0             3646                0                0             9872 
  6.1223854e+000            95870                0                0                0             5937                0                0                0            13901                0                0             5937             2460             2598                0                0                0                0            13754                0                0                0            11949             3684                0                0                0            10082                0                0                0            11819                0             3687                0                0            10062 
  6.2055488e+000            96639                0                0                0             5956                0                0                0            14027                0                0             5956             2476             2613                0                0                0                0            13871                0                0                0            12096             3712                0                0                0            10119                0                0                0            11970                0             3722                0                0            10121 
  6.3210338e+000            97303                0                0                0             5926                0                0                0            14013                0                0             5957             2513             2613                0                0                0                0            13835                0                0                0            12306             3752                0                0                0            10190                0                0                0            12257                0             3755                0                0            10186 
  6.4073876e+000            98115                0                0                0             5938                0                0                0            14047                0                0             5969             2604             2664                0                0                0                0            13886                0                0                0            12495             3767                0                0                0            10279                0                0                0            12400                0             3798                0                0            10268 
  6.5243367e+000            99275                0            10328             3548                0                0                0                0                0            12677             3538              607                0            10339                0                0                0                0            12723                0                0            13945                0                0                0                0                0             5998                0             5976             2752             2660                0                0                0                0            14184 
  6.6124033e+000            99789                0            10333             3566                0                0                0                0                0            12737             3553              660                0            10350                0                0                0                0            12926                0                0            13978                0                0                0                0                0             5997                0             5971             2769             2722                0                0                0                0            14227 
  6.7050639e+000           100714                0            10406             3602                0                0                0                0                0            13001             3582              670                0            10392                0                0                0                0            13085                0                0            14034                0                0                0                0                0             6009                0             5979             2849             2802                0                0                0                0            14303 
  6.8020622e+000           101651                0            10434             3629                0                0                0                0                0            13160             3651              779                0            10434                0                0                0                0            13286                0                0            14197                0                0                0                0                0             6024                0             5994             2874             2816                0                0                0                0            14373 
  6.9061734e+000           102228                0            10484             3625                0                0                0                0                0            13233             3612              821                0            10477                0                0                0                0            13384                0                0            14263                0                0                0                0                0             6044                0             6019             2927             2839                0                0                0                0            14500 
  7.0310784e+000           103443                0            10557             3690                0                0                0                0                0            13366             3691              967                0            10567                0                0                0                0            13524                0                0            14399                0                0                0                0                0             6069                0             6042             3013             2941                0                0                0                0            14617 
  7.1172558e+000           104435                0            10670             3750                0                0                0                0                0            13517             3751             1049                0            10649                0                0                0                0            13644                0                0            14459                0                0                0                0                0             6081                0             6054             3069             3021                0                0                0                0            14721 
  7.2168016e+000           104688                0            10668             3745                0                0                0                0                0            13551             3767             1096                0            10640                0                0                0                0            13692                0                0            14458                0                0                0                0                0             6106                0             6065             3093             3062                0                0                0                0            14745 
  7.3103298e+000           105581                0            10710             3790                0                0                0                0                0            13670             3840             1144                0            10689                0                0                0                0            13793                0                0            14530                0                0                0                0                0             6118                0             6076             3236             3127                0                0                0                0            14858 
  7.4268803e+000           106387                0            10768             3878                0                0                0                0                0            13774             3914             1194                0            10740                0                0                0                0            13941                0                0            14598                0                0                0                0                0             6140                0             6097             3276             3167                0                0                0                0            14900 
  7.5146529e+000           106093                0            10762             3883                0                0                0                0                0            13685             3926             1216                0            10804                0                0                0                0            13698                0                0            14521                0                0                0                0                0             6154                0             6106             3328             3169                0                0                0                0            14841 
  7.6312033e+000           107316                0            10809             4003                0                0                0                0                0            13769             4054             1274                0            10849                0                0                0                0            13863                0                0            14588                0                0                0                0                0             6181                0             6131             3464             3407                0                0                0                0            14924 
  7.7117814e+000           108137                0            10867             4071                0                0                0                0                0            13848             4131             1365                0            10886                0                0                0                0            13952                0                0            14666                0                0                0                0                0             6199                0             6148             3526             3494                0                0                0                0            14984 
  7.8125041e+000           108163                0            10888             4118                0                0                0                0                0            13822             4171             1378                0            10858                0                0                0                0            13780                0                0            14637                0                0                0                0                0             6218                0             6166             3549             3543                0                0                0                0            15035 
  7.9290545e+000           109107                0            10948             4215                0                0                0                0                0            13926             4247             1428                0            10946                0                0                0                0            13849                0                0            14765                0                0                0                0                0             6235                0             6181             3583             3663                0                0                0                0            15121 
  8.0047283e+000           109243                0            10949             4247                0                0                0                0                0            13892             4342             1477                0            10905                0                0                0                0            13815                0                0            14743                0                0                0                0                0             6263                0             6207             3631             3674                0                0                0                0            15098 
  8.1258064e+000           109948             1232             2364                0             6278                0                0                0                0            14838                0             6221             1265             2644                0                0                0                0            15130                0                0                0            13865                0                0                0                0            13957                0                0                0            10992             5051             5163                0                0            10948 
  8.2014802e+000           110478             1232             2445                0             6296                0                0                0                0            14854                0             6237             1265             2658                0                0                0                0            15153                0                0                0            13942                0                0                0                0            14057                0                0                0            11031             5122             5220                0                0            10966 
  8.3104504e+000           111410             1234             2526                0             6330                0                0                0                0            14914                0             6281             1268             2677                0                0                0                0            15227                0                0                0            14085                0                0                0                0            14224                0                0                0            11066             5232             5347                0                0            10999 
  8.4281652e+000           111400             1245             2533                0             6352                0                0                0                0            14827                0             6303             1279             2766                0                0                0                0            15251                0                0                0            14106                0                0                0                0            14105                0                0                0            11068             5256             5306                0                0            11003 
  8.5208581e+000           112116             1246             2534                0             6364                0                0                0                0            14932                0             6313             1280             2788                0                0                0                0            15348                0                0                0            14162                0                0                0                0            14196                0                0                0            11095             5366             5425                0                0            11067 
  8.6138296e+000           112646             1255             2544                0             6389                0                0                0                0            14993                0             6336             1289             2788                0                0                0                0            15416                0                0                0            14211                0                0                0                0            14231                0                0                0            11134             5451             5510                0                0            11099 
  8.7068498e+000           113443             1294             2575                0             6404                0                0                0                0            15029                0             6362             1318             2826                0                0                0                0            15504                0                0                0            14359                0                0                0                0            14350                0                0                0            11159             5533             5578                0                0            11152 
  8.8461905e+000           114518             1320             2628                0             6446                0                0                0                0            15113                0             6404             1327             2888                0                0                0                0            15565                0                0                0            14523                0                0                0                0            14423                0                0                0            11280             5645             5690                0                0            11266 
  8.9390577e+000           114130             1334             2656                0             6464                0                0                0                0            15047                0             6427             1341             2973                0                0                0                0            15481                0                0                0            14436                0                0                0                0            14405                0                0                0            11245             5523             5596                0                0            11202 
  9.0318555e+000           114784             1336             2685                0             6491                0                0                0                0            15084                0             6454             1343             3049                0                0                0                0            15518                0                0                0            14517                0                0                0                0            14482                0                0                0            11305             5606             5659                0                0            11255 
  9.1246477e+000           115471             1339             2749                0             6511                0                0                0                0            15186                0             6504             1366             3159                0                0                0                0            15607                0                0                0            14546                0                0                0                0            14518                0                0                0            11356             5642             5696                0                0            11292 
  9.2174113e+000           116202             1342             2832                0             6531                0                0                0                0            15253                0             6524             1369             3160                0                0                0                0            15643                0                0                0            14757                0                0                0                0            14604                0                0                0            11401             5722             5734                0                0            11330 
  9.3101776e+000           116907             1344             2895                0             6549                0                0                0                0            15287                0             6542             1371             3212                0                0                0                0            15733                0                0                0            14850                0                0                0                0            14709                0                0                0            11443             5762             5817                0                0            11393 
  9.4421810e+000           117893             1433             3294                0             6579                0                0                0                0            15162                0             6570             1527             3674                0                0                0                0            15668                0                0                0            14874                0                0                0                0            14690                0                0                0            11487             5718             5802                0                0            11415 
  9.5349440e+000           118629             1434             3326                0             6596                0                0                0                0            15196                0             6589             1528             3764                0                0                0                0            15726                0                0                0            14973                0                0                0                0            14852                0                0                0            11532             5793             5860                0                0            11460 
  9.6277452e+000           119146             1436             3397                0             6617                0                0                0                0            15261                0             6609             1530             3826                0                0                0                0            15789                0                0                0            15015                0                0                0                0            14866                0                0                0            11587             5844             5876                0                0            11493 
  9.7206788e+000           119648             1442             3438                0             6643                0                0                0                0            15323                0             6641             1536             3854                0                0                0                0            15858                0                0                0            15046                0                0                0                0            14942                0                0                0            11613             5884             5909                0                0            11519 
  9.8138025e+000           119270             1445             3496                0             6616                0                0                0                0            15169                0             6595             1539             3855                0                0                0                0            15768                0                0                0            15002                0                0                0                0            14927                0                0                0            11591             5880             5898                0                0            11489 
  9.9071938e+000           119788             1446             3537                0             6645                0                0                0                0            15214                0             6629             1540             3875                0                0                0                0            15803                0                0                0            15118                0                0                0                0            14955                0                0                0            11630             5929             5954                0                0            11513 
  1.0000939e+001           120472             1448             3610                0             6671                0                0                0                0            15290                0             6655             1542             3897                0                0                0                0            15872                0                0                0            15233                0                0                0                0            15038                0                0                0            11679             5973             6016                0                0            11548 
  1.0142308e+001           121424             1496             3683                0             6703                0                0                0                0            15428                0             6688             1580             4009                0                0                0                0            15927                0                0                0            15320                0                0                0                0            15163                0                0                0            11770             6019             6041                0                0            11597 
  1.0236678e+001           122309                0                0                0            15419                0                0                0                0            15288             2143                0                0            11661             5061             5043                0                0            11799             1546             3723                0             6729                0                0                0                0            15549             4049             1582                0             6716                0                0                0                0            16001 
  1.0322434e+001           121893                0                0                0            15390                0                0                0                0            15230             2118                0                0            11669             4976             4996                0                0            11781             1560             3773                0             6678                0                0                0                0            15412             4202             1586                0             6617                0                0                0                0            15905 
  1.0418044e+001           122657                0                0                0            15511                0                0                0                0            15292             2138                0                0            11783             5017             5061                0                0            11895             1562             3834                0             6704                0                0                0                0            15446             4212             1588                0             6644                0                0                0                0            15970 
  1.0510852e+001           123255                0                0                0            15539                0                0                0                0            15333             2186                0                0            11860             5031             5068                0                0            11979             1566             3875                0             6727                0                0                0                0            15499             4257             1599                0             6667                0                0                0                0            16069 
  1.0607738e+001           123797                0                0                0            15560                0                0                0                0            15402             2210                0                0            11929             5036             5087                0                0            12041             1569             3932                0             6747                0                0                0                0            15556             4325             1602                0             6687                0                0                0                0            16114 
  1.0705227e+001           124568                0                0                0            15659                0                0                0                0            15512             2252                0                0            11980             5087             5111                0                0            12092             1628             3975                0             6766                0                0                0                0            15615             4361             1661                0             6706                0                0                0                0            16163 
  1.0801502e+001           124245                0                0                0            15794                0                0                0                0            15453             2287                0                0            11941             5021             5024                0                0            12162             1635             3989                0             6746                0                0                0                0            15413             4434             1670                0             6677                0                0                0                0            15999 
  1.0947321e+001           125944                0                0                0            15857                0                0                0                0            15657             2321                0                0            12009             5086             5078                0                0            12223             1661             4384                0             6788                0                0                0                0            15503             4831             1696                0             6719                0                0                0                0            16131 
  1.1044803e+001           126634                0                0                0            15916                0                0                0                0            15732             2341                0                0            12070             5096             5109                0                0            12293             1677             4493                0             6816                0                0                0                0            15556             4860             1705                0             6749                0                0                0                0            16221 
  1.1142281e+001           127176                0                0                0            15933                0                0                0                0            15816             2393                0                0            12103             5123             5137                0                0            12333             1681             4511                0             6848                0                0                0                0            15616             4919             1709                0             6780                0                0                0                0            16274 
  1.1240613e+001           126719                0                0                0            15852                0                0                0                0            15734             2400                0                0            12063             5038             5072                0                0            12321             1729             4563                0             6831                0                0                0                0            15515             4951             1722                0             6749                0                0                0                0            16179 
  1.1337113e+001           127379                0                0                0            15886                0                0                0                0            15785             2425                0                0            12104             5088             5109                0                0            12356             1730             4643                0             6870                0                0                0                0            15587             5009             1764                0             6781                0                0                0                0            16242 
  1.1434865e+001           128038                0                0                0            15998                0                0                0                0            15889             2453                0                0            12152             5112             5133                0                0            12397             1733             4659                0             6900                0                0                0                0            15632             5045             1777                0             6823                0                0                0                0            16335 
  1.1532606e+001           128662                0                0                0            16092                0                0                0                0            15933             2483                0                0            12190             5133             5140                0                0            12435             1746             4695                0             6965                0                0                0                0            15686             5081             1815                0             6878                0                0                0                0            16390 
  1.1630122e+001           129387                0                0                0            16207                0                0                0                0            15989             2518                0                0            12231             5185             5192                0                0            12470             1804             4695                0             6999                0                0                0                0            15742             5145             1828                0             6919                0                0                0                0            16463 
  1.1727176e+001           128735                0                0                0            16063                0                0                0                0            15828             2534                0                0            12216             5152             5135                0                0            12453             1808             4727                0             7025                0                0                0                0            15550             5201             1832                0             6921                0                0                0                0            16290 
  1.1824941e+001           129532                0                0                0            16090                0                0                0                0            15903             2602                0                0            12351             5152             5135                0                0            12602             1811             4747                0             7054                0                0                0                0            15631             5291             1835                0             6964                0                0                0                0            16364 
  1.1922919e+001           130322                0                0                0            16199                0                0                0                0            15948             2632                0                0            12421             5159             5149                0                0            12679             1839             4849                0             7077                0                0                0                0            15698             5385             1897                0             6987                0                0                0                0            16403 
  1.2020383e+001           130940                0                0                0            16251                0                0                0                0            16037             2663                0                0            12468             5180             5149                0                0            12726             1843             4951                0             7106                0                0                0                0            15762             5410             1901                0             7015                0                0                0                0            16478 
  1.2118504e+001           131536                0                0                0            16251                0                0                0                0            16095             2679                0                0            12521             5201             5163                0                0            12781             1846             5020                0             7132                0                0                0                0            15843             5514             1911                0             7041                0                0                0                0            16538 
  1.2216765e+001           132098                0                0                0            16020                0                0                0                0            16081             2676                0                0            12427             5164             5119                0                0            12768             1975             5548                0             7126                0                0                0                0            15674             6082             2020                0             7052                0                0                0                0            16366 
  1.2315172e+001           132800                0                0                0            16089                0                0                0                0            16201             2735                0                0            12469             5171             5146                0                0            12810             2016             5611                0             7154                0                0                0                0            15718             6123             2051                0             7080                0                0                0                0            16426 
  1.2413506e+001           133458                0                0                0            16171                0                0                0                0            16276             2765                0                0            12512             5188             5160                0                0            12868             2026             5643                0             7178                0                0                0                0            15809             6162             2054                0             7103                0                0                0                0            16543 
  1.2511960e+001           134004                0                0                0            16198                0                0                0                0            16290             2817                0                0            12569             5204             5162                0                0            12909             2077             5703                0             7211                0                0                0                0            15912             6164             2061                0             7129                0                0                0                0            16598 
  1.2608573e+001           134677                0                0                0            16267                0                0                0                0            16355             2847                0                0            12603             5221             5186                0                0            12950             2086             5757                0             7254                0                0                0                0            15974             6242             2073                0             7171                0                0                0                0            16691 
  1.2706674e+001           133917                0                0                0            15990                0                0                0                0            16305             2842                0                0            12581             5191             5163                0                0            12973             2108             5790                0             7250                0                0                0                0            15712             6254             2138                0             7167                0                0                0                0            16453 
  1.2805660e+001           134545                0                0                0            16078                0                0                0                0            16376             2880                0                0            12641             5199             5171                0                0            13019             2133             5835                0             7270                0                0                0                0            15785             6299             2139                0             7194                0                0                0                0            16526 
  1.2903605e+001           134970                0                0                0            16078                0                0                0                0            16393             2904                0                0            12679             5199             5171                0                0            13057             2138             5835                0             7295                0                0                0                0            15871             6367             2172                0             7220                0                0                0                0            16591 
  1.3002381e+001           135736                0                0                0            16147                0                0                0                0            16428             2972                0                0            12796             5213             5178                0                0            13194             2141             5880                0             7328                0                0                0                0            15960             6434             2175                0             7252                0                0                0                0            16638 
  1.3100113e+001           136438                0                0                0            16229                0                0                0                0            16452             3015                0                0            12879             5227             5178                0                0            13278             2146             5939                0             7362                0                0                0                0            16046             6464             2180                0             7289                0                0                0                0            16754 
  1.3247735e+001           136004                0                0                0            16017                0                0                0                0            16411             3012                0                0            12896             5177             5121                0                0            13277             2207             5955                0             7362                0                0                0                0            15880             6551             2279                0             7286                0                0                0                0            16573 
  1.3346118e+001           137721                0                0                0            16059                0                0                0                0            16512             3030                0                0            12956             5182             5133                0                0            13338             2272             6431                0             7397                0                0                0                0            15987             7086             2348                0             7312                0                0                0                0            16678 
  1.3444476e+001           138340                0                0                0            16077                0                0                0                0            16572             3059                0                0            13003             5182             5140                0                0            13397             2276             6498                0             7433                0                0                0                0            16083             7161             2352                0             7347                0                0                0                0            16760 
  1.3542898e+001           138993                0                0                0            16111                0                0                0                0            16644             3085                0                0            13070             5182             5140                0                0            13466             2296             6517                0             7459                0                0                0                0            16192             7245             2365                0             7379                0                0                0                0            16842 
  1.3641358e+001           139737                0                0                0            16128                0                0                0                0            16722             3126                0                0            13105             5182             5140                0                0            13509             2302             6652                0             7500                0                0                0                0            16287             7298             2416                0             7419                0                0                0                0            16951 
  1.3739794e+001           138730                0                0                0            15942                0                0                0                0            16551             3187                0                0            12962             5140             5098                0                0            13440             2341             6681                0             7507                0                0                0                0            15996             7309             2440                0             7421                0                0                0                0            16715 
  1.3838218e+001           139523                0                0                0            15969                0                0                0                0            16681             3226                0                0            13015             5147             5105                0                0            13486             2344             6770                0             7549                0                0                0                0            16129             7332             2450                0             7497                0                0                0                0            16823 
  1.3936653e+001           140305                0                0                0            16031                0                0                0                0            16766             3280                0                0            13066             5154             5105                0                0            13562             2362             6869                0             7579                0                0                0                0            16230             7378             2468                0             7534                0                0                0                0            16921 
  1.4035096e+001           141073                0                0                0            16092                0                0                0                0            16842             3304                0                0            13118             5154             5112                0                0            13648             2367             6940                0             7626                0                0                0                0            16313             7433             2501                0             7570                0                0                0                0            17053
[truncated: 362,968 more chars]
