# Supplementary material for: Research on combustion and emissions of heavy duty diesel engines under low-speed and low-load conditions in low temperature environments
Source: PLoS One. 2025 Feb 21;20(2):e0318933. doi: 10.1371/journal.pone.0318933 (PMC11844864; doi:10.1371/journal.pone.0318933)
Supplement: S1 File — (ZIP) [file pone.0318933.s001.zip › 1000rpm_30%/4-gaibianpenyoudingshi/-1/cell_count_regions.out]

# CONVERGE Release Build 2.3.20/  Jan 30, 2017        Run Date:Mon Mar 18 20:02:15 2024
# column       1                2                3 
#          Crank      Total_Cells          Region0 
#          (DEG)           (none)           (none) 
#
 -1.4600000e+002             5408             5408 
 -1.4587230e+002             5404             5404 
 -1.4579372e+002             5404             5404 
 -1.4567094e+002             5404             5404 
 -1.4558567e+002             5400             5400 
 -1.4547909e+002             5394             5394 
 -1.4534587e+002             5382             5382 
 -1.4517933e+002             5382             5382 
 -1.4497117e+002             5380             5380 
 -1.4471096e+002             5378             5378 
 -1.4438570e+002             5372             5372 
 -1.4397912e+002             5368             5368 
 -1.4347090e+002             5364             5364 
 -1.4287090e+002             5360             5360 
 -1.4227090e+002             5340             5340 
 -1.4167090e+002             5328             5328 
 -1.4107090e+002             5292             5292 
 -1.4047090e+002             5288             5288 
 -1.3987090e+002             5282             5282 
 -1.3927090e+002             5268             5268 
 -1.3867090e+002             5252             5252 
 -1.3807090e+002             5242             5242 
 -1.3747090e+002             5238             5238 
 -1.3687090e+002             5234             5234 
 -1.3627090e+002             5204             5204 
 -1.3567090e+002             5168             5168 
 -1.3507090e+002             5162             5162 
 -1.3447090e+002             5156             5156 
 -1.3387090e+002             5134             5134 
 -1.3327090e+002             5122             5122 
 -1.3267090e+002             5116             5116 
 -1.3207090e+002             5110             5110 
 -1.3147090e+002             5084             5084 
 -1.3087090e+002             5044             5044 
 -1.3027090e+002             5036             5036 
 -1.2967090e+002             5030             5030 
 -1.2907090e+002             5004             5004 
 -1.2847090e+002             4996             4996 
 -1.2787090e+002             4988             4988 
 -1.2727090e+002             4982             4982 
 -1.2667090e+002             4952             4952 
 -1.2607090e+002             4912             4912 
 -1.2547090e+002             4906             4906 
 -1.2487090e+002             4894             4894 
 -1.2427090e+002             4870             4870 
 -1.2367090e+002             4862             4862 
 -1.2307090e+002             4856             4856 
 -1.2247090e+002             4826             4826 
 -1.2187090e+002             4784             4784 
 -1.2127090e+002             4778             4778 
 -1.2067611e+002             4752             4752 
 -1.2008717e+002             4740             4740 
 -1.1950389e+002             4734             4734 
 -1.1892610e+002             4730             4730 
 -1.1835364e+002             4668             4668 
 -1.1778632e+002             4658             4658 
 -1.1722396e+002             4650             4650 
 -1.1666646e+002             4622             4622 
 -1.1611365e+002             4612             4612 
 -1.1556538e+002             4606             4606 
 -1.1502155e+002             4578             4578 
 -1.1448200e+002             4538             4538 
 -1.1394661e+002             4528             4528 
 -1.1341530e+002             4516             4516 
 -1.1288790e+002             4492             4492 
 -1.1236435e+002             4484             4484 
 -1.1184453e+002             4478             4478 
 -1.1132833e+002             4446             4446 
 -1.1081566e+002             4406             4406 
 -1.1030642e+002             4400             4400 
 -1.0980052e+002             4374             4374 
 -1.0929789e+002             4362             4362 
 -1.0879844e+002             4356             4356 
 -1.0830207e+002             4332             4332 
 -1.0780872e+002             4286             4286 
 -1.0731831e+002             4278             4278 
 -1.0683077e+002             4270             4270 
 -1.0634601e+002             4244             4244 
 -1.0586398e+002             4234             4234 
 -1.0538460e+002             4226             4226 
 -1.0490780e+002             4196             4196 
 -1.0443354e+002             4156             4156 
 -1.0396174e+002             4148             4148 
 -1.0349235e+002             4134             4134 
 -1.0302529e+002             4114             4114 
 -1.0256053e+002             4104             4104 
 -1.0209800e+002             4100             4100 
 -1.0163764e+002             4040             4040 
 -1.0117943e+002             4028             4028 
 -1.0072328e+002             4022             4022 
 -1.0026915e+002             3996             3996 
 -9.9817011e+001             3984             3984 
 -9.9366792e+001             3976             3976 
 -9.8918464e+001             3950             3950 
 -9.8471966e+001             3908             3908 
 -9.8027267e+001             3900             3900 
 -9.7584316e+001             3892             3892 
 -9.7143069e+001             3864             3864 
 -9.6703497e+001             3856             3856 
 -9.6265535e+001             3848             3848 
 -9.5829177e+001             3818             3818 
 -9.5394356e+001             3778             3778 
 -9.4961038e+001             3770             3770 
 -9.4529204e+001             3746             3746 
 -9.4098795e+001             3732             3732 
 -9.3669779e+001             3726             3726 
 -9.3242139e+001             3722             3722 
 -9.2815820e+001             3660             3660 
 -9.2390790e+001             3650             3650 
 -9.1967022e+001             3644             3644 
 -9.1544487e+001             3616             3616 
 -9.1123141e+001             3604             3604 
 -9.0702955e+001             3598             3598 
 -9.0283896e+001             3572             3572 
 -8.9865945e+001             3530             3530 
 -8.9449062e+001             3520             3520 
 -8.9033215e+001             3512             3512 
 -8.8618375e+001             3484             3484 
 -8.8204513e+001             3476             3476 
 -8.7791601e+001             3470             3470 
 -8.7379614e+001             3440             3440 
 -8.6968521e+001             3398             3398 
 -8.6558293e+001             3392             3392 
 -8.6148902e+001             3366             3366 
 -8.5740320e+001             3354             3354 
 -8.5332521e+001             3348             3348 
 -8.4925479e+001             3344             3344 
 -8.4519166e+001             3282             3282 
 -8.4113556e+001             3272             3272 
 -8.3708624e+001             3266             3266 
 -8.3304344e+001             3236             3236 
 -8.2900689e+001             3226             3226 
 -8.2497635e+001             3220             3220 
 -8.2095158e+001             3194             3194 
 -8.1693230e+001             3152             3152 
 -8.1291828e+001             3142             3142 
 -8.0890926e+001             3134             3134 
 -8.0490500e+001             3106             3106 
 -8.0090524e+001             3098             3098 
 -7.9690976e+001             3092             3092 
 -7.9291829e+001             3062             3062 
 -7.8893061e+001             3020             3020 
 -7.8494646e+001             3014             3014 
 -7.8096561e+001             2988             2988 
 -7.7698782e+001             2976             2976 
 -7.7301285e+001             2970             2970 
 -7.6904045e+001             2966             2966 
 -7.6507039e+001             2904             2904 
 -7.6110243e+001             2894             2894 
 -7.5713633e+001             2886             2886 
 -7.5317184e+001             2858             2858 
 -7.4920872e+001             2848             2848 
 -7.4740937e+001             2844             2844 
 -7.4516017e+001             2842             2842 
 -7.4234868e+001             2822             2822 
 -7.3883432e+001             2778             2778 
 -7.3487419e+001             2768             2768 
 -7.3091430e+001             2762             2762 
 -7.2695443e+001             2734             2734 
 -7.2299432e+001             2722             2722 
 -7.1903375e+001             2716             2716 
 -7.1507244e+001             2690             2690 
 -7.1111017e+001             2648             2648 
 -7.0714667e+001             2638             2638 
 -7.0318169e+001             2630             2630 
 -6.9921499e+001             2602             2602 
 -6.9524630e+001             2594             2594 
 -6.9127536e+001             2588             2588 
 -6.8730192e+001             2558             2558 
 -6.8332571e+001             2516             2516 
 -6.7934647e+001             2510             2510 
 -6.7536393e+001             2484             2484 
 -6.7137781e+001             2472             2472 
 -6.6738785e+001             2466             2466 
 -6.6339376e+001             2462             2462 
 -6.5939526e+001             2400             2400 
 -6.5539208e+001             2390             2390 
 -6.5138391e+001             2384             2384 
 -6.4737047e+001             2356             2356 
 -6.4335147e+001             2344             2344 
 -6.3932659e+001             2338             2338 
 -6.3529554e+001             2312             2312 
 -6.3125800e+001             2270             2270 
 -6.2721365e+001             2262             2262 
 -6.2316218e+001             2254             2254 
 -6.1910327e+001             2226             2226 
 -6.1503657e+001             2218             2218 
 -6.1096174e+001             2210             2210 
 -6.0687843e+001             2180             2180 
 -6.0278628e+001             2138             2138 
 -5.9868494e+001             2132             2132 
 -5.9457406e+001             2110             2110 
 -5.9045324e+001             2096             2096 
 -5.8632213e+001             2088             2088 
 -5.8218031e+001             2084             2084 
 -5.7802740e+001             2022             2022 
 -5.7386300e+001             2012             2012 
 -5.6968657e+001             2006             2006 
 -5.6549777e+001             1978             1978 
 -5.6129618e+001             1968             1968 
 -5.5708134e+001             1960             1960 
 -5.5285280e+001             1934             1934 
 -5.4860997e+001             1892             1892 
 -5.4435240e+001             1884             1884 
 -5.4007966e+001             1876             1876 
 -5.3666147e+001             1850             1850 
 -5.3238873e+001             1840             1840 
 -5.2897054e+001             1836             1836 
 -5.2469780e+001             1814             1814 
 -5.2127961e+001             1772             1772 
 -5.1700687e+001             1760             1760 
 -5.1358868e+001             1754             1754 
 -5.0931594e+001             1728             1728 
 -5.0589775e+001             1720             1720 
 -5.0162501e+001             1712             1712 
 -4.9820682e+001             1706             1706 
 -4.9393408e+001             1680             1680 
 -4.9051589e+001             1640             1640 
 -4.8624315e+001             1634             1634 
 -4.8282496e+001             1628             1628 
 -4.7855222e+001             1602             1602 
 -4.7513403e+001             1594             1594 
 -4.7086129e+001             1584             1584 
 -4.6744310e+001             1580             1580 
 -4.6317036e+001             1554             1554 
 -4.5975216e+001             1514             1514 
 -4.5547943e+001             1508             1508 
 -4.5206123e+001             1502             1502 
 -4.4778850e+001             1476             1476 
 -4.4437030e+001             1468             1468 
 -4.4009756e+001             1462             1462 
 -4.3667937e+001             1456             1456 
 -4.3240663e+001             1430             1430 
 -4.2898844e+001             1394             1394 
 -4.2471570e+001             1382             1382 
 -4.2129751e+001             1376             1376 
 -4.1702477e+001             1370             1370 
 -4.1360658e+001             1348             1348 
 -4.0933384e+001             1338             1338 
 -4.0746599e+001             1336             1336 
 -4.0513118e+001             1332             1332 
 -4.0221266e+001             1328             1328 
 -3.9856451e+001             1304             1304 
 -3.9400432e+001             1262             1262 
 -3.9035617e+001             1256             1256 
 -3.8579599e+001             1250             1250 
 -3.8214784e+001             1240             1240 
 -3.7758765e+001             1220             1220 
 -3.7393951e+001             1210             1210 
 -3.6937932e+001             1206             1206 
 -3.6573117e+001             1202             1202 
 -3.6117099e+001             1172             1172 
 -3.5752284e+001             1136             1136 
 -3.5460432e+001             1130             1130 
 -3.5095617e+001             1126             1126 
 -3.4803765e+001             1124             1124 
 -3.4438950e+001             1110             1110 
 -3.4147099e+001             1094             1094 
 -3.3782284e+001             1086             1086 
 -3.3490432e+001             1084             1084 
 -3.3125617e+001             1080             1080 
 -3.2833765e+001             1076             1076 
 -3.2468950e+001             1052             1052 
 -3.2177098e+001             1046             1046 
 -3.1812284e+001             1010             1010 
 -3.1520432e+001             1004             1004 
 -3.1155617e+001             1000             1000 
 -3.0863765e+001              998              998 
 -3.0498950e+001              990              990 
 -3.0207098e+001              972              972 
 -2.9842283e+001              964              964 
 -2.9550432e+001              960              960 
 -2.9185617e+001              956              956 
 -2.8893765e+001              954              954 
 -2.8528950e+001              950              950 
 -2.8237098e+001              932              932 
 -2.7872283e+001              920              920 
 -2.7580431e+001              886              886 
 -2.7215617e+001              880              880 
 -2.6923765e+001              878              878 
 -2.6558950e+001              872              872 
 -2.6267098e+001              872              872 
 -2.5902283e+001              862              862 
 -2.5610431e+001              846              846 
 -2.5245616e+001              838              838 
 -2.4953765e+001              834              834 
 -2.4588950e+001              832              832 
 -2.4297098e+001              828              828 
 -2.3932283e+001              826              826 
 -2.3640431e+001              824              824 
 -2.3275616e+001              802              802 
 -2.2983764e+001              794              794 
 -2.2618950e+001              762              762 
 -2.2327098e+001              758              758 
 -2.1962283e+001              752              752 
 -2.1670431e+001              752              752 
 -2.1305616e+001              746              746 
 -2.1013764e+001              746              746 
 -2.0780283e+001              742              742 
 -2.0488431e+001              736              736 
 -2.0123616e+001              720              720 
 -1.9831764e+001            26480            26480 
 -1.9750189e+001            25872            25872 
 -1.9684928e+001            25834            25834 
 -1.9538093e+001            25766            25766 
 -1.9456517e+001            25724            25724 
 -1.9354548e+001            25704            25704 
 -1.9282851e+001            25706            25706 
 -1.9170824e+001            25674            25674 
 -1.9093028e+001            25696            25696 
 -1.8952994e+001            36124            36124 
 -1.8855749e+001            36036            36036 
 -1.8734192e+001            35936            35936 
 -1.8585949e+001            35928            35928 
 -1.8351945e+001            35834            35834 
 -1.8233502e+001            35827            35827 
 -1.8085724e+001            35036            35036 
 -1.7967503e+001            35004            35004 
 -1.7819970e+001            34944            34944 
 -1.7701944e+001            34886            34886 
 -1.7559019e+001            34862            34862 
 -1.7444679e+001            34830            34830 
 -1.7340096e+001            34808            34808 
 -1.7246862e+001            34775            34775 
 -1.7155794e+001            34662            34662 
 -1.7062863e+001            34612            34612 
 -1.6900617e+001            34520            34520 
 -1.6796688e+001            34486            34486 
 -1.6685624e+001            34448            34448 
 -1.6567494e+001            34530            34530 
 -1.6466095e+001            29282            29282 
 -1.6323501e+001            28638            28638 
 -1.6260126e+001            28604            28604 
 -1.6180908e+001            28575            28575 
 -1.6081885e+001            24658            24658 
 -1.5903643e+001            24596            24596 
 -1.5824425e+001            24618            24618 
 -1.5725401e+001            24600            24600 
 -1.5601623e+001            24562            24562 
 -1.5446899e+001            24544            24544 
 -1.5323120e+001            24432            24432 
 -1.5168396e+001            24410            24410 
 -1.5053258e+001            24332            24332 
 -1.4909336e+001            23889            23889 
 -1.4749453e+001            23853            23853 
 -1.4621546e+001            23799            23799 
 -1.4519221e+001            23827            23827 
 -1.4391314e+001            23218            23218 
 -1.4288989e+001            23265            23265 
 -1.4161083e+001            23259            23259 
 -1.4058757e+001            23239            23239 
 -1.3930851e+001            23235            23235 
 -1.3828526e+001            23230            23230 
 -1.3700619e+001            23149            23149 
 -1.3598294e+001            23169            23169 
 -1.3470387e+001            23179            23179 
 -1.3368062e+001            23205            23205 
 -1.3240156e+001            23229            23229 
 -1.3137830e+001            23153            23153 
 -1.3009924e+001            23139            23139 
 -1.2852616e+001            23057            23057 
 -1.2726770e+001            23087            23087 
 -1.2626094e+001            23059            23059 
 -1.2500248e+001            22996            22996 
 -1.2342940e+001            23056            23056 
 -1.2217095e+001            23075            23075 
 -1.2116418e+001            22505            22505 
 -1.1990572e+001            22483            22483 
 -1.1833512e+001            22525            22525 
 -1.1707864e+001            22567            22567 
 -1.1607346e+001            22574            22574 
 -1.1481698e+001            22545            22545 
 -1.1325368e+001            22610            22610 
 -1.1200304e+001            22567            22567 
 -1.1100252e+001            22540            22540 
 -1.0975188e+001            22606            22606 
 -1.0818857e+001            22616            22616 
 -1.0693793e+001            22664            22664 
 -1.0537462e+001            22516            22516 
 -1.0460386e+001            22550            22550 
 -1.0389240e+001            22506            22506 
 -1.0241220e+001            22461            22461 
 -1.0185495e+001            22427            22427 
 -1.0084658e+001            22455            22455 
 -9.9962370e+000            22571            22571 
 -9.8534982e+000            22880            22880 
 -9.7461117e+000            22977            22977 
 -9.6896927e+000            23009            23009 
 -9.5976692e+000            23128            23128 
 -9.4953474e+000            23374            23374 
 -9.3608727e+000            23550            23550 
 -9.2556284e+000            23130            23130 
 -9.1592318e+000            23216            23216 
 -9.0687174e+000            23331            23331 
 -8.9658984e+000            23466            23466 
 -8.8556699e+000            23514            23514 
 -8.7858914e+000            23535            23535 
 -8.6986682e+000            23572            23572 
 -8.5416665e+000            23686            23686 
 -8.4718880e+000            23715            23715 
 -8.3846648e+000            23746            23746 
 -8.2590635e+000            23817            23817 
 -8.1892849e+000            23808            23808 
 -8.0322832e+000            23843            23843 
 -7.9450600e+000            23818            23818 
 -7.8752815e+000            23837            23837 
 -7.7880583e+000            23857            23857 
 -7.6310566e+000            23900            23900 
 -7.5220277e+000            23900            23900 
 -7.4348045e+000            23930            23930 
 -7.3650260e+000            23945            23945 
 -7.2778028e+000            23949            23949 
 -7.1208011e+000            23951            23951 
 -7.0117721e+000            23943            23943 
 -6.9245490e+000            23967            23967 
 -6.8547704e+000            23970            23970 
 -6.7675473e+000            23949            23949 
 -6.6585183e+000            23953            23953 
 -6.5712951e+000            23935            23935 
 -6.4142934e+000            23972            23972 
 -6.3052645e+000            23987            23987 
 -6.2180413e+000            23997            23997 
 -6.1482627e+000            24023            24023 
 -6.0610396e+000            24047            24047 
 -5.9520106e+000            24037            24037 
 -5.8647874e+000            24142            24142 
 -5.7557585e+000            24187            24187 
 -5.6194723e+000            24212            24212 
 -5.5104433e+000            24207            24207 
 -5.4232201e+000            24264            24264 
 -5.3141912e+000            24257            24257 
 -5.1779050e+000            24291            24291 
 -5.0688760e+000            23732            23732 
 -4.9816528e+000            23739            23739 
 -4.8726239e+000            23771            23771 
 -4.7363377e+000            23803            23803 
 -4.6273087e+000            23806            23806 
 -4.5400855e+000            23837            23837 
 -4.4310566e+000            23843            23843 
 -4.2947704e+000            23892            23892 
 -4.1857414e+000            23905            23905 
 -4.0494552e+000            23921            23921 
 -3.9404263e+000            23941            23941 
 -3.8041400e+000            23942            23942 
 -3.6661214e+000            23932            23932 
 -3.5557065e+000            23929            23929 
 -3.4177249e+000            23951            23951 
 -3.2798099e+000            23982            23982 
 -3.1694779e+000            24003            24003 
 -3.0315932e+000            24040            24040 
 -2.8937630e+000            24108            24108 
 -2.7834989e+000            24108            24108 
 -2.6457000e+000            24158            24158 
 -2.5079435e+000            24270            24270 
 -2.3702020e+000            24297            24297 
 -2.2324952e+000            24310            24310 
 -2.0948083e+000            24354            24354 
 -1.9571442e+000            24495            24495 
 -1.8194993e+000            24542            24542 
 -1.6818691e+000            24540            24540 
 -1.5442519e+000            24590            24590 
 -1.4066458e+000            24684            24684 
 -1.2690501e+000            24740            24740 
 -1.1314632e+000            24899            24899 
 -1.0000000e+000            24960            24960 
 -8.6242384e-001            24977            24977 
 -7.2485312e-001            25047            25047 
 -6.1090113e-001            25113            25113 
 -5.5197723e-001            25174            25174 
 -4.7929975e-001            25195            25195 
 -3.9522845e-001            25195            25195 
 -2.8038613e-001            25393            25393 
 -1.8326544e-001            25514            25514 
 -9.7381402e-002            25631            25631 
  8.4850090e-003            25624            25624 
  1.0198121e-001            25722            25722 
  2.0949485e-001            25927            25927 
  3.0644459e-001            26137            26137 
  4.0500563e-001            26317            26317 
  5.0550748e-001            26636            26636 
  6.0457224e-001            26899            26899 
  7.0371104e-001            27091            27091 
  8.0281974e-001            27261            27261 
  9.0186049e-001            27531            27531 
  1.0009607e+000            27867            27867 
  1.1000318e+000            28576            28576 
  1.2081731e+000            29478            29478 
  1.3073389e+000            30853            30853 
  1.4065533e+000            32396            32396 
  1.5050542e+000            34184            34184 
  1.6035503e+000            35875            35875 
  1.7006194e+000            37650            37650 
  1.8031166e+000            39850            39850 
  1.9019669e+000            42219            42219 
  2.0071318e+000            45155            45155 
  2.1020637e+000            47423            47423 
  2.2082206e+000            49759            49759 
  2.3071171e+000            51132            51132 
  2.4018661e+000            52287            52287 
  2.5013582e+000            53466            53466 
  2.6007823e+000            54514            54514 
  2.7002026e+000            55983            55983 
  2.8068691e+000            57586            57586 
  2.9065222e+000            58898            58898 
  3.0061533e+000            60197            60197 
  3.1058535e+000            61142            61142 
  3.2035168e+000            62405            62405 
  3.3031252e+000            63698            63698 
  3.4028879e+000            65011            65011 
  3.5027228e+000            66189            66189 
  3.6096767e+000            67314            67314 
  3.7032260e+000            68392            68392 
  3.8114232e+000            69318            69318 
  3.9105866e+000            70364            70364 
  4.0092454e+000            71296            71296 
  4.1115646e+000            72443            72443 
  4.2025583e+000            73436            73436 
  4.3050729e+000            74779            74779 
  4.4022792e+000            75921            75921 
  4.5031333e+000            76949            76949 
  4.6133486e+000            78406            78406 
  4.7056011e+000            79628            79628 
  4.8086353e+000            80742            80742 
  4.9059724e+000            81918            81918 
  5.0117020e+000            82872            82872 
  5.1035024e+000            83798            83798 
  5.2102029e+000            85593            85593 
  5.3030672e+000            86635            86635 
  5.4015704e+000            87862            87862 
  5.5103464e+000            88994            88994 
  5.6134598e+000            90348            90348 
  5.7072965e+000            91171            91171 
  5.8146322e+000            92589            92589 
  5.9246291e+000            93878            93878 
  6.0081469e+000            94623            94623 
  6.1223854e+000            95870            95870 
  6.2055488e+000            96639            96639 
  6.3210338e+000            97303            97303 
  6.4073876e+000            98115            98115 
  6.5243367e+000            99275            99275 
  6.6124033e+000            99789            99789 
  6.7050639e+000           100714           100714 
  6.8020622e+000           101651           101651 
  6.9061734e+000           102228           102228 
  7.0310784e+000           103443           103443 
  7.1172558e+000           104435           104435 
  7.2168016e+000           104688           104688 
  7.3103298e+000           105581           105581 
  7.4268803e+000           106387           106387 
  7.5146529e+000           106093           106093 
  7.6312033e+000           107316           107316 
  7.7117814e+000           108137           108137 
  7.8125041e+000           108163           108163 
  7.9290545e+000           109107           109107 
  8.0047283e+000           109243           109243 
  8.1258064e+000           109948           109948 
  8.2014802e+000           110478           110478 
  8.3104504e+000           111410           111410 
  8.4281652e+000           111400           111400 
  8.5208581e+000           112116           112116 
  8.6138296e+000           112646           112646 
  8.7068498e+000           113443           113443 
  8.8461905e+000           114518           114518 
  8.9390577e+000           114130           114130 
  9.0318555e+000           114784           114784 
  9.1246477e+000           115471           115471 
  9.2174113e+000           116202           116202 
  9.3101776e+000           116907           116907 
  9.4421810e+000           117893           117893 
  9.5349440e+000           118629           118629 
  9.6277452e+000           119146           119146 
  9.7206788e+000           119648           119648 
  9.8138025e+000           119270           119270 
  9.9071938e+000           119788           119788 
  1.0000939e+001           120472           120472 
  1.0142308e+001           121424           121424 
  1.0236678e+001           122309           122309 
  1.0322434e+001           121893           121893 
  1.0418044e+001           122657           122657 
  1.0510852e+001           123255           123255 
  1.0607738e+001           123797           123797 
  1.0705227e+001           124568           124568 
  1.0801502e+001           124245           124245 
  1.0947321e+001           125944           125944 
  1.1044803e+001           126634           126634 
  1.1142281e+001           127176           127176 
  1.1240613e+001           126719           126719 
  1.1337113e+001           127379           127379 
  1.1434865e+001           128038           128038 
  1.1532606e+001           128662           128662 
  1.1630122e+001           129387           129387 
  1.1727176e+001           128735           128735 
  1.1824941e+001           129532           129532 
  1.1922919e+001           130322           130322 
  1.2020383e+001           130940           130940 
  1.2118504e+001           131536           131536 
  1.2216765e+001           132098           132098 
  1.2315172e+001           132800           132800 
  1.2413506e+001           133458           133458 
  1.2511960e+001           134004           134004 
  1.2608573e+001           134677           134677 
  1.2706674e+001           133917           133917 
  1.2805660e+001           134545           134545 
  1.2903605e+001           134970           134970 
  1.3002381e+001           135736           135736 
  1.3100113e+001           136438           136438 
  1.3247735e+001           136004           136004 
  1.3346118e+001           137721           137721 
  1.3444476e+001           138340           138340 
  1.3542898e+001           138993           138993 
  1.3641358e+001           139737           139737 
  1.3739794e+001           138730           138730 
  1.3838218e+001           139523           139523 
  1.3936653e+001           140305           140305 
  1.4035096e+001           141073           141073 
  1.4133554e+001           141868           141868 
  1.4232032e+001           140689           140689 
  1.4330545e+001           141317           141317 
  1.4428799e+001           141929           141929 
  1.4527385e+001           143965           143965 
  1.4626015e+001           144626           144626 
  1.4724689e+001           143241           143241 
  1.4823385e+001           143980           143980 
  1.4922120e+001           144689           144689 
  1.5020894e+001           145309           145309 
  1.5119696e+001           145919           145919 
  1.5208629e+001           144472           144472 
  1.5337080e+001           145576           145576 
  1.5426008e+001           146115           146115 
  1.5514935e+001           147723           147723 
  1.5603863e+001           146333           146333 
  1.5702820e+001           147097           147097 
  1.5801954e+001           147664           147664 
  1.5901088e+001           148544           148544 
  1.6000279e+001           149210           149210 
  1.6149125e+001           147470           147470 
  1.6248366e+001           148112           148112 
  1.6347631e+001           149038           149038 
  1.6446929e+001           151253           151253 
  1.6546268e+001           151934           151934 
  1.6645636e+001           150016           150016 
  1.6745042e+001           150646           150646 
  1.6844452e+001           151423           151423 
  1.6943889e+001           151880           151880 
  1.7043364e+001           152740           152740 
  1.7142863e+001           150012           150012 
  1.7242399e+001           151104           151104 
  1.7341963e+001           152902           152902 
  1.7441559e+001           153689           153689 
  1.7541174e+001           154408           154408 
  1.7640840e+001           151925           151925 
  1.7740547e+001           152548           152548 
  1.7840266e+001           153316           153316 
  1.7940017e+001           153970           153970 
  1.8039775e+001           154680           154680 
  1.8139606e+001           151523           151523 
  1.8239463e+001           153725           153725 
  1.8339349e+001           154380           154380 
  1.8439272e+001           155226           155226 
  1.8539239e+001           156003           156003 
  1.8639229e+001           152521           152521 
  1.8739243e+001           153227           153227 
  1.8839316e+001           154007           154007 
  1.8939441e+001           154949           154949 
  1.9039553e+001           156856           156856 
  1.9139718e+001           153515           153515 
  1.9239925e+001           154126           154126 
  1.9340163e+001           155026           155026 
  1.9440430e+001           155669           155669 
  1.9540724e+001           156276           156276 
  1.9637598e+001           152835           152835 
  1.9731194e+001           153562           153562 
  1.9824966e+001           155786           155786 
  1.9918857e+001           156629           156629 
  2.0003466e+001           157258           157258 
  2.0144705e+001           154273           154273 
  2.0229535e+001           154936           154936 
  2.0314365e+001           155527           155527 
  2.0446800e+001           156575           156575 
  2.0531937e+001           153387           153387 
  2.0617074e+001           155190           155190 
  2.0726156e+001           156038           156038 
  2.0820592e+001           156637           156637 
  2.0917191e+001           153896           153896 
  2.1013916e+001           154660           154660 
  2.1110740e+001           155381           155381 
  2.1207696e+001           156010           156010 
  2.1304757e+001           156714           156714 
  2.1403821e+001           154524           154524 
  2.1504870e+001           155190           155190 
  2.1646373e+001           156207           156207 
  2.1747542e+001           157264           157264 
  2.1818383e+001           153349           153349 
  2.1914840e+001           154095           154095 
  2.2014895e+001           154875           154875 
  2.2116250e+001           156593           156593 
  2.2217631e+001           157445           157445 
  2.2319060e+001           153579           153579 
  2.2420517e+001           154479           154479 
  2.2522046e+001           155226           155226 
  2.2623632e+001           156105           156105 
  2.2725247e+001           156794           156794 
  2.2826897e+001           153866           153866 
  2.2928587e+001           154569           154569 
  2.3030343e+001           155395           155395 
  2.3121942e+001           155985           155985 
  2.3213541e+001           156615           156615 
  2.3315446e+001           152515           152515 
  2.3417380e+001           153280           153280 
  2.3519356e+001           155000           155000 
  2.3621379e+001           155893           155893 
  2.3723444e+001           156797           156797 
  2.3825578e+001           152563           152563 
  2.3927763e+001           153268           153268 
  2.4030005e+001           153903           153903 
  2.4132289e+001           156046           156046 
  2.4234624e+001           156722           156722 
  2.4336999e+001           151847           151847 
  2.4439412e+001           152500           152500 
  2.4541849e+001           153439           153439 
  2.4644328e+001           154322           154322 
  2.4746821e+001           156144           156144 
  2.4849356e+001           152109           152109 
  2.4900645e+001           152584           152584 
  2.5003281e+001           153364           153364 
  2.5105940e+001           154234           154234 
  2.5208659e+001           155092           155092 
  2.5311440e+001           150218           150218 
  2.5414279e+001           152299           152299 
  2.5517169e+001           153122           153122 
  2.5620122e+001           153864           153864 
  2.5723148e+001           154604           154604 
  2.5826231e+001           149784           149784 
  2.5929385e+001           150698           150698 
  2.6032631e+001           152351           152351 
  2.6135949e+001           153183           153183 
  2.6239345e+001           154007           154007 
  2.6342843e+001           148912           148912 
  2.6446579e+001           149746           149746 
  2.6550368e+001           150455           150455 
  2.6602290e+001           152214           152214 
  2.6706190e+001           153087           153087 
  2.6810199e+001           153864           153864 
  2.6914394e+001           149254           149254 
  2.7018685e+001           150112           150112 
  2.7122960e+001           150990           150990 
  2.7227220e+001           152790           152790 
  2.7331468e+001           153635           153635 
  2.7435695e+001           148789           148789 
  2.7539912e+001           149453           149453 
  2.7644120e+001           150329           150329 
  2.7748326e+001           151196           151196 
  2.7800428e+001           152839           152839 
  2.7904633e+001           148148           148148 
  2.8008846e+001           148754           148754 
  2.8113062e+001           149373           149373 
  2.8217295e+001           150174           150174 
  2.8321554e+001           151095           151095 
  2.8425831e+001           146978           146978 
  2.8530140e+001           147743           147743 
  2.8634492e+001           148359           148359 
  2.8738894e+001           149297           149297 
  2.8843359e+001           150032           150032 
  2.8947905e+001           146601           146601 
  2.9000206e+001           146879           146879 
  2.9104890e+001           147780           147780 
  2.9209690e+001           148475           148475 
  2.9314629e+001           149509           149509 
  2.9419708e+001           150523           150523 
  2.9524940e+001           146397           146397 
  2.9630336e+001           147158           147158 
  2.9735905e+001           147975           147975 
  2.9841650e+001           149079           149079 
  2.9947576e+001           149862           149862 
  3.0000615e+001           144130           144130 
  3.0101566e+001           146231           146231 
  3.0207970e+001           146946           146946 
  3.0314502e+001           147659           147659 
  3.0420802e+001           148619           148619 
  3.0526805e+001           143318           143318 
  3.0632468e+001           144940           144940 
  3.0737836e+001           145656           145656 
  3.0842932e+001           146500           146500 
  3.0947753e+001           147579           147579 
  3.1000066e+001           147968           147968 
  3.1104528e+001           144087           144087 
  3.1208735e+001           144744           144744 
  3.1312744e+001           145555           145555 
  3.1416567e+001           146178           146178 
  3.1520224e+001           147148           147148 
  3.1623801e+001           142644           142644 
  3.1726266e+001           143381           143381 
  3.1823919e+001           144021           144021 
  3.1927148e+001           144846           144846 
  3.2030278e+001           145922           145922 
  3.2133308e+001           143028           143028 
  3.2236270e+001           143683           143683 
  3.2339209e+001           144425           144425 
  3.2442134e+001           145279           145279 
  3.2544999e+001           146301           146301 
  3.2647831e+001           141579           141579 
  3.2745152e+001           142414           142414 
  3.2837605e+001           143140           143140 
  3.2940359e+001           143893           143893 
  3.3043067e+001           144955           144955 
  3.3145748e+001           141022           141022 
  3.3248407e+001           141694           141694 
  3.3351050e+001           142367           142367 
  3.3402358e+001           142762           142762 
  3.3505022e+001           143737           143737 
  3.3607731e+001           139925           139925 
  3.3739085e+001           141021           141021 
  3.3826831e+001           141694           141694 
  3.3914691e+001           142399           142399 
  3.4002655e+001           143243           143243 
  3.4134792e+001           140505           140505 
  3.4223005e+001           141178           141178 
  3.4311312e+001           141818           141818 
  3.4443944e+001           143105           143105 
  3.4531771e+001           138862           138862 
  3.4619018e+001           140216           140216 
  3.4706377e+001           140922           140922 
  3.4837601e+001           141975           141975 
  3.4925204e+001           137818           137818 
  3.5012896e+001           138555           138555 
  3.5100670e+001           140334           140334 
  3.5232479e+001           141280           141280 
  3.5320458e+001           141990           141990 
  3.5407909e+001           137328           137328 
  3.5513946e+001           138348           138348 
  3.5635720e+001           140039           140039 
  3.5714111e+001           140665           140665 
  3.5811664e+001           137361           137361 
  3.5933605e+001           138446           138446 
  3.6011996e+001           140237           140237 
  3.6134451e+001           136859           136859 
  3.6213171e+001           137424           137424 
  3.6326878e+001           138313           138313 
  3.6405599e+001           139119           139119 
  3.6512309e+001           136422           136422 
  3.6625489e+001           137261           137261 
  3.6703683e+001           137893           137893 
  3.6809679e+001           138946           138946 
  3.6906986e+001           135472           135472 
  3.7028621e+001           137416           137416 
  3.7106814e+001           137980           137980 
  3.7219761e+001           138783           138783 
  3.7341395e+001           135820           135820 
  3.7420139e+001           136899           136899 
  3.7542628e+001           137769           137769 
  3.7621372e+001           138398           138398 
  3.7700115e+001           134590           134590 
  3.7841853e+001           136815           136815 
  3.7904848e+001           137338           137338 
  3.8002840e+001           134371           134371 
  3.8124747e+001           135240           135240 
  3.8203120e+001           135879           135879 
  3.8309357e+001           137422           137422 
  3.8431384e+001           134267           134267 
  3.8509957e+001           134831           134831 
  3.8623443e+001           135852           135852 
  3.8702011e+001           136512           136512 
  3.8833131e+001           133745           133745 
  3.8911879e+001           134328           134328 
  3.9043235e+001           135749           135749 
  3.9130925e+001           136639           136639 
  3.9218651e+001           133355           133355 
  3.9306429e+001           133973           133973 
  3.9429378e+001           134868           134868 
  3.9517285e+001           135755           135755 
  3.9605270e+001           137444           137444 
  3.9701397e+001           133135           133135 
  3.9836880e+001           134124           134124 
  3.9930675e+001           135051           135051 
  4.0024471e+001           129673           129673 
  4.0128795e+001           126252           126252 
  4.0216308e+001           126830           126830 
  4.0303822e+001           127520           127520 
  4.0435084e+001           128856           128856 
  4.0522589e+001           130148           130148 
  4.0610244e+001           125450           125450 
  4.0741832e+001           126437           126437 
  4.0829635e+001           127303           127303 
  4.0917485e+001           128514           128514 
  4.1005376e+001           124292           124292 
  4.1137302e+001           125352           125352 
  4.1225292e+001           126207           126207 
  4.1313326e+001           127885           127885 
  4.1401407e+001           128523           128523 
  4.1533300e+001           124388           124388 
  4.1621146e+001           125278           125278 
  4.1708962e+001           126134           126134 
  4.1840646e+001           127961           127961 
  4.1928461e+001           123550           123550 
  4.2016314e+001           124335           124335 
  4.2104193e+001           125158           125158 
  4.2236060e+001           126974           126974 
  4.2324064e+001           122353           122353 
  4.2414027e+001           123002           123002 
  4.2503972e+001           123875           123875 
  4.2638857e+001           125454           125454 
  4.2728752e+001           126162           126162 
  4.2818622e+001           121877           121877 
  4.2908480e+001           122734           122734 
  4.3043229e+001           124472           124472 
  4.3133040e+001           125254           125254 
  4.3222846e+001           120669           120669 
  4.3303665e+001           121410           121410 
  4.3429370e+001           122922           122922 
  4.3519153e+001           123710           123710 
  4.3644844e+001           119947           119947 
  4.3734617e+001           120542           120542 
  4.3815410e+001           121771           121771 
  4.3905174e+001           122358           122358 
  4.4030841e+001           123466           123466 
  4.4111625e+001           119392           119392 
  4.4201409e+001           120456           120456 
  4.4336064e+001           121563           121563 
  4.4416852e+001           122387           122387 
  4.4542535e+001           119015           119015 
  4.4632420e+001           120204           120204 
  4.4722263e+001           120845           120845 
  4.4812082e+001           121650           121650 
  4.4901896e+001           122561           122561 
  4.5037473e+001           118845           118845 
  4.5128135e+001           119652           119652 
  4.5209729e+001           120373           120373 
  4.5300392e+001           121177           121177 
  4.5427329e+001           118205           118205 
  4.5518008e+001           118840           118840 
  4.5608689e+001           119518           119518 
  4.5726575e+001           120431           120431 
  4.5808188e+001           116629           116629 
  4.5944238e+001           117404           117404 
  4.6034954e+001           118042           118042 
  4.6125662e+001           118764           118764 
  4.6207300e+001           120075           120075 
  4.6334292e+001           116229           116229 
  4.6416058e+001           116805           116805 
  4.6543171e+001           118223           118223 
  4.6624887e+001           118992           118992 
  4.6706606e+001           115211           115211 
  4.6833724e+001           116006           116006 
  4.6915442e+001           116558           116558 
  4.7033480e+001           117914           117914 
  4.7115199e+001           114343           114343 
  4.7206093e+001           115059           115059 
  4.7333485e+001           116425           116425 
  4.7415390e+001           117132           117132 
  4.7506423e+001           113420           113420 
  4.7644348e+001           114213           114213 
  4.7736297e+001           115583           115583 
  4.7828230e+001           116389           116389 
  4.7920165e+001           117065           117065 
  4.8012101e+001           113303           113303 
  4.8140772e+001           114377           114377 
  4.8232671e+001           114941           114941 
  4.8324548e+001           115523           115523 
  4.8416383e+001           112092           112092 
  4.8508156e+001           112972           112972 
  4.8636686e+001           113606           113606 
  4.8728553e+001           114358           114358 
  4.8820377e+001           115011           115011 
  4.8912790e+001           111843           111843 
  4.9043055e+001           112576           112576 
  4.9136098e+001           113044           113044 
  4.9229146e+001           114253           114253 
  4.9322193e+001           110850           110850 
  4.9416333e+001           111249           111249 
  4.9510466e+001           111834           111834 
  4.9642232e+001           112923           112923 
  4.9736346e+001           113615           113615 
  4.9821034e+001           110478           110478 
  4.9915134e+001           110968           110968 
  5.0009227e+001            44213            44213 
  5.0103193e+001            44380            44380 
  5.0244150e+001            15119            15119 
  5.0302911e+001            15162            15162 
  5.0468178e+001            15299            15299 
  5.0579448e+001            15357            15357 
  5.0690602e+001            15418            15418 
  5.0801624e+001            15624            15624 
  5.0945823e+001            15714            15714 
  5.1015049e+001            15817            15817 
  5.1101583e+001            15926            15926 
  5.1257343e+001             5317             5317 
  5.1365510e+001             5323             5323 
  5.1500719e+001             5332             5332 
  5.1669729e+001             5351             5351 
  5.1804938e+001             5366             5366 
  5.1913105e+001             5401             5401 
  5.2048313e+001             5409             5409 
  5.2156480e+001             5415             5415 
  5.2291689e+001             5510             5510 
  5.2460700e+001             5563             5563 
  5.2595908e+001             2537             2537 
  5.2704075e+001             2537             2537 
  5.2839284e+001             2539             2539 
  5.3008295e+001             2541             2541 
  5.3219558e+001             2545             2545 
  5.3483637e+001             2551             2551 
  5.3813736e+001             2559             2559 
  5.4077816e+001             2581             2581 
  5.4407915e+001             2587             2587 
  5.4671994e+001             2591             2591 
  5.5002093e+001             2603             2603 
  5.5266172e+001             2639             2639 
  5.5596272e+001             2663             2663 
  5.5860351e+001             2667             2667 
  5.6190450e+001             2673             2673 
  5.6454529e+001             2681             2681 
  5.6784628e+001             2705             2705 
  5.7162320e+001             2711             2711 
  5.7464472e+001             2717             2717 
  5.7842164e+001             2729             2729 
  5.8144317e+001             2771             2771 
  5.8522008e+001             2791             2791 
  5.8824161e+001             2797             2797 
  5.9201852e+001             2807             2807 
  5.9504005e+001             2823             2823 
  5.9881696e+001             2837             2837 
  6.0183849e+001             2843             2843 
  6.0561540e+001             2855             2855 
  6.0863693e+001             2893             2893 
  6.1241384e+001             2917             2917 
  6.1543537e+001             2923             2923 
  6.1921228e+001             2931             2931 
  6.2223381e+001             2949             2949 
  6.2601072e+001             2963             2963 
  6.2903225e+001             2969             2969 
  6.3280916e+001             2981             2981 
  6.3583069e+001             3019             3019 
  6.3960761e+001             3043             3043 
  6.4351588e+001             3051             3051 
  6.4664251e+001             3059             3059 
  6.5055078e+001             3085             3085 
  6.5367741e+001             3091             3091 
  6.5758568e+001             3101             3101 
  6.6071231e+001             3137             3137 
  6.6462059e+001             3167             3167 
  6.6774721e+001             3171             3171 
  6.7165549e+001             3179             3179 
  6.7478211e+001             3189             3189 
  6.7869039e+001             3215             3215 
  6.8181701e+001             3221             3221 
  6.8572529e+001             3231             3231 
  6.8970577e+001             3293             3293 
  6.9289016e+001             3295             3295 
  6.9686494e+001             3303             3303 
  7.0004476e+001             3311             3311 
  7.0401498e+001             3337             3337 
  7.0719115e+001             3343             3343 
  7.1115764e+001             3353             3353 
  7.1433083e+001             3389             3389 
  7.1829444e+001             3419             3419 
  7.2146532e+001             3425             3425 
  7.2542688e+001             3433             3433 
  7.2859612e+001             3451             3451 
  7.3255642e+001             3467             3467 
  7.3572466e+001             3473             3473 
  7.3968451e+001             3513             3513 
  7.4364443e+001             3545             3545 
  7.4681237e+001             3549             3549 
  7.5077230e+001             3555             3555 
  7.5473371e+001             3567             3567 
  7.5790283e+001             3593             3593 
  7.6186424e+001             3599             3599 
  7.6582903e+001             3611             3611 
  7.6900086e+001             3671             3671 
  7.7296564e+001             3675             3675 
  7.7693568e+001             3681             3681 
  7.8011171e+001             3693             3693 
  7.8408175e+001             3719             3719 
  7.8805891e+001             3725             3725 
  7.9124063e+001             3731             3731 
  7.9521779e+001             3779             3779 
  7.9920395e+001             3801             3801 
  8.0239288e+001             3805             3805 
  8.0637904e+001             3817             3817 
  8.1037608e+001             3845             3845 
  8.1357371e+001             3849             3849 
  8.1757075e+001             3857             3857 
  8.2158056e+001             3899             3899 
  8.2559540e+001             3925             3925 
  8.2880727e+001             3931             3931 
  8.3282211e+001             3941             3941 
  8.3685233e+001             3967             3967 
  8.4088852e+001             3977             3977 
  8.4493093e+001             3985             3985 
  8.4897982e+001             4049             4049 
  8.5303545e+001             4053             4053 
  8.5709807e+001             4059             4059 
  8.6116797e+001             4071             4071 
  8.6524537e+001             4097             4097 
  8.6933056e+001             4103             4103 
  8.7342380e+001             4143             4143 
  8.7752535e+001             4175             4175 
  8.8163548e+001             4181             4181 
  8.8575448e+001             4189             4189 
  8.8988262e+001             4213             4213 
  8.9402017e+001             4225             4225 
  8.9816611e+001             4235             4235 
  9.0231498e+001             4275             4275 
  9.0646675e+001             4301             4301 
  9.1062141e+001             4309             4309 
  9.1477891e+001             4319             4319 
  9.1893926e+001             4345             4345 
  9.2310241e+001             4353             4353 
  9.2726835e+001             4361             4361 
  9.3143707e+001             4405             4405 
  9.3560853e+001             4429             4429 
  9.3978272e+001             4437             4437 
  9.4395952e+001             4447             4447 
  9.4813898e+001             4475             4475 
  9.5232116e+001             4481             4481 
  9.5650602e+001             4491             4491 
  9.6069351e+001             4553             4553 
  9.6488369e+001             4557             4557 
  9.6907648e+001             4563             4563 
  9.7327193e+001             4575             4575 
  9.7746999e+001             4601             4601 
  9.8167070e+001             4607             4607 
  9.8587406e+001             4617             4617 
  9.9008073e+001             4679             4679 
  9.9428949e+001             4683             4683 
  9.9850143e+001             4689             4689 
  1.0027154e+002             4701             4701 
  1.0069326e+002             4727             4727 
  1.0111524e+002             4733             4733 
  1.0153749e+002             4739             4739 
  1.0195999e+002             4783             4783 
  1.0238274e+002             4807             4807 
  1.0280577e+002             4813             4813 
  1.0322905e+002             4823             4823 
  1.0365259e+002             4849             4849 
  1.0407639e+002             4857             4857 
  1.0450044e+002             4865             4865 
  1.0492473e+002             4903             4903 
  1.0534925e+002             4931             4931 
  1.0577401e+002             4937             4937 
  1.0619900e+002             4945             4945 
  1.0662422e+002             4957             4957 
  1.0704966e+002             4979             4979 
  1.0747535e+002             4985             4985 
  1.0790126e+002             4995             4995 
  1.0832738e+002             5039             5039 
  1.0875371e+002             5059             5059 
  1.0918026e+002             5065             5065 
  1.0960701e+002             5075             5075 
  1.1003403e+002             5099             5099 
  1.1046120e+002             5105             5105 
  1.1088863e+002             5111             5111 
  1.1131618e+002             5151             5151 
  1.1174397e+002             5183             5183 
  1.1217195e+002             5187             5187 
  1.1260012e+002             5191             5191 
  1.1302848e+002             5201             5201 
  1.1345701e+002             5225             5225 
  1.1388570e+002             5231             5231 
  1.1431455e+002             5237             5237 
  1.1474355e+002             5249             5249 
  1.1517271e+002             5291             5291 
  1.1560202e+002             5311             5311 
  1.1603148e+002             5317             5317 
  1.1646108e+002             5323             5323 
  1.1689083e+002             5331             5331 
  1.1732072e+002             5357             5357 
  1.1775075e+002             5363             5363 
  1.1818092e+002             5369             5369 
  1.1861122e+002             5405             5405 
  1.1904166e+002             5435             5435 
  1.1947223e+002             5439             5439 
  1.1990292e+002             5443             5443 
  1.2033374e+002             5453             5453 
  1.2076468e+002             5469             5469 
  1.2119574e+002             5483             5483 
