# Supplementary material for: Research on combustion and emissions of heavy duty diesel engines under low-speed and low-load conditions in low temperature environments
Source: PLoS One. 2025 Feb 21;20(2):e0318933. doi: 10.1371/journal.pone.0318933 (PMC11844864; doi:10.1371/journal.pone.0318933)
Supplement: S1 File — (ZIP) [file pone.0318933.s001.zip › 1000rpm_30%/4-gaibianpenyoudingshi/-1/dynamic.out]

# CONVERGE Release Build 2.3.20/  Jan 30, 2017        Run Date:Mon Mar 18 20:02:15 2024
# column       1                2                3                4                5                6                7                8 
#          Crank   Tumble_Ratio_X   Tumble_Ratio_Y      Swirl_Ratio        Ang_Mom_X        Ang_Mom_Y        Ang_Mom_Z    Mag_Vorticity
#          (DEG)           (none)           (none)           (none)       (kg*m^2/s)       (kg*m^2/s)       (kg*m^2/s)            (1/s)
#
 -1.4600000e+002   1.4362319e-009  -1.7068583e-001   0.0000000e+000   1.7102036e-013  -3.5347575e-005   0.0000000e+000   9.9999982e-011
 -1.4587230e+002   2.2545312e-008  -1.7049121e-001   8.0941468e-009   2.6821638e-012  -3.5288776e-005   7.9029416e-013   1.8600632e-001
 -1.4579372e+002   8.4829273e-009  -1.7023023e-001   1.0617675e-008   1.0086283e-012  -3.5223242e-005   1.0366746e-012   2.3338278e-001
 -1.4567094e+002  -4.0260607e-008  -1.6956152e-001   8.7612712e-009  -4.7828251e-012  -3.5066772e-005   8.5539748e-013   2.8254754e-001
 -1.4558567e+002  -8.9838664e-008  -1.6890682e-001   3.6500536e-009  -1.0666028e-011  -3.4918749e-005   3.5635957e-013   3.3528494e-001
 -1.4547909e+002  -1.5461476e-007  -1.6794251e-001  -3.8594285e-009  -1.8342555e-011  -3.4703625e-005  -3.7678576e-013   4.1323395e-001
 -1.4534587e+002  -2.0782872e-007  -1.6667894e-001   4.3766548e-010  -2.4632154e-011  -3.4422904e-005   4.2725594e-014   5.0488657e-001
 -1.4517933e+002  -2.7766384e-007  -1.6533394e-001  -7.2140437e-009  -3.2870209e-011  -3.4120811e-005  -7.0419003e-013   6.0061629e-001
 -1.4497117e+002  -3.1623118e-007  -1.6437256e-001  -6.9085927e-009  -3.7380581e-011  -3.3892270e-005  -6.7430818e-013   6.5833155e-001
 -1.4471096e+002  -2.7680059e-007  -1.6421218e-001   4.5723398e-009  -3.2658928e-011  -3.3821674e-005   4.4623286e-013   6.7688369e-001
 -1.4438570e+002  -1.4982640e-007  -1.6486075e-001   2.0590925e-008  -1.7636094e-011  -3.3908033e-005   2.0093343e-012   7.0602048e-001
 -1.4397912e+002   4.1370645e-007  -1.6621586e-001   1.0740220e-007   4.8552034e-011  -3.4126551e-005   1.0479414e-011   7.7602772e-001
 -1.4347090e+002   1.7224695e-006  -1.6880996e-001   1.7522189e-007   2.0137950e-010  -3.4581679e-005   1.7094061e-011   7.6751811e-001
 -1.4287090e+002   4.5806520e-006  -1.7330026e-001   3.5047060e-007   5.3310028e-010  -3.5406372e-005   3.4184251e-011   9.4319529e-001
 -1.4227090e+002   8.0887821e-006  -1.7855415e-001   2.8479793e-007   9.3703511e-010  -3.6381019e-005   2.7773586e-011   1.1535887e+000
 -1.4167090e+002   1.0503173e-005  -1.8373790e-001   2.7282244e-008   1.2110235e-009  -3.7334647e-005   2.6601092e-012   1.3516711e+000
 -1.4107090e+002   1.2858903e-005  -1.8812151e-001  -1.8697440e-007   1.4755772e-009  -3.8119240e-005  -1.8227526e-011   1.4786020e+000
 -1.4047090e+002   1.5216794e-005  -1.9160148e-001  -3.8505639e-007   1.7376838e-009  -3.8715021e-005  -3.7531649e-011   1.6523259e+000
 -1.3987090e+002   1.7491741e-005  -1.9439882e-001  -5.7555478e-007   1.9876280e-009  -3.9168057e-005  -5.6090395e-011   1.8540427e+000
 -1.3927090e+002   1.8945065e-005  -1.9687833e-001  -9.2611637e-007   2.1420015e-009  -3.9552954e-005  -9.0239679e-011   1.9775625e+000
 -1.3867090e+002   2.0630271e-005  -1.9960092e-001  -9.1031770e-007   2.3206707e-009  -3.9982253e-005  -8.8685806e-011   2.1148118e+000
 -1.3807090e+002   2.2474926e-005  -2.0264058e-001  -1.2433819e-006   2.5151081e-009  -4.0470548e-005  -1.2111472e-010   2.3042771e+000
 -1.3747090e+002   2.3530734e-005  -2.0612050e-001  -1.4332230e-006   2.6194458e-009  -4.1041690e-005  -1.3958462e-010   2.3191553e+000
 -1.3687090e+002   2.4831663e-005  -2.0992032e-001  -1.5870898e-006   2.7495103e-009  -4.1670668e-005  -1.5454570e-010   2.5018741e+000
 -1.3627090e+002   2.6819270e-005  -2.1384143e-001  -8.3357685e-007   2.9535064e-009  -4.2317910e-005  -8.1158484e-011   2.6015739e+000
 -1.3567090e+002   2.9435329e-005  -2.1777242e-001  -9.9674045e-007   3.2237497e-009  -4.2960824e-005  -9.7029489e-011   2.7386929e+000
 -1.3507090e+002   3.0628673e-005  -2.2153220e-001  -1.2202916e-006   3.3356891e-009  -4.3563927e-005  -1.1877337e-010   2.8247587e+000
 -1.3447090e+002   3.2158401e-005  -2.2520419e-001  -1.4785995e-006   3.4823926e-009  -4.4143716e-005  -1.4389319e-010   2.9909295e+000
 -1.3387090e+002   3.3911025e-005  -2.2875985e-001  -2.3358915e-006   3.6510134e-009  -4.4694873e-005  -2.2728825e-010   3.0657985e+000
 -1.3327090e+002   3.6026678e-005  -2.3230636e-001  -2.5295825e-006   3.8560895e-009  -4.5238340e-005  -2.4609793e-010   3.2027114e+000
 -1.3267090e+002   3.7961090e-005  -2.3588441e-001  -2.7229963e-006   4.0389977e-009  -4.5782026e-005  -2.6487507e-010   3.3721817e+000
 -1.3207090e+002   3.9737106e-005  -2.3956551e-001  -3.0174431e-006   4.2024805e-009  -4.6339720e-005  -2.9347286e-010   3.4556493e+000
 -1.3147090e+002   4.2085719e-005  -2.4338575e-001  -3.2446073e-006   4.4236339e-009  -4.6918021e-005  -3.1551916e-010   3.5625325e+000
 -1.3087090e+002   4.4777652e-005  -2.4732367e-001  -3.4578903e-006   4.6773318e-009  -4.7512362e-005  -3.3620966e-010   3.6806775e+000
 -1.3027090e+002   4.6595842e-005  -2.5122709e-001  -3.6923789e-006   4.8365694e-009  -4.8093521e-005  -3.5895531e-010   3.7844461e+000
 -1.2967090e+002   4.8339321e-005  -2.5516907e-001  -4.0311568e-006   4.9854294e-009  -4.8675331e-005  -3.9183121e-010   3.9438583e+000
 -1.2907090e+002   4.9980215e-005  -2.5904972e-001  -4.1337803e-006   5.1212192e-009  -4.9238899e-005  -4.0174640e-010   3.9885419e+000
 -1.2847090e+002   5.3552460e-005  -2.6295287e-001  -4.3761101e-006   5.4511182e-009  -4.9799959e-005  -4.2523406e-010   4.1561118e+000
 -1.2787090e+002   5.6579465e-005  -2.6682508e-001  -4.2417304e-006   5.7207790e-009  -5.0348457e-005  -4.1211440e-010   4.3361147e+000
 -1.2727090e+002   5.6999848e-005  -2.7072322e-001  -4.7666726e-006   5.7242735e-009  -5.0895262e-005  -4.6304748e-010   4.4558490e+000
 -1.2667090e+002   5.7900801e-005  -2.7483569e-001  -5.6451771e-006   5.7748340e-009  -5.1475308e-005  -5.4830514e-010   4.5235415e+000
 -1.2607090e+002   5.8702988e-005  -2.7906769e-001  -6.0376193e-006   5.8140125e-009  -5.2070061e-005  -5.8633192e-010   4.5571129e+000
 -1.2547090e+002   6.1167862e-005  -2.8317315e-001  -6.7301961e-006   6.0153158e-009  -5.2634176e-005  -6.5349237e-010   4.7439204e+000
 -1.2487090e+002   6.2743577e-005  -2.8729640e-001  -6.7062853e-006   6.1260659e-009  -5.3194279e-005  -6.5107063e-010   4.7980857e+000
 -1.2427090e+002   6.4715073e-005  -2.9130874e-001  -7.2229765e-006   6.2726672e-009  -5.3726802e-005  -7.0112675e-010   4.9573799e+000
 -1.2367090e+002   6.6559170e-005  -2.9538588e-001  -7.4208906e-006   6.4039089e-009  -5.4263999e-005  -7.2022739e-010   5.1327167e+000
 -1.2307090e+002   6.8304263e-005  -2.9951410e-001  -7.5570908e-006   6.5227898e-009  -5.4803367e-005  -7.3333224e-010   5.2504008e+000
 -1.2247090e+002   7.1538179e-005  -3.0380580e-001  -6.8923421e-006   6.7799866e-009  -5.5365273e-005  -6.6872192e-010   5.3457711e+000
 -1.2187090e+002   7.3073613e-005  -3.0819096e-001  -7.4177790e-006   6.8723796e-009  -5.5936148e-005  -7.1958922e-010   5.3874931e+000
 -1.2127090e+002   7.5630720e-005  -3.1258635e-001  -7.8396166e-006   7.0575652e-009  -5.6501051e-005  -7.6039166e-010   5.5783454e+000
 -1.2067611e+002   7.8501825e-005  -3.1688169e-001  -8.3151084e-006   7.2682985e-009  -5.7042284e-005  -8.0638490e-010   5.6100431e+000
 -1.2008717e+002   8.1206782e-005  -3.2110880e-001  -8.8070997e-006   7.4598685e-009  -5.7566028e-005  -8.5396356e-010   5.7979855e+000
 -1.1950389e+002   8.3159518e-005  -3.2529311e-001  -9.3559365e-006   7.5792975e-009  -5.8077204e-005  -9.0703811e-010   5.8730721e+000
 -1.1892610e+002   8.3597288e-005  -3.2955041e-001  -9.6314731e-006   7.5591657e-009  -5.8596158e-005  -9.3360460e-010   6.0689872e+000
 -1.1835364e+002   8.5806129e-005  -3.3380285e-001  -1.0366851e-005   7.6976095e-009  -5.9109365e-005  -1.0047317e-009   6.1913146e+000
 -1.1778632e+002   8.4684651e-005  -3.3806163e-001  -1.1075061e-005   7.5367401e-009  -5.9618322e-005  -1.0732015e-009   6.2144576e+000
 -1.1722396e+002   8.5207539e-005  -3.4237386e-001  -1.1666045e-005   7.5229098e-009  -6.0131596e-005  -1.1302931e-009   6.3765971e+000
 -1.1666646e+002   8.7315748e-005  -3.4663464e-001  -1.2046287e-005   7.6474953e-009  -6.0630893e-005  -1.1669522e-009   6.4029248e+000
 -1.1611365e+002   9.0455720e-005  -3.5087100e-001  -1.2345407e-005   7.8590375e-009  -6.1120852e-005  -1.1957405e-009   6.6199196e+000
 -1.1556538e+002   9.4504879e-005  -3.5498985e-001  -1.2959751e-005   8.1448897e-009  -6.1585877e-005  -1.2550495e-009   6.7468835e+000
 -1.1502155e+002   9.7581560e-005  -3.5921799e-001  -1.3040039e-005   8.3423175e-009  -6.2065131e-005  -1.2626269e-009   6.8165700e+000
 -1.1448200e+002   1.0041624e-004  -3.6341907e-001  -1.3448632e-005   8.5151710e-009  -6.2534547e-005  -1.3019854e-009   6.9105420e+000
 -1.1394661e+002   1.0261689e-004  -3.6758514e-001  -1.4025461e-005   8.6311321e-009  -6.2993344e-005  -1.3576171e-009   7.0638427e+000
 -1.1341530e+002   1.0492946e-004  -3.7174424e-001  -1.4533103e-005   8.7537552e-009  -6.3446366e-005  -1.4065358e-009   7.1521390e+000
 -1.1288790e+002   1.0632417e-004  -3.7585947e-001  -1.5096837e-005   8.7976076e-009  -6.3887318e-005  -1.4608662e-009   7.3258023e+000
 -1.1236435e+002   1.0905245e-004  -3.7994030e-001  -1.5582291e-005   8.9493393e-009  -6.4317899e-005  -1.5076047e-009   7.5776011e+000
 -1.1184453e+002   1.0909160e-004  -3.8399300e-001  -1.6180662e-005   8.8789076e-009  -6.4739552e-005  -1.5652526e-009   7.6119492e+000
 -1.1132833e+002   1.0882843e-004  -3.8825406e-001  -1.6483173e-005   8.7843904e-009  -6.5191864e-005  -1.5942653e-009   7.6801683e+000
 -1.1081566e+002   1.1013938e-004  -3.9248164e-001  -1.7345471e-005   8.8165060e-009  -6.5633535e-005  -1.6773968e-009   7.6498200e+000
 -1.1030642e+002   1.1059889e-004  -3.9662352e-001  -1.8269424e-005   8.7796295e-009  -6.6056608e-005  -1.7664687e-009   7.8576057e+000
 -1.0980052e+002   1.0953860e-004  -4.0069202e-001  -1.8836047e-005   8.6228806e-009  -6.6463171e-005  -1.8209657e-009   7.8426937e+000
 -1.0929789e+002   1.1092721e-004  -4.0471303e-001  -1.9050808e-005   8.6590342e-009  -6.6857587e-005  -1.8414322e-009   8.0454639e+000
 -1.0879844e+002   1.1193363e-004  -4.0869506e-001  -1.9306514e-005   8.6641803e-009  -6.7241613e-005  -1.8658465e-009   8.0088393e+000
 -1.0830207e+002   1.1448503e-004  -4.1278308e-001  -1.9339441e-005   8.7869275e-009  -6.7638817e-005  -1.8687229e-009   8.1999495e+000
 -1.0780872e+002   1.1541488e-004  -4.1683747e-001  -2.0591610e-005   8.7833211e-009  -6.8026602e-005  -1.9893988e-009   8.3149971e+000
 -1.0731831e+002   1.1547152e-004  -4.2084010e-001  -2.1174306e-005   8.7129370e-009  -6.8401665e-005  -2.0453608e-009   8.3647046e+000
 -1.0683077e+002   1.1495271e-004  -4.2500169e-001  -2.1366566e-005   8.5997771e-009  -6.8798293e-005  -2.0635912e-009   8.5447304e+000
 -1.0634601e+002   1.1982625e-004  -4.2905344e-001  -2.1563713e-005   8.8876267e-009  -6.9173233e-005  -2.0822884e-009   8.5992089e+000
 -1.0586398e+002   1.2422889e-004  -4.3301797e-001  -2.1809324e-005   9.1349983e-009  -6.9530211e-005  -2.1056573e-009   8.8667347e+000
 -1.0538460e+002   1.2879365e-004  -4.3689776e-001  -2.2167374e-005   9.3890312e-009  -6.9869967e-005  -2.1398696e-009   8.9084202e+000
 -1.0490780e+002   1.3228554e-004  -4.4087184e-001  -2.2019285e-005   9.5602121e-009  -7.0221298e-005  -2.1252210e-009   9.0068644e+000
 -1.0443354e+002   1.3356045e-004  -4.4481156e-001  -2.2714102e-005   9.5684746e-009  -7.0562965e-005  -2.1919129e-009   8.9456194e+000
 -1.0396174e+002   1.3461835e-004  -4.4880347e-001  -2.3739923e-005   9.5601497e-009  -7.0909225e-005  -2.2905181e-009   9.1822455e+000
 -1.0349235e+002   1.3506166e-004  -4.5281497e-001  -2.4256087e-005   9.5076687e-009  -7.1254845e-005  -2.3399216e-009   9.2748149e+000
 -1.0302529e+002   1.3876471e-004  -4.5675800e-001  -2.4655844e-005   9.6825147e-009  -7.1586015e-005  -2.3780778e-009   9.4642274e+000
 -1.0256053e+002   1.4112886e-004  -4.6066159e-001  -2.5156019e-005   9.7606704e-009  -7.1907562e-005  -2.4259009e-009   9.3789496e+000
 -1.0209800e+002   1.4418562e-004  -4.6461628e-001  -2.5855759e-005   9.8838129e-009  -7.2233484e-005  -2.4929456e-009   9.6927313e+000
 -1.0163764e+002   1.4557407e-004  -4.6853351e-001  -2.3908039e-005   9.8903680e-009  -7.2550243e-005  -2.3047523e-009   9.7938329e+000
 -1.0117943e+002   1.5231763e-004  -4.7239168e-001  -2.3856957e-005   1.0256205e-008  -7.2854105e-005  -2.2994221e-009   9.7749985e+000
 -1.0072328e+002   1.6129890e-004  -4.7641538e-001  -1.9742444e-005   1.0763672e-008  -7.3179911e-005  -1.9025078e-009   1.0010302e+001
 -1.0026915e+002   1.6538423e-004  -4.8028228e-001  -1.6037753e-005   1.0937100e-008  -7.3478348e-005  -1.5452233e-009   1.0033708e+001
 -9.9817011e+001   1.5442089e-004  -4.8405441e-001  -1.7395989e-005   1.0119919e-008  -7.3759050e-005  -1.6757879e-009   1.0301855e+001
 -9.9366792e+001   1.5726518e-004  -4.8777797e-001  -1.6619332e-005   1.0213004e-008  -7.4029370e-005  -1.6006821e-009   1.0300428e+001
 -9.8918464e+001   1.6537239e-004  -4.9164407e-001  -1.9977450e-005   1.0641900e-008  -7.4318226e-005  -1.9237674e-009   1.0475803e+001
 -9.8471966e+001   1.7476728e-004  -4.9543354e-001  -2.1140498e-005   1.1143805e-008  -7.4592237e-005  -2.0353965e-009   1.0550939e+001
 -9.8027267e+001   1.7788790e-004  -4.9923075e-001  -2.3664727e-005   1.1238829e-008  -7.4864132e-005  -2.2780047e-009   1.0566383e+001
 -9.7584316e+001   1.9031761e-004  -5.0308597e-001  -2.3381244e-005   1.1913470e-008  -7.5141618e-005  -2.2502966e-009   1.0660946e+001
 -9.7143069e+001   1.8295379e-004  -5.0690384e-001  -2.3186021e-005   1.1346695e-008  -7.5410455e-005  -2.2310894e-009   1.0857804e+001
 -9.6703497e+001   1.8293579e-004  -5.1059997e-001  -2.4084439e-005   1.1240338e-008  -7.5658355e-005  -2.3171072e-009   1.1173455e+001
 -9.6265535e+001   2.0182144e-004  -5.1429402e-001  -2.2884364e-005   1.2285325e-008  -7.5902958e-005  -2.2012265e-009   1.1071460e+001
 -9.5829177e+001   2.1185879e-004  -5.1808069e-001  -2.3358936e-005   1.2775885e-008  -7.6158738e-005  -2.2464447e-009   1.1218505e+001
 -9.5394356e+001   2.0784439e-004  -5.2180911e-001  -2.2576139e-005   1.2416122e-008  -7.6402589e-005  -2.1707399e-009   1.1089156e+001
 -9.4961038e+001   2.0569463e-004  -5.2555690e-001  -2.2511668e-005   1.2171889e-008  -7.6646573e-005  -2.1641195e-009   1.1371538e+001
 -9.4529204e+001   2.0336457e-004  -5.2927117e-001  -1.9732124e-005   1.1920150e-008  -7.6882927e-005  -1.8965405e-009   1.1413409e+001
 -9.4098795e+001   2.0456457e-004  -5.3290801e-001  -2.2874224e-005   1.1876582e-008  -7.7105319e-005  -2.1981051e-009   1.1728239e+001
 -9.3669779e+001   2.3049896e-004  -5.3645325e-001  -2.1911040e-005   1.3254695e-008  -7.7312047e-005  -2.1051251e-009   1.1568199e+001
 -9.3242139e+001   2.2597236e-004  -5.4009452e-001  -2.3716265e-005   1.2869987e-008  -7.7530043e-005  -2.2781031e-009   1.1981478e+001
 -9.2815820e+001   2.4151177e-004  -5.4365494e-001  -2.2068136e-005   1.3622904e-008  -7.7734269e-005  -2.1193616e-009   1.2101410e+001
 -9.2390790e+001   2.3336771e-004  -5.4721179e-001  -2.1611454e-005   1.3036410e-008  -7.7934986e-005  -2.0750739e-009   1.2025986e+001
 -9.1967022e+001   2.2297741e-004  -5.5082836e-001  -2.2079528e-005   1.2335227e-008  -7.8141856e-005  -2.1195763e-009   1.2296895e+001
 -9.1544487e+001   2.0931354e-004  -5.5441534e-001  -1.7432805e-005   1.1466644e-008  -7.8342163e-005  -1.6731524e-009   1.2380707e+001
 -9.1123141e+001   1.9956853e-004  -5.5794974e-001  -1.7153418e-005   1.0825918e-008  -7.8532597e-005  -1.6459890e-009   1.2712847e+001
 -9.0702955e+001   1.9426962e-004  -5.6140913e-001  -1.7189663e-005   1.0435081e-008  -7.8710354e-005  -1.6491136e-009   1.2652032e+001
 -9.0283896e+001   1.9455107e-004  -5.6499001e-001  -1.5329673e-005   1.0347302e-008  -7.8903126e-005  -1.4703568e-009   1.2891567e+001
 -8.9865945e+001   2.3831000e-004  -5.6846088e-001  -1.7561953e-005   1.2549232e-008  -7.9078079e-005  -1.6841032e-009   1.2769761e+001
 -8.9449062e+001   2.6731040e-004  -5.7193995e-001  -1.6931172e-005   1.3936508e-008  -7.9251893e-005  -1.6232559e-009   1.2935354e+001
 -8.9033215e+001   2.7954924e-004  -5.7545812e-001  -1.6806323e-005   1.4429149e-008  -7.9428966e-005  -1.6109283e-009   1.3090906e+001
 -8.8618375e+001   2.8543027e-004  -5.7890087e-001  -1.7204989e-005   1.4585098e-008  -7.9593611e-005  -1.6487723e-009   1.3319744e+001
 -8.8204513e+001   2.6579047e-004  -5.8216240e-001  -2.1394730e-005   1.3444856e-008  -7.9731303e-005  -2.0498148e-009   1.3717669e+001
 -8.7791601e+001   2.5501865e-004  -5.8540129e-001  -2.5486925e-005   1.2769677e-008  -7.9864394e-005  -2.4413303e-009   1.3582314e+001
 -8.7379614e+001   2.4910254e-004  -5.8894863e-001  -2.1871799e-005   1.2346993e-008  -8.0037737e-005  -2.0945649e-009   1.3748373e+001
 -8.6968521e+001   2.5484056e-004  -5.9226042e-001  -2.4188022e-005   1.2502743e-008  -8.0176630e-005  -2.3158299e-009   1.3510322e+001
 -8.6558293e+001   2.4453037e-004  -5.9552511e-001  -2.5428005e-005   1.1874112e-008  -8.0307452e-005  -2.4339753e-009   1.3851826e+001
 -8.6148902e+001   2.3904886e-004  -5.9882755e-001  -2.6000629e-005   1.1488620e-008  -8.0441459e-005  -2.4881893e-009   1.3907003e+001
 -8.5740320e+001   2.3948951e-004  -6.0205685e-001  -2.6610928e-005   1.1390972e-008  -8.0563986e-005  -2.5459772e-009   1.4319941e+001
 -8.5332521e+001   2.9285028e-004  -6.0537391e-001  -2.3430860e-005   1.3784622e-008  -8.0696277e-005  -2.2411605e-009   1.4068969e+001
 -8.4925479e+001   3.1740819e-004  -6.0856240e-001  -2.3005470e-005   1.4785022e-008  -8.0809957e-005  -2.1999216e-009   1.4521774e+001
 -8.4519166e+001   3.2427127e-004  -6.1153902e-001  -1.8713465e-005   1.4946881e-008  -8.0894917e-005  -1.7890625e-009   1.4719660e+001
 -8.4113556e+001   3.2450579e-004  -6.1467359e-001  -1.9097674e-005   1.4800631e-008  -8.0998511e-005  -1.8253275e-009   1.4525971e+001
 -8.3708624e+001   3.3095183e-004  -6.1786645e-001  -2.1509175e-005   1.4935420e-008  -8.1108332e-005  -2.0552869e-009   1.4892698e+001
 -8.3304344e+001   3.4984957e-004  -6.2096974e-001  -2.2375726e-005   1.5621043e-008  -8.1205106e-005  -2.1375366e-009   1.5005396e+001
 -8.2900689e+001   3.6220517e-004  -6.2402807e-001  -2.3225538e-005   1.6000658e-008  -8.1294585e-005  -2.2181394e-009   1.5478032e+001
 -8.2497635e+001   3.7135285e-004  -6.2697605e-001  -2.3967976e-005   1.6229555e-008  -8.1368567e-005  -2.2884408e-009   1.5328651e+001
 -8.2095158e+001   3.7503674e-004  -6.3006725e-001  -2.1251282e-005   1.6214870e-008  -8.1460175e-005  -2.0285142e-009   1.5666223e+001
 -8.1693230e+001   3.5388243e-004  -6.3294088e-001  -2.3443509e-005   1.5135300e-008  -8.1521895e-005  -2.2371626e-009   1.5484551e+001
 -8.1291828e+001   3.4606970e-004  -6.3584364e-001  -2.3995778e-005   1.4640988e-008  -8.1586543e-005  -2.2892380e-009   1.5666426e+001
 -8.0890926e+001   3.4681768e-004  -6.3882698e-001  -2.4277392e-005   1.4513119e-008  -8.1660365e-005  -2.3154648e-009   1.5921903e+001
 -8.0490500e+001   3.8262132e-004  -6.4176568e-001  -2.4671615e-005   1.5836525e-008  -8.1727307e-005  -2.3524053e-009   1.6253620e+001
 -8.0090524e+001   4.0083028e-004  -6.4458555e-001  -2.5488187e-005   1.6408196e-008  -8.1778053e-005  -2.4295749e-009   1.6810750e+001
 -7.9690976e+001   3.9683522e-004  -6.4724726e-001  -2.4913940e-005   1.6065751e-008  -8.1808347e-005  -2.3741678e-009   1.6495233e+001
 -7.9291829e+001   3.7570499e-004  -6.5027722e-001  -2.1716575e-005   1.5042143e-008  -8.1883982e-005  -2.0688705e-009   1.6718564e+001
 -7.8893061e+001   3.8592264e-004  -6.5294425e-001  -2.7968183e-005   1.5279529e-008  -8.1912592e-005  -2.6636472e-009   1.6423500e+001
 -7.8494646e+001   4.1041426e-004  -6.5563848e-001  -3.0159011e-005   1.6067848e-008  -8.1944073e-005  -2.8714395e-009   1.6846144e+001
 -7.8096561e+001   3.9863221e-004  -6.5831029e-001  -3.1951194e-005   1.5431603e-008  -8.1972032e-005  -3.0411571e-009   1.7000961e+001
 -7.7698782e+001   3.9440843e-004  -6.6095604e-001  -2.7269067e-005   1.5096124e-008  -8.1996021e-005  -2.5947134e-009   1.7551430e+001
 -7.7301285e+001   4.4265470e-004  -6.6345924e-001  -2.9220317e-005   1.6751204e-008  -8.2001826e-005  -2.7795164e-009   1.7130867e+001
 -7.6904045e+001   4.3009194e-004  -6.6628251e-001  -2.4853819e-005   1.6090836e-008  -8.2046248e-005  -2.3634167e-009   1.7781637e+001
 -7.6507039e+001   4.7989282e-004  -6.6870006e-001  -2.5315283e-005   1.7749221e-008  -8.2040915e-005  -2.4065538e-009   1.8044048e+001
 -7.6110243e+001   4.8779706e-004  -6.7111890e-001  -2.4742596e-005   1.7834721e-008  -8.2034193e-005  -2.3513399e-009   1.7759332e+001
 -7.5713633e+001   4.9586431e-004  -6.7355590e-001  -2.3272767e-005   1.7920882e-008  -8.2029416e-005  -2.2109286e-009   1.8198138e+001
 -7.5317184e+001   5.1146692e-004  -6.7584244e-001  -2.3062180e-005   1.8271051e-008  -8.2006728e-005  -2.1902105e-009   1.8438804e+001
 -7.4920872e+001   5.1506767e-004  -6.7832941e-001  -2.4211300e-005   1.8185821e-008  -8.2007112e-005  -2.2985615e-009   1.9057417e+001
 -7.4740937e+001   5.3318515e-004  -6.7986443e-001  -2.2203153e-005   1.8725712e-008  -8.2057184e-005  -2.1076093e-009   1.8235749e+001
 -7.4516017e+001   5.4114906e-004  -6.8205844e-001  -2.2418085e-005   1.8878982e-008  -8.2151774e-005  -2.1276149e-009   1.8788803e+001
 -7.4234868e+001   5.4523834e-004  -6.8439969e-001  -2.2570892e-005   1.8863121e-008  -8.2220578e-005  -2.1415975e-009   1.9046992e+001
 -7.3883432e+001   5.4584937e-004  -6.8633558e-001  -2.2047603e-005   1.8687047e-008  -8.2186217e-005  -2.0912733e-009   1.9228227e+001
 -7.3487419e+001   5.5186775e-004  -6.8739865e-001  -2.2171641e-005   1.8670021e-008  -8.2014178e-005  -2.1022706e-009   1.8909193e+001
 -7.3091430e+001   5.5966240e-004  -6.8862808e-001  -2.2207532e-005   1.8709113e-008  -8.1863337e-005  -2.1049160e-009   1.9419119e+001
 -7.2695443e+001   5.6707195e-004  -6.9012411e-001  -2.2232752e-005   1.8731014e-008  -8.1745585e-005  -2.1065601e-009   1.9704628e+001
 -7.2299432e+001   5.7640358e-004  -6.9243925e-001  -2.2245800e-005   1.8811296e-008  -8.1723900e-005  -2.1070108e-009   2.0354725e+001
 -7.1903375e+001   5.8682323e-004  -6.9462669e-001  -2.2527487e-005   1.8921151e-008  -8.1687110e-005  -2.1328823e-009   2.0045510e+001
 -7.1507244e+001   5.9460427e-004  -6.9697226e-001  -2.1063725e-005   1.8940690e-008  -8.1669154e-005  -1.9935350e-009   2.0613232e+001
 -7.1111017e+001   6.0666185e-004  -6.9866195e-001  -2.1607244e-005   1.9090313e-008  -8.1574554e-005  -2.0441986e-009   2.0293131e+001
 -7.0714667e+001   6.1840416e-004  -7.0048507e-001  -2.2231454e-005   1.9222793e-008  -8.1495781e-005  -2.1024370e-009   2.0491211e+001
 -7.0318169e+001   6.3217285e-004  -7.0248382e-001  -2.3814468e-005   1.9410250e-008  -8.1437278e-005  -2.2512495e-009   2.0913069e+001
 -6.9921499e+001   6.5122322e-004  -7.0437585e-001  -2.3935132e-005   1.9749290e-008  -8.1366408e-005  -2.2617409e-009   2.1369263e+001
 -6.9524630e+001   6.6605316e-004  -7.0609122e-001  -2.4089166e-005   1.9949478e-008  -8.1275270e-005  -2.2753593e-009   2.2200831e+001
 -6.9127536e+001   6.7628806e-004  -7.0762042e-001  -2.4199955e-005   2.0004738e-008  -8.1163172e-005  -2.2848674e-009   2.1619603e+001
 -6.8730192e+001   6.9096985e-004  -7.0958780e-001  -2.3967209e-005   2.0184475e-008  -8.1101932e-005  -2.2619361e-009   2.2027695e+001
 -6.8332571e+001   6.8455686e-004  -7.1095971e-001  -2.6856028e-005   1.9746853e-008  -8.0972650e-005  -2.5334764e-009   2.1495755e+001
 -6.7934647e+001   6.9603497e-004  -7.1240538e-001  -2.7089659e-005   1.9825501e-008  -8.0852430e-005  -2.5543976e-009   2.2097563e+001
 -6.7536393e+001   7.0709359e-004  -7.1386775e-001  -2.6951367e-005   1.9886126e-008  -8.0734694e-005  -2.5402296e-009   2.2384782e+001
 -6.7137781e+001   6.4041625e-004  -7.1555389e-001  -1.2087317e-005   1.7782351e-008  -8.0642605e-005  -1.1387455e-009   2.3194381e+001
 -6.6738785e+001   6.4586042e-004  -7.1673330e-001  -1.2297675e-005   1.7705045e-008  -8.0494066e-005  -1.1580316e-009   2.2441796e+001
 -6.6339376e+001   6.5943682e-004  -7.1813835e-001  -1.3410652e-005   1.7845725e-008  -8.0371243e-005  -1.2622456e-009   2.3472876e+001
 -6.5939526e+001   7.1294397e-004  -7.1926924e-001  -1.9158098e-005   1.9045762e-008  -8.0218686e-005  -1.8023535e-009   2.3809148e+001
 -6.5539208e+001   7.2399692e-004  -7.2022884e-001  -1.9189988e-005   1.9091322e-008  -8.0047592e-005  -1.8044748e-009   2.3409117e+001
 -6.5138391e+001   7.3485192e-004  -7.2136226e-001  -2.0059762e-005   1.9126200e-008  -7.9896731e-005  -1.8853328e-009   2.4003480e+001
 -6.4737047e+001   7.4206785e-004  -7.2247350e-001  -1.9285544e-005   1.9062415e-008  -7.9744264e-005  -1.8116609e-009   2.4440515e+001
 -6.4335147e+001   7.3742482e-004  -7.2355081e-001  -1.9609553e-005   1.8695175e-008  -7.9588670e-005  -1.8411590e-009   2.5394916e+001
 -6.3932659e+001   7.4736238e-004  -7.2438951e-001  -2.0006770e-005   1.8698096e-008  -7.9407698e-005  -1.8774773e-009   2.4807549e+001
 -6.3529554e+001   7.9280799e-004  -7.2554058e-001  -2.5802185e-005   1.9573318e-008  -7.9261908e-005  -2.4200507e-009   2.5573125e+001
 -6.3125800e+001   8.5427011e-004  -7.2615203e-001  -2.5843044e-005   2.0811000e-008  -7.9057886e-005  -2.4225773e-009   2.5674728e+001
 -6.2721365e+001   8.9055025e-004  -7.2668431e-001  -2.5109377e-005   2.1406051e-008  -7.8846513e-005  -2.3525096e-009   2.5432375e+001
 -6.2316218e+001   8.8020733e-004  -7.2747115e-001  -1.8857239e-005   2.0874454e-008  -7.8663799e-005  -1.7657598e-009   2.6095999e+001
 -6.1910327e+001   8.5381630e-004  -7.2812415e-001  -1.8721988e-005   1.9976577e-008  -7.8467580e-005  -1.7520997e-009   2.6755630e+001
 -6.1503657e+001   8.5473784e-004  -7.2857295e-001  -1.8874730e-005   1.9728273e-008  -7.8250286e-005  -1.7653691e-009   2.7964083e+001
 -6.1096174e+001   8.8977208e-004  -7.2886836e-001  -1.9087525e-005   2.0258656e-008  -7.8017744e-005  -1.7842150e-009   2.7127077e+001
 -6.0687843e+001   9.5055055e-004  -7.2977805e-001  -2.1302087e-005   2.1348138e-008  -7.7852182e-005  -1.9900230e-009   2.7758071e+001
 -6.0278628e+001   1.0837470e-003  -7.2959733e-001  -3.5417678e-005   2.4007311e-008  -7.7571905e-005  -3.3066778e-009   2.7029898e+001
 -5.9868494e+001   1.1564369e-003  -7.2974611e-001  -3.5787522e-005   2.5266212e-008  -7.7327885e-005  -3.3391299e-009   2.7823558e+001
 -5.9457406e+001   1.1843886e-003  -7.3003639e-001  -3.8477968e-005   2.5520471e-008  -7.7099812e-005  -3.5878709e-009   2.8591261e+001
 -5.9045324e+001   1.2231886e-003  -7.3024374e-001  -3.9283146e-005   2.5991830e-008  -7.6863953e-005  -3.6605578e-009   2.9424402e+001
 -5.8632213e+001   1.2582682e-003  -7.3021140e-001  -3.9712455e-005   2.6365908e-008  -7.6604189e-005  -3.6980953e-009   2.8274327e+001
 -5.8218031e+001   1.3022896e-003  -7.3046736e-001  -3.9106250e-005   2.6907557e-008  -7.6375758e-005  -3.6391661e-009   2.9707815e+001
 -5.7802740e+001   1.3386651e-003  -7.3035201e-001  -3.6159345e-005   2.7271858e-008  -7.6110062e-005  -3.3626023e-009   3.0195849e+001
 -5.7386300e+001   1.3435343e-003  -7.2970803e-001  -3.6006817e-005   2.6986474e-008  -7.5790665e-005  -3.3460399e-009   2.9621536e+001
 -5.6968657e+001   1.3559118e-003  -7.2932579e-001  -3.8785156e-005   2.6850694e-008  -7.5500083e-005  -3.6016210e-009   3.0480611e+001
 -5.6549777e+001   1.3957975e-003  -7.2893309e-001  -4.3178232e-005   2.7248974e-008  -7.5209896e-005  -4.0066045e-009   3.1103745e+001
 -5.6129618e+001   1.4556471e-003  -7.2853915e-001  -4.4692055e-005   2.8012984e-008  -7.4920859e-005  -4.1439426e-009   3.2613398e+001
 -5.5708134e+001   1.5624177e-003  -7.2787111e-001  -4.9745923e-005   2.9638258e-008  -7.4605209e-005  -4.6089885e-009   3.1668201e+001
 -5.5285280e+001   1.5123199e-003  -7.2763767e-001  -4.9317176e-005   2.8276803e-008  -7.4335637e-005  -4.5656658e-009   3.2821923e+001
 -5.4860997e+001   1.6359065e-003  -7.2672735e-001  -4.8950324e-005   3.0147425e-008  -7.3998234e-005  -4.5280477e-009   3.2972873e+001
 -5.4435240e+001   1.6984246e-003  -7.2554823e-001  -4.9022396e-005   3.0847841e-008  -7.3635027e-005  -4.5309510e-009   3.2608267e+001
 -5.4007966e+001   1.7343789e-003  -7.2462794e-001  -4.9900956e-005   3.1044239e-008  -7.3300449e-005  -4.6082943e-009   3.3603031e+001
 -5.3666147e+001   1.8020908e-003  -7.2485482e-001  -5.0111741e-005   3.1881739e-008  -7.3131820e-005  -4.6246124e-009   3.4236512e+001
 -5.3238873e+001   1.8562297e-003  -7.2347201e-001  -5.1525534e-005   3.2363434e-008  -7.2753924e-005  -4.7509125e-009   3.5838135e+001
 -5.2897054e+001   1.8987151e-003  -7.2295786e-001  -5.0106239e-005   3.2719900e-008  -7.2513259e-005  -4.6167616e-009   3.3864934e+001
 -5.2469780e+001   1.9480756e-003  -7.2157538e-001  -5.1105638e-005   3.3083956e-008  -7.2139678e-005  -4.7045484e-009   3.5619504e+001
 -5.2127961e+001   1.8771813e-003  -7.2086577e-001  -5.0377367e-005   3.1510027e-008  -7.1883239e-005  -4.6341274e-009   3.6101625e+001
 -5.1700687e+001   1.8889641e-003  -7.1852887e-001  -5.0181053e-005   3.1249736e-008  -7.1419420e-005  -4.6116926e-009   3.5214087e+001
 -5.1358868e+001   1.9317087e-003  -7.1757055e-001  -5.1342199e-005   3.1586974e-008  -7.1141965e-005  -4.7148350e-009   3.6036363e+001
 -5.0931594e+001   1.9623907e-003  -7.1584639e-001  -4.8873406e-005   3.1625553e-008  -7.0743894e-005  -4.4837198e-009   3.6756743e+001
 -5.0589775e+001   2.0269634e-003  -7.1501562e-001  -4.9126920e-005   3.2288791e-008  -7.0482305e-005  -4.5034314e-009   3.8132611e+001
 -5.0162501e+001   2.0722061e-003  -7.1302386e-001  -5.0021901e-005   3.2533829e-008  -7.0062176e-005  -4.5807996e-009   4.0208422e+001
 -4.9820682e+001   2.0969456e-003  -7.1205851e-001  -5.2455964e-005   3.2542744e-008  -6.9790642e-005  -4.7997796e-009   3.8258601e+001
 -4.9393408e+001   2.1601471e-003  -7.1043162e-001  -4.9289658e-005   3.3042030e-008  -6.9410784e-005  -4.5052875e-009   3.9235290e+001
 -4.9051589e+001   2.0056781e-003  -7.0838136e-001  -5.6644703e-005   3.0326879e-008  -6.9036583e-005  -5.1731699e-009   3.9571964e+001
 -4.8624315e+001   2.0540808e-003  -7.0556888e-001  -5.8217119e-005   3.0615202e-008  -6.8546314e-005  -5.3109394e-009   3.8982818e+001
 -4.8282496e+001   2.1387805e-003  -7.0436323e-001  -5.3799558e-005   3.1513099e-008  -6.8258580e-005  -4.9036410e-009   4.0009667e+001
 -4.7855222e+001   2.2977182e-003  -7.0178157e-001  -5.6281314e-005   3.3372938e-008  -6.7795500e-005  -5.1240077e-009   4.0881642e+001
 -4.7513403e+001   2.3585970e-003  -7.0051911e-001  -5.6350599e-005   3.3867120e-008  -6.7505409e-005  -5.1256321e-009   4.2516450e+001
 -4.7086129e+001   2.4068890e-003  -6.9773128e-001  -5.5560463e-005   3.4070332e-008  -6.7026840e-005  -5.0477778e-009   4.5018240e+001
 -4.6744310e+001   2.5688764e-003  -6.9617709e-001  -5.6273685e-005   3.5951150e-008  -6.6711931e-005  -5.1077236e-009   4.2470963e+001
 -4.6317036e+001   2.5445771e-003  -6.9387758e-001  -5.1473794e-005   3.5108907e-008  -6.6284764e-005  -4.6663121e-009   4.3570775e+001
 -4.5975216e+001   2.7178414e-003  -6.9130225e-001  -5.0771595e-005   3.7077255e-008  -6.5875554e-005  -4.5980950e-009   4.3962489e+001
 -4.5547943e+001   2.9031562e-003  -6.8769330e-001  -4.8657653e-005   3.9051848e-008  -6.5328808e-005  -4.4010229e-009   4.3234322e+001
 -4.5206123e+001   3.0518210e-003  -6.8608946e-001  -4.5369393e-005   4.0592619e-008  -6.5016346e-005  -4.0994149e-009   4.4381177e+001
 -4.4778850e+001   2.9582082e-003  -6.8282997e-001  -3.7232517e-005   3.8800554e-008  -6.4507391e-005  -3.3597354e-009   4.5345020e+001
 -4.4437030e+001   3.2510195e-003  -6.8101524e-001  -3.0567765e-005   4.2167407e-008  -6.4177535e-005  -2.7553741e-009   4.7189087e+001
 -4.4009756e+001   3.3496528e-003  -6.7726542e-001  -2.8773853e-005   4.2846444e-008  -6.3626866e-005  -2.5900927e-009   5.0061899e+001
 -4.3667937e+001   3.3751535e-003  -6.7544742e-001  -2.6876358e-005   4.2696804e-008  -6.3300061e-005  -2.4165997e-009   4.7105285e+001
 -4.3240663e+001   3.4819780e-003  -6.7244418e-001  -2.3117386e-005   4.3444446e-008  -6.2823607e-005  -2.0756205e-009   4.8965569e+001
 -4.2898844e+001   3.3725128e-003  -6.6966592e-001  -4.4849940e-005   4.1618545e-008  -6.2409945e-005  -4.0222292e-009   4.9580444e+001
 -4.2471570e+001   3.6406682e-003  -6.6466257e-001  -4.1678988e-005   4.4319883e-008  -6.1752433e-005  -3.7322696e-009   4.8044455e+001
 -4.2129751e+001   3.7871472e-003  -6.6223622e-001  -3.9844511e-005   4.5605082e-008  -6.1375913e-005  -3.5637140e-009   4.9123410e+001
 -4.1702477e+001   3.8794127e-003  -6.5869852e-001  -5.0201065e-005   4.6089022e-008  -6.0859148e-005  -4.4830433e-009   5.0783116e+001
 -4.1360658e+001   4.3016089e-003  -6.5634996e-001  -4.6751207e-005   5.0558074e-008  -6.0492688e-005  -4.1697347e-009   5.1887544e+001
 -4.0933384e+001   4.2263969e-003  -6.5233749e-001  -4.4919480e-005   4.9013453e-008  -5.9936088e-005  -3.9998841e-009   5.4954738e+001
 -4.0746599e+001   4.1797247e-003  -6.5205285e-001  -3.6412448e-005   4.8190331e-008  -5.9830234e-005  -3.2401389e-009   5.6612442e+001
 -4.0513118e+001   4.4317043e-003  -6.5143076e-001  -3.4252144e-005   5.0725829e-008  -5.9672610e-005  -3.0452073e-009   5.1362337e+001
 -4.0221266e+001   4.6008771e-003  -6.4882226e-001  -3.3253753e-005   5.2187081e-008  -5.9306738e-005  -2.9530388e-009   5.3919654e+001
 -3.9856451e+001   4.4629897e-003  -6.4438910e-001  -4.0618202e-005   5.0055705e-008  -5.8743284e-005  -3.6016899e-009   5.5744940e+001
 -3.9400432e+001   4.3505609e-003  -6.3802248e-001  -4.0854184e-005   4.8117782e-008  -5.7967273e-005  -3.6157736e-009   5.6109731e+001
 -3.9035617e+001   4.3642534e-003  -6.3341297e-001  -4.0760606e-005   4.7738607e-008  -5.7395551e-005  -3.6020579e-009   5.4581624e+001
 -3.8579599e+001   4.4551384e-003  -6.2926788e-001  -4.2029553e-005   4.8066341e-008  -5.6828135e-005  -3.7069606e-009   5.6268574e+001
 -3.8214784e+001   4.6469548e-003  -6.2564542e-001  -5.4814272e-005   4.9591029e-008  -5.6349661e-005  -4.8269598e-009   5.7975245e+001
 -3.7758765e+001   4.9346631e-003  -6.2103807e-001  -5.3599434e-005   5.1951086e-008  -5.5744430e-005  -4.7103259e-009   5.9935155e+001
 -3.7393951e+001   4.9651746e-003  -6.1736345e-001  -5.4926519e-005   5.1711618e-008  -5.5264506e-005  -4.8189965e-009   6.3172469e+001
 -3.6937932e+001   4.9390748e-003  -6.1224544e-001  -5.3376951e-005   5.0754719e-008  -5.4617986e-005  -4.6730413e-009   5.8769060e+001
 -3.6573117e+001   4.9578810e-003  -6.0898917e-001  -4.9762999e-005   5.0408716e-008  -5.4178544e-005  -4.3491319e-009   6.2254958e+001
 -3.6117099e+001   4.7805965e-003  -6.0423828e-001  -3.4212666e-005   4.7968060e-008  -5.3568674e-005  -2.9833900e-009   6.4194633e+001
 -3.5752284e+001   4.4156164e-003  -5.9781638e-001  -3.3982189e-005   4.3846643e-008  -5.2853074e-005  -2.9579719e-009   6.4880498e+001
 -3.5460432e+001   4.2521896e-003  -5.9467717e-001  -3.3513713e-005   4.1876468e-008  -5.2458956e-005  -2.9129351e-009   6.2636834e+001
 -3.5095617e+001   4.2075621e-003  -5.9084166e-001  -3.1882998e-005   4.1012688e-008  -5.1974046e-005  -2.7659868e-009   6.4043087e+001
 -3.4803765e+001   4.1597584e-003  -5.8807891e-001  -3.0069600e-005   4.0216289e-008  -5.1614009e-005  -2.6046744e-009   6.5540703e+001
 -3.4438950e+001   4.1495854e-003  -5.8341783e-001  -2.8037153e-005   3.9712267e-008  -5.1058697e-005  -2.4238631e-009   6.7719630e+001
 -3.4147099e+001   4.1716521e-003  -5.8061375e-001  -2.5572458e-005   3.9602464e-008  -5.0696975e-005  -2.2072798e-009   6.9059440e+001
 -3.3782284e+001   4.2388511e-003  -5.7592526e-001  -2.3003258e-005   3.9838485e-008  -5.0142166e-005  -1.9814930e-009   7.2314511e+001
 -3.3490432e+001   4.2902783e-003  -5.7249244e-001  -2.1104841e-005   4.0001526e-008  -4.9728082e-005  -1.8149939e-009   7.5496396e+001
 -3.3125617e+001   4.3627820e-003  -5.6743894e-001  -1.9043447e-005   4.0276169e-008  -4.9144296e-005  -1.6342674e-009   6.8733601e+001
 -3.2833765e+001   4.4939227e-003  -5.6502143e-001  -2.1042499e-005   4.1161266e-008  -4.8819877e-005  -1.8027540e-009   7.2285456e+001
 -3.2468950e+001   4.6840184e-003  -5.6047786e-001  -1.7297015e-005   4.2484254e-008  -4.8282431e-005  -1.4786236e-009   7.4711534e+001
 -3.2177098e+001   4.7338997e-003  -5.5588312e-001  -1.4591224e-005   4.2604580e-008  -4.7772182e-005  -1.2451197e-009   7.5812776e+001
 -3.1812284e+001   4.7924740e-003  -5.4913914e-001  -2.1313216e-005   4.2721289e-008  -4.7049638e-005  -1.8145999e-009   7.6584808e+001
 -3.1520432e+001   4.9570313e-003  -5.4408491e-001  -2.3994625e-005   4.3854678e-008  -4.6504033e-005  -2.0391709e-009   7.3355776e+001
 -3.1155617e+001   5.0499766e-003  -5.3898692e-001  -2.7307470e-005   4.4257465e-008  -4.5926712e-005  -2.3152698e-009   7.4926502e+001
 -3.0863765e+001   4.6930986e-003  -5.3567163e-001  -2.2582704e-005   4.0822985e-008  -4.5531977e-005  -1.9110619e-009   7.6548381e+001
 -3.0498950e+001   5.2594385e-003  -5.3041926e-001  -3.6787944e-005   4.5325271e-008  -4.4943947e-005  -3.1055763e-009   7.9244181e+001
 -3.0207098e+001   5.7295114e-003  -5.2658819e-001  -4.5429184e-005   4.9013004e-008  -4.4507384e-005  -3.8275207e-009   8.0150988e+001
 -2.9842283e+001   5.8276456e-003  -5.2120162e-001  -4.1852600e-005   4.9397272e-008  -4.3911320e-005  -3.5172682e-009   8.3849793e+001
 -2.9550432e+001   5.7513333e-003  -5.1716422e-001  -3.9508538e-005   4.8396565e-008  -4.3459824e-005  -3.3135214e-009   8.8089903e+001
 -2.9185617e+001   5.8803580e-003  -5.1148368e-001  -3.6016349e-005   4.9035988e-008  -4.2842408e-005  -3.0127265e-009   9.2554989e+001
 -2.8893765e+001   5.7643781e-003  -5.0734356e-001  -2.6086918e-005   4.7724297e-008  -4.2384776e-005  -2.1775393e-009   8.3013973e+001
 -2.8528950e+001   6.4287398e-003  -5.0205531e-001  -2.6297119e-005   5.2750297e-008  -4.1802854e-005  -2.1890923e-009   8.7923076e+001
 -2.8237098e+001   6.7057585e-003  -4.9757779e-001  -3.6836426e-005   5.4633993e-008  -4.1319421e-005  -3.0597131e-009   9.0677052e+001
 -2.7872283e+001   5.2240111e-003  -4.9159023e-001  -1.6911403e-005   4.2188306e-008  -4.0683222e-005  -1.4007320e-009   9.2305806e+001
 -2.7580431e+001   4.5861096e-003  -4.8404095e-001  -2.0262040e-005   3.6781250e-008  -3.9949538e-005  -1.6744439e-009   9.2646348e+001
 -2.7215617e+001   4.4178582e-003  -4.7764120e-001  -2.4729683e-005   3.5129684e-008  -3.9284859e-005  -2.0376834e-009   8.8832971e+001
 -2.6923765e+001   4.8924832e-003  -4.7349490e-001  -5.7666279e-005   3.8639103e-008  -3.8836108e-005  -4.7404731e-009   8.9920870e+001
 -2.6558950e+001   5.5138899e-003  -4.6790352e-001  -5.8665038e-005   4.3179173e-008  -3.8241435e-005  -4.8079873e-009   9.1941509e+001
 -2.6267098e+001   5.6963424e-003  -4.6304252e-001  -5.9574911e-005   4.4308807e-008  -3.7736797e-005  -4.8706827e-009   9.3999845e+001
 -2.5902283e+001   5.6062979e-003  -4.5795175e-001  -5.6095856e-005   4.3244630e-008  -3.7186135e-005  -4.5718298e-009   9.7661061e+001
 -2.5610431e+001   5.5544160e-003  -4.5352473e-001  -5.7849501e-005   4.2560832e-008  -3.6719760e-005  -4.7028777e-009   9.8489540e+001
 -2.5245616e+001   5.6502876e-003  -4.4813610e-001  -5.3449905e-005   4.2939390e-008  -3.6148643e-005  -4.3311060e-009   1.0288649e+002
 -2.4953765e+001   5.6483147e-003  -4.4324199e-001  -5.0585213e-005   4.2643446e-008  -3.5647558e-005  -4.0882874e-009   1.0727994e+002
 -2.4588950e+001   6.3239241e-003  -4.3742346e-001  -5.6085960e-005   4.7355264e-008  -3.5045703e-005  -4.5176275e-009   1.1298674e+002
 -2.4297098e+001   6.8579800e-003  -4.3192813e-001  -4.8700301e-005   5.1021836e-008  -3.4499978e-005  -3.9121362e-009   1.0154277e+002
 -2.3932283e+001   7.2431284e-003  -4.2866050e-001  -3.6506440e-005   5.3453252e-008  -3.4105176e-005  -2.9223738e-009   1.0853740e+002
 -2.3640431e+001   6.7099412e-003  -4.2306747e-001  -2.8031469e-005   4.9201445e-008  -3.3554931e-005  -2.2376716e-009   1.1226245e+002
 -2.3275616e+001   5.8916101e-003  -4.1750825e-001   2.0982537e-005   4.2856713e-008  -3.2981521e-005   1.6689516e-009   1.1592733e+002
 -2.2983764e+001   5.0432256e-003  -4.1020466e-001   2.1253588e-005   3.6453331e-008  -3.2300745e-005   1.6856190e-009   1.1686562e+002
 -2.2618950e+001   4.8987752e-003  -4.0155457e-001   1.1866897e-005   3.5132920e-008  -3.1490092e-005   9.3765693e-010   1.1921590e+002
 -2.2327098e+001   4.9206442e-003  -3.9483306e-001   6.7553297e-006   3.5073295e-008  -3.0862191e-005   5.3218270e-010   1.1619709e+002
 -2.1962283e+001   5.0647504e-003  -3.9022326e-001   4.6500130e-006   3.5823577e-008  -3.0374233e-005   3.6492060e-010   1.1286802e+002
 -2.1670431e+001   5.1221797e-003  -3.8457500e-001   3.0627485e-006   3.6008928e-008  -2.9834643e-005   2.3961854e-010   1.1385265e+002
 -2.1305616e+001   5.2864376e-003  -3.7909448e-001   2.4446521e-006   3.6880784e-008  -2.9283432e-005   1.9050397e-010   1.1587649e+002
 -2.1013764e+001   5.3343013e-003  -3.7261279e-001   1.5502393e-006   3.6990324e-008  -2.8684814e-005   1.2042463e-010   1.1780969e+002
 -2.0780283e+001   5.5400487e-003  -3.6925783e-001  -4.7158237e-006   3.8231533e-008  -2.8348022e-005  -3.6539271e-010   1.2048876e+002
 -2.0488431e+001   6.0494093e-003  -3.6479165e-001  -5.7701328e-006   4.1494774e-008  -2.7906019e-005  -4.4560897e-010   1.2391362e+002
 -2.0123616e+001   6.3260315e-003  -3.5805213e-001  -5.7486256e-006   4.3067293e-008  -2.7268082e-005  -4.4209415e-010   1.2476279e+002
 -1.9831764e+001   6.3251229e-003  -3.5151074e-001  -5.5086240e-006   4.3453280e-008  -2.6710428e-005  -4.2281509e-010   1.9630794e+002
 -1.9750189e+001   5.8155383e-003  -3.5021701e-001  -5.6569556e-006   3.9887101e-008  -2.6585567e-005  -4.3379444e-010   1.9760671e+002
 -1.9684928e+001   5.5519343e-003  -3.4657865e-001  -5.7130117e-006   3.8029354e-008  -2.6288310e-005  -4.3776427e-010   1.9782976e+002
 -1.9538093e+001   5.4209246e-003  -3.3734366e-001  -5.7573052e-006   3.7022643e-008  -2.5541393e-005  -4.4040691e-010   1.9740299e+002
 -1.9456517e+001   5.4441973e-003  -3.3503061e-001  -5.7460198e-006   3.7120913e-008  -2.5340535e-005  -4.3912468e-010   1.9709287e+002
 -1.9354548e+001   5.4623968e-003  -3.3435247e-001  -5.7110091e-006   3.7169417e-008  -2.5257080e-005  -4.3592711e-010   1.9709989e+002
 -1.9282851e+001   5.4411553e-003  -3.3490429e-001  -5.7191982e-006   3.6971935e-008  -2.5276145e-005  -4.3618481e-010   1.9731082e+002
 -1.9170824e+001   5.4183764e-003  -3.3512646e-001  -5.7161645e-006   3.6734780e-008  -2.5257330e-005  -4.3537569e-010   1.9748675e+002
 -1.9093028e+001   5.4087188e-003  -3.3457141e-001  -5.7224168e-006   3.6612606e-008  -2.5190693e-005  -4.3544763e-010   1.9779607e+002
 -1.8952994e+001   5.3943321e-003  -3.3173640e-001  -5.7273992e-006   3.6426279e-008  -2.4933593e-005  -4.3510855e-010   2.0444880e+002
 -1.8855749e+001   5.4061049e-003  -3.2992180e-001  -5.6772249e-006   3.6434688e-008  -2.4766168e-005  -4.3078669e-010   2.0496833e+002
 -1.8734192e+001   5.4138606e-003  -3.2695322e-001  -5.6491406e-006   3.6397987e-008  -2.4504601e-005  -4.2801576e-010   2.0516975e+002
 -1.8585949e+001   5.4296987e-003  -3.2331757e-001  -5.5975343e-006   3.6396719e-008  -2.4185390e-005  -4.2333105e-010   1.9755670e+002
 -1.8351945e+001   5.4396763e-003  -3.1911843e-001  -5.5608986e-006   3.6295067e-008  -2.3799122e-005  -4.1935520e-010   1.9834981e+002
 -1.8233502e+001   5.4262602e-003  -3.1654705e-001  -5.5742903e-006   3.6121459e-008  -2.3571267e-005  -4.1975550e-010   1.9911512e+002
 -1.8085724e+001   5.4473914e-003  -3.1453438e-001  -5.5179321e-006   3.6155823e-008  -2.3376300e-005  -4.1475209e-010   1.9739062e+002
 -1.7967503e+001   5.4231364e-003  -3.1038406e-001  -5.5323834e-006   3.5911884e-008  -2.3032497e-005  -4.1523270e-010   1.9800673e+002
 -1.7819970e+001   5.4380837e-003  -3.0699801e-001  -5.4741870e-006   3.5906668e-008  -2.2737288e-005  -4.1011106e-010   1.9931256e+002
 -1.7701944e+001   5.4246257e-003  -3.0406851e-001  -5.4448471e-006   3.5735170e-008  -2.2485515e-005  -4.0731282e-010   2.0073550e+002
 -1.7559019e+001   5.4373234e-003  -3.0174333e-001  -5.4034778e-006   3.5718526e-008  -2.2271344e-005  -4.0348914e-010   2.0299360e+002
 -1.7444679e+001   5.4243023e-003  -2.9889963e-001  -5.4054425e-006   3.5553780e-008  -2.2028079e-005  -4.0305327e-010   2.0520906e+002
 -1.7340096e+001   5.4251287e-003  -2.9677163e-001  -5.3821329e-006   3.5487257e-008  -2.1840963e-005  -4.0078471e-010   2.0768983e+002
 -1.7246862e+001   5.4220071e-003  -2.9519367e-001  -5.3756183e-006   3.5402855e-008  -2.1697953e-005  -3.9982661e-010   2.1072883e+002
 -1.7155794e+001   5.4175172e-003  -2.9374279e-001  -5.3589603e-006   3.5311167e-008  -2.1565111e-005  -3.9812557e-010   2.1382313e+002
 -1.7062863e+001   5.4272770e-003  -2.9224297e-001  -5.3406937e-006   3.5310858e-008  -2.1428258e-005  -3.9629570e-010   2.1691006e+002
 -1.6900617e+001   5.4435655e-003  -2.8920573e-001  -5.3165038e-006   3.5305037e-008  -2.1159113e-005  -3.9367382e-010   2.1132853e+002
 -1.6796688e+001   5.4522108e-003  -2.8718106e-001  -5.3036560e-006   3.5288951e-008  -2.0981025e-005  -3.9218595e-010   2.1339980e+002
 -1.6685624e+001   5.4528916e-003  -2.8433414e-001  -5.2718867e-006   3.5216593e-008  -2.0741222e-005  -3.8926399e-010   2.1560740e+002
 -1.6567494e+001   5.4656050e-003  -2.8207335e-001  -5.2220579e-006   3.5217421e-008  -2.0542647e-005  -3.8497922e-010   2.1784209e+002
 -1.6466095e+001   5.4550763e-003  -2.7912265e-001  -5.4809490e-006   3.5076390e-008  -2.0299244e-005  -4.0352052e-010   2.1791347e+002
 -1.6323501e+001   5.4395385e-003  -2.7641872e-001  -5.4733789e-006   3.4881142e-008  -2.0063697e-005  -4.0221421e-010   2.1861731e+002
 -1.6260126e+001   5.4337621e-003  -2.7585089e-001  -5.4613748e-006   3.4801725e-008  -2.0005260e-005  -4.0100074e-010   2.1966263e+002
 -1.6180908e+001   5.4373932e-003  -2.7497382e-001  -5.4485226e-006   3.4771617e-008  -1.9920059e-005  -3.9964121e-010   2.2107487e+002
 -1.6081885e+001   5.4376138e-003  -2.7287769e-001  -5.4311838e-006   3.4703980e-008  -1.9741101e-005  -3.9784453e-010   2.2140582e+002
 -1.5903643e+001   5.4419705e-003  -2.6802490e-001  -5.4283918e-006   3.4612530e-008  -1.9342257e-005  -3.9669734e-010   2.2470743e+002
 -1.5824425e+001   5.4363507e-003  -2.6673665e-001  -5.3962724e-006   3.4524493e-008  -1.9228112e-005  -3.9393234e-010   2.2636749e+002
 -1.5725401e+001   5.4410717e-003  -2.6570601e-001  -5.3679545e-006   3.4488862e-008  -1.9127295e-005  -3.9134238e-010   2.2819820e+002
 -1.5601623e+001   5.4494001e-003  -2.6377607e-001  -5.3358423e-006   3.4459307e-008  -1.8955314e-005  -3.8834852e-010   2.3008904e+002
 -1.5446899e+001   5.4716650e-003  -2.6040237e-001  -5.3471877e-006   3.4497788e-008  -1.8672144e-005  -3.8835694e-010   2.3307442e+002
 -1.5323120e+001   5.4778214e-003  -2.5781578e-001  -5.3305047e-006   3.4455050e-008  -1.8454521e-005  -3.8649532e-010   2.3559362e+002
 -1.5168396e+001   5.4956819e-003  -2.5509905e-001  -5.3061271e-006   3.4465650e-008  -1.8220301e-005  -3.8391911e-010   2.3921812e+002
 -1.5053258e+001   5.4891527e-003  -2.5246606e-001  -5.3328891e-006   3.4348973e-008  -1.8003048e-005  -3.8525171e-010   2.3095070e+002
 -1.4909336e+001   5.5164302e-003  -2.5022492e-001  -5.3855057e-006   3.4418273e-008  -1.7806591e-005  -3.8828023e-010   2.3219904e+002
 -1.4749453e+001   5.5511582e-003  -2.4681859e-001  -5.4071916e-006   3.4529648e-008  -1.7524357e-005  -3.8898825e-010   2.3373844e+002
 -1.4621546e+001   5.5637856e-003  -2.4431066e-001  -5.3821232e-006   3.4523758e-008  -1.7314787e-005  -3.8650401e-010   2.3479444e+002
 -1.4519221e+001   5.5630872e-003  -2.4226869e-001  -5.3704897e-006   3.4452489e-008  -1.7145110e-005  -3.8512560e-010   2.3621787e+002
 -1.4391314e+001   5.5527425e-003  -2.4040907e-001  -5.3495038e-006   3.4305295e-008  -1.6982456e-005  -3.8294235e-010   2.3489506e+002
 -1.4288989e+001   5.5507610e-003  -2.3742404e-001  -5.3609832e-006   3.4226874e-008  -1.6747106e-005  -3.8322082e-010   2.3629196e+002
 -1.4161083e+001   5.5502941e-003  -2.3432799e-001  -5.3384520e-006   3.4141806e-008  -1.6498450e-005  -3.8093246e-010   2.3766488e+002
 -1.4058757e+001   5.5564032e-003  -2.3179606e-001  -5.3492461e-006   3.4113398e-008  -1.6296248e-005  -3.8115951e-010   2.3848400e+002
 -1.3930851e+001   5.5552312e-003  -2.2964140e-001  -5.3334094e-006   3.4024370e-008  -1.6115116e-005  -3.7935365e-010   2.3995696e+002
 -1.3828526e+001   5.5637705e-003  -2.2763521e-001  -5.3521661e-006   3.4011053e-008  -1.5950863e-005  -3.8014466e-010   2.4154695e+002
 -1.3700619e+001   5.5626242e-003  -2.2589034e-001  -5.3331329e-006   3.3922731e-008  -1.5799480e-005  -3.7811606e-010   2.4293065e+002
 -1.3598294e+001   5.5727925e-003  -2.2373925e-001  -5.3449309e-006   3.3919548e-008  -1.5626007e-005  -3.7841084e-010   2.4420653e+002
 -1.3470387e+001   5.5710853e-003  -2.2155053e-001  -5.3381287e-006   3.3828584e-008  -1.5444671e-005  -3.7725327e-010   2.4549593e+002
 -1.3368062e+001   5.5812764e-003  -2.1934762e-001  -5.3389968e-006   3.3826091e-008  -1.5268606e-005  -3.7677482e-010   2.4681140e+002
 -1.3240156e+001   5.5789175e-003  -2.1720654e-001  -5.3146614e-006   3.3732001e-008  -1.5091722e-005  -3.7438562e-010   2.4867196e+002
 -1.3137830e+001   5.5892393e-003  -2.1493870e-001  -5.3225175e-006   3.3730603e-008  -1.4912155e-005  -3.7440168e-010   2.5057303e+002
 -1.3009924e+001   5.5844896e-003  -2.1308792e-001  -5.2907171e-006   3.3622450e-008  -1.4756447e-005  -3.7149582e-010   2.5292082e+002
 -1.2852616e+001   5.6007019e-003  -2.1028314e-001  -5.2654446e-006   3.3622593e-008  -1.4529110e-005  -3.6890282e-010   2.4808544e+002
 -1.2726770e+001   5.6433463e-003  -2.0698571e-001  -5.2886915e-006   3.3799889e-008  -1.4275296e-005  -3.6987542e-010   2.5008267e+002
 -1.2626094e+001   5.6551732e-003  -2.0457314e-001  -5.2973823e-006   3.3807938e-008  -1.4088431e-005  -3.6995909e-010   2.5114542e+002
 -1.2500248e+001   5.6380137e-003  -2.0345047e-001  -5.2736883e-006   3.3627859e-008  -1.3985615e-005  -3.6765093e-010   2.5214114e+002
 -1.2342940e+001   5.6525704e-003  -2.0139771e-001  -5.2273939e-006   3.3618437e-008  -1.3812986e-005  -3.6361458e-010   2.5342751e+002
 -1.2217095e+001   5.6944733e-003  -1.9837101e-001  -5.2401716e-006   3.3790038e-008  -1.3580765e-005  -3.6385951e-010   2.5469113e+002
 -1.2116418e+001   5.6999899e-003  -1.9584568e-001  -5.2714967e-006   3.3761196e-008  -1.3388595e-005  -3.6552097e-010   2.5284253e+002
 -1.1990572e+001   5.6743858e-003  -1.9293052e-001  -5.2487629e-006   3.3534183e-008  -1.3165705e-005  -3.6330931e-010   2.5447556e+002
 -1.1833512e+001   5.6807016e-003  -1.9011411e-001  -5.2071930e-006   3.3478020e-008  -1.2944576e-005  -3.5964761e-010   2.5642373e+002
 -1.1707864e+001   5.7188810e-003  -1.8722430e-001  -5.2187695e-006   3.3627458e-008  -1.2725144e-005  -3.5982140e-010   2.5713569e+002
 -1.1607346e+001   5.7208149e-003  -1.8505697e-001  -5.2279273e-006   3.3578852e-008  -1.2560002e-005  -3.5995368e-010   2.5852740e+002
 -1.1481698e+001   5.6975436e-003  -1.8397192e-001  -5.2189605e-006   3.3368283e-008  -1.2464155e-005  -3.5871232e-010   2.5975401e+002
 -1.1325368e+001   5.7054282e-003  -1.8236770e-001  -5.1829376e-006   3.3323022e-008  -1.2328039e-005  -3.5546374e-010   2.6177058e+002
 -1.1200304e+001   5.7469538e-003  -1.7937748e-001  -5.1686148e-006   3.3491833e-008  -1.2104450e-005  -3.5386833e-010   2.6299890e+002
 -1.1100252e+001   5.7473562e-003  -1.7709773e-001  -5.1666179e-006   3.3435568e-008  -1.1933772e-005  -3.5324421e-010   2.6441336e+002
 -1.0975188e+001   5.7354996e-003  -1.7535441e-001  -5.1264294e-006   3.3294908e-008  -1.1795565e-005  -3.4989520e-010   2.6538375e+002
 -1.0818857e+001   5.7389761e-003  -1.7357711e-001  -5.0764144e-006   3.3225877e-008  -1.1650471e-005  -3.4574044e-010   2.6780328e+002
 -1.0693793e+001   5.7717374e-003  -1.7073346e-001  -5.1156807e-006   3.3344124e-008  -1.1439702e-005  -3.4782273e-010   2.6972161e+002
 -1.0537462e+001   5.7631933e-003  -1.6816356e-001  -5.0171648e-006   3.3206675e-008  -1.1243197e-005  -3.4040444e-010   2.7231706e+002
 -1.0460386e+001   5.8062475e-003  -1.6516999e-001  -5.0528439e-006   3.3411193e-008  -1.1031430e-005  -3.4247203e-010   2.7431250e+002
 -1.0389240e+001   5.7898955e-003  -1.6290498e-001  -5.0358719e-006   3.3277541e-008  -1.0869695e-005  -3.4100066e-010   2.7590648e+002
 -1.0241220e+001   5.7514267e-003  -1.5857281e-001  -5.0664137e-006   3.2977695e-008  -1.0559956e-005  -3.4241284e-010   2.7352582e+002
 -1.0185495e+001   5.7467191e-003  -1.5624834e-001  -5.1237631e-006   3.2921741e-008  -1.0397728e-005  -3.4604699e-010   2.7504066e+002
 -1.0084658e+001   5.7481867e-003  -1.5015295e-001  -5.1613303e-006   3.2880594e-008  -9.9797827e-006  -3.4816451e-010   2.7944373e+002
 -9.9962370e+000   5.7616078e-003  -1.4411383e-001  -5.0890847e-006   3.2917274e-008  -9.5688805e-006  -3.4295879e-010   2.8080356e+002
 -9.8534982e+000   5.7702339e-003  -1.4022543e-001  -5.1290925e-006   3.2907887e-008  -9.2975030e-006  -3.4518014e-010   2.8386564e+002
 -9.7461117e+000   5.7755405e-003  -1.4119841e-001  -5.1048816e-006   3.2896369e-008  -9.3530346e-006  -3.4323362e-010   2.8198604e+002
 -9.6896927e+000   5.7588373e-003  -1.4156371e-001  -5.0676048e-006   3.2779601e-008  -9.3726607e-006  -3.4056800e-010   2.8170940e+002
 -9.5976692e+000   5.7683598e-003  -1.3915014e-001  -5.0831738e-006   3.2799297e-008  -9.2056948e-006  -3.4135980e-010   2.8232435e+002
 -9.4953474e+000   5.7773055e-003  -1.3600066e-001  -5.0377268e-006   3.2812083e-008  -8.9896429e-006  -3.3803089e-010   2.8227055e+002
 -9.3608727e+000   5.7840773e-003  -1.3496191e-001  -5.0543579e-006   3.2800522e-008  -8.9107056e-006  -3.3877159e-010   2.8223812e+002
 -9.2556284e+000   5.7764257e-003  -1.3590657e-001  -5.0736329e-006   3.2716426e-008  -8.9643657e-006  -3.3974450e-010   2.7921453e+002
 -9.1592318e+000   5.7989166e-003  -1.3534617e-001  -5.0885740e-006   3.2804519e-008  -8.9188607e-006  -3.4042856e-010   2.7943497e+002
 -9.0687174e+000   5.7847206e-003  -1.3484039e-001  -5.0410875e-006   3.2685736e-008  -8.8769603e-006  -3.3693477e-010   2.7960443e+002
 -8.9658984e+000   5.7907867e-003  -1.3478185e-001  -5.0845490e-006   3.2673719e-008  -8.8626112e-006  -3.3944672e-010   2.7965182e+002
 -8.8556699e+000   5.8122311e-003  -1.3470172e-001  -5.1800789e-006   3.2742060e-008  -8.8453187e-006  -3.4536425e-010   2.8003578e+002
 -8.7858914e+000   5.8080945e-003  -1.3491091e-001  -5.2158967e-006   3.2684050e-008  -8.8510961e-006  -3.4744561e-010   2.8061216e+002
 -8.6986682e+000   5.8138170e-003  -1.3466383e-001  -5.1524206e-006   3.2672213e-008  -8.8247646e-006  -3.4283096e-010   2.8072578e+002
 -8.5416665e+000   5.8223362e-003  -1.3238615e-001  -5.1703814e-006   3.2641367e-008  -8.6576891e-006  -3.4333165e-010   2.8201192e+002
 -8.4718880e+000   5.8256476e-003  -1.3152406e-001  -5.2042693e-006   3.2625541e-008  -8.5935980e-006  -3.4527747e-010   2.8238968e+002
 -8.3846648e+000   5.8294449e-003  -1.3100034e-001  -5.2288290e-006   3.2604203e-008  -8.5499496e-006  -3.4653169e-010   2.8310066e+002
 -8.2590635e+000   5.8318591e-003  -1.2914025e-001  -5.2423376e-006   3.2557489e-008  -8.4155049e-006  -3.4689958e-010   2.8369603e+002
 -8.1892849e+000   5.8333456e-003  -1.2864620e-001  -5.2537082e-006   3.2532736e-008  -8.3762450e-006  -3.4736492e-010   2.8426150e+002
 -8.0322832e+000   5.8422547e-003  -1.2643365e-001  -5.2907829e-006   3.2508248e-008  -8.2167403e-006  -3.4917349e-010   2.8428584e+002
 -7.9450600e+000   5.8462928e-003  -1.2519652e-001  -5.3032099e-006   3.2489864e-008  -8.1279179e-006  -3.4963871e-010   2.8503565e+002
 -7.8752815e+000   5.8476405e-003  -1.2399088e-001  -5.3180244e-006   3.2465039e-008  -8.0430047e-006  -3.5033198e-010   2.8519748e+002
 -7.7880583e+000   5.8523830e-003  -1.2318971e-001  -5.3412737e-006   3.2450838e-008  -7.9827635e-006  -3.5150653e-010   2.8502052e+002
 -7.6310566e+000   5.8598174e-003  -1.2167003e-001  -5.3432984e-006   3.2419901e-008  -7.8695510e-006  -3.5099493e-010   2.8601029e+002
 -7.5220277e+000   5.8635703e-003  -1.2092049e-001  -5.3539320e-006   3.2390250e-008  -7.8108072e-006  -3.5124016e-010   2.8677486e+002
 -7.4348045e+000   5.8671751e-003  -1.1912120e-001  -5.3820405e-006   3.2370550e-008  -7.6865537e-006  -3.5272217e-010   2.8748330e+002
 -7.3650260e+000   5.8679642e-003  -1.1766766e-001  -5.3948898e-006   3.2343301e-008  -7.5864724e-006  -3.5327653e-010   2.8825292e+002
 -7.2778028e+000   5.8683859e-003  -1.1693619e-001  -5.3974462e-006   3.2306501e-008  -7.5315670e-006  -3.5308720e-010   2.8895209e+002
 -7.1208011e+000   5.8745664e-003  -1.1552293e-001  -5.4222716e-006   3.2270920e-008  -7.4269780e-006  -3.5407602e-010   2.9020302e+002
 -7.0117721e+000   5.8795443e-003  -1.1475980e-001  -5.4458495e-006   3.2249980e-008  -7.3686494e-006  -3.5517702e-010   2.9109500e+002
 -6.9245490e+000   5.8832083e-003  -1.1256185e-001  -5.4732365e-006   3.2232498e-008  -7.2203883e-006  -3.5661726e-010   2.9222896e+002
 -6.8547704e+000   5.8815075e-003  -1.1082731e-001  -5.4777244e-006   3.2193500e-008  -7.1036053e-006  -3.5663760e-010   2.9267983e+002
 -6.7675473e+000   5.8818787e-003  -1.1053749e-001  -5.4969773e-006   3.2158492e-008  -7.0782008e-006  -3.5755254e-010   2.9285153e+002
 -6.6585183e+000   5.8838689e-003  -1.1002317e-001  -5.5222795e-006   3.2123695e-008  -7.0368207e-006  -3.5877528e-010   2.8891551e+002
 -6.5712951e+000   5.9034024e-003  -1.0787332e-001  -5.5331121e-006   3.2194054e-008  -6.8927913e-006  -3.5914499e-010   2.9010881e+002
 -6.4142934e+000   5.9212939e-003  -1.0590773e-001  -5.5340169e-006   3.2226952e-008  -6.7557812e-006  -3.5860874e-010   2.9143299e+002
 -6.3052645e+000   5.9305294e-003  -1.0534591e-001  -5.5273892e-006   3.2232480e-008  -6.7120853e-006  -3.5776781e-010   2.9178859e+002
 -6.2180413e+000   5.9351917e-003  -1.0328958e-001  -5.5545373e-006   3.2222724e-008  -6.5750092e-006  -3.5919981e-010   2.9263979e+002
 -6.1482627e+000   5.9254989e-003  -1.0208593e-001  -5.5642226e-006   3.2142409e-008  -6.4936610e-006  -3.5956885e-010   2.9303137e+002
 -6.0610396e+000   5.9270720e-003  -1.0186134e-001  -5.5784884e-006   3.2116524e-008  -6.4735176e-006  -3.6017057e-010   2.9324247e+002
 -5.9520106e+000   5.9405816e-003  -1.0107664e-001  -5.5709488e-006   3.2147089e-008  -6.4164604e-006  -3.5928836e-010   2.9302034e+002
 -5.8647874e+000   5.9453718e-003  -9.9484236e-002  -5.6006172e-006   3.2139953e-008  -6.3098209e-006  -3.6088978e-010   2.9372343e+002
 -5.7557585e+000   5.9508748e-003  -9.8850693e-002  -5.5909024e-006   3.2128331e-008  -6.2627923e-006  -3.5987734e-010   2.9435390e+002
 -5.6194723e+000   5.9592598e-003  -9.7615200e-002  -5.6313393e-006   3.2122383e-008  -6.1761712e-006  -3.6199964e-010   2.9436225e+002
 -5.5104433e+000   5.9639821e-003  -9.5165849e-002  -5.6538095e-006   3.2107978e-008  -6.0148761e-006  -3.6306900e-010   2.9506634e+002
 -5.4232201e+000   5.9649357e-003  -9.3483648e-002  -5.6643945e-006   3.2082189e-008  -5.9037160e-006  -3.6345607e-010   2.9546355e+002
 -5.3141912e+000   5.9678166e-003  -9.3634253e-002  -5.6599800e-006   3.2058917e-008  -5.9072155e-006  -3.6281022e-010   2.9565369e+002
 -5.1779050e+000   5.9730058e-003  -9.2631448e-002  -5.6627911e-006   3.2038945e-008  -5.8365966e-006  -3.6254175e-010   2.9619525e+002
 -5.0688760e+000   5.9736936e-003  -8.9864073e-002  -5.6660034e-006   3.2005676e-008  -5.6567046e-006  -3.6239969e-010   2.9373282e+002
 -4.9816528e+000   5.9730758e-003  -8.7117871e-002  -5.6854332e-006   3.1973645e-008  -5.4796868e-006  -3.6337195e-010   2.9479309e+002
 -4.8726239e+000   5.9743813e-003  -8.6715459e-002  -5.6754311e-006   3.1944871e-008  -5.4492477e-006  -3.6239788e-010   2.9557843e+002
 -4.7363377e+000   5.9752033e-003  -8.5739607e-002  -5.6569682e-006   3.1905547e-008  -5.3816486e-006  -3.6080567e-010   2.9570802e+002
 -4.6273087e+000   5.9692370e-003  -8.3549358e-002  -5.6849779e-006   3.1839573e-008  -5.2394151e-006  -3.6226890e-010   2.9669345e+002
 -4.5400855e+000   5.9674695e-003  -8.2104508e-002  -5.6787324e-006   3.1803629e-008  -5.1451707e-006  -3.6161971e-010   2.9685206e+002
 -4.4310566e+000   5.9696868e-003  -8.2725328e-002  -5.6448665e-006   3.1782284e-008  -5.1795197e-006  -3.5915294e-010   2.9733071e+002
 -4.2947704e+000   5.9725848e-003  -8.1093951e-002  -5.6634405e-006   3.1757754e-008  -5.0719574e-006  -3.5995678e-010   2.9768348e+002
 -4.1857414e+000   5.9730873e-003  -7.9141466e-002  -5.6780621e-006   3.1729411e-008  -4.9457477e-006  -3.6059289e-010   2.9839595e+002
 -4.0494552e+000   5.9723718e-003  -7.8420012e-002  -5.6762846e-006   3.1687677e-008  -4.8957215e-006  -3.6012308e-010   2.9840533e+002
 -3.9404263e+000   5.9734723e-003  -7.6623015e-002  -5.6877479e-006   3.1664399e-008  -4.7798140e-006  -3.6057456e-010   2.9884402e+002
 -3.8041400e+000   5.9776231e-003  -7.6889439e-002  -5.6476245e-006   3.1649936e-008  -4.7917941e-006  -3.5769103e-010   2.9923642e+002
 -3.6661214e+000   5.9779638e-003  -7.3641415e-002  -5.6739540e-006   3.1616908e-008  -4.5851127e-006  -3.5903065e-010   3.0035891e+002
 -3.5557065e+000   5.9730116e-003  -7.1763287e-002  -5.6746274e-006   3.1564189e-008  -4.4650185e-006  -3.5882412e-010   3.0069204e+002
 -3.4177249e+000   5.9752353e-003  -7.2712683e-002  -5.6587985e-006   3.1542956e-008  -4.5201301e-006  -3.5751615e-010   3.0023519e+002
 -3.2798099e+000   5.9710138e-003  -6.9583919e-002  -5.6994846e-006   3.1489780e-008  -4.3220503e-006  -3.5979377e-010   3.0087202e+002
 -3.1694779e+000   5.9664787e-003  -6.7586444e-002  -5.6989486e-006   3.1442432e-008  -4.1953483e-006  -3.5953844e-010   3.0144475e+002
 -3.0315932e+000   5.9661158e-003  -6.8093484e-002  -5.6814555e-006   3.1411521e-008  -4.2235727e-006  -3.5816475e-010   3.0093407e+002
 -2.8937630e+000   5.9637849e-003  -6.5558763e-002  -5.7174102e-006   3.1372264e-008  -4.0633999e-006  -3.6017445e-010   3.0160532e+002
 -2.7834989e+000   5.9565859e-003  -6.3677634e-002  -5.7131502e-006   3.1313731e-008  -3.9446351e-006  -3.5971197e-010   3.0209969e+002
 -2.6457000e+000   5.9607548e-003  -6.3643020e-002  -5.7080589e-006   3.1310672e-008  -3.9398753e-006  -3.5915785e-010   3.0217560e+002
 -2.5079435e+000   5.9589562e-003  -6.1487497e-002  -5.7480044e-006   3.1278027e-008  -3.8040661e-006  -3.6145054e-010   3.0230495e+002
 -2.3702020e+000   5.9596573e-003  -6.0437635e-002  -5.7358213e-006   3.1259356e-008  -3.7369011e-006  -3.6047535e-010   3.0223941e+002
 -2.2324952e+000   5.9562155e-003  -5.8657012e-002  -5.7375717e-006   3.1220556e-008  -3.6248001e-006  -3.6039019e-010   3.0220023e+002
 -2.0948083e+000   5.9517149e-003  -5.7348013e-002  -5.7286465e-006   3.1177605e-008  -3.5420898e-006  -3.5964884e-010   3.0219118e+002
 -1.9571442e+000   5.9479480e-003  -5.5704620e-002  -5.7523973e-006   3.1140310e-008  -3.4389667e-006  -3.6097364e-010   3.0254271e+002
 -1.8194993e+000   5.9446694e-003  -5.4215053e-002  -5.7585576e-006   3.1106833e-008  -3.3455746e-006  -3.6120907e-010   3.0276258e+002
 -1.6818691e+000   5.9362443e-003  -5.2673724e-002  -5.7657537e-006   3.1047921e-008  -3.2492097e-006  -3.6152466e-010   3.0256048e+002
 -1.5442519e+000   5.9371510e-003  -5.1071639e-002  -5.7789265e-006   3.1039520e-008  -3.1493059e-006  -3.6222978e-010   3.0250711e+002
 -1.4066458e+000   5.9264121e-003  -4.9843049e-002  -5.7600869e-006   3.0971672e-008  -3.0726154e-006  -3.6094265e-010   3.0228802e+002
 -1.2690501e+000   5.9198792e-003  -4.8377378e-002  -5.7649350e-006   3.0927057e-008  -2.9814773e-006  -3.6115406e-010   3.0177903e+002
 -1.1314632e+000   5.9107237e-003  -4.7029048e-002  -5.7543668e-006   3.0870587e-008  -2.8977345e-006  -3.6041425e-010   3.0148995e+002
 -1.0000000e+000   5.9027341e-003  -4.5618304e-002  -5.7344792e-006   3.0821577e-008  -2.8103154e-006  -3.5910765e-010   3.0106066e+002
 -8.6242384e-001   5.8915571e-003  -4.4233985e-002  -5.7185457e-006   3.0757040e-008  -2.7246412e-006  -3.5806034e-010   3.0046570e+002
 -7.2485312e-001   5.8805358e-003  -4.2989184e-002  -5.6928149e-006   3.0694829e-008  -2.6476861e-006  -3.5641348e-010   3.0045731e+002
 -6.1090113e-001   5.8707574e-003  -4.1376665e-002  -5.7247257e-006   3.0641015e-008  -2.5482307e-006  -3.5839293e-010   3.0507646e+002
 -5.5197723e-001   5.8639434e-003  -3.9712344e-002  -5.5613198e-006   3.0604614e-008  -2.4456939e-006  -3.4815823e-010   3.1610196e+002
 -4.7929975e-001   5.8602944e-003  -3.8995688e-002  -5.8312344e-006   3.0585036e-008  -2.4015429e-006  -3.6505420e-010   3.4355823e+002
 -3.9522845e-001   5.8613607e-003  -4.0548518e-002  -6.2367438e-006   3.0590208e-008  -2.4971797e-006  -3.9044205e-010   3.8882045e+002
 -2.8038613e-001   5.8717595e-003  -4.2551648e-002  -7.3487704e-006   3.0644121e-008  -2.6205261e-006  -4.6005674e-010   4.8092279e+002
 -1.8326544e-001   5.8599302e-003  -4.1454399e-002  -7.5718044e-006   3.0580828e-008  -2.5528648e-006  -4.7400366e-010   5.9197661e+002
 -9.7381402e-002   5.8440860e-003  -3.7957090e-002  -4.6861402e-006   3.0496573e-008  -2.3373837e-006  -2.9334423e-010   7.2112861e+002
  8.4850090e-003   5.7723652e-003  -3.2550759e-002   2.5173877e-006   3.0120299e-008  -2.0043516e-006   1.5757512e-010   9.2482548e+002
  1.0198121e-001   5.7143303e-003  -3.1471857e-002   6.9575294e-006   2.9816444e-008  -1.9378587e-006   4.3549044e-010   1.1490406e+003
  2.0949485e-001   5.6780207e-003  -3.3633771e-002   1.5125919e-005   2.9626019e-008  -2.0709575e-006   9.4675920e-010   1.4716352e+003
  3.0644459e-001   5.7407055e-003  -2.0567147e-002  -2.0712963e-006   2.9955139e-008  -1.2664690e-006  -1.2965278e-010   1.8121841e+003
  4.0500563e-001   5.9867999e-003  -5.5679538e-004  -2.4294348e-005   3.1242976e-008  -3.4293666e-008  -1.5210432e-009   2.1701188e+003
  5.0550748e-001   5.5699380e-003   3.2454939e-003   1.5110542e-005   2.9076852e-008   1.9998165e-007   9.4646802e-010   2.6506766e+003
  6.0457224e-001   5.4648199e-003   2.3302531e-002   3.3104156e-005   2.8546436e-008   1.4367761e-006   2.0748337e-009   3.0777059e+003
  7.0371104e-001   5.3770011e-003   3.4284941e-002  -2.8418238e-005   2.8112322e-008   2.1161261e-006  -1.7829955e-009   3.4794932e+003
  8.0281974e-001   5.3371175e-003   2.0332978e-002  -9.0125621e-006   2.7934228e-008   1.2564573e-006  -5.6612458e-010   3.8537088e+003
  9.0186049e-001   5.2737862e-003   2.5848553e-002  -1.4538319e-004   2.7636493e-008   1.5993855e-006  -9.1443438e-009   4.2741498e+003
  1.0009607e+000   5.2052106e-003   5.4185786e-002  -7.2545242e-005   2.7318208e-008   3.3578909e-006  -4.5699987e-009   4.6953227e+003
  1.1000318e+000   5.0576976e-003   7.0629342e-002   6.0271561e-005   2.6597616e-008   4.3848569e-006   3.8037147e-009   5.1414172e+003
  1.2081731e+000   5.3442161e-003   6.0434524e-002   6.7994952e-005   2.8188721e-008   3.7608385e-006   4.3013191e-009   5.6680005e+003
  1.3073389e+000   4.7438154e-003   4.3964679e-002  -1.7398014e-004   2.5114472e-008   2.7428303e-006  -1.1033664e-008   6.2176106e+003
  1.4065533e+000   4.7571763e-003   1.6049451e-002  -2.8316468e-004   2.5298950e-008   1.0037927e-006  -1.8003402e-008   6.7379504e+003
  1.5050542e+000   4.4925150e-003  -4.5794008e-003  -1.3372863e-004   2.4016708e-008  -2.8704021e-007  -8.5214025e-009   7.0466866e+003
  1.6035503e+000   3.6032495e-003  -9.9364159e-003  -1.9818700e-004   1.9375064e-008  -6.2392359e-007  -1.2652267e-008   7.1362953e+003
  1.7006194e+000   3.3498582e-003  -1.7172263e-002  -1.4997500e-004   1.8117462e-008  -1.0797728e-006  -9.5890474e-009   7.1892602e+003
  1.8031166e+000   4.8826936e-003  -2.7319205e-002  -2.8128961e-005   2.6578844e-008  -1.7197599e-006  -1.8009011e-009   7.2880944e+003
  1.9019669e+000   9.9359473e-003  -5.1016442e-002   1.3365089e-004   5.4351191e-008  -3.2156718e-006   8.5697171e-009   7.4800083e+003
  2.0071318e+000   9.5445108e-003  -2.7263990e-002   2.0485280e-004   5.2471533e-008  -1.7211484e-006   1.3158575e-008   7.6096534e+003
  2.1020637e+000   1.9449618e-002  -2.1778033e-001   2.3218104e-004   1.0730782e-007  -1.3763190e-005   1.4934230e-008   7.8570401e+003
  2.2082206e+000  -2.7485521e-003  -4.5940800e-001   1.2650070e-004  -1.5183680e-008  -2.9058245e-005   8.1467796e-009   8.1482342e+003
  2.3071171e+000  -4.0448321e-003  -2.3666507e-002   1.1855618e-004  -2.2346081e-008  -1.4998038e-006   7.6509751e-009   8.3136387e+003
  2.4018661e+000  -1.0490488e-003   3.4167429e-001   7.9367961e-005  -5.8068114e-009   2.1700435e-005   5.1336899e-009   8.4751581e+003
  2.5013582e+000  -4.4756042e-003   1.2614006e-001   7.1178932e-005  -2.4793175e-008   8.0248656e-006   4.6119097e-009   8.6019460e+003
  2.6007823e+000  -1.1958540e-003  -2.3536365e-001   5.1072191e-005  -6.6187405e-009  -1.4984009e-005   3.3117790e-009   8.7212315e+003
  2.7002026e+000  -7.8678510e-003  -3.1110668e-001   4.2248981e-005  -4.3455860e-008  -1.9799496e-005   2.7389208e-009   8.8218752e+003
  2.8068691e+000  -4.6861511e-003  -1.6195659e-001   5.3328098e-005  -2.5806322e-008  -1.0296762e-005   3.4537566e-009   8.8887011e+003
  2.9065222e+000  -4.4023627e-003   4.2095782e-002   1.2169554e-005  -2.4176535e-008   2.6749220e-006   7.8775071e-010   9.0400438e+003
  3.0061533e+000  -6.5240664e-003   8.6167576e-002  -2.0412191e-005  -3.5750988e-008   5.4781188e-006  -1.3220173e-009   9.1795966e+003
  3.1058535e+000  -8.1269476e-003  -1.2073464e-001  -5.9112735e-007  -4.4460125e-008  -7.6866630e-006  -3.8341999e-011   9.2751488e+003
  3.2035168e+000  -9.4280663e-003  -2.4423597e-001   1.8867223e-005  -5.1503930e-008  -1.5582170e-005   1.2264584e-009   9.4284254e+003
  3.3031252e+000  -7.7092631e-003  -1.1329267e-001   1.9901789e-005  -4.2055540e-008  -7.2468463e-006   1.2972189e-009   9.5603733e+003
  3.4028879e+000  -7.2287294e-003   8.5464330e-002  -2.2757889e-006  -3.9381010e-008   5.4823138e-006  -1.4877756e-010   9.6846599e+003
  3.5027228e+000  -6.1185354e-003   1.8175509e-001  -1.7138932e-006  -3.3299911e-008   1.1694758e-005  -1.1240100e-010   9.7933243e+003
  3.6096767e+000  -5.4667271e-003   8.4703470e-002  -6.8514216e-006  -2.9735125e-008   5.4681143e-006  -4.5086107e-010   9.7563709e+003
  3.7032260e+000  -3.0956485e-003  -1.0038914e-001  -1.2031318e-005  -1.6829262e-008  -6.4966875e-006  -7.9374385e-010   9.6145434e+003
  3.8114232e+000  -1.3690196e-003  -1.3465234e-001  -1.4252198e-005  -7.4335899e-009  -8.7309943e-006  -9.4219755e-010   9.2684158e+003
  3.9105866e+000   1.2273937e-003   5.1898566e-002  -2.1344459e-005   6.6561912e-009   3.3689984e-006  -1.4127673e-009   8.9476348e+003
  4.0092454e+000   1.1530957e-003   1.5110160e-001  -3.0131427e-005   6.2470381e-009   9.8173449e-006  -1.9961648e-009   8.6757871e+003
  4.1115646e+000   5.4445149e-003   4.8255604e-002  -4.5225362e-005   2.9469723e-008   3.1381562e-006  -2.9989961e-009   8.3407524e+003
  4.2025583e+000   5.6073654e-003  -5.3206360e-002  -4.3534176e-005   3.0331852e-008  -3.4640512e-006  -2.8903042e-009   8.0780038e+003
  4.3050729e+000   7.1540981e-003  -2.6076225e-003  -4.7385123e-005   3.8697966e-008  -1.7010893e-007  -3.1525287e-009   7.8532153e+003
  4.4022792e+000   8.0192792e-003   1.2729010e-001  -4.5411098e-005   4.3415352e-008   8.3263436e-006  -3.0296996e-009   7.6558609e+003
  4.5031333e+000   7.8829094e-003   2.0308657e-001  -3.2820219e-005   4.2738037e-008   1.3329076e-005  -2.1973031e-009   7.4550698e+003
  4.6133486e+000   8.3876198e-003   1.6465312e-001  -1.5946991e-005   4.5540489e-008   1.0847264e-005  -1.0718278e-009   7.2230590e+003
  4.7056011e+000   9.4218289e-003   1.0868571e-001   2.6866669e-006   5.1209437e-008   7.1816595e-006   1.8114245e-010   7.0582596e+003
  4.8086353e+000   9.2614349e-003   8.2975630e-002   1.5714669e-005   5.0393870e-008   5.4997460e-006   1.0629455e-009   6.9213156e+003
  4.9059724e+000   1.0072220e-002   7.2892765e-002   3.0747117e-005   5.4854903e-008   4.8434860e-006   2.0851567e-009   6.8197655e+003
  5.0117020e+000   1.0867478e-002   5.5199749e-002   5.0932502e-005   5.9217259e-008   3.6755934e-006   3.4616882e-009   6.6756448e+003
  5.1035024e+000   1.2116679e-002   3.2887615e-002   6.6471353e-005   6.6031872e-008   2.1929413e-006   4.5244370e-009   6.5253645e+003
  5.2102029e+000   1.3038034e-002   3.4910122e-002   8.8366254e-005   7.1045477e-008   2.3310812e-006   6.0237353e-009   6.3586762e+003
  5.3030672e+000   1.4284224e-002   5.3956081e-002   1.0774768e-004   7.7843380e-008   3.6080275e-006   7.3560690e-009   6.2734981e+003
  5.4015704e+000   1.6540555e-002   8.8355575e-002   1.2204826e-004   9.0192220e-008   5.9203992e-006   8.3502492e-009   6.2062662e+003
  5.5103464e+000   1.7203837e-002   1.1669100e-001   1.4753361e-004   9.3930917e-008   7.8423704e-006   1.0125279e-008   6.1176535e+003
  5.6134598e+000   1.8444612e-002   1.4261761e-001   1.6089758e-004   1.0087274e-007   9.6174994e-006   1.1081637e-008   6.0282661e+003
  5.7072965e+000   1.9869989e-002   1.6450916e-001   1.7103607e-004   1.0885560e-007   1.1131122e-005   1.1821117e-008   5.9512920e+003
  5.8146322e+000   2.0353409e-002   1.7680378e-001   1.8471304e-004   1.1173078e-007   1.2009305e-005   1.2817661e-008   5.8775534e+003
  5.9246291e+000   2.1410504e-002   1.6139225e-001   1.9566185e-004   1.1776533e-007   1.1003165e-005   1.3629651e-008   5.8035803e+003
  6.0081469e+000   2.2928536e-002   1.4434828e-001   2.0232516e-004   1.2628065e-007   9.8660695e-006   1.4130731e-008   5.7465310e+003
  6.1223854e+000   2.3286549e-002   1.2410567e-001   2.1518351e-004   1.2845310e-007   8.5082076e-006   1.5075838e-008   5.6688569e+003
  6.2055488e+000   2.3981062e-002   1.2015892e-001   2.2088327e-004   1.3241399e-007   8.2537417e-006   1.5506403e-008   5.6280500e+003
  6.3210338e+000   2.3984429e-002   1.3860890e-001   2.2914442e-004   1.3260997e-007   9.5457386e-006   1.6129267e-008   5.5659427e+003
  6.4073876e+000   2.4195256e-002   1.5652148e-001   2.3361443e-004   1.3392963e-007   1.0801178e-005   1.6478134e-008   5.5222273e+003
  6.5243367e+000   2.4981802e-002   1.8572164e-001   2.4007236e-004   1.3854461e-007   1.2855614e-005   1.6987096e-008   5.4607101e+003
  6.6124033e+000   2.5093663e-002   2.0596398e-001   2.4506127e-004   1.3940003e-007   1.4294123e-005   1.7386709e-008   5.4156141e+003
  6.7050639e+000   2.5125369e-002   2.2362922e-001   2.4988379e-004   1.3985981e-007   1.5566735e-005   1.7783494e-008   5.1513712e+003
  6.8020622e+000   2.3689890e-002   2.5309583e-001   2.5439883e-004   1.3216888e-007   1.7676086e-005   1.8166159e-008   5.1307145e+003
  6.9061734e+000   2.3571125e-002   2.5411683e-001   2.5712881e-004   1.3183362e-007   1.7810583e-005   1.8428116e-008   5.0938429e+003
  7.0310784e+000   2.2194697e-002   2.4749180e-001   2.5562947e-004   1.2449713e-007   1.7417221e-005   1.8397441e-008   5.0348500e+003
  7.1172558e+000   2.1918451e-002   2.3750872e-001   2.5470078e-004   1.2318264e-007   1.6758755e-005   1.8380047e-008   5.0046858e+003
  7.2168016e+000   2.0933873e-002   2.4463576e-001   2.5233372e-004   1.1789271e-007   1.7310826e-005   1.8262224e-008   4.9497120e+003
  7.3103298e+000   2.0730719e-002   2.4006513e-001   2.5038491e-004   1.1697178e-007   1.7030577e-005   1.8168134e-008   4.9180849e+003
  7.4268803e+000   2.0293677e-002   2.4228220e-001   2.4850396e-004   1.1477688e-007   1.7241406e-005   1.8088906e-008   4.8648681e+003
  7.5146529e+000   1.9180909e-002   2.5449470e-001   2.4908459e-004   1.0868384e-007   1.8154055e-005   1.8175637e-008   4.8372080e+003
  7.6312033e+000   1.9135594e-002   2.7832836e-001   2.4830563e-004   1.0871564e-007   1.9921453e-005   1.8181379e-008   4.7932012e+003
  7.7117814e+000   1.8726562e-002   2.8489310e-001   2.4616722e-004   1.0660361e-007   2.0441823e-005   1.8070335e-008   4.7688653e+003
  7.8125041e+000   1.7939259e-002   3.0070943e-001   2.4460794e-004   1.0238713e-007   2.1645959e-005   1.8014692e-008   4.7309405e+003
  7.9290545e+000   1.7602653e-002   3.0611058e-001   2.4309583e-004   1.0077959e-007   2.2118240e-005   1.7972526e-008   4.6867757e+003
  8.0047283e+000   1.6581603e-002   3.1047463e-001   2.4069415e-004   9.5126996e-008   2.2487968e-005   1.7838916e-008   4.6621336e+003
  8.1258064e+000   1.5881426e-002   3.0602980e-001   2.3649727e-004   9.1405538e-008   2.2249877e-005   1.7595348e-008   4.6166765e+003
  8.2014802e+000   1.5225970e-002   3.1097599e-001   2.3546598e-004   8.7806161e-008   2.2660586e-005   1.7558826e-008   4.5942753e+003
  8.3104504e+000   1.4925789e-002   3.1141401e-001   2.3210403e-004   8.6319864e-008   2.2764307e-005   1.7363666e-008   4.5511068e+003
  8.4281652e+000   1.3498715e-002   3.2501070e-001   2.2719156e-004   7.8303923e-008   2.3836631e-005   1.7052913e-008   4.5084477e+003
  8.5208581e+000   1.3482104e-002   3.3073003e-001   2.2266504e-004   7.8398408e-008   2.4318578e-005   1.6756665e-008   4.4736558e+003
  8.6138296e+000   1.3064010e-002   3.3411264e-001   2.1854338e-004   7.6158393e-008   2.4631632e-005   1.6490008e-008   4.4396155e+003
  8.7068498e+000   1.2626336e-002   3.3858396e-001   2.1509319e-004   7.3798452e-008   2.5028428e-005   1.6273810e-008   4.4043607e+003
  8.8461905e+000   1.1975029e-002   3.4847030e-001   2.0938425e-004   7.0276138e-008   2.5866607e-005   1.5908638e-008   4.3530322e+003
  8.9390577e+000   1.1367020e-002   3.5675856e-001   2.0539074e-004   6.6894197e-008   2.6556884e-005   1.5649926e-008   4.3172721e+003
  9.0318555e+000   1.0769662e-002   3.6267373e-001   2.0180733e-004   6.3558128e-008   2.7073692e-005   1.5420908e-008   4.2811283e+003
  9.1246477e+000   1.0160719e-002   3.6686706e-001   1.9932679e-004   6.0134544e-008   2.7463388e-005   1.5274413e-008   4.2438017e+003
  9.2174113e+000   9.2285434e-003   3.6938502e-001   1.9665840e-004   5.4772396e-008   2.7727806e-005   1.5111658e-008   4.2047691e+003
  9.3101776e+000   8.8416832e-003   3.6989689e-001   1.9344692e-004   5.2623433e-008   2.7840631e-005   1.4904996e-008   4.1702518e+003
  9.4421810e+000   8.3711561e-003   3.7301204e-001   1.8767660e-004   5.0021069e-008   2.8179801e-005   1.4514632e-008   4.1074604e+003
  9.5349440e+000   7.8049446e-003   3.7843468e-001   1.8463583e-004   4.6768264e-008   2.8663231e-005   1.4316470e-008   4.0726793e+003
  9.6277452e+000   7.5796126e-003   3.8233314e-001   1.8224331e-004   4.5545817e-008   2.9033036e-005   1.4167465e-008   4.0384587e+003
  9.7206788e+000   7.0876501e-003   3.8659687e-001   1.7903209e-004   4.2710873e-008   2.9432835e-005   1.3954002e-008   4.0070844e+003
  9.8138025e+000   6.5869632e-003   3.9062780e-001   1.7695891e-004   3.9807937e-008   2.9817532e-005   1.3828634e-008   3.9810251e+003
  9.9071938e+000   6.0019710e-003   3.9450800e-001   1.7476648e-004   3.6378594e-008   3.0193349e-005   1.3693549e-008   3.9543775e+003
  1.0000939e+001   5.5522931e-003   3.9807088e-001   1.7399963e-004   3.3752712e-008   3.0547235e-005   1.3669921e-008   3.9223835e+003
  1.0142308e+001   4.4009394e-003   4.0235905e-001   1.7242138e-004   2.6873528e-008   3.1000006e-005   1.3600349e-008   3.8683361e+003
  1.0236678e+001   3.6563602e-003   4.0405139e-001   1.7153925e-004   2.2393508e-008   3.1212631e-005   1.3566585e-008   3.8279966e+003
  1.0322434e+001   3.4220239e-003   4.0568496e-001   1.7034591e-004   2.1014927e-008   3.1413243e-005   1.3504241e-008   3.6836230e+003
  1.0418044e+001   2.7273027e-003   4.0990119e-001   1.6927109e-004   1.6798676e-008   3.1822572e-005   1.3454087e-008   3.6507502e+003
  1.0510852e+001   1.9011222e-003   4.1255844e-001   1.6815344e-004   1.1743828e-008   3.2109230e-005   1.3398780e-008   3.6210583e+003
  1.0607738e+001   1.4486018e-003   4.1512980e-001   1.6723499e-004   8.9755066e-009   3.2393224e-005   1.3360153e-008   3.5918875e+003
  1.0705227e+001   9.3126081e-004   4.1726238e-001   1.6632193e-004   5.7876011e-009   3.2644229e-005   1.3321691e-008   3.5595317e+003
  1.0801502e+001   4.4242949e-004   4.1941250e-001   1.6506656e-004   2.7578609e-009   3.2896496e-005   1.3254960e-008   3.5322696e+003
  1.0947321e+001  -3.3284481e-004   4.2420735e-001   1.6344181e-004  -2.0842648e-009   3.3401883e-005   1.3175404e-008   3.4906817e+003
  1.1044803e+001  -6.5808176e-004   4.2677116e-001   1.6208013e-004  -4.1335096e-009   3.3690914e-005   1.3099453e-008   3.4614999e+003
  1.1142281e+001  -1.2294554e-003   4.2908902e-001   1.6032402e-004  -7.7460296e-009   3.3961417e-005   1.2990921e-008   3.4330048e+003
  1.1240613e+001  -1.5810937e-003   4.3082238e-001   1.5939595e-004  -9.9920954e-009   3.4186804e-005   1.2949034e-008   3.4097070e+003
  1.1337113e+001  -1.9837276e-003   4.3306843e-001   1.5853867e-004  -1.2574379e-008   3.4451532e-005   1.2911698e-008   3.3831972e+003
  1.1434865e+001  -2.3812948e-003   4.3446879e-001   1.5712171e-004  -1.5140280e-008   3.4650155e-005   1.2828461e-008   3.3556358e+003
  1.1532606e+001  -2.8628122e-003   4.3664607e-001   1.5589692e-004  -1.8256837e-008   3.4910837e-005   1.2760130e-008   3.3283721e+003
  1.1630122e+001  -3.1654038e-003   4.3839153e-001   1.5403456e-004  -2.0247301e-008   3.5137087e-005   1.2638722e-008   3.3008655e+003
  1.1727176e+001  -3.5081816e-003   4.4039166e-001   1.5234244e-004  -2.2506667e-008   3.5383725e-005   1.2530285e-008   3.2747177e+003
  1.1824941e+001  -3.8114664e-003   4.4208685e-001   1.5022712e-004  -2.4525731e-008   3.5606986e-005   1.2386403e-008   3.2445915e+003
  1.1922919e+001  -4.2464618e-003   4.4382567e-001   1.4780513e-004  -2.7406790e-008   3.5834399e-005   1.2216304e-008   3.2143768e+003
  1.2020383e+001  -4.6496531e-003   4.4620704e-001   1.4596641e-004  -3.0098472e-008   3.6113870e-005   1.2093333e-008   3.1874822e+003
  1.2118504e+001  -5.0400590e-003   4.4759598e-001   1.4401332e-004  -3.2723389e-008   3.6314109e-005   1.1960239e-008   3.1622913e+003
  1.2216765e+001  -5.6606719e-003   4.4981329e-001   1.4307878e-004  -3.6862403e-008   3.6582053e-005   1.1911077e-008   3.1337456e+003
  1.2315172e+001  -6.0549224e-003   4.5157816e-001   1.4136294e-004  -3.9547448e-008   3.6813768e-005   1.1796266e-008   3.1064660e+003
  1.2413506e+001  -6.2590469e-003   4.5310174e-001   1.3965351e-004  -4.1002075e-008   3.7025954e-005   1.1681141e-008   3.0806905e+003
  1.2511960e+001  -6.6159582e-003   4.5440185e-001   1.3840995e-004  -4.3468409e-008   3.7220041e-005   1.1604266e-008   3.0620861e+003
  1.2608573e+001  -6.9376985e-003   4.5607963e-001   1.3698903e-004  -4.5714230e-008   3.7443587e-005   1.1511360e-008   3.0422060e+003
  1.2706674e+001  -7.2565960e-003   4.5756713e-001   1.3633391e-004  -4.7954823e-008   3.7652954e-005   1.1482648e-008   3.0211250e+003
  1.2805660e+001  -7.4725536e-003   4.5928201e-001   1.3472159e-004  -4.9527055e-008   3.7882043e-005   1.1372981e-008   2.9952325e+003
  1.2903605e+001  -7.7588663e-003   4.6067499e-001   1.3290047e-004  -5.1573655e-008   3.8083891e-005   1.1244635e-008   2.8952648e+003
  1.3002381e+001  -8.1440005e-003   4.6330706e-001   1.3117407e-004  -5.4291152e-008   3.8389341e-005   1.1123726e-008   2.8746004e+003
  1.3100113e+001  -8.4207905e-003   4.6452969e-001   1.2957496e-004  -5.6297259e-008   3.8577468e-005   1.1012605e-008   2.8530375e+003
  1.3247735e+001  -8.8049809e-003   4.6676747e-001   1.2728538e-004  -5.9118659e-008   3.8894311e-005   1.0854110e-008   2.8267777e+003
  1.3346118e+001  -8.9332832e-003   4.6816401e-001   1.2536821e-004  -6.0151164e-008   3.9097755e-005   1.0714169e-008   2.8109170e+003
  1.3444476e+001  -9.0804250e-003   4.6965705e-001   1.2324442e-004  -6.1315533e-008   3.9309391e-005   1.0555690e-008   2.7915972e+003
  1.3542898e+001  -9.4674469e-003   4.7053636e-001   1.2126443e-004  -6.4109642e-008   3.9469751e-005   1.0408664e-008   2.7718085e+003
  1.3641358e+001  -9.7641173e-003   4.7233913e-001   1.1930149e-004  -6.6304471e-008   3.9707539e-005   1.0262216e-008   2.7516821e+003
  1.3739794e+001  -9.9521497e-003   4.7381840e-001   1.1838563e-004  -6.7769669e-008   3.9918158e-005   1.0205147e-008   2.7440887e+003
  1.3838218e+001  -1.0085676e-002   4.7485253e-001   1.1687916e-004  -6.8869899e-008   4.0091279e-005   1.0096598e-008   2.7270465e+003
  1.3936653e+001  -1.0443387e-002   4.7603563e-001   1.1526413e-004  -7.1509794e-008   4.0276921e-005   9.9779789e-009   2.7081553e+003
  1.4035096e+001  -1.0803102e-002   4.7776761e-001   1.1401270e-004  -7.4176595e-008   4.0509164e-005   9.8902154e-009   2.6884223e+003
  1.4133554e+001  -1.1017093e-002   4.7905771e-001   1.1269142e-004  -7.5853263e-008   4.0704056e-005   9.7958152e-009   2.6697420e+003
  1.4232032e+001  -1.1208146e-002   4.8017068e-001   1.1114597e-004  -7.7378141e-008   4.0883803e-005   9.6812830e-009   2.6525334e+003
  1.4330545e+001  -1.1391575e-002   4.8121563e-001   1.0994880e-004  -7.8857725e-008   4.1057752e-005   9.5964988e-009   2.6355205e+003
  1.4428799e+001  -1.1758643e-002   4.8280233e-001   1.0874873e-004  -8.1617564e-008   4.1277665e-005   9.5108590e-009   2.6189033e+003
  1.4527385e+001  -1.2026937e-002   4.8454744e-001   1.0733772e-004  -8.3704053e-008   4.1511446e-005   9.4062417e-009   2.5994088e+003
  1.4626015e+001  -1.2148835e-002   4.8630633e-001   1.0578800e-004  -8.4778308e-008   4.1746517e-005   9.2888308e-009   2.5806024e+003
  1.4724689e+001  -1.2385533e-002   4.8763684e-001   1.0482980e-004  -8.6658737e-008   4.1944788e-005   9.2227904e-009   2.5670283e+003
  1.4823385e+001  -1.2553280e-002   4.8930339e-001   1.0343573e-004  -8.8064882e-008   4.2172020e-005   9.1178877e-009   2.5540233e+003
  1.4922120e+001  -1.2704729e-002   4.9049866e-001   1.0231898e-004  -8.9361970e-008   4.2358706e-005   9.0369021e-009   2.5353902e+003
  1.5020894e+001  -1.2883441e-002   4.9144684e-001   1.0119032e-004  -9.0856363e-008   4.2523983e-005   8.9543818e-009   2.5165362e+003
  1.5119696e+001  -1.3224984e-002   4.9352922e-001   1.0016532e-004  -9.3507841e-008   4.2787384e-005   8.8805506e-009   2.4403547e+003
  1.5208629e+001  -1.3234052e-002   4.9452817e-001   9.9073852e-005  -9.3789188e-008   4.2948588e-005   8.7987032e-009   2.4271222e+003
  1.5337080e+001  -1.3286613e-002   4.9708263e-001   9.7652845e-005  -9.4477288e-008   4.3278014e-005   8.6935892e-009   2.4067201e+003
  1.5426008e+001  -1.3504182e-002   4.9819102e-001   9.6586393e-005  -9.6245456e-008   4.3448574e-005   8.6129611e-009   2.3930209e+003
  1.5514935e+001  -1.3766077e-002   4.9935662e-001   9.5377781e-005  -9.8336812e-008   4.3624059e-005   8.5192349e-009   2.3807677e+003
  1.5603863e+001  -1.4084047e-002   5.0000074e-001   9.4231379e-005  -1.0083690e-007   4.3754018e-005   8.4306711e-009   2.3667145e+003
  1.5702820e+001  -1.4283414e-002   5.0072320e-001   9.3362347e-005  -1.0252323e-007   4.3899222e-005   8.3681445e-009   2.3511461e+003
  1.5801954e+001  -1.4569814e-002   5.0301002e-001   9.2449943e-005  -1.0484303e-007   4.4181839e-005   8.3013890e-009   2.3405030e+003
  1.5901088e+001  -1.4798582e-002   5.0481520e-001   9.1474164e-005  -1.0675711e-007   4.4422304e-005   8.2285297e-009   2.3246862e+003
  1.6000279e+001  -1.4979788e-002   5.0591435e-001   9.0591066e-005  -1.0833443e-007   4.4600390e-005   8.1635671e-009   2.3088614e+003
  1.6149125e+001  -1.5342428e-002   5.0758820e-001   8.9203735e-005  -1.1136761e-007   4.4868632e-005   8.0595962e-009   2.2867868e+003
  1.6248366e+001  -1.5376320e-002   5.0843513e-001   8.8240148e-005  -1.1188770e-007   4.5023215e-005   7.9862532e-009   2.2716023e+003
  1.6347631e+001  -1.5631251e-002   5.0947641e-001   8.7414972e-005  -1.1402084e-007   4.5194814e-005   7.9250675e-009   2.2558756e+003
  1.6446929e+001  -1.5815346e-002   5.1057231e-001   8.6557628e-005  -1.1564428e-007   4.5371214e-005   7.8606348e-009   2.2433048e+003
  1.6546268e+001  -1.5965943e-002   5.1261107e-001   8.5650953e-005  -1.1702809e-007   4.5631438e-005   7.7913681e-009   2.2271278e+003
  1.6645636e+001  -1.6198997e-002   5.1432475e-001   8.4888473e-005  -1.1902127e-007   4.5862940e-005   7.7348987e-009   2.2133101e+003
  1.6745042e+001  -1.6291772e-002   5.1580881e-001   8.4109246e-005  -1.1999046e-007   4.6074045e-005   7.6765936e-009   2.1996396e+003
  1.6844452e+001  -1.6671102e-002   5.1730865e-001   8.3356587e-005  -1.2307794e-007   4.6286558e-005   7.6204007e-009   2.1867983e+003
  1.6943889e+001  -1.6631444e-002   5.1795727e-001   8.2705803e-005  -1.2307729e-007   4.6422672e-005   7.5732134e-009   2.1720143e+003
  1.7043364e+001  -1.6888921e-002   5.1940199e-001   8.2075768e-005  -1.2527858e-007   4.6629859e-005   7.5276327e-009   2.1119671e+003
  1.7142863e+001  -1.7092876e-002   5.2073255e-001   8.1457676e-005  -1.2708729e-007   4.6826340e-005   7.4828164e-009   2.0991571e+003
  1.7242399e+001  -1.7245548e-002   5.2185256e-001   8.1018778e-005  -1.2852279e-007   4.7003691e-005   7.4542131e-009   2.0865400e+003
  1.7341963e+001  -1.7450938e-002   5.2292189e-001   8.0738950e-005  -1.3035611e-007   4.7176197e-005   7.4400398e-009   2.0759513e+003
  1.7441559e+001  -1.7616070e-002   5.2401840e-001   8.0299183e-005  -1.3189456e-007   4.7350947e-005   7.4109380e-009   2.0611660e+003
  1.7541174e+001  -1.7844968e-002   5.2506672e-001   8.0016828e-005  -1.3391632e-007   4.7521118e-005   7.3961728e-009   2.0480831e+003
  1.7640840e+001  -1.8100282e-002   5.2639375e-001   8.0181447e-005  -1.3614223e-007   4.7716292e-005   7.4226126e-009   2.0376468e+003
  1.7740547e+001  -1.8226222e-002   5.2776970e-001   7.9946330e-005  -1.3740291e-007   4.7915792e-005   7.4119553e-009   2.0275386e+003
  1.7840266e+001  -1.8418498e-002   5.2880344e-001   7.9714668e-005  -1.3916815e-007   4.8083915e-005   7.4014471e-009   2.0152446e+003
  1.7940017e+001  -1.8639974e-002   5.2964890e-001   7.9419560e-005  -1.4116031e-007   4.8234575e-005   7.3848775e-009   2.0015635e+003
  1.8039775e+001  -1.8864432e-002   5.3051636e-001   7.9197566e-005  -1.4318180e-007   4.8386907e-005   7.3749449e-009   1.9887924e+003
  1.8139606e+001  -1.9011398e-002   5.3142379e-001   7.9013232e-005  -1.4461841e-007   4.8542565e-005   7.3683727e-009   1.9782058e+003
  1.8239463e+001  -1.9181895e-002   5.3245608e-001   7.8862895e-005  -1.4624123e-007   4.8709378e-005   7.3648413e-009   1.9707455e+003
  1.8339349e+001  -1.9497081e-002   5.3424582e-001   7.8510210e-005  -1.4897460e-007   4.8945185e-005   7.3422363e-009   1.9563089e+003
  1.8439272e+001  -1.9621748e-002   5.3596716e-001   7.8259767e-005  -1.5025939e-007   4.9174651e-005   7.3290263e-009   1.9426106e+003
  1.8539239e+001  -1.9799846e-002   5.3753697e-001   7.8077748e-005  -1.5195823e-007   4.9390178e-005   7.3220905e-009   1.9300822e+003
  1.8639229e+001  -2.0077253e-002   5.3845506e-001   7.7786471e-005  -1.5442309e-007   4.9545472e-005   7.3047415e-009   1.9194960e+003
  1.8739243e+001  -2.0194647e-002   5.3918898e-001   7.7470076e-005  -1.5566602e-007   4.9683496e-005   7.2848710e-009   1.8720407e+003
  1.8839316e+001  -2.0393734e-002   5.4075903e-001   7.7063087e-005  -1.5754296e-007   4.9898272e-005   7.2562977e-009   1.8605532e+003
  1.8939441e+001  -2.0600962e-002   5.4170875e-001   7.6628880e-005  -1.5948940e-007   5.0055685e-005   7.2249865e-009   1.8499876e+003
  1.9039553e+001  -2.0823772e-002   5.4262947e-001   7.6210127e-005  -1.6156313e-007   5.0210253e-005   7.1949629e-009   1.8402545e+003
  1.9139718e+001  -2.0945468e-002   5.4409159e-001   7.5639650e-005  -1.6285430e-007   5.0414650e-005   7.1504070e-009   1.8296986e+003
  1.9239925e+001  -2.1174987e-002   5.4513945e-001   7.4947319e-005  -1.6499277e-007   5.0580667e-005   7.0941278e-009   1.8180072e+003
  1.9340163e+001  -2.1390202e-002   5.4653242e-001   7.4416709e-005  -1.6702665e-007   5.0778364e-005   7.0529099e-009   1.8070240e+003
  1.9440430e+001  -2.1512046e-002   5.4782271e-001   7.3948816e-005  -1.6833627e-007   5.0966207e-005   7.0174198e-009   1.7970969e+003
  1.9540724e+001  -2.1740586e-002   5.4871917e-001   7.3399920e-005  -1.7048600e-007   5.1117063e-005   6.9740315e-009   1.7863291e+003
  1.9637598e+001  -2.1991396e-002   5.4955871e-001   7.2800154e-005  -1.7280323e-007   5.1260071e-005   6.9253151e-009   1.7767599e+003
  1.9731194e+001  -2.2150530e-002   5.5050699e-001   7.2231387e-005  -1.7439675e-007   5.1410891e-005   6.8790855e-009   1.7670750e+003
  1.9824966e+001  -2.2294023e-002   5.5146456e-001   7.1614127e-005  -1.7587212e-007   5.1562535e-005   6.8280692e-009   1.7622442e+003
  1.9918857e+001  -2.2593535e-002   5.5308892e-001   7.0859236e-005  -1.7858567e-007   5.1776490e-005   6.7637341e-009   1.7505311e+003
  2.0003466e+001  -2.2777905e-002   5.5471778e-001   7.0498111e-005  -1.8036047e-007   5.1984478e-005   6.7360309e-009   1.7422044e+003
  2.0144705e+001  -2.2829990e-002   5.5732043e-001   6.9848989e-005  -1.8130217e-007   5.2320562e-005   6.6850760e-009   1.7281818e+003
  2.0229535e+001  -2.3134270e-002   5.5806995e-001   6.9484495e-005  -1.8404258e-007   5.2446040e-005   6.6567578e-009   1.7204879e+003
  2.0314365e+001  -2.3187310e-002   5.5848060e-001   6.9095465e-005  -1.8478926e-007   5.2539655e-005   6.6260003e-009   1.6821725e+003
  2.0446800e+001  -2.3632277e-002   5.6025904e-001   6.8465625e-005  -1.8885142e-007   5.2792699e-005   6.5756159e-009   1.6702505e+003
  2.0531937e+001  -2.3909319e-002   5.6126843e-001   6.8139860e-005  -1.9139805e-007   5.2942604e-005   6.5506804e-009   1.6636741e+003
  2.0617074e+001  -2.4059008e-002   5.6264772e-001   6.7826846e-005  -1.9293391e-007   5.3127266e-005   6.5268611e-009   1.6567263e+003
  2.0726156e+001  -2.4268088e-002   5.6473611e-001   6.7580642e-005  -1.9504843e-007   5.3394341e-005   6.5111357e-009   1.6460340e+003
  2.0820592e+001  -2.4454956e-002   5.6497699e-001   6.6929382e-005  -1.9693229e-007   5.3477454e-005   6.4551964e-009   1.6351662e+003
  2.0917191e+001  -2.4717186e-002   5.6585589e-001   6.6355490e-005  -1.9943545e-007   5.3621991e-005   6.4066903e-009   1.6288450e+003
  2.1013916e+001  -2.4888211e-002   5.6748790e-001   6.5723042e-005  -2.0121205e-007   5.3837610e-005   6.3523342e-009   1.6197254e+003
  2.1110740e+001  -2.5040837e-002   5.6898027e-001   6.5006743e-005  -2.0284551e-007   5.4039766e-005   6.2896657e-009   1.6098560e+003
  2.1207696e+001  -2.5341579e-002   5.6976806e-001   6.4259878e-005  -2.0568710e-007   5.4174904e-005   6.2238473e-009   1.6009330e+003
  2.1304757e+001  -2.5576221e-002   5.7054735e-001   6.3562781e-005  -2.0800006e-007   5.4308867e-005   6.1626387e-009   1.5925938e+003
  2.1403821e+001  -2.5627690e-002   5.7208561e-001   6.2351430e-005  -2.0883317e-007   5.4515974e-005   6.0514407e-009   1.5885550e+003
  2.1504870e+001  -2.5902580e-002   5.7377925e-001   6.1463070e-005  -2.1150403e-007   5.4739099e-005   5.9714611e-009   1.5796470e+003
  2.1646373e+001  -2.6195473e-002   5.7716409e-001   6.0391290e-005  -2.1450639e-007   5.5148082e-005   5.8758112e-009   1.5652422e+003
  2.1747542e+001  -2.6459272e-002   5.7819927e-001   5.9603124e-005  -2.1710920e-007   5.5308454e-005   5.8050857e-009   1.5567640e+003
  2.1818383e+001  -2.6885016e-002   5.7882091e-001   5.9111086e-005  -2.2091396e-007   5.5410765e-005   5.7612767e-009   1.5240274e+003
  2.1914840e+001  -2.7205925e-002   5.8026507e-001   5.8724716e-005  -2.2398646e-007   5.5607601e-005   5.7291879e-009   1.5168742e+003
  2.2014895e+001  -2.7424441e-002   5.8112664e-001   5.8013402e-005  -2.2624218e-007   5.5751151e-005   5.6655110e-009   1.5090509e+003
  2.2116250e+001  -2.7830294e-002   5.8174722e-001   5.7230995e-005  -2.3006069e-007   5.5872364e-005   5.5947982e-009   1.5017648e+003
  2.2217631e+001  -2.8002098e-002   5.8382296e-001   5.6412598e-005  -2.3195375e-007   5.6132958e-005   5.5203379e-009   1.4929326e+003
  2.2319060e+001  -2.8299129e-002   5.8543377e-001   5.5615672e-005  -2.3488827e-007   5.6348494e-005   5.4477430e-009   1.4831293e+003
  2.2420517e+001  -2.8549937e-002   5.8644371e-001   5.4796452e-005  -2.3745232e-007   5.6505568e-005   5.3727139e-009   1.4744609e+003
  2.2522046e+001  -2.8728175e-002   5.8757980e-001   5.3896993e-005  -2.3941946e-007   5.6674188e-005   5.2895710e-009   1.4656978e+003
  2.2623632e+001  -2.9019864e-002   5.8865719e-001   5.3127439e-005  -2.4234182e-007   5.6837102e-005   5.2189919e-009   1.4576743e+003
  2.2725247e+001  -2.9358178e-002   5.8934557e-001   5.2164999e-005  -2.4566472e-007   5.6962326e-005   5.1292719e-009   1.4498161e+003
  2.2826897e+001  -2.9479775e-002   5.9146751e-001   5.1495138e-005  -2.4717816e-007   5.7226147e-005   5.0681456e-009   1.4461852e+003
  2.2928587e+001  -2.9849419e-002   5.9343599e-001   5.0556998e-005  -2.5078829e-007   5.7475777e-005   4.9804841e-009   1.4381416e+003
  2.3030343e+001  -3.0262444e-002   5.9464537e-001   4.9553751e-005  -2.5477734e-007   5.7651889e-005   4.8861992e-009   1.4273226e+003
  2.3121942e+001  -3.0264937e-002   5.9684753e-001   4.8641434e-005  -2.5526418e-007   5.7917958e-005   4.8001950e-009   1.4200211e+003
  2.3213541e+001  -3.0404380e-002   5.9878704e-001   4.7810545e-005  -2.5691055e-007   5.8158750e-005   4.7220679e-009   1.3892308e+003
  2.3315446e+001  -3.1171765e-002   5.9905801e-001   4.8357918e-005  -2.6392796e-007   5.8243416e-005   4.7804665e-009   1.3821000e+003
  2.3417380e+001  -3.1414491e-002   5.9996728e-001   4.7493585e-005  -2.6652633e-007   5.8390107e-005   4.6992662e-009   1.3747858e+003
  2.3519356e+001  -3.1783171e-002   6.0103404e-001   4.6620981e-005  -2.7020550e-007   5.8552092e-005   4.6170714e-009   1.3678768e+003
  2.3621379e+001  -3.2184565e-002   6.0236988e-001   4.5662127e-005  -2.7417743e-007   5.8740068e-005   4.5261324e-009   1.3600422e+003
  2.3723444e+001  -3.2347299e-002   6.0462744e-001   4.4756027e-005  -2.7612736e-007   5.9017790e-005   4.4402170e-009   1.3493337e+003
  2.3825578e+001  -3.2766352e-002   6.0558425e-001   4.4303381e-005  -2.8027013e-007   5.9168189e-005   4.3991166e-009   1.3414409e+003
  2.3927763e+001  -3.2967972e-002   6.0708603e-001   4.3446189e-005  -2.8257151e-007   5.9371732e-005   4.3177043e-009   1.3339071e+003
  2.4030005e+001  -3.3297037e-002   6.0797657e-001   4.2436782e-005  -2.8597635e-007   5.9515416e-005   4.2209801e-009   1.3266377e+003
  2.4132289e+001  -3.3518390e-002   6.0907806e-001   4.1440156e-005  -2.8846766e-007   5.9679693e-005   4.1253373e-009   1.3238747e+003
  2.4234624e+001  -3.3839919e-002   6.1086891e-001   4.0418107e-005  -2.9183273e-007   5.9911565e-005   4.0269751e-009   1.3161672e+003
  2.4336999e+001  -3.4091443e-002   6.1309611e-001   3.9204272e-005  -2.9459799e-007   6.0186082e-005   3.9092811e-009   1.3061159e+003
  2.4439412e+001  -3.4406492e-002   6.1509383e-001   3.8008632e-005  -2.9793345e-007   6.0438432e-005   3.7931946e-009   1.2988027e+003
  2.4541849e+001  -3.4856746e-002   6.1664280e-001   3.6966875e-005  -3.0245502e-007   6.0646638e-005   3.6922540e-009   1.2705157e+003
  2.4644328e+001  -3.5277614e-002   6.1753373e-001   3.5705029e-005  -3.0673929e-007   6.0790048e-005   3.5691214e-009   1.2640606e+003
  2.4746821e+001  -3.5525693e-002   6.1865433e-001   3.4527666e-005  -3.0953452e-007   6.0955876e-005   3.4542117e-009   1.2578795e+003
  2.4849356e+001  -3.5737761e-002   6.1995059e-001   3.2960873e-005  -3.1201811e-007   6.1138743e-005   3.3000930e-009   1.2505159e+003
  2.4900645e+001  -3.5792301e-002   6.2077351e-001   3.2406658e-005  -3.1281762e-007   6.1247473e-005   3.2458914e-009   1.2469607e+003
  2.5003281e+001  -3.6146807e-002   6.2206599e-001   3.1451625e-005  -3.1657213e-007   6.1430245e-005   3.1527297e-009   1.2379450e+003
  2.5105940e+001  -3.6383956e-002   6.2332972e-001   3.0420099e-005  -3.1931108e-007   6.1609983e-005   3.0517188e-009   1.2309670e+003
  2.5208659e+001  -3.6613666e-002   6.2483347e-001   2.9368677e-005  -3.2199476e-007   6.1813292e-005   2.9485263e-009   1.2243672e+003
  2.5311440e+001  -3.6780480e-002   6.2683494e-001   2.7638502e-005  -3.2412520e-007   6.2065717e-005   2.7769514e-009   1.2177347e+003
  2.5414279e+001  -3.7190199e-002   6.2765990e-001   2.6729652e-005  -3.2842187e-007   6.2202015e-005   2.6876954e-009   1.2146337e+003
  2.5517169e+001  -3.7485664e-002   6.2837446e-001   2.5659565e-005  -3.3172422e-007   6.2326932e-005   2.5820472e-009   1.2075054e+003
  2.5620122e+001  -3.7583096e-002   6.3093993e-001   2.4599439e-005  -3.3328173e-007   6.2635162e-005   2.4772153e-009   1.1987814e+003
  2.5723148e+001  -3.7834271e-002   6.3296580e-001   2.3559522e-005  -3.3621328e-007   6.2889929e-005   2.3742467e-009   1.1923856e+003
  2.5826231e+001  -3.8263803e-002   6.3476159e-001   2.2991171e-005  -3.4073741e-007   6.3121805e-005   2.3186656e-009   1.1673670e+003
  2.5929385e+001  -3.8518485e-002   6.3601426e-001   2.2129650e-005  -3.4372899e-007   6.3299915e-005   2.2334096e-009   1.1615266e+003
  2.6032631e+001  -3.8840269e-002   6.3689940e-001   2.1485450e-005  -3.4733397e-007   6.3441613e-005   2.1699732e-009   1.1557323e+003
  2.6135949e+001  -3.9011396e-002   6.3819617e-001   2.0714346e-005  -3.4960323e-007   6.3624220e-005   2.0936046e-009   1.1498452e+003
  2.6239345e+001  -3.9248682e-002   6.3991739e-001   2.0159060e-005  -3.5247689e-007   6.3849264e-005   2.0389457e-009   1.1423541e+003
  2.6342843e+001  -3.9402929e-002   6.4181990e-001   1.9157112e-005  -3.5460386e-007   6.4092295e-005   1.9389832e-009   1.1356755e+003
  2.6446579e+001  -3.9822754e-002   6.4227316e-001   1.8655176e-005  -3.5914990e-007   6.4190669e-005   1.8895129e-009   1.1299265e+003
  2.6550368e+001  -3.9868325e-002   6.4441148e-001   1.8472456e-005  -3.6033036e-007   6.4457175e-005   1.8723097e-009   1.1235330e+003
  2.6602290e+001  -4.0005346e-002   6.4480493e-001   1.8401884e-005  -3.6195652e-007   6.4522835e-005   1.8658021e-009   1.1232748e+003
  2.6706190e+001  -4.0280783e-002   6.4607031e-001   1.8353841e-005  -3.6523352e-007   6.4701954e-005   1.8622094e-009   1.1172111e+003
  2.6810199e+001  -4.0516945e-002   6.4781083e-001   1.8241698e-005  -3.6816788e-007   6.4928640e-005   1.8520922e-009   1.1095283e+003
  2.6914394e+001  -4.0656334e-002   6.4970127e-001   1.8676779e-005  -3.7022200e-007   6.5170246e-005   1.8975441e-009   1.1034193e+003
  2.7018685e+001  -4.0986565e-002   6.5142787e-001   1.9069490e-005  -3.7404025e-007   6.5395734e-005   1.9387451e-009   1.0801552e+003
  2.7122960e+001  -4.1231113e-002   6.5278578e-001   1.9388978e-005  -3.7709097e-007   6.5584249e-005   1.9725420e-009   1.0747248e+003
  2.7227220e+001  -4.1429380e-002   6.5404613e-001   1.9715760e-005  -3.7973072e-007   6.5762954e-005   2.0071160e-009   1.0690724e+003
  2.7331468e+001  -4.1715701e-002   6.5474373e-001   1.9800820e-005  -3.8319097e-007   6.5884895e-005   2.0170969e-009   1.0636956e+003
  2.7435695e+001  -4.1712954e-002   6.5681855e-001   1.9247174e-005  -3.8398719e-007   6.6144829e-005   1.9619569e-009   1.0562088e+003
  2.7539912e+001  -4.1972583e-002   6.5872277e-001   1.9661823e-005  -3.8722293e-007   6.6387933e-005   2.0055082e-009   1.0502168e+003
  2.7644120e+001  -4.2219248e-002   6.6002764e-001   2.0011512e-005  -3.9035474e-007   6.6570740e-005   2.0424762e-009   1.0451078e+003
  2.7748326e+001  -4.2376600e-002   6.6127907e-001   2.0344702e-005  -3.9267243e-007   6.6748154e-005   2.0777960e-009   1.0398420e+003
  2.7800428e+001  -4.2323238e-002   6.6232343e-001   2.0696704e-005  -3.9260934e-007   6.6879133e-005   2.1144107e-009   1.0404417e+003
  2.7904633e+001  -4.2481500e-002   6.6406327e-001   2.1658124e-005  -3.9493504e-007   6.7105532e-005   2.2140029e-009   1.0337824e+003
  2.8008846e+001  -4.2808784e-002   6.6573403e-001   2.1985800e-005  -3.9885894e-007   6.7325204e-005   2.2488875e-009   1.0270056e+003
  2.8113062e+001  -4.2923072e-002   6.6769056e-001   2.2237517e-005  -4.0081167e-007   6.7573785e-005   2.2760269e-009   1.0221081e+003
  2.8217295e+001  -4.3244753e-002   6.6946530e-001   2.2615691e-005  -4.0471369e-007   6.7804012e-005   2.3161380e-009   1.0017554e+003
  2.8321554e+001  -4.3457616e-002   6.7077419e-001   2.2869830e-005  -4.0761343e-007   6.7987114e-005   2.3435761e-009   9.9690998e+002
  2.8425831e+001  -4.3652208e-002   6.7199306e-001   2.2826619e-005  -4.1034138e-007   6.8160840e-005   2.3405394e-009   9.9144646e+002
  2.8530140e+001  -4.3839161e-002   6.7340725e-001   2.3282845e-005  -4.1302212e-007   6.8354553e-005   2.3887332e-009   9.8516220e+002
  2.8634492e+001  -4.4004883e-002   6.7495392e-001   2.3955363e-005  -4.1551512e-007   6.8561712e-005   2.4591747e-009   9.8032376e+002
  2.8738894e+001  -4.4164703e-002   6.7653179e-001   2.4731972e-005  -4.1796456e-007   6.8772056e-005   2.5403776e-009   9.7580895e+002
  2.8843359e+001  -4.4303376e-002   6.7806422e-001   2.5436199e-005  -4.2022459e-007   6.8977791e-005   2.6142223e-009   9.7124336e+002
  2.8947905e+001  -4.4492187e-002   6.7950528e-001   2.6555745e-005  -4.2295827e-007   6.9173992e-005   2.7308393e-009   9.6882568e+002
  2.9000206e+001  -4.4575134e-002   6.8011335e-001   2.7028780e-005  -4.2422797e-007   6.9260732e-005   2.7802730e-009   9.6608248e+002
  2.9104890e+001  -4.4705022e-002   6.8194383e-001   2.7841719e-005  -4.2643421e-007   6.9496827e-005   2.8655128e-009   9.5991350e+002
  2.9209690e+001  -4.4871516e-002   6.8391647e-001   2.8678779e-005  -4.2900243e-007   6.9747554e-005   2.9533204e-009   9.5548209e+002
  2.9314629e+001  -4.5123753e-002   6.8576731e-001   2.9682329e-005  -4.3240599e-007   6.9986003e-005   3.0583687e-009   9.3736740e+002
  2.9419708e+001  -4.5353863e-002   6.8715425e-001   3.0602690e-005  -4.3561406e-007   7.0177204e-005   3.1549449e-009   9.3294929e+002
  2.9524940e+001  -4.5503042e-002   6.8845026e-001   3.1386826e-005  -4.3804667e-007   7.0358933e-005   3.2375535e-009   9.2784213e+002
  2.9630336e+001  -4.5679900e-002   6.8979680e-001   3.2434290e-005  -4.4077113e-007   7.0546070e-005   3.3474232e-009   9.2255202e+002
  2.9735905e+001  -4.5836981e-002   6.9129447e-001   3.3580705e-005  -4.4331899e-007   7.0748706e-005   3.4676151e-009   9.1795182e+002
  2.9841650e+001  -4.5996259e-002   6.9282489e-001   3.4710792e-005  -4.4590247e-007   7.0954767e-005   3.5862345e-009   9.1394161e+002
  2.9947576e+001  -4.6036084e-002   6.9514589e-001   3.6379220e-005  -4.4733761e-007   7.1241978e-005   3.7606193e-009   9.0957887e+002
  3.0000615e+001  -4.6243392e-002   6.9488845e-001   3.7535788e-005  -4.4986634e-007   7.1240056e-005   3.8811959e-009   9.0678357e+002
  3.0101566e+001  -4.6484421e-002   6.9575284e-001   3.9284657e-005  -4.5323065e-007   7.1375614e-005   4.0640680e-009   9.0504885e+002
  3.0207970e+001  -4.6589713e-002   6.9742980e-001   4.1043010e-005  -4.5533878e-007   7.1596968e-005   4.2481961e-009   8.9989568e+002
  3.0314502e+001  -4.6660892e-002   6.9941875e-001   4.2815889e-005  -4.5712393e-007   7.1850420e-005   4.4340000e-009   8.9599123e+002
  3.0420802e+001  -4.6902567e-002   7.0131954e-001   4.4555108e-005  -4.6059053e-007   7.2094796e-005   4.6164825e-009   8.7893002e+002
  3.0526805e+001  -4.6955467e-002   7.0353467e-001   4.6864937e-005  -4.6219336e-007   7.2371194e-005   4.8582629e-009   8.7378412e+002
  3.0632468e+001  -4.7245064e-002   7.0365952e-001   4.7878816e-005  -4.6615699e-007   7.2432541e-005   4.9658493e-009   8.6962600e+002
  3.0737836e+001  -4.7116399e-002   7.0632630e-001   4.9457999e-005  -4.6599451e-007   7.2755324e-005   5.1321714e-009   8.6514424e+002
  3.0842932e+001  -4.7382594e-002   7.0780425e-001   5.1058103e-005  -4.6974634e-007   7.2955752e-005   5.3008070e-009   8.6132375e+002
  3.0947753e+001  -4.7562037e-002   7.0844815e-001   5.2198660e-005  -4.7265363e-007   7.3070038e-005   5.4218410e-009   8.5759201e+002
  3.1000066e+001  -4.7447544e-002   7.0996252e-001   5.3227795e-005  -4.7207732e-007   7.3250149e-005   5.5300667e-009   8.5571857e+002
  3.1104528e+001  -4.7745803e-002   7.1061521e-001   5.4423393e-005  -4.7616648e-007   7.3364972e-005   5.6569673e-009   8.5390589e+002
  3.1208735e+001  -4.7818576e-002   7.1202560e-001   5.5888558e-005  -4.7803241e-007   7.3557967e-005   5.8119944e-009   8.4980396e+002
  3.1312744e+001  -4.7816583e-002   7.1417002e-001   5.6907700e-005  -4.7915580e-007   7.3826660e-005   5.9207233e-009   8.4567034e+002
  3.1416567e+001  -4.7980806e-002   7.1627095e-001   5.8498375e-005  -4.8195197e-007   7.4091041e-005   6.0890272e-009   8.3020752e+002
  3.1520224e+001  -4.8239542e-002   7.1781804e-001   6.0018350e-005  -4.8571444e-007   7.4298238e-005   6.2501006e-009   8.2664760e+002
  3.1623801e+001  -4.8331965e-002   7.1882896e-001   6.1707124e-005  -4.8779808e-007   7.4449577e-005   6.4288552e-009   8.2187878e+002
  3.1726266e+001  -4.8398475e-002   7.1989983e-001   6.3170997e-005  -4.8963304e-007   7.4606797e-005   6.5842860e-009   8.1834658e+002
  3.1823919e+001  -4.8451798e-002   7.2106136e-001   6.3858331e-005  -4.9128808e-007   7.4771055e-005   6.6587001e-009   8.1466065e+002
  3.1927148e+001  -4.8427544e-002   7.2363950e-001   6.4962958e-005  -4.9222367e-007   7.5084856e-005   6.7768510e-009   8.1124692e+002
  3.2030278e+001  -4.8622371e-002   7.2519851e-001   6.6504186e-005  -4.9539819e-007   7.5293230e-005   6.9406629e-009   8.0778688e+002
  3.2133308e+001  -4.8784558e-002   7.2603466e-001   6.7826832e-005  -4.9824345e-007   7.5426308e-005   7.0817469e-009   8.0649444e+002
  3.2236270e+001  -4.8790966e-002   7.2718421e-001   6.9159864e-005  -4.9951781e-007   7.5591893e-005   7.2240051e-009   8.0291066e+002
  3.2339209e+001  -4.8876305e-002   7.2903834e-001   7.0503111e-005  -5.0160772e-007   7.5830719e-005   7.3674206e-009   7.9919117e+002
  3.2442134e+001  -4.8828116e-002   7.3150953e-001   7.1775201e-005  -5.0233400e-007   7.6133869e-005   7.5034918e-009   7.8521781e+002
  3.2544999e+001  -4.9097451e-002   7.3268852e-001   7.2691147e-005  -5.0634175e-007   7.6302664e-005   7.6024030e-009   7.8199789e+002
  3.2647831e+001  -4.9204712e-002   7.3413648e-001   7.3659568e-005  -5.0867438e-007   7.6499223e-005   7.7068376e-009   7.7814475e+002
  3.2745152e+001  -4.9318930e-002   7.3470507e-001   7.4628712e-005  -5.1104193e-007   7.6601905e-005   7.8112525e-009   7.7522453e+002
  3.2837605e+001  -4.9282857e-002   7.3627968e-001   7.5570522e-005  -5.1179772e-007   7.6807227e-005   7.9127023e-009   7.7216688e+002
  3.2940359e+001  -4.9310774e-002   7.3814861e-001   7.6471252e-005  -5.1334935e-007   7.7047944e-005   8.0102240e-009   7.6915397e+002
  3.3043067e+001  -4.9416661e-002   7.3971718e-001   7.7313572e-005  -5.1572364e-007   7.7257412e-005   8.1016763e-009   7.6605607e+002
  3.3145748e+001  -4.9452365e-002   7.4112364e-001   7.8066502e-005  -5.1736079e-007   7.7449746e-005   8.1837783e-009   7.6517179e+002
  3.3248407e+001  -4.9492847e-002   7.4251941e-001   7.8882591e-005  -5.1907031e-007   7.7641171e-005   8.2725528e-009   7.6189273e+002
  3.3351050e+001  -4.9565058e-002   7.4430412e-001   7.9674789e-005  -5.2112227e-007   7.7873367e-005   8.3588643e-009   7.5877419e+002
  3.3402358e+001  -4.9601134e-002   7.4499844e-001   8.0138863e-005  -5.2215159e-007   7.7968784e-005   8.4091686e-009   7.5752276e+002
  3.3505022e+001  -4.9708603e-002   7.4676679e-001   8.1026939e-005  -5.2459243e-007   7.8199490e-005   8.5056136e-009   7.4448918e+002
  3.3607731e+001  -4.9771889e-002   7.4820035e-001   8.1512840e-005  -5.2656234e-007   7.8394897e-005   8.5598378e-009   7.4091389e+002
  3.3739085e+001  -4.9873559e-002   7.4964803e-001   8.2448969e-005  -5.2933802e-007   7.8604841e-005   8.6623072e-009   7.3728822e+002
  3.3826831e+001  -4.9901492e-002   7.5081830e-001   8.3163492e-005  -5.3077632e-007   7.8766423e-005   8.7401591e-009   7.3472873e+002
  3.3914691e+001  -4.9928546e-002   7.5198730e-001   8.3843408e-005  -5.3221341e-007   7.8927935e-005   8.8144011e-009   7.3237286e+002
  3.4002655e+001  -4.9978135e-002   7.5320105e-001   8.4577943e-005  -5.3389814e-007   7.9094185e-005   8.8944116e-009   7.2994707e+002
  3.4134792e+001  -5.0077768e-002   7.5507824e-001   8.6076560e-005  -5.3669890e-007   7.9349357e-005   9.0562033e-009   7.2860678e+002
  3.4223005e+001  -5.0136161e-002   7.5627379e-001   8.6876950e-005  -5.3850100e-007   7.9513812e-005   9.1432230e-009   7.2596621e+002
  3.4311312e+001  -5.0123795e-002   7.5768606e-001   8.7665735e-005  -5.3955090e-007   7.9701179e-005   9.2290590e-009   7.2334748e+002
  3.4443944e+001  -5.0196713e-002   7.6014585e-001   8.8960411e-005  -5.4212481e-007   8.0018463e-005   9.3696313e-009   7.1053749e+002
  3.4531771e+001  -5.0328616e-002   7.6123964e-001   8.9761340e-005  -5.4473303e-007   8.0172147e-005   9.4567997e-009   7.0806701e+002
  3.4619018e+001  -5.0328091e-002   7.6224450e-001   9.0478489e-005  -5.4591944e-007   8.0316472e-005   9.5351759e-009   7.0579261e+002
  3.4706377e+001  -5.0287615e-002   7.6333053e-001   9.1044944e-005  -5.4667797e-007   8.0469412e-005   9.5976923e-009   7.0361954e+002
  3.4837601e+001  -5.0350093e-002   7.6518129e-001   9.2071935e-005  -5.4916724e-007   8.0722349e-005   9.7102013e-009   7.0006694e+002
  3.4925204e+001  -5.0331826e-002   7.6635885e-001   9.2307919e-005  -5.5016576e-007   8.0884851e-005   9.7378753e-009   6.9739560e+002
  3.5012896e+001  -5.0438919e-002   7.6727725e-001   9.2978475e-005  -5.5255986e-007   8.1020320e-005   9.8114276e-009   6.9509599e+002
  3.5100670e+001  -5.0480275e-002   7.6804170e-001   9.3595057e-005  -5.5424466e-007   8.1139499e-005   9.8792933e-009   6.9513560e+002
  3.5232479e+001  -5.0454965e-002   7.7071250e-001   9.4798147e-005  -5.5582349e-007   8.1479473e-005   1.0010508e-008   6.9175820e+002
  3.5320458e+001  -5.0516787e-002   7.7211944e-001   9.5696954e-005  -5.5775406e-007   8.1666892e-005   1.0108252e-008   6.8968371e+002
  3.5407909e+001  -5.0614815e-002   7.7330254e-001   9.6463008e-005  -5.6006924e-007   8.1830170e-005   1.0191953e-008   6.7827381e+002
  3.5513946e+001  -5.0585358e-002   7.7420293e-001   9.6508894e-005  -5.6126983e-007   8.1972021e-005   1.0200183e-008   6.7587283e+002
  3.5635720e+001  -5.0541190e-002   7.7686847e-001   9.6695100e-005  -5.6253300e-007   8.2307876e-005   1.0223743e-008   6.7304596e+002
  3.5714111e+001  -5.0554229e-002   7.7807846e-001   9.6857681e-005  -5.6381359e-007   8.2470678e-005   1.0243425e-008   6.7120534e+002
  3.5811664e+001  -5.0606489e-002   7.7912321e-001   9.6099966e-005  -5.6580258e-007   8.2624159e-005   1.0166309e-008   6.6847510e+002
  3.5933605e+001  -5.0556290e-002   7.8057486e-001   9.6146760e-005  -5.6702672e-007   8.2831759e-005   1.0175021e-008   6.6559257e+002
  3.6011996e+001  -5.0580474e-002   7.8162028e-001   9.6232134e-005  -5.6845172e-007   8.2977083e-005   1.0186445e-008   6.6621012e+002
  3.6134451e+001  -5.0610257e-002   7.8340413e-001   9.6438469e-005  -5.7058458e-007   8.3219827e-005   1.0211951e-008   6.6313713e+002
  3.6213171e+001  -5.0591142e-002   7.8457045e-001   9.6472121e-005  -5.7153951e-007   8.3378254e-005   1.0217875e-008   6.6146292e+002
  3.6326878e+001  -5.0636648e-002   7.8643890e-001   9.6652704e-005  -5.7375537e-007   8.3626856e-005   1.0240405e-008   6.5058451e+002
  3.6405599e+001  -5.0708245e-002   7.8741836e-001   9.6815257e-005  -5.7575235e-007   8.3765707e-005   1.0259978e-008   6.4896605e+002
  3.6512309e+001  -5.0690166e-002   7.8859278e-001   9.6884332e-005  -5.7715137e-007   8.3937488e-005   1.0270440e-008   6.4608697e+002
  3.6625489e+001  -5.0688156e-002   7.8979141e-001   9.7061651e-005  -5.7884967e-007   8.4114998e-005   1.0292574e-008   6.4351710e+002
  3.6703683e+001  -5.0682391e-002   7.9063922e-001   9.7157817e-005  -5.7997802e-007   8.4239742e-005   1.0305057e-008   6.4180516e+002
  3.6809679e+001  -5.0714262e-002   7.9192761e-001   9.7318107e-005  -5.8197067e-007   8.4423676e-005   1.0325129e-008   6.3938530e+002
  3.6906986e+001  -5.0693033e-002   7.9322548e-001   9.7208301e-005  -5.8321647e-007   8.4604596e-005   1.0316237e-008   6.3708238e+002
  3.7028621e+001  -5.0727106e-002   7.9494713e-001   9.7426157e-005  -5.8549597e-007   8.4841682e-005   1.0342806e-008   6.3662469e+002
  3.7106814e+001  -5.0707602e-002   7.9600209e-001   9.7589301e-005  -5.8649044e-007   8.4988628e-005   1.0362324e-008   6.3480534e+002
  3.7219761e+001  -5.0680846e-002   7.9768763e-001   9.7782019e-005  -5.8795065e-007   8.5218321e-005   1.0385950e-008   6.2486148e+002
  3.7341395e+001  -5.0765833e-002   7.9955150e-001   9.7989104e-005  -5.9083997e-007   8.5470830e-005   1.0411303e-008   6.2197803e+002
  3.7420139e+001  -5.0783929e-002   8.0031019e-001   9.8170761e-005  -5.9230095e-007   8.5586764e-005   1.0432795e-008   6.2034865e+002
  3.7542628e+001  -5.0779112e-002   8.0153682e-001   9.8372438e-005  -5.9419948e-007   8.5772176e-005   1.0457617e-008   6.1770176e+002
  3.7621372e+001  -5.0742990e-002   8.0237846e-001   9.8527006e-005  -5.9503882e-007   8.5897098e-005   1.0476212e-008   6.1601402e+002
  3.7700115e+001  -5.0703585e-002   8.0323032e-001   9.8545897e-005  -5.9582962e-007   8.6022897e-005   1.0480344e-008   6.1411083e+002
  3.7841853e+001  -5.0721512e-002   8.0501154e-001   9.8753313e-005  -5.9833222e-007   8.6276360e-005   1.0506225e-008   6.1367519e+002
  3.7904848e+001  -5.0713660e-002   8.0571252e-001   9.8864446e-005  -5.9926385e-007   8.6379294e-005   1.0519725e-008   6.1216262e+002
  3.8002840e+001  -5.0653744e-002   8.0711312e-001   9.8975055e-005  -6.0014167e-007   8.6572509e-005   1.0534061e-008   6.0987753e+002
  3.8124747e+001  -5.0653942e-002   8.0898481e-001   9.9281873e-005  -6.0214275e-007   8.6827253e-005   1.0569929e-008   6.0042055e+002
  3.8203120e+001  -5.0722407e-002   8.1009886e-001   9.9479256e-005  -6.0424998e-007   8.6981585e-005   1.0592999e-008   5.9875702e+002
  3.8309357e+001  -5.0661913e-002   8.1127307e-001   9.9771250e-005  -6.0528950e-007   8.7154919e-005   1.0626877e-008   5.9670622e+002
  3.8431384e+001  -5.0631662e-002   8.1245013e-001   9.9933346e-005  -6.0694404e-007   8.7335462e-005   1.0647297e-008   5.9382655e+002
  3.8509957e+001  -5.0650828e-002   8.1311354e-001   1.0012663e-004  -6.0848737e-007   8.7441764e-005   1.0669926e-008   5.9230103e+002
  3.8623443e+001  -5.0570532e-002   8.1432379e-001   1.0050688e-004  -6.0942665e-007   8.7622461e-005   1.0713368e-008   5.9002660e+002
  3.8702011e+001  -5.0609364e-002   8.1523809e-001   1.0074748e-004  -6.1121939e-007   8.7755813e-005   1.0741020e-008   5.8849929e+002
  3.8833131e+001  -5.0561501e-002   8.1704015e-001   1.0139889e-004  -6.1284358e-007   8.8007815e-005   1.0813758e-008   5.8777379e+002
  3.8911879e+001  -5.0576167e-002   8.1796857e-001   1.0167679e-004  -6.1436320e-007   8.8142869e-005   1.0845374e-008   5.8619841e+002
  3.9043235e+001  -5.0543552e-002   8.2008694e-001   1.0221958e-004  -6.1621577e-007   8.8429782e-005   1.0906568e-008   5.7721683e+002
  3.9130925e+001  -5.0528625e-002   8.2117929e-001   1.0263618e-004  -6.1754308e-007   8.8586815e-005   1.0953216e-008   5.7556889e+002
  3.9218651e+001  -5.0489455e-002   8.2203153e-001   1.0292388e-004  -6.1856037e-007   8.8717688e-005   1.0986071e-008   5.7362701e+002
  3.9306429e+001  -5.0481842e-002   8.2265616e-001   1.0334448e-004  -6.1998796e-007   8.8824476e-005   1.1033157e-008   5.7183340e+002
  3.9429378e+001  -5.0457300e-002   8.2385937e-001   1.0390360e-004  -6.2182658e-007   8.9009636e-005   1.1095912e-008   5.6953993e+002
  3.9517285e+001  -5.0428737e-002   8.2466351e-001   1.0427190e-004  -6.2301172e-007   8.9136014e-005   1.1137418e-008   5.6782062e+002
  3.9605270e+001  -5.0391931e-002   8.2565475e-001   1.0470119e-004  -6.2410100e-007   8.9282702e-005   1.1185435e-008   5.6849495e+002
  3.9701397e+001  -5.0344761e-002   8.2669782e-001   1.0494145e-004  -6.2519384e-007   8.9438308e-005   1.1213406e-008   5.6634424e+002
  3.9836880e+001  -5.0297985e-002   8.2869386e-001   1.0547329e-004  -6.2701067e-007   8.9715220e-005   1.1273514e-008   5.6401664e+002
  3.9930675e+001  -5.0298657e-002   8.3014849e-001   1.0601541e-004  -6.2868797e-007   8.9915027e-005   1.1333725e-008   5.5594079e+002
  4.0024471e+001  -5.0312667e-002   8.3113221e-001   1.0857081e-004  -6.3040765e-007   9.0061066e-005   1.1608883e-008   5.5609673e+002
  4.0128795e+001  -5.0256975e-002   8.3253289e-001   1.0960635e-004  -6.3151840e-007   9.0259131e-005   1.1722069e-008   5.4775884e+002
  4.0216308e+001  -5.0331416e-002   8.3256424e-001   1.0993327e-004  -6.3403624e-007   9.0302199e-005   1.1759174e-008   5.4613838e+002
  4.0303822e+001  -5.0243098e-002   8.3305320e-001   1.1035179e-004  -6.3450755e-007   9.0394906e-005   1.1806077e-008   5.4452631e+002
  4.0435084e+001  -5.0201257e-002   8.3449224e-001   1.1140487e-004  -6.3636163e-007   9.0610687e-005   1.1921959e-008   5.4201706e+002
  4.0522589e+001  -5.0149010e-002   8.3564914e-001   1.1200304e-004  -6.3729462e-007   9.0776075e-005   1.1988101e-008   5.4041915e+002
  4.0610244e+001  -5.0109984e-002   8.3649911e-001   1.1211729e-004  -6.3837895e-007   9.0907784e-005   1.2002388e-008   5.3834788e+002
  4.0741832e+001  -5.0013630e-002   8.3809334e-001   1.1264289e-004  -6.3956710e-007   9.1140837e-005   1.2061789e-008   5.3481251e+002
  4.0829635e+001  -5.0027147e-002   8.3899462e-001   1.1328736e-004  -6.4136098e-007   9.1278776e-005   1.2132878e-008   5.3310858e+002
  4.0917485e+001  -5.0034726e-002   8.3974180e-001   1.1390237e-004  -6.4308818e-007   9.1400066e-005   1.2200818e-008   5.3147089e+002
  4.1005376e+001  -4.9971777e-002   8.4045566e-001   1.1485825e-004  -6.4389541e-007   9.1517443e-005   1.2305242e-008   5.2956733e+002
  4.1137302e+001  -4.9910642e-002   8.4171663e-001   1.1574314e-004  -6.4556931e-007   9.1715117e-005   1.2403183e-008   5.2706757e+002
  4.1225292e+001  -4.9849129e-002   8.4245424e-001   1.1637499e-004  -6.4642274e-007   9.1835872e-005   1.2472985e-008   5.2547317e+002
  4.1313326e+001  -4.9799469e-002   8.4342898e-001   1.1704248e-004  -6.4743376e-007   9.1982604e-005   1.2546621e-008   5.2435715e+002
  4.1401407e+001  -4.9750755e-002   8.4440138e-001   1.1759306e-004  -6.4846192e-007   9.2129072e-005   1.2607708e-008   5.2277150e+002
  4.1533300e+001  -4.9721520e-002   8.4650711e-001   1.1827668e-004  -6.5055762e-007   9.2419074e-005   1.2684031e-008   5.2023086e+002
  4.1621146e+001  -4.9730955e-002   8.4792240e-001   1.1900771e-004  -6.5235858e-007   9.2614190e-005   1.2764475e-008   5.1742172e+002
  4.1708962e+001  -4.9666476e-002   8.4883040e-001   1.1972279e-004  -6.5319660e-007   9.2754065e-005   1.2843218e-008   5.1627163e+002
  4.1840646e+001  -4.9568054e-002   8.5017650e-001   1.2101197e-004  -6.5443301e-007   9.2962377e-005   1.2984602e-008   5.0610319e+002
  4.1928461e+001  -4.9544800e-002   8.5066829e-001   1.2175138e-004  -6.5580103e-007   9.3056616e-005   1.3065948e-008   5.0424482e+002
  4.2016314e+001  -4.9506725e-002   8.5086811e-001   1.2232084e-004  -6.5699774e-007   9.3119379e-005   1.3129108e-008   5.0278459e+002
  4.2104193e+001  -4.9450636e-002   8.5133967e-001   1.2293422e-004  -6.5795866e-007   9.3211900e-005   1.3196982e-008   5.0119587e+002
  4.2236060e+001  -4.9386022e-002   8.5267878e-001   1.2402112e-004  -6.5966836e-007   9.3420031e-005   1.3316710e-008   4.9921123e+002
  4.2324064e+001  -4.9327759e-002   8.5381083e-001   1.2472642e-004  -6.6059008e-007   9.3584702e-005   1.3394403e-008   4.9741742e+002
  4.2414027e+001  -4.9290710e-002   8.5500803e-001   1.2537158e-004  -6.6185893e-007   9.3757991e-005   1.3465742e-008   4.9500503e+002
  4.2503972e+001  -4.9271603e-002   8.5596231e-001   1.2622897e-004  -6.6337518e-007   9.3904795e-005   1.3559888e-008   4.9358338e+002
  4.2638857e+001  -4.9183109e-002   8.5687826e-001   1.2746695e-004  -6.6485325e-007   9.4068655e-005   1.3695955e-008   4.9125062e+002
  4.2728752e+001  -4.9140767e-002   8.5741335e-001   1.2833872e-004  -6.6606724e-007   9.4169721e-005   1.3791675e-008   4.8950578e+002
  4.2818622e+001  -4.9067655e-002   8.5803051e-001   1.2935552e-004  -6.6684443e-007   9.4279442e-005   1.3902947e-008   4.8797249e+002
  4.2908480e+001  -4.8989576e-002   8.5893904e-001   1.3014659e-004  -6.6757422e-007   9.4421749e-005   1.3990035e-008   4.8638537e+002
  4.3043229e+001  -4.8965088e-002   8.6027689e-001   1.3148078e-004  -6.6994012e-007   9.4632557e-005   1.4136524e-008   4.8437284e+002
  4.3133040e+001  -4.8925751e-002   8.6132324e-001   1.3237575e-004  -6.7121226e-007   9.4790244e-005   1.4234780e-008   4.8288609e+002
  4.3222846e+001  -4.8845568e-002   8.6236289e-001   1.3366985e-004  -6.7190788e-007   9.4946859e-005   1.4375905e-008   4.8055180e+002
  4.3303665e+001  -4.8791455e-002   8.6352422e-001   1.3418916e-004  -6.7280427e-007   9.5113287e-005   1.4433583e-008   4.7972604e+002
  4.3429370e+001  -4.8687055e-002   8.6511226e-001   1.3519186e-004  -6.7392198e-007   9.5348495e-005   1.4544302e-008   4.7786313e+002
  4.3519153e+001  -4.8683184e-002   8.6595107e-001   1.3595471e-004  -6.7570272e-007   9.5484139e-005   1.4628421e-008   4.6952958e+002
  4.3644844e+001  -4.8646906e-002   8.6651287e-001   1.3743909e-004  -6.7775767e-007   9.5606162e-005   1.4790944e-008   4.6736769e+002
  4.3734617e+001  -4.8567049e-002   8.6680022e-001   1.3810128e-004  -6.7849105e-007   9.5681075e-005   1.4864233e-008   4.6582077e+002
  4.3815410e+001  -4.8520056e-002   8.6720912e-001   1.3880455e-004  -6.7950160e-007   9.5765110e-005   1.4941736e-008   4.6473447e+002
  4.3905174e+001  -4.8463515e-002   8.6796982e-001   1.3954448e-004  -6.8056672e-007   9.5892356e-005   1.5023381e-008   4.6344488e+002
  4.4030841e+001  -4.8376723e-002   8.6936920e-001   1.4061075e-004  -6.8195677e-007   9.6107673e-005   1.5140960e-008   4.6074118e+002
  4.4111625e+001  -4.8346658e-002   8.7021485e-001   1.4140305e-004  -6.8319808e-007   9.6239866e-005   1.5228004e-008   4.5925241e+002
  4.4201409e+001  -4.8304275e-002   8.7100673e-001   1.4207516e-004  -6.8447607e-007   9.6371059e-005   1.5302374e-008   4.5794637e+002
  4.4336064e+001  -4.8202539e-002   8.7198294e-001   1.4318046e-004  -6.8585786e-007   9.6544727e-005   1.5424407e-008   4.5575917e+002
  4.4416852e+001  -4.8149865e-002   8.7246105e-001   1.4386030e-004  -6.8680935e-007   9.6637179e-005   1.5499434e-008   4.5443898e+002
  4.4542535e+001  -4.8063669e-002   8.7330108e-001   1.4483601e-004  -6.8821129e-007   9.6791370e-005   1.5607272e-008   4.5219556e+002
  4.4632420e+001  -4.8006875e-002   8.7394670e-001   1.4557741e-004  -6.8930144e-007   9.6906992e-005   1.5689129e-008   4.5089056e+002
  4.4722263e+001  -4.7948993e-002   8.7467715e-001   1.4640295e-004  -6.9037946e-007   9.7032063e-005   1.5780043e-008   4.4963182e+002
  4.4812082e+001  -4.7880797e-002   8.7585243e-001   1.4719540e-004  -6.9131338e-007   9.7206687e-005   1.5867400e-008   4.4767788e+002
  4.4901896e+001  -4.7834675e-002   8.7702281e-001   1.4802176e-004  -6.9257279e-007   9.7381047e-005   1.5958430e-008   4.4641012e+002
  4.5037473e+001  -4.7734551e-002   8.7839229e-001   1.4900125e-004  -6.9401254e-007   9.7599986e-005   1.6066905e-008   4.4489286e+002
  4.5128135e+001  -4.7682140e-002   8.7912828e-001   1.4979104e-004  -6.9520556e-007   9.7726997e-005   1.6154042e-008   4.3757319e+002
  4.5209729e+001  -4.7636759e-002   8.7951534e-001   1.5048818e-004  -6.9630867e-007   9.7810823e-005   1.6230996e-008   4.3639072e+002
  4.5300392e+001  -4.7559745e-002   8.7978734e-001   1.5134337e-004  -6.9714626e-007   9.7886436e-005   1.6325193e-008   4.3497469e+002
  4.5427329e+001  -4.7469996e-002   8.8021860e-001   1.5271347e-004  -6.9857020e-007   9.7997552e-005   1.6475646e-008   4.3326182e+002
  4.5518008e+001  -4.7410570e-002   8.8074210e-001   1.5353530e-004  -6.9967069e-007   9.8101264e-005   1.6566239e-008   4.3206305e+002
  4.5608689e+001  -4.7318650e-002   8.8141773e-001   1.5438745e-004  -7.0029347e-007   9.8222032e-005   1.6660103e-008   4.3042456e+002
  4.5726575e+001  -4.7273276e-002   8.8253836e-001   1.5551972e-004  -7.0220621e-007   9.8406287e-005   1.6784775e-008   4.2873702e+002
  4.5808188e+001  -4.7206025e-002   8.8324800e-001   1.5624940e-004  -7.0298001e-007   9.8526111e-005   1.6865167e-008   4.2715996e+002
  4.5944238e+001  -4.7065775e-002   8.8427343e-001   1.5746321e-004  -7.0388535e-007   9.8709453e-005   1.6999055e-008   4.2513576e+002
  4.6034954e+001  -4.7013700e-002   8.8476954e-001   1.5836800e-004  -7.0511127e-007   9.8810970e-005   1.7098647e-008   4.2380900e+002
  4.6125662e+001  -4.6921012e-002   8.8520030e-001   1.5923998e-004  -7.0573103e-007   9.8905350e-005   1.7194711e-008   4.2258425e+002
  4.6207300e+001  -4.6869418e-002   8.8561398e-001   1.6004796e-004  -7.0676900e-007   9.8993258e-005   1.7283667e-008   4.2170184e+002
  4.6334292e+001  -4.6794398e-002   8.8652966e-001   1.6071912e-004  -7.0844407e-007   9.9160034e-005   1.7358692e-008   4.1993989e+002
  4.6416058e+001  -4.6725379e-002   8.8734964e-001   1.6138973e-004  -7.0922799e-007   9.9293746e-005   1.7432811e-008   4.1853886e+002
  4.6543171e+001  -4.6609649e-002   8.8882486e-001   1.6242460e-004  -7.1032411e-007   9.9524470e-005   1.7547233e-008   4.1751223e+002
  4.6624887e+001  -4.6547248e-002   8.8951179e-001   1.6308872e-004  -7.1121278e-007   9.9643755e-005   1.7620676e-008   4.1079646e+002
  4.6706606e+001  -4.6531983e-002   8.9029231e-001   1.6389343e-004  -7.1280219e-007   9.9773086e-005   1.7709217e-008   4.0959073e+002
  4.6833724e+001  -4.6427794e-002   8.9064262e-001   1.6499545e-004  -7.1408019e-007   9.9878516e-005   1.7830914e-008   4.0791735e+002
  4.6915442e+001  -4.6389371e-002   8.9075764e-001   1.6572689e-004  -7.1534351e-007   9.9934009e-005   1.7911631e-008   4.0682062e+002
  4.7033480e+001  -4.6282353e-002   8.9107600e-001   1.6687316e-004  -7.1637836e-007   1.0003134e-004   1.8037914e-008   4.0551768e+002
  4.7115199e+001  -4.6231294e-002   8.9146193e-001   1.6773402e-004  -7.1742781e-007   1.0011675e-004   1.8132508e-008   4.0450239e+002
  4.7206093e+001  -4.6157403e-002   8.9212366e-001   1.6855352e-004  -7.1835822e-007   1.0023865e-004   1.8222920e-008   4.0298618e+002
  4.7333485e+001  -4.6043070e-002   8.9307966e-001   1.6965407e-004  -7.1949578e-007   1.0041298e-004   1.8344448e-008   4.0136517e+002
  4.7415390e+001  -4.5976274e-002   8.9365267e-001   1.7047174e-004  -7.2033381e-007   1.0052059e-004   1.8434496e-008   4.0033459e+002
  4.7506423e+001  -4.5893807e-002   8.9425721e-001   1.7138665e-004  -7.2111431e-007   1.0063619e-004   1.8535167e-008   3.9876136e+002
  4.7644348e+001  -4.5805585e-002   8.9494554e-001   1.7258625e-004  -7.2290724e-007   1.0078682e-004   1.8667667e-008   3.9704758e+002
  4.7736297e+001  -4.5721987e-002   8.9531408e-001   1.7346463e-004  -7.2371595e-007   1.0087730e-004   1.8764519e-008   3.9611720e+002
  4.7828230e+001  -4.5648807e-002   8.9582985e-001   1.7432651e-004  -7.2469030e-007   1.0098440e-004   1.8859567e-008   3.9519177e+002
  4.7920165e+001  -4.5571522e-002   8.9641294e-001   1.7519695e-004  -7.2560187e-007   1.0109928e-004   1.8955544e-008   3.9434608e+002
  4.8012101e+001  -4.5513129e-002   8.9724683e-001   1.7607178e-004  -7.2679895e-007   1.0124221e-004   1.9051927e-008   3.9261337e+002
  4.8140772e+001  -4.5426030e-002   8.9840659e-001   1.7726352e-004  -7.2842059e-007   1.0144249e-004   1.9183414e-008   3.9144254e+002
  4.8232671e+001  -4.5352286e-002   8.9916327e-001   1.7816773e-004  -7.2939598e-007   1.0157770e-004   1.9283076e-008   3.8540774e+002
  4.8324548e+001  -4.5285754e-002   8.9959730e-001   1.7904382e-004  -7.3048800e-007   1.0167662e-004   1.9379701e-008   3.8436530e+002
  4.8416383e+001  -4.5213647e-002   8.9974203e-001   1.8010015e-004  -7.3147001e-007   1.0174239e-004   1.9495747e-008   3.8328781e+002
  4.8508156e+001  -4.5149095e-002   8.9982602e-001   1.8085190e-004  -7.3259309e-007   1.0180185e-004   1.9578909e-008   3.8226654e+002
  4.8636686e+001  -4.5021488e-002   9.0012831e-001   1.8207468e-004  -7.3356314e-007   1.0190615e-004   1.9713762e-008   3.8088433e+002
  4.8728553e+001  -4.4955076e-002   9.0041773e-001   1.8308865e-004  -7.3466132e-007   1.0198913e-004   1.9825303e-008   3.7948933e+002
  4.8820377e+001  -4.4874974e-002   9.0094988e-001   1.8396343e-004  -7.3553592e-007   1.0209973e-004   1.9921774e-008   3.7834357e+002
  4.8912790e+001  -4.4787536e-002   9.0149790e-001   1.8466026e-004  -7.3628216e-007   1.0221197e-004   1.9998869e-008   3.7728380e+002
  4.9043055e+001  -4.4669264e-002   9.0233339e-001   1.8588072e-004  -7.3744682e-007   1.0237859e-004   2.0133525e-008   3.7576940e+002
  4.9136098e+001  -4.4597075e-002   9.0284364e-001   1.8675676e-004  -7.3848161e-007   1.0248801e-004   2.0230179e-008   3.7472678e+002
  4.9229146e+001  -4.4532880e-002   9.0320277e-001   1.8763995e-004  -7.3965171e-007   1.0258046e-004   2.0327613e-008   3.7387409e+002
  4.9322193e+001  -4.4453668e-002   9.0364852e-001   1.8870086e-004  -7.4055277e-007   1.0268222e-004   2.0444174e-008   3.7260489e+002
  4.9416333e+001  -4.4375844e-002   9.0408836e-001   1.8955506e-004  -7.4152520e-007   1.0278468e-004   2.0538472e-008   3.7185875e+002
  4.9510466e+001  -4.4279673e-002   9.0475790e-001   1.9046694e-004  -7.4219317e-007   1.0291352e-004   2.0639030e-008   3.7044183e+002
  4.9642232e+001  -4.4158004e-002   9.0558549e-001   1.9166514e-004  -7.4334618e-007   1.0308184e-004   2.0771328e-008   3.6926490e+002
  4.9736346e+001  -4.4101993e-002   9.0625887e-001   1.9261584e-004  -7.4469081e-007   1.0321171e-004   2.0876121e-008   3.6387882e+002
  4.9821034e+001  -4.4052818e-002   9.0658079e-001   1.9321586e-004  -7.4590341e-007   1.0329582e-004   2.0942631e-008   3.6276246e+002
  4.9915134e+001  -4.3974030e-002   9.0666473e-001   1.9411391e-004  -7.4686433e-007   1.0335880e-004   2.1041718e-008   3.6177988e+002
  5.0009227e+001  -4.3865078e-002   9.0687429e-001   1.8383783e-004  -7.4578936e-007   1.0338054e-004   1.9919252e-008   3.4451551e+002
  5.0103193e+001  -4.4302841e-002   9.1470521e-001   1.8363599e-004  -7.5548629e-007   1.0432436e-004   1.9898707e-008   3.4335942e+002
  5.0244150e+001  -4.4328856e-002   9.1684973e-001   1.8658485e-004  -7.5821457e-007   1.0461793e-004   2.0214663e-008   3.2239289e+002
  5.0302911e+001  -4.4291762e-002   9.1663008e-001   1.8763828e-004  -7.5901752e-007   1.0462542e-004   2.0329595e-008   3.2116630e+002
  5.0468178e+001  -4.4042699e-002   9.1267597e-001   1.8901234e-004  -7.5878798e-007   1.0426583e-004   2.0480798e-008   3.1853253e+002
  5.0579448e+001  -4.3909669e-002   9.1025023e-001   1.8995532e-004  -7.5921908e-007   1.0405091e-004   2.0584628e-008   3.1705044e+002
  5.0690602e+001  -4.3851160e-002   9.0943514e-001   1.9158114e-004  -7.6093158e-007   1.0402035e-004   2.0762555e-008   3.1598462e+002
  5.0801624e+001  -4.3791423e-002   9.0893899e-001   1.9320602e-004  -7.6263237e-007   1.0402654e-004   2.0940444e-008   3.1500148e+002
  5.0945823e+001  -4.3693369e-002   9.1000416e-001   1.9607107e-004  -7.6448914e-007   1.0423092e-004   2.1253367e-008   3.1354527e+002
  5.1015049e+001  -4.3642313e-002   9.1066632e-001   1.9799987e-004  -7.6530936e-007   1.0434645e-004   2.1463583e-008   3.1272620e+002
  5.1101583e+001  -4.3537855e-002   9.1152525e-001   1.9987294e-004  -7.6562778e-007   1.0449465e-004   2.1668075e-008   3.1120128e+002
  5.1257343e+001  -4.3758619e-002   9.1655124e-001   2.1141597e-004  -7.7168776e-007   1.0509954e-004   2.2908389e-008   2.8843527e+002
  5.1365510e+001  -4.3512775e-002   9.1869154e-001   2.0821811e-004  -7.7003387e-007   1.0540545e-004   2.2563216e-008   2.8716208e+002
  5.1500719e+001  -4.3266570e-002   9.1895505e-001   2.0940768e-004  -7.6903339e-007   1.0551243e-004   2.2693925e-008   2.8587298e+002
  5.1669729e+001  -4.3012733e-002   9.1704340e-001   2.1045058e-004  -7.6872174e-007   1.0538976e-004   2.2809336e-008   2.8396120e+002
  5.1804938e+001  -4.2949747e-002   9.1550824e-001   2.1152760e-004  -7.7097524e-007   1.0529170e-004   2.2928129e-008   2.8292510e+002
  5.1913105e+001  -4.2829050e-002   9.1458897e-001   2.1243409e-004  -7.7152155e-007   1.0524918e-004   2.3028109e-008   2.8187902e+002
  5.2048313e+001  -4.2734253e-002   9.1440820e-001   2.1398938e-004  -7.7320186e-007   1.0530735e-004   2.3198829e-008   2.8066909e+002
  5.2156480e+001  -4.2621162e-002   9.1442548e-001   2.1537467e-004  -7.7387290e-007   1.0537280e-004   2.3350709e-008   2.7993300e+002
  5.2291689e+001  -4.2541531e-002   9.1508180e-001   2.1754340e-004  -7.7585280e-007   1.0552831e-004   2.3587975e-008   2.7865146e+002
  5.2460700e+001  -4.2313465e-002   9.1606213e-001   2.2111289e-004  -7.7593469e-007   1.0574012e-004   2.3977505e-008   2.7764796e+002
  5.2595908e+001  -4.2094703e-002   9.1830090e-001   2.2040620e-004  -7.7376828e-007   1.0601175e-004   2.3886045e-008   2.6003464e+002
  5.2704075e+001  -4.2195612e-002   9.2589822e-001   2.2025753e-004  -7.7833176e-007   1.0695303e-004   2.3871415e-008   2.6034367e+002
  5.2839284e+001  -4.1892939e-002   9.2790973e-001   2.2120643e-004  -7.7614973e-007   1.0726581e-004   2.3975931e-008   2.5837992e+002
  5.3008295e+001  -4.1603848e-002   9.2587489e-001   2.2173213e-004  -7.7506123e-007   1.0713187e-004   2.4035142e-008   2.5753325e+002
  5.3219558e+001  -4.1316335e-002   9.2394087e-001   2.2110551e-004  -7.7506283e-007   1.0703848e-004   2.3970683e-008   2.4893479e+002
  5.3483637e+001  -4.1003384e-002   9.2480061e-001   2.1939055e-004  -7.7588753e-007   1.0730345e-004   2.3789324e-008   2.4679585e+002
  5.3813736e+001  -4.0657314e-002   9.2720952e-001   2.1806255e-004  -7.7771034e-007   1.0779401e-004   2.3651509e-008   2.4467895e+002
  5.4077816e+001  -4.0343055e-002   9.2269124e-001   2.1841984e-004  -7.7836335e-007   1.0742832e-004   2.3692903e-008   2.4125323e+002
  5.4407915e+001  -4.0307838e-002   9.2584199e-001   2.1753778e-004  -7.8617228e-007   1.0800437e-004   2.3601933e-008   2.3999096e+002
  5.4671994e+001  -3.9986595e-002   9.2222705e-001   2.1754319e-004  -7.8666368e-007   1.0774480e-004   2.3604929e-008   2.3758057e+002
  5.5002093e+001  -3.9663724e-002   9.2543167e-001   2.1725879e-004  -7.8882018e-007   1.0833155e-004   2.3578623e-008   2.3539785e+002
  5.5266172e+001  -3.9335385e-002   9.2153130e-001   2.1816140e-004  -7.8908141e-007   1.0804031e-004   2.3678993e-008   2.3317924e+002
  5.5596272e+001  -3.9321047e-002   9.2475222e-001   2.2097644e-004  -7.9742446e-007   1.0863425e-004   2.3989124e-008   2.3145608e+002
  5.5860351e+001  -3.8871725e-002   9.2206857e-001   2.2351227e-004  -7.9517586e-007   1.0848723e-004   2.4266619e-008   2.2975012e+002
  5.6190450e+001  -3.8511560e-002   9.2620870e-001   2.2394532e-004  -7.9647372e-007   1.0919578e-004   2.4318071e-008   2.2276158e+002
  5.6454529e+001  -3.8194512e-002   9.2387909e-001   2.2446180e-004  -7.9682318e-007   1.0909403e-004   2.4376469e-008   2.2090919e+002
  5.6784628e+001  -3.7824868e-002   9.3001868e-001   2.2194557e-004  -7.9784915e-007   1.1005642e-004   2.4110151e-008   2.1997252e+002
  5.7162320e+001  -3.7372202e-002   9.2774228e-001   2.1696507e-004  -7.9820480e-007   1.1005001e-004   2.3574601e-008   2.1716074e+002
  5.7464472e+001  -3.7105266e-002   9.2132195e-001   2.1492463e-004  -8.0040908e-007   1.0948806e-004   2.3354552e-008   2.1503651e+002
  5.7842164e+001  -3.6702370e-002   9.2564891e-001   2.1051965e-004  -8.0167658e-007   1.1026905e-004   2.2880806e-008   2.1344580e+002
  5.8144317e+001  -3.6323066e-002   9.1919942e-001   2.0810699e-004  -8.0128899e-007   1.0970372e-004   2.2620103e-008   2.1118093e+002
  5.8522008e+001  -3.5915803e-002   9.2504712e-001   2.0478292e-004  -8.0228931e-007   1.1067374e-004   2.2263418e-008   2.1010194e+002
  5.8824161e+001  -3.5477580e-002   9.1903933e-001   2.0327364e-004  -8.0040425e-007   1.1016225e-004   2.2100670e-008   2.0416311e+002
  5.9201852e+001  -3.5154920e-002   9.2543600e-001   2.0064553e-004  -8.0311760e-007   1.1120665e-004   2.1819318e-008   2.0286435e+002
  5.9504005e+001  -3.4781761e-002   9.1935482e-001   1.9900732e-004  -8.0249621e-007   1.1068769e-004   2.1642527e-008   2.0060861e+002
  5.9881696e+001  -3.4452140e-002   9.2367440e-001   1.9554098e-004  -8.0487140e-007   1.1148976e-004   2.1269760e-008   1.9955429e+002
  6.0183849e+001  -3.4089390e-002   9.1707506e-001   1.9340562e-004  -8.0430454e-007   1.1090855e-004   2.1038728e-008   1.9786232e+002
  6.0561540e+001  -3.3752095e-002   9.2115273e-001   1.8937737e-004  -8.0632073e-007   1.1168731e-004   2.0604348e-008   1.9674540e+002
  6.0863693e+001  -3.3423793e-002   9.1437823e-001   1.8710117e-004  -8.0639081e-007   1.1108461e-004   2.0357786e-008   1.9501038e+002
  6.1241384e+001  -3.3293929e-002   9.1901979e-001   1.8326305e-004  -8.1331578e-007   1.1193874e-004   1.9943703e-008   1.9422045e+002
  6.1543537e+001  -3.2904441e-002   9.1297220e-001   1.8449850e-004  -8.1176677e-007   1.1142504e-004   2.0079143e-008   1.8980668e+002
  6.1921228e+001  -3.2568012e-002   9.1868641e-001   1.8169825e-004  -8.1350485e-007   1.1241788e-004   1.9777784e-008   1.8872265e+002
  6.2223381e+001  -3.2258732e-002   9.1255209e-001   1.8019696e-004  -8.1373884e-007   1.1189466e-004   1.9615393e-008   1.8677470e+002
  6.2601072e+001  -3.2006784e-002   9.1609510e-001   1.7704814e-004  -8.1743376e-007   1.1262890e-004   1.9275888e-008   1.8574324e+002
  6.2903225e+001  -3.1699767e-002   9.0942933e-001   1.7460362e-004  -8.1757257e-007   1.1204024e-004   1.9010653e-008   1.8439460e+002
  6.3280916e+001  -3.1383617e-002   9.1279248e-001   1.7115540e-004  -8.1944465e-007   1.1275734e-004   1.8638136e-008   1.8331855e+002
  6.3583069e+001  -3.1089407e-002   9.0622619e-001   1.6903249e-004  -8.1973661e-007   1.1218047e-004   1.8407803e-008   1.8180838e+002
  6.3960761e+001  -3.0787024e-002   9.1207118e-001   1.6528102e-004  -8.2183409e-007   1.1321679e-004   1.8002749e-008   1.8108286e+002
  6.4351588e+001  -3.0408700e-002   9.0934284e-001   1.6057443e-004  -8.2209391e-007   1.1319816e-004   1.7492663e-008   1.7747157e+002
  6.4664251e+001  -3.0158535e-002   9.0077839e-001   1.5961804e-004  -8.2355345e-007   1.1237508e-004   1.7388402e-008   1.7587507e+002
  6.5055078e+001  -2.9856381e-002   9.0544456e-001   1.5508806e-004  -8.2567218e-007   1.1328180e-004   1.6897358e-008   1.7461232e+002
  6.5367741e+001  -2.9602956e-002   8.9944279e-001   1.5234944e-004  -8.2690011e-007   1.1278258e-004   1.6599647e-008   1.7337651e+002
  6.5758568e+001  -2.9286240e-002   9.0306551e-001   1.4867594e-004  -8.2841937e-007   1.1356721e-004   1.6201824e-008   1.7244379e+002
  6.6071231e+001  -2.9049503e-002   8.9557424e-001   1.4581338e-004  -8.2995162e-007   1.1287948e-004   1.5890359e-008   1.7097014e+002
  6.6462059e+001  -2.8779224e-002   8.9842146e-001   1.4360422e-004  -8.3257915e-007   1.1357122e-004   1.5651799e-008   1.6993843e+002
  6.6774721e+001  -2.8561432e-002   8.9228021e-001   1.4199827e-004  -8.3452046e-007   1.1305283e-004   1.5477172e-008   1.6875419e+002
  6.7165549e+001  -2.8277039e-002   8.9594975e-001   1.3857998e-004  -8.3659234e-007   1.1385619e-004   1.5106637e-008   1.6577326e+002
  6.7478211e+001  -2.8020781e-002   8.8954787e-001   1.3576117e-004  -8.3724399e-007   1.1330463e-004   1.4799769e-008   1.6435884e+002
  6.7869039e+001  -2.7747228e-002   8.9263595e-001   1.3185400e-004  -8.3940952e-007   1.1403990e-004   1.4375744e-008   1.6326029e+002
  6.8181701e+001  -2.7520961e-002   8.8542874e-001   1.2915394e-004  -8.4078813e-007   1.1338424e-004   1.4081731e-008   1.6231180e+002
  6.8572529e+001  -2.7227062e-002   8.8982673e-001   1.2501746e-004  -8.4214632e-007   1.1429727e-004   1.3632934e-008   1.6144482e+002
  6.8970577e+001  -2.6951855e-002   8.8528485e-001   1.2044065e-004  -8.4408768e-007   1.1406397e-004   1.3135178e-008   1.6024489e+002
  6.9289016e+001  -2.6735181e-002   8.7556643e-001   1.1930908e-004  -8.4562700e-007   1.1308127e-004   1.3011530e-008   1.5903119e+002
  6.9686494e+001  -2.6448249e-002   8.7919032e-001   1.1576903e-004  -8.4700471e-007   1.1390451e-004   1.2626879e-008   1.5665023e+002
  7.0004476e+001  -2.6219170e-002   8.7410317e-001   1.1347695e-004  -8.4797585e-007   1.1352286e-004   1.2377172e-008   1.5538716e+002
  7.0401498e+001  -2.5948499e-002   8.7744164e-001   1.1033762e-004  -8.4962375e-007   1.1431661e-004   1.2036201e-008   1.5402843e+002
  7.0719115e+001  -2.5748786e-002   8.6976703e-001   1.0833897e-004  -8.5136014e-007   1.1359609e-004   1.1818361e-008   1.5295354e+002
  7.1115764e+001  -2.5479873e-002   8.7184328e-001   1.0548586e-004  -8.5282313e-007   1.1422929e-004   1.1508403e-008   1.5210886e+002
  7.1433083e+001  -2.5287150e-002   8.6406906e-001   1.0320856e-004  -8.5461254e-007   1.1349195e-004   1.1260093e-008   1.5115921e+002
  7.1829444e+001  -2.5118412e-002   8.6627085e-001   1.0086297e-004  -8.5926451e-007   1.1414559e-004   1.1005362e-008   1.5018066e+002
  7.2146532e+001  -2.4899861e-002   8.5941912e-001   1.0099848e-004  -8.6001790e-007   1.1352640e-004   1.1020257e-008   1.4804547e+002
  7.2542688e+001  -2.4628336e-002   8.6253603e-001   9.9009849e-005  -8.6094510e-007   1.1430609e-004   1.0804374e-008   1.4716134e+002
  7.2859612e+001  -2.4438230e-002   8.5532992e-001   9.7405909e-005  -8.6249586e-007   1.1363769e-004   1.0629460e-008   1.4585446e+002
  7.3255642e+001  -2.4202763e-002   8.5704880e-001   9.4894986e-005  -8.6444616e-007   1.1423619e-004   1.0356476e-008   1.4484490e+002
  7.3572466e+001  -2.4015354e-002   8.4966096e-001   9.2970940e-005  -8.6591192e-007   1.1353980e-004   1.0146591e-008   1.4394987e+002
  7.3968451e+001  -2.3777655e-002   8.5326557e-001   8.9467859e-005  -8.6756560e-007   1.1439736e-004   9.7654823e-009   1.4312864e+002
  7.4364443e+001  -2.3561031e-002   8.4756561e-001   8.6000663e-005  -8.6982983e-007   1.1400228e-004   9.3875731e-009   1.4191389e+002
  7.4681237e+001  -2.3389089e-002   8.3783042e-001   8.5449489e-005  -8.7158138e-007   1.1297943e-004   9.3271151e-009   1.4117570e+002
  7.5077230e+001  -2.3155250e-002   8.4270093e-001   8.2461454e-005  -8.7303926e-007   1.1401448e-004   9.0019759e-009   1.3932354e+002
  7.5473371e+001  -2.2921029e-002   8.3941959e-001   7.8921424e-005  -8.7431008e-007   1.1394401e-004   8.6160216e-009   1.3809775e+002
  7.5790283e+001  -2.2772938e-002   8.3024283e-001   7.8108209e-005  -8.7670797e-007   1.1298865e-004   8.5270176e-009   1.3694736e+002
  7.6186424e+001  -2.2537784e-002   8.3421737e-001   7.5649886e-005  -8.7774054e-007   1.1391028e-004   8.2595058e-009   1.3630876e+002
  7.6582903e+001  -2.2330617e-002   8.2987899e-001   7.1995452e-005  -8.7970117e-007   1.1369352e-004   7.8608981e-009   1.3525422e+002
  7.6900086e+001  -2.2178067e-002   8.2046433e-001   7.1654633e-005  -8.8168285e-007   1.1269615e-004   7.8234565e-009   1.3464146e+002
  7.7296564e+001  -2.1968313e-002   8.2477886e-001   6.9179615e-005  -8.8336820e-007   1.1367189e-004   7.5539486e-009   1.3383451e+002
  7.7693568e+001  -2.1757983e-002   8.2064336e-001   6.6134432e-005  -8.8489303e-007   1.1348112e-004   7.2217610e-009   1.3184919e+002
  7.8011171e+001  -2.1595679e-002   8.1203687e-001   6.5514495e-005  -8.8623512e-007   1.1258663e-004   7.1538581e-009   1.3100482e+002
  7.8408175e+001  -2.1385731e-002   8.1584224e-001   6.2864322e-005  -8.8756771e-007   1.1350034e-004   6.8651130e-009   1.3001503e+002
  7.8805891e+001  -2.1178384e-002   8.1151662e-001   5.9947594e-005  -8.8885859e-007   1.1328030e-004   6.5468691e-009   1.2908888e+002
  7.9124063e+001  -2.1027557e-002   8.0188692e-001   5.9507856e-005  -8.9040006e-007   1.1223293e-004   6.4986212e-009   1.2845067e+002
  7.9521779e+001  -2.0826186e-002   8.0511628e-001   5.7194204e-005  -8.9172789e-007   1.1307183e-004   6.2464868e-009   1.2775799e+002
  7.9920395e+001  -2.0637974e-002   8.0140979e-001   5.5577340e-005  -8.9349768e-007   1.1293500e-004   6.0701150e-009   1.2684573e+002
  8.0239288e+001  -2.0495008e-002   7.9222839e-001   5.5587800e-005  -8.9513568e-007   1.1194042e-004   6.0710413e-009   1.2555498e+002
  8.0637904e+001  -2.0286387e-002   7.9579758e-001   5.3567772e-005  -8.9581060e-007   1.1283419e-004   5.8508870e-009   1.2468897e+002
  8.1037608e+001  -2.0101222e-002   7.9173144e-001   5.1370019e-005  -8.9738617e-007   1.1264376e-004   5.6110276e-009   1.2346262e+002
  8.1357371e+001  -1.9963012e-002   7.8247590e-001   5.1138293e-005  -8.9897685e-007   1.1162796e-004   5.5855191e-009   1.2291816e+002
  8.1757075e+001  -1.9776438e-002   7.8517410e-001   4.9318154e-005  -9.0027594e-007   1.1240312e-004   5.3871081e-009   1.2230105e+002
  8.2158056e+001  -1.9588576e-002   7.8311192e-001   4.6668072e-005  -9.0140417e-007   1.1249858e-004   5.0979134e-009   1.2144556e+002
  8.2559540e+001  -1.9455015e-002   7.7543856e-001   4.5896870e-005  -9.0491587e-007   1.1178017e-004   5.0136330e-009   1.2076387e+002
  8.2880727e+001  -1.9318615e-002   7.6597853e-001   4.7165207e-005  -9.0626689e-007   1.1071791e-004   5.1519511e-009   1.1975628e+002
  8.3282211e+001  -1.9118479e-002   7.7011677e-001   4.5694951e-005  -9.0648722e-007   1.1170789e-004   4.9916918e-009   1.1904304e+002
  8.3685233e+001  -1.8938864e-002   7.6933438e-001   4.3579907e-005  -9.0756818e-007   1.1198783e-004   4.7608956e-009   1.1775581e+002
  8.4088852e+001  -1.8772221e-002   7.6392984e-001   4.1755666e-005  -9.0913968e-007   1.1159080e-004   4.5616745e-009   1.1697107e+002
  8.4493093e+001  -1.8601487e-002   7.5777245e-001   4.0306300e-005  -9.1039293e-007   1.1107948e-004   4.4033673e-009   1.1638605e+002
  8.4897982e+001  -1.8441735e-002   7.5249303e-001   3.9267553e-005  -9.1207187e-007   1.1069355e-004   4.2899265e-009   1.1593635e+002
  8.5303545e+001  -1.8276377e-002   7.4880607e-001   3.6104880e-005  -9.1336968e-007   1.1053991e-004   3.9444467e-009   1.1515258e+002
  8.5709807e+001  -1.8113714e-002   7.4522899e-001   3.4461800e-005  -9.1469482e-007   1.1040134e-004   3.7649780e-009   1.1395938e+002
  8.6116797e+001  -1.7942152e-002   7.4172121e-001   3.2489214e-005  -9.1544833e-007   1.1027126e-004   3.5494950e-009   1.1317991e+002
  8.6524537e+001  -1.7789849e-002   7.3792391e-001   3.0774148e-005  -9.1706998e-007   1.1009657e-004   3.3621406e-009   1.1223680e+002
  8.6933056e+001  -1.7629588e-002   7.3373226e-001   2.9622301e-005  -9.1817125e-007   1.0986104e-004   3.2363131e-009   1.1165166e+002
  8.7342380e+001  -1.7472997e-002   7.2942074e-001   2.7797222e-005  -9.1934558e-007   1.0960500e-004   3.0369250e-009   1.1111212e+002
  8.7752535e+001  -1.7350969e-002   7.2520827e-001   2.6308018e-005  -9.2224662e-007   1.0936159e-004   2.8742266e-009   1.1046729e+002
  8.8163548e+001  -1.7192147e-002   7.2130320e-001   2.4892545e-005  -9.2309914e-007   1.0916251e-004   2.7195773e-009   1.0947343e+002
  8.8575448e+001  -1.7024588e-002   7.1750680e-001   2.3687528e-005  -9.2336214e-007   1.0897806e-004   2.5879211e-009   1.0880505e+002
  8.8988262e+001  -1.6871413e-002   7.1347731e-001   2.2215928e-005  -9.2428338e-007   1.0875619e-004   2.4271391e-009   1.0802373e+002
  8.9402017e+001  -1.6725052e-002   7.0933667e-001   2.0638302e-005  -9.2546739e-007   1.0851505e-004   2.2547707e-009   1.0724855e+002
  8.9816611e+001  -1.6580734e-002   7.0500693e-001   1.9136189e-005  -9.2664996e-007   1.0824214e-004   2.0906487e-009   1.0671614e+002
  9.0231498e+001  -1.6440647e-002   7.0059236e-001   1.7982226e-005  -9.2794638e-007   1.0795268e-004   1.9645588e-009   1.0624816e+002
  9.0646675e+001  -1.6298330e-002   6.9624156e-001   1.7078140e-005  -9.2899750e-007   1.0766973e-004   1.8657684e-009   1.0562654e+002
  9.1062141e+001  -1.6156767e-002   6.9221739e-001   1.6615744e-005  -9.2996869e-007   1.0743405e-004   1.8152300e-009   1.0483745e+002
  9.1477891e+001  -1.6008529e-002   6.8821851e-001   1.5758218e-005  -9.3042885e-007   1.0719930e-004   1.7215252e-009   1.0421224e+002
  9.1893926e+001  -1.5871945e-002   6.8402048e-001   1.4678140e-005  -9.3143921e-007   1.0693028e-004   1.6035076e-009   1.0338824e+002
  9.2310241e+001  -1.5741221e-002   6.7976821e-001   1.3651863e-005  -9.3267114e-007   1.0664924e-004   1.4913701e-009   1.0279368e+002
  9.2726835e+001  -1.5613288e-002   6.7553532e-001   1.2455335e-005  -9.3394935e-007   1.0636750e-004   1.3606346e-009   1.0231608e+002
  9.3143707e+001  -1.5484145e-002   6.7118940e-001   1.1708863e-005  -9.3503672e-007   1.0606423e-004   1.2790655e-009   1.0185311e+002
  9.3560853e+001  -1.5382482e-002   6.6711471e-001   1.1039516e-005  -9.3768460e-007   1.0580031e-004   1.2059216e-009   1.0135824e+002
  9.3978272e+001  -1.5238264e-002   6.5935416e-001   1.3586604e-005  -9.3764223e-007   1.0494720e-004   1.4841291e-009   1.0085223e+002
  9.4395952e+001  -1.5091181e-002   6.5660248e-001   1.3572778e-005  -9.3726845e-007   1.0488579e-004   1.4825900e-009   1.0024328e+002
  9.4813898e+001  -1.4965316e-002   6.5458933e-001   1.3166085e-005  -9.3807418e-007   1.0494037e-004   1.4381351e-009   9.9395682e+001
  9.5232116e+001  -1.4851239e-002   6.5171785e-001   1.1589086e-005  -9.3950375e-007   1.0485538e-004   1.2658489e-009   9.8866646e+001
  9.5650602e+001  -1.4738656e-002   6.4775831e-001   1.0621802e-005  -9.4091862e-007   1.0459205e-004   1.1601611e-009   9.8438157e+001
  9.6069351e+001  -1.4615869e-002   6.4314006e-001   1.0001496e-005  -9.4156714e-007   1.0421843e-004   1.0923775e-009   9.8166494e+001
  9.6488369e+001  -1.4490360e-002   6.3867883e-001   9.6330806e-006  -9.4191901e-007   1.0386587e-004   1.0521064e-009   9.7669814e+001
  9.6907648e+001  -1.4371371e-002   6.3424866e-001   9.8741886e-006  -9.4257575e-007   1.0351433e-004   1.0784082e-009   9.7036725e+001
  9.7327193e+001  -1.4252234e-002   6.2996445e-001   9.4493573e-006  -9.4310007e-007   1.0318206e-004   1.0319765e-009   9.6592236e+001
  9.7746999e+001  -1.4143263e-002   6.2587159e-001   8.8811941e-006  -9.4418185e-007   1.0287711e-004   9.6989524e-010   9.5948845e+001
  9.8167070e+001  -1.4035348e-002   6.2173060e-001   7.6958712e-006  -9.4522262e-007   1.0256002e-004   8.4041988e-010   9.5597134e+001
  9.8587406e+001  -1.3925505e-002   6.1905488e-001   6.4689279e-006  -9.4602832e-007   1.0248301e-004   7.0642402e-010   9.5187113e+001
  9.9008073e+001  -1.3816466e-002   6.1310965e-001   6.0784227e-006  -9.4675984e-007   1.0185728e-004   6.6374448e-010   9.4956202e+001
  9.9428949e+001  -1.3702841e-002   6.0962577e-001   5.5243320e-006  -9.4707445e-007   1.0163781e-004   6.0322380e-010   9.4523811e+001
  9.9850143e+001  -1.3600321e-002   6.0395526e-001   5.7342915e-006  -9.4803448e-007   1.0104692e-004   6.2611538e-010   9.3983429e+001
  1.0027154e+002  -1.3491891e-002   6.0071496e-001   5.3546664e-006  -9.4847777e-007   1.0085986e-004   5.8464812e-010   9.3565021e+001
  1.0069326e+002  -1.3389680e-002   5.9706859e-001   4.5124332e-006  -9.4924426e-007   1.0060077e-004   4.9267258e-010   9.2935771e+001
  1.0111524e+002  -1.3290394e-002   5.9268800e-001   4.4096158e-006  -9.5010597e-007   1.0021300e-004   4.8142586e-010   9.2608558e+001
  1.0153749e+002  -1.3192225e-002   5.8806876e-001   4.1238098e-006  -9.5093855e-007   9.9779715e-005   4.5020113e-010   9.2335908e+001
  1.0195999e+002  -1.3091384e-002   5.8338351e-001   3.7278706e-006  -9.5146818e-007   9.9330058e-005   4.0695634e-010   9.2070303e+001
  1.0238274e+002  -1.3004755e-002   5.7922664e-001   3.7293228e-006  -9.5293140e-007   9.8965718e-005   4.0709533e-010   9.1762687e+001
  1.0280577e+002  -1.2900247e-002   5.7508171e-001   4.3701882e-006  -9.5297936e-007   9.8598809e-005   4.7702899e-010   9.1227645e+001
  1.0322905e+002  -1.2801644e-002   5.7101475e-001   4.0432475e-006  -9.5334781e-007   9.8240544e-005   4.4131901e-010   9.0880659e+001
  1.0365259e+002  -1.2708599e-002   5.6692864e-001   3.7733019e-006  -9.5402157e-007   9.7874346e-005   4.1183275e-010   9.0406988e+001
  1.0407639e+002  -1.2617655e-002   5.6280952e-001   3.4250597e-006  -9.5474735e-007   9.7497778e-005   3.7380446e-010   9.0069532e+001
  1.0450044e+002  -1.2529243e-002   5.5871165e-001   2.9812481e-006  -9.5556134e-007   9.7120073e-005   3.2534976e-010   8.9838165e+001
  1.0492473e+002  -1.2443419e-002   5.5451692e-001   2.5078735e-006  -9.5647037e-007   9.6720646e-005   2.7367403e-010   8.9597531e+001
  1.0534925e+002  -1.2366967e-002   5.5030267e-001   2.2565420e-006  -9.5800746e-007   9.6312953e-005   2.4623298e-010   8.9307043e+001
  1.0577401e+002  -1.2279434e-002   5.4628776e-001   2.6252770e-006  -9.5859051e-007   9.5935363e-005   2.8645252e-010   8.8776147e+001
  1.0619900e+002  -1.2192387e-002   5.4217537e-001   2.6078845e-006  -9.5910829e-007   9.5535756e-005   2.8453752e-010   8.8475001e+001
  1.0662422e+002  -1.2107338e-002   5.3816183e-001   2.3798853e-006  -9.5968053e-007   9.5148809e-005   2.5964568e-010   8.8145457e+001
  1.0704966e+002  -1.2025329e-002   5.3413460e-001   2.1806318e-006  -9.6039359e-007   9.4754546e-005   2.3789232e-010   8.7769613e+001
  1.0747535e+002  -1.1938768e-002   5.3010638e-001   1.9979959e-006  -9.6064038e-007   9.4355255e-005   2.1795440e-010   8.7573315e+001
  1.0790126e+002  -1.1860877e-002   5.2600296e-001   1.2547641e-006  -9.6148316e-007   9.3937453e-005   1.3686889e-010   8.7329066e+001
  1.0832738e+002  -1.1780276e-002   5.2179186e-001   1.0374546e-006  -9.6200930e-007   9.3495319e-005   1.1315730e-010   8.7181738e+001
  1.0875371e+002  -1.1701434e-002   5.1789251e-001   1.4423834e-007  -9.6258114e-007   9.3104120e-005   1.5731314e-011   8.6874635e+001
  1.0918026e+002  -1.1632118e-002   5.1392181e-001  -7.6362025e-007  -9.6384573e-007   9.2695298e-005  -8.3278366e-011   8.6361487e+001
  1.0960701e+002  -1.1551318e-002   5.1135042e-001  -1.5378202e-006  -9.6407093e-007   9.2536173e-005  -1.6770277e-010   8.6033903e+001
  1.1003403e+002  -1.1477739e-002   5.0616846e-001  -1.6180452e-006  -9.6479052e-007   9.1897401e-005  -1.7643650e-010   8.5777034e+001
  1.1046120e+002  -1.1402053e-002   5.0268508e-001  -2.0616843e-006  -9.6524658e-007   9.1563349e-005  -2.2479913e-010   8.5487021e+001
  1.1088863e+002  -1.1332525e-002   4.9729385e-001  -2.2327544e-006  -9.6611956e-007   9.0874285e-005  -2.4343056e-010   8.5395761e+001
  1.1131618e+002  -1.1258850e-002   4.9407467e-001  -2.7354554e-006  -9.6655450e-007   9.0578460e-005  -2.9822049e-010   8.5176409e+001
  1.1174397e+002  -1.1193525e-002   4.9065711e-001  -3.1605586e-006  -9.6761544e-007   9.0241720e-005  -3.4454257e-010   8.4920665e+001
  1.1217195e+002  -1.1120298e-002   4.8674566e-001  -4.1836095e-006  -9.6790119e-007   8.9808943e-005  -4.5603397e-010   8.4694776e+001
  1.1260012e+002  -1.1050799e-002   4.8249532e-001  -4.6151471e-006  -9.6841890e-007   8.9308354e-005  -5.0303382e-010   8.4203039e+001
  1.1302848e+002  -1.0977857e-002   4.7810009e-001  -5.2099713e-006  -9.6853993e-007   8.8775349e-005  -5.6782161e-010   8.4030943e+001
  1.1345701e+002  -1.0909266e-002   4.7399729e-001  -5.5949203e-006  -9.6895044e-007   8.8291226e-005  -6.0972722e-010   8.3834804e+001
  1.1388570e+002  -1.0840923e-002   4.7017686e-001  -6.1794185e-006  -9.6929129e-007   8.7854595e-005  -6.7337075e-010   8.3575200e+001
  1.1431455e+002  -1.0776408e-002   4.6646268e-001  -6.6841969e-006  -9.6988331e-007   8.7432758e-005  -7.2831583e-010   8.3437233e+001
  1.1474355e+002  -1.0711289e-002   4.6278565e-001  -7.1767365e-006  -9.7033166e-007   8.7012995e-005  -7.8191780e-010   8.3228170e+001
  1.1517271e+002  -1.0645682e-002   4.5897670e-001  -7.4702800e-006  -9.7064712e-007   8.6563479e-005  -8.1383002e-010   8.3059508e+001
  1.1560202e+002  -1.0582102e-002   4.5529851e-001  -7.3191822e-006  -9.7105948e-007   8.6133726e-005  -7.9729984e-010   8.2866758e+001
  1.1603148e+002  -1.0518437e-002   4.5147712e-001  -7.3032064e-006  -9.7137656e-007   8.5671975e-005  -7.9549033e-010   8.2380572e+001
  1.1646108e+002  -1.0452343e-002   4.4760167e-001  -7.6280972e-006  -9.7137870e-007   8.5194813e-005  -8.3080475e-010   8.2208942e+001
  1.1689083e+002  -1.0390173e-002   4.4391297e-001  -7.7443849e-006  -9.7165565e-007   8.4748206e-005  -8.4339522e-010   8.2076261e+001
  1.1732072e+002  -1.0330991e-002   4.4024749e-001  -8.1743674e-006  -9.7212703e-007   8.4301140e-005  -8.9014181e-010   8.1802540e+001
  1.1775075e+002  -1.0273326e-002   4.3653647e-001  -8.5311542e-006  -9.7265631e-007   8.3840348e-005  -9.2890894e-010   8.1706093e+001
  1.1818092e+002  -1.0215510e-002   4.3287680e-001  -8.8215417e-006  -9.7308872e-007   8.3384497e-005  -9.6043877e-010   8.1592035e+001
  1.1861122e+002  -1.0158670e-002   4.2914843e-001  -9.0031717e-006  -9.7353020e-007   8.2910398e-005  -9.8012165e-010   8.1450651e+001
  1.1904166e+002  -1.0103089e-002   4.2547820e-001  -8.9923134e-006  -9.7401356e-007   8.2442725e-005  -9.7884723e-010   8.1313878e+001
  1.1947223e+002  -1.0046995e-002   4.2191791e-001  -9.0671291e-006  -9.7436463e-007   8.1991401e-005  -9.8689648e-010   8.1194082e+001
  1.1990292e+002  -9.9923148e-003   4.1836532e-001  -8.9199928e-006  -9.7477337e-007   8.1536890e-005  -9.7078849e-010   8.0723539e+001
  1.2033374e+002  -9.9343038e-003   4.1466550e-001  -9.0937398e-006  -9.7477333e-007   8.1048704e-005  -9.8960083e-010   8.0588800e+001
  1.2076468e+002  -9.8791635e-003   4.1112868e-001  -9.1687413e-006  -9.7497156e-007   8.0587544e-005  -9.9766511e-010   8.0458066e+001
  1.2119574e+002  -9.8242004e-003   4.0760072e-001  -9.3440237e-006  -9.7510683e-007   8.0123364e-005  -1.0166368e-009   8.0279642e+001
