# Supplementary material for: Research on combustion and emissions of heavy duty diesel engines under low-speed and low-load conditions in low temperature environments
Source: PLoS One. 2025 Feb 21;20(2):e0318933. doi: 10.1371/journal.pone.0318933 (PMC11844864; doi:10.1371/journal.pone.0318933)
Supplement: S1 File — (ZIP) [file pone.0318933.s001.zip › 1000rpm_30%/4-gaibianpenyoudingshi/-1/equiv_ratio_bin.out]

# CONVERGE Release Build 2.3.20/  Jan 30, 2017        Run Date:Mon Mar 18 20:02:15 2024
# column       1                2                3                4                5                6                7                8                9               10               11               12               13               14               15               16               17               18               19               20               21 
#          Crank          0.0-0.1          0.1-0.2          0.2-0.3          0.3-0.4          0.4-0.5          0.5-0.6          0.6-0.7          0.7-0.8          0.8-0.9          0.9-1.0          1.0-1.1          1.1-1.2          1.2-1.3          1.3-1.4          1.4-1.5          1.5-1.6          1.6-1.7          1.7-1.8          1.8-1.9          1.9-2.0
#          (DEG)           (None)           (None)           (None)           (None)           (None)           (None)           (None)           (None)           (None)           (None)           (None)           (None)           (None)           (None)           (None)           (None)           (None)           (None)           (None)           (None)
#
 -1.4600000e+002   1.0000000e+000   0.0000000e+000   0.0000000e+000   0.0000000e+000   0.0000000e+000   0.0000000e+000   0.0000000e+000   0.0000000e+000   0.0000000e+000   0.0000000e+000   0.0000000e+000   0.0000000e+000   0.0000000e+000   0.0000000e+000   0.0000000e+000   0.0000000e+000   0.0000000e+000   0.0000000e+000   0.0000000e+000   0.0000000e+000
 -1.4587230e+002   1.0000000e+000   0.0000000e+000   0.0000000e+000   0.0000000e+000   0.0000000e+000   0.0000000e+000   0.0000000e+000   0.0000000e+000   0.0000000e+000   0.0000000e+000   0.0000000e+000   0.0000000e+000   0.0000000e+000   0.0000000e+000   0.0000000e+000   0.0000000e+000   0.0000000e+000   0.0000000e+000   0.0000000e+000   0.0000000e+000
 -1.4579372e+002   1.0000000e+000   0.0000000e+000   0.0000000e+000   0.0000000e+000   0.0000000e+000   0.0000000e+000   0.0000000e+000   0.0000000e+000   0.0000000e+000   0.0000000e+000   0.0000000e+000   0.0000000e+000   0.0000000e+000   0.0000000e+000   0.0000000e+000   0.0000000e+000   0.0000000e+000   0.0000000e+000   0.0000000e+000   0.0000000e+000
 -1.4567094e+002   1.0000000e+000   0.0000000e+000   0.0000000e+000   0.0000000e+000   0.0000000e+000   0.0000000e+000   0.0000000e+000   0.0000000e+000   0.0000000e+000   0.0000000e+000   0.0000000e+000   0.0000000e+000   0.0000000e+000   0.0000000e+000   0.0000000e+000   0.0000000e+000   0.0000000e+000   0.0000000e+000   0.0000000e+000   0.0000000e+000
 -1.4558567e+002   1.0000000e+000   0.0000000e+000   0.0000000e+000   0.0000000e+000   0.0000000e+000   0.0000000e+000   0.0000000e+000   0.0000000e+000   0.0000000e+000   0.0000000e+000   0.0000000e+000   0.0000000e+000   0.0000000e+000   0.0000000e+000   0.0000000e+000   0.0000000e+000   0.0000000e+000   0.0000000e+000   0.0000000e+000   0.0000000e+000
 -1.4547909e+002   1.0000000e+000   0.0000000e+000   0.0000000e+000   0.0000000e+000   0.0000000e+000   0.0000000e+000   0.0000000e+000   0.0000000e+000   0.0000000e+000   0.0000000e+000   0.0000000e+000   0.0000000e+000   0.0000000e+000   0.0000000e+000   0.0000000e+000   0.0000000e+000   0.0000000e+000   0.0000000e+000   0.0000000e+000   0.0000000e+000
 -1.4534587e+002   1.0000000e+000   0.0000000e+000   0.0000000e+000   0.0000000e+000   0.0000000e+000   0.0000000e+000   0.0000000e+000   0.0000000e+000   0.0000000e+000   0.0000000e+000   0.0000000e+000   0.0000000e+000   0.0000000e+000   0.0000000e+000   0.0000000e+000   0.0000000e+000   0.0000000e+000   0.0000000e+000   0.0000000e+000   0.0000000e+000
 -1.4517933e+002   1.0000000e+000   0.0000000e+000   0.0000000e+000   0.0000000e+000   0.0000000e+000   0.0000000e+000   0.0000000e+000   0.0000000e+000   0.0000000e+000   0.0000000e+000   0.0000000e+000   0.0000000e+000   0.0000000e+000   0.0000000e+000   0.0000000e+000   0.0000000e+000   0.0000000e+000   0.0000000e+000   0.0000000e+000   0.0000000e+000
 -1.4497117e+002   1.0000000e+000   0.0000000e+000   0.0000000e+000   0.0000000e+000   0.0000000e+000   0.0000000e+000   0.0000000e+000   0.0000000e+000   0.0000000e+000   0.0000000e+000   0.0000000e+000   0.0000000e+000   0.0000000e+000   0.0000000e+000   0.0000000e+000   0.0000000e+000   0.0000000e+000   0.0000000e+000   0.0000000e+000   0.0000000e+000
 -1.4471096e+002   1.0000000e+000   0.0000000e+000   0.0000000e+000   0.0000000e+000   0.0000000e+000   0.0000000e+000   0.0000000e+000   0.0000000e+000   0.0000000e+000   0.0000000e+000   0.0000000e+000   0.0000000e+000   0.0000000e+000   0.0000000e+000   0.0000000e+000   0.0000000e+000   0.0000000e+000   0.0000000e+000   0.0000000e+000   0.0000000e+000
 -1.4438570e+002   1.0000000e+000   0.0000000e+000   0.0000000e+000   0.0000000e+000   0.0000000e+000   0.0000000e+000   0.0000000e+000   0.0000000e+000   0.0000000e+000   0.0000000e+000   0.0000000e+000   0.0000000e+000   0.0000000e+000   0.0000000e+000   0.0000000e+000   0.0000000e+000   0.0000000e+000   0.0000000e+000   0.0000000e+000   0.0000000e+000
 -1.4397912e+002   1.0000000e+000   0.0000000e+000   0.0000000e+000   0.0000000e+000   0.0000000e+000   0.0000000e+000   0.0000000e+000   0.0000000e+000   0.0000000e+000   0.0000000e+000   0.0000000e+000   0.0000000e+000   0.0000000e+000   0.0000000e+000   0.0000000e+000   0.0000000e+000   0.0000000e+000   0.0000000e+000   0.0000000e+000   0.0000000e+000
 -1.4347090e+002   1.0000000e+000   0.0000000e+000   0.0000000e+000   0.0000000e+000   0.0000000e+000   0.0000000e+000   0.0000000e+000   0.0000000e+000   0.0000000e+000   0.0000000e+000   0.0000000e+000   0.0000000e+000   0.0000000e+000   0.0000000e+000   0.0000000e+000   0.0000000e+000   0.0000000e+000   0.0000000e+000   0.0000000e+000   0.0000000e+000
 -1.4287090e+002   1.0000000e+000   0.0000000e+000   0.0000000e+000   0.0000000e+000   0.0000000e+000   0.0000000e+000   0.0000000e+000   0.0000000e+000   0.0000000e+000   0.0000000e+000   0.0000000e+000   0.0000000e+000   0.0000000e+000   0.0000000e+000   0.0000000e+000   0.0000000e+000   0.0000000e+000   0.0000000e+000   0.0000000e+000   0.0000000e+000
 -1.4227090e+002   1.0000000e+000   0.0000000e+000   0.0000000e+000   0.0000000e+000   0.0000000e+000   0.0000000e+000   0.0000000e+000   0.0000000e+000   0.0000000e+000   0.0000000e+000   0.0000000e+000   0.0000000e+000   0.0000000e+000   0.0000000e+000   0.0000000e+000   0.0000000e+000   0.0000000e+000   0.0000000e+000   0.0000000e+000   0.0000000e+000
 -1.4167090e+002   1.0000000e+000   0.0000000e+000   0.0000000e+000   0.0000000e+000   0.0000000e+000   0.0000000e+000   0.0000000e+000   0.0000000e+000   0.0000000e+000   0.0000000e+000   0.0000000e+000   0.0000000e+000   0.0000000e+000   0.0000000e+000   0.0000000e+000   0.0000000e+000   0.0000000e+000   0.0000000e+000   0.0000000e+000   0.0000000e+000
 -1.4107090e+002   1.0000000e+000   0.0000000e+000   0.0000000e+000   0.0000000e+000   0.0000000e+000   0.0000000e+000   0.0000000e+000   0.0000000e+000   0.0000000e+000   0.0000000e+000   0.0000000e+000   0.0000000e+000   0.0000000e+000   0.0000000e+000   0.0000000e+000   0.0000000e+000   0.0000000e+000   0.0000000e+000   0.0000000e+000   0.0000000e+000
 -1.4047090e+002   1.0000000e+000   0.0000000e+000   0.0000000e+000   0.0000000e+000   0.0000000e+000   0.0000000e+000   0.0000000e+000   0.0000000e+000   0.0000000e+000   0.0000000e+000   0.0000000e+000   0.0000000e+000   0.0000000e+000   0.0000000e+000   0.0000000e+000   0.0000000e+000   0.0000000e+000   0.0000000e+000   0.0000000e+000   0.0000000e+000
 -1.3987090e+002   1.0000000e+000   0.0000000e+000   0.0000000e+000   0.0000000e+000   0.0000000e+000   0.0000000e+000   0.0000000e+000   0.0000000e+000   0.0000000e+000   0.0000000e+000   0.0000000e+000   0.0000000e+000   0.0000000e+000   0.0000000e+000   0.0000000e+000   0.0000000e+000   0.0000000e+000   0.0000000e+000   0.0000000e+000   0.0000000e+000
 -1.3927090e+002   1.0000000e+000   0.0000000e+000   0.0000000e+000   0.0000000e+000   0.0000000e+000   0.0000000e+000   0.0000000e+000   0.0000000e+000   0.0000000e+000   0.0000000e+000   0.0000000e+000   0.0000000e+000   0.0000000e+000   0.0000000e+000   0.0000000e+000   0.0000000e+000   0.0000000e+000   0.0000000e+000   0.0000000e+000   0.0000000e+000
 -1.3867090e+002   1.0000000e+000   0.0000000e+000   0.0000000e+000   0.0000000e+000   0.0000000e+000   0.0000000e+000   0.0000000e+000   0.0000000e+000   0.0000000e+000   0.0000000e+000   0.0000000e+000   0.0000000e+000   0.0000000e+000   0.0000000e+000   0.0000000e+000   0.0000000e+000   0.0000000e+000   0.0000000e+000   0.0000000e+000   0.0000000e+000
 -1.3807090e+002   1.0000000e+000   0.0000000e+000   0.0000000e+000   0.0000000e+000   0.0000000e+000   0.0000000e+000   0.0000000e+000   0.0000000e+000   0.0000000e+000   0.0000000e+000   0.0000000e+000   0.0000000e+000   0.0000000e+000   0.0000000e+000   0.0000000e+000   0.0000000e+000   0.0000000e+000   0.0000000e+000   0.0000000e+000   0.0000000e+000
 -1.3747090e+002   1.0000000e+000   0.0000000e+000   0.0000000e+000   0.0000000e+000   0.0000000e+000   0.0000000e+000   0.0000000e+000   0.0000000e+000   0.0000000e+000   0.0000000e+000   0.0000000e+000   0.0000000e+000   0.0000000e+000   0.0000000e+000   0.0000000e+000   0.0000000e+000   0.0000000e+000   0.0000000e+000   0.0000000e+000   0.0000000e+000
 -1.3687090e+002   1.0000000e+000   0.0000000e+000   0.0000000e+000   0.0000000e+000   0.0000000e+000   0.0000000e+000   0.0000000e+000   0.0000000e+000   0.0000000e+000   0.0000000e+000   0.0000000e+000   0.0000000e+000   0.0000000e+000   0.0000000e+000   0.0000000e+000   0.0000000e+000   0.0000000e+000   0.0000000e+000   0.0000000e+000   0.0000000e+000
 -1.3627090e+002   1.0000000e+000   0.0000000e+000   0.0000000e+000   0.0000000e+000   0.0000000e+000   0.0000000e+000   0.0000000e+000   0.0000000e+000   0.0000000e+000   0.0000000e+000   0.0000000e+000   0.0000000e+000   0.0000000e+000   0.0000000e+000   0.0000000e+000   0.0000000e+000   0.0000000e+000   0.0000000e+000   0.0000000e+000   0.0000000e+000
 -1.3567090e+002   1.0000000e+000   0.0000000e+000   0.0000000e+000   0.0000000e+000   0.0000000e+000   0.0000000e+000   0.0000000e+000   0.0000000e+000   0.0000000e+000   0.0000000e+000   0.0000000e+000   0.0000000e+000   0.0000000e+000   0.0000000e+000   0.0000000e+000   0.0000000e+000   0.0000000e+000   0.0000000e+000   0.0000000e+000   0.0000000e+000
 -1.3507090e+002   1.0000000e+000   0.0000000e+000   0.0000000e+000   0.0000000e+000   0.0000000e+000   0.0000000e+000   0.0000000e+000   0.0000000e+000   0.0000000e+000   0.0000000e+000   0.0000000e+000   0.0000000e+000   0.0000000e+000   0.0000000e+000   0.0000000e+000   0.0000000e+000   0.0000000e+000   0.0000000e+000   0.0000000e+000   0.0000000e+000
 -1.3447090e+002   1.0000000e+000   0.0000000e+000   0.0000000e+000   0.0000000e+000   0.0000000e+000   0.0000000e+000   0.0000000e+000   0.0000000e+000   0.0000000e+000   0.0000000e+000   0.0000000e+000   0.0000000e+000   0.0000000e+000   0.0000000e+000   0.0000000e+000   0.0000000e+000   0.0000000e+000   0.0000000e+000   0.0000000e+000   0.0000000e+000
 -1.3387090e+002   1.0000000e+000   0.0000000e+000   0.0000000e+000   0.0000000e+000   0.0000000e+000   0.0000000e+000   0.0000000e+000   0.0000000e+000   0.0000000e+000   0.0000000e+000   0.0000000e+000   0.0000000e+000   0.0000000e+000   0.0000000e+000   0.0000000e+000   0.0000000e+000   0.0000000e+000   0.0000000e+000   0.0000000e+000   0.0000000e+000
 -1.3327090e+002   1.0000000e+000   0.0000000e+000   0.0000000e+000   0.0000000e+000   0.0000000e+000   0.0000000e+000   0.0000000e+000   0.0000000e+000   0.0000000e+000   0.0000000e+000   0.0000000e+000   0.0000000e+000   0.0000000e+000   0.0000000e+000   0.0000000e+000   0.0000000e+000   0.0000000e+000   0.0000000e+000   0.0000000e+000   0.0000000e+000
 -1.3267090e+002   1.0000000e+000   0.0000000e+000   0.0000000e+000   0.0000000e+000   0.0000000e+000   0.0000000e+000   0.0000000e+000   0.0000000e+000   0.0000000e+000   0.0000000e+000   0.0000000e+000   0.0000000e+000   0.0000000e+000   0.0000000e+000   0.0000000e+000   0.0000000e+000   0.0000000e+000   0.0000000e+000   0.0000000e+000   0.0000000e+000
 -1.3207090e+002   1.0000000e+000   0.0000000e+000   0.0000000e+000   0.0000000e+000   0.0000000e+000   0.0000000e+000   0.0000000e+000   0.0000000e+000   0.0000000e+000   0.0000000e+000   0.0000000e+000   0.0000000e+000   0.0000000e+000   0.0000000e+000   0.0000000e+000   0.0000000e+000   0.0000000e+000   0.0000000e+000   0.0000000e+000   0.0000000e+000
 -1.3147090e+002   1.0000000e+000   0.0000000e+000   0.0000000e+000   0.0000000e+000   0.0000000e+000   0.0000000e+000   0.0000000e+000   0.0000000e+000   0.0000000e+000   0.0000000e+000   0.0000000e+000   0.0000000e+000   0.0000000e+000   0.0000000e+000   0.0000000e+000   0.0000000e+000   0.0000000e+000   0.0000000e+000   0.0000000e+000   0.0000000e+000
 -1.3087090e+002   1.0000000e+000   0.0000000e+000   0.0000000e+000   0.0000000e+000   0.0000000e+000   0.0000000e+000   0.0000000e+000   0.0000000e+000   0.0000000e+000   0.0000000e+000   0.0000000e+000   0.0000000e+000   0.0000000e+000   0.0000000e+000   0.0000000e+000   0.0000000e+000   0.0000000e+000   0.0000000e+000   0.0000000e+000   0.0000000e+000
 -1.3027090e+002   1.0000000e+000   0.0000000e+000   0.0000000e+000   0.0000000e+000   0.0000000e+000   0.0000000e+000   0.0000000e+000   0.0000000e+000   0.0000000e+000   0.0000000e+000   0.0000000e+000   0.0000000e+000   0.0000000e+000   0.0000000e+000   0.0000000e+000   0.0000000e+000   0.0000000e+000   0.0000000e+000   0.0000000e+000   0.0000000e+000
 -1.2967090e+002   1.0000000e+000   0.0000000e+000   0.0000000e+000   0.0000000e+000   0.0000000e+000   0.0000000e+000   0.0000000e+000   0.0000000e+000   0.0000000e+000   0.0000000e+000   0.0000000e+000   0.0000000e+000   0.0000000e+000   0.0000000e+000   0.0000000e+000   0.0000000e+000   0.0000000e+000   0.0000000e+000   0.0000000e+000   0.0000000e+000
 -1.2907090e+002   1.0000000e+000   0.0000000e+000   0.0000000e+000   0.0000000e+000   0.0000000e+000   0.0000000e+000   0.0000000e+000   0.0000000e+000   0.0000000e+000   0.0000000e+000   0.0000000e+000   0.0000000e+000   0.0000000e+000   0.0000000e+000   0.0000000e+000   0.0000000e+000   0.0000000e+000   0.0000000e+000   0.0000000e+000   0.0000000e+000
 -1.2847090e+002   1.0000000e+000   0.0000000e+000   0.0000000e+000   0.0000000e+000   0.0000000e+000   0.0000000e+000   0.0000000e+000   0.0000000e+000   0.0000000e+000   0.0000000e+000   0.0000000e+000   0.0000000e+000   0.0000000e+000   0.0000000e+000   0.0000000e+000   0.0000000e+000   0.0000000e+000   0.0000000e+000   0.0000000e+000   0.0000000e+000
 -1.2787090e+002   1.0000000e+000   0.0000000e+000   0.0000000e+000   0.0000000e+000   0.0000000e+000   0.0000000e+000   0.0000000e+000   0.0000000e+000   0.0000000e+000   0.0000000e+000   0.0000000e+000   0.0000000e+000   0.0000000e+000   0.0000000e+000   0.0000000e+000   0.0000000e+000   0.0000000e+000   0.0000000e+000   0.0000000e+000   0.0000000e+000
 -1.2727090e+002   1.0000000e+000   0.0000000e+000   0.0000000e+000   0.0000000e+000   0.0000000e+000   0.0000000e+000   0.0000000e+000   0.0000000e+000   0.0000000e+000   0.0000000e+000   0.0000000e+000   0.0000000e+000   0.0000000e+000   0.0000000e+000   0.0000000e+000   0.0000000e+000   0.0000000e+000   0.0000000e+000   0.0000000e+000   0.0000000e+000
 -1.2667090e+002   1.0000000e+000   0.0000000e+000   0.0000000e+000   0.0000000e+000   0.0000000e+000   0.0000000e+000   0.0000000e+000   0.0000000e+000   0.0000000e+000   0.0000000e+000   0.0000000e+000   0.0000000e+000   0.0000000e+000   0.0000000e+000   0.0000000e+000   0.0000000e+000   0.0000000e+000   0.0000000e+000   0.0000000e+000   0.0000000e+000
 -1.2607090e+002   1.0000000e+000   0.0000000e+000   0.0000000e+000   0.0000000e+000   0.0000000e+000   0.0000000e+000   0.0000000e+000   0.0000000e+000   0.0000000e+000   0.0000000e+000   0.0000000e+000   0.0000000e+000   0.0000000e+000   0.0000000e+000   0.0000000e+000   0.0000000e+000   0.0000000e+000   0.0000000e+000   0.0000000e+000   0.0000000e+000
 -1.2547090e+002   1.0000000e+000   0.0000000e+000   0.0000000e+000   0.0000000e+000   0.0000000e+000   0.0000000e+000   0.0000000e+000   0.0000000e+000   0.0000000e+000   0.0000000e+000   0.0000000e+000   0.0000000e+000   0.0000000e+000   0.0000000e+000   0.0000000e+000   0.0000000e+000   0.0000000e+000   0.0000000e+000   0.0000000e+000   0.0000000e+000
 -1.2487090e+002   1.0000000e+000   0.0000000e+000   0.0000000e+000   0.0000000e+000   0.0000000e+000   0.0000000e+000   0.0000000e+000   0.0000000e+000   0.0000000e+000   0.0000000e+000   0.0000000e+000   0.0000000e+000   0.0000000e+000   0.0000000e+000   0.0000000e+000   0.0000000e+000   0.0000000e+000   0.0000000e+000   0.0000000e+000   0.0000000e+000
 -1.2427090e+002   1.0000000e+000   0.0000000e+000   0.0000000e+000   0.0000000e+000   0.0000000e+000   0.0000000e+000   0.0000000e+000   0.0000000e+000   0.0000000e+000   0.0000000e+000   0.0000000e+000   0.0000000e+000   0.0000000e+000   0.0000000e+000   0.0000000e+000   0.0000000e+000   0.0000000e+000   0.0000000e+000   0.0000000e+000   0.0000000e+000
 -1.2367090e+002   1.0000000e+000   0.0000000e+000   0.0000000e+000   0.0000000e+000   0.0000000e+000   0.0000000e+000   0.0000000e+000   0.0000000e+000   0.0000000e+000   0.0000000e+000   0.0000000e+000   0.0000000e+000   0.0000000e+000   0.0000000e+000   0.0000000e+000   0.0000000e+000   0.0000000e+000   0.0000000e+000   0.0000000e+000   0.0000000e+000
 -1.2307090e+002   1.0000000e+000   0.0000000e+000   0.0000000e+000   0.0000000e+000   0.0000000e+000   0.0000000e+000   0.0000000e+000   0.0000000e+000   0.0000000e+000   0.0000000e+000   0.0000000e+000   0.0000000e+000   0.0000000e+000   0.0000000e+000   0.0000000e+000   0.0000000e+000   0.0000000e+000   0.0000000e+000   0.0000000e+000   0.0000000e+000
 -1.2247090e+002   1.0000000e+000   0.0000000e+000   0.0000000e+000   0.0000000e+000   0.0000000e+000   0.0000000e+000   0.0000000e+000   0.0000000e+000   0.0000000e+000   0.0000000e+000   0.0000000e+000   0.0000000e+000   0.0000000e+000   0.0000000e+000   0.0000000e+000   0.0000000e+000   0.0000000e+000   0.0000000e+000   0.0000000e+000   0.0000000e+000
 -1.2187090e+002   1.0000000e+000   0.0000000e+000   0.0000000e+000   0.0000000e+000   0.0000000e+000   0.0000000e+000   0.0000000e+000   0.0000000e+000   0.0000000e+000   0.0000000e+000   0.0000000e+000   0.0000000e+000   0.0000000e+000   0.0000000e+000   0.0000000e+000   0.0000000e+000   0.0000000e+000   0.0000000e+000   0.0000000e+000   0.0000000e+000
 -1.2127090e+002   1.0000000e+000   0.0000000e+000   0.0000000e+000   0.0000000e+000   0.0000000e+000   0.0000000e+000   0.0000000e+000   0.0000000e+000   0.0000000e+000   0.0000000e+000   0.0000000e+000   0.0000000e+000   0.0000000e+000   0.0000000e+000   0.0000000e+000   0.0000000e+000   0.0000000e+000   0.0000000e+000   0.0000000e+000   0.0000000e+000
 -1.2067611e+002   1.0000000e+000   0.0000000e+000   0.0000000e+000   0.0000000e+000   0.0000000e+000   0.0000000e+000   0.0000000e+000   0.0000000e+000   0.0000000e+000   0.0000000e+000   0.0000000e+000   0.0000000e+000   0.0000000e+000   0.0000000e+000   0.0000000e+000   0.0000000e+000   0.0000000e+000   0.0000000e+000   0.0000000e+000   0.0000000e+000
 -1.2008717e+002   1.0000000e+000   0.0000000e+000   0.0000000e+000   0.0000000e+000   0.0000000e+000   0.0000000e+000   0.0000000e+000   0.0000000e+000   0.0000000e+000   0.0000000e+000   0.0000000e+000   0.0000000e+000   0.0000000e+000   0.0000000e+000   0.0000000e+000   0.0000000e+000   0.0000000e+000   0.0000000e+000   0.0000000e+000   0.0000000e+000
 -1.1950389e+002   1.0000000e+000   0.0000000e+000   0.0000000e+000   0.0000000e+000   0.0000000e+000   0.0000000e+000   0.0000000e+000   0.0000000e+000   0.0000000e+000   0.0000000e+000   0.0000000e+000   0.0000000e+000   0.0000000e+000   0.0000000e+000   0.0000000e+000   0.0000000e+000   0.0000000e+000   0.0000000e+000   0.0000000e+000   0.0000000e+000
 -1.1892610e+002   1.0000000e+000   0.0000000e+000   0.0000000e+000   0.0000000e+000   0.0000000e+000   0.0000000e+000   0.0000000e+000   0.0000000e+000   0.0000000e+000   0.0000000e+000   0.0000000e+000   0.0000000e+000   0.0000000e+000   0.0000000e+000   0.0000000e+000   0.0000000e+000   0.0000000e+000   0.0000000e+000   0.0000000e+000   0.0000000e+000
 -1.1835364e+002   1.0000000e+000   0.0000000e+000   0.0000000e+000   0.0000000e+000   0.0000000e+000   0.0000000e+000   0.0000000e+000   0.0000000e+000   0.0000000e+000   0.0000000e+000   0.0000000e+000   0.0000000e+000   0.0000000e+000   0.0000000e+000   0.0000000e+000   0.0000000e+000   0.0000000e+000   0.0000000e+000   0.0000000e+000   0.0000000e+000
 -1.1778632e+002   1.0000000e+000   0.0000000e+000   0.0000000e+000   0.0000000e+000   0.0000000e+000   0.0000000e+000   0.0000000e+000   0.0000000e+000   0.0000000e+000   0.0000000e+000   0.0000000e+000   0.0000000e+000   0.0000000e+000   0.0000000e+000   0.0000000e+000   0.0000000e+000   0.0000000e+000   0.0000000e+000   0.0000000e+000   0.0000000e+000
 -1.1722396e+002   1.0000000e+000   0.0000000e+000   0.0000000e+000   0.0000000e+000   0.0000000e+000   0.0000000e+000   0.0000000e+000   0.0000000e+000   0.0000000e+000   0.0000000e+000   0.0000000e+000   0.0000000e+000   0.0000000e+000   0.0000000e+000   0.0000000e+000   0.0000000e+000   0.0000000e+000   0.0000000e+000   0.0000000e+000   0.0000000e+000
 -1.1666646e+002   1.0000000e+000   0.0000000e+000   0.0000000e+000   0.0000000e+000   0.0000000e+000   0.0000000e+000   0.0000000e+000   0.0000000e+000   0.0000000e+000   0.0000000e+000   0.0000000e+000   0.0000000e+000   0.0000000e+000   0.0000000e+000   0.0000000e+000   0.0000000e+000   0.0000000e+000   0.0000000e+000   0.0000000e+000   0.0000000e+000
 -1.1611365e+002   1.0000000e+000   0.0000000e+000   0.0000000e+000   0.0000000e+000   0.0000000e+000   0.0000000e+000   0.0000000e+000   0.0000000e+000   0.0000000e+000   0.0000000e+000   0.0000000e+000   0.0000000e+000   0.0000000e+000   0.0000000e+000   0.0000000e+000   0.0000000e+000   0.0000000e+000   0.0000000e+000   0.0000000e+000   0.0000000e+000
 -1.1556538e+002   1.0000000e+000   0.0000000e+000   0.0000000e+000   0.0000000e+000   0.0000000e+000   0.0000000e+000   0.0000000e+000   0.0000000e+000   0.0000000e+000   0.0000000e+000   0.0000000e+000   0.0000000e+000   0.0000000e+000   0.0000000e+000   0.0000000e+000   0.0000000e+000   0.0000000e+000   0.0000000e+000   0.0000000e+000   0.0000000e+000
 -1.1502155e+002   1.0000000e+000   0.0000000e+000   0.0000000e+000   0.0000000e+000   0.0000000e+000   0.0000000e+000   0.0000000e+000   0.0000000e+000   0.0000000e+000   0.0000000e+000   0.0000000e+000   0.0000000e+000   0.0000000e+000   0.0000000e+000   0.0000000e+000   0.0000000e+000   0.0000000e+000   0.0000000e+000   0.0000000e+000   0.0000000e+000
 -1.1448200e+002   1.0000000e+000   0.0000000e+000   0.0000000e+000   0.0000000e+000   0.0000000e+000   0.0000000e+000   0.0000000e+000   0.0000000e+000   0.0000000e+000   0.0000000e+000   0.0000000e+000   0.0000000e+000   0.0000000e+000   0.0000000e+000   0.0000000e+000   0.0000000e+000   0.0000000e+000   0.0000000e+000   0.0000000e+000   0.0000000e+000
 -1.1394661e+002   1.0000000e+000   0.0000000e+000   0.0000000e+000   0.0000000e+000   0.0000000e+000   0.0000000e+000   0.0000000e+000   0.0000000e+000   0.0000000e+000   0.0000000e+000   0.0000000e+000   0.0000000e+000   0.0000000e+000   0.0000000e+000   0.0000000e+000   0.0000000e+000   0.0000000e+000   0.0000000e+000   0.0000000e+000   0.0000000e+000
 -1.1341530e+002   1.0000000e+000   0.0000000e+000   0.0000000e+000   0.0000000e+000   0.0000000e+000   0.0000000e+000   0.0000000e+000   0.0000000e+000   0.0000000e+000   0.0000000e+000   0.0000000e+000   0.0000000e+000   0.0000000e+000   0.0000000e+000   0.0000000e+000   0.0000000e+000   0.0000000e+000   0.0000000e+000   0.0000000e+000   0.0000000e+000
 -1.1288790e+002   1.0000000e+000   0.0000000e+000   0.0000000e+000   0.0000000e+000   0.0000000e+000   0.0000000e+000   0.0000000e+000   0.0000000e+000   0.0000000e+000   0.0000000e+000   0.0000000e+000   0.0000000e+000   0.0000000e+000   0.0000000e+000   0.0000000e+000   0.0000000e+000   0.0000000e+000   0.0000000e+000   0.0000000e+000   0.0000000e+000
 -1.1236435e+002   1.0000000e+000   0.0000000e+000   0.0000000e+000   0.0000000e+000   0.0000000e+000   0.0000000e+000   0.0000000e+000   0.0000000e+000   0.0000000e+000   0.0000000e+000   0.0000000e+000   0.0000000e+000   0.0000000e+000   0.0000000e+000   0.0000000e+000   0.0000000e+000   0.0000000e+000   0.0000000e+000   0.0000000e+000   0.0000000e+000
 -1.1184453e+002   1.0000000e+000   0.0000000e+000   0.0000000e+000   0.0000000e+000   0.0000000e+000   0.0000000e+000   0.0000000e+000   0.0000000e+000   0.0000000e+000   0.0000000e+000   0.0000000e+000   0.0000000e+000   0.0000000e+000   0.0000000e+000   0.0000000e+000   0.0000000e+000   0.0000000e+000   0.0000000e+000   0.0000000e+000   0.0000000e+000
 -1.1132833e+002   1.0000000e+000   0.0000000e+000   0.0000000e+000   0.0000000e+000   0.0000000e+000   0.0000000e+000   0.0000000e+000   0.0000000e+000   0.0000000e+000   0.0000000e+000   0.0000000e+000   0.0000000e+000   0.0000000e+000   0.0000000e+000   0.0000000e+000   0.0000000e+000   0.0000000e+000   0.0000000e+000   0.0000000e+000   0.0000000e+000
 -1.1081566e+002   1.0000000e+000   0.0000000e+000   0.0000000e+000   0.0000000e+000   0.0000000e+000   0.0000000e+000   0.0000000e+000   0.0000000e+000   0.0000000e+000   0.0000000e+000   0.0000000e+000   0.0000000e+000   0.0000000e+000   0.0000000e+000   0.0000000e+000   0.0000000e+000   0.0000000e+000   0.0000000e+000   0.0000000e+000   0.0000000e+000
 -1.1030642e+002   1.0000000e+000   0.0000000e+000   0.0000000e+000   0.0000000e+000   0.0000000e+000   0.0000000e+000   0.0000000e+000   0.0000000e+000   0.0000000e+000   0.0000000e+000   0.0000000e+000   0.0000000e+000   0.0000000e+000   0.0000000e+000   0.0000000e+000   0.0000000e+000   0.0000000e+000   0.0000000e+000   0.0000000e+000   0.0000000e+000
 -1.0980052e+002   1.0000000e+000   0.0000000e+000   0.0000000e+000   0.0000000e+000   0.0000000e+000   0.0000000e+000   0.0000000e+000   0.0000000e+000   0.0000000e+000   0.0000000e+000   0.0000000e+000   0.0000000e+000   0.0000000e+000   0.0000000e+000   0.0000000e+000   0.0000000e+000   0.0000000e+000   0.0000000e+000   0.0000000e+000   0.0000000e+000
 -1.0929789e+002   1.0000000e+000   0.0000000e+000   0.0000000e+000   0.0000000e+000   0.0000000e+000   0.0000000e+000   0.0000000e+000   0.0000000e+000   0.0000000e+000   0.0000000e+000   0.0000000e+000   0.0000000e+000   0.0000000e+000   0.0000000e+000   0.0000000e+000   0.0000000e+000   0.0000000e+000   0.0000000e+000   0.0000000e+000   0.0000000e+000
 -1.0879844e+002   1.0000000e+000   0.0000000e+000   0.0000000e+000   0.0000000e+000   0.0000000e+000   0.0000000e+000   0.0000000e+000   0.0000000e+000   0.0000000e+000   0.0000000e+000   0.0000000e+000   0.0000000e+000   0.0000000e+000   0.0000000e+000   0.0000000e+000   0.0000000e+000   0.0000000e+000   0.0000000e+000   0.0000000e+000   0.0000000e+000
 -1.0830207e+002   1.0000000e+000   0.0000000e+000   0.0000000e+000   0.0000000e+000   0.0000000e+000   0.0000000e+000   0.0000000e+000   0.0000000e+000   0.0000000e+000   0.0000000e+000   0.0000000e+000   0.0000000e+000   0.0000000e+000   0.0000000e+000   0.0000000e+000   0.0000000e+000   0.0000000e+000   0.0000000e+000   0.0000000e+000   0.0000000e+000
 -1.0780872e+002   1.0000000e+000   0.0000000e+000   0.0000000e+000   0.0000000e+000   0.0000000e+000   0.0000000e+000   0.0000000e+000   0.0000000e+000   0.0000000e+000   0.0000000e+000   0.0000000e+000   0.0000000e+000   0.0000000e+000   0.0000000e+000   0.0000000e+000   0.0000000e+000   0.0000000e+000   0.0000000e+000   0.0000000e+000   0.0000000e+000
 -1.0731831e+002   1.0000000e+000   0.0000000e+000   0.0000000e+000   0.0000000e+000   0.0000000e+000   0.0000000e+000   0.0000000e+000   0.0000000e+000   0.0000000e+000   0.0000000e+000   0.0000000e+000   0.0000000e+000   0.0000000e+000   0.0000000e+000   0.0000000e+000   0.0000000e+000   0.0000000e+000   0.0000000e+000   0.0000000e+000   0.0000000e+000
 -1.0683077e+002   1.0000000e+000   0.0000000e+000   0.0000000e+000   0.0000000e+000   0.0000000e+000   0.0000000e+000   0.0000000e+000   0.0000000e+000   0.0000000e+000   0.0000000e+000   0.0000000e+000   0.0000000e+000   0.0000000e+000   0.0000000e+000   0.0000000e+000   0.0000000e+000   0.0000000e+000   0.0000000e+000   0.0000000e+000   0.0000000e+000
 -1.0634601e+002   1.0000000e+000   0.0000000e+000   0.0000000e+000   0.0000000e+000   0.0000000e+000   0.0000000e+000   0.0000000e+000   0.0000000e+000   0.0000000e+000   0.0000000e+000   0.0000000e+000   0.0000000e+000   0.0000000e+000   0.0000000e+000   0.0000000e+000   0.0000000e+000   0.0000000e+000   0.0000000e+000   0.0000000e+000   0.0000000e+000
 -1.0586398e+002   1.0000000e+000   0.0000000e+000   0.0000000e+000   0.0000000e+000   0.0000000e+000   0.0000000e+000   0.0000000e+000   0.0000000e+000   0.0000000e+000   0.0000000e+000   0.0000000e+000   0.0000000e+000   0.0000000e+000   0.0000000e+000   0.0000000e+000   0.0000000e+000   0.0000000e+000   0.0000000e+000   0.0000000e+000   0.0000000e+000
 -1.0538460e+002   1.0000000e+000   0.0000000e+000   0.0000000e+000   0.0000000e+000   0.0000000e+000   0.0000000e+000   0.0000000e+000   0.0000000e+000   0.0000000e+000   0.0000000e+000   0.0000000e+000   0.0000000e+000   0.0000000e+000   0.0000000e+000   0.0000000e+000   0.0000000e+000   0.0000000e+000   0.0000000e+000   0.0000000e+000   0.0000000e+000
 -1.0490780e+002   1.0000000e+000   0.0000000e+000   0.0000000e+000   0.0000000e+000   0.0000000e+000   0.0000000e+000   0.0000000e+000   0.0000000e+000   0.0000000e+000   0.0000000e+000   0.0000000e+000   0.0000000e+000   0.0000000e+000   0.0000000e+000   0.0000000e+000   0.0000000e+000   0.0000000e+000   0.0000000e+000   0.0000000e+000   0.0000000e+000
 -1.0443354e+002   1.0000000e+000   0.0000000e+000   0.0000000e+000   0.0000000e+000   0.0000000e+000   0.0000000e+000   0.0000000e+000   0.0000000e+000   0.0000000e+000   0.0000000e+000   0.0000000e+000   0.0000000e+000   0.0000000e+000   0.0000000e+000   0.0000000e+000   0.0000000e+000   0.0000000e+000   0.0000000e+000   0.0000000e+000   0.0000000e+000
 -1.0396174e+002   1.0000000e+000   0.0000000e+000   0.0000000e+000   0.0000000e+000   0.0000000e+000   0.0000000e+000   0.0000000e+000   0.0000000e+000   0.0000000e+000   0.0000000e+000   0.0000000e+000   0.0000000e+000   0.0000000e+000   0.0000000e+000   0.0000000e+000   0.0000000e+000   0.0000000e+000   0.0000000e+000   0.0000000e+000   0.0000000e+000
 -1.0349235e+002   1.0000000e+000   0.0000000e+000   0.0000000e+000   0.0000000e+000   0.0000000e+000   0.0000000e+000   0.0000000e+000   0.0000000e+000   0.0000000e+000   0.0000000e+000   0.0000000e+000   0.0000000e+000   0.0000000e+000   0.0000000e+000   0.0000000e+000   0.0000000e+000   0.0000000e+000   0.0000000e+000   0.0000000e+000   0.0000000e+000
 -1.0302529e+002   1.0000000e+000   0.0000000e+000   0.0000000e+000   0.0000000e+000   0.0000000e+000   0.0000000e+000   0.0000000e+000   0.0000000e+000   0.0000000e+000   0.0000000e+000   0.0000000e+000   0.0000000e+000   0.0000000e+000   0.0000000e+000   0.0000000e+000   0.0000000e+000   0.0000000e+000   0.0000000e+000   0.0000000e+000   0.0000000e+000
 -1.0256053e+002   1.0000000e+000   0.0000000e+000   0.0000000e+000   0.0000000e+000   0.0000000e+000   0.0000000e+000   0.0000000e+000   0.0000000e+000   0.0000000e+000   0.0000000e+000   0.0000000e+000   0.0000000e+000   0.0000000e+000   0.0000000e+000   0.0000000e+000   0.0000000e+000   0.0000000e+000   0.0000000e+000   0.0000000e+000   0.0000000e+000
 -1.0209800e+002   1.0000000e+000   0.0000000e+000   0.0000000e+000   0.0000000e+000   0.0000000e+000   0.0000000e+000   0.0000000e+000   0.0000000e+000   0.0000000e+000   0.0000000e+000   0.0000000e+000   0.0000000e+000   0.0000000e+000   0.0000000e+000   0.0000000e+000   0.0000000e+000   0.0000000e+000   0.0000000e+000   0.0000000e+000   0.0000000e+000
 -1.0163764e+002   1.0000000e+000   0.0000000e+000   0.0000000e+000   0.0000000e+000   0.0000000e+000   0.0000000e+000   0.0000000e+000   0.0000000e+000   0.0000000e+000   0.0000000e+000   0.0000000e+000   0.0000000e+000   0.0000000e+000   0.0000000e+000   0.0000000e+000   0.0000000e+000   0.0000000e+000   0.0000000e+000   0.0000000e+000   0.0000000e+000
 -1.0117943e+002   1.0000000e+000   0.0000000e+000   0.0000000e+000   0.0000000e+000   0.0000000e+000   0.0000000e+000   0.0000000e+000   0.0000000e+000   0.0000000e+000   0.0000000e+000   0.0000000e+000   0.0000000e+000   0.0000000e+000   0.0000000e+000   0.0000000e+000   0.0000000e+000   0.0000000e+000   0.0000000e+000   0.0000000e+000   0.0000000e+000
 -1.0072328e+002   1.0000000e+000   0.0000000e+000   0.0000000e+000   0.0000000e+000   0.0000000e+000   0.0000000e+000   0.0000000e+000   0.0000000e+000   0.0000000e+000   0.0000000e+000   0.0000000e+000   0.0000000e+000   0.0000000e+000   0.0000000e+000   0.0000000e+000   0.0000000e+000   0.0000000e+000   0.0000000e+000   0.0000000e+000   0.0000000e+000
 -1.0026915e+002   1.0000000e+000   0.0000000e+000   0.0000000e+000   0.0000000e+000   0.0000000e+000   0.0000000e+000   0.0000000e+000   0.0000000e+000   0.0000000e+000   0.0000000e+000   0.0000000e+000   0.0000000e+000   0.0000000e+000   0.0000000e+000   0.0000000e+000   0.0000000e+000   0.0000000e+000   0.0000000e+000   0.0000000e+000   0.0000000e+000
 -9.9817011e+001   1.0000000e+000   0.0000000e+000   0.0000000e+000   0.0000000e+000   0.0000000e+000   0.0000000e+000   0.0000000e+000   0.0000000e+000   0.0000000e+000   0.0000000e+000   0.0000000e+000   0.0000000e+000   0.0000000e+000   0.0000000e+000   0.0000000e+000   0.0000000e+000   0.0000000e+000   0.0000000e+000   0.0000000e+000   0.0000000e+000
 -9.9366792e+001   1.0000000e+000   0.0000000e+000   0.0000000e+000   0.0000000e+000   0.0000000e+000   0.0000000e+000   0.0000000e+000   0.0000000e+000   0.0000000e+000   0.0000000e+000   0.0000000e+000   0.0000000e+000   0.0000000e+000   0.0000000e+000   0.0000000e+000   0.0000000e+000   0.0000000e+000   0.0000000e+000   0.0000000e+000   0.0000000e+000
 -9.8918464e+001   1.0000000e+000   0.0000000e+000   0.0000000e+000   0.0000000e+000   0.0000000e+000   0.0000000e+000   0.0000000e+000   0.0000000e+000   0.0000000e+000   0.0000000e+000   0.0000000e+000   0.0000000e+000   0.0000000e+000   0.0000000e+000   0.0000000e+000   0.0000000e+000   0.0000000e+000   0.0000000e+000   0.0000000e+000   0.0000000e+000
 -9.8471966e+001   1.0000000e+000   0.0000000e+000   0.0000000e+000   0.0000000e+000   0.0000000e+000   0.0000000e+000   0.0000000e+000   0.0000000e+000   0.0000000e+000   0.0000000e+000   0.0000000e+000   0.0000000e+000   0.0000000e+000   0.0000000e+000   0.0000000e+000   0.0000000e+000   0.0000000e+000   0.0000000e+000   0.0000000e+000   0.0000000e+000
 -9.8027267e+001   1.0000000e+000   0.0000000e+000   0.0000000e+000   0.0000000e+000   0.0000000e+000   0.0000000e+000   0.0000000e+000   0.0000000e+000   0.0000000e+000   0.0000000e+000   0.0000000e+000   0.0000000e+000   0.0000000e+000   0.0000000e+000   0.0000000e+000   0.0000000e+000   0.0000000e+000   0.0000000e+000   0.0000000e+000   0.0000000e+000
 -9.7584316e+001   1.0000000e+000   0.0000000e+000   0.0000000e+000   0.0000000e+000   0.0000000e+000   0.0000000e+000   0.0000000e+000   0.0000000e+000   0.0000000e+000   0.0000000e+000   0.0000000e+000   0.0000000e+000   0.0000000e+000   0.0000000e+000   0.0000000e+000   0.0000000e+000   0.0000000e+000   0.0000000e+000   0.0000000e+000   0.0000000e+000
 -9.7143069e+001   1.0000000e+000   0.0000000e+000   0.0000000e+000   0.0000000e+000   0.0000000e+000   0.0000000e+000   0.0000000e+000   0.0000000e+000   0.0000000e+000   0.0000000e+000   0.0000000e+000   0.0000000e+000   0.0000000e+000   0.0000000e+000   0.0000000e+000   0.0000000e+000   0.0000000e+000   0.0000000e+000   0.0000000e+000   0.0000000e+000
 -9.6703497e+001   1.0000000e+000   0.0000000e+000   0.0000000e+000   0.0000000e+000   0.0000000e+000   0.0000000e+000   0.0000000e+000   0.0000000e+000   0.0000000e+000   0.0000000e+000   0.0000000e+000   0.0000000e+000   0.0000000e+000   0.0000000e+000   0.0000000e+000   0.0000000e+000   0.0000000e+000   0.0000000e+000   0.0000000e+000   0.0000000e+000
 -9.6265535e+001   1.0000000e+000   0.0000000e+000   0.0000000e+000   0.0000000e+000   0.0000000e+000   0.0000000e+000   0.0000000e+000   0.0000000e+000   0.0000000e+000   0.0000000e+000   0.0000000e+000   0.0000000e+000   0.0000000e+000   0.0000000e+000   0.0000000e+000   0.0000000e+000   0.0000000e+000   0.0000000e+000   0.0000000e+000   0.0000000e+000
 -9.5829177e+001   1.0000000e+000   0.0000000e+000   0.0000000e+000   0.0000000e+000   0.0000000e+000   0.0000000e+000   0.0000000e+000   0.0000000e+000   0.0000000e+000   0.0000000e+000   0.0000000e+000   0.0000000e+000   0.0000000e+000   0.0000000e+000   0.0000000e+000   0.0000000e+000   0.0000000e+000   0.0000000e+000   0.0000000e+000   0.0000000e+000
 -9.5394356e+001   1.0000000e+000   0.0000000e+000   0.0000000e+000   0.0000000e+000   0.0000000e+000   0.0000000e+000   0.0000000e+000   0.0000000e+000   0.0000000e+000   0.0000000e+000   0.0000000e+000   0.0000000e+000   0.0000000e+000   0.0000000e+000   0.0000000e+000   0.0000000e+000   0.0000000e+000   0.0000000e+000   0.0000000e+000   0.0000000e+000
 -9.4961038e+001   1.0000000e+000   0.0000000e+000   0.0000000e+000   0.0000000e+000   0.0000000e+000   0.0000000e+000   0.0000000e+000   0.0000000e+000   0.0000000e+000   0.0000000e+000   0.0000000e+000   0.0000000e+000   0.0000000e+000   0.0000000e+000   0.0000000e+000   0.0000000e+000   0.0000000e+000   0.0000000e+000   0.0000000e+000   0.0000000e+000
 -9.4529204e+001   1.0000000e+000   0.0000000e+000   0.0000000e+000   0.0000000e+000   0.0000000e+000   0.0000000e+000   0.0000000e+000   0.0000000e+000   0.0000000e+000   0.0000000e+000   0.0000000e+000   0.0000000e+000   0.0000000e+000   0.0000000e+000   0.0000000e+000   0.0000000e+000   0.0000000e+000   0.0000000e+000   0.0000000e+000   0.0000000e+000
 -9.4098795e+001   1.0000000e+000   0.0000000e+000   0.0000000e+000   0.0000000e+000   0.0000000e+000   0.0000000e+000   0.0000000e+000   0.0000000e+000   0.0000000e+000   0.0000000e+000   0.0000000e+000   0.0000000e+000   0.0000000e+000   0.0000000e+000   0.0000000e+000   0.0000000e+000   0.0000000e+000   0.0000000e+000   0.0000000e+000   0.0000000e+000
 -9.3669779e+001   1.0000000e+000   0.0000000e+000   0.0000000e+000   0.0000000e+000   0.0000000e+000   0.0000000e+000   0.0000000e+000   0.0000000e+000   0.0000000e+000   0.0000000e+000   0.0000000e+000   0.0000000e+000   0.0000000e+000   0.0000000e+000   0.0000000e+000   0.0000000e+000   0.0000000e+000   0.0000000e+000   0.0000000e+000   0.0000000e+000
 -9.3242139e+001   1.0000000e+000   0.0000000e+000   0.0000000e+000   0.0000000e+000   0.0000000e+000   0.0000000e+000   0.0000000e+000   0.0000000e+000   0.0000000e+000   0.0000000e+000   0.0000000e+000   0.0000000e+000   0.0000000e+000   0.0000000e+000   0.0000000e+000   0.0000000e+000   0.0000000e+000   0.0000000e+000   0.0000000e+000   0.0000000e+000
 -9.2815820e+001   1.0000000e+000   0.0000000e+000   0.0000000e+000   0.0000000e+000   0.0000000e+000   0.0000000e+000   0.0000000e+000   0.0000000e+000   0.0000000e+000   0.0000000e+000   0.0000000e+000   0.0000000e+000   0.0000000e+000   0.0000000e+000   0.0000000e+000   0.0000000e+000   0.0000000e+000   0.0000000e+000   0.0000000e+000   0.0000000e+000
 -9.2390790e+001   1.0000000e+000   0.0000000e+000   0.0000000e+000   0.0000000e+000   0.0000000e+000   0.0000000e+000   0.0000000e+000   0.0000000e+000   0.0000000e+000   0.0000000e+000   0.0000000e+000   0.0000000e+000   0.0000000e+000   0.0000000e+000   0.0000000e+000   0.0000000e+000   0.0000000e+000   0.0000000e+000   0.0000000e+000   0.0000000e+000
 -9.1967022e+001   1.0000000e+000   0.0000000e+000   0.0000000e+000   0.0000000e+000   0.0000000e+000   0.0000000e+000   0.0000000e+000   0.0000000e+000   0.0000000e+000   0.0000000e+000   0.0000000e+000   0.0000000e+000   0.0000000e+000   0.0000000e+000   0.0000000e+000   0.0000000e+000   0.0000000e+000   0.0000000e+000   0.0000000e+000   0.0000000e+000
 -9.1544487e+001   1.0000000e+000   0.0000000e+000   0.0000000e+000   0.0000000e+000   0.0000000e+000   0.0000000e+000   0.0000000e+000   0.0000000e+000   0.0000000e+000   0.0000000e+000   0.0000000e+000   0.0000000e+000   0.0000000e+000   0.0000000e+000   0.0000000e+000   0.0000000e+000   0.0000000e+000   0.0000000e+000   0.0000000e+000   0.0000000e+000
 -9.1123141e+001   1.0000000e+000   0.0000000e+000   0.0000000e+000   0.0000000e+000   0.0000000e+000   0.0000000e+000   0.0000000e+000   0.0000000e+000   0.0000000e+000   0.0000000e+000   0.0000000e+000   0.0000000e+000   0.0000000e+000   0.0000000e+000   0.0000000e+000   0.0000000e+000   0.0000000e+000   0.0000000e+000   0.0000000e+000   0.0000000e+000
 -9.0702955e+001   1.0000000e+000   0.0000000e+000   0.0000000e+000   0.0000000e+000   0.0000000e+000   0.0000000e+000   0.0000000e+000   0.0000000e+000   0.0000000e+000   0.0000000e+000   0.0000000e+000   0.0000000e+000   0.0000000e+000   0.0000000e+000   0.0000000e+000   0.0000000e+000   0.0000000e+000   0.0000000e+000   0.0000000e+000   0.0000000e+000
 -9.0283896e+001   1.0000000e+000   0.0000000e+000   0.0000000e+000   0.0000000e+000   0.0000000e+000   0.0000000e+000   0.0000000e+000   0.0000000e+000   0.0000000e+000   0.0000000e+000   0.0000000e+000   0.0000000e+000   0.0000000e+000   0.0000000e+000   0.0000000e+000   0.0000000e+000   0.0000000e+000   0.0000000e+000   0.0000000e+000   0.0000000e+000
 -8.9865945e+001   1.0000000e+000   0.0000000e+000   0.0000000e+000   0.0000000e+000   0.0000000e+000   0.0000000e+000   0.0000000e+000   0.0000000e+000   0.0000000e+000   0.0000000e+000   0.0000000e+000   0.0000000e+000   0.0000000e+000   0.0000000e+000   0.0000000e+000   0.0000000e+000   0.0000000e+000   0.0000000e+000   0.0000000e+000   0.0000000e+000
 -8.9449062e+001   1.0000000e+000   0.0000000e+000   0.0000000e+000   0.0000000e+000   0.0000000e+000   0.0000000e+000   0.0000000e+000   0.0000000e+000   0.0000000e+000   0.0000000e+000   0.0000000e+000   0.0000000e+000   0.0000000e+000   0.0000000e+000   0.0000000e+000   0.0000000e+000   0.0000000e+000   0.0000000e+000   0.0000000e+000   0.0000000e+000
 -8.9033215e+001   1.0000000e+000   0.0000000e+000   0.0000000e+000   0.0000000e+000   0.0000000e+000   0.0000000e+000   0.0000000e+000   0.0000000e+000   0.0000000e+000   0.0000000e+000   0.0000000e+000   0.0000000e+000   0.0000000e+000   0.0000000e+000   0.0000000e+000   0.0000000e+000   0.0000000e+000   0.0000000e+000   0.0000000e+000   0.0000000e+000
 -8.8618375e+001   1.0000000e+000   0.0000000e+000   0.0000000e+000   0.0000000e+000   0.0000000e+000   0.0000000e+000   0.0000000e+000   0.0000000e+000   0.0000000e+000   0.0000000e+000   0.0000000e+000   0.0000000e+000   0.0000000e+000   0.0000000e+000   0.0000000e+000   0.0000000e+000   0.0000000e+000   0.0000000e+000   0.0000000e+000   0.0000000e+000
 -8.8204513e+001   1.0000000e+000   0.0000000e+000   0.0000000e+000   0.0000000e+000   0.0000000e+000   0.0000000e+000   0.0000000e+000   0.0000000e+000   0.0000000e+000   0.0000000e+000   0.0000000e+000   0.0000000e+000   0.0000000e+000   0.0000000e+000   0.0000000e+000   0.0000000e+000   0.0000000e+000   0.0000000e+000   0.0000000e+000   0.0000000e+000
 -8.7791601e+001   1.0000000e+000   0.0000000e+000   0.0000000e+000   0.0000000e+000   0.0000000e+000   0.0000000e+000   0.0000000e+000   0.0000000e+000   0.0000000e+000   0.0000000e+000   0.0000000e+000   0.0000000e+000   0.0000000e+000   0.0000000e+000   0.0000000e+000   0.0000000e+000   0.0000000e+000   0.0000000e+000   0.0000000e+000   0.0000000e+000
 -8.7379614e+001   1.0000000e+000   0.0000000e+000   0.0000000e+000   0.0000000e+000   0.0000000e+000   0.0000000e+000   0.0000000e+000   0.0000000e+000   0.0000000e+000   0.0000000e+000   0.0000000e+000   0.0000000e+000   0.0000000e+000   0.0000000e+000   0.0000000e+000   0.0000000e+000   0.0000000e+000   0.0000000e+000   0.0000000e+000   0.0000000e+000
 -8.6968521e+001   1.0000000e+000   0.0000000e+000   0.0000000e+000   0.0000000e+000   0.0000000e+000   0.0000000e+000   0.0000000e+000   0.0000000e+000   0.0000000e+000   0.0000000e+000   0.0000000e+000   0.0000000e+000   0.0000000e+000   0.0000000e+000   0.0000000e+000   0.0000000e+000   0.0000000e+000   0.0000000e+000   0.0000000e+000   0.0000000e+000
 -8.6558293e+001   1.0000000e+000   0.0000000e+000   0.0000000e+000   0.0000000e+000   0.0000000e+000   0.0000000e+000   0.0000000e+000   0.0000000e+000   0.0000000e+000   0.0000000e+000   0.0000000e+000   0.0000000e+000   0.0000000e+000   0.0000000e+000   0.0000000e+000   0.0000000e+000   0.0000000e+000   0.0000000e+000   0.0000000e+000   0.0000000e+000
 -8.6148902e+001   1.0000000e+000   0.0000000e+000   0.0000000e+000   0.0000000e+000   0.0000000e+000   0.0000000e+000   0.0000000e+000   0.0000000e+000   0.0000000e+000   0.0000000e+000   0.0000000e+000   0.0000000e+000   0.0000000e+000   0.0000000e+000   0.0000000e+000   0.0000000e+000   0.0000000e+000   0.0000000e+000   0.0000000e+000   0.0000000e+000
 -8.5740320e+001   1.0000000e+000   0.0000000e+000   0.0000000e+000   0.0000000e+000   0.0000000e+000   0.0000000e+000   0.0000000e+000   0.0000000e+000   0.0000000e+000   0.0000000e+000   0.0000000e+000   0.0000000e+000   0.0000000e+000   0.0000000e+000   0.0000000e+000   0.0000000e+000   0.0000000e+000   0.0000000e+000   0.0000000e+000   0.0000000e+000
 -8.5332521e+001   1.0000000e+000   0.0000000e+000   0.0000000e+000   0.0000000e+000   0.0000000e+000   0.0000000e+000   0.0000000e+000   0.0000000e+000   0.0000000e+000   0.0000000e+000   0.0000000e+000   0.0000000e+000   0.0000000e+000   0.0000000e+000   0.0000000e+000   0.0000000e+000   0.0000000e+000   0.0000000e+000   0.0000000e+000   0.0000000e+000
 -8.4925479e+001   1.0000000e+000   0.0000000e+000   0.0000000e+000   0.0000000e+000   0.0000000e+000   0.0000000e+000   0.0000000e+000   0.0000000e+000   0.0000000e+000   0.0000000e+000   0.0000000e+000   0.0000000e+000   0.0000000e+000   0.0000000e+000   0.0000000e+000   0.0000000e+000   0.0000000e+000   0.0000000e+000   0.0000000e+000   0.0000000e+000
 -8.4519166e+001   1.0000000e+000   0.0000000e+000   0.0000000e+000   0.0000000e+000   0.0000000e+000   0.0000000e+000   0.0000000e+000   0.0000000e+000   0.0000000e+000   0.0000000e+000   0.0000000e+000   0.0000000e+000   0.0000000e+000   0.0000000e+000   0.0000000e+000   0.0000000e+000   0.0000000e+000   0.0000000e+000   0.0000000e+000   0.0000000e+000
 -8.4113556e+001   1.0000000e+000   0.0000000e+000   0.0000000e+000   0.0000000e+000   0.0000000e+000   0.0000000e+000   0.0000000e+000   0.0000000e+000   0.0000000e+000   0.0000000e+000   0.0000000e+000   0.0000000e+000   0.0000000e+000   0.0000000e+000   0.0000000e+000   0.0000000e+000   0.0000000e+000   0.0000000e+000   0.0000000e+000   0.0000000e+000
 -8.3708624e+001   1.0000000e+000   0.0000000e+000   0.0000000e+000   0.0000000e+000   0.0000000e+000   0.0000000e+000   0.0000000e+000   0.0000000e+000   0.0000000e+000   0.0000000e+000   0.0000000e+000   0.0000000e+000   0.0000000e+000   0.0000000e+000   0.0000000e+000   0.0000000e+000   0.0000000e+000   0.0000000e+000   0.0000000e+000   0.0000000e+000
 -8.3304344e+001   1.0000000e+000   0.0000000e+000   0.0000000e+000   0.0000000e+000   0.0000000e+000   0.0000000e+000   0.0000000e+000   0.0000000e+000   0.0000000e+000   0.0000000e+000   0.0000000e+000   0.0000000e+000   0.0000000e+000   0.0000000e+000   0.0000000e+000   0.0000000e+000   0.0000000e+000   0.0000000e+000   0.0000000e+000   0.0000000e+000
 -8.2900689e+001   1.0000000e+000   0.0000000e+000   0.0000000e+000   0.0000000e+000   0.0000000e+000   0.0000000e+000   0.0000000e+000   0.0000000e+000   0.0000000e+000   0.0000000e+000   0.0000000e+000   0.0000000e+000   0.0000000e+000   0.0000000e+000   0.0000000e+000   0.0000000e+000   0.0000000e+000   0.0000000e+000   0.0000000e+000   0.0000000e+000
 -8.2497635e+001   1.0000000e+000   0.0000000e+000   0.0000000e+000   0.0000000e+000   0.0000000e+000   0.0000000e+000   0.0000000e+000   0.0000000e+000   0.0000000e+000   0.0000000e+000   0.0000000e+000   0.0000000e+000   0.0000000e+000   0.0000000e+000   0.0000000e+000   0.0000000e+000   0.0000000e+000   0.0000000e+000   0.0000000e+000   0.0000000e+000
 -8.2095158e+001   1.0000000e+000   0.0000000e+000   0.0000000e+000   0.0000000e+000   0.0000000e+000   0.0000000e+000   0.0000000e+000   0.0000000e+000   0.0000000e+000   0.0000000e+000   0.0000000e+000   0.0000000e+000   0.0000000e+000   0.0000000e+000   0.0000000e+000   0.0000000e+000   0.0000000e+000   0.0000000e+000   0.0000000e+000   0.0000000e+000
 -8.1693230e+001   1.0000000e+000   0.0000000e+000   0.0000000e+000   0.0000000e+000   0.0000000e+000   0.0000000e+000   0.0000000e+000   0.0000000e+000   0.0000000e+000   0.0000000e+000   0.0000000e+000   0.0000000e+000   0.0000000e+000   0.0000000e+000   0.0000000e+000   0.0000000e+000   0.0000000e+000   0.0000000e+000   0.0000000e+000   0.0000000e+000
 -8.1291828e+001   1.0000000e+000   0.0000000e+000   0.0000000e+000   0.0000000e+000   0.0000000e+000   0.0000000e+000   0.0000000e+000   0.0000000e+000   0.0000000e+000   0.0000000e+000   0.0000000e+000   0.0000000e+000   0.0000000e+000   0.0000000e+000   0.0000000e+000   0.0000000e+000   0.0000000e+000   0.0000000e+000   0.0000000e+000   0.0000000e+000
 -8.0890926e+001   1.0000000e+000   0.0000000e+000   0.0000000e+000   0.0000000e+000   0.0000000e+000   0.0000000e+000   0.0000000e+000   0.0000000e+000   0.0000000e+000   0.0000000e+000   0.0000000e+000   0.0000000e+000   0.0000000e+000   0.0000000e+000   0.0000000e+000   0.0000000e+000   0.0000000e+000   0.0000000e+000   0.0000000e+000   0.0000000e+000
 -8.0490500e+001   1.0000000e+000   0.0000000e+000   0.0000000e+000   0.0000000e+000   0.0000000e+000   0.0000000e+000   0.0000000e+000   0.0000000e+000   0.0000000e+000   0.0000000e+000   0.0000000e+000   0.0000000e+000   0.0000000e+000   0.0000000e+000   0.0000000e+000   0.0000000e+000   0.0000000e+000   0.0000000e+000   0.0000000e+000   0.0000000e+000
 -8.0090524e+001   1.0000000e+000   0.0000000e+000   0.0000000e+000   0.0000000e+000   0.0000000e+000   0.0000000e+000   0.0000000e+000   0.0000000e+000   0.0000000e+000   0.0000000e+000   0.0000000e+000   0.0000000e+000   0.0000000e+000   0.0000000e+000   0.0000000e+000   0.0000000e+000   0.0000000e+000   0.0000000e+000   0.0000000e+000   0.0000000e+000
 -7.9690976e+001   1.0000000e+000   0.0000000e+000   0.0000000e+000   0.0000000e+000   0.0000000e+000   0.0000000e+000   0.0000000e+000   0.0000000e+000   0.0000000e+000   0.0000000e+000   0.0000000e+000   0.0000000e+000   0.0000000e+000   0.0000000e+000   0.0000000e+000   0.0000000e+000   0.0000000e+000   0.0000000e+000   0.0000000e+000   0.0000000e+000
 -7.9291829e+001   1.0000000e+000   0.0000000e+000   0.0000000e+000   0.0000000e+000   0.0000000e+000   0.0000000e+000   0.0000000e+000   0.0000000e+000   0.0000000e+000   0.0000000e+000   0.0000000e+000   0.0000000e+000   0.0000000e+000   0.0000000e+000   0.0000000e+000   0.0000000e+000   0.0000000e+000   0.0000000e+000   0.0000000e+000   0.0000000e+000
 -7.8893061e+001   1.0000000e+000   0.0000000e+000   0.0000000e+000   0.0000000e+000   0.0000000e+000   0.0000000e+000   0.0000000e+000   0.0000000e+000   0.0000000e+000   0.0000000e+000   0.0000000e+000   0.0000000e+000   0.0000000e+000   0.0000000e+000   0.0000000e+000   0.0000000e+000   0.0000000e+000   0.0000000e+000   0.0000000e+000   0.0000000e+000
 -7.8494646e+001   1.0000000e+000   0.0000000e+000   0.0000000e+000   0.0000000e+000   0.0000000e+000   0.0000000e+000   0.0000000e+000   0.0000000e+000   0.0000000e+000   0.0000000e+000   0.0000000e+000   0.0000000e+000   0.0000000e+000   0.0000000e+000   0.0000000e+000   0.0000000e+000   0.0000000e+000   0.0000000e+000   0.0000000e+000   0.0000000e+000
 -7.8096561e+001   1.0000000e+000   0.0000000e+000   0.0000000e+000   0.0000000e+000   0.0000000e+000   0.0000000e+000   0.0000000e+000   0.0000000e+000   0.0000000e+000   0.0000000e+000   0.0000000e+000   0.0000000e+000   0.0000000e+000   0.0000000e+000   0.0000000e+000   0.0000000e+000   0.0000000e+000   0.0000000e+000   0.0000000e+000   0.0000000e+000
 -7.7698782e+001   1.0000000e+000   0.0000000e+000   0.0000000e+000   0.0000000e+000   0.0000000e+000   0.0000000e+000   0.0000000e+000   0.0000000e+000   0.0000000e+000   0.0000000e+000   0.0000000e+000   0.0000000e+000   0.0000000e+000   0.0000000e+000   0.0000000e+000   0.0000000e+000   0.0000000e+000   0.0000000e+000   0.0000000e+000   0.0000000e+000
 -7.7301285e+001   1.0000000e+000   0.0000000e+000   0.0000000e+000   0.0000000e+000   0.0000000e+000   0.0000000e+000   0.0000000e+000   0.0000000e+000   0.0000000e+000   0.0000000e+000   0.0000000e+000   0.0000000e+000   0.0000000e+000   0.0000000e+000   0.0000000e+000   0.0000000e+000   0.0000000e+000   0.0000000e+000   0.0000000e+000   0.0000000e+000
 -7.6904045e+001   1.0000000e+000   0.0000000e+000   0.0000000e+000   0.0000000e+000   0.0000000e+000   0.0000000e+000   0.0000000e+000   0.0000000e+000   0.0000000e+000   0.0000000e+000   0.0000000e+000   0.0000000e+000   0.0000000e+000   0.0000000e+000   0.0000000e+000   0.0000000e+000   0.0000000e+000   0.0000000e+000   0.0000000e+000   0.0000000e+000
 -7.6507039e+001   1.0000000e+000   0.0000000e+000   0.0000000e+000   0.0000000e+000   0.0000000e+000   0.0000000e+000   0.0000000e+000   0.0000000e+000   0.0000000e+000   0.0000000e+000   0.0000000e+000   0.0000000e+000   0.0000000e+000   0.0000000e+000   0.0000000e+000   0.0000000e+000   0.0000000e+000   0.0000000e+000   0.0000000e+000   0.0000000e+000
 -7.6110243e+001   1.0000000e+000   0.0000000e+000   0.0000000e+000   0.0000000e+000   0.0000000e+000   0.0000000e+000   0.0000000e+000   0.0000000e+000   0.0000000e+000   0.0000000e+000   0.0000000e+000   0.0000000e+000   0.0000000e+000   0.0000000e+000   0.0000000e+000   0.0000000e+000   0.0000000e+000   0.0000000e+000   0.0000000e+000   0.0000000e+000
 -7.5713633e+001   1.0000000e+000   0.0000000e+000   0.0000000e+000   0.0000000e+000   0.0000000e+000   0.0000000e+000   0.0000000e+000   0.0000000e+000   0.0000000e+000   0.0000000e+000   0.0000000e+000   0.0000000e+000   0.0000000e+000   0.0000000e+000   0.0000000e+000   0.0000000e+000   0.0000000e+000   0.0000000e+000   0.0000000e+000   0.0000000e+000
 -7.5317184e+001   1.0000000e+000   0.0000000e+000   0.0000000e+000   0.0000000e+000   0.0000000e+000   0.0000000e+000   0.0000000e+000   0.0000000e+000   0.0000000e+000   0.0000000e+000   0.0000000e+000   0.0000000e+000   0.0000000e+000   0.0000000e+000   0.0000000e+000   0.0000000e+000   0.0000000e+000   0.0000000e+000   0.0000000e+000   0.0000000e+000
 -7.4920872e+001   1.0000000e+000   0.0000000e+000   0.0000000e+000   0.0000000e+000   0.0000000e+000   0.0000000e+000   0.0000000e+000   0.0000000e+000   0.0000000e+000   0.0000000e+000   0.0000000e+000   0.0000000e+000   0.0000000e+000   0.0000000e+000   0.0000000e+000   0.0000000e+000   0.0000000e+000   0.0000000e+000   0.0000000e+000   0.0000000e+000
 -7.4740937e+001   1.0000000e+000   0.0000000e+000   0.0000000e+000   0.0000000e+000   0.0000000e+000   0.0000000e+000   0.0000000e+000   0.0000000e+000   0.0000000e+000   0.0000000e+000   0.0000000e+000   0.0000000e+000   0.0000000e+000   0.0000000e+000   0.0000000e+000   0.0000000e+000   0.0000000e+000   0.0000000e+000   0.0000000e+000   0.0000000e+000
 -7.4516017e+001   1.0000000e+000   0.0000000e+000   0.0000000e+000   0.0000000e+000   0.0000000e+000   0.0000000e+000   0.0000000e+000   0.0000000e+000   0.0000000e+000   0.0000000e+000   0.0000000e+000   0.0000000e+000   0.0000000e+000   0.0000000e+000   0.0000000e+000   0.0000000e+000   0.0000000e+000   0.0000000e+000   0.0000000e+000   0.0000000e+000
 -7.4234868e+001   1.0000000e+000   0.0000000e+000   0.0000000e+000   0.0000000e+000   0.0000000e+000   0.0000000e+000   0.0000000e+000   0.0000000e+000   0.0000000e+000   0.0000000e+000   0.0000000e+000   0.0000000e+000   0.0000000e+000   0.0000000e+000   0.0000000e+000   0.0000000e+000   0.0000000e+000   0.0000000e+000   0.0000000e+000   0.0000000e+000
 -7.3883432e+001   1.0000000e+000   0.0000000e+000   0.0000000e+000   0.0000000e+000   0.0000000e+000   0.0000000e+000   0.0000000e+000   0.0000000e+000   0.0000000e+000   0.0000000e+000   0.0000000e+000   0.0000000e+000   0.0000000e+000   0.0000000e+000   0.0000000e+000   0.0000000e+000   0.0000000e+000   0.0000000e+000   0.0000000e+000   0.0000000e+000
 -7.3487419e+001   1.0000000e+000   0.0000000e+000   0.0000000e+000   0.0000000e+000   0.0000000e+000   0.0000000e+000   0.0000000e+000   0.0000000e+000   0.0000000e+000   0.0000000e+000   0.0000000e+000   0.0000000e+000   0.0000000e+000   0.0000000e+000   0.0000000e+000   0.0000000e+000   0.0000000e+000   0.0000000e+000   0.0000000e+000   0.0000000e+000
 -7.3091430e+001   1.0000000e+000   0.0000000e+000   0.0000000e+000   0.0000000e+000   0.0000000e+000   0.0000000e+000   0.0000000e+000   0.0000000e+000   0.0000000e+000   0.0000000e+000   0.0000000e+000   0.0000000e+000   0.0000000e+000   0.0000000e+000   0.0000000e+000   0.0000000e+000   0.0000000e+000   0.0000000e+000   0.0000000e+000   0.0000000e+000
 -7.2695443e+001   1.0000000e+000   0.0000000e+000   0.0000000e+000   0.0000000e+000   0.0000000e+000   0.0000000e+000   0.0000000e+000   0.0000000e+000   0.0000000e+000   0.0000000e+000   0.0000000e+000   0.0000000e+000   0.0000000e+000   0.0000000e+000   0.0000000e+000   0.0000000e+000   0.0000000e+000   0.0000000e+000   0.0000000e+000   0.0000000e+000
 -7.2299432e+001   1.0000000e+000   0.0000000e+000   0.0000000e+000   0.0000000e+000   0.0000000e+000   0.0000000e+000   0.0000000e+000   0.0000000e+000   0.0000000e+000   0.0000000e+000   0.0000000e+000   0.0000000e+000   0.0000000e+000   0.0000000e+000   0.0000000e+000   0.0000000e+000   0.0000000e+000   0.0000000e+000   0.0000000e+000   0.0000000e+000
 -7.1903375e+001   1.0000000e+000   0.0000000e+000   0.0000000e+000   0.0000000e+000   0.0000000e+000   0.0000000e+000   0.0000000e+000   0.0000000e+000   0.0000000e+000   0.0000000e+000   0.0000000e+000   0.0000000e+000   0.0000000e+000   0.0000000e+000   0.0000000e+000   0.0000000e+000   0.0000000e+000   0.0000000e+000   0.0000000e+000   0.0000000e+000
 -7.1507244e+001   1.0000000e+000   0.0000000e+000   0.0000000e+000   0.0000000e+000   0.0000000e+000   0.0000000e+000   0.0000000e+000   0.0000000e+000   0.0000000e+000   0.0000000e+000   0.0000000e+000   0.0000000e+000   0.0000000e+000   0.0000000e+000   0.0000000e+000   0.0000000e+000   0.0000000e+000   0.0000000e+000   0.0000000e+000   0.0000000e+000
 -7.1111017e+001   1.0000000e+000   0.0000000e+000   0.0000000e+000   0.0000000e+000   0.0000000e+000   0.0000000e+000   0.0000000e+000   0.0000000e+000   0.0000000e+000   0.0000000e+000   0.0000000e+000   0.0000000e+000   0.0000000e+000   0.0000000e+000   0.0000000e+000   0.0000000e+000   0.0000000e+000   0.0000000e+000   0.0000000e+000   0.0000000e+000
 -7.0714667e+001   1.0000000e+000   0.0000000e+000   0.0000000e+000   0.0000000e+000   0.0000000e+000   0.0000000e+000   0.0000000e+000   0.0000000e+000   0.0000000e+000   0.0000000e+000   0.0000000e+000   0.0000000e+000   0.0000000e+000   0.0000000e+000   0.0000000e+000   0.0000000e+000   0.0000000e+000   0.0000000e+000   0.0000000e+000   0.0000000e+000
 -7.0318169e+001   1.0000000e+000   0.0000000e+000   0.0000000e+000   0.0000000e+000   0.0000000e+000   0.0000000e+000   0.0000000e+000   0.0000000e+000   0.0000000e+000   0.0000000e+000   0.0000000e+000   0.0000000e+000   0.0000000e+000   0.0000000e+000   0.0000000e+000   0.0000000e+000   0.0000000e+000   0.0000000e+000   0.0000000e+000   0.0000000e+000
 -6.9921499e+001   1.0000000e+000   0.0000000e+000   0.0000000e+000   0.0000000e+000   0.0000000e+000   0.0000000e+000   0.0000000e+000   0.0000000e+000   0.0000000e+000   0.0000000e+000   0.0000000e+000   0.0000000e+000   0.0000000e+000   0.0000000e+000   0.0000000e+000   0.0000000e+000   0.0000000e+000   0.0000000e+000   0.0000000e+000   0.0000000e+000
 -6.9524630e+001   1.0000000e+000   0.0000000e+000   0.0000000e+000   0.0000000e+000   0.0000000e+000   0.0000000e+000   0.0000000e+000   0.0000000e+000   0.0000000e+000   0.0000000e+000   0.0000000e+000   0.0000000e+000   0.0000000e+000   0.0000000e+000   0.0000000e+000   0.0000000e+000   0.0000000e+000   0.0000000e+000   0.0000000e+000   0.0000000e+000
 -6.9127536e+001   1.0000000e+000   0.0000000e+000   0.0000000e+000   0.0000000e+000   0.0000000e+000   0.0000000e+000   0.0000000e+000   0.0000000e+000   0.0000000e+000   0.0000000e+000   0.0000000e+000   0.0000000e+000   0.0000000e+000   0.0000000e+000   0.0000000e+000   0.0000000e+000   0.0000000e+000   0.0000000e+000   0.0000000e+000   0.0000000e+000
 -6.8730192e+001   1.0000000e+000   0.0000000e+000   0.0000000e+000   0.0000000e+000   0.0000000e+000   0.0000000e+000   0.0000000e+000   0.0000000e+000   0.0000000e+000   0.0000000e+000   0.0000000e+000   0.0000000e+000   0.0000000e+000   0.0000000e+000   0.0000000e+000   0.0000000e+000   0.0000000e+000   0.0000000e+000   0.0000000e+000   0.0000000e+000
 -6.8332571e+001   1.0000000e+000   0.0000000e+000   0.0000000e+000   0.0000000e+000   0.0000000e+000   0.0000000e+000   0.0000000e+000   0.0000000e+000   0.0000000e+000   0.0000000e+000   0.0000000e+000   0.0000000e+000   0.0000000e+000   0.0000000e+000   0.0000000e+000   0.0000000e+000   0.0000000e+000   0.0000000e+000   0.0000000e+000   0.0000000e+000
 -6.7934647e+001   1.0000000e+000   0.0000000e+000   0.0000000e+000   0.0000000e+000   0.0000000e+000   0.0000000e+000   0.0000000e+000   0.0000000e+000   0.0000000e+000   0.0000000e+000   0.0000000e+000   0.0000000e+000   0.0000000e+000   0.0000000e+000   0.0000000e+000   0.0000000e+000   0.0000000e+000   0.0000000e+000   0.0000000e+000   0.0000000e+000
 -6.7536393e+001   1.0000000e+000   0.0000000e+000   0.0000000e+000   0.0000000e+000   0.0000000e+000   0.0000000e+000   0.0000000e+000   0.0000000e+000   0.0000000e+000   0.0000000e+000   0.0000000e+000   0.0000000e+000   0.0000000e+000   0.0000000e+000   0.0000000e+000   0.0000000e+000   0.0000000e+000   0.0000000e+000   0.0000000e+000   0.0000000e+000
 -6.7137781e+001   1.0000000e+000   0.0000000e+000   0.0000000e+000   0.0000000e+000   0.0000000e+000   0.0000000e+000   0.0000000e+000   0.0000000e+000   0.0000000e+000   0.0000000e+000   0.0000000e+000   0.0000000e+000   0.0000000e+000   0.0000000e+000   0.0000000e+000   0.0000000e+000   0.0000000e+000   0.0000000e+000   0.0000000e+000   0.0000000e+000
 -6.6738785e+001   1.0000000e+000   0.0000000e+000   0.0000000e+000   0.0000000e+000   0.0000000e+000   0.0000000e+000   0.0000000e+000   0.0000000e+000   0.0000000e+000   0.0000000e+000   0.0000000e+000   0.0000000e+000   0.0000000e+000   0.0000000e+000   0.0000000e+000   0.0000000e+000   0.0000000e+000   0.0000000e+000   0.0000000e+000   0.0000000e+000
 -6.6339376e+001   1.0000000e+000   0.0000000e+000   0.0000000e+000   0.0000000e+000   0.0000000e+000   0.0000000e+000   0.0000000e+000   0.0000000e+000   0.0000000e+000   0.0000000e+000   0.0000000e+000   0.0000000e+000   0.0000000e+000   0.0000000e+000   0.0000000e+000   0.0000000e+000   0.0000000e+000   0.0000000e+000   0.0000000e+000   0.0000000e+000
 -6.5939526e+001   1.0000000e+000   0.0000000e+000   0.0000000e+000   0.0000000e+000   0.0000000e+000   0.0000000e+000   0.0000000e+000   0.0000000e+000   0.0000000e+000   0.0000000e+000   0.0000000e+000   0.0000000e+000   0.0000000e+000   0.0000000e+000   0.0000000e+000   0.0000000e+000   0.0000000e+000   0.0000000e+000   0.0000000e+000   0.0000000e+000
 -6.5539208e+001   1.0000000e+000   0.0000000e+000   0.0000000e+000   0.0000000e+000   0.0000000e+000   0.0000000e+000   0.0000000e+000   0.0000000e+000   0.0000000e+000   0.0000000e+000   0.0000000e+000   0.0000000e+000   0.0000000e+000   0.0000000e+000   0.0000000e+000   0.0000000e+000   0.0000000e+000   0.0000000e+000   0.0000000e+000   0.0000000e+000
 -6.5138391e+001   1.0000000e+000   0.0000000e+000   0.0000000e+000   0.0000000e+000   0.0000000e+000   0.0000000e+000   0.0000000e+000   0.0000000e+000   0.0000000e+000   0.0000000e+000   0.0000000e+000   0.0000000e+000   0.0000000e+000   0.0000000e+000   0.0000000e+000   0.0000000e+000   0.0000000e+000   0.0000000e+000   0.0000000e+000   0.0000000e+000
 -6.4737047e+001   1.0000000e+000   0.0000000e+000   0.0000000e+000   0.0000000e+000   0.0000000e+000   0.0000000e+000   0.0000000e+000   0.0000000e+000   0.0000000e+000   0.0000000e+000   0.0000000e+000   0.0000000e+000   0.0000000e+000   0.0000000e+000   0.0000000e+000   0.0000000e+000   0.0000000e+000   0.0000000e+000   0.0000000e+000   0.0000000e+000
 -6.4335147e+001   1.0000000e+000   0.0000000e+000   0.0000000e+000   0.0000000e+000   0.0000000e+000   0.0000000e+000   0.0000000e+000   0.0000000e+000   0.0000000e+000   0.0000000e+000   0.0000000e+000   0.0000000e+000   0.0000000e+000   0.0000000e+000   0.0000000e+000   0.0000000e+000   0.0000000e+000   0.0000000e+000   0.0000000e+000   0.0000000e+000
 -6.3932659e+001   1.0000000e+000   0.0000000e+000   0.0000000e+000   0.0000000e+000   0.0000000e+000   0.0000000e+000   0.0000000e+000   0.0000000e+000   0.0000000e+000   0.0000000e+000   0.0000000e+000   0.0000000e+000   0.0000000e+000   0.0000000e+000   0.0000000e+000   0.0000000e+000   0.0000000e+000   0.0000000e+000   0.0000000e+000   0.0000000e+000
 -6.3529554e+001   1.0000000e+000   0.0000000e+000   0.0000000e+000   0.0000000e+000   0.0000000e+000   0.0000000e+000   0.0000000e+000   0.0000000e+000   0.0000000e+000   0.0000000e+000   0.0000000e+000   0.0000000e+000   0.0000000e+000   0.0000000e+000   0.0000000e+000   0.0000000e+000   0.0000000e+000   0.0000000e+000   0.0000000e+000   0.0000000e+000
 -6.3125800e+001   1.0000000e+000   0.0000000e+000   0.0000000e+000   0.0000000e+000   0.0000000e+000   0.0000000e+000   0.0000000e+000   0.0000000e+000   0.0000000e+000   0.0000000e+000   0.0000000e+000   0.0000000e+000   0.0000000e+000   0.0000000e+000   0.0000000e+000   0.0000000e+000   0.0000000e+000   0.0000000e+000   0.0000000e+000   0.0000000e+000
 -6.2721365e+001   1.0000000e+000   0.0000000e+000   0.0000000e+000   0.0000000e+000   0.0000000e+000   0.0000000e+000   0.0000000e+000   0.0000000e+000   0.0000000e+000   0.0000000e+000   0.0000000e+000   0.0000000e+000   0.0000000e+000   0.0000000e+000   0.0000000e+000   0.0000000e+000   0.0000000e+000   0.0000000e+000   0.0000000e+000   0.0000000e+000
 -6.2316218e+001   1.0000000e+000   0.0000000e+000   0.0000000e+000   0.0000000e+000   0.0000000e+000   0.0000000e+000   0.0000000e+000   0.0000000e+000   0.0000000e+000   0.0000000e+000   0.0000000e+000   0.0000000e+000   0.0000000e+000   0.0000000e+000   0.0000000e+000   0.0000000e+000   0.0000000e+000   0.0000000e+000   0.0000000e+000   0.0000000e+000
 -6.1910327e+001   1.0000000e+000   0.0000000e+000   0.0000000e+000   0.0000000e+000   0.0000000e+000   0.0000000e+000   0.0000000e+000   0.0000000e+000   0.0000000e+000   0.0000000e+000   0.0000000e+000   0.0000000e+000   0.0000000e+000   0.0000000e+000   0.0000000e+000   0.0000000e+000   0.0000000e+000   0.0000000e+000   0.0000000e+000   0.0000000e+000
 -6.1503657e+001   1.0000000e+000   0.0000000e+000   0.0000000e+000   0.0000000e+000   0.0000000e+000   0.0000000e+000   0.0000000e+000   0.0000000e+000   0.0000000e+000   0.0000000e+000   0.0000000e+000   0.0000000e+000   0.0000000e+000   0.0000000e+000   0.0000000e+000   0.0000000e+000   0.0000000e+000   0.0000000e+000   0.0000000e+000   0.0000000e+000
 -6.1096174e+001   1.0000000e+000   0.0000000e+000   0.0000000e+000   0.0000000e+000   0.0000000e+000   0.0000000e+000   0.0000000e+000   0.0000000e+000   0.0000000e+000   0.0000000e+000   0.0000000e+000   0.0000000e+000   0.0000000e+000   0.0000000e+000   0.0000000e+000   0.0000000e+000   0.0000000e+000   0.0000000e+000   0.0000000e+000   0.0000000e+000
 -6.0687843e+001   1.0000000e+000   0.0000000e+000   0.0000000e+000   0.0000000e+000   0.0000000e+000   0.0000000e+000   0.0000000e+000   0.0000000e+000   0.0000000e+000   0.0000000e+000   0.0000000e+000   0.0000000e+000   0.0000000e+000   0.0000000e+000   0.0000000e+000   0.0000000e+000   0.0000000e+000   0.0000000e+000   0.0000000e+000   0.0000000e+000
 -6.0278628e+001   1.0000000e+000   0.0000000e+000   0.0000000e+000   0.0000000e+000   0.0000000e+000   0.0000000e+000   0.0000000e+000   0.0000000e+000   0.0000000e+000   0.0000000e+000   0.0000000e+000   0.0000000e+000   0.0000000e+000   0.0000000e+000   0.0000000e+000   0.0000000e+000   0.0000000e+000   0.0000000e+000   0.0000000e+000   0.0000000e+000
 -5.9868494e+001   1.0000000e+000   0.0000000e+000   0.0000000e+000   0.0000000e+000   0.0000000e+000   0.0000000e+000   0.0000000e+000   0.0000000e+000   0.0000000e+000   0.0000000e+000   0.0000000e+000   0.0000000e+000   0.0000000e+000   0.0000000e+000   0.0000000e+000   0.0000000e+000   0.0000000e+000   0.0000000e+000   0.0000000e+000   0.0000000e+000
 -5.9457406e+001   1.0000000e+000   0.0000000e+000   0.0000000e+000   0.0000000e+000   0.0000000e+000   0.0000000e+000   0.0000000e+000   0.0000000e+000   0.0000000e+000   0.0000000e+000   0.0000000e+000   0.0000000e+000   0.0000000e+000   0.0000000e+000   0.0000000e+000   0.0000000e+000   0.0000000e+000   0.0000000e+000   0.0000000e+000   0.0000000e+000
 -5.9045324e+001   1.0000000e+000   0.0000000e+000   0.0000000e+000   0.0000000e+000   0.0000000e+000   0.0000000e+000   0.0000000e+000   0.0000000e+000   0.0000000e+000   0.0000000e+000   0.0000000e+000   0.0000000e+000   0.0000000e+000   0.0000000e+000   0.0000000e+000   0.0000000e+000   0.0000000e+000   0.0000000e+000   0.0000000e+000   0.0000000e+000
 -5.8632213e+001   1.0000000e+000   0.0000000e+000   0.0000000e+000   0.0000000e+000   0.0000000e+000   0.0000000e+000   0.0000000e+000   0.0000000e+000   0.0000000e+000   0.0000000e+000   0.0000000e+000   0.0000000e+000   0.0000000e+000   0.0000000e+000   0.0000000e+000   0.0000000e+000   0.0000000e+000   0.0000000e+000   0.0000000e+000   0.0000000e+000
 -5.8218031e+001   1.0000000e+000   0.0000000e+000   0.0000000e+000   0.0000000e+000   0.0000000e+000   0.0000000e+000   0.0000000e+000   0.0000000e+000   0.0000000e+000   0.0000000e+000   0.0000000e+000   0.0000000e+000   0.0000000e+000   0.0000000e+000   0.0000000e+000   0.0000000e+000   0.0000000e+000   0.0000000e+000   0.0000000e+000   0.0000000e+000
 -5.7802740e+001   1.0000000e+000   0.0000000e+000   0.0000000e+000   0.0000000e+000   0.0000000e+000   0.0000000e+000   0.0000000e+000   0.0000000e+000   0.0000000e+000   0.0000000e+000   0.0000000e+000   0.0000000e+000   0.0000000e+000   0.0000000e+000   0.0000000e+000   0.0000000e+000   0.0000000e+000   0.0000000e+000   0.0000000e+000   0.0000000e+000
 -5.7386300e+001   1.0000000e+000   0.0000000e+000   0.0000000e+000   0.0000000e+000   0.0000000e+000   0.0000000e+000   0.0000000e+000   0.0000000e+000   0.0000000e+000   0.0000000e+000   0.0000000e+000   0.0000000e+000   0.0000000e+000   0.0000000e+000   0.0000000e+000   0.0000000e+000   0.0000000e+000   0.0000000e+000   0.0000000e+000   0.0000000e+000
 -5.6968657e+001   1.0000000e+000   0.0000000e+000   0.0000000e+000   0.0000000e+000   0.0000000e+000   0.0000000e+000   0.0000000e+000   0.0000000e+000   0.0000000e+000   0.0000000e+000   0.0000000e+000   0.0000000e+000   0.0000000e+000   0.0000000e+000   0.0000000e+000   0.0000000e+000   0.0000000e+000   0.0000000e+000   0.0000000e+000   0.0000000e+000
 -5.6549777e+001   1.0000000e+000   0.0000000e+000   0.0000000e+000   0.0000000e+000   0.0000000e+000   0.0000000e+000   0.0000000e+000   0.0000000e+000   0.0000000e+000   0.0000000e+000   0.0000000e+000   0.0000000e+000   0.0000000e+000   0.0000000e+000   0.0000000e+000   0.0000000e+000   0.0000000e+000   0.0000000e+000   0.0000000e+000   0.0000000e+000
 -5.6129618e+001   1.0000000e+000   0.0000000e+000   0.0000000e+000   0.0000000e+000   0.0000000e+000   0.0000000e+000   0.0000000e+000   0.0000000e+000   0.0000000e+000   0.0000000e+000   0.0000000e+000   0.0000000e+000   0.0000000e+000   0.0000000e+000   0.0000000e+000   0.0000000e+000   0.0000000e+000   0.0000000e+000   0.0000000e+000   0.0000000e+000
 -5.5708134e+001   1.0000000e+000   0.0000000e+000   0.0000000e+000   0.0000000e+000   0.0000000e+000   0.0000000e+000   0.0000000e+000   0.0000000e+000   0.0000000e+000   0.0000000e+000   0.0000000e+000   0.0000000e+000   0.0000000e+000   0.0000000e+000   0.0000000e+000   0.0000000e+000   0.0000000e+000   0.0000000e+000   0.0000000e+000   0.0000000e+000
 -5.5285280e+001   1.0000000e+000   0.0000000e+000   0.0000000e+000   0.0000000e+000   0.0000000e+000   0.0000000e+000   0.0000000e+000   0.0000000e+000   0.0000000e+000   0.0000000e+000   0.0000000e+000   0.0000000e+000   0.0000000e+000   0.0000000e+000   0.0000000e+000   0.0000000e+000   0.0000000e+000   0.0000000e+000   0.0000000e+000   0.0000000e+000
 -5.4860997e+001   1.0000000e+000   0.0000000e+000   0.0000000e+000   0.0000000e+000   0.0000000e+000   0.0000000e+000   0.0000000e+000   0.0000000e+000   0.0000000e+000   0.0000000e+000   0.0000000e+000   0.0000000e+000   0.0000000e+000   0.0000000e+000   0.0000000e+000   0.0000000e+000   0.0000000e+000   0.0000000e+000   0.0000000e+000   0.0000000e+000
 -5.4435240e+001   1.0000000e+000   0.0000000e+000   0.0000000e+000   0.0000000e+000   0.0000000e+000   0.0000000e+000   0.0000000e+000   0.0000000e+000   0.0000000e+000   0.0000000e+000   0.0000000e+000   0.0000000e+000   0.0000000e+000   0.0000000e+000   0.0000000e+000   0.0000000e+000   0.0000000e+000   0.0000000e+000   0.0000000e+000   0.0000000e+000
 -5.4007966e+001   1.0000000e+000   0.0000000e+000   0.0000000e+000   0.0000000e+000   0.0000000e+000   0.0000000e+000   0.0000000e+000   0.0000000e+000   0.0000000e+000   0.0000000e+000   0.0000000e+000   0.0000000e+000   0.0000000e+000   0.0000000e+000   0.0000000e+000   0.0000000e+000   0.0000000e+000   0.0000000e+000   0.0000000e+000   0.0000000e+000
 -5.3666147e+001   1.0000000e+000   0.0000000e+000   0.0000000e+000   0.0000000e+000   0.0000000e+000   0.0000000e+000   0.0000000e+000   0.0000000e+000   0.0000000e+000   0.0000000e+000   0.0000000e+000   0.0000000e+000   0.0000000e+000   0.0000000e+000   0.0000000e+000   0.0000000e+000   0.0000000e+000   0.0000000e+000   0.0000000e+000   0.0000000e+000
 -5.3238873e+001   1.0000000e+000   0.0000000e+000   0.0000000e+000   0.0000000e+000   0.0000000e+000   0.0000000e+000   0.0000000e+000   0.0000000e+000   0.0000000e+000   0.0000000e+000   0.0000000e+000   0.0000000e+000   0.0000000e+000   0.0000000e+000   0.0000000e+000   0.0000000e+000   0.0000000e+000   0.0000000e+000   0.0000000e+000   0.0000000e+000
 -5.2897054e+001   1.0000000e+000   0.0000000e+000   0.0000000e+000   0.0000000e+000   0.0000000e+000   0.0000000e+000   0.0000000e+000   0.0000000e+000   0.0000000e+000   0.0000000e+000   0.0000000e+000   0.0000000e+000   0.0000000e+000   0.0000000e+000   0.0000000e+000   0.0000000e+000   0.0000000e+000   0.0000000e+000   0.0000000e+000   0.0000000e+000
 -5.2469780e+001   1.0000000e+000   0.0000000e+000   0.0000000e+000   0.0000000e+000   0.0000000e+000   0.0000000e+000   0.0000000e+000   0.0000000e+000   0.0000000e+000   0.0000000e+000   0.0000000e+000   0.0000000e+000   0.0000000e+000   0.0000000e+000   0.0000000e+000   0.0000000e+000   0.0000000e+000   0.0000000e+000   0.0000000e+000   0.0000000e+000
 -5.2127961e+001   1.0000000e+000   0.0000000e+000   0.0000000e+000   0.0000000e+000   0.0000000e+000   0.0000000e+000   0.0000000e+000   0.0000000e+000   0.0000000e+000   0.0000000e+000   0.0000000e+000   0.0000000e+000   0.0000000e+000   0.0000000e+000   0.0000000e+000   0.0000000e+000   0.0000000e+000   0.0000000e+000   0.0000000e+000   0.0000000e+000
 -5.1700687e+001   1.0000000e+000   0.0000000e+000   0.0000000e+000   0.0000000e+000   0.0000000e+000   0.0000000e+000   0.0000000e+000   0.0000000e+000   0.0000000e+000   0.0000000e+000   0.0000000e+000   0.0000000e+000   0.0000000e+000   0.0000000e+000   0.0000000e+000   0.0000000e+000   0.0000000e+000   0.0000000e+000   0.0000000e+000   0.0000000e+000
 -5.1358868e+001   1.0000000e+000   0.0000000e+000   0.0000000e+000   0.0000000e+000   0.0000000e+000   0.0000000e+000   0.0000000e+000   0.0000000e+000   0.0000000e+000   0.0000000e+000   0.0000000e+000   0.0000000e+000   0.0000000e+000   0.0000000e+000   0.0000000e+000   0.0000000e+000   0.0000000e+000   0.0000000e+000   0.0000000e+000   0.0000000e+000
 -5.0931594e+001   1.0000000e+000   0.0000000e+000   0.0000000e+000   0.0000000e+000   0.0000000e+000   0.0000000e+000   0.0000000e+000   0.0000000e+000   0.0000000e+000   0.0000000e+000   0.0000000e+000   0.0000000e+000   0.0000000e+000   0.0000000e+000   0.0000000e+000   0.0000000e+000   0.0000000e+000   0.0000000e+000   0.0000000e+000   0.0000000e+000
 -5.0589775e+001   1.0000000e+000   0.0000000e+000   0.0000000e+000   0.0000000e+000   0.0000000e+000   0.0000000e+000   0.0000000e+000   0.0000000e+000   0.0000000e+000   0.0000000e+000   0.0000000e+000   0.0000000e+000   0.0000000e+000   0.0000000e+000   0.0000000e+000   0.0000000e+000   0.0000000e+000   0.0000000e+000   0.0000000e+000   0.0000000e+000
 -5.0162501e+001   1.0000000e+000   0.0000000e+000   0.0000000e+000   0.0000000e+000   0.0000000e+000   0.0000000e+000   0.0000000e+000   0.0000000e+000   0.0000000e+000   0.0000000e+000   0.0000000e+000   0.0000000e+000   0.0000000e+000   0.0000000e+000   0.0000000e+000   0.0000000e+000   0.0000000e+000   0.0000000e+000   0.0000000e+000   0.0000000e+000
 -4.9820682e+001   1.0000000e+000   0.0000000e+000   0.0000000e+000   0.0000000e+000   0.0000000e+000   0.0000000e+000   0.0000000e+000   0.0000000e+000   0.0000000e+000   0.0000000e+000   0.0000000e+000   0.0000000e+000   0.0000000e+000   0.0000000e+000   0.0000000e+000   0.0000000e+000   0.0000000e+000   0.0000000e+000   0.0000000e+000   0.0000000e+000
 -4.9393408e+001   1.0000000e+000   0.0000000e+000   0.0000000e+000   0.0000000e+000   0.0000000e+000   0.0000000e+000   0.0000000e+000   0.0000000e+000   0.0000000e+000   0.0000000e+000   0.0000000e+000   0.0000000e+000   0.0000000e+000   0.0000000e+000   0.0000000e+000   0.0000000e+000   0.0000000e+000   0.0000000e+000   0.0000000e+000   0.0000000e+000
 -4.9051589e+001   1.0000000e+000   0.0000000e+000   0.0000000e+000   0.0000000e+000   0.0000000e+000   0.0000000e+000   0.0000000e+000   0.0000000e+000   0.0000000e+000   0.0000000e+000   0.0000000e+000   0.0000000e+000   0.0000000e+000   0.0000000e+000   0.0000000e+000   0.0000000e+000   0.0000000e+000   0.0000000e+000   0.0000000e+000   0.0000000e+000
 -4.8624315e+001   1.0000000e+000   0.0000000e+000   0.0000000e+000   0.0000000e+000   0.0000000e+000   0.0000000e+000   0.0000000e+000   0.0000000e+000   0.0000000e+000   0.0000000e+000   0.0000000e+000   0.0000000e+000   0.0000000e+000   0.0000000e+000   0.0000000e+000   0.0000000e+000   0.0000000e+000   0.0000000e+000   0.0000000e+000   0.0000000e+000
 -4.8282496e+001   1.0000000e+000   0.0000000e+000   0.0000000e+000   0.0000000e+000   0.0000000e+000   0.0000000e+000   0.0000000e+000   0.0000000e+000   0.0000000e+000   0.0000000e+000   0.0000000e+000   0.0000000e+000   0.0000000e+000   0.0000000e+000   0.0000000e+000   0.0000000e+000   0.0000000e+000   0.0000000e+000   0.0000000e+000   0.0000000e+000
 -4.7855222e+001   1.0000000e+000   0.0000000e+000   0.0000000e+000   0.0000000e+000   0.0000000e+000   0.0000000e+000   0.0000000e+000   0.0000000e+000   0.0000000e+000   0.0000000e+000   0.0000000e+000   0.0000000e+000   0.0000000e+000   0.0000000e+000   0.0000000e+000   0.0000000e+000   0.0000000e+000   0.0000000e+000   0.0000000e+000   0.0000000e+000
 -4.7513403e+001   1.0000000e+000   0.0000000e+000   0.0000000e+000   0.0000000e+000   0.0000000e+000   0.0000000e+000   0.0000000e+000   0.0000000e+000   0.0000000e+000   0.0000000e+000   0.0000000e+000   0.0000000e+000   0.0000000e+000   0.0000000e+000   0.0000000e+000   0.0000000e+000   0.0000000e+000   0.0000000e+000   0.0000000e+000   0.0000000e+000
 -4.7086129e+001   1.0000000e+000   0.0000000e+000   0.0000000e+000   0.0000000e+000   0.0000000e+000   0.0000000e+000   0.0000000e+000   0.0000000e+000   0.0000000e+000   0.0000000e+000   0.0000000e+000   0.0000000e+000   0.0000000e+000   0.0000000e+000   0.0000000e+000   0.0000000e+000   0.0000000e+000   0.0000000e+000   0.0000000e+000   0.0000000e+000
 -4.6744310e+001   1.0000000e+000   0.0000000e+000   0.0000000e+000   0.0000000e+000   0.0000000e+000   0.0000000e+000   0.0000000e+000   0.0000000e+000   0.0000000e+000   0.0000000e+000   0.0000000e+000   0.0000000e+000   0.0000000e+000   0.0000000e+000   0.0000000e+000   0.0000000e+000   0.0000000e+000   0.0000000e+000   0.0000000e+000   0.0000000e+000
 -4.6317036e+001   1.0000000e+000   0.0000000e+000   0.0000000e+000   0.0000000e+000   0.0000000e+000   0.0000000e+000   0.0000000e+000   0.0000000e+000   0.0000000e+000   0.0000000e+000   0.0000000e+000   0.0000000e+000   0.0000000e+000   0.0000000e+000   0.0000000e+000   0.0000000e+000   0.0000000e+000   0.0000000e+000   0.0000000e+000   0.0000000e+000
 -4.5975216e+001   1.0000000e+000   0.0000000e+000   0.0000000e+000   0.0000000e+000   0.0000000e+000   0.0000000e+000   0.0000000e+000   0.0000000e+000   0.0000000e+000   0.0000000e+000   0.0000000e+000   0.0000000e+000   0.0000000e+000   0.0000000e+000   0.0000000e+000   0.0000000e+000   0.0000000e+000   0.0000000e+000   0.0000000e+000   0.0000000e+000
 -4.5547943e+001   1.0000000e+000   0.0000000e+000   0.0000000e+000   0.0000000e+000   0.0000000e+000   0.0000000e+000   0.0000000e+000   0.0000000e+000   0.0000000e+000   0.0000000e+000   0.0000000e+000   0.0000000e+000   0.0000000e+000   0.0000000e+000   0.0000000e+000   0.0000000e+000   0.0000000e+000   0.0000000e+000   0.0000000e+000   0.0000000e+000
 -4.5206123e+001   1.0000000e+000   0.0000000e+000   0.0000000e+000   0.0000000e+000   0.0000000e+000   0.0000000e+000   0.0000000e+000   0.0000000e+000   0.0000000e+000   0.0000000e+000   0.0000000e+000   0.0000000e+000   0.0000000e+000   0.0000000e+000   0.0000000e+000   0.0000000e+000   0.0000000e+000   0.0000000e+000   0.0000000e+000   0.0000000e+000
 -4.4778850e+001   1.0000000e+000   0.0000000e+000   0.0000000e+000   0.0000000e+000   0.0000000e+000   0.0000000e+000   0.0000000e+000   0.0000000e+000   0.0000000e+000   0.0000000e+000   0.0000000e+000   0.0000000e+000   0.0000000e+000   0.0000000e+000   0.0000000e+000   0.0000000e+000   0.0000000e+000   0.0000000e+000   0.0000000e+000   0.0000000e+000
 -4.4437030e+001   1.0000000e+000   0.0000000e+000   0.0000000e+000   0.0000000e+000   0.0000000e+000   0.0000000e+000   0.0000000e+000   0.0000000e+000   0.0000000e+000   0.0000000e+000   0.0000000e+000   0.0000000e+000   0.0000000e+000   0.0000000e+000   0.0000000e+000   0.0000000e+000   0.0000000e+000   0.0000000e+000   0.0000000e+000   0.0000000e+000
 -4.4009756e+001   1.0000000e+000   0.0000000e+000   0.0000000e+000   0.0000000e+000   0.0000000e+000   0.0000000e+000   0.0000000e+000   0.0000000e+000   0.0000000e+000   0.0000000e+000   0.0000000e+000   0.0000000e+000   0.0000000e+000   0.0000000e+000   0.0000000e+000   0.0000000e+000   0.0000000e+000   0.0000000e+000   0.0000000e+000   0.0000000e+000
 -4.3667937e+001   1.0000000e+000   0.0000000e+000   0.0000000e+000   0.0000000e+000   0.0000000e+000   0.0000000e+000   0.0000000e+000   0.0000000e+000   0.0000000e+000   0.0000000e+000   0.0000000e+000   0.0000000e+000   0.0000000e+000   0.0000000e+000   0.0000000e+000   0.0000000e+000   0.0000000e+000   0.0000000e+000   0.0000000e+000   0.0000000e+000
 -4.3240663e+001   1.0000000e+000   0.0000000e+000   0.0000000e+000   0.0000000e+000   0.0000000e+000   0.0000000e+000   0.0000000e+000   0.0000000e+000   0.0000000e+000   0.0000000e+000   0.0000000e+000   0.0000000e+000   0.0000000e+000   0.0000000e+000   0.0000000e+000   0.0000000e+000   0.0000000e+000   0.0000000e+000   0.0000000e+000   0.0000000e+000
 -4.2898844e+001   1.0000000e+000   0.0000000e+000   0.0000000e+000   0.0000000e+000   0.0000000e+000   0.0000000e+000   0.0000000e+000   0.0000000e+000   0.0000000e+000   0.0000000e+000   0.0000000e+000   0.0000000e+000   0.0000000e+000   0.0000000e+000   0.0000000e+000   0.0000000e+000   0.0000000e+000   0.0000000e+000   0.0000000e+000   0.0000000e+000
 -4.2471570e+001   1.0000000e+000   0.0000000e+000   0.0000000e+000   0.0000000e+000   0.0000000e+000   0.0000000e+000   0.0000000e+000   0.0000000e+000   0.0000000e+000   0.0000000e+000   0.0000000e+000   0.0000000e+000   0.0000000e+000   0.0000000e+000   0.0000000e+000   0.0000000e+000   0.0000000e+000   0.0000000e+000   0.0000000e+000   0.0000000e+000
 -4.2129751e+001   1.0000000e+000   0.0000000e+000   0.0000000e+000   0.0000000e+000   0.0000000e+000   0.0000000e+000   0.0000000e+000   0.0000000e+000   0.0000000e+000   0.0000000e+000   0.0000000e+000   0.0000000e+000   0.0000000e+000   0.0000000e+000   0.0000000e+000   0.0000000e+000   0.0000000e+000   0.0000000e+000   0.0000000e+000   0.0000000e+000
 -4.1702477e+001   1.0000000e+000   0.0000000e+000   0.0000000e+000   0.0000000e+000   0.0000000e+000   0.0000000e+000   0.0000000e+000   0.0000000e+000   0.0000000e+000   0.0000000e+000   0.0000000e+000   0.0000000e+000   0.0000000e+000   0.0000000e+000   0.0000000e+000   0.0000000e+000   0.0000000e+000   0.0000000e+000   0.0000000e+000   0.0000000e+000
 -4.1360658e+001   1.0000000e+000   0.0000000e+000   0.0000000e+000   0.0000000e+000   0.0000000e+000   0.0000000e+000   0.0000000e+000   0.0000000e+000   0.0000000e+000   0.0000000e+000   0.0000000e+000   0.0000000e+000   0.0000000e+000   0.0000000e+000   0.0000000e+000   0.0000000e+000   0.0000000e+000   0.0000000e+000   0.0000000e+000   0.0000000e+000
 -4.0933384e+001   1.0000000e+000   0.0000000e+000   0.0000000e+000   0.0000000e+000   0.0000000e+000   0.0000000e+000   0.0000000e+000   0.0000000e+000   0.0000000e+000   0.0000000e+000   0.0000000e+000   0.0000000e+000   0.0000000e+000   0.0000000e+000   0.0000000e+000   0.0000000e+000   0.0000000e+000   0.0000000e+000   0.0000000e+000   0.0000000e+000
 -4.0746599e+001   1.0000000e+000   0.0000000e+000   0.0000000e+000   0.0000000e+000   0.0000000e+000   0.0000000e+000   0.0000000e+000   0.0000000e+000   0.0000000e+000   0.0000000e+000   0.0000000e+000   0.0000000e+000   0.0000000e+000   0.0000000e+000   0.0000000e+000   0.0000000e+000   0.0000000e+000   0.0000000e+000   0.0000000e+000   0.0000000e+000
 -4.0513118e+001   1.0000000e+000   0.0000000e+000   0.0000000e+000   0.0000000e+000   0.0000000e+000   0.0000000e+000   0.0000000e+000   0.0000000e+000   0.0000000e+000   0.0000000e+000   0.0000000e+000   0.0000000e+000   0.0000000e+000   0.0000000e+000   0.0000000e+000   0.0000000e+000   0.0000000e+000   0.0000000e+000   0.0000000e+000   0.0000000e+000
 -4.0221266e+001   1.0000000e+000   0.0000000e+000   0.0000000e+000   0.0000000e+000   0.0000000e+000   0.0000000e+000   0.0000000e+000   0.0000000e+000   0.0000000e+000   0.0000000e+000   0.0000000e+000   0.0000000e+000   0.0000000e+000   0.0000000e+000   0.0000000e+000   0.0000000e+000   0.0000000e+000   0.0000000e+000   0.0000000e+000   0.0000000e+000
 -3.9856451e+001   1.0000000e+000   0.0000000e+000   0.0000000e+000   0.0000000e+000   0.0000000e+000   0.0000000e+000   0.0000000e+000   0.0000000e+000   0.0000000e+000   0.0000000e+000   0.0000000e+000   0.0000000e+000   0.0000000e+000   0.0000000e+000   0.0000000e+000   0.0000000e+000   0.0000000e+000   0.0000000e+000   0.0000000e+000   0.0000000e+000
 -3.9400432e+001   1.0000000e+000   0.0000000e+000   0.0000000e+000   0.0000000e+000   0.0000000e+000   0.0000000e+000   0.0000000e+000   0.0000000e+000   0.0000000e+000   0.0000000e+000   0.0000000e+000   0.0000000e+000   0.0000000e+000   0.0000000e+000   0.0000000e+000   0.0000000e+000   0.0000000e+000   0.0000000e+000   0.0000000e+000   0.0000000e+000
 -3.9035617e+001   1.0000000e+000   0.0000000e+000   0.0000000e+000   0.0000000e+000   0.0000000e+000   0.0000000e+000   0.0000000e+000   0.0000000e+000   0.0000000e+000   0.0000000e+000   0.0000000e+000   0.0000000e+000   0.0000000e+000   0.0000000e+000   0.0000000e+000   0.0000000e+000   0.0000000e+000   0.0000000e+000   0.0000000e+000   0.0000000e+000
 -3.8579599e+001   1.0000000e+000   0.0000000e+000   0.0000000e+000   0.0000000e+000   0.0000000e+000   0.0000000e+000   0.0000000e+000   0.0000000e+000   0.0000000e+000   0.0000000e+000   0.0000000e+000   0.0000000e+000   0.0000000e+000   0.0000000e+000   0.0000000e+000   0.0000000e+000   0.0000000e+000   0.0000000e+000   0.0000000e+000   0.0000000e+000
 -3.8214784e+001   1.0000000e+000   0.0000000e+000   0.0000000e+000   0.0000000e+000   0.0000000e+000   0.0000000e+000   0.0000000e+000   0.0000000e+000   0.0000000e+000   0.0000000e+000   0.0000000e+000   0.0000000e+000   0.0000000e+000   0.0000000e+000   0.0000000e+000   0.0000000e+000   0.0000000e+000   0.0000000e+000   0.0000000e+000   0.0000000e+000
 -3.7758765e+001   1.0000000e+000   0.0000000e+000   0.0000000e+000   0.0000000e+000   0.0000000e+000   0.0000000e+000   0.0000000e+000   0.0000000e+000   0.0000000e+000   0.0000000e+000   0.0000000e+000   0.0000000e+000   0.0000000e+000   0.0000000e+000   0.0000000e+000   0.0000000e+000   0.0000000e+000   0.0000000e+000   0.0000000e+000   0.0000000e+000
 -3.7393951e+001   1.0000000e+000   0.0000000e+000   0.0000000e+000   0.0000000e+000   0.0000000e+000   0.0000000e+000   0.0000000e+000   0.0000000e+000   0.0000000e+000   0.0000000e+000   0.0000000e+000   0.0000000e+000   0.0000000e+000   0.0000000e+000   0.0000000e+000   0.0000000e+000   0.0000000e+000   0.0000000e+000   0.0000000e+000   0.0000000e+000
 -3.6937932e+001   1.0000000e+000   0.0000000e+000   0.0000000e+000   0.0000000e+000   0.0000000e+000   0.0000000e+000   0.0000000e+000   0.0000000e+000   0.0000000e+000   0.0000000e+000   0.0000000e+000   0.0000000e+000   0.0000000e+000   0.0000000e+000   0.0000000e+000   0.0000000e+000   0.0000000e+000   0.0000000e+000   0.0000000e+000   0.0000000e+000
 -3.6573117e+001   1.0000000e+000   0.0000000e+000   0.0000000e+000   0.0000000e+000   0.0000000e+000   0.0000000e+000   0.0000000e+000   0.0000000e+000   0.0000000e+000   0.0000000e+000   0.0000000e+000   0.0000000e+000   0.0000000e+000   0.0000000e+000   0.0000000e+000   0.0000000e+000   0.0000000e+000   0.0000000e+000   0.0000000e+000   0.0000000e+000
 -3.6117099e+001   1.0000000e+000   0.0000000e+000   0.0000000e+000   0.0000000e+000   0.0000000e+000   0.0000000e+000   0.0000000e+000   0.0000000e+000   0.0000000e+000   0.0000000e+000   0.0000000e+000   0.0000000e+000   0.0000000e+000   0.0000000e+000   0.0000000e+000   0.0000000e+000   0.0000000e+000   0.0000000e+000   0.0000000e+000   0.0000000e+000
 -3.5752284e+001   1.0000000e+000   0.0000000e+000   0.0000000e+000   0.0000000e+000   0.0000000e+000   0.0000000e+000   0.0000000e+000   0.0000000e+000   0.0000000e+000   0.0000000e+000   0.0000000e+000   0.0000000e+000   0.0000000e+000   0.0000000e+000   0.0000000e+000   0.0000000e+000   0.0000000e+000   0.0000000e+000   0.0000000e+000   0.0000000e+000
 -3.5460432e+001   1.0000000e+000   0.0000000e+000   0.0000000e+000   0.0000000e+000   0.0000000e+000   0.0000000e+000   0.0000000e+000   0.0000000e+000   0.0000000e+000   0.0000000e+000   0.0000000e+000   0.0000000e+000   0.0000000e+000   0.0000000e+000   0.0000000e+000   0.0000000e+000   0.0000000e+000   0.0000000e+000   0.0000000e+000   0.0000000e+000
 -3.5095617e+001   1.0000000e+000   0.0000000e+000   0.0000000e+000   0.0000000e+000   0.0000000e+000   0.0000000e+000   0.0000000e+000   0.0000000e+000   0.0000000e+000   0.0000000e+000   0.0000000e+000   0.0000000e+000   0.0000000e+000   0.0000000e+000   0.0000000e+000   0.0000000e+000   0.0000000e+000   0.0000000e+000   0.0000000e+000   0.0000000e+000
 -3.4803765e+001   1.0000000e+000   0.0000000e+000   0.0000000e+000   0.0000000e+000   0.0000000e+000   0.0000000e+000   0.0000000e+000   0.0000000e+000   0.0000000e+000   0.0000000e+000   0.0000000e+000   0.0000000e+000   0.0000000e+000   0.0000000e+000   0.0000000e+000   0.0000000e+000   0.0000000e+000   0.0000000e+000   0.0000000e+000   0.0000000e+000
 -3.4438950e+001   1.0000000e+000   0.0000000e+000   0.0000000e+000   0.0000000e+000   0.0000000e+000   0.0000000e+000   0.0000000e+000   0.0000000e+000   0.0000000e+000   0.0000000e+000   0.0000000e+000   0.0000000e+000   0.0000000e+000   0.0000000e+000   0.0000000e+000   0.0000000e+000   0.0000000e+000   0.0000000e+000   0.0000000e+000   0.0000000e+000
 -3.4147099e+001   1.0000000e+000   0.0000000e+000   0.0000000e+000   0.0000000e+000   0.0000000e+000   0.0000000e+000   0.0000000e+000   0.0000000e+000   0.0000000e+000   0.0000000e+000   0.0000000e+000   0.0000000e+000   0.0000000e+000   0.0000000e+000   0.0000000e+000   0.0000000e+000   0.0000000e+000   0.0000000e+000   0.0000000e+000   0.0000000e+000
 -3.3782284e+001   1.0000000e+000   0.0000000e+000   0.0000000e+000   0.0000000e+000   0.0000000e+000   0.0000000e+000   0.0000000e+000   0.0000000e+000   0.0000000e+000   0.0000000e+000   0.0000000e+000   0.0000000e+000   0.0000000e+000   0.0000000e+000   0.0000000e+000   0.0000000e+000   0.0000000e+000   0.0000000e+000   0.0000000e+000   0.0000000e+000
 -3.3490432e+001   1.0000000e+000   0.0000000e+000   0.0000000e+000   0.0000000e+000   0.0000000e+000   0.0000000e+000   0.0000000e+000   0.0000000e+000   0.0000000e+000   0.0000000e+000   0.0000000e+000   0.0000000e+000   0.0000000e+000   0.0000000e+000   0.0000000e+000   0.0000000e+000   0.0000000e+000   0.0000000e+000   0.0000000e+000   0.0000000e+000
 -3.3125617e+001   1.0000000e+000   0.0000000e+000   0.0000000e+000   0.0000000e+000   0.0000000e+000   0.0000000e+000   0.0000000e+000   0.0000000e+000   0.0000000e+000   0.0000000e+000   0.0000000e+000   0.0000000e+000   0.0000000e+000   0.0000000e+000   0.0000000e+000   0.0000000e+000   0.0000000e+000   0.0000000e+000   0.0000000e+000   0.0000000e+000
 -3.2833765e+001   1.0000000e+000   0.0000000e+000   0.0000000e+000   0.0000000e+000   0.0000000e+000   0.0000000e+000   0.0000000e+000   0.0000000e+000   0.0000000e+000   0.0000000e+000   0.0000000e+000   0.0000000e+000   0.0000000e+000   0.0000000e+000   0.0000000e+000   0.0000000e+000   0.0000000e+000   0.0000000e+000   0.0000000e+000   0.0000000e+000
 -3.2468950e+001   1.0000000e+000   0.0000000e+000   0.0000000e+000   0.0000000e+000   0.0000000e+000   0.0000000e+000   0.0000000e+000   0.0000000e+000   0.0000000e+000   0.0000000e+000   0.0000000e+000   0.0000000e+000   0.0000000e+000   0.0000000e+000   0.0000000e+000   0.0000000e+000   0.0000000e+000   0.0000000e+000   0.0000000e+000   0.0000000e+000
 -3.2177098e+001   1.0000000e+000   0.0000000e+000   0.0000000e+000   0.0000000e+000   0.0000000e+000   0.0000000e+000   0.0000000e+000   0.0000000e+000   0.0000000e+000   0.0000000e+000   0.0000000e+000   0.0000000e+000   0.0000000e+000   0.0000000e+000   0.0000000e+000   0.0000000e+000   0.0000000e+000   0.0000000e+000   0.0000000e+000   0.0000000e+000
 -3.1812284e+001   1.0000000e+000   0.0000000e+000   0.0000000e+000   0.0000000e+000   0.0000000e+000   0.0000000e+000   0.0000000e+000   0.0000000e+000   0.0000000e+000   0.0000000e+000   0.0000000e+000   0.0000000e+000   0.0000000e+000   0.0000000e+000   0.0000000e+000   0.0000000e+000   0.0000000e+000   0.0000000e+000   0.0000000e+000   0.0000000e+000
 -3.1520432e+001   1.0000000e+000   0.0000000e+000   0.0000000e+000   0.0000000e+000   0.0000000e+000   0.0000000e+000   0.0000000e+000   0.0000000e+000   0.0000000e+000   0.0000000e+000   0.0000000e+000   0.0000000e+000   0.0000000e+000   0.0000000e+000   0.0000000e+000   0.0000000e+000   0.0000000e+000   0.0000000e+000   0.0000000e+000   0.0000000e+000
 -3.1155617e+001   1.0000000e+000   0.0000000e+000   0.0000000e+000   0.0000000e+000   0.0000000e+000   0.0000000e+000   0.0000000e+000   0.0000000e+000   0.0000000e+000   0.0000000e+000   0.0000000e+000   0.0000000e+000   0.0000000e+000   0.0000000e+000   0.0000000e+000   0.0000000e+000   0.0000000e+000   0.0000000e+000   0.0000000e+000   0.0000000e+000
 -3.0863765e+001   1.0000000e+000   0.0000000e+000   0.0000000e+000   0.0000000e+000   0.0000000e+000   0.0000000e+000   0.0000000e+000   0.0000000e+000   0.0000000e+000   0.0000000e+000   0.0000000e+000   0.0000000e+000   0.0000000e+000   0.0000000e+000   0.0000000e+000   0.0000000e+000   0.0000000e+000   0.0000000e+000   0.0000000e+000   0.0000000e+000
 -3.0498950e+001   1.0000000e+000   0.0000000e+000   0.0000000e+000   0.0000000e+000   0.0000000e+000   0.0000000e+000   0.0000000e+000   0.0000000e+000   0.0000000e+000   0.0000000e+000   0.0000000e+000   0.0000000e+000   0.0000000e+000   0.0000000e+000   0.0000000e+000   0.0000000e+000   0.0000000e+000   0.0000000e+000   0.0000000e+000   0.0000000e+000
 -3.0207098e+001   1.0000000e+000   0.0000000e+000   0.0000000e+000   0.0000000e+000   0.0000000e+000   0.0000000e+000   0.0000000e+000   0.0000000e+000   0.0000000e+000   0.0000000e+000   0.0000000e+000   0.0000000e+000   0.0000000e+000   0.0000000e+000   0.0000000e+000   0.0000000e+000   0.0000000e+000   0.0000000e+000   0.0000000e+000   0.0000000e+000
 -2.9842283e+001   1.0000000e+000   0.0000000e+000   0.0000000e+000   0.0000000e+000   0.0000000e+000   0.0000000e+000   0.0000000e+000   0.0000000e+000   0.0000000e+000   0.0000000e+000   0.0000000e+000   0.0000000e+000   0.0000000e+000   0.0000000e+000   0.0000000e+000   0.0000000e+000   0.0000000e+000   0.0000000e+000   0.0000000e+000   0.0000000e+000
 -2.9550432e+001   1.0000000e+000   0.0000000e+000   0.0000000e+000   0.0000000e+000   0.0000000e+000   0.0000000e+000   0.0000000e+000   0.0000000e+000   0.0000000e+000   0.0000000e+000   0.0000000e+000   0.0000000e+000   0.0000000e+000   0.0000000e+000   0.0000000e+000   0.0000000e+000   0.0000000e+000   0.0000000e+000   0.0000000e+000   0.0000000e+000
 -2.9185617e+001   1.0000000e+000   0.0000000e+000   0.0000000e+000   0.0000000e+000   0.0000000e+000   0.0000000e+000   0.0000000e+000   0.0000000e+000   0.0000000e+000   0.0000000e+000   0.0000000e+000   0.0000000e+000   0.0000000e+000   0.0000000e+000   0.0000000e+000   0.0000000e+000   0.0000000e+000   0.0000000e+000   0.0000000e+000   0.0000000e+000
 -2.8893765e+001   1.0000000e+000   0.0000000e+000   0.0000000e+000   0.0000000e+000   0.0000000e+000   0.0000000e+000   0.0000000e+000   0.0000000e+000   0.0000000e+000   0.0000000e+000   0.0000000e+000   0.0000000e+000   0.0000000e+000   0.0000000e+000   0.0000000e+000   0.0000000e+000   0.0000000e+000   0.0000000e+000   0.0000000e+000   0.0000000e+000
 -2.8528950e+001   1.0000000e+000   0.0000000e+000   0.0000000e+000   0.0000000e+000   0.0000000e+000   0.0000000e+000   0.0000000e+000   0.0000000e+000   0.0000000e+000   0.0000000e+000   0.0000000e+000   0.0000000e+000   0.0000000e+000   0.0000000e+000   0.0000000e+000   0.0000000e+000   0.0000000e+000   0.0000000e+000   0.0000000e+000   0.0000000e+000
 -2.8237098e+001   1.0000000e+000   0.0000000e+000   0.0000000e+000   0.0000000e+000   0.0000000e+000   0.0000000e+000   0.0000000e+000   0.0000000e+000   0.0000000e+000   0.0000000e+000   0.0000000e+000   0.0000000e+000   0.0000000e+000   0.0000000e+000   0.0000000e+000   0.0000000e+000   0.0000000e+000   0.0000000e+000   0.0000000e+000   0.0000000e+000
 -2.7872283e+001   1.0000000e+000   0.0000000e+000   0.0000000e+000   0.0000000e+000   0.0000000e+000   0.0000000e+000   0.0000000e+000   0.0000000e+000   0.0000000e+000   0.0000000e+000   0.0000000e+000   0.0000000e+000   0.0000000e+000   0.0000000e+000   0.0000000e+000   0.0000000e+000   0.0000000e+000   0.0000000e+000   0.0000000e+000   0.0000000e+000
 -2.7580431e+001   1.0000000e+000   0.0000000e+000   0.0000000e+000   0.0000000e+000   0.0000000e+000   0.0000000e+000   0.0000000e+000   0.0000000e+000   0.0000000e+000   0.0000000e+000   0.0000000e+000   0.0000000e+000   0.0000000e+000   0.0000000e+000   0.0000000e+000   0.0000000e+000   0.0000000e+000   0.0000000e+000   0.0000000e+000   0.0000000e+000
 -2.7215617e+001   1.0000000e+000   0.0000000e+000   0.0000000e+000   0.0000000e+000   0.0000000e+000   0.0000000e+000   0.0000000e+000   0.0000000e+000   0.0000000e+000   0.0000000e+000   0.0000000e+000   0.0000000e+000   0.0000000e+000   0.0000000e+000   0.0000000e+000   0.0000000e+000   0.0000000e+000   0.0000000e+000   0.0000000e+000   0.0000000e+000
 -2.6923765e+001   1.0000000e+000   0.0000000e+000   0.0000000e+000   0.0000000e+000   0.0000000e+000   0.0000000e+000   0.0000000e+000   0.0000000e+000   0.0000000e+000   0.0000000e+000   0.0000000e+000   0.0000000e+000   0.0000000e+000   0.0000000e+000   0.0000000e+000   0.0000000e+000   0.0000000e+000   0.0000000e+000   0.0000000e+000   0.0000000e+000
 -2.6558950e+001   1.0000000e+000   0.0000000e+000   0.0000000e+000   0.0000000e+000   0.0000000e+000   0.0000000e+000   0.0000000e+000   0.0000000e+000   0.0000000e+000   0.0000000e+000   0.0000000e+000   0.0000000e+000   0.0000000e+000   0.0000000e+000   0.0000000e+000   0.0000000e+000   0.0000000e+000   0.0000000e+000   0.0000000e+000   0.0000000e+000
 -2.6267098e+001   1.0000000e+000   0.0000000e+000   0.0000000e+000   0.0000000e+000   0.0000000e+000   0.0000000e+000   0.0000000e+000   0.0000000e+000   0.0000000e+000   0.0000000e+000   0.0000000e+000   0.0000000e+000   0.0000000e+000   0.0000000e+000   0.0000000e+000   0.0000000e+000   0.0000000e+000   0.0000000e+000   0.0000000e+000   0.0000000e+000
 -2.5902283e+001   1.0000000e+000   0.0000000e+000   0.0000000e+000   0.0000000e+000   0.0000000e+000   0.0000000e+000   0.0000000e+000   0.0000000e+000   0.0000000e+000   0.0000000e+000   0.0000000e+000   0.0000000e+000   0.0000000e+000   0.0000000e+000   0.0000000e+000   0.0000000e+000   0.0000000e+000   0.0000000e+000   0.0000000e+000   0.0000000e+000
 -2.5610431e+001   1.0000000e+000   0.0000000e+000   0.0000000e+000   0.0000000e+000   0.0000000e+000   0.0000000e+000   0.0000000e+000   0.0000000e+000   0.0000000e+000   0.0000000e+000   0.0000000e+000   0.0000000e+000   0.0000000e+000   0.0000000e+000   0.0000000e+000   0.0000000e+000   0.0000000e+000   0.0000000e+000   0.0000000e+000   0.0000000e+000
 -2.5245616e+001   1.0000000e+000   0.0000000e+000   0.0000000e+000   0.0000000e+000   0.0000000e+000   0.0000000e+000   0.0000000e+000   0.0000000e+000   0.0000000e+000   0.0000000e+000   0.0000000e+000   0.0000000e+000   0.0000000e+000   0.0000000e+000   0.0000000e+000   0.0000000e+000   0.0000000e+000   0.0000000e+000   0.0000000e+000   0.0000000e+000
 -2.4953765e+001   1.0000000e+000   0.0000000e+000   0.0000000e+000   0.0000000e+000   0.0000000e+000   0.0000000e+000   0.0000000e+000   0.0000000e+000   0.0000000e+000   0.0000000e+000   0.0000000e+000   0.0000000e+000   0.0000000e+000   0.0000000e+000   0.0000000e+000   0.0000000e+000   0.0000000e+000   0.0000000e+000   0.0000000e+000   0.0000000e+000
 -2.4588950e+001   1.0000000e+000   0.0000000e+000   0.0000000e+000   0.0000000e+000   0.0000000e+000   0.0000000e+000   0.0000000e+000   0.0000000e+000   0.0000000e+000   0.0000000e+000   0.0000000e+000   0.0000000e+000   0.0000000e+000   0.0000000e+000   0.0000000e+000   0.0000000e+000   0.0000000e+000   0.0000000e+000   0.0000000e+000   0.0000000e+000
 -2.4297098e+001   1.0000000e+000   0.0000000e+000   0.0000000e+000   0.0000000e+000   0.0000000e+000   0.0000000e+000   0.0000000e+000   0.0000000e+000   0.0000000e+000   0.0000000e+000   0.0000000e+000   0.0000000e+000   0.0000000e+000   0.0000000e+000   0.0000000e+000   0.0000000e+000   0.0000000e+000   0.0000000e+000   0.0000000e+000   0.0000000e+000
 -2.3932283e+001   1.0000000e+000   0.0000000e+000   0.0000000e+000   0.0000000e+000   0.0000000e+000   0.0000000e+000   0.0000000e+000   0.0000000e+000   0.0000000e+000   0.0000000e+000   0.0000000e+000   0.0000000e+000   0.0000000e+000   0.0000000e+000   0.0000000e+000   0.0000000e+000   0.0000000e+000   0.0000000e+000   0.0000000e+000   0.0000000e+000
 -2.3640431e+001   1.0000000e+000   0.0000000e+000   0.0000000e+000   0.0000000e+000   0.0000000e+000   0.0000000e+000   0.0000000e+000   0.0000000e+000   0.0000000e+000   0.0000000e+000   0.0000000e+000   0.0000000e+000   0.0000000e+000   0.0000000e+000   0.0000000e+000   0.0000000e+000   0.0000000e+000   0.0000000e+000   0.0000000e+000   0.0000000e+000
 -2.3275616e+001   1.0000000e+000   0.0000000e+000   0.0000000e+000   0.0000000e+000   0.0000000e+000   0.0000000e+000   0.0000000e+000   0.0000000e+000   0.0000000e+000   0.0000000e+000   0.0000000e+000   0.0000000e+000   0.0000000e+000   0.0000000e+000   0.0000000e+000   0.0000000e+000   0.0000000e+000   0.0000000e+000   0.0000000e+000   0.0000000e+000
 -2.2983764e+001   1.0000000e+000   0.0000000e+000   0.0000000e+000   0.0000000e+000   0.0000000e+000   0.0000000e+000   0.0000000e+000   0.0000000e+000   0.0000000e+000   0.0000000e+000   0.0000000e+000   0.0000000e+000   0.0000000e+000   0.0000000e+000   0.0000000e+000   0.0000000e+000   0.0000000e+000   0.0000000e+000   0.0000000e+000   0.0000000e+000
 -2.2618950e+001   1.0000000e+000   0.0000000e+000   0.0000000e+000   0.0000000e+000   0.0000000e+000   0.0000000e+000   0.0000000e+000   0.0000000e+000   0.0000000e+000   0.0000000e+000   0.0000000e+000   0.0000000e+000   0.0000000e+000   0.0000000e+000   0.0000000e+000   0.0000000e+000   0.0000000e+000   0.0000000e+000   0.0000000e+000   0.0000000e+000
 -2.2327098e+001   1.0000000e+000   0.0000000e+000   0.0000000e+000   0.0000000e+000   0.0000000e+000   0.0000000e+000   0.0000000e+000   0.0000000e+000   0.0000000e+000   0.0000000e+000   0.0000000e+000   0.0000000e+000   0.0000000e+000   0.0000000e+000   0.0000000e+000   0.0000000e+000   0.0000000e+000   0.0000000e+000   0.0000000e+000   0.0000000e+000
 -2.1962283e+001   1.0000000e+000   0.0000000e+000   0.0000000e+000   0.0000000e+000   0.0000000e+000   0.0000000e+000   0.0000000e+000   0.0000000e+000   0.0000000e+000   0.0000000e+000   0.0000000e+000   0.0000000e+000   0.0000000e+000   0.0000000e+000   0.0000000e+000   0.0000000e+000   0.0000000e+000   0.0000000e+000   0.0000000e+000   0.0000000e+000
 -2.1670431e+001   1.0000000e+000   0.0000000e+000   0.0000000e+000   0.0000000e+000   0.0000000e+000   0.0000000e+000   0.0000000e+000   0.0000000e+000   0.0000000e+000   0.0000000e+000   0.0000000e+000   0.0000000e+000   0.0000000e+000   0.0000000e+000   0.0000000e+000   0.0000000e+000   0.0000000e+000   0.0000000e+000   0.0000000e+000   0.0000000e+000
 -2.1305616e+001   1.0000000e+000   0.0000000e+000   0.0000000e+000   0.0000000e+000   0.0000000e+000   0.0000000e+000   0.0000000e+000   0.0000000e+000   0.0000000e+000   0.0000000e+000   0.0000000e+000   0.0000000e+000   0.0000000e+000   0.0000000e+000   0.0000000e+000   0.0000000e+000   0.0000000e+000   0.0000000e+000   0.0000000e+000   0.0000000e+000
 -2.1013764e+001   1.0000000e+000   0.0000000e+000   0.0000000e+000   0.0000000e+000   0.0000000e+000   0.0000000e+000   0.0000000e+000   0.0000000e+000   0.0000000e+000   0.0000000e+000   0.0000000e+000   0.0000000e+000   0.0000000e+000   0.0000000e+000   0.0000000e+000   0.0000000e+000   0.0000000e+000   0.0000000e+000   0.0000000e+000   0.0000000e+000
 -2.0780283e+001   1.0000000e+000   0.0000000e+000   0.0000000e+000   0.0000000e+000   0.0000000e+000   0.0000000e+000   0.0000000e+000   0.0000000e+000   0.0000000e+000   0.0000000e+000   0.0000000e+000   0.0000000e+000   0.0000000e+000   0.0000000e+000   0.0000000e+000   0.0000000e+000   0.0000000e+000   0.0000000e+000   0.0000000e+000   0.0000000e+000
 -2.0488431e+001   1.0000000e+000   0.0000000e+000   0.0000000e+000   0.0000000e+000   0.0000000e+000   0.0000000e+000   0.0000000e+000   0.0000000e+000   0.0000000e+000   0.0000000e+000   0.0000000e+000   0.0000000e+000   0.0000000e+000   0.0000000e+000   0.0000000e+000   0.0000000e+000   0.0000000e+000   0.0000000e+000   0.0000000e+000   0.0000000e+000
 -2.0123616e+001   1.0000000e+000   0.0000000e+000   0.0000000e+000   0.0000000e+000   0.0000000e+000   0.0000000e+000   0.0000000e+000   0.0000000e+000   0.0000000e+000   0.0000000e+000   0.0000000e+000   0.0000000e+000   0.0000000e+000   0.0000000e+000   0.0000000e+000   0.0000000e+000   0.0000000e+000   0.0000000e+000   0.0000000e+000   0.0000000e+000
 -1.9831764e+001   1.0000000e+000   0.0000000e+000   0.0000000e+000   0.0000000e+000   0.0000000e+000   0.0000000e+000   0.0000000e+000   0.0000000e+000   0.0000000e+000   0.0000000e+000   0.0000000e+000   0.0000000e+000   0.0000000e+000   0.0000000e+000   0.0000000e+000   0.0000000e+000   0.0000000e+000   0.0000000e+000   0.0000000e+000   0.0000000e+000
 -1.9750189e+001   1.0000000e+000   0.0000000e+000   0.0000000e+000   0.0000000e+000   0.0000000e+000   0.0000000e+000   0.0000000e+000   0.0000000e+000   0.0000000e+000   0.0000000e+000   0.0000000e+000   0.0000000e+000   0.0000000e+000   0.0000000e+000   0.0000000e+000   0.0000000e+000   0.0000000e+000   0.0000000e+000   0.0000000e+000   0.0000000e+000
 -1.9684928e+001   1.0000000e+000   0.0000000e+000   0.0000000e+000   0.0000000e+000   0.0000000e+000   0.0000000e+000   0.0000000e+000   0.0000000e+000   0.0000000e+000   0.0000000e+000   0.0000000e+000   0.0000000e+000   0.0000000e+000   0.0000000e+000   0.0000000e+000   0.0000000e+000   0.0000000e+000   0.0000000e+000   0.0000000e+000   0.0000000e+000
 -1.9538093e+001   1.0000000e+000   0.0000000e+000   0.0000000e+000   0.0000000e+000   0.0000000e+000   0.0000000e+000   0.0000000e+000   0.0000000e+000   0.0000000e+000   0.0000000e+000   0.0000000e+000   0.0000000e+000   0.0000000e+000   0.0000000e+000   0.0000000e+000   0.0000000e+000   0.0000000e+000   0.0000000e+000   0.0000000e+000   0.0000000e+000
 -1.9456517e+001   1.0000000e+000   0.0000000e+000   0.0000000e+000   0.0000000e+000   0.0000000e+000   0.0000000e+000   0.0000000e+000   0.0000000e+000   0.0000000e+000   0.0000000e+000   0.0000000e+000   0.0000000e+000   0.0000000e+000   0.0000000e+000   0.0000000e+000   0.0000000e+000   0.0000000e+000   0.0000000e+000   0.0000000e+000   0.0000000e+000
 -1.9354548e+001   1.0000000e+000   0.0000000e+000   0.0000000e+000   0.0000000e+000   0.0000000e+000   0.0000000e+000   0.0000000e+000   0.0000000e+000   0.0000000e+000   0.0000000e+000   0.0000000e+000   0.0000000e+000   0.0000000e+000   0.0000000e+000   0.0000000e+000   0.0000000e+000   0.0000000e+000   0.0000000e+000   0.0000000e+000   0.0000000e+000
 -1.9282851e+001   1.0000000e+000   0.0000000e+000   0.0000000e+000   0.0000000e+000   0.0000000e+000   0.0000000e+000   0.0000000e+000   0.0000000e+000   0.0000000e+000   0.0000000e+000   0.0000000e+000   0.0000000e+000   0.0000000e+000   0.0000000e+000   0.0000000e+000   0.0000000e+000   0.0000000e+000   0.0000000e+000   0.0000000e+000   0.0000000e+000
 -1.9170824e+001   1.0000000e+000   0.0000000e+000   0.0000000e+000   0.0000000e+000   0.0000000e+000   0.0000000e+000   0.0000000e+000   0.0000000e+000   0.0000000e+000   0.0000000e+000   0.0000000e+000   0.0000000e+000   0.0000000e+000   0.0000000e+000   0.0000000e+000   0.0000000e+000   0.0000000e+000   0.0000000e+000   0.0000000e+000   0.0000000e+000
 -1.9093028e+001   1.0000000e+000   0.0000000e+000   0.0000000e+000   0.0000000e+000   0.0000000e+000   0.0000000e+000   0.0000000e+000   0.0000000e+000   0.0000000e+000   0.0000000e+000   0.0000000e+000   0.0000000e+000   0.0000000e+000   0.0000000e+000   0.0000000e+000   0.0000000e+000   0.0000000e+000   0.0000000e+000   0.0000000e+000   0.0000000e+000
 -1.8952994e+001   1.0000000e+000   0.0000000e+000   0.0000000e+000   0.0000000e+000   0.0000000e+000   0.0000000e+000   0.0000000e+000   0.0000000e+000   0.0000000e+000   0.0000000e+000   0.0000000e+000   0.0000000e+000   0.0000000e+000   0.0000000e+000   0.0000000e+000   0.0000000e+000   0.0000000e+000   0.0000000e+000   0.0000000e+000   0.0000000e+000
 -1.8855749e+001   1.0000000e+000   0.0000000e+000   0.0000000e+000   0.0000000e+000   0.0000000e+000   0.0000000e+000   0.0000000e+000   0.0000000e+000   0.0000000e+000   0.0000000e+000   0.0000000e+000   0.0000000e+000   0.0000000e+000   0.0000000e+000   0.0000000e+000   0.0000000e+000   0.0000000e+000   0.0000000e+000   0.0000000e+000   0.0000000e+000
 -1.8734192e+001   1.0000000e+000   0.0000000e+000   0.0000000e+000   0.0000000e+000   0.0000000e+000   0.0000000e+000   0.0000000e+000   0.0000000e+000   0.0000000e+000   0.0000000e+000   0.0000000e+000   0.0000000e+000   0.0000000e+000   0.0000000e+000   0.0000000e+000   0.0000000e+000   0.0000000e+000   0.0000000e+000   0.0000000e+000   0.0000000e+000
 -1.8585949e+001   1.0000000e+000   0.0000000e+000   0.0000000e+000   0.0000000e+000   0.0000000e+000   0.0000000e+000   0.0000000e+000   0.0000000e+000   0.0000000e+000   0.0000000e+000   0.0000000e+000   0.0000000e+000   0.0000000e+000   0.0000000e+000   0.0000000e+000   0.0000000e+000   0.0000000e+000   0.0000000e+000   0.0000000e+000   0.0000000e+000
 -1.8351945e+001   1.0000000e+000   0.0000000e+000   0.0000000e+000   0.0000000e+000   0.0000000e+000   0.0000000e+000   0.0000000e+000   0.0000000e+000   0.0000000e+000   0.0000000e+000   0.0000000e+000   0.0000000e+000   0.0000000e+000   0.0000000e+000   0.0000000e+000   0.0000000e+000   0.0000000e+000   0.0000000e+000   0.0000000e+000   0.0000000e+000
 -1.8233502e+001   1.0000000e+000   0.0000000e+000   0.0000000e+000   0.0000000e+000   0.0000000e+000   0.0000000e+000   0.0000000e+000   0.0000000e+000   0.0000000e+000   0.0000000e+000   0.0000000e+000   0.0000000e+000   0.0000000e+000   0.0000000e+000   0.0000000e+000   0.0000000e+000   0.0000000e+000   0.0000000e+000   0.0000000e+000   0.0000000e+000
 -1.8085724e+001   1.0000000e+000   0.0000000e+000   0.0000000e+000   0.0000000e+000   0.0000000e+000   0.0000000e+000   0.0000000e+000   0.0000000e+000   0.0000000e+000   0.0000000e+000   0.0000000e+000   0.0000000e+000   0.0000000e+000   0.0000000e+000   0.0000000e+000   0.0000000e+000   0.0000000e+000   0.0000000e+000   0.0000000e+000   0.0000000e+000
 -1.7967503e+001   1.0000000e+000   0.0000000e+000   0.0000000e+000   0.0000000e+000   0.0000000e+000   0.0000000e+000   0.0000000e+000   0.0000000e+000   0.0000000e+000   0.0000000e+000   0.0000000e+000   0.0000000e+000   0.0000000e+000   0.0000000e+000   0.0000000e+000   0.0000000e+000   0.0000000e+000   0.0000000e+000   0.0000000e+000   0.0000000e+000
 -1.7819970e+001   1.0000000e+000   0.0000000e+000   0.0000000e+000   0.0000000e+000   0.0000000e+000   0.0000000e+000   0.0000000e+000   0.0000000e+000   0.0000000e+000   0.0000000e+000   0.0000000e+000   0.0000000e+000   0.0000000e+000   0.0000000e+000   0.0000000e+000   0.0000000e+000   0.0000000e+000   0.0000000e+000   0.0000000e+000   0.0000000e+000
 -1.7701944e+001   1.0000000e+000   0.0000000e+000   0.0000000e+000   0.0000000e+000   0.0000000e+000   0.0000000e+000   0.0000000e+000   0.0000000e+000   0.0000000e+000   0.0000000e+000   0.0000000e+000   0.0000000e+000   0.0000000e+000   0.0000000e+000   0.0000000e+000   0.0000000e+000   0.0000000e+000   0.0000000e+000   0.0000000e+000   0.0000000e+000
 -1.7559019e+001   1.0000000e+000   0.0000000e+000   0.0000000e+000   0.0000000e+000   0.0000000e+000   0.0000000e+000   0.0000000e+000   0.0000000e+000   0.0000000e+000   0.0000000e+000   0.0000000e+000   0.0000000e+000   0.0000000e+000   0.0000000e+000   0.0000000e+000   0.0000000e+000   0.0000000e+000   0.0000000e+000   0.0000000e+000   0.0000000e+000
 -1.7444679e+001   1.0000000e+000   0.0000000e+000   0.0000000e+000   0.0000000e+000   0.0000000e+000   0.0000000e+000   0.0000000e+000   0.0000000e+000   0.0000000e+000   0.0000000e+000   0.0000000e+000   0.0000000e+000   0.0000000e+000   0.0000000e+000   0.0000000e+000   0.0000000e+000   0.0000000e+000   0.0000000e+000   0.0000000e+000   0.0000000e+000
 -1.7340096e+001   1.0000000e+000   0.0000000e+000   0.0000000e+000   0.0000000e+000   0.0000000e+000   0.0000000e+000   0.0000000e+000   0.0000000e+000   0.0000000e+000   0.0000000e+000   0.0000000e+000   0.0000000e+000   0.0000000e+000   0.0000000e+000   0.0000000e+000   0.0000000e+000   0.0000000e+000   0.0000000e+000   0.0000000e+000   0.0000000e+000
 -1.7246862e+001   1.0000000e+000   0.0000000e+000   0.0000000e+000   0.0000000e+000   0.0000000e+000   0.0000000e+000   0.0000000e+000   0.0000000e+000   0.0000000e+000   0.0000000e+000   0.0000000e+000   0.0000000e+000   0.0000000e+000   0.0000000e+000   0.0000000e+000   0.0000000e+000   0.0000000e+000   0.0000000e+000   0.0000000e+000   0.0000000e+000
 -1.7155794e+001   1.0000000e+000   0.0000000e+000   0.0000000e+000   0.0000000e+000   0.0000000e+000   0.0000000e+000   0.0000000e+000   0.0000000e+000   0.0000000e+000   0.0000000e+000   0.0000000e+000   0.0000000e+000   0.0000000e+000   0.0000000e+000   0.0000000e+000   0.0000000e+000   0.0000000e+000   0.0000000e+000   0.0000000e+000   0.0000000e+000
 -1.7062863e+001   1.0000000e+000   0.0000000e+000   0.0000000e+000   0.0000000e+000   0.0000000e+000   0.0000000e+000   0.0000000e+000   0.0000000e+000   0.0000000e+000   0.0000000e+000   0.0000000e+000   0.0000000e+000   0.0000000e+000   0.0000000e+000   0.0000000e+000   0.0000000e+000   0.0000000e+000   0.0000000e+000   0.0000000e+000   0.0000000e+000
 -1.6900617e+001   1.0000000e+000   0.0000000e+000   0.0000000e+000   0.0000000e+000   0.0000000e+000   0.0000000e+000   0.0000000e+000   0.0000000e+000   0.0000000e+000   0.0000000e+000   0.0000000e+000   0.0000000e+000   0.0000000e+000   0.0000000e+000   0.0000000e+000   0.0000000e+000   0.0000000e+000   0.0000000e+000   0.0000000e+000   0.0000000e+000
 -1.6796688e+001   1.0000000e+000   0.0000000e+000   0.0000000e+000   0.0000000e+000   0.0000000e+000   0.0000000e+000   0.0000000e+000   0.0000000e+000   0.0000000e+000   0.0000000e+000   0.0000000e+000   0.0000000e+000   0.0000000e+000   0.0000000e+000   0.0000000e+000   0.0000000e+000   0.0000000e+000   0.0000000e+000   0.0000000e+000   0.0000000e+000
 -1.6685624e+001   1.0000000e+000   0.0000000e+000   0.0000000e+000   0.0000000e+000   0.0000000e+000   0.0000000e+000   0.0000000e+000   0.0000000e+000   0.0000000e+000   0.0000000e+000   0.0000000e+000   0.0000000e+000   0.0000000e+000   0.0000000e+000   0.0000000e+000   0.0000000e+000   0.0000000e+000   0.0000000e+000   0.0000000e+000   0.0000000e+000
 -1.6567494e+001   1.0000000e+000   0.0000000e+000   0.0000000e+000   0.0000000e+000   0.0000000e+000   0.0000000e+000   0.0000000e+000   0.0000000e+000   0.0000000e+000   0.0000000e+000   0.0000000e+000   0.0000000e+000   0.0000000e+000   0.0000000e+000   0.0000000e+000   0.0000000e+000   0.0000000e+000   0.0000000e+000   0.0000000e+000   0.0000000e+000
 -1.6466095e+001   1.0000000e+000   0.0000000e+000   0.0000000e+000   0.0000000e+000   0.0000000e+000   0.0000000e+000   0.0000000e+000   0.0000000e+000   0.0000000e+000   0.0000000e+000   0.0000000e+000   0.0000000e+000   0.0000000e+000   0.0000000e+000   0.0000000e+000   0.0000000e+000   0.0000000e+000   0.0000000e+000   0.0000000e+000   0.0000000e+000
 -1.6323501e+001   9.9996960e-001   3.0396104e-005   0.0000000e+000   0.0000000e+000   0.0000000e+000   0.0000000e+000   0.0000000e+000   0.0000000e+000   0.0000000e+000   0.0000000e+000   0.0000000e+000   0.0000000e+000   0.0000000e+000   0.0000000e+000   0.0000000e+000   0.0000000e+000   0.0000000e+000   0.0000000e+000   0.0000000e+000   0.0000000e+000
 -1.6260126e+001   9.9995380e-001   4.6202023e-005   0.0000000e+000   0.0000000e+000   0.0000000e+000   0.0000000e+000   0.0000000e+000   0.0000000e+000   0.0000000e+000   0.0000000e+000   0.0000000e+000   0.0000000e+000   0.0000000e+000   0.0000000e+000   0.0000000e+000   0.0000000e+000   0.0000000e+000   0.0000000e+000   0.0000000e+000   0.0000000e+000
 -1.6180908e+001   9.9990262e-001   9.7375966e-005   0.0000000e+000   0.0000000e+000   0.0000000e+000   0.0000000e+000   0.0000000e+000   0.0000000e+000   0.0000000e+000   0.0000000e+000   0.0000000e+000   0.0000000e+000   0.0000000e+000   0.0000000e+000   0.0000000e+000   0.0000000e+000   0.0000000e+000   0.0000000e+000   0.0000000e+000   0.0000000e+000
 -1.6081885e+001   9.9986066e-001   1.3934003e-004   0.0000000e+000   0.0000000e+000   0.0000000e+000   0.0000000e+000   0.0000000e+000   0.0000000e+000   0.0000000e+000   0.0000000e+000   0.0000000e+000   0.0000000e+000   0.0000000e+000   0.0000000e+000   0.0000000e+000   0.0000000e+000   0.0000000e+000   0.0000000e+000   0.0000000e+000   0.0000000e+000
 -1.5903643e+001   9.9971342e-001   2.0567974e-004   8.0901501e-005   0.0000000e+000   0.0000000e+000   0.0000000e+000   0.0000000e+000   0.0000000e+000   0.0000000e+000   0.0000000e+000   0.0000000e+000   0.0000000e+000   0.0000000e+000   0.0000000e+000   0.0000000e+000   0.0000000e+000   0.0000000e+000   0.0000000e+000   0.0000000e+000   0.0000000e+000
 -1.5824425e+001   9.9965588e-001   2.3594087e-004   9.1936666e-005   1.6240721e-005   0.0000000e+000   0.0000000e+000   0.0000000e+000   0.0000000e+000   0.0000000e+000   0.0000000e+000   0.0000000e+000   0.0000000e+000   0.0000000e+000   0.0000000e+000   0.0000000e+000   0.0000000e+000   0.0000000e+000   0.0000000e+000   0.0000000e+000   0.0000000e+000
 -1.5725401e+001   9.9959306e-001   2.3150907e-004   1.0252334e-004   7.2911855e-005   0.0000000e+000   0.0000000e+000   0.0000000e+000   0.0000000e+000   0.0000000e+000   0.0000000e+000   0.0000000e+000   0.0000000e+000   0.0000000e+000   0.0000000e+000   0.0000000e+000   0.0000000e+000   0.0000000e+000   0.0000000e+000   0.0000000e+000   0.0000000e+000
 -1.5601623e+001   9.9953719e-001   2.1072856e-004   1.4861392e-004   4.5609196e-005   5.7859506e-005   0.0000000e+000   0.0000000e+000   0.0000000e+000   0.0000000e+000   0.0000000e+000   0.0000000e+000   0.0000000e+000   0.0000000e+000   0.0000000e+000   0.0000000e+000   0.0000000e+000   0.0000000e+000   0.0000000e+000   0.0000000e+000   0.0000000e+000
 -1.5446899e+001   9.9943821e-001   2.1759924e-004   1.5688006e-004   8.3485077e-005   7.5903558e-005   2.7926595e-005   0.0000000e+000   0.0000000e+000   0.0000000e+000   0.0000000e+000   0.0000000e+000   0.0000000e+000   0.0000000e+000   0.0000000e+000   0.0000000e+000   0.0000000e+000   0.0000000e+000   0.0000000e+000   0.0000000e+000   0.0000000e+000
 -1.5323120e+001   9.9939001e-001   2.0627016e-004   1.3140100e-004   1.0584065e-004   1.1578331e-004   3.6204806e-005   1.4492718e-005   0.0000000e+000   0.0000000e+000   0.0000000e+000   0.0000000e+000   0.0000000e+000   0.0000000e+000   0.0000000e+000   0.0000000e+000   0.0000000e+000   0.0000000e+000   0.0000000e+000   0.0000000e+000   0.0000000e+000
 -1.5168396e+001   9.9928367e-001   2.8240282e-004   9.1889376e-005   1.5225619e-004   6.8012966e-005   9.2316278e-005   0.0000000e+000   2.9452399e-005   0.0000000e+000   0.0000000e+000   0.0000000e+000   0.0000000e+000   0.0000000e+000   0.0000000e+000   0.0000000e+000   0.0000000e+000   0.0000000e+000   0.0000000e+000   0.0000000e+000   0.0000000e+000
 -1.5053258e+001   9.9925120e-001   2.1792896e-004   1.3168637e-004   1.4020378e-004   1.2636732e-004   8.7989362e-005   1.5384078e-005   2.9243390e-005   0.0000000e+000   0.0000000e+000   0.0000000e+000   0.0000000e+000   0.0000000e+000   0.0000000e+000   0.0000000e+000   0.0000000e+000   0.0000000e+000   0.0000000e+000   0.0000000e+000   0.0000000e+000
 -1.4909336e+001   9.9917206e-001   2.3839741e-004   1.2848528e-004   1.3461027e-004   1.4725119e-004   1.1840872e-004   1.6493072e-005   2.9333475e-005   1.4965331e-005   0.0000000e+000   0.0000000e+000   0.0000000e+000   0.0000000e+000   0.0000000e+000   0.0000000e+000   0.0000000e+000   0.0000000e+000   0.0000000e+000   0.0000000e+000   0.0000000e+000
 -1.4749453e+001   9.9910697e-001   2.4901323e-004   1.2811598e-004   1.5009752e-004   1.4709412e-004   1.1163490e-004   6.0998864e-005   1.6007642e-005   3.0064832e-005   0.0000000e+000   0.0000000e+000   0.0000000e+000   0.0000000e+000   0.0000000e+000   0.0000000e+000   0.0000000e+000   0.0000000e+000   0.0000000e+000   0.0000000e+000   0.0000000e+000
 -1.4621546e+001   9.9902041e-001   2.7503235e-004   1.3584041e-004   1.2325317e-004   1.8160541e-004   1.3869375e-004   2.4925957e-005   7.0435058e-005   2.9806666e-005   0.0000000e+000   0.0000000e+000   0.0000000e+000   0.0000000e+000   0.0000000e+000   0.0000000e+000   0.0000000e+000   0.0000000e+000   0.0000000e+000   0.0000000e+000   0.0000000e+000
 -1.4519221e+001   9.9898726e-001   2.7946223e-004   1.0991542e-004   1.7592072e-004   1.0002514e-004   1.7438488e-004   6.5783793e-005   7.6702091e-005   3.0545362e-005   0.0000000e+000   0.0000000e+000   0.0000000e+000   0.0000000e+000   0.0000000e+000   0.0000000e+000   0.0000000e+000   0.0000000e+000   0.0000000e+000   0.0000000e+000   0.0000000e+000
 -1.4391314e+001   9.9891640e-001   2.8185973e-004   1.5451832e-004   9.8738489e-005   2.2314513e-004   9.4304099e-005   8.4176552e-005   9.2642302e-005   5.4215326e-005   0.0000000e+000   0.0000000e+000   0.0000000e+000   0.0000000e+000   0.0000000e+000   0.0000000e+000   0.0000000e+000   0.0000000e+000   0.0000000e+000   0.0000000e+000   0.0000000e+000
 -1.4288989e+001   9.9883362e-001   3.1884290e-004   1.6860734e-004   1.0735161e-004   1.8830465e-004   1.2801955e-004   6.6692969e-005   1.1852868e-004   5.4393786e-005   1.5638508e-005   0.0000000e+000   0.0000000e+000   0.0000000e+000   0.0000000e+000   0.0000000e+000   0.0000000e+000   0.0000000e+000   0.0000000e+000   0.0000000e+000   0.0000000e+000
 -1.4161083e+001   9.9874457e-001   3.8310782e-004   1.3021892e-004   1.1454907e-004   1.9839379e-004   1.0965671e-004   1.2631528e-004   9.9392024e-005   6.2021289e-005   3.1770230e-005   0.0000000e+000   0.0000000e+000   0.0000000e+000   0.0000000e+000   0.0000000e+000   0.0000000e+000   0.0000000e+000   0.0000000e+000   0.0000000e+000   0.0000000e+000
 -1.4058757e+001   9.9869844e-001   3.6067431e-004   1.8164485e-004   1.0767984e-004   1.5927777e-004   1.0820851e-004   1.6506086e-004   9.1871542e-005   8.7248259e-005   2.3662626e-005   1.6228492e-005   0.0000000e+000   0.0000000e+000   0.0000000e+000   0.0000000e+000   0.0000000e+000   0.0000000e+000   0.0000000e+000   0.0000000e+000   0.0000000e+000
 -1.3930851e+001   9.9862299e-001   4.1911325e-004   1.3432057e-004   1.5330142e-004   1.4580894e-004   1.2126366e-004   1.1105438e-004   1.2896515e-004   1.1525775e-004   3.1760791e-005   1.6162791e-005   0.0000000e+000   0.0000000e+000   0.0000000e+000   0.0000000e+000   0.0000000e+000   0.0000000e+000   0.0000000e+000   0.0000000e+000   0.0000000e+000
 -1.3828526e+001   9.9856219e-001   3.9793025e-004   2.0150306e-004   1.3300715e-004   9.9786213e-005   1.9318094e-004   7.1034735e-005   1.1989184e-004   1.5671654e-004   3.2173808e-005   3.2587329e-005   0.0000000e+000   0.0000000e+000   0.0000000e+000   0.0000000e+000   0.0000000e+000   0.0000000e+000   0.0000000e+000   0.0000000e+000   0.0000000e+000
 -1.3700619e+001   9.9843356e-001   5.0566544e-004   1.5143231e-004   1.8503557e-004   1.2438235e-004   9.8374184e-005   1.5895514e-004   8.8948133e-005   1.4521881e-004   7.5997143e-005   8.2353252e-006   2.4191844e-005   0.0000000e+000   0.0000000e+000   0.0000000e+000   0.0000000e+000   0.0000000e+000   0.0000000e+000   0.0000000e+000   0.0000000e+000
 -1.3598294e+001   9.9839947e-001   4.9239524e-004   1.7307534e-004   1.3492061e-004   1.8829503e-004   6.3264480e-005   1.5314104e-004   8.5437964e-005   1.9219075e-004   6.8872239e-005   1.6667753e-005   3.2268926e-005   0.0000000e+000   0.0000000e+000   0.0000000e+000   0.0000000e+000   0.0000000e+000   0.0000000e+000   0.0000000e+000   0.0000000e+000
 -1.3470387e+001   9.9833592e-001   4.3336998e-004   2.1232671e-004   1.9855391e-004   1.7403873e-004   6.1975409e-005   1.5549872e-004   1.0610929e-004   1.4537578e-004   9.3963811e-005   5.8653574e-005   2.4213497e-005   0.0000000e+000   0.0000000e+000   0.0000000e+000   0.0000000e+000   0.0000000e+000   0.0000000e+000   0.0000000e+000   0.0000000e+000
 -1.3368062e+001   9.9827502e-001   4.2047431e-004   2.5434552e-004   1.9010681e-004   1.4320433e-004   1.2819226e-004   1.2863338e-004   1.0184156e-004   1.5593973e-004   9.3653564e-005   8.3974687e-005   2.4614708e-005   0.0000000e+000   0.0000000e+000   0.0000000e+000   0.0000000e+000   0.0000000e+000   0.0000000e+000   0.0000000e+000   0.0000000e+000
 -1.3240156e+001   9.9818425e-001   4.1358436e-004   3.3137513e-004   1.9705629e-004   1.3286403e-004   1.1877941e-004   8.6111346e-005   1.2703245e-004   1.5417396e-004   1.1245849e-004   7.5358980e-005   6.6958506e-005   0.0000000e+000   0.0000000e+000   0.0000000e+000   0.0000000e+000   0.0000000e+000   0.0000000e+000   0.0000000e+000   0.0000000e+000
 -1.3137830e+001   9.9811399e-001   4.5099934e-004   2.8838243e-004   2.3306160e-004   1.3860358e-004   1.2136132e-004   1.2429582e-004   7.0024804e-005   1.7840405e-004   6.8198094e-005   1.2830076e-004   8.4379881e-005   0.0000000e+000   0.0000000e+000   0.0000000e+000   0.0000000e+000   0.0000000e+000   0.0000000e+000   0.0000000e+000   0.0000000e+000
 -1.3009924e+001   9.9806955e-001   4.7027530e-004   2.9385276e-004   1.9843386e-004   1.8781287e-004   4.3872452e-005   1.7961638e-004   1.2755417e-004   9.7057707e-005   1.2488019e-004   1.1389571e-004   7.5801852e-005   1.7394326e-005   0.0000000e+000   0.0000000e+000   0.0000000e+000   0.0000000e+000   0.0000000e+000   0.0000000e+000   0.0000000e+000
 -1.2852616e+001   9.9799462e-001   4.6497730e-004   2.9074286e-004   2.1173590e-004   2.5398774e-004   6.1475074e-005   1.0610143e-004   1.1872667e-004   1.3015016e-004   1.0854965e-004   8.6156432e-005   1.3771299e-004   3.5061464e-005   0.0000000e+000   0.0000000e+000   0.0000000e+000   0.0000000e+000   0.0000000e+000   0.0000000e+000   0.0000000e+000
 -1.2726770e+001   9.9784888e-001   5.5580817e-004   3.1174269e-004   1.7022912e-004   2.4332147e-004   1.6001791e-004   1.0172648e-004   1.0033375e-004   1.4575391e-004   5.1394872e-005   1.0341206e-004   1.3680884e-004   5.3259138e-005   1.7312995e-005   0.0000000e+000   0.0000000e+000   0.0000000e+000   0.0000000e+000   0.0000000e+000   0.0000000e+000
 -1.2626094e+001   9.9780070e-001   5.1237129e-004   3.7832867e-004   1.9204726e-004   1.8070819e-004   1.9205940e-004   1.0859436e-004   1.1957652e-004   1.4497194e-004   3.3466557e-005   1.1033596e-004   1.2009712e-004   7.1834657e-005   3.4909508e-005   0.0000000e+000   0.0000000e+000   0.0000000e+000   0.0000000e+000   0.0000000e+000   0.0000000e+000
 -1.2500248e+001   9.9778788e-001   4.4598685e-004   3.6407774e-004   2.8152042e-004   1.4409903e-004   1.6597952e-004   1.3937627e-004   1.2647330e-004   1.4737725e-004   4.3040169e-005   1.0953141e-004   1.1975526e-004   5.4061768e-005   7.0836657e-005   0.0000000e+000   0.0000000e+000   0.0000000e+000   0.0000000e+000   0.0000000e+000   0.0000000e+000
 -1.2342940e+001   9.9765410e-001   5.6097005e-004   3.0095208e-004   2.5700987e-004   1.9982407e-004   1.9199530e-004   1.2170576e-004   1.3264098e-004   1.1420658e-004   1.2846859e-004   1.0071384e-004   5.8922089e-005   1.0681715e-004   5.3375825e-005   1.8295911e-005   0.0000000e+000   0.0000000e+000   0.0000000e+000   0.0000000e+000   0.0000000e+000
 -1.2217095e+001   9.9756255e-001   6.3357110e-004   2.8543382e-004   2.7261123e-004   1.4672060e-004   1.9740062e-004   1.3705691e-004   1.6684887e-004   1.3144884e-004   5.6989297e-005   1.6260187e-004   5.0437192e-005   1.0643489e-004   7.1541379e-005   1.8348530e-005   0.0000000e+000   0.0000000e+000   0.0000000e+000   0.0000000e+000   0.0000000e+000
 -1.2116418e+001   9.9751738e-001   5.8420536e-004   3.2987611e-004   2.6065611e-004   1.6188929e-004   2.2634493e-004   1.5181045e-004   1.1868021e-004   1.3159872e-004   9.9840716e-005   1.3387467e-004   8.7713521e-005   8.8209685e-005   5.3164065e-005   3.6376191e-005   1.8383423e-005   0.0000000e+000   0.0000000e+000   0.0000000e+000   0.0000000e+000
 -1.1990572e+001   9.9742942e-001   6.0407388e-004   3.4434755e-004   2.6985500e-004   1.5274201e-004   2.4557683e-004   1.7713177e-004   1.1754951e-004   1.0621517e-004   9.0803610e-005   1.6778498e-004   7.9404075e-005   1.0708766e-004   5.3096378e-005   1.8008227e-005   3.6906920e-005   0.0000000e+000   0.0000000e+000   0.0000000e+000   0.0000000e+000
 -1.1833512e+001   9.9736043e-001   6.0296305e-004   3.5654549e-004   2.7280951e-004   1.7979347e-004   1.8676847e-004   1.7598728e-004   1.6445229e-004   1.2071449e-004   9.0746661e-005   1.6753709e-004   4.2663645e-005   1.3413956e-004   8.0565775e-005   2.6852278e-005   3.7027815e-005   0.0000000e+000   0.0000000e+000   0.0000000e+000   0.0000000e+000
 -1.1707864e+001   9.9723262e-001   6.7178368e-004   3.4428214e-004   3.1248604e-004   1.7599990e-004   1.7186551e-004   1.9261348e-004   1.6026775e-004   1.3485101e-004   6.3665199e-005   1.7470637e-004   9.4241603e-005   9.0109490e-005   1.0755479e-004   3.5889940e-005   2.7748390e-005   9.3159862e-006   0.0000000e+000   0.0000000e+000   0.0000000e+000
 -1.1607346e+001   9.9715157e-001   7.3554756e-004   3.2982967e-004   3.0527213e-004   1.9581250e-004   1.3253282e-004   2.1823700e-004   1.7078825e-004   1.6179234e-004   5.3701063e-005   1.4507184e-004   9.3967828e-005   1.2535296e-004   6.1914092e-005   8.1542228e-005   1.8417614e-005   1.8645167e-005   0.0000000e+000   0.0000000e+000   0.0000000e+000
 -1.1481698e+001   9.9705558e-001   7.4434936e-004   3.7201451e-004   2.8443077e-004   2.1295952e-004   1.7088167e-004   1.4452624e-004   2.1470759e-004   1.5689022e-004   9.4444423e-005   1.2143602e-004   1.0393555e-004   8.9424168e-005   1.0662939e-004   6.3256435e-005   2.7499188e-005   3.7038838e-005   0.0000000e+000   0.0000000e+000   0.0000000e+000
 -1.1325368e+001   9.9694274e-001   8.2091545e-004   3.7535934e-004   2.5747496e-004   1.8562275e-004   1.8980660e-004   1.6374912e-004   2.0167291e-004   1.4221818e-004   1.6613445e-004   1.3143349e-004   3.9047657e-005   1.2881769e-004   7.4358513e-005   6.9834771e-005   7.3865953e-005   3.6951771e-005   0.0000000e+000   0.0000000e+000   0.0000000e+000
 -1.1200304e+001   9.9680123e-001   8.5636374e-004   4.1634199e-004   2.9067604e-004   1.5199280e-004   2.2774812e-004   1.4155993e-004   1.9029138e-004   1.2968774e-004   1.4965652e-004   1.7207261e-004   8.2011553e-005   1.1077896e-004   6.6290007e-005   9.2999741e-005   2.8035903e-005   9.2266137e-005   0.0000000e+000   0.0000000e+000   0.0000000e+000
 -1.1100252e+001   9.9674121e-001   8.9331952e-004   4.0310777e-004   3.0349915e-004   1.5954415e-004   1.9736036e-004   1.8505325e-004   1.1882016e-004   1.9865790e-004   7.2004224e-005   2.2209665e-004   7.4086615e-005   1.3379227e-004   6.8941959e-005   7.6731602e-005   5.9539969e-005   7.3613957e-005   1.8619853e-005   0.0000000e+000   0.0000000e+000
 -1.0975188e+001   9.9663310e-001   8.5263431e-004   4.6691817e-004   3.8790648e-004   1.6198419e-004   1.3403207e-004   2.1435892e-004   1.1067929e-004   1.4214628e-004   1.3820063e-004   1.3905441e-004   1.2357011e-004   1.6026498e-004   9.4928128e-005   3.2492615e-005   9.0205805e-005   7.1126372e-005   2.7703825e-005   1.8694761e-005   0.0000000e+000
 -1.0818857e+001   9.9654754e-001   8.7541985e-004   4.2741126e-004   4.0246397e-004   2.2664650e-004   1.5412821e-004   1.3397019e-004   1.4443147e-004   1.4730459e-004   6.8319903e-005   1.6637282e-004   1.2489027e-004   1.6694118e-004   6.3097552e-005   1.0110851e-004   7.3236437e-005   5.6556539e-005   5.4930403e-005   4.1180425e-005   2.4045546e-005
 -1.0693793e+001   9.9642185e-001   9.7558015e-004   3.7850503e-004   3.7544959e-004   2.3332839e-004   2.1082937e-004   1.6209296e-004   1.4395140e-004   1.0099708e-004   7.3785854e-005   1.7027289e-004   8.1037448e-005   1.2812009e-004   7.2983869e-005   1.0970901e-004   6.6718295e-005   8.4680341e-005   1.0390195e-004   3.3933846e-005   7.2272357e-005
 -1.0537462e+001   9.9630140e-001   9.4316478e-004   4.2019601e-004   3.6966230e-004   3.1471220e-004   1.4289355e-004   1.8661923e-004   1.7298536e-004   1.0609829e-004   8.8088329e-005   1.4453723e-004   9.3455658e-005   1.1936856e-004   8.2225548e-005   3.7689126e-005   3.9997672e-005   6.8650306e-005   1.3708920e-004   3.7533838e-005   1.9362816e-004
 -1.0460386e+001   9.9618111e-001   9.8446145e-004   4.6900835e-004   3.3439959e-004   3.0124433e-004   1.8556572e-004   2.1710066e-004   1.3131488e-004   1.3312681e-004   9.2920525e-005   1.0044795e-004   1.4711197e-004   8.4714913e-005   9.9748336e-005   5.3859862e-005   1.4772349e-005   9.6819813e-005   4.1882890e-005   8.2448973e-005   2.4794296e-004
 -1.0389240e+001   9.9602649e-001   1.0898837e-003   4.5379629e-004   3.6261605e-004   2.4507361e-004   2.4812330e-004   2.1000538e-004   1.6281212e-004   1.0117485e-004   1.4563975e-004   6.9697556e-005   1.2804068e-004   6.2843015e-005   1.2921968e-004   7.0544800e-005   1.7553330e-005   7.4346556e-005   4.0527386e-005   8.5584325e-005   2.7602644e-004
 -1.0241220e+001   9.9577074e-001   1.1687206e-003   5.5656900e-004   3.7776880e-004   2.4861326e-004   1.7348402e-004   2.0779411e-004   2.1221861e-004   1.8163888e-004   8.4135640e-005   8.8564410e-005   1.2268155e-004   1.0050271e-004   9.7531224e-005   3.7374193e-005   5.9513232e-005   5.2011156e-005   3.3515548e-005   4.0070075e-005   3.8655774e-004
 -1.0185495e+001   9.9573029e-001   1.0982725e-003   5.9833951e-004   3.7848758e-004   2.9429818e-004   2.1795695e-004   1.3329245e-004   2.0740900e-004   1.7908538e-004   1.5691157e-004   6.4682560e-005   1.0749632e-004   7.7288040e-005   1.2240420e-004   5.9512149e-005   4.3788459e-005   3.9280830e-005   3.8916136e-005   4.3256879e-005   4.0902858e-004
 -1.0084658e+001   9.9545418e-001   1.1655102e-003   5.9171124e-004   4.9731485e-004   3.3468614e-004   2.5346277e-004   1.7171325e-004   1.0670735e-004   1.5952073e-004   4.4855145e-005   1.3131845e-004   1.1598174e-004   1.7220574e-004   1.2935756e-004   2.8182478e-005   2.3091779e-005   3.1503330e-005   8.0950004e-005   6.5536075e-005   4.4221533e-004
 -9.9962370e+000   9.9519629e-001   1.2625654e-003   6.3964342e-004   4.5716826e-004   3.1278701e-004   3.0374130e-004   2.3966513e-004   1.3046715e-004   1.9921441e-004   9.3037484e-005   4.0412171e-005   7.0042552e-005   4.8446766e-005   1.2370350e-004   6.7070399e-005   7.5516282e-005   7.8428284e-005   5.1220235e-005   8.8833657e-005   5.2174847e-004
 -9.8534982e+000   9.9476626e-001   1.4883943e-003   5.8839006e-004   5.8039017e-004   3.3716660e-004   2.6419161e-004   2.7305697e-004   1.1444594e-004   1.1299318e-004   1.8418509e-004   1.0646570e-004   1.3259884e-004   7.1664083e-005   7.6205534e-005   8.6201214e-005   4.1684762e-005   2.9972924e-005   5.1007872e-005   3.9787130e-005   6.5493858e-004
 -9.7461117e+000   9.9454974e-001   1.3807871e-003   8.8377032e-004   4.7509859e-004   4.0398271e-004   2.5587579e-004   2.3812527e-004   1.5950895e-004   1.7926119e-004   1.3826754e-004   8.6754636e-005   1.0985110e-004   9.8013930e-005   8.6309866e-005   7.3975697e-005   5.5746145e-005   3.5747214e-005   7.9015884e-005   6.8781308e-005   6.4138454e-004
 -9.6896927e+000   9.9440316e-001   1.3872806e-003   9.3690265e-004   5.4218330e-004   4.3197953e-004   2.6026054e-004   2.1180090e-004   1.4777927e-004   1.6941717e-004   1.6110530e-004   8.7535545e-005   1.1590922e-004   8.8624714e-005   8.3746931e-005   9.0535284e-005   5.3264083e-005   4.4891447e-005   5.1298821e-005   6.9717692e-005   6.6261023e-004
 -9.5976692e+000   9.9419195e-001   1.4545839e-003   9.5354748e-004   5.7239145e-004   4.6750870e-004   3.2487644e-004   2.3211066e-004   1.2309988e-004   1.5941892e-004   1.6379471e-004   9.4806229e-005   1.0376903e-004   9.6008200e-005   7.2035785e-005   8.9848437e-005   8.4116751e-005   4.4561147e-005   3.3688259e-005   7.2510274e-005   6.6537374e-004
 -9.4953474e+000   9.9384140e-001   1.6846574e-003   1.0001807e-003   6.0494555e-004   4.3315940e-004   3.2696949e-004   2.7454073e-004   1.7883482e-004   1.5012744e-004   1.2913879e-004   1.0487434e-004   1.0584693e-004   9.4809089e-005   1.1776061e-004   5.8083339e-005   8.7825491e-005   3.4166780e-005   4.6731797e-005   5.3758414e-005   6.7218435e-004
 -9.3608727e+000   9.9349465e-001   1.8655071e-003   1.0696371e-003   7.0727753e-004   4.0621857e-004   3.4917836e-004   2.5947961e-004   1.7186706e-004   1.8258039e-004   1.8220749e-004   7.5851873e-005   6.9581074e-005   1.1462843e-004   9.9959000e-005   7.7837041e-005   6.4933083e-005   5.4787111e-005   4.5230691e-005   4.8238279e-005   6.6034588e-004
 -9.2556284e+000   9.9328502e-001   2.0180265e-003   1.1021507e-003   7.0049830e-004   4.7890908e-004   3.1272755e-004   2.5283454e-004   1.8628605e-004   1.5628787e-004   1.7520490e-004   1.1590428e-004   9.7238299e-005   7.5957902e-005   8.9692993e-005   8.5407343e-005   5.2672679e-005   5.5577377e-005   3.1461901e-005   5.6445397e-005   6.7169704e-004
 -9.1592318e+000   9.9313600e-001   2.0901609e-003   1.2037021e-003   6.6072999e-004   5.3550724e-004   3.1751966e-004   2.4410578e-004   1.8320706e-004   1.5220360e-004   1.4303144e-004   9.6146539e-005   9.7298946e-005   9.7161563e-005   8.4905179e-005   6.8826688e-005   6.2572190e-005   5.3829181e-005   4.7214900e-005   3.6940453e-005   6.8893782e-004
 -9.0687174e+000   9.9304082e-001   2.1620023e-003   1.1976803e-003   7.1261200e-004   4.9564704e-004   3.5118823e-004   2.3720623e-004   1.5902482e-004   1.7365056e-004   1.3408093e-004   1.0253970e-004   7.5461872e-005   8.6431326e-005   1.1145761e-004   6.4254153e-005   6.2798146e-005   4.6256333e-005   4.6873069e-005   3.6964728e-005   7.0305143e-004
 -8.9658984e+000   9.9298740e-001   2.2498151e-003   1.1303123e-003   7.6819457e-004   4.8244400e-004   3.4846625e-004   2.3045274e-004   1.6644342e-004   1.5652049e-004   1.2759382e-004   1.1537438e-004   7.4098752e-005   7.7161383e-005   1.0746613e-004   5.9470675e-005   6.3002959e-005   4.1286856e-005   6.5341705e-005   3.9795651e-005   7.0935402e-004
 -8.8556699e+000   9.9296186e-001   2.2768156e-003   1.1596689e-003   7.5801278e-004   4.7493547e-004   3.0336589e-004   2.3839871e-004   1.8733180e-004   1.6387795e-004   1.0280979e-004   1.1976701e-004   7.6696355e-005   7.0313643e-005   1.0778288e-004   6.4662319e-005   6.5759832e-005   4.3897145e-005   5.2266438e-005   5.0618634e-005   7.2115576e-004
 -8.7858914e+000   9.9294114e-001   2.2633663e-003   1.2267426e-003   7.2339535e-004   4.7448410e-004   2.9240028e-004   2.4886274e-004   1.8390502e-004   1.7218199e-004   1.0061121e-004   1.2001856e-004   6.9567845e-005   6.5464115e-005   1.1535544e-004   6.2356301e-005   6.3534793e-005   4.3837619e-005   6.2933745e-005   4.8030603e-005   7.2181262e-004
 -8.6986682e+000   9.9288003e-001   2.3484781e-003   1.2188740e-003   6.8279377e-004   4.9650443e-004   3.0534226e-004   2.3326026e-004   1.8100255e-004   1.7634323e-004   9.6203764e-005   1.2291538e-004   6.9858536e-005   6.3147313e-005   1.0831737e-004   6.5162757e-005   6.1033137e-005   5.9555136e-005   6.3259479e-005   4.8201598e-005   7.1971290e-004
 -8.5416665e+000   9.9284185e-001   2.3993179e-003   1.2232759e-003   6.6803065e-004   5.0158584e-004   3.1491530e-004   2.0938777e-004   1.8667411e-004   1.5606974e-004   1.1193103e-004   1.2576910e-004   7.7575562e-005   6.5927666e-005   1.0400466e-004   6.5303738e-005   4.8494070e-005   5.7170164e-005   7.1450284e-005   5.1122757e-005   7.2014679e-004
 -8.4718880e+000   9.9286916e-001   2.3571890e-003   1.2450123e-003   6.4946365e-004   5.0877696e-004   3.1897426e-004   2.0923483e-004   1.8122327e-004   1.5906972e-004   1.1183916e-004   1.2821558e-004   7.2776781e-005   7.3310962e-005   1.0158272e-004   6.5400817e-005   4.8550376e-005   5.4584819e-005   7.6795805e-005   4.8476143e-005   7.2036723e-004
 -8.3846648e+000   9.9284605e-001   2.4111358e-003   1.2084607e-003   6.5607755e-004   5.0640726e-004   3.1624510e-004   2.0685244e-004   1.8475746e-004   1.5921772e-004   1.1490076e-004   1.2629865e-004   7.3053670e-005   6.8535476e-005   1.0691533e-004   6.0576495e-005   5.3730728e-005   6.2575937e-005   6.9008642e-005   5.1302786e-005   7.1790096e-004
 -8.2590635e+000   9.9278544e-001   2.4827702e-003   1.2066456e-003   6.6385171e-004   4.9180968e-004   3.1010101e-004   2.0988519e-004   1.7680584e-004   1.6734535e-004   1.1450789e-004   1.2399945e-004   7.3018589e-005   7.8421247e-005   9.2091951e-005   6.3121729e-005   6.1575899e-005   6.0047008e-005   6.6400869e-005   6.2189782e-005   7.0997594e-004
 -8.1892849e+000   9.9277917e-001   2.4812931e-003   1.2330624e-003   6.4973063e-004   4.8594040e-004   3.1713655e-004   2.0354952e-004   1.8280187e-004   1.5987298e-004   1.1485015e-004   1.3175413e-004   6.5903395e-005   7.8634810e-005   8.9804072e-005   6.3186904e-005   6.9477829e-005   5.4951026e-005   6.6496061e-005   6.2238312e-005   7.1015080e-004
 -8.0322832e+000   9.9270376e-001   2.5521591e-003   1.2271420e-003   6.6408863e-004   4.7665346e-004   3.1276663e-004   2.1069485e-004   1.9412713e-004   1.5748705e-004   1.2010230e-004   1.2501664e-004   6.6190664e-005   7.8982146e-005   7.2519061e-005   7.8701262e-005   6.4655084e-005   7.1001572e-005   5.6133319e-005   5.4276845e-005   7.1354676e-004
 -7.9450600e+000   9.9267156e-001   2.5424573e-003   1.2812057e-003   6.8151046e-004   4.3717276e-004   3.1752189e-004   2.1732337e-004   1.9728939e-004   1.5255826e-004   1.2805817e-004   1.1562242e-004   6.8917074e-005   8.6818125e-005   7.0276837e-005   7.1329130e-005   6.4866009e-005   7.1087036e-005   6.9723112e-005   4.9087700e-005   7.0561039e-004
 -7.8752815e+000   9.9266531e-001   2.5267141e-003   1.3089436e-003   6.8869964e-004   4.2294520e-004   3.1462779e-004   2.2370200e-004   1.9728896e-004   1.4990451e-004   1.3064992e-004   1.0823702e-004   7.8709765e-005   7.4410363e-005   7.5209037e-005   7.1379461e-005   6.7488077e-005   7.1140449e-005   7.2473379e-005   4.9137470e-005   7.0302750e-004
 -7.7880583e+000   9.9262911e-001   2.5472064e-003   1.3309593e-003   7.0049091e-004   4.0842263e-004   3.0257316e-004   2.2777283e-004   2.0637264e-004   1.3721665e-004   1.4392278e-004   1.0371474e-004   8.1524838e-005   6.9691280e-005   8.3040940e-005   6.1401098e-005   7.5451137e-005   6.6053608e-005   7.2598818e-005   5.7408212e-005   6.9507044e-004
 -7.6310566e+000   9.9255168e-001   2.5979128e-003   1.3337948e-003   7.2385426e-004   4.0667865e-004   3.0359253e-004   2.4918979e-004   1.7625144e-004   1.4338714e-004   1.4731216e-004   1.0173154e-004   9.4235830e-005   6.7558156e-005   7.3301504e-005   6.6856580e-005   7.3119222e-005   6.0973646e-005   8.0945299e-005   5.7526935e-005   6.9009400e-004
 -7.5220277e+000   9.9252860e-001   2.6187609e-003   1.3300127e-003   7.2213939e-004   4.2243235e-004   2.9446769e-004   2.5025636e-004   1.7442960e-004   1.3894246e-004   1.5829003e-004   9.4750540e-005   9.7135645e-005   6.5324269e-005   7.8695661e-005   6.7170289e-005   7.3388995e-005   5.8565099e-005   8.6625006e-005   5.4975651e-005   6.8503328e-004
 -7.4348045e+000   9.9253330e-001   2.6184039e-003   1.3307733e-003   7.1066421e-004   4.2734187e-004   2.9485249e-004   2.5362489e-004   1.8000716e-004   1.3603380e-004   1.5072197e-004   1.0221352e-004   9.2088684e-005   7.0359197e-005   7.6214270e-005   6.7253309e-005   6.5502177e-005   6.3881521e-005   9.4882614e-005   4.6829290e-005   6.8505472e-004
 -7.3650260e+000   9.9252966e-001   2.6080289e-003   1.3416808e-003   7.0785231e-004   4.3202412e-004   2.9829837e-004   2.5668796e-004   1.7436607e-004   1.4387644e-004   1.4050250e-004   1.0473203e-004   9.7108261e-005   6.2824756e-005   7.3690152e-005   7.2397463e-005   7.3458270e-005   5.5973559e-005   9.7685768e-005   4.4116063e-005   6.8503382e-004
 -7.2778028e+000   9.9251555e-001   2.6275657e-003   1.3298618e-003   7.0985551e-004   4.4029503e-004   2.9231543e-004   2.5756456e-004   1.6949510e-004   1.5251296e-004   1.4097588e-004   1.0508439e-004   9.2471455e-005   7.0651270e-005   6.3715619e-005   6.7329117e-005   8.4072474e-005   6.1525409e-005   8.9747798e-005   4.4184409e-005   6.8522369e-004
 -7.1208011e+000   9.9246240e-001   2.6736167e-003   1.3296754e-003   7.1295054e-004   4.4939508e-004   2.8353971e-004   2.6756204e-004   1.6171919e-004   1.7432658e-004   1.1563569e-004   1.1809060e-004   8.0299263e-005   7.8470474e-005   6.1422645e-005   7.8055394e-005   7.6553179e-005   6.7161080e-005   7.9251656e-005   4.4234974e-005   6.8564081e-004
 -7.0117721e+000   9.9242321e-001   2.7304689e-003   1.3261103e-003   7.0186103e-004   4.4015238e-004   2.8515956e-004   2.6593887e-004   1.7387761e-004   1.6980109e-004   1.1107695e-004   1.1622758e-004   8.5706013e-005   8.3951248e-005   5.3960867e-005   9.1464863e-005   6.6317282e-005   7.0097639e-005   7.4042336e-005   4.7149425e-005   6.8343026e-004
 -6.9245490e+000   9.9239846e-001   2.7586553e-003   1.3157918e-003   6.9200752e-004   4.6307529e-004   2.7577142e-004   2.6920174e-004   1.7410236e-004   1.6997847e-004   1.0595942e-004   1.2372702e-004   8.0576194e-005   9.1508329e-005   5.1425822e-005   9.1474320e-005   6.3680255e-005   7.2823233e-005   6.3103367e-005   5.5450990e-005   6.8322228e-004
 -6.8547704e+000   9.9234149e-001   2.8239796e-003   1.3055112e-003   6.9670868e-004   4.5980750e-004   2.7937216e-004   2.6893391e-004   1.7406319e-004   1.6728438e-004   1.0851859e-004   1.2113146e-004   8.5613062e-005   8.9008836e-005   5.1475379e-005   8.6275036e-005   6.6320030e-005   7.2825981e-005   6.3151711e-005   5.8306059e-005   6.8022238e-004
 -6.7675473e+000   9.9231706e-001   2.8475403e-003   1.3199798e-003   6.9245592e-004   4.5640719e-004   2.7661116e-004   2.6633618e-004   1.7476823e-004   1.6269968e-004   1.0651048e-004   1.3435444e-004   8.0958821e-005   8.9410894e-005   4.6513378e-005   8.3889643e-005   7.9852815e-005   6.4976291e-005   6.3308488e-005   5.8527255e-005   6.7784152e-004
 -6.6585183e+000   9.9229892e-001   2.8630024e-003   1.3220027e-003   6.9798367e-004   4.6416198e-004   2.7025623e-004   2.6344108e-004   1.7822120e-004   1.6059402e-004   1.0937283e-004   1.2728898e-004   7.8741300e-005   8.7143554e-005   5.4455211e-005   8.1557905e-005   8.5461501e-005   6.2521660e-005   6.3520733e-005   5.6007096e-005   6.7534676e-004
 -6.5712951e+000   9.9224936e-001   2.9158859e-003   1.3176072e-003   6.9903481e-004   4.6803213e-004   2.6713527e-004   2.5144336e-004   1.9861244e-004   1.4690006e-004   1.1466336e-004   1.2212543e-004   8.8805640e-005   8.9638232e-005   4.9304851e-005   8.6858430e-005   6.9453968e-005   7.3291087e-005   5.8001813e-005   5.6044246e-005   6.7779881e-004
 -6.4142934e+000   9.9219567e-001   2.9704969e-003   1.3321023e-003   6.7628595e-004   4.7038262e-004   2.6851226e-004   2.6422072e-004   1.9347216e-004   1.4736710e-004   1.1499705e-004   1.1245056e-004   1.0194726e-004   7.7149214e-005   6.2572394e-005   7.3956701e-005   8.5811253e-005   6.0008771e-005   5.8147757e-005   5.3439668e-005   6.8101131e-004
 -6.3052645e+000   9.9216803e-001   2.9888512e-003   1.3313720e-003   6.7917799e-004   4.8294983e-004   2.5910935e-004   2.5935837e-004   2.0056980e-004   1.5620982e-004   1.0753173e-004   1.0790422e-004   1.1010001e-004   6.7098183e-005   7.3262630e-005   7.4222172e-005   7.8038235e-005   6.2850029e-005   6.3878598e-005   5.0811678e-005   6.7867371e-004
 -6.2180413e+000   9.9215780e-001   2.9984535e-003   1.3182544e-003   6.7374570e-004   4.9944914e-004   2.6274128e-004   2.5939792e-004   1.9498615e-004   1.6179940e-004   1.1005697e-004   1.0779569e-004   1.0994102e-004   6.1828802e-005   7.5783709e-005   7.4177330e-005   8.0736208e-005   6.5652289e-005   6.3959094e-005   4.8060513e-005   6.7538544e-004
 -6.1482627e+000   9.9213914e-001   3.0118433e-003   1.3244742e-003   6.7798561e-004   4.9264052e-004   2.6315542e-004   2.5667612e-004   1.9815654e-004   1.6461327e-004   1.1002163e-004   1.2061567e-004   9.9785292e-005   5.9342972e-005   7.3244067e-005   7.9551874e-005   7.8189482e-005   6.2976918e-005   6.4023313e-005   5.3797952e-005   6.6976466e-004
 -6.0610396e+000   9.9212280e-001   3.0238981e-003   1.3222670e-003   6.7198282e-004   5.0918315e-004   2.5349826e-004   2.6081986e-004   2.1013843e-004   1.5124783e-004   1.1313186e-004   1.2110856e-004   1.0274904e-004   5.6987064e-005   7.0852562e-005   8.2409657e-005   7.5672187e-005   6.5857333e-005   6.7007885e-005   5.1107550e-005   6.6727915e-004
 -5.9520106e+000   9.9212065e-001   3.0504453e-003   1.2915714e-003   6.9351687e-004   5.0206436e-004   2.5636765e-004   2.4289701e-004   2.1968274e-004   1.4623386e-004   1.1629701e-004   1.2671652e-004   9.7987629e-005   5.7160279e-005   7.3711185e-005   7.9941241e-005   7.8642720e-005   6.6039683e-005   6.7195694e-005   4.8371448e-005   6.6451111e-004
 -5.8647874e+000   9.9212593e-001   3.0312967e-003   1.2946782e-003   7.1091247e-004   5.0596697e-004   2.4580318e-004   2.2825720e-004   2.4037185e-004   1.4053360e-004   1.1107460e-004   1.3959779e-004   8.7621114e-005   5.9722706e-005   8.6913504e-005   7.2052032e-005   7.0479089e-005   6.8867324e-005   6.4431785e-005   5.4026100e-005   6.6146193e-004
 -5.7557585e+000   9.9210030e-001   3.0418253e-003   1.3125790e-003   7.0013409e-004   5.0839731e-004   2.5647819e-004   2.2870815e-004   2.2683461e-004   1.3881455e-004   1.2774824e-004   1.3767169e-004   8.0354832e-005   6.7935690e-005   8.9992851e-005   7.7836194e-005   5.9937235e-005   6.6427124e-005   6.4619269e-005   5.7061793e-005   6.5634013e-004
 -5.6194723e+000   9.9208165e-001   3.0396189e-003   1.3356263e-003   7.0548298e-004   4.9880222e-004   2.6060572e-004   2.3265692e-004   2.2746502e-004   1.2549477e-004   1.4195252e-004   1.3576974e-004   7.2901080e-005   6.5597771e-005   9.2968556e-005   8.3430670e-005   5.4678217e-005   6.3809598e-005   7.3254433e-005   6.0123465e-005   6.4811390e-004
 -5.5104433e+000   9.9203034e-001   3.1001951e-003   1.3167208e-003   7.0708033e-004   5.0382449e-004   2.6454730e-004   2.3300696e-004   2.2158471e-004   1.3382437e-004   1.3920903e-004   1.4346561e-004   6.2423277e-005   7.0789839e-005   1.0086239e-004   7.2666339e-005   5.4651080e-005   6.3831187e-005   7.3260751e-005   6.2996392e-005   6.4471948e-004
 -5.4232201e+000   9.9201795e-001   3.1052333e-003   1.3275305e-003   7.0288080e-004   5.1138740e-004   2.4803574e-004   2.4925941e-004   2.1240164e-004   1.4211392e-004   1.4954123e-004   1.2771390e-004   6.7633731e-005   6.0324980e-005   1.0877341e-004   7.5423887e-005   4.9214892e-005   7.2252727e-005   7.0608751e-005   6.0191248e-005   6.4152556e-004
 -5.3141912e+000   9.9200154e-001   3.1020129e-003   1.3510204e-003   6.9521089e-004   5.0958526e-004   2.5590375e-004   2.4387094e-004   2.1041052e-004   1.4574539e-004   1.5305171e-004   1.2057092e-004   7.0595284e-005   6.3254874e-005   1.1461327e-004   7.2997984e-005   4.3937242e-005   6.9674773e-005   7.9274506e-005   6.9088200e-005   6.2764396e-004
 -5.1779050e+000   9.9196639e-001   3.1178622e-003   1.3737773e-003   7.2373226e-004   4.7203109e-004   2.6736779e-004   2.3535664e-004   2.1410185e-004   1.4371946e-004   1.5663863e-004   1.1593112e-004   7.3508427e-005   7.4237655e-005   1.0971181e-004   6.5090993e-005   4.6875364e-005   7.5489616e-005   7.9580121e-005   6.0633513e-005   6.2796256e-004
 -5.0688760e+000   9.9197251e-001   3.1188996e-003   1.3681556e-003   7.2790769e-004   4.6784663e-004   2.7107762e-004   2.3520198e-004   1.9644322e-004   1.5518975e-004   1.6989738e-004   1.0782885e-004   7.6002938e-005   7.4174154e-005   1.0959102e-004   6.2371516e-005   4.1312281e-005   7.8217332e-005   7.6682030e-005   6.9264730e-005   6.2142313e-004
 -4.9816528e+000   9.9193460e-001   3.1506368e-003   1.3738850e-003   7.4447627e-004   4.6258398e-004   2.6421974e-004   2.3183912e-004   1.9353578e-004   1.6889749e-004   1.6153020e-004   1.0519486e-004   7.5962352e-005   8.7487500e-005   9.3558215e-005   5.9595158e-005   4.6767529e-005   8.6703155e-005   6.5336680e-005   8.0857948e-005   6.1233708e-004
 -4.8726239e+000   9.9191239e-001   3.1497691e-003   1.3745595e-003   7.6050279e-004   4.7128429e-004   2.6523127e-004   2.2578359e-004   2.0027931e-004   1.6930756e-004   1.6487836e-004   1.0036686e-004   7.1076441e-005   9.3209008e-005   9.6656730e-005   5.4390498e-005   5.2500083e-005   8.7025530e-005   5.9869892e-005   8.9743375e-005   6.0117828e-004
 -4.7363377e+000   9.9187791e-001   3.1665737e-003   1.4147263e-003   7.3574665e-004   4.7239371e-004   2.6995360e-004   2.2913537e-004   1.9491470e-004   1.8116392e-004   1.4918644e-004   1.0618716e-004   6.8740535e-005   1.0158314e-004   9.7031440e-005   4.6471812e-005   4.9883451e-005   1.0137466e-004   6.5923235e-005   7.5555552e-005   5.9554710e-004
 -4.6273087e+000   9.9188549e-001   3.1536946e-003   1.4111143e-003   7.2931699e-004   4.8469275e-004   2.8423976e-004   2.1287476e-004   2.0994502e-004   1.6686706e-004   1.4922326e-004   1.0880426e-004   7.6567230e-005   9.8747420e-005   9.6998436e-005   4.3727838e-005   5.8267010e-005   9.5792276e-005   6.8778826e-005   7.2701275e-005   5.9215565e-004
 -4.5400855e+000   9.9187951e-001   3.1699663e-003   1.3778914e-003   7.4801525e-004   4.8510844e-004   2.8192430e-004   2.2561470e-004   2.0385399e-004   1.6688662e-004   1.5716308e-004   1.0337404e-004   7.3944484e-005   1.0134796e-004   9.9735315e-005   4.3823836e-005   5.5521624e-005   9.8670182e-005   6.0211790e-005   7.5571268e-005   5.9186787e-004
 -4.4310566e+000   9.9185891e-001   3.1964594e-003   1.3699487e-003   7.4972891e-004   4.7881528e-004   2.8367249e-004   2.4221980e-004   1.9223577e-004   1.6782350e-004   1.4986049e-004   1.0666630e-004   7.9735224e-005   1.0453762e-004   9.4751796e-005   4.9607233e-005   5.0173744e-005   1.0183270e-004   6.0415238e-005   7.5870731e-005   5.8673153e-004
 -4.2947704e+000   9.9182402e-001   3.2286237e-003   1.3618842e-003   7.3917108e-004   5.1051165e-004   2.6346145e-004   2.6227388e-004   1.9808261e-004   1.4254191e-004   1.4525406e-004   1.2588904e-004   8.7939821e-005   9.6696099e-005   8.6721451e-005   4.6869577e-005   6.7011607e-005   9.3469126e-005   6.3295492e-005   7.3043475e-005   5.8324431e-004
 -4.1857414e+000   9.9178384e-001   3.2618812e-003   1.3364994e-003   7.5897935e-004   5.3788295e-004   2.5230932e-004   2.5618108e-004   1.8966616e-004   1.5128690e-004   1.4799883e-004   1.3372812e-004   8.7864979e-005   9.6677529e-005   8.1336553e-005   4.6874692e-005   6.9852364e-005   9.6424956e-005   5.7614183e-005   7.0190027e-005   5.8291488e-004
 -4.0494552e+000   9.9175144e-001   3.2888503e-003   1.3340550e-003   7.6075418e-004   5.6560181e-004   2.3069019e-004   2.5419253e-004   1.9643506e-004   1.4882024e-004   1.5948527e-004   1.3416077e-004   8.0352733e-005   1.0524990e-004   6.5288504e-005   5.2584208e-005   6.7208616e-005   9.6651665e-005   6.6460112e-005   5.8646253e-005   5.8307322e-004
 -3.9404263e+000   9.9174676e-001   3.2888167e-003   1.3164969e-003   7.6360835e-004   5.8970187e-004   2.4363909e-004   2.4097357e-004   1.8764006e-004   1.5456221e-004   1.6481076e-004   1.3660792e-004   7.7472239e-005   9.9722856e-005   6.5270514e-005   4.9752830e-005   8.6869915e-005   7.9620090e-005   7.2262300e-005   5.2809248e-005   5.8259972e-004
 -3.8041400e+000   9.9173603e-001   3.3262236e-003   1.3098387e-003   7.5489298e-004   5.7641310e-004   2.5121929e-004   2.5452533e-004   1.6091668e-004   1.6707353e-004   1.5491211e-004   1.3225579e-004   8.6112103e-005   1.1401710e-004   5.4750138e-005   6.6854120e-005   7.3321828e-005   8.0027558e-005   7.2635183e-005   5.3129133e-005   5.7485205e-004
 -3.6661214e+000   9.9167536e-001   3.3670230e-003   1.3033884e-003   7.4547706e-004   5.9834120e-004   2.7255772e-004   2.4530570e-004   1.6415453e-004   1.7843730e-004   1.4115256e-004   1.2957764e-004   1.0493483e-004   1.0033165e-004   6.0229362e-005   6.6799185e-005   6.7653857e-005   8.2756176e-005   7.5523426e-005   5.3166287e-005   5.6782587e-004
 -3.5557065e+000   9.9163968e-001   3.4048456e-003   1.3123664e-003   7.3183535e-004   5.9876806e-004   2.6592521e-004   2.5272054e-004   1.6119162e-004   1.8405458e-004   1.4650279e-004   1.3201387e-004   1.0214697e-004   9.7531942e-005   6.0242829e-005   6.1131584e-005   7.8916811e-005   7.7095656e-005   6.9701535e-005   6.1986196e-005   5.6134494e-004
 -3.4177249e+000   9.9163853e-001   3.3956836e-003   1.3159453e-003   7.3388784e-004   5.9026520e-004   2.8144095e-004   2.5717261e-004   1.5557228e-004   1.9092193e-004   1.3901058e-004   1.4375725e-004   9.2099602e-005   9.5425242e-005   6.0542822e-005   6.7097450e-005   7.6400524e-005   8.9093483e-005   5.8428169e-005   5.6291550e-005   5.6243783e-004
 -3.2798099e+000   9.9159261e-001   3.4175021e-003   1.3328865e-003   7.5527699e-004   5.7732046e-004   2.8509573e-004   2.4472351e-004   1.7988790e-004   1.7331859e-004   1.4469978e-004   1.4097234e-004   8.6607674e-005   1.0618161e-004   6.0475721e-005   7.5468218e-005   6.7965426e-005   8.9039769e-005   5.8425375e-005   6.5215625e-005   5.4632359e-004
 -3.1694779e+000   9.9157759e-001   3.4244629e-003   1.3479272e-003   7.5455019e-004   5.7256916e-004   2.8200261e-004   2.3863461e-004   1.9521878e-004   1.6722478e-004   1.5818131e-004   1.1630438e-004   9.7294355e-005   1.1154829e-004   5.4945399e-005   7.8154302e-005   7.0831269e-005   8.0397871e-005   6.7135941e-005   6.2267423e-005   5.4275724e-004
 -3.0315932e+000   9.9155214e-001   3.4558485e-003   1.3441814e-003   7.5133724e-004   5.7379390e-004   3.0669120e-004   2.0618750e-004   1.9678033e-004   1.7982107e-004   1.3685639e-004   1.3352654e-004   9.5177905e-005   1.1213558e-004   5.7979365e-005   8.9754687e-005   6.5539490e-005   7.4966806e-005   6.4439963e-005   6.8449362e-005   5.3439265e-004
 -2.8937630e+000   9.9153741e-001   3.4450548e-003   1.3618946e-003   7.5597487e-004   5.6624900e-004   3.1500438e-004   2.0649014e-004   2.0326584e-004   1.7131260e-004   1.4267862e-004   1.3902431e-004   9.7882913e-005   1.1757437e-004   6.3644097e-005   7.5769215e-005   7.4115372e-005   7.5075462e-005   5.2770788e-005   6.2385748e-005   5.3642593e-004
 -2.7834989e+000   9.9152844e-001   3.4500404e-003   1.3769549e-003   7.5857772e-004   5.2008600e-004   3.4880542e-004   2.1280941e-004   2.0888843e-004   1.6787740e-004   1.3679655e-004   1.3887537e-004   1.0044630e-004   1.1204221e-004   6.9120790e-005   6.7337064e-005   8.2568504e-005   6.9303319e-005   5.8689495e-005   6.2447002e-005   5.2988915e-004
 -2.6457000e+000   9.9148334e-001   3.4413792e-003   1.4275832e-003   7.5955577e-004   5.1360553e-004   3.5394242e-004   2.0736902e-004   2.2824162e-004   1.6251118e-004   1.4554273e-004   1.2316551e-004   1.0095298e-004   1.1529421e-004   7.4898778e-005   6.1926609e-005   7.4157789e-005   7.8069587e-005   6.4775787e-005   6.2662345e-005   5.2102441e-004
 -2.5079435e+000   9.9145500e-001   3.4431416e-003   1.4590992e-003   7.3845533e-004   5.4112194e-004   3.3951663e-004   2.1752156e-004   2.1919448e-004   1.5997044e-004   1.5415145e-004   1.2325527e-004   1.0636387e-004   1.0157467e-004   9.1517456e-005   5.9213997e-005   7.7013046e-005   7.8137301e-005   5.3044100e-005   6.5571643e-005   5.1713530e-004
 -2.3702020e+000   9.9147291e-001   3.4212756e-003   1.4465485e-003   7.4936581e-004   5.4938815e-004   3.3975552e-004   2.1161522e-004   2.1700623e-004   1.6358707e-004   1.6568557e-004   1.1254301e-004   1.0658341e-004   1.0731067e-004   9.4540256e-005   5.3715630e-005   8.2869362e-005   7.5389724e-005   5.3135601e-005   7.4828591e-005   5.0194830e-004
 -2.2324952e+000   9.9141982e-001   3.4498142e-003   1.4687402e-003   7.5021378e-004   5.2342331e-004   3.8302522e-004   2.2391098e-004   1.8880258e-004   1.6669929e-004   1.7981911e-004   9.6105349e-005   1.0941073e-004   1.1568698e-004   9.1902454e-005   5.6617700e-005   8.8766142e-005   6.0927305e-005   5.9106096e-005   6.5911691e-005   5.0130116e-004
 -2.0948083e+000   9.9137781e-001   3.4336773e-003   1.5140609e-003   7.3170566e-004   5.4519323e-004   3.9718618e-004   2.3708033e-004   1.7619015e-004   1.6963780e-004   1.7731861e-004   8.5265994e-005   1.2877752e-004   1.0480283e-004   9.2041197e-005   5.6609453e-005   9.4601738e-005   5.5139153e-005   5.3183644e-005   7.4991245e-005   4.9472876e-004
 -1.9571442e+000   9.9133233e-001   3.4665481e-003   1.5338654e-003   7.0693760e-004   5.8027020e-004   3.7499097e-004   2.4100692e-004   1.7675518e-004   1.7560506e-004   1.7202015e-004   8.5386488e-005   1.1514184e-004   1.2699903e-004   7.8108466e-005   7.0716092e-005   1.0332524e-004   5.5414174e-005   3.8427854e-005   7.5108731e-005   4.9103945e-004
 -1.8194993e+000   9.9134965e-001   3.4548319e-003   1.5131762e-003   7.0929859e-004   5.8860849e-004   3.6837931e-004   2.7406519e-004   1.4890432e-004   1.8189553e-004   1.7785118e-004   8.8154985e-005   1.1531632e-004   1.2149631e-004   8.0946890e-005   7.0811146e-005   1.0618327e-004   5.2551913e-005   3.8439923e-005   7.5216693e-005   4.8422268e-004
 -1.6818691e+000   9.9131614e-001   3.4894592e-003   1.5298118e-003   6.7954046e-004   6.0408750e-004   3.7492666e-004   2.5772949e-004   1.6172291e-004   1.7898851e-004   1.7237301e-004   9.9323055e-005   1.1259833e-004   1.2717056e-004   6.7002800e-005   8.5057436e-005   9.4598937e-005   5.2478705e-005   4.4363962e-005   7.5241221e-005   4.7738702e-004
 -1.5442519e+000   9.9122836e-001   3.5352903e-003   1.5570834e-003   7.1962299e-004   5.6757931e-004   3.8233032e-004   2.8383550e-004   1.5792560e-004   1.7562282e-004   1.6654282e-004   1.0480648e-004   1.0169095e-004   1.1885235e-004   7.2516124e-005   1.0211457e-004   8.6065861e-005   5.5435795e-005   4.1490085e-005   6.9268808e-005   4.7356261e-004
 -1.4066458e+000   9.9117679e-001   3.5890557e-003   1.5311409e-003   7.6016984e-004   5.3984149e-004   3.8278069e-004   2.8805496e-004   1.7385683e-004   1.6398099e-004   1.6679054e-004   1.1866997e-004   9.0759881e-005   1.1881288e-004   7.5363199e-005   1.1346803e-004   8.0418524e-005   5.5518071e-005   3.5555994e-005   6.3155855e-005   4.7581219e-004
 -1.2690501e+000   9.9111180e-001   3.6243694e-003   1.5142274e-003   8.1533244e-004   5.4685255e-004   3.5694855e-004   3.1447084e-004   1.6744782e-004   1.6384197e-004   1.5274276e-004   1.2983423e-004   9.0818408e-005   1.2163574e-004   7.5462096e-005   1.1343312e-004   7.7673476e-005   5.2520874e-005   4.7486151e-005   6.6265196e-005   4.5683538e-004
 -1.1314632e+000   9.9104782e-001   3.6808110e-003   1.4897206e-003   8.3131515e-004   5.4130077e-004   3.7536892e-004   3.2766615e-004   1.6426689e-004   1.6391428e-004   1.3587533e-004   1.5486472e-004   7.7026877e-005   1.2444331e-004   7.8314954e-005   1.1337339e-004   8.0636152e-005   4.6681947e-005   5.0400949e-005   6.3195615e-005   4.5300033e-004
 -1.0000000e+000   9.9105441e-001   3.6741598e-003   1.4968828e-003   8.4631838e-004   5.1372327e-004   3.7175572e-004   3.3481069e-004   1.7364142e-004   1.5814213e-004   1.4429690e-004   1.5742155e-004   7.6939159e-005   1.1618218e-004   8.3894582e-005   1.0765671e-004   7.4785086e-005   5.8335130e-005   4.7462666e-005   6.9195990e-005   4.3998508e-004
 -8.6242384e-001   9.9100366e-001   3.7280940e-003   1.4706297e-003   8.6486973e-004   5.1496973e-004   3.8897599e-004   3.2760933e-004   1.6438788e-004   1.7302613e-004   1.4146304e-004   1.5743138e-004   7.6956992e-005   1.1073479e-004   1.0360497e-004   9.0758788e-005   7.7718727e-005   5.5447856e-005   5.9383727e-005   7.2362647e-005   4.1791125e-004
 -7.2485312e-001   9.9097354e-001   3.7944108e-003   1.4593565e-003   8.6470082e-004   4.9477444e-004   3.8492650e-004   3.2453572e-004   1.8262205e-004   1.7575814e-004   1.2732590e-004   1.6278458e-004   7.1522957e-005   1.1077035e-004   1.1194807e-004   8.8025153e-005   6.0373305e-005   6.9942470e-005   6.2318898e-005   6.6281596e-005   4.1408210e-004
 -6.1090113e-001   9.9096492e-001   3.7793561e-003   1.4848694e-003   8.7100777e-004   4.8680547e-004   3.8461700e-004   3.1805812e-004   1.8569473e-004   1.9340222e-004   1.1855434e-004   1.5958158e-004   7.6845041e-005   1.1344433e-004   1.1180833e-004   8.2285689e-005   6.6100195e-005   6.9971251e-005   6.2280391e-005   6.9301182e-005   4.0109546e-004
 -5.5197723e-001   9.9091786e-001   3.8008181e-003   1.5293282e-003   8.5518746e-004   4.8286767e-004   3.8444052e-004   3.1436442e-004   1.9736629e-004   1.8702062e-004   1.2376623e-004   1.5057256e-004   8.7457384e-005   1.1589108e-004   1.0038549e-004   7.9243853e-005   7.7419493e-005   6.1170012e-005   7.4075188e-005   6.3245597e-005   3.9751898e-004
 -4.7929975e-001   9.9085846e-001   3.8840946e-003   1.4918751e-003   8.5980840e-004   4.8024844e-004   3.9213666e-004   3.1126581e-004   2.0631021e-004   1.8691275e-004   1.1817503e-004   1.4764669e-004   9.8197897e-005   1.1568664e-004   1.0314156e-004   7.9199386e-005   7.7442435e-005   6.1181767e-005   7.1093205e-005   6.9230242e-005   3.8789690e-004
 -3.9522845e-001   9.9050832e-001   3.9153870e-003   1.5312859e-003   8.9895067e-004   5.3968697e-004   4.6002474e-004   3.2156256e-004   2.5085929e-004   1.9462690e-004   1.2387646e-004   1.6905356e-004   1.0634173e-004   1.1286111e-004   9.7531068e-005   1.0926470e-004   7.1691864e-005   6.9965308e-005   6.5152524e-005   7.5252591e-005   3.7830260e-004
 -2.8038613e-001   9.8992342e-001   4.0540004e-003   1.5836604e-003   9.3745474e-004   5.2974498e-004   4.7597240e-004   3.1729199e-004   2.5018738e-004   2.4683816e-004   1.7752776e-004   1.5818019e-004   1.3723482e-004   1.5220993e-004   1.2866993e-004   7.9010933e-005   1.0317484e-004   1.0173457e-004   8.8091416e-005   8.6488373e-005   4.6910470e-004
 -1.8326544e-001   9.8929973e-001   4.1359891e-003   1.6150289e-003   1.0116497e-003   5.2728468e-004   4.5571109e-004   3.9153824e-004   2.6072897e-004   3.1887054e-004   1.6832439e-004   1.6598812e-004   1.4007133e-004   1.8746124e-004   1.2566838e-004   1.4502605e-004   1.5590742e-004   1.0517782e-004   1.0841915e-004   1.6013496e-004   5.2129240e-004
 -9.7381402e-002   9.8864453e-001   4.1639333e-003   1.6841015e-003   1.0476780e-003   5.7673105e-004   4.5624640e-004   3.7539322e-004   3.5561128e-004   3.0078613e-004   1.8630884e-004   1.6307462e-004   1.8592531e-004   1.9427986e-004   1.5121401e-004   1.4400670e-004   1.7152239e-004   2.4389974e-004   1.4233764e-004   1.0109804e-004   7.1131859e-004
  8.4850090e-003   9.8756578e-001   4.3466918e-003   1.7562519e-003   1.0743583e-003   6.6001951e-004   4.9406231e-004   3.7688320e-004   2.9297051e-004   3.3357789e-004   2.1978360e-004   2.1450358e-004   2.3565048e-004   2.2387367e-004   1.7809378e-004   1.7401235e-004   2.6326966e-004   3.1700406e-004   1.7704643e-004   1.7954275e-004   9.1662003e-004
  1.0198121e-001   9.8633451e-001   4.5257643e-003   1.8891059e-003   1.1771507e-003   6.4756330e-004   4.7895126e-004   3.9787723e-004   3.5157755e-004   3.5846971e-004   2.2481764e-004   2.0429172e-004   2.9226484e-004   1.9525190e-004   1.6929766e-004   2.6895153e-004   3.6246760e-004   3.3331516e-004   2.7194619e-004   2.2164322e-004   1.2947802e-003
  2.0949485e-001   9.8529218e-001   4.1555688e-003   1.8477790e-003   1.1184650e-003   7.7487258e-004   5.5083860e-004   5.1880095e-004   3.5071683e-004   3.6746238e-004   2.8667666e-004   1.8797176e-004   2.3660085e-004   2.2404962e-004   1.8050484e-004   3.4977698e-004   1.9748020e-004   3.0792337e-004   5.3733474e-004   3.3940747e-004   2.1755847e-003
  3.0644459e-001   9.8409497e-001   4.2058699e-003   1.8558203e-003   1.0139420e-003   8.8834981e-004   5.0047595e-004   4.4895485e-004   3.0535746e-004   3.4703225e-004   3.3972487e-004   1.8429381e-004   2.5333474e-004   2.9844777e-004   2.3256816e-004   2.6463843e-004   2.5975030e-004   2.5716215e-004   3.6778921e-004   4.3343382e-004   3.4480859e-003
  4.0500563e-001   9.8287872e-001   4.3050994e-003   1.8951583e-003   1.0934285e-003   8.0232016e-004   5.0299867e-004   4.5099778e-004   3.5664405e-004   3.3815492e-004   2.5138101e-004   2.4910097e-004   1.6774884e-004   2.6617889e-004   1.5200189e-004   2.2619207e-004   2.1192178e-004   3.9384601e-004   4.2159352e-004   5.2372213e-004   4.5127948e-003
  5.0550748e-001   9.8141197e-001   4.5864007e-003   1.9031174e-003   1.0772554e-003   6.2523360e-004   5.9506914e-004   4.0821250e-004   4.5230895e-004   2.9097553e-004   2.7930277e-004   1.1733039e-004   1.6186024e-004   2.2401416e-004   2.3532175e-004   2.4875905e-004   2.6483806e-004   2.9097727e-004   4.5381723e-004   5.2360587e-004   5.8496312e-003
  6.0457224e-001   9.7926418e-001   4.4410751e-003   1.9148720e-003   1.2696625e-003   7.4644040e-004   6.7350877e-004   3.9924828e-004   4.8310276e-004   3.0049357e-004   2.4991952e-004   3.0599737e-004   1.6961744e-004   2.0073917e-004   2.7756036e-004   3.3485755e-004   2.2444877e-004   2.4311159e-004   4.2313187e-004   5.1603059e-004   7.5620047e-003
  7.0371104e-001   9.7593663e-001   4.6711859e-003   2.3277150e-003   1.4539609e-003   8.8397236e-004   6.9125861e-004   5.7172581e-004   4.4703851e-004   4.3896913e-004   2.6625315e-004   3.3702421e-004   2.4453708e-004   2.8561853e-004   2.5790901e-004   3.2482350e-004   3.3014644e-004   2.8821704e-004   4.2762789e-004   4.7678954e-004   9.3385947e-003
  8.0281974e-001   9.7279900e-001   5.1072499e-003   2.3571156e-003   1.5581210e-003   1.2194285e-003   7.5697487e-004   6.3995481e-004   6.1248703e-004   3.9780942e-004   4.0567309e-004   4.1206170e-004   3.5362504e-004   3.9413833e-004   2.8051890e-004   3.9558968e-004   3.1673447e-004   3.3440715e-004   4.4318347e-004   4.5559944e-004   1.0760325e-002
  9.0186049e-001   9.6893593e-001   5.7430333e-003   2.6191832e-003   1.6852755e-003   1.3077701e-003   9.9439741e-004   7.4419435e-004   6.8371607e-004   5.7330991e-004   5.3578656e-004   4.1633834e-004   3.4346483e-004   3.9555683e-004   3.4794777e-004   3.7994375e-004   4.4171581e-004   4.1266819e-004   5.0070963e-004   4.6355539e-004   1.2475502e-002
  1.0009607e+000   9.6481762e-001   6.4206938e-003   3.0154365e-003   1.8054950e-003   1.4971713e-003   1.1065690e-003   7.4071241e-004   9.1771756e-004   7.3098438e-004   4.7803381e-004   4.8414027e-004   4.7059245e-004   4.1958893e-004   4.6736660e-004   4.8584609e-004   4.6775909e-004   4.7825418e-004   5.1988741e-004   5.4558859e-004   1.4130539e-002
  1.1000318e+000   9.5935295e-001   7.1205478e-003   3.5152422e-003   2.0143514e-003   1.9554441e-003   1.5195415e-003   1.1105719e-003   9.9148478e-004   7.9715970e-004   5.9325517e-004   5.8839472e-004   5.6880966e-004   4.9978204e-004   5.1110659e-004   5.1628942e-004   5.2457076e-004   5.9754135e-004   5.9677595e-004   6.3875557e-004   1.5987425e-002
  1.2081731e+000   9.5244295e-001   8.8337620e-003   4.0533149e-003   2.3898988e-003   1.9957957e-003   1.5570386e-003   1.6451435e-003   1.2781842e-003   1.0671394e-003   7.3133761e-004   7.3128334e-004   7.4234189e-004   6.0181582e-004   5.8994217e-004   6.0235466e-004   6.0495508e-004   6.0724436e-004   6.3433293e-004   5.8456749e-004   1.8306600e-002
  1.3073389e+000   9.4496541e-001   9.6898053e-003   6.0247012e-003   3.1543330e-003   2.5665025e-003   1.7978974e-003   1.2963075e-003   1.1653825e-003   9.0535662e-004   1.0700007e-003   9.5750128e-004   8.0847978e-004   8.3451456e-004   8.2083112e-004   8.4301124e-004   7.0721674e-004   6.5254007e-004   6.0042593e-004   6.8074948e-004   2.0459038e-002
  1.4065533e+000   9.3779602e-001   1.0618866e-002   6.3871755e-003   4.6296249e-003   3.0441726e-003   1.9979183e-003   1.7601749e-003   1.3631525e-003   1.1743594e-003   8.8212043e-004   1.0736577e-003   9.7446084e-004   9.8669424e-004   9.8557474e-004   1.0194512e-003   7.3731964e-004   9.0074256e-004   7.0902236e-004   6.2355475e-004   2.2335936e-002
  1.5050542e+000   9.3112897e-001   1.2419839e-002   6.5794987e-003   4.3414998e-003   3.7983640e-003   2.8614181e-003   2.2624895e-003   1.5743598e-003   1.3560125e-003   1.2188540e-003   1.1044382e-003   1.0233967e-003   1.0243287e-003   8.1094306e-004   8.4056930e-004   6.4328463e-004   1.0816859e-003   8.9456987e-004   7.3654114e-004   2.4298933e-002
  1.6035503e+000   9.2481942e-001   1.3520962e-002   8.1335618e-003   5.0701541e-003   3.5982590e-003   2.3189361e-003   2.2713938e-003   2.1904817e-003   1.7321857e-003   1.4791601e-003   1.2978200e-003   1.2734331e-003   9.7702553e-004   1.0488481e-003   9.7471414e-004   9.2936608e-004   7.8366019e-004   8.3829685e-004   8.9594514e-004   2.5846380e-002
  1.7006194e+000   9.1855582e-001   1.5044186e-002   8.6642231e-003   5.4912563e-003   4.1711812e-003   2.9051565e-003   2.6881517e-003   2.2565090e-003   1.7905537e-003   1.5828709e-003   1.3991312e-003   1.2448471e-003   1.0649446e-003   1.0597174e-003   1.2525594e-003   8.7493645e-004   8.5027714e-004   8.7868714e-004   8.1305002e-004   2.7411943e-002
  1.8031166e+000   9.1217255e-001   1.6203514e-002   9.7093831e-003   6.1782712e-003   4.5579832e-003   3.2920750e-003   2.6968235e-003   2.4700358e-003   1.9260104e-003   1.7392165e-003   1.3685431e-003   1.3578371e-003   1.3483547e-003   1.1547244e-003   1.1739199e-003   1.0957034e-003   9.5705765e-004   9.2505635e-004   7.8277849e-004   2.8890165e-002
  1.9019669e+000   9.0604584e-001   1.8068382e-002   1.0191991e-002   6.6618417e-003   4.7714290e-003   3.3753071e-003   3.2025031e-003   2.7275537e-003   2.1596635e-003   1.8501396e-003   1.5777713e-003   1.3208848e-003   1.2685063e-003   1.2723089e-003   1.0529784e-003   9.5599886e-004   1.1175114e-003   9.0120109e-004   1.0629346e-003   3.0415252e-002
  2.0071318e+000   9.0076904e-001   1.9230349e-002   1.0685989e-002   7.5459950e-003   5.1046075e-003   3.7590810e-003   3.2478901e-003   2.6767329e-003   2.2657658e-003   1.9017545e-003   1.5465910e-003   1.4060708e-003   1.4052348e-003   1.2631957e-003   1.1939478e-003   1.0531214e-003   1.0393401e-003   1.0128018e-003   8.8088745e-004   3.2011610e-002
  2.1020637e+000   8.9618331e-001   1.9997427e-002   1.1828168e-002   7.8102391e-003   5.4197257e-003   4.3335035e-003   3.2930447e-003   2.6618743e-003   2.2466812e-003   1.9101437e-003   1.3997407e-003   1.4419354e-003   1.4140092e-003   1.1899841e-003   1.0893453e-003   9.8138870e-004   9.8174420e-004   8.1905215e-004   9.0505550e-004   3.4093627e-002
  2.2082206e+000   8.9101010e-001   2.2096315e-002   1.2968534e-002   8.0971276e-003   5.4866348e-003   4.2147534e-003   3.1445507e-003   2.4511308e-003   2.1420733e-003   1.6946231e-003   1.4275993e-003   1.4141368e-003   1.2339878e-003   1.1158238e-003   9.9707804e-004   8.9690007e-004   1.0820577e-003   8.4206993e-004   7.8854759e-004   3.6895955e-002
  2.3071171e+000   8.8774061e-001   2.3230647e-002   1.3177578e-002   8.1946972e-003   5.5190683e-003   3.9859040e-003   2.8155861e-003   2.5089204e-003   2.0972703e-003   1.6161517e-003   1.4762485e-003   1.3694403e-003   1.1707047e-003   1.0215910e-003   1.0151554e-003   9.2697150e-004   1.0318237e-003   8.8951454e-004   8.7894143e-004   3.9333172e-002
  2.4018661e+000   8.8473245e-001   2.3932758e-002   1.3338621e-002   7.9924326e-003   5.2111815e-003   4.1114828e-003   2.9251453e-003   2.3725747e-003   1.9083444e-003   1.7391690e-003   1.4658574e-003   1.3381688e-003   1.1329675e-003   1.0020068e-003   9.8883683e-004   1.1076702e-003   9.3671892e-004   9.1195584e-004   9.1230064e-004   4.1939358e-002
  2.5013582e+000   8.8128301e-001   2.4705073e-002   1.3080047e-002   8.0115050e-003   5.4976105e-003   3.8042410e-003   3.1008542e-003   2.3492841e-003   2.0148515e-003   1.7528115e-003   1.4425646e-003   1.3071307e-003   1.1322490e-003   1.0967011e-003   1.0740071e-003   1.0457295e-003   9.5078345e-004   8.2827100e-004   9.6968904e-004   4.4553587e-002
  2.6007823e+000   8.7721013e-001   2.5885437e-002   1.3069843e-002   8.2197352e-003   5.4240507e-003   3.8169900e-003   2.9017434e-003   2.5061906e-003   2.0493790e-003   1.7959267e-003   1.4652845e-003   1.2255806e-003   1.2033047e-003   1.0227097e-003   1.1134236e-003   9.5680933e-004   9.6324246e-004   1.0597304e-003   9.5320091e-004   4.7157285e-002
  2.7002026e+000   8.7332125e-001   2.6390101e-002   1.3507809e-002   8.1603833e-003   5.5230317e-003   3.9101502e-003   2.9153817e-003   2.4366859e-003   2.2098370e-003   1.7070259e-003   1.4234158e-003   1.2437364e-003   1.1699919e-003   1.1198004e-003   1.1408255e-003   1.0653535e-003   8.9622570e-004   1.0538661e-003   9.3587482e-004   4.9869254e-002
  2.8068691e+000   8.6892401e-001   2.7087976e-002   1.3929112e-002   8.0633883e-003   5.6246805e-003   3.9660507e-003   2.8692094e-003   2.5132463e-003   2.1450475e-003   1.6633251e-003   1.5134267e-003   1.3023668e-003   1.2041619e-003   1.1918801e-003   1.1322653e-003   1.0158702e-003   1.1673800e-003   1.0302026e-003   9.0735213e-004   5.2749048e-002
  2.9065222e+000   8.6458976e-001   2.7964257e-002   1.4220646e-002   7.9669235e-003   5.4581091e-003   3.8972950e-003   3.1350242e-003   2.6802223e-003   2.0358352e-003   1.7156563e-003   1.3938768e-003   1.3860533e-003   1.3277882e-003   1.2513580e-003   1.2013884e-003   1.0100929e-003   1.1352047e-003   1.0448405e-003   1.0173129e-003   5.5568354e-002
  3.0061533e+000   8.6066445e-001   2.8387297e-002   1.4181377e-002   8.1339115e-003   5.3212299e-003   3.9792343e-003   3.2722323e-003   2.7105630e-003   2.0206354e-003   1.6899191e-003   1.4732323e-003   1.3579020e-003   1.3643957e-003   1.3497927e-003   1.2661605e-003   1.1142276e-003   1.0373831e-003   1.0141692e-003   1.1413660e-003   5.8520522e-002
  3.1058535e+000   8.5655623e-001   2.9004116e-002   1.3823148e-002   8.3899828e-003   5.5224944e-003   3.9120540e-003   3.4266509e-003   2.6543682e-003   2.0504769e-003   1.7865173e-003   1.4722490e-003   1.4356814e-003   1.4715644e-003   1.3857126e-003   1.2267817e-003   1.2350880e-003   1.1239046e-003   1.0778255e-003   1.1328663e-003   6.1312291e-002
  3.2035168e+000   8.5181713e-001   2.9551522e-002   1.4463288e-002   8.2658350e-003   5.6196262e-003   4.0118078e-003   3.2892705e-003   2.9083904e-003   2.0619369e-003   1.8876509e-003   1.5034470e-003   1.3416893e-003   1.5734729e-003   1.4119200e-003   1.3092090e-003   1.2544581e-003   1.2533208e-003   1.1956607e-003   1.0896973e-003   6.4190666e-002
  3.3031252e+000   8.4706358e-001   3.0001680e-002   1.4772373e-002   8.4789357e-003   5.4878739e-003   4.2728222e-003   3.3569354e-003   2.8744339e-003   2.2351877e-003   1.8963634e-003   1.4993312e-003   1.5357429e-003   1.5330780e-003   1.4297637e-003   1.5275951e-003   1.3382396e-003   1.2745325e-003   1.2163345e-003   1.2225496e-003   6.6982647e-002
  3.4028879e+000   8.4257058e-001   3.0122676e-002   1.4854126e-002   8.5437654e-003   5.8176141e-003   4.3349283e-003   3.3953538e-003   2.9282077e-003   2.3068824e-003   1.9326010e-003   1.5410368e-003   1.6127094e-003   1.6026554e-003   1.6916422e-003   1.5482903e-003   1.3594382e-003   1.2065133e-003   1.4563027e-003   1.2285598e-003   6.9946120e-002
  3.5027228e+000   8.3787201e-001   3.0649158e-002   1.4503268e-002   8.9221066e-003   5.9796115e-003   4.5425611e-003   3.3860761e-003   2.7560183e-003   2.3973073e-003   2.1118565e-003   1.6518289e-003   1.7559711e-003   1.6762818e-003   1.8203932e-003   1.4331145e-003   1.4370158e-003   1.4046028e-003   1.4113718e-003   1.3563850e-003   7.2933061e-002
  3.6096767e+000   8.3353828e-001   3.0481249e-002   1.4569444e-002   8.9260592e-003   6.0885832e-003   4.5922880e-003   3.5466343e-003   2.6862853e-003   2.5243531e-003   2.1705192e-003   1.7136432e-003   1.7862215e-003   1.8610693e-003   1.7695533e-003   1.6516842e-003   1.5560093e-003   1.5826198e-003   1.3140118e-003   1.4587002e-003   7.6182797e-002
  3.7032260e+000   8.2963274e-001   3.0360507e-002   1.4959522e-002   9.0775688e-003   5.8088322e-003   4.6759131e-003   3.5696123e-003   2.9150729e-003   2.5894998e-003   2.0511919e-003   1.7523655e-003   1.7846779e-003   1.8937170e-003   1.8415634e-003   1.8429355e-003   1.6330460e-003   1.5855229e-003   1.4266798e-003   1.5379604e-003   7.9061067e-002
  3.8114232e+000   8.2580501e-001   3.0291821e-002   1.4993587e-002   9.0917712e-003   6.0951234e-003   4.6305127e-003   3.5709918e-003   3.0629053e-003   2.5737119e-003   2.2612341e-003   1.7549808e-003   1.7838019e-003   1.9341516e-003   1.7901181e-003   1.9671676e-003   1.7596839e-003   1.5909071e-003   1.7407445e-003   1.4554562e-003   8.1846323e-002
  3.9105866e+000   8.2229889e-001   3.0338798e-002   1.5143326e-002   9.2425941e-003   6.1736531e-003   4.6310499e-003   3.6263567e-003   3.1204840e-003   2.7037470e-003   2.3183687e-003   1.7604464e-003   1.7575725e-003   1.8073272e-003   2.0106852e-003   1.9934540e-003   1.8508786e-003   1.8467835e-003   1.7223694e-003   1.7630653e-003   8.3890153e-002
  4.0092454e+000   8.1898399e-001   3.0315955e-002   1.5201367e-002   9.2812076e-003   6.3192990e-003   4.6358519e-003   3.6364263e-003   3.2308481e-003   2.8104950e-003   2.2432396e-003   2.0209662e-003   1.8822041e-003   1.9597755e-003   1.8745378e-003   2.0296461e-003   1.9782786e-003   2.0254426e-003   1.8568566e-003   1.9859666e-003   8.5727647e-002
  4.1115646e+000   8.1547175e-001   3.0327066e-002   1.5320685e-002   9.2207851e-003   6.5062845e-003   4.8696328e-003   3.8613893e-003   3.0962489e-003   2.7559877e-003   2.5214914e-003   1.9958984e-003   2.1318318e-003   1.9955877e-003   2.0192055e-003   2.0689002e-003   2.1493472e-003   2.1289773e-003   2.1069411e-003   2.1255781e-003   8.7326415e-002
  4.2025583e+000   8.1235699e-001   3.0262963e-002   1.5487162e-002   9.3161894e-003   6.7399113e-003   4.7939144e-003   3.9866446e-003   3.3778985e-003   2.7045577e-003   2.5228998e-003   2.2607102e-003   2.3050099e-003   2.0243082e-003   2.0114689e-003   2.1844431e-003   2.3374811e-003   2.2773182e-003   2.2180074e-003   2.2671170e-003   8.8565003e-002
  4.3050729e+000   8.0795382e-001   3.0907797e-002   1.5766063e-002   9.6522098e-003   6.9588239e-003   4.8185315e-003   4.1502144e-003   3.3503069e-003   3.0108354e-003   2.5844581e-003   2.2060236e-003   2.4197878e-003   2.2223384e-003   2.1709974e-003   2.4458556e-003   2.4369149e-003   2.4580660e-003   2.4422030e-003   2.4022835e-003   8.9642467e-002
  4.4022792e+000   8.0442330e-001   3.0940345e-002   1.5949670e-002   9.9356804e-003   7.0554302e-003   5.1332571e-003   4.0846324e-003   3.3819354e-003   3.1765765e-003   2.7098270e-003   2.3770738e-003   2.5020256e-003   2.4896027e-003   2.3138696e-003   2.5010825e-003   2.6284910e-003   2.5460681e-003   2.6465488e-003   2.6698826e-003   9.0534700e-002
  4.5031333e+000   8.0019372e-001   3.1763505e-002   1.5936625e-002   1.0307451e-002   7.0316474e-003   5.5141844e-003   4.0621245e-003   3.6098579e-003   3.2957583e-003   2.7651062e-003   2.6700691e-003   2.4988654e-003   2.4185166e-003   2.7842859e-003   2.7147610e-003   2.7364990e-003   2.7301306e-003   2.7816727e-003   3.0052037e-003   9.1180013e-002
  4.6133486e+000   7.9589396e-001   3.1971461e-002   1.6435069e-002   1.0405867e-002   7.3654708e-003   5.5718328e-003   4.2926919e-003   3.6847998e-003   3.5194794e-003   3.0891978e-003   2.6605688e-003   2.5745222e-003   2.6620015e-003   2.9636963e-003   3.0116990e-003   2.9188967e-003   3.0679945e-003   2.9535004e-003   3.0538685e-003   9.1903424e-002
  4.7056011e+000   7.9218637e-001   3.2262078e-002   1.6590441e-002   1.0900421e-002   7.2467843e-003   5.9201811e-003   4.4558084e-003   3.9657564e-003   3.4033008e-003   3.1526216e-003   2.9927416e-003   2.8319962e-003   2.7775117e-003   3.1414664e-003   3.1347541e-003   3.0759393e-003   3.1819168e-003   3.2739899e-003   3.2570232e-003   9.2248895e-002
  4.8086353e+000   7.8746706e-001   3.3005898e-002   1.7051211e-002   1.1159595e-002   7.5430277e-003   5.8208963e-003   4.9094450e-003   4.1167986e-003   3.6368493e-003   3.2623225e-003   2.9373265e-003   3.2963659e-003   3.0108263e-003   3.3460537e-003   3.2409282e-003   3.5039298e-003   3.3293804e-003   3.3408551e-003   3.6744093e-003   9.2346817e-002
  4.9059724e+000   7.8320051e-001   3.3677839e-002   1.7188074e-002   1.1472403e-002   7.6680100e-003   6.1660154e-003   5.1184603e-003   4.4454523e-003   3.6692628e-003   3.4030589e-003   3.2915038e-003   3.3261913e-003   3.1842480e-003   3.4044977e-003   3.7344657e-003   3.6340633e-003   3.6237903e-003   3.8492080e-003   3.5875595e-003   9.2355389e-002
  5.0117020e+000   7.7862922e-001   3.4559268e-002   1.7333825e-002   1.1454824e-002   8.1705560e-003   6.3420607e-003   5.5839495e-003   4.4053161e-003   3.8398406e-003   3.7614755e-003   3.4626758e-003   3.5467711e-003   3.5240694e-003   3.7172929e-003   3.8284028e-003   3.9319680e-003   4.0014547e-003   4.0529592e-003   3.9052383e-003   9.1948828e-002
  5.1035024e+000   7.7471785e-001   3.4947353e-002   1.7760012e-002   1.1764897e-002   8.1315037e-003   7.0142242e-003   5.4670278e-003   4.5911338e-003   4.0923317e-003   4.0175951e-003   3.5635439e-003   3.8395772e-003   3.8247337e-003   3.8197538e-003   4.1639052e-003   4.3025577e-003   4.0553184e-003   4.1946146e-003   4.0673440e-003   9.1664720e-002
  5.2102029e+000   7.7007093e-001   3.5553751e-002   1.8338364e-002   1.2004816e-002   8.4306870e-003   7.1230656e-003   5.7504722e-003   4.8575184e-003   4.3880189e-003   4.2767860e-003   3.9804738e-003   3.9047430e-003   4.0430307e-003   4.2457150e-003   4.5070642e-003   4.3315907e-003   4.4155619e-003   4.5677490e-003   4.5030538e-003   9.0706611e-002
  5.3030672e+000   7.6607227e-001   3.5773832e-002   1.8966360e-002   1.2370496e-002   8.6915203e-003   7.3454666e-003   5.9476291e-003   4.9802520e-003   4.7148327e-003   4.5479496e-003   4.2258052e-003   4.1981194e-003   4.2709347e-003   4.6531837e-003   4.6748079e-003   4.3845147e-003   4.8915653e-003   4.7469315e-003   4.9474822e-003   8.9596047e-002
  5.4015704e+000   7.6162075e-001   3.6606222e-002   1.9078144e-002   1.2698912e-002   9.4267335e-003   7.5462707e-003   5.8532483e-003   5.4810704e-003   4.9246615e-003   4.7614825e-003   4.4512919e-003   4.5836138e-003   4.6603586e-003   4.9591714e-003   4.9443086e-003   4.8183699e-003   5.1324728e-003   5.0803968e-003   5.4101332e-003   8.7962386e-002
  5.5103464e+000   7.5622319e-001   3.7520725e-002   1.9809002e-002   1.3183367e-002   9.6385446e-003   8.0178656e-003   6.3847254e-003   5.5280622e-003   5.1276173e-003   5.2437278e-003   5.0213580e-003   4.7106707e-003   5.0519242e-003   5.3723288e-003   5.1415980e-003   5.2599460e-003   5.3078980e-003   5.7695872e-003   5.5429803e-003   8.6144886e-002
  5.6134598e+000   7.5173661e-001   3.8063823e-002   1.9921031e-002   1.3791751e-002   1.0249776e-002   8.2688601e-003   6.7262838e-003   5.6586845e-003   5.7897162e-003   5.5572336e-003   5.0274170e-003   5.1427321e-003   5.7494809e-003   5.5128133e-003   5.5067029e-003   5.6366453e-003   5.7383357e-003   6.0203882e-003   5.2223480e-003   8.4679370e-002
  5.7072965e+000   7.4688817e-001   3.8915382e-002   2.0839556e-002   1.3916058e-002   1.0658874e-002   8.9926200e-003   6.8708743e-003   6.0331929e-003   6.1650018e-003   5.6869421e-003   5.3356262e-003   5.7540294e-003   5.8367875e-003   5.8210975e-003   5.6471144e-003   6.0177814e-003   6.0574193e-003   5.9987343e-003   5.4171598e-003   8.3147577e-002
  5.8146322e+000   7.4147923e-001   3.9843607e-002   2.1471666e-002   1.4468343e-002   1.1448112e-002   9.0838222e-003   7.3954137e-003   6.4251413e-003   6.5519063e-003   6.0513442e-003   5.8016504e-003   6.2979419e-003   6.0776280e-003   6.0610377e-003   6.2030201e-003   6.0735234e-003   6.4740818e-003   5.5856810e-003   5.6352458e-003   8.1571602e-002
  5.9246291e+000   7.3579658e-001   4.0922207e-002   2.2403767e-002   1.4993409e-002   1.2038408e-002   9.5605064e-003   7.5977888e-003   6.9300618e-003   6.7869316e-003   6.7629773e-003   6.3757133e-003   6.5468907e-003   6.2182118e-003   6.2999919e-003   6.2823803e-003   6.7324816e-003   6.1196926e-003   5.6897138e-003   6.0638129e-003   7.9878476e-002
  6.0081469e+000   7.3179806e-001   4.1510020e-002   2.2882957e-002   1.5869472e-002   1.2368227e-002   9.7393703e-003   7.7459700e-003   7.5458837e-003   7.2092121e-003   6.7102683e-003   6.8503620e-003   6.7627184e-003   6.3505439e-003   6.5762938e-003   6.6508018e-003   6.6066401e-003   5.9346505e-003   6.0975276e-003   6.3246470e-003   7.8466379e-002
  6.1223854e+000   7.2616989e-001   4.2835043e-002   2.3561802e-002   1.6169203e-002   1.3125977e-002   1.0029213e-002   8.2345241e-003   8.4558457e-003   7.4221351e-003   7.1053387e-003   7.2519219e-003   7.1488422e-003   6.4685548e-003   6.8313885e-003   6.6640528e-003   6.6997327e-003   6.1419880e-003   6.5296904e-003   6.1722963e-003   7.6982557e-002
  6.2055488e+000   7.2246847e-001   4.3110112e-002   2.4557660e-002   1.6670328e-002   1.3156280e-002   1.0533627e-002   8.5010572e-003   8.8913557e-003   7.7054344e-003   7.6476905e-003   7.5227936e-003   6.9586853e-003   6.8459161e-003   6.7051647e-003   6.9972306e-003   6.5301557e-003   6.4254926e-003   6.7217599e-003   5.4486214e-003   7.6602170e-002
  6.3210338e+000   7.1668592e-001   4.4645559e-002   2.5166083e-002   1.7322227e-002   1.3758463e-002   1.0964536e-002   9.2833344e-003   9.2048398e-003   8.1310516e-003   8.2833948e-003   7.6149383e-003   7.0926595e-003   6.9156112e-003   6.9743004e-003   6.9377592e-003   6.7162556e-003   6.9871570e-003   5.9916169e-003   4.8235553e-003   7.6500736e-002
  6.4073876e+000   7.1280332e-001   4.5214337e-002   2.5997268e-002   1.7728542e-002   1.4340329e-002   1.1183620e-002   9.8117297e-003   9.4908317e-003   8.4854346e-003   8.6101629e-003   7.6178493e-003   7.1696546e-003   6.8666097e-003   7.2730165e-003   6.9485085e-003   7.2280140e-003   6.6365658e-003   5.2971372e-003   4.7839530e-003   7.6513121e-002
  6.5243367e+000   7.0744614e-001   4.6307626e-002   2.6740722e-002   1.8513619e-002   1.4932915e-002   1.1520686e-002   1.0670593e-002   9.9855168e-003   8.9509662e-003   8.9167463e-003   7.3022860e-003   7.3967777e-003   7.3014057e-003   7.2234178e-003   7.2399825e-003   7.3575379e-003   5.8877775e-003   5.1157074e-003   4.8190753e-003   7.6370503e-002
  6.6124033e+000   7.0329022e-001   4.7138877e-002   2.7336403e-002   1.9298479e-002   1.5163950e-002   1.2130932e-002   1.1290686e-002   1.0044161e-002   9.3870062e-003   8.8418181e-003   7.7015383e-003   7.3066481e-003   7.5191037e-003   7.1571288e-003   7.7955764e-003   7.0186261e-003   5.3220182e-003   5.0416071e-003   5.0459761e-003   7.6169248e-002
  6.7050639e+000   6.9913595e-001   4.7888081e-002   2.8361494e-002   1.9779047e-002   1.5524978e-002   1.2785566e-002   1.1604460e-002   1.0483835e-002   9.7079383e-003   8.7522043e-003   7.7574387e-003   7.3037105e-003   7.6849646e-003   7.2491469e-003   8.1155609e-003   6.4634292e-003   5.1745858e-003   5.0252034e-003   5.1403771e-003   7.6062031e-002
  6.8020622e+000   6.9430071e-001   4.9504004e-002   2.8667833e-002   2.0556889e-002   1.5922978e-002   1.3575689e-002   1.2191155e-002   1.0620178e-002   9.9572116e-003   8.7992098e-003   7.8327277e-003   7.4537243e-003   7.6633530e-003   8.0572216e-003   7.5081368e-003   5.9304567e-003   5.3058932e-003   5.0096503e-003   5.2147355e-003   7.5928244e-002
  6.9061734e+000   6.8928806e-001   5.0458808e-002   2.9813990e-002   2.1327145e-002   1.6539787e-002   1.4038401e-002   1.2821386e-002   1.0986976e-002   9.9660015e-003   8.8543824e-003   7.7821344e-003   7.8946115e-003   7.6697887e-003   8.4047733e-003   7.2262810e-003   5.4672816e-003   5.2847324e-003   5.3512210e-003   5.2260314e-003   7.5598213e-002
  7.0310784e+000   6.8390946e-001   5.1302337e-002   3.1292614e-002   2.1987263e-002   1.7018194e-002   1.5407387e-002   1.2813153e-002   1.1446687e-002   1.0181176e-002   8.6595417e-003   7.8453583e-003   8.1810375e-003   8.4300925e-003   8.2823345e-003   6.0948755e-003   5.5820527e-003   5.5098376e-003   5.5259331e-003   5.1363811e-003   7.5394290e-002
  7.1172558e+000   6.8005481e-001   5.2164300e-002   3.1764262e-002   2.2688556e-002   1.8119771e-002   1.5284884e-002   1.3357394e-002   1.1670127e-002   1.0166212e-002   8.4953069e-003   8.1045447e-003   8.3122078e-003   8.9665929e-003   7.8634465e-003   5.8187293e-003   5.7021795e-003   5.5378722e-003   5.4469073e-003   5.5087517e-003   7.4973141e-002
  7.2168016e+000   6.7591673e-001   5.3060899e-002   3.2368463e-002   2.3393819e-002   1.8845724e-002   1.5841755e-002   1.3712519e-002   1.1750523e-002   1.0024804e-002   8.7384530e-003   8.5082556e-003   8.2752705e-003   9.3459810e-003   7.1060950e-003   5.9244891e-003   5.8506798e-003   5.6414319e-003   5.4922341e-003   5.7584387e-003   7.4443436e-002
  7.3103298e+000   6.7216786e-001   5.3570753e-002   3.3250046e-002   2.3872649e-002   1.9637904e-002   1.6318588e-002   1.4105906e-002   1.1926741e-002   9.8118164e-003   8.8101594e-003   8.7354408e-003   8.9417183e-003   8.9095469e-003   6.6100139e-003   6.2164940e-003   5.9060578e-003   5.6237415e-003   5.7425392e-003   5.9974974e-003   7.3844524e-002
  7.4268803e+000   6.6696934e-001   5.4835199e-002   3.4488997e-002   2.4534448e-002   2.0422836e-002   1.6780499e-002   1.4350286e-002   1.2108067e-002   1.0012015e-002   8.9960189e-003   8.8939791e-003   9.4401621e-003   8.3607250e-003   6.5486181e-003   6.1006715e-003   6.0269125e-003   5.9418712e-003   5.9865690e-003   6.1572299e-003   7.3045560e-002
  7.5146529e+000   6.6337137e-001   5.5518918e-002   3.5468362e-002   2.5276059e-002   2.0771816e-002   1.7139492e-002   1.4747495e-002   1.1931542e-002   1.0003818e-002   9.1883526e-003   9.1356041e-003   9.6320697e-003   8.0714984e-003   6.3737587e-003   6.1470182e-003   6.1218185e-003   6.1648664e-003   6.3103391e-003   6.3157221e-003   7.2310081e-002
  7.6312033e+000   6.5866120e-001   5.6531391e-002   3.6172327e-002   2.6198558e-002   2.1689188e-002   1.7682039e-002   1.4613736e-002   1.2409601e-002   9.9195541e-003   9.3491767e-003   9.6301902e-003   9.9913046e-003   7.3277094e-003   6.4700432e-003   6.3708376e-003   6.1554310e-003   6.2272135e-003   6.6123185e-003   6.8006711e-003   7.1187512e-002
  7.7117814e+000   6.5557202e-001   5.6857556e-002   3.7045018e-002   2.6899733e-002   2.2003090e-002   1.8151794e-002   1.4806092e-002   1.2245826e-002   1.0010745e-002   9.7852803e-003   1.0184749e-002   9.2098532e-003   7.1300575e-003   6.6680223e-003   6.6748594e-003   6.1992457e-003   6.5544833e-003   6.5207451e-003   7.2289603e-003   7.0251868e-002
  7.8125041e+000   6.5122713e-001   5.8341080e-002   3.7805033e-002   2.7786294e-002   2.2086507e-002   1.8866209e-002   1.5202291e-002   1.1907090e-002   1.0167141e-002   1.0201631e-002   1.0647425e-002   8.5145722e-003   7.0817598e-003   6.7102146e-003   6.7210478e-003   6.5435256e-003   6.5365494e-003   6.9902579e-003   7.6685354e-003   6.8995708e-002
  7.9290545e+000   6.4651171e-001   5.9457522e-002   3.8622803e-002   2.8856605e-002   2.2982191e-002   1.9248012e-002   1.5279385e-002   1.1636921e-002   1.0554743e-002   1.0764119e-002   1.0798301e-002   8.0564500e-003   7.0211873e-003   7.0071090e-003   6.5819314e-003   6.7177548e-003   7.1309802e-003   7.1606942e-003   8.1918693e-003   6.7419710e-002
  8.0047283e+000   6.4338415e-001   6.0009538e-002   3.9250952e-002   2.9833714e-002   2.3146652e-002   1.9590558e-002   1.5412962e-002   1.1686080e-002   1.0747103e-002   1.1160025e-002   1.0765027e-002   7.6013088e-003   7.3339011e-003   6.7818843e-003   6.8782216e-003   6.8297434e-003   7.3852281e-003   7.5674132e-003   8.2944895e-003   6.6341046e-002
  8.1258064e+000   6.3836166e-001   6.1259178e-002   4.0478192e-002   3.0673212e-002   2.4181350e-002   1.9556841e-002   1.5391843e-002   1.2080039e-002   1.1187473e-002   1.1876638e-002   9.8495170e-003   7.7023457e-003   7.1792317e-003   7.0384425e-003   6.9809397e-003   7.1154411e-003   7.6409047e-003   8.2187371e-003   8.5773465e-003   6.4650669e-002
  8.2014802e+000   6.3527894e-001   6.2157650e-002   4.0996210e-002   3.1514641e-002   2.4462562e-002   1.9991096e-002   1.5095869e-002   1.2181979e-002   1.1483056e-002   1.2387622e-002   9.3537595e-003   7.6027646e-003   7.2776225e-003   7.1059283e-003   7.1718085e-003   7.3764538e-003   7.6519305e-003   8.3821812e-003   8.8750185e-003   6.3652906e-002
  8.3104504e+000   6.3189905e-001   6.2375222e-002   4.2051081e-002   3.2455501e-002   2.4574561e-002   2.0314827e-002   1.5480269e-002   1.2116140e-002   1.2027304e-002   1.2275155e-002   9.0146284e-003   7.8816142e-003   7.5096475e-003   7.1505910e-003   7.2429152e-003   7.6988532e-003   8.2416976e-003   8.5520319e-003   9.0163196e-003   6.2122587e-002
  8.4281652e+000   6.2717449e-001   6.3979362e-002   4.3134315e-002   3.2682922e-002   2.5819572e-002   2.0278437e-002   1.5334747e-002   1.2764945e-002   1.2460318e-002   1.1965830e-002   8.7766479e-003   8.0169597e-003   7.6176733e-003   7.5680623e-003   7.3323513e-003   7.8933723e-003   8.6623829e-003   8.7536502e-003   9.3593520e-003   6.0424609e-002
  8.5208581e+000   6.2356643e-001   6.5349003e-002   4.4273414e-002   3.2548651e-002   2.6428081e-002   2.0406705e-002   1.5363727e-002   1.3233042e-002   1.3054880e-002   1.1325122e-002   8.7975805e-003   8.0685065e-003   7.5973760e-003   7.6631318e-003   7.8039357e-003   8.2557905e-003   8.6246807e-003   9.0359076e-003   9.6903709e-003   5.8913660e-002
  8.6138296e+000   6.1967126e-001   6.6541979e-002   4.5395420e-002   3.3001091e-002   2.6979836e-002   2.0332194e-002   1.5370487e-002   1.3935478e-002   1.3599635e-002   1.0470446e-002   8.9805485e-003   8.0099188e-003   7.9044358e-003   7.7898189e-003   7.8889764e-003   8.6864164e-003   8.8824832e-003   9.0459778e-003   9.7011920e-003   5.7812403e-002
  8.7068498e+000   6.1597097e-001   6.7453464e-002   4.6434727e-002   3.3818402e-002   2.6994326e-002   2.0785185e-002   1.5397448e-002   1.4101050e-002   1.3998704e-002   1.0333980e-002   8.9907743e-003   8.0084916e-003   7.9968154e-003   7.9287961e-003   8.2425831e-003   9.0186654e-003   9.1321285e-003   9.1299724e-003   9.9869742e-003   5.6276544e-002
  8.8461905e+000   6.1078911e-001   6.8838473e-002   4.7928210e-002   3.4805250e-002   2.7458348e-002   2.0594973e-002   1.6041537e-002   1.4894623e-002   1.3303975e-002   1.0401960e-002   9.1623895e-003   8.1273710e-003   8.2330270e-003   8.1165605e-003   8.6397779e-003   9.6389263e-003   9.2859064e-003   9.5723782e-003   1.0281509e-002   5.3885698e-002
  8.9390577e+000   6.0688700e-001   7.0549642e-002   4.8615760e-002   3.5430941e-002   2.7926714e-002   2.0475380e-002   1.6336182e-002   1.5391182e-002   1.2926124e-002   1.0539072e-002   9.0383560e-003   8.2945563e-003   8.3383485e-003   8.1783620e-003   9.2344952e-003   9.7658760e-003   9.4202187e-003   9.9009824e-003   1.0736028e-002   5.2014777e-002
  9.0318555e+000   6.0395895e-001   7.1024378e-002   4.9474019e-002   3.6015015e-002   2.8175139e-002   2.0811587e-002   1.6722354e-002   1.5615446e-002   1.2485440e-002   1.0510595e-002   9.4577186e-003   8.3262547e-003   8.3725066e-003   8.5622623e-003   9.4176206e-003   9.8615186e-003   9.8226525e-003   9.8600672e-003   1.1179689e-002   5.0346789e-002
  9.1246477e+000   6.0052599e-001   7.1864137e-002   5.0601715e-002   3.6760777e-002   2.8410301e-002   2.0755516e-002   1.7179990e-002   1.5711278e-002   1.2157871e-002   1.0683528e-002   9.4728170e-003   8.5842761e-003   8.5586762e-003   8.8860083e-003   9.6269180e-003   9.9454846e-003   1.0032721e-002   1.0120168e-002   1.1692167e-002   4.8429665e-002
  9.2174113e+000   5.9719739e-001   7.2900026e-002   5.1427569e-002   3.7243390e-002   2.8791686e-002   2.0686983e-002   1.7572980e-002   1.6012639e-002   1.2204721e-002   1.0612386e-002   9.3637165e-003   8.7679908e-003   8.6701936e-003   9.3965418e-003   9.7534001e-003   1.0099860e-002   1.0400039e-002   1.0256756e-002   1.1710810e-002   4.6930920e-002
  9.3101776e+000   5.9411519e-001   7.3864334e-002   5.2238342e-002   3.7852314e-002   2.8489023e-002   2.1358705e-002   1.8081708e-002   1.5673552e-002   1.2089772e-002   1.0716193e-002   9.6659791e-003   8.7368617e-003   9.0372515e-003   9.3563591e-003   1.0424739e-002   1.0178942e-002   1.0516750e-002   1.0611527e-002   1.1518354e-002   4.5474104e-002
  9.4421810e+000   5.8948736e-001   7.5208265e-002   5.3477569e-002   3.8824753e-002   2.8650469e-002   2.1745812e-002   1.8482854e-002   1.5477446e-002   1.2201719e-002   1.0777218e-002   9.6025065e-003   9.2152189e-003   9.3143455e-003   9.7240510e-003   1.0940223e-002   1.0172508e-002   1.0770787e-002   1.1280781e-002   1.1477609e-002   4.3168502e-002
  9.5349440e+000   5.8671576e-001   7.5962270e-002   5.4438639e-002   3.8751448e-002   2.9206333e-002   2.1794491e-002   1.9099050e-002   1.4916202e-002   1.2434797e-002   1.0963488e-002   9.6899346e-003   9.4345800e-003   9.5507491e-003   1.0120759e-002   1.0830872e-002   1.0636799e-002   1.0882551e-002   1.1347733e-002   1.1459752e-002   4.1763788e-002
  9.6277452e+000   5.8388804e-001   7.6342669e-002   5.5916061e-002   3.9061236e-002   2.9262112e-002   2.1872416e-002   1.9544512e-002   1.4815538e-002   1.2374458e-002   1.1121397e-002   9.8803159e-003   9.4043764e-003   9.9465019e-003   1.0503071e-002   1.0769846e-002   1.1018431e-002   1.0953023e-002   1.1482538e-002   1.1726919e-002   4.0116535e-002
  9.7206788e+000   5.8081574e-001   7.7321869e-002   5.6565039e-002   3.9944990e-002   2.8872396e-002   2.2593726e-002   1.9591286e-002   1.4899719e-002   1.2198682e-002   1.1123262e-002   1.0306629e-002   9.5247316e-003   1.0001294e-002   1.1125560e-002   1.0895629e-002   1.1314684e-002   1.0989882e-002   1.1493872e-002   1.1990806e-002   3.8430205e-002
  9.8138025e+000   5.7756633e-001   7.8007371e-002   5.7761229e-002   4.1205212e-002   2.8585217e-002   2.2745034e-002   1.9405958e-002   1.5214797e-002   1.2294847e-002   1.1115094e-002   1.0322358e-002   9.9348888e-003   1.0183991e-002   1.1440687e-002   1.1025334e-002   1.1405070e-002   1.1205459e-002   1.1336596e-002   1.2539082e-002   3.6705443e-002
  9.9071938e+000   5.7431858e-001   7.9263461e-002   5.8159484e-002   4.1676383e-002   2.9427614e-002   2.2813157e-002   1.9194945e-002   1.5366706e-002   1.2466587e-002   1.1213568e-002   1.0322598e-002   1.0335800e-002   1.0569616e-002   1.1534385e-002   1.1219190e-002   1.1508565e-002   1.1391496e-002   1.1262058e-002   1.2725909e-002   3.5229896e-002
  1.0000939e+001   5.7159583e-001   8.0257792e-002   5.8801824e-002   4.1995549e-002   2.9942797e-002   2.3075835e-002   1.8898949e-002   1.5257335e-002   1.2672113e-002   1.1453830e-002   1.0415463e-002   1.0457187e-002   1.1149958e-002   1.1579938e-002   1.1455500e-002   1.1660750e-002   1.1290070e-002   1.1802194e-002   1.2809743e-002   3.3427343e-002
  1.0142308e+001   5.6736682e-001   8.1304750e-002   5.9940169e-002   4.2843772e-002   3.0291160e-002   2.3584356e-002   1.8885315e-002   1.5248500e-002   1.2645707e-002   1.1772764e-002   1.0844183e-002   1.0783411e-002   1.1675500e-002   1.1726450e-002   1.1982602e-002   1.1408260e-002   1.1436141e-002   1.1965787e-002   1.3305320e-002   3.0989036e-002
  1.0236678e+001   5.6487892e-001   8.1668764e-002   6.0955026e-002   4.2995219e-002   3.0588839e-002   2.3800318e-002   1.8969748e-002   1.5539998e-002   1.2548467e-002   1.1842106e-002   1.1135886e-002   1.1159262e-002   1.1872554e-002   1.1906553e-002   1.2163990e-002   1.1546958e-002   1.1424682e-002   1.2130817e-002   1.3733501e-002   2.9138395e-002
  1.0322434e+001   5.6265295e-001   8.1725514e-002   6.1968018e-002   4.3313383e-002   3.0931362e-002   2.3659896e-002   1.9412098e-002   1.5423545e-002   1.2792033e-002   1.1873827e-002   1.1277343e-002   1.1637074e-002   1.2056295e-002   1.2034285e-002   1.2132564e-002   1.1590869e-002   1.1734950e-002   1.2067034e-002   1.4027416e-002   2.7689548e-002
  1.0418044e+001   5.6008898e-001   8.2559925e-002   6.2332102e-002   4.3661936e-002   3.1567059e-002   2.3759607e-002   1.9282640e-002   1.5642421e-002   1.2904756e-002   1.1959541e-002   1.1636672e-002   1.1956047e-002   1.2360482e-002   1.2209167e-002   1.2093485e-002   1.1803356e-002   1.1623140e-002   1.2329380e-002   1.4384063e-002   2.5845245e-002
  1.0510852e+001   5.5769571e-001   8.3162247e-002   6.2883486e-002   4.4371261e-002   3.1392316e-002   2.4185943e-002   1.9203479e-002   1.5821879e-002   1.2997923e-002   1.2142594e-002   1.1840137e-002   1.2231132e-002   1.2621979e-002   1.2331065e-002   1.2080372e-002   1.1788172e-002   1.1931937e-002   1.2676965e-002   1.4325666e-002   2.4315740e-002
  1.0607738e+001   5.5487034e-001   8.4116448e-002   6.3646738e-002   4.4578284e-002   3.1555011e-002   2.4573812e-002   1.9197119e-002   1.5828566e-002   1.3012238e-002   1.2466438e-002   1.2190824e-002   1.2623672e-002   1.2823019e-002   1.2447390e-002   1.2219460e-002   1.1504865e-002   1.2319618e-002   1.3071338e-002   1.4035463e-002   2.2919357e-002
  1.0705227e+001   5.5226181e-001   8.4659388e-002   6.4665476e-002   4.4773869e-002   3.1861235e-002   2.4465367e-002   1.9633507e-002   1.5704327e-002   1.3066159e-002   1.2828639e-002   1.2574601e-002   1.2952855e-002   1.2871494e-002   1.2614101e-002   1.2274297e-002   1.1717832e-002   1.2273180e-002   1.3425017e-002   1.3953038e-002   2.1423809e-002
  1.0801502e+001   5.4976610e-001   8.5490875e-002   6.5359872e-002   4.4899833e-002   3.2321924e-002   2.4525812e-002   1.9569542e-002   1.5789913e-002   1.3453897e-002   1.2770533e-002   1.3100290e-002   1.3074034e-002   1.3368383e-002   1.2501752e-002   1.2184553e-002   1.1991687e-002   1.2148138e-002   1.4092759e-002   1.3336958e-002   2.0253148e-002
  1.0947321e+001   5.4591697e-001   8.6637617e-002   6.6252553e-002   4.5698385e-002   3.2226357e-002   2.5108528e-002   1.9922366e-002   1.5588551e-002   1.3564554e-002   1.3296067e-002   1.3527581e-002   1.3639537e-002   1.3430616e-002   1.2884909e-002   1.1956100e-002   1.2320184e-002   1.2464876e-002   1.4201303e-002   1.2947688e-002   1.8415263e-002
  1.1044803e+001   5.4315423e-001   8.7762353e-002   6.6864512e-002   4.5741495e-002   3.2834509e-002   2.4787887e-002   2.0229753e-002   1.5880541e-002   1.3519511e-002   1.3583698e-002   1.4028850e-002   1.3900559e-002   1.3490043e-002   1.2740635e-002   1.2038049e-002   1.2499192e-002   1.2869763e-002   1.4260766e-002   1.2400648e-002   1.7413007e-002
  1.1142281e+001   5.4068805e-001   8.8253276e-002   6.7630943e-002   4.6381152e-002   3.3078612e-002   2.4439260e-002   2.0508615e-002   1.6102866e-002   1.3651802e-002   1.3736854e-002   1.4382525e-002   1.4362704e-002   1.3701439e-002   1.2565608e-002   1.2182050e-002   1.2731345e-002   1.2918760e-002   1.4284306e-002   1.1855162e-002   1.6544665e-002
  1.1240613e+001   5.3813277e-001   8.9270607e-002   6.7920987e-002   4.6520475e-002   3.3186240e-002   2.5109533e-002   2.0438008e-002   1.6118735e-002   1.3951039e-002   1.4139332e-002   1.4802298e-002   1.4486420e-002   1.3526168e-002   1.2833665e-002   1.2539214e-002   1.2703236e-002   1.2963634e-002   1.4395221e-002   1.1099040e-002   1.5863378e-002
  1.1337113e+001   5.3577372e-001   9.0231769e-002   6.8063655e-002   4.6949712e-002   3.3330100e-002   2.5379951e-002   2.0402376e-002   1.6341030e-002   1.4075644e-002   1.4564373e-002   1.5171967e-002   1.4660368e-002   1.3624368e-002   1.2898346e-002   1.2512062e-002   1.2882666e-002   1.3277756e-002   1.4445340e-002   1.0374053e-002   1.5040750e-002
  1.1434865e+001   5.3340715e-001   9.1238401e-002   6.8250320e-002   4.7281310e-002   3.3476015e-002   2.5640793e-002   2.0567215e-002   1.6330729e-002   1.4332178e-002   1.4865829e-002   1.5551286e-002   1.4812240e-002   1.3880330e-002   1.2845974e-002   1.2617354e-002   1.2830013e-002   1.3719559e-002   1.4155333e-002   9.9285505e-003   1.4269418e-002
  1.1532606e+001   5.3117134e-001   9.1868080e-002   6.8406677e-002   4.7732403e-002   3.3671324e-002   2.5916667e-002   2.0766421e-002   1.6508002e-002   1.4376216e-002   1.5372514e-002   1.5926799e-002   1.4961754e-002   1.3798632e-002   1.2927243e-002   1.2800048e-002   1.2949623e-002   1.3949629e-002   1.3720888e-002   9.6522206e-003   1.3523524e-002
  1.1630122e+001   5.2861140e-001   9.2884807e-002   6.8947094e-002   4.8102958e-002   3.3641488e-002   2.6135547e-002   2.0894686e-002   1.6483591e-002   1.4699840e-002   1.5583090e-002   1.6497970e-002   1.5074186e-002   1.3793776e-002   1.3064205e-002   1.2887330e-002   1.3159316e-002   1.4092884e-002   1.3550883e-002   9.1856672e-003   1.2709276e-002
  1.1727176e+001   5.2631234e-001   9.3465199e-002   6.9813348e-002   4.8193629e-002   3.3808006e-002   2.6165000e-002   2.1053871e-002   1.6686722e-002   1.5021921e-002   1.5942330e-002   1.6862986e-002   1.5145233e-002   1.3861750e-002   1.3105358e-002   1.3131639e-002   1.3182026e-002   1.4139437e-002   1.3250032e-002   8.6326605e-003   1.2226510e-002
  1.1824941e+001   5.2389777e-001   9.4321409e-002   7.0348014e-002   4.8433204e-002   3.3754608e-002   2.6373107e-002   2.1297073e-002   1.6999740e-002   1.5098199e-002   1.6269996e-002   1.7250150e-002   1.5418363e-002   1.3632648e-002   1.3442772e-002   1.3222035e-002   1.3439153e-002   1.3910373e-002   1.2937783e-002   8.2420131e-003   1.1711591e-002
  1.1922919e+001   5.2136419e-001   9.5615096e-002   7.0435538e-002   4.9021432e-002   3.3509876e-002   2.6805933e-002   2.1354925e-002   1.7235077e-002   1.5327423e-002   1.6730627e-002   1.7213080e-002   1.5686346e-002   1.3835856e-002   1.3367189e-002   1.3499127e-002   1.3509616e-002   1.3719594e-002   1.2664381e-002   7.8440853e-003   1.1260615e-002
  1.2020383e+001   5.1921161e-001   9.6373212e-002   7.0535526e-002   4.9627023e-002   3.3681517e-002   2.6880197e-002   2.1169855e-002   1.7658064e-002   1.5702405e-002   1.6939103e-002   1.7536045e-002   1.5740833e-002   1.4112220e-002   1.3414338e-002   1.3555204e-002   1.3721875e-002   1.3708038e-002   1.2132811e-002   7.6058130e-003   1.0694312e-002
  1.2118504e+001   5.1698254e-001   9.7240794e-002   7.0619683e-002   5.0039284e-002   3.4091819e-002   2.6676558e-002   2.1540137e-002   1.7827262e-002   1.5899072e-002   1.7276392e-002   1.7854384e-002   1.5717084e-002   1.4276416e-002   1.3542450e-002   1.3807891e-002   1.3790928e-002   1.3770772e-002   1.1545323e-002   7.3231395e-003   1.0178070e-002
  1.2216765e+001   5.1506703e-001   9.7993304e-002   7.1014994e-002   4.9806602e-002   3.4548448e-002   2.6503598e-002   2.1727544e-002   1.8074531e-002   1.6310280e-002   1.7768904e-002   1.8024044e-002   1.5916365e-002   1.4334450e-002   1.3548798e-002   1.3905930e-002   1.3913145e-002   1.3664405e-002   1.1037181e-002   7.1298402e-003   9.7106086e-003
  1.2315172e+001   5.1254781e-001   9.8977995e-002   7.1314693e-002   5.0147920e-002   3.4489118e-002   2.7020741e-002   2.1872961e-002   1.8324376e-002   1.6675744e-002   1.8050390e-002   1.8004384e-002   1.6050142e-002   1.4567002e-002   1.3712488e-002   1.3731805e-002   1.4266999e-002   1.3449918e-002   1.0550445e-002   6.9554431e-003   9.2896268e-003
  1.2413506e+001   5.1044795e-001   9.9795992e-002   7.1517327e-002   5.0313639e-002   3.4676649e-002   2.7199995e-002   2.2040916e-002   1.8392185e-002   1.7162621e-002   1.8494511e-002   1.8249069e-002   1.5874537e-002   1.4907579e-002   1.3782922e-002   1.3909728e-002   1.4187520e-002   1.3458152e-002   9.9473621e-003   6.9127203e-003   8.7286308e-003
  1.2511960e+001   5.0828277e-001   1.0072287e-001   7.1633273e-002   5.0484278e-002   3.4867026e-002   2.7525358e-002   2.2190853e-002   1.8522993e-002   1.7555113e-002   1.8962726e-002   1.8102006e-002   1.6288166e-002   1.5030113e-002   1.3842922e-002   1.4295685e-002   1.3828158e-002   1.3316177e-002   9.5970849e-003   6.7064716e-003   8.2459534e-003
  1.2608573e+001   5.0634702e-001   1.0093078e-001   7.2358883e-002   5.0471130e-002   3.5169900e-002   2.7718973e-002   2.2424731e-002   1.8649964e-002   1.7918876e-002   1.9356877e-002   1.8307285e-002   1.6360757e-002   1.5036481e-002   1.4203136e-002   1.4111551e-002   1.3839978e-002   1.3275557e-002   9.1883508e-003   6.5140764e-003   7.8156932e-003
  1.2706674e+001   5.0402682e-001   1.0208185e-001   7.2593121e-002   5.0517169e-002   3.5212992e-002   2.7912885e-002   2.2835432e-002   1.8778600e-002   1.8190823e-002   1.9852880e-002   1.8660154e-002   1.6107876e-002   1.5191635e-002   1.4309271e-002   1.4277405e-002   1.3754039e-002   1.3056331e-002   8.7478372e-003   6.5271056e-003   7.3657792e-003
  1.2805660e+001   5.0196737e-001   1.0259569e-001   7.3161008e-002   5.0775503e-002   3.5056053e-002   2.8324892e-002   2.2824055e-002   1.9144457e-002   1.8564699e-002   2.0137108e-002   1.9002192e-002   1.6138482e-002   1.5266913e-002   1.4512611e-002   1.4390581e-002   1.3766395e-002   1.2718140e-002   8.3635234e-003   6.2752163e-003   7.0151122e-003
  1.2903605e+001   5.0008495e-001   1.0314994e-001   7.3562807e-002   5.0848282e-002   3.5274489e-002   2.8252698e-002   2.3327099e-002   1.9190179e-002   1.8883174e-002   2.0517337e-002   1.9218283e-002   1.6313812e-002   1.5342557e-002   1.4739602e-002   1.4226034e-002   1.3886894e-002   1.2290432e-002   8.0165092e-003   6.1923694e-003   6.6825515e-003
  1.3002381e+001   4.9818029e-001   1.0344360e-001   7.4289820e-002   5.0841567e-002   3.5482282e-002   2.8163976e-002   2.3737190e-002   1.9639038e-002   1.9247231e-002   2.0671828e-002   1.9429746e-002   1.6319554e-002   1.5391484e-002   1.4933603e-002   1.4339294e-002   1.3782774e-002   1.1961714e-002   7.7502813e-003   6.2235361e-003   6.1711895e-003
  1.3100113e+001   4.9670650e-001   1.0368015e-001   7.4509304e-002   5.0812143e-002   3.5758256e-002   2.8231822e-002   2.4166624e-002   1.9905294e-002   1.9676573e-002   2.0764538e-002   1.9697728e-002   1.6451942e-002   1.5676659e-002   1.4705132e-002   1.4546233e-002   1.3807406e-002   1.1403710e-002   7.5580019e-003   6.0128419e-003   5.9291424e-003
  1.3247735e+001   4.9358078e-001   1.0494789e-001   7.4418377e-002   5.1631715e-002   3.6009347e-002   2.8249236e-002   2.4339648e-002   2.0702044e-002   2.0229626e-002   2.0743888e-002   2.0256097e-002   1.6811514e-002   1.5482706e-002   1.5117951e-002   1.4363155e-002   1.3904141e-002   1.0763760e-002   7.2106398e-003   5.9170040e-003   5.3204862e-003
  1.3346118e+001   4.9185629e-001   1.0540008e-001   7.4611428e-002   5.2098620e-002   3.5919811e-002   2.8511714e-002   2.4350252e-002   2.1065380e-002   2.0712597e-002   2.1014960e-002   2.0289924e-002   1.7037420e-002   1.5608986e-002   1.5261394e-002   1.4245391e-002   1.4002915e-002   1.0088942e-002   7.0662382e-003   5.8814907e-003   4.9761726e-003
  1.3444476e+001   4.9039244e-001   1.0545094e-001   7.4799504e-002   5.2764675e-002   3.5985910e-002   2.8462798e-002   2.4364270e-002   2.1642009e-002   2.1176384e-002   2.1228477e-002   2.0521966e-002   1.6889241e-002   1.5835065e-002   1.5358697e-002   1.4367064e-002   1.3794599e-002   9.6650142e-003   6.8905095e-003   5.9541628e-003   4.4562817e-003
  1.3542898e+001   4.8847801e-001   1.0617659e-001   7.4701483e-002   5.3067871e-002   3.6431859e-002   2.8541255e-002   2.4568979e-002   2.1885671e-002   2.1516665e-002   2.1593968e-002   2.0542907e-002   1.7000030e-002   1.5908332e-002   1.5681662e-002   1.4122959e-002   1.3680245e-002   9.3730280e-003   6.7309767e-003   5.7932496e-003   4.2042612e-003
  1.3641358e+001   4.8611616e-001   1.0735815e-001   7.5072718e-002   5.3046538e-002   3.6520318e-002   2.8621331e-002   2.4924522e-002   2.2273153e-002   2.1988761e-002   2.1685282e-002   2.0768423e-002   1.7040587e-002   1.6067233e-002   1.5460398e-002   1.4436706e-002   1.3306140e-002   8.9880367e-003   6.7692072e-003   5.7015693e-003   3.8547687e-003
  1.3739794e+001   4.8410574e-001   1.0857306e-001   7.5070137e-002   5.2967980e-002   3.6907586e-002   2.8696848e-002   2.5051000e-002   2.2639191e-002   2.2474819e-002   2.1883291e-002   2.0817879e-002   1.7150258e-002   1.6127453e-002   1.5666102e-002   1.4288317e-002   1.3107501e-002   8.7145200e-003   6.4901052e-003   5.7304274e-003   3.5377820e-003
  1.3838218e+001   4.8258075e-001   1.0875695e-001   7.5405852e-002   5.2626888e-002   3.7356364e-002   2.9211989e-002   2.5104100e-002   2.3043081e-002   2.2816937e-002   2.2026331e-002   2.1106860e-002   1.7180726e-002   1.6298608e-002   1.5579951e-002   1.4507611e-002   1.2618132e-002   8.4571355e-003   6.5597837e-003   5.5555018e-003   3.2064489e-003
  1.3936653e+001   4.8113494e-001   1.0909857e-001   7.5546871e-002   5.2712434e-002   3.7706447e-002   2.9368242e-002   2.5339137e-002   2.3185238e-002   2.3282746e-002   2.2419254e-002   2.1134530e-002   1.7271243e-002   1.6342831e-002   1.5611996e-002   1.4525395e-002   1.2206535e-002   8.2722500e-003   6.4917466e-003   5.5632925e-003   2.7862968e-003
  1.4035096e+001   4.7906284e-001   1.1008316e-001   7.5417171e-002   5.3334564e-002   3.7568632e-002   2.9565627e-002   2.5590409e-002   2.3491474e-002   2.3631956e-002   2.2782036e-002   2.1184896e-002   1.7359754e-002   1.6514429e-002   1.5758788e-002   1.4362566e-002   1.1762532e-002   8.0640613e-003   6.5612665e-003   5.5632224e-003   2.3406166e-003
  1.4133554e+001   4.7723251e-001   1.1083065e-001   7.5554282e-002   5.3441827e-002   3.7676792e-002   2.9720586e-002   2.5970436e-002   2.3678916e-002   2.4099798e-002   2.2936513e-002   2.1359939e-002   1.7472074e-002   1.6623238e-002   1.5702544e-002   1.4368561e-002   1.1520331e-002   7.7614613e-003   6.5806810e-003   5.3808978e-003   2.0879599e-003
  1.4232032e+001   4.7546796e-001   1.1126408e-001   7.5956989e-002   5.3591832e-002   3.7719670e-002   2.9856152e-002   2.6577857e-002   2.4028764e-002   2.4303323e-002   2.3192497e-002   2.1354666e-002   1.7600935e-002   1.6570854e-002   1.5869673e-002   1.4239563e-002   1.1085703e-002   7.7337995e-003   6.5559566e-003   5.2915606e-003   1.7381636e-003
  1.4330545e+001   4.7403078e-001   1.1172436e-001   7.6049594e-002   5.3617268e-002   3.7844087e-002   3.0257588e-002   2.6520652e-002   2.4377337e-002   2.4758188e-002   2.3533290e-002   2.1447986e-002   1.7568281e-002   1.6811637e-002   1.5883263e-002   1.4120341e-002   1.0806289e-002   7.4432542e-003   6.5332224e-003   5.3907430e-003   1.2818328e-003
  1.4428799e+001   4.7191188e-001   1.1243928e-001   7.6512639e-002   5.3731257e-002   3.8171915e-002   3.0403716e-002   2.6646375e-002   2.4889800e-002   2.4928317e-002   2.3908442e-002   2.1370444e-002   1.7589209e-002   1.7090038e-002   1.5790761e-002   1.4157268e-002   1.0269245e-002   7.5551297e-003   6.3272271e-003   5.2448173e-003   1.0622393e-003
  1.4527385e+001   4.7096170e-001   1.1221735e-001   7.7054385e-002   5.3825158e-002   3.8020902e-002   3.0705840e-002   2.6759926e-002   2.5362165e-002   2.5349556e-002   2.4056006e-002   2.1217675e-002   1.7945387e-002   1.7184149e-002   1.5784754e-002   1.4014437e-002   9.9084468e-003   7.2817727e-003   6.4897866e-003   4.9635325e-003   8.9707442e-004
  1.4626015e+001   4.6969418e-001   1.1220805e-001   7.7436698e-002   5.3726039e-002   3.8367918e-002   3.0937904e-002   2.6864295e-002   2.5995846e-002   2.5460096e-002   2.4471123e-002   2.1163858e-002   1.7876844e-002   1.7441889e-002   1.5840206e-002   1.3866501e-002   9.5379422e-003   7.2109307e-003   6.5206554e-003   4.6921963e-003   6.8683126e-004
  1.4724689e+001   4.6805546e-001   1.1251574e-001   7.7594522e-002   5.4414673e-002   3.8353781e-002   3.1005731e-002   2.7049551e-002   2.6312007e-002   2.6170612e-002   2.4277780e-002   2.1278806e-002   1.8087922e-002   1.7402859e-002   1.6159164e-002   1.3301583e-002   9.4585190e-003   7.1654592e-003   6.3087094e-003   4.6640801e-003   4.2304348e-004
  1.4823385e+001   4.6651924e-001   1.1294738e-001   7.8165124e-002   5.4399779e-002   3.8174429e-002   3.1358563e-002   2.7192706e-002   2.6741793e-002   2.6415262e-002   2.4689250e-002   2.1074090e-002   1.8411022e-002   1.7600297e-002   1.6006026e-002   1.3007063e-002   9.2074995e-003   7.2800654e-003   6.0366511e-003   4.5709116e-003   2.0284755e-004
  1.4922120e+001   4.6510280e-001   1.1383527e-001   7.7660673e-002   5.4617218e-002   3.8539917e-002   3.1378175e-002   2.7439004e-002   2.7035804e-002   2.6823448e-002   2.5020200e-002   2.1083217e-002   1.8356849e-002   1.7905507e-002   1.5661468e-002   1.3006280e-002   8.9071698e-003   7.2475122e-003   6.0572728e-003   4.1691810e-003   1.5303383e-004
  1.5020894e+001   4.6340132e-001   1.1438948e-001   7.7744087e-002   5.4686839e-002   3.8888319e-002   3.1499865e-002   2.8056328e-002   2.7329565e-002   2.7040471e-002   2.5186805e-002   2.1090335e-002   1.8492582e-002   1.7844271e-002   1.5757957e-002   1.2843480e-002   8.6176110e-003   7.2910386e-003   5.9531546e-003   3.8221454e-003   6.4342380e-005
  1.5119696e+001   4.6248486e-001   1.1403578e-001   7.7819931e-002   5.5277720e-002   3.9010989e-002   3.1654837e-002   2.8169575e-002   2.7713075e-002   2.7378497e-002   2.5536760e-002   2.1021448e-002   1.8750742e-002   1.7799336e-002   1.5628492e-002   1.2602565e-002   8.4696429e-003   7.1955634e-003   5.8275759e-003   3.6226028e-003   0.0000000e+000
  1.5208629e+001   4.6134341e-001   1.1418771e-001   7.7952843e-002   5.5210394e-002   3.9290151e-002   3.1885041e-002   2.8403857e-002   2.8285126e-002   2.7430218e-002   2.5759020e-002   2.1066930e-002   1.8841584e-002   1.7839079e-002   1.5741390e-002   1.2236792e-002   8.3053842e-003   7.2104334e-003   5.7554433e-003   3.2551880e-003   0.0000000e+000
  1.5337080e+001   4.5973459e-001   1.1431512e-001   7.7933119e-002   5.5807244e-002   3.9410157e-002   3.2175381e-002   2.8588492e-002   2.8986604e-002   2.7645080e-002   2.6200678e-002   2.1133925e-002   1.8960690e-002   1.8075825e-002   1.5370350e-002   1.1684101e-002   8.5527559e-003   7.0349184e-003   5.5922267e-003   2.7987446e-003   0.0000000e+000
  1.5426008e+001   4.5807826e-001   1.1499299e-001   7.7756307e-002   5.6373764e-002   3.9682676e-002   3.2146444e-002   2.8901523e-002   2.9330123e-002   2.7946940e-002   2.6252391e-002   2.1197606e-002   1.8999034e-002   1.8228931e-002   1.5250602e-002   1.1324692e-002   8.5444985e-003   6.9565025e-003   5.4725455e-003   2.5641737e-003   0.0000000e+000
  1.5514935e+001   4.5691272e-001   1.1516814e-001   7.7836976e-002   5.6498735e-002   4.0075313e-002   3.2189763e-002   2.8973581e-002   2.9851151e-002   2.8092470e-002   2.6493261e-002   2.1235218e-002   1.9081109e-002   1.8259420e-002   1.5059961e-002   1.1250023e-002   8.3535204e-003   6.9634689e-003   5.3713458e-003   2.3338263e-003   0.0000000e+000
  1.5603863e+001   4.5555435e-001   1.1546327e-001   7.8009001e-002   5.6670845e-002   4.0072339e-002   3.2566431e-002   2.9404744e-002   3.0058773e-002   2.8357075e-002   2.6616727e-002   2.1174195e-002   1.9448246e-002   1.7953401e-002   1.5104132e-002   1.1056140e-002   8.2527341e-003   6.7825448e-003   5.4767265e-003   1.9783216e-003   0.0000000e+000
  1.5702820e+001   4.5465470e-001   1.1519294e-001   7.8202686e-002   5.6814990e-002   4.0528609e-002   3.2532608e-002   2.9754948e-002   3.0444199e-002   2.8645027e-002   2.6685596e-002   2.1296752e-002   1.9640309e-002   1.7884065e-002   1.5090744e-002   1.0582408e-002   8.2044888e-003   6.8588879e-003   5.4397957e-003   1.5462422e-003   0.0000000e+000
  1.5801954e+001   4.5349694e-001   1.1534925e-001   7.7974933e-002   5.7014304e-002   4.0995901e-002   3.2833659e-002   2.9782119e-002   3.1033646e-002   2.8902179e-002   2.6606560e-002   2.1566089e-002   1.9759938e-002   1.7819375e-002   1.4948820e-002   1.0378371e-002   8.3241040e-003   6.5892067e-003   5.2676800e-003   1.3569244e-003   0.0000000e+000
  1.5901088e+001   4.5203932e-001   1.1575152e-001   7.8457213e-002   5.6877652e-002   4.1467546e-002   3.2680543e-002   3.0073659e-002   3.1330414e-002   2.9338927e-002   2.6796431e-002   2.1539001e-002   1.9933570e-002   1.7777896e-002   1.4604008e-002   1.0209325e-002   8.3513936e-003   6.5561695e-003   5.1513414e-003   1.0640705e-003   0.0000000e+000
  1.6000279e+001   4.5068996e-001   1.1594743e-001   7.8667297e-002   5.6940549e-002   4.1479064e-002   3.3341742e-002   3.0085078e-002   3.2010847e-002   2.9439711e-002   2.6899961e-002   2.1621605e-002   2.0210106e-002   1.7504375e-002   1.4447622e-002   1.0184236e-002   8.1258553e-003   6.5886361e-003   4.9269151e-003   8.8901620e-004   0.0000000e+000
  1.6149125e+001   4.4906013e-001   1.1601392e-001   7.8567494e-002   5.7563064e-002   4.1607484e-002   3.3688560e-002   3.0327229e-002   3.2828601e-002   2.9965576e-002   2.6900114e-002   2.1887312e-002   2.0330489e-002   1.7478148e-002   1.3968917e-002   9.9504302e-003   7.9813176e-003   6.6184499e-003   4.7026420e-003   5.6012424e-004   0.0000000e+000
  1.6248366e+001   4.4790649e-001   1.1626609e-001   7.8273032e-002   5.7980783e-002   4.2100104e-002   3.3588735e-002   3.0639005e-002   3.3329540e-002   3.0182497e-002   2.6927707e-002   2.2186866e-002   2.0240571e-002   1.7566498e-002   1.3675889e-002   9.7085976e-003   7.9924741e-003   6.5485489e-003   4.4531212e-003   4.3345662e-004   0.0000000e+000
  1.6347631e+001   4.4623719e-001   1.1698412e-001   7.8493313e-002   5.7612363e-002   4.2677763e-002   3.3756014e-002   3.0838600e-002   3.3648313e-002   3.0683624e-002   2.6957476e-002   2.2346343e-002   2.0294264e-002   1.7459522e-002   1.3446624e-002   9.6780370e-003   7.9143210e-003   6.5440397e-003   4.1044832e-003   3.2358517e-004   0.0000000e+000
  1.6446929e+001   4.4516733e-001   1.1708671e-001   7.8660905e-002   5.7425604e-002   4.3132256e-002   3.3810029e-002   3.1386734e-002   3.3939493e-002   3.0921099e-002   2.6974636e-002   2.2547370e-002   2.0314229e-002   1.7437269e-002   1.3239345e-002   9.4931106e-003   7.9861420e-003   6.4259788e-003   3.8163850e-003   2.3537008e-004   0.0000000e+000
  1.6546268e+001   4.4383778e-001   1.1737011e-001   7.9053549e-002   5.7397605e-002   4.3211523e-002   3.4126094e-002   3.1720275e-002   3.3954628e-002   3.1571319e-002   2.7010651e-002   2.2711901e-002   2.0214753e-002   1.7429761e-002   1.2927700e-002   9.5187588e-003   7.9424082e-003   6.3412299e-003   3.5228312e-003   1.3712168e-004   0.0000000e+000
  1.6645636e+001   4.4261693e-001   1.1789460e-001   7.8676919e-002   5.7717142e-002   4.3381128e-002   3.4291048e-002   3.1931423e-002   3.4619553e-002   3.1761021e-002   2.7122564e-002   2.2773732e-002   2.0266588e-002   1.7199000e-002   1.2844587e-002   9.3788381e-003   7.9388268e-003   6.1153555e-003   3.4503853e-003   2.0360670e-005   0.0000000e+000
  1.6745042e+001   4.4166725e-001   1.1792795e-001   7.8939233e-002   5.7645113e-002   4.3587958e-002   3.4630048e-002   3.2017951e-002   3.5004969e-002   3.2193552e-002   2.7001073e-002   2.3027152e-002   2.0216406e-002   1.6951693e-002   1.2634384e-002   9.6161642e-003   7.8311433e-003   5.9249841e-003   3.1829744e-003   0.0000000e+000   0.0000000e+000
  1.6844452e+001   4.4088426e-001   1.1775744e-001   7.9242973e-002   5.7534492e-002   4.3712551e-002   3.5144553e-002   3.2046363e-002   3.5381880e-002   3.2474328e-002   2.7185587e-002   2.3203718e-002   2.0307684e-002   1.6809826e-002   1.2240230e-002   9.5615204e-003   7.8502812e-003   5.8520097e-003   2.8103024e-003   0.0000000e+000   0.0000000e+000
  1.6943889e+001   4.3944075e-001   1.1801026e-001   7.9540302e-002   5.7640623e-002   4.3684339e-002   3.5607684e-002   3.2468383e-002   3.5609202e-002   3.2749788e-002   2.7352356e-002   2.3292281e-002   2.0254711e-002   1.6704353e-002   1.2055018e-002   9.6181590e-003   7.6489396e-003   5.9154047e-003   2.4074406e-003   0.0000000e+000   0.0000000e+000
  1.7043364e+001   4.3832453e-001   1.1852586e-001   7.9264073e-002   5.7973621e-002   4.3789107e-002   3.5667067e-002   3.3004657e-002   3.5890541e-002   3.2815302e-002   2.7570452e-002   2.3418692e-002   2.0084967e-002   1.6787934e-002   1.1660281e-002   9.6638610e-003   7.7215453e-003   5.7036348e-003   2.1338686e-003   0.0000000e+000   0.0000000e+000
  1.7142863e+001   4.3662868e-001   1.1943465e-001   7.9306933e-002   5.8072832e-002   4.3833219e-002   3.5819343e-002   3.3187264e-002   3.6432580e-002   3.3142013e-002   2.7701471e-002   2.3337746e-002   2.0212171e-002   1.6764537e-002   1.1385311e-002   9.5933378e-003   7.6225011e-003   5.6841486e-003   1.8412660e-003   0.0000000e+000   0.0000000e+000
  1.7242399e+001   4.3578317e-001   1.1898937e-001   7.9587466e-002   5.8455875e-002   4.3767578e-002   3.6238376e-002   3.3563950e-002   3.6773424e-002   3.3273773e-002   2.7839732e-002   2.3539422e-002   2.0092372e-002   1.6513975e-002   1.1358994e-002   9.5067883e-003   7.5344938e-003   5.5088637e-003   1.6723744e-003   0.0000000e+000   0.0000000e+000
  1.7341963e+001   4.3514600e-001   1.1883419e-001   7.9850486e-002   5.8578848e-002   4.3488048e-002   3.6566863e-002   3.3911448e-002   3.7167437e-002   3.3540499e-002   2.7972174e-002   2.3719633e-002   1.9892247e-002   1.6491691e-002   1.1084371e-002   9.5819350e-003   7.4600982e-003   5.3314883e-003   1.3825398e-003   0.0000000e+000   0.0000000e+000
  1.7441559e+001   4.3370917e-001   1.1941852e-001   8.0222271e-002   5.8556905e-002   4.3544125e-002   3.6630009e-002   3.4074021e-002   3.7713604e-002   3.3727881e-002   2.8237036e-002   2.3606119e-002   1.9926743e-002   1.6404660e-002   1.1127724e-002   9.2817369e-003   7.5332148e-003   5.0827499e-003   1.2035070e-003   0.0000000e+000   0.0000000e+000
  1.7541174e+001   4.3257718e-001   1.1979926e-001   8.0201167e-002   5.8927900e-002   4.3339056e-002   3.6773323e-002   3.4413273e-002   3.8197957e-002   3.4021750e-002   2.8378615e-002   2.3631663e-002   1.9812469e-002   1.6233814e-002   1.1198866e-002   9.1078505e-003   7.5082944e-003   4.8832109e-003   9.9435126e-004   0.0000000e+000   0.0000000e+000
  1.7640840e+001   4.3139564e-001   1.2015171e-001   8.0619707e-002   5.8759641e-002   4.3223509e-002   3.7218775e-002   3.4610103e-002   3.8501169e-002   3.4415077e-002   2.8526035e-002   2.3529167e-002   1.9878939e-002   1.5847771e-002   1.1296066e-002   9.1492085e-003   7.3337615e-003   4.7178043e-003   8.2591870e-004   0.0000000e+000   0.0000000e+000
  1.7740547e+001   4.3041773e-001   1.2046446e-001   8.0656013e-002   5.9092051e-002   4.2821854e-002   3.7528924e-002   3.4908948e-002   3.9002991e-002   3.4587787e-002   2.8614419e-002   2.3618102e-002   1.9933092e-002   1.5497261e-002   1.1329961e-002   9.1606142e-003   7.1698058e-003   4.5304563e-003   6.6553221e-004   0.0000000e+000   0.0000000e+000
  1.7840266e+001   4.2944563e-001   1.2068171e-001   8.0734211e-002   5.9121782e-002   4.3078837e-002   3.7507778e-002   3.5200784e-002   3.9542177e-002   3.4866323e-002   2.8674604e-002   2.3572328e-002   1.9855764e-002   1.5412925e-002   1.1221275e-002   9.2831348e-003   6.9490586e-003   4.3339995e-003   5.1767394e-004   0.0000000e+000   0.0000000e+000
  1.7940017e+001   4.2867393e-001   1.2098107e-001   8.0623016e-002   5.9109714e-002   4.2936968e-002   3.7882438e-002   3.5745797e-002   3.9761225e-002   3.5117239e-002   2.8802211e-002   2.3332206e-002   1.9952520e-002   1.5159094e-002   1.1199110e-002   9.3465617e-003   6.8757631e-003   4.1737469e-003   3.2738712e-004   0.0000000e+000   0.0000000e+000
  1.8039775e+001   4.2755752e-001   1.2125049e-001   8.0779894e-002   5.9545373e-002   4.2811379e-002   3.7911261e-002   3.6234193e-002   3.9956847e-002   3.5234643e-002   2.9093242e-002   2.3333834e-002   1.9798940e-002   1.5096408e-002   1.1138755e-002   9.2856075e-003   6.8626791e-003   3.8575929e-003   2.5134558e-004   0.0000000e+000   0.0000000e+000
  1.8139606e+001   4.2622549e-001   1.2173694e-001   8.1036112e-002   5.9434761e-002   4.3304779e-002   3.7636321e-002   3.6640636e-002   4.0452077e-002   3.5423419e-002   2.9262193e-002   2.3157133e-002   1.9890478e-002   1.4881572e-002   1.1128616e-002   9.1548448e-003   6.6896351e-003   3.8085182e-003   1.3647527e-004   0.0000000e+000   0.0000000e+000
  1.8239463e+001   4.2477517e-001   1.2251398e-001   8.1271129e-002   5.9349424e-002   4.3658898e-002   3.7196701e-002   3.7271906e-002   4.0831886e-002   3.5580065e-002   2.9420231e-002   2.3066565e-002   1.9906517e-002   1.4728250e-002   1.1285131e-002   8.9807662e-003   6.7042223e-003   3.3823159e-003   7.6843908e-005   0.0000000e+000   0.0000000e+000
  1.8339349e+001   4.2375585e-001   1.2241223e-001   8.1844353e-002   5.9616991e-002   4.3452921e-002   3.7225399e-002   3.7515329e-002   4.1379829e-002   3.5925831e-002   2.9488186e-002   2.3109517e-002   1.9835262e-002   1.4467282e-002   1.1249968e-002   8.8591690e-003   6.6352801e-003   3.1969473e-003   2.9655150e-005   0.0000000e+000   0.0000000e+000
  1.8439272e+001   4.2290825e-001   1.2244046e-001   8.1704855e-002   6.0207032e-002   4.3471382e-002   3.7378164e-002   3.7858685e-002   4.1550967e-002   3.6298910e-002   2.9528245e-002   2.2997261e-002   1.9755649e-002   1.4306727e-002   1.1271959e-002   8.8513576e-003   6.4836187e-003   2.9864698e-003   0.0000000e+000   0.0000000e+000   0.0000000e+000
  1.8539239e+001   4.2196435e-001   1.2237472e-001   8.2377167e-002   6.0345979e-002   4.3314775e-002   3.7479362e-002   3.8045489e-002   4.2071517e-002   3.6330786e-002   2.9755456e-002   2.2768868e-002   1.9842529e-002   1.4231677e-002   1.1127136e-002   8.9401641e-003   6.3853972e-003   2.6446338e-003   0.0000000e+000   0.0000000e+000   0.0000000e+000
  1.8639229e+001   4.2106311e-001   1.2267744e-001   8.2690925e-002   6.0510498e-002   4.2977196e-002   3.7550256e-002   3.8496430e-002   4.2398510e-002   3.6562111e-002   2.9747224e-002   2.2796754e-002   1.9734488e-002   1.4115505e-002   1.1072153e-002   8.9923305e-003   6.1787080e-003   2.4363654e-003   0.0000000e+000   0.0000000e+000   0.0000000e+000
  1.8739243e+001   4.2024081e-001   1.2265760e-001   8.2828588e-002   6.0731030e-002   4.2847169e-002   3.7497280e-002   3.9189978e-002   4.2656472e-002   3.6891419e-002   2.9756135e-002   2.2756495e-002   1.9673845e-002   1.4081557e-002   1.1194435e-002   8.7838310e-003   5.9709195e-003   2.2424364e-003   0.0000000e+000   0.0000000e+000   0.0000000e+000
  1.8839316e+001   4.1959098e-001   1.2267932e-001   8.2825527e-002   6.0989714e-002   4.2696934e-002   3.7732456e-002   3.9543498e-002   4.2913622e-002   3.7268420e-002   2.9650825e-002   2.2704936e-002   1.9618774e-002   1.3965850e-002   1.1205992e-002   8.8127145e-003   5.9589790e-003   1.8414544e-003   0.0000000e+000   0.0000000e+000   0.0000000e+000
  1.8939441e+001   4.1865979e-001   1.2293691e-001   8.3053812e-002   6.0817303e-002   4.2908943e-002   3.7435373e-002   4.0332959e-002   4.3324492e-002   3.7496800e-002   2.9475752e-002   2.2673291e-002   1.9611908e-002   1.3900932e-002   1.1224098e-002   8.7539784e-003   5.7485200e-003   1.6451377e-003   0.0000000e+000   0.0000000e+000   0.0000000e+000
  1.9039553e+001   4.1769483e-001   1.2324700e-001   8.3346038e-002   6.0720067e-002   4.2843207e-002   3.7689156e-002   4.0789793e-002   4.3553302e-002   3.7859797e-002   2.9297079e-002   2.2631915e-002   1.9547483e-002   1.3879955e-002   1.1155476e-002   8.7384323e-003   5.5840340e-003   1.4224372e-003   0.0000000e+000   0.0000000e+000   0.0000000e+000
  1.9139718e+001   4.1679116e-001   1.2387403e-001   8.3268277e-002   6.0545810e-002   4.2919035e-002   3.7680565e-002   4.1271702e-002   4.3971566e-002   3.8111972e-002   2.9129078e-002   2.2667728e-002   1.9452480e-002   1.3890065e-002   1.1110237e-002   8.6780150e-003   5.4345353e-003   1.2037407e-003   0.0000000e+000   0.0000000e+000   0.0000000e+000
  1.9239925e+001   4.1556735e-001   1.2453107e-001   8.3462268e-002   6.0257994e-002   4.3209206e-002   3.7680227e-002   4.1643622e-002   4.4191945e-002   3.8401371e-002   2.9199743e-002   2.2610622e-002   1.9273247e-002   1.4146800e-002   1.1035230e-002   8.5105367e-003   5.2448915e-003   1.0338775e-003   0.0000000e+000   0.0000000e+000   0.0000000e+000
  1.9340163e+001   4.1438883e-001   1.2469910e-001   8.3932176e-002   6.0581861e-002   4.3220023e-002   3.7438247e-002   4.2126572e-002   4.4600363e-002   3.8740396e-002   2.8932195e-002   2.2648000e-002   1.9121845e-002   1.4218989e-002   1.0980601e-002   8.3577604e-003   5.1497209e-003   8.6331892e-004   0.0000000e+000   0.0000000e+000   0.0000000e+000
  1.9440430e+001   4.1331758e-001   1.2483550e-001   8.4462789e-002   6.0826712e-002   4.3083566e-002   3.7524948e-002   4.2485068e-002   4.4888764e-002   3.8920519e-002   2.8934316e-002   2.2560796e-002   1.9018771e-002   1.4084318e-002   1.1055881e-002   8.2570107e-003   5.0403264e-003   7.0313667e-004   0.0000000e+000   0.0000000e+000   0.0000000e+000
  1.9540724e+001   4.1252155e-001   1.2512321e-001   8.4575392e-002   6.0689154e-002   4.3341751e-002   3.7569362e-002   4.2873002e-002   4.5058209e-002   3.9220548e-002   2.8829029e-002   2.2541934e-002   1.8973425e-002   1.3958623e-002   1.1004573e-002   8.2778681e-003   4.8763270e-003   5.6604410e-004   0.0000000e+000   0.0000000e+000   0.0000000e+000
  1.9637598e+001   4.1174067e-001   1.2556286e-001   8.4539022e-002   6.0682976e-002   4.3400855e-002   3.7542680e-002   4.3322615e-002   4.5335967e-002   3.9582618e-002   2.8656329e-002   2.2443779e-002   1.8806417e-002   1.3968873e-002   1.1118147e-002   8.1605525e-003   4.7803529e-003   3.5529240e-004   0.0000000e+000   0.0000000e+000   0.0000000e+000
  1.9731194e+001   4.1031220e-001   1.2608123e-001   8.4986648e-002   6.0889850e-002   4.3246583e-002   3.7809894e-002   4.3576886e-002   4.5569349e-002   3.9814727e-002   2.8468389e-002   2.2509540e-002   1.8954116e-002   1.3730557e-002   1.0990776e-002   8.2420481e-003   4.5508944e-003   2.6631804e-004   0.0000000e+000   0.0000000e+000   0.0000000e+000
  1.9824966e+001   4.0968777e-001   1.2604087e-001   8.5070993e-002   6.1498645e-002   4.2967154e-002   3.7796659e-002   4.4047202e-002   4.5830378e-002   3.9949877e-002   2.8337761e-002   2.2385122e-002   1.8968601e-002   1.3700610e-002   1.1067150e-002   8.1083232e-003   4.3246706e-003   2.1820964e-004   0.0000000e+000   0.0000000e+000   0.0000000e+000
  1.9918857e+001   4.0908192e-001   1.2622381e-001   8.5163637e-002   6.1274488e-002   4.3220283e-002   3.8000468e-002   4.4024769e-002   4.6256594e-002   4.0356442e-002   2.8097369e-002   2.2347721e-002   1.8759885e-002   1.3937849e-002   1.0897551e-002   8.0255081e-003   4.2126125e-003   1.1909067e-004   0.0000000e+000   0.0000000e+000   0.0000000e+000
  2.0003466e+001   4.0844637e-001   1.2647767e-001   8.5534767e-002   6.1068933e-002   4.3233735e-002   3.8032144e-002   4.4302616e-002   4.6619120e-002   4.0298465e-002   2.8005931e-002   2.2460156e-002   1.8655462e-002   1.3867276e-002   1.0891065e-002   8.0635739e-003   3.9954295e-003   4.7287705e-005   0.0000000e+000   0.0000000e+000   0.0000000e+000
  2.0144705e+001   4.0782024e-001   1.2611772e-001   8.6024260e-002   6.0927108e-002   4.3359206e-002   3.8285694e-002   4.4719900e-002   4.7169289e-002   4.0649365e-002   2.7514423e-002   2.2513734e-002   1.8600225e-002   1.3931726e-002   1.0922387e-002   7.7925480e-003   3.6521765e-003   0.0000000e+000   0.0000000e+000   0.0000000e+000   0.0000000e+000
  2.0229535e+001   4.0682933e-001   1.2640530e-001   8.6837528e-002   6.0585897e-002   4.3200879e-002   3.8646093e-002   4.5051401e-002   4.7306187e-002   4.0774635e-002   2.7327788e-002   2.2524163e-002   1.8575304e-002   1.4037757e-002   1.0733302e-002   7.7067144e-003   3.4577228e-003   0.0000000e+000   0.0000000e+000   0.0000000e+000   0.0000000e+000
  2.0314365e+001   4.0614418e-001   1.2629952e-001   8.7178002e-002   6.0705459e-002   4.3327942e-002   3.8814317e-002   4.5100184e-002   4.7544367e-002   4.1000579e-002   2.7180347e-002   2.2559282e-002   1.8515582e-002   1.3910210e-002   1.0962787e-002   7.6256517e-003   3.1315969e-003   0.0000000e+000   0.0000000e+000   0.0000000e+000   0.0000000e+000
  2.0446800e+001   4.0460614e-001   1.2759789e-001   8.7014901e-002   6.0601159e-002   4.3505071e-002   3.8997012e-002   4.5301180e-002   4.8424950e-002   4.0956496e-002   2.6965794e-002   2.2421401e-002   1.8572641e-002   1.3847965e-002   1.0948287e-002   7.4326666e-003   2.8064429e-003   0.0000000e+000   0.0000000e+000   0.0000000e+000   0.0000000e+000
  2.0531937e+001   4.0387257e-001   1.2768059e-001   8.7364812e-002   6.0610014e-002   4.3318228e-002   3.9289539e-002   4.5460993e-002   4.9009174e-002   4.0962991e-002   2.6849478e-002   2.2388623e-002   1.8416166e-002   1.4024197e-002   1.0855441e-002   7.3108159e-003   2.5863631e-003   0.0000000e+000   0.0000000e+000   0.0000000e+000   0.0000000e+000
  2.0617074e+001   4.0307293e-001   1.2793115e-001   8.7446314e-002   6.0595957e-002   4.3746568e-002   3.9153924e-002   4.5724020e-002   4.9362938e-002   4.0910596e-002   2.6898215e-002   2.2355535e-002   1.8394136e-002   1.3996211e-002   1.0966296e-002   7.0095211e-003   2.4356860e-003   0.0000000e+000   0.0000000e+000   0.0000000e+000   0.0000000e+000
  2.0726156e+001   4.0249424e-001   1.2744411e-001   8.7777600e-002   6.0954425e-002   4.3882852e-002   3.9482261e-002   4.5670100e-002   4.9968147e-002   4.0748715e-002   2.6926998e-002   2.2288273e-002   1.8318473e-002   1.4063845e-002   1.0841350e-002   6.9640695e-003   2.1745509e-003   0.0000000e+000   0.0000000e+000   0.0000000e+000   0.0000000e+000
  2.0820592e+001   4.0165805e-001   1.2764253e-001   8.8146969e-002   6.0991804e-002   4.3919513e-002   3.9427137e-002   4.6108390e-002   5.0261865e-002   4.0647260e-002   2.6972801e-002   2.2328165e-002   1.8270265e-002   1.4157262e-002   1.0538214e-002   6.8687282e-003   2.0610437e-003   0.0000000e+000   0.0000000e+000   0.0000000e+000   0.0000000e+000
  2.0917191e+001   4.0094283e-001   1.2782336e-001   8.8560505e-002   6.0961371e-002   4.3925892e-002   3.9551941e-002   4.6369371e-002   5.0649820e-002   4.0493872e-002   2.6857166e-002   2.2224939e-002   1.8448717e-002   1.4032753e-002   1.0534608e-002   6.7882895e-003   1.8345666e-003   0.0000000e+000   0.0000000e+000   0.0000000e+000   0.0000000e+000
  2.1013916e+001   3.9995729e-001   1.2800116e-001   8.9124472e-002   6.0950486e-002   4.3964315e-002   3.9643959e-002   4.6619089e-002   5.1104027e-002   4.0330464e-002   2.6816359e-002   2.2298500e-002   1.8281345e-002   1.4161174e-002   1.0349870e-002   6.8101603e-003   1.5873223e-003   0.0000000e+000   0.0000000e+000   0.0000000e+000   0.0000000e+000
  2.1110740e+001   3.9917100e-001   1.2823759e-001   8.9263771e-002   6.0949303e-002   4.4270583e-002   3.9589845e-002   4.6864936e-002   5.1753572e-002   3.9912947e-002   2.6868013e-002   2.2259050e-002   1.8434372e-002   1.3963495e-002   1.0393032e-002   6.6878913e-003   1.3805908e-003   0.0000000e+000   0.0000000e+000   0.0000000e+000   0.0000000e+000
  2.1207696e+001   3.9831469e-001   1.2863499e-001   8.9471496e-002   6.0837373e-002   4.4304472e-002   3.9876946e-002   4.7079910e-002   5.2176617e-002   3.9721405e-002   2.6875013e-002   2.2229571e-002   1.8511066e-002   1.3914159e-002   1.0284243e-002   6.5327090e-003   1.2353424e-003   0.0000000e+000   0.0000000e+000   0.0000000e+000   0.0000000e+000
  2.1304757e+001   3.9740976e-001   1.2884819e-001   9.0112645e-002   6.0477899e-002   4.4244805e-002   4.0319919e-002   4.7431617e-002   5.2387627e-002   3.9573541e-002   2.6852148e-002   2.2358704e-002   1.8505869e-002   1.3603787e-002   1.0294055e-002   6.6168655e-003   9.6256880e-004   0.0000000e+000   0.0000000e+000   0.0000000e+000   0.0000000e+000
  2.1403821e+001   3.9615157e-001   1.2940924e-001   9.0633957e-002   6.0182982e-002   4.4469642e-002   4.0467708e-002   4.7703110e-002   5.2525727e-002   3.9583860e-002   2.7009072e-002   2.2346534e-002   1.8294125e-002   1.3658095e-002   1.0315349e-002   6.4820079e-003   7.6702236e-004   0.0000000e+000   0.0000000e+000   0.0000000e+000   0.0000000e+000
  2.1504870e+001   3.9546510e-001   1.2946444e-001   9.0559583e-002   6.0380370e-002   4.4866506e-002   4.0634926e-002   4.7754581e-002   5.2977822e-002   3.9591756e-002   2.6705117e-002   2.2396750e-002   1.8287053e-002   1.3663796e-002   1.0252207e-002   6.3518141e-003   6.4817930e-004   0.0000000e+000   0.0000000e+000   0.0000000e+000   0.0000000e+000
  2.1646373e+001   3.9402410e-001   1.3049646e-001   9.0529548e-002   6.0577499e-002   4.4709923e-002   4.1235023e-002   4.7728626e-002   5.3551474e-002   3.9476230e-002   2.6697045e-002   2.2394942e-002   1.8198857e-002   1.3513380e-002   1.0273073e-002   6.0685157e-003   5.2530747e-004   0.0000000e+000   0.0000000e+000   0.0000000e+000   0.0000000e+000
  2.1747542e+001   3.9312584e-001   1.3086423e-001   9.0785851e-002   6.0436652e-002   4.4780584e-002   4.1595809e-002   4.7838892e-002   5.3819133e-002   3.9507860e-002   2.6633675e-002   2.2457326e-002   1.8169383e-002   1.3452274e-002   1.0266306e-002   5.9261467e-003   3.4003520e-004   0.0000000e+000   0.0000000e+000   0.0000000e+000   0.0000000e+000
  2.1818383e+001   3.9297441e-001   1.3028460e-001   9.1100460e-002   6.0721285e-002   4.4681280e-002   4.1917226e-002   4.7838778e-002   5.4097240e-002   3.9368278e-002   2.6621225e-002   2.2526071e-002   1.8103571e-002   1.3487925e-002   1.0259007e-002   5.8248688e-003   1.9376824e-004   0.0000000e+000   0.0000000e+000   0.0000000e+000   0.0000000e+000
  2.1914840e+001   3.9234317e-001   1.3042033e-001   9.1021470e-002   6.1101503e-002   4.4753672e-002   4.2115121e-002   4.7960061e-002   5.4246525e-002   3.9273102e-002   2.6630454e-002   2.2735521e-002   1.7766235e-002   1.3820801e-002   1.0178973e-002   5.4751934e-003   1.5787423e-004   0.0000000e+000   0.0000000e+000   0.0000000e+000   0.0000000e+000
  2.2014895e+001   3.9232847e-001   1.2985927e-001   9.1283687e-002   6.1180391e-002   4.4675498e-002   4.2497957e-002   4.8088937e-002   5.4546752e-002   3.9148127e-002   2.6737405e-002   2.2823597e-002   1.7695834e-002   1.3619697e-002   1.0138034e-002   5.2494013e-003   1.2694271e-004   0.0000000e+000   0.0000000e+000   0.0000000e+000   0.0000000e+000
  2.2116250e+001   3.9162242e-001   1.3019782e-001   9.1226368e-002   6.1216948e-002   4.4776861e-002   4.2932120e-002   4.8137099e-002   5.4765334e-002   3.9124031e-002   2.6747719e-002   2.2780048e-002   1.7709860e-002   1.3541653e-002   1.0040343e-002   5.1813719e-003   0.0000000e+000   0.0000000e+000   0.0000000e+000   0.0000000e+000   0.0000000e+000
  2.2217631e+001   3.9043892e-001   1.3080989e-001   9.1431372e-002   6.1011455e-002   4.4981724e-002   4.3397609e-002   4.8405559e-002   5.4838185e-002   3.8995375e-002   2.6745092e-002   2.2790348e-002   1.7797405e-002   1.3479070e-002   9.8525464e-003   5.0254421e-003   0.0000000e+000   0.0000000e+000   0.0000000e+000   0.0000000e+000   0.0000000e+000
  2.2319060e+001   3.8948923e-001   1.3116399e-001   9.1453144e-002   6.1355643e-002   4.4931870e-002   4.3769657e-002   4.8731534e-002   5.4825014e-002   3.8971468e-002   2.6801027e-002   2.2884199e-002   1.7560120e-002   1.3632641e-002   9.6082620e-003   4.8221992e-003   0.0000000e+000   0.0000000e+000   0.0000000e+000   0.0000000e+000   0.0000000e+000
  2.2420517e+001   3.8832421e-001   1.3199114e-001   9.1314717e-002   6.1366699e-002   4.5119648e-002   4.3891698e-002   4.9100060e-002   5.5051650e-002   3.8791932e-002   2.6916809e-002   2.2926910e-002   1.7435958e-002   1.3569007e-002   9.6161066e-003   4.5834559e-003   0.0000000e+000   0.0000000e+000   0.0000000e+000   0.0000000e+000   0.0000000e+000
  2.2522046e+001   3.8774740e-001   1.3185708e-001   9.1835284e-002   6.1336524e-002   4.5145903e-002   4.4359037e-002   4.9032551e-002   5.5084061e-002   3.8897383e-002   2.6950006e-002   2.2795852e-002   1.7554278e-002   1.3467488e-002   9.5277931e-003   4.4093565e-003   0.0000000e+000   0.0000000e+000   0.0000000e+000   0.0000000e+000   0.0000000e+000
  2.2623632e+001   3.8658838e-001   1.3241284e-001   9.1929320e-002   6.1620538e-002   4.5091205e-002   4.4618885e-002   4.9373846e-002   5.5231687e-002   3.8654084e-002   2.7070919e-002   2.2808282e-002   1.7607592e-002   1.3333214e-002   9.5009381e-003   4.1582653e-003   0.0000000e+000   0.0000000e+000   0.0000000e+000   0.0000000e+000   0.0000000e+000
  2.2725247e+001   3.8601209e-001   1.3282655e-001   9.1666737e-002   6.1746691e-002   4.5150243e-002   4.4885156e-002   4.9829060e-002   5.5151084e-002   3.8623126e-002   2.7118349e-002   2.2879590e-002   1.7496203e-002   1.3418311e-002   9.3390085e-003   3.8578001e-003   0.0000000e+000   0.0000000e+000   0.0000000e+000   0.0000000e+000   0.0000000e+000
  2.2826897e+001   3.8467571e-001   1.3346226e-001   9.1875156e-002   6.1875886e-002   4.5192817e-002   4.5273444e-002   4.9876916e-002   5.5343759e-002   3.8566730e-002   2.7231597e-002   2.2858044e-002   1.7456808e-002   1.3400185e-002   9.3999676e-003   3.5107258e-003   0.0000000e+000   0.0000000e+000   0.0000000e+000   0.0000000e+000   0.0000000e+000
  2.2928587e+001   3.8419088e-001   1.3349676e-001   9.2126574e-002   6.1874607e-002   4.5436157e-002   4.5381333e-002   4.9936279e-002   5.5512792e-002   3.8569505e-002   2.7167650e-002   2.2933849e-002   1.7264041e-002   1.3448896e-002   9.3523985e-003   3.3082794e-003   0.0000000e+000   0.0000000e+000   0.0000000e+000   0.0000000e+000   0.0000000e+000
  2.3030343e+001   3.8373985e-001   1.3358332e-001   9.2316939e-002   6.1575939e-002   4.5776792e-002   4.5757175e-002   5.0126127e-002   5.5354860e-002   3.8539917e-002   2.7379707e-002   2.2882723e-002   1.7198139e-002   1.3259234e-002   9.4360175e-003   3.0732572e-003   0.0000000e+000   0.0000000e+000   0.0000000e+000   0.0000000e+000   0.0000000e+000
  2.3121942e+001   3.8312905e-001   1.3380799e-001   9.2079653e-002   6.1725344e-002   4.6075015e-002   4.6015183e-002   5.0483615e-002   5.5411381e-002   3.8378656e-002   2.7350678e-002   2.2877855e-002   1.7109087e-002   1.3206163e-002   9.4517593e-003   2.8985781e-003   0.0000000e+000   0.0000000e+000   0.0000000e+000   0.0000000e+000   0.0000000e+000
  2.3213541e+001   3.8269782e-001   1.3379306e-001   9.2182308e-002   6.1896662e-002   4.6213054e-002   4.6089625e-002   5.0748260e-002   5.5355954e-002   3.8395779e-002   2.7369088e-002   2.3121572e-002   1.6923422e-002   1.3241366e-002   9.2624506e-003   2.7095815e-003   0.0000000e+000   0.0000000e+000   0.0000000e+000   0.0000000e+000   0.0000000e+000
  2.3315446e+001   3.8213204e-001   1.3427397e-001   9.2162506e-002   6.1750399e-002   4.6070542e-002   4.6702838e-002   5.1321600e-002   5.5043659e-002   3.8367769e-002   2.7271396e-002   2.3087397e-002   1.6988891e-002   1.3098025e-002   9.1706693e-003   2.5582959e-003   0.0000000e+000   0.0000000e+000   0.0000000e+000   0.0000000e+000   0.0000000e+000
  2.3417380e+001   3.8141307e-001   1.3469626e-001   9.2093628e-002   6.1929440e-002   4.6062898e-002   4.7092997e-002   5.1764011e-002   5.4752255e-002   3.8491131e-002   2.7215513e-002   2.3142697e-002   1.6861445e-002   1.3108670e-002   9.0049760e-003   2.3710059e-003   0.0000000e+000   0.0000000e+000   0.0000000e+000   0.0000000e+000   0.0000000e+000
  2.3519356e+001   3.8074600e-001   1.3481523e-001   9.2228159e-002   6.1943111e-002   4.6182293e-002   4.7512999e-002   5.1822399e-002   5.5091277e-002   3.8172661e-002   2.7525100e-002   2.2868088e-002   1.6905148e-002   1.3066299e-002   8.8492399e-003   2.2719918e-003   0.0000000e+000   0.0000000e+000   0.0000000e+000   0.0000000e+000   0.0000000e+000
  2.3621379e+001   3.7975965e-001   1.3514856e-001   9.2645723e-002   6.1884892e-002   4.6297367e-002   4.7731523e-002   5.2174172e-002   5.5097309e-002   3.8212456e-002   2.7384314e-002   2.3077152e-002   1.6706508e-002   1.3037902e-002   8.7245541e-003   2.1179121e-003   0.0000000e+000   0.0000000e+000   0.0000000e+000   0.0000000e+000   0.0000000e+000
  2.3723444e+001   3.7906685e-001   1.3510745e-001   9.2785435e-002   6.2100451e-002   4.6783692e-002   4.7877763e-002   5.2384184e-002   5.5248417e-002   3.7792463e-002   2.7492959e-002   2.3076556e-002   1.6867489e-002   1.2912074e-002   8.5934158e-003   1.9107993e-003   0.0000000e+000   0.0000000e+000   0.0000000e+000   0.0000000e+000   0.0000000e+000
  2.3825578e+001   3.7860421e-001   1.3486282e-001   9.3249408e-002   6.1995549e-002   4.7103226e-002   4.8181995e-002   5.2402797e-002   5.5073407e-002   3.7900181e-002   2.7613506e-002   2.3127324e-002   1.6720846e-002   1.3050757e-002   8.4272023e-003   1.6867736e-003   0.0000000e+000   0.0000000e+000   0.0000000e+000   0.0000000e+000   0.0000000e+000
  2.3927763e+001   3.7800545e-001   1.3482316e-001   9.3533692e-002   6.1936087e-002   4.7294127e-002   4.8653194e-002   5.2758566e-002   5.4805826e-002   3.7862773e-002   2.7617562e-002   2.3153696e-002   1.6677077e-002   1.3024664e-002   8.3715113e-003   1.4826109e-003   0.0000000e+000   0.0000000e+000   0.0000000e+000   0.0000000e+000   0.0000000e+000
  2.4030005e+001   3.7743428e-001   1.3485346e-001   9.3597897e-002   6.2149135e-002   4.7265546e-002   4.9193650e-002   5.2881888e-002   5.4735286e-002   3.7839742e-002   2.7810611e-002   2.3052871e-002   1.6624272e-002   1.2826689e-002   8.4134760e-003   1.3211952e-003   0.0000000e+000   0.0000000e+000   0.0000000e+000   0.0000000e+000   0.0000000e+000
  2.4132289e+001   3.7678551e-001   1.3495791e-001   9.3782863e-002   6.2387630e-002   4.7165258e-002   4.9609978e-002   5.2876667e-002   5.4949007e-002   3.7788586e-002   2.7822024e-002   2.3169349e-002   1.6489656e-002   1.2774971e-002   8.2823517e-003   1.1582413e-003   0.0000000e+000   0.0000000e+000   0.0000000e+000   0.0000000e+000   0.0000000e+000
  2.4234624e+001   3.7639005e-001   1.3509599e-001   9.3681274e-002   6.2179904e-002   4.7734569e-002   4.9480154e-002   5.3094822e-002   5.5301716e-002   3.7583755e-002   2.7971684e-002   2.3102012e-002   1.6581952e-002   1.2553944e-002   8.2289202e-003   1.0192544e-003   0.0000000e+000   0.0000000e+000   0.0000000e+000   0.0000000e+000   0.0000000e+000
  2.4336999e+001   3.7602203e-001   1.3485234e-001   9.3753555e-002   6.2231233e-002   4.7977531e-002   5.0079997e-002   5.3164964e-002   5.5241612e-002   3.7535784e-002   2.8054049e-002   2.3164565e-002   1.6705830e-002   1.2152951e-002   8.0963474e-003   9.6721240e-004   0.0000000e+000   0.0000000e+000   0.0000000e+000   0.0000000e+000   0.0000000e+000
  2.4439412e+001   3.7536737e-001   1.3546916e-001   9.3819603e-002   6.1906244e-002   4.8060069e-002   5.0183306e-002   5.3618459e-002   5.5199963e-002   3.7661081e-002   2.8052089e-002   2.3084413e-002   1.6611465e-002   1.2215779e-002   7.9312474e-003   8.1974516e-004   0.0000000e+000   0.0000000e+000   0.0000000e+000   0.0000000e+000   0.0000000e+000
  2.4541849e+001   3.7506953e-001   1.3597101e-001   9.3013040e-002   6.2060708e-002   4.8226278e-002   5.0612094e-002   5.3908571e-002   5.5065806e-002   3.7643070e-002   2.8136959e-002   2.3110392e-002   1.6689122e-002   1.1945795e-002   7.9253995e-003   6.2221813e-004   0.0000000e+000   0.0000000e+000   0.0000000e+000   0.0000000e+000   0.0000000e+000
  2.4644328e+001   3.7460336e-001   1.3573719e-001   9.3470959e-002   6.1991777e-002   4.8401497e-002   5.1144881e-002   5.3873612e-002   5.4900526e-002   3.7702964e-002   2.8291144e-002   2.3087769e-002   1.6582664e-002   1.1832516e-002   7.8247898e-003   5.5434913e-004   0.0000000e+000   0.0000000e+000   0.0000000e+000   0.0000000e+000   0.0000000e+000
  2.4746821e+001   3.7421302e-001   1.3558738e-001   9.3580476e-002   6.2053480e-002   4.8564904e-002   5.1556308e-002   5.4126388e-002   5.4920989e-002   3.7591716e-002   2.8354232e-002   2.2955023e-002   1.6542968e-002   1.1887784e-002   7.5854757e-003   4.7985932e-004   0.0000000e+000   0.0000000e+000   0.0000000e+000   0.0000000e+000   0.0000000e+000
  2.4849356e+001   3.7382847e-001   1.3603259e-001   9.3004500e-002   6.2211837e-002   4.8858917e-002   5.1849426e-002   5.3921083e-002   5.5303728e-002   3.7587197e-002   2.8448096e-002   2.2871824e-002   1.6371159e-002   1.1780913e-002   7.5762166e-003   3.5404109e-004   0.0000000e+000   0.0000000e+000   0.0000000e+000   0.0000000e+000   0.0000000e+000
  2.4900645e+001   3.7322420e-001   1.3639855e-001   9.3265415e-002   6.2117165e-002   4.8682601e-002   5.2314725e-002   5.3984665e-002   5.5145237e-002   3.7555730e-002   2.8588802e-002   2.2702968e-002   1.6345111e-002   1.1860741e-002   7.4848827e-003   3.2920700e-004   0.0000000e+000   0.0000000e+000   0.0000000e+000   0.0000000e+000   0.0000000e+000
  2.5003281e+001   3.7228139e-001   1.3740648e-001   9.2956381e-002   6.1741337e-002   4.9025791e-002   5.2743740e-002   5.4150054e-002   5.4998773e-002   3.7664860e-002   2.8639954e-002   2.2804174e-002   1.6083035e-002   1.2008108e-002   7.2757874e-003   2.2013989e-004   0.0000000e+000   0.0000000e+000   0.0000000e+000   0.0000000e+000   0.0000000e+000
  2.5105940e+001   3.7167484e-001   1.3777536e-001   9.2472111e-002   6.2318836e-002   4.9039834e-002   5.3106855e-002   5.4225151e-002   5.4935652e-002   3.7706560e-002   2.8804766e-002   2.2747692e-002   1.5931574e-002   1.2073417e-002   7.0236327e-003   1.6372340e-004   0.0000000e+000   0.0000000e+000   0.0000000e+000   0.0000000e+000   0.0000000e+000
  2.5208659e+001   3.7104505e-001   1.3772628e-001   9.3151356e-002   6.2062819e-002   4.9182289e-002   5.3339152e-002   5.4673373e-002   5.4580313e-002   3.7984743e-002   2.8727578e-002   2.2617615e-002   1.6025180e-002   1.2013987e-002   6.7587523e-003   1.1150862e-004   0.0000000e+000   0.0000000e+000   0.0000000e+000   0.0000000e+000   0.0000000e+000
  2.5311440e+001   3.7025382e-001   1.3813146e-001   9.3254718e-002   6.1980170e-002   4.9229353e-002   5.3765745e-002   5.4925787e-002   5.4479718e-002   3.8038307e-002   2.8820478e-002   2.2517528e-002   1.6091816e-002   1.1774675e-002   6.6665294e-003   6.9896147e-005   0.0000000e+000   0.0000000e+000   0.0000000e+000   0.0000000e+000   0.0000000e+000
  2.5414279e+001   3.6918964e-001   1.3894983e-001   9.2840778e-002   6.2108876e-002   4.9667451e-002   5.4290942e-002   5.5044263e-002   5.4173669e-002   3.8147597e-002   2.8774876e-002   2.2560915e-002   1.6070999e-002   1.1571129e-002   6.5840760e-003   2.4959105e-005   0.0000000e+000   0.0000000e+000   0.0000000e+000   0.0000000e+000   0.0000000e+000
  2.5517169e+001   3.6837918e-001   1.3931988e-001   9.3191869e-002   6.1519461e-002   5.0107926e-002   5.4630436e-002   5.5063915e-002   5.4575148e-002   3.7686607e-002   2.9228045e-002   2.2291351e-002   1.6116800e-002   1.1382070e-002   6.5001411e-003   7.1763814e-006   0.0000000e+000   0.0000000e+000   0.0000000e+000   0.0000000e+000   0.0000000e+000
  2.5620122e+001   3.6773884e-001   1.3984347e-001   9.3027318e-002   6.1570557e-002   5.0169273e-002   5.5193700e-002   5.4777592e-002   5.4604538e-002   3.7864823e-002   2.9321864e-002   2.2202305e-002   1.6024633e-002   1.1352949e-002   6.3081309e-003   0.0000000e+000   0.0000000e+000   0.0000000e+000   0.0000000e+000   0.0000000e+000   0.0000000e+000
  2.5723148e+001   3.6721245e-001   1.4006086e-001   9.3045283e-002   6.1810755e-002   5.0216272e-002   5.5539695e-002   5.4704662e-002   5.4500130e-002   3.7829703e-002   2.9592589e-002   2.2073799e-002   1.5954569e-002   1.1346914e-002   6.1123208e-003   0.0000000e+000   0.0000000e+000   0.0000000e+000   0.0000000e+000   0.0000000e+000   0.0000000e+000
  2.5826231e+001   3.6657032e-001   1.4044063e-001   9.3222785e-002   6.1500265e-002   5.0371650e-002   5.6011419e-002   5.5118166e-002   5.3994509e-002   3.8148896e-002   2.9561082e-002   2.2011544e-002   1.5916740e-002   1.1163429e-002   5.9685700e-003   0.0000000e+000   0.0000000e+000   0.0000000e+000   0.0000000e+000   0.0000000e+000   0.0000000e+000
  2.5929385e+001   3.6624140e-001   1.4042332e-001   9.3350089e-002   6.1527024e-002   5.0380889e-002   5.6536108e-002   5.5101358e-002   5.3938873e-002   3.8298253e-002   2.9592515e-002   2.1748012e-002   1.6060138e-002   1.0980792e-002   5.8212335e-003   0.0000000e+000   0.0000000e+000   0.0000000e+000   0.0000000e+000   0.0000000e+000   0.0000000e+000
  2.6032631e+001   3.6563325e-001   1.4069859e-001   9.3146236e-002   6.1937988e-002   5.0403955e-002   5.7002992e-002   5.5052460e-002   5.3944332e-002   3.8359903e-002   2.9661191e-002   2.1643141e-002   1.5913463e-002   1.1131304e-002   5.4711947e-003   0.0000000e+000   0.0000000e+000   0.0000000e+000   0.0000000e+000   0.0000000e+000   0.0000000e+000
  2.6135949e+001   3.6520239e-001   1.4063511e-001   9.3042635e-002   6.2350249e-002   5.0357643e-002   5.7440924e-002   5.5118480e-002   5.3968448e-002   3.8385007e-002   2.9781334e-002   2.1668618e-002   1.5743458e-002   1.0975426e-002   5.3302828e-003   0.0000000e+000   0.0000000e+000   0.0000000e+000   0.0000000e+000   0.0000000e+000   0.0000000e+000
  2.6239345e+001   3.6436007e-001   1.4149158e-001   9.2720730e-002   6.2423335e-002   5.0499357e-002   5.7698810e-002   5.5094619e-002   5.4088068e-002   3.8453901e-002   2.9914530e-002   2.1641289e-002   1.5624505e-002   1.0925514e-002   5.0637007e-003   0.0000000e+000   0.0000000e+000   0.0000000e+000   0.0000000e+000   0.0000000e+000   0.0000000e+000
  2.6342843e+001   3.6328169e-001   1.4194536e-001   9.2952749e-002   6.2491288e-002   5.0827447e-002   5.8286363e-002   5.4874689e-002   5.4014774e-002   3.8516775e-002   2.9953826e-002   2.1459332e-002   1.5680527e-002   1.0760944e-002   4.9542361e-003   0.0000000e+000   0.0000000e+000   0.0000000e+000   0.0000000e+000   0.0000000e+000   0.0000000e+000
  2.6446579e+001   3.6277436e-001   1.4266231e-001   9.2248400e-002   6.2664995e-002   5.0592907e-002   5.9110722e-002   5.4919933e-002   5.3959802e-002   3.8458912e-002   3.0108292e-002   2.1390777e-002   1.5626032e-002   1.0792466e-002   4.6900876e-003   0.0000000e+000   0.0000000e+000   0.0000000e+000   0.0000000e+000   0.0000000e+000   0.0000000e+000
  2.6550368e+001   3.6259370e-001   1.4262838e-001   9.2377540e-002   6.2381902e-002   5.0674940e-002   5.9770797e-002   5.4885936e-002   5.3675558e-002   3.8650315e-002   3.0284479e-002   2.1155952e-002   1.5640157e-002   1.0765859e-002   4.5144806e-003   0.0000000e+000   0.0000000e+000   0.0000000e+000   0.0000000e+000   0.0000000e+000   0.0000000e+000
  2.6602290e+001   3.6231172e-001   1.4296248e-001   9.2171932e-002   6.2528182e-002   5.0608050e-002   6.0000856e-002   5.4842894e-002   5.3689806e-002   3.8650187e-002   3.0418659e-002   2.1059249e-002   1.5605012e-002   1.0702712e-002   4.4482618e-003   0.0000000e+000   0.0000000e+000   0.0000000e+000   0.0000000e+000   0.0000000e+000   0.0000000e+000
  2.6706190e+001   3.6144317e-001   1.4329302e-001   9.2245571e-002   6.2708968e-002   5.0835219e-002   5.9992947e-002   5.5346584e-002   5.3480030e-002   3.8733610e-002   3.0450642e-002   2.0910552e-002   1.5588278e-002   1.0618096e-002   4.3533060e-003   0.0000000e+000   0.0000000e+000   0.0000000e+000   0.0000000e+000   0.0000000e+000   0.0000000e+000
  2.6810199e+001   3.6083723e-001   1.4365748e-001   9.2161370e-002   6.2819140e-002   5.1040421e-002   6.0440580e-002   5.5308547e-002   5.3168484e-002   3.9098027e-002   3.0409610e-002   2.1011852e-002   1.5311881e-002   1.0483199e-002   4.2521803e-003   0.0000000e+000   0.0000000e+000   0.0000000e+000   0.0000000e+000   0.0000000e+000   0.0000000e+000
  2.6914394e+001   3.6082206e-001   1.4341944e-001   9.2307985e-002   6.2667662e-002   5.1072421e-002   6.0969935e-002   5.5170155e-002   5.3083614e-002   3.9463824e-002   3.0395478e-002   2.0803879e-002   1.5235185e-002   1.0458459e-002   4.1298958e-003   0.0000000e+000   0.0000000e+000   0.0000000e+000   0.0000000e+000   0.0000000e+000   0.0000000e+000
  2.7018685e+001   3.6043186e-001   1.4309932e-001   9.2855935e-002   6.2609441e-002   5.1281161e-002   6.1192679e-002   5.5359577e-002   5.3023985e-002   3.9506899e-002   3.0390199e-002   2.0786797e-002   1.5112395e-002   1.0364108e-002   3.9856384e-003   0.0000000e+000   0.0000000e+000   0.0000000e+000   0.0000000e+000   0.0000000e+000   0.0000000e+000
  2.7122960e+001   3.5960591e-001   1.4390505e-001   9.2638978e-002   6.2402530e-002   5.2035619e-002   6.0999954e-002   5.5459278e-002   5.3032681e-002   3.9477215e-002   3.0558825e-002   2.0818643e-002   1.4966583e-002   1.0264971e-002   3.8337592e-003   0.0000000e+000   0.0000000e+000   0.0000000e+000   0.0000000e+000   0.0000000e+000   0.0000000e+000
  2.7227220e+001   3.5914841e-001   1.4422129e-001   9.2274845e-002   6.2796426e-002   5.1989391e-002   6.1083056e-002   5.5788950e-002   5.2896157e-002   3.9790857e-002   3.0370149e-002   2.0801941e-002   1.4949089e-002   1.0254560e-002   3.6348814e-003   0.0000000e+000   0.0000000e+000   0.0000000e+000   0.0000000e+000   0.0000000e+000   0.0000000e+000
  2.7331468e+001   3.5839708e-001   1.4476839e-001   9.1882999e-002   6.3245056e-002   5.2033276e-002   6.1522447e-002   5.5634689e-002   5.3063847e-002   3.9683147e-002   3.0675452e-002   2.0638602e-002   1.4803549e-002   1.0115745e-002   3.5357137e-003   0.0000000e+000   0.0000000e+000   0.0000000e+000   0.0000000e+000   0.0000000e+000   0.0000000e+000
  2.7435695e+001   3.5800183e-001   1.4494103e-001   9.1739636e-002   6.3359539e-002   5.1901279e-002   6.2028208e-002   5.6110708e-002   5.2523979e-002   4.0057061e-002   3.0521234e-002   2.0764875e-002   1.4665539e-002   9.9759263e-003   3.4091553e-003   0.0000000e+000   0.0000000e+000   0.0000000e+000   0.0000000e+000   0.0000000e+000   0.0000000e+000
  2.7539912e+001   3.5766730e-001   1.4469567e-001   9.2029701e-002   6.3488713e-002   5.2118931e-002   6.2017631e-002   5.6176478e-002   5.2749601e-002   3.9996120e-002   3.0596651e-002   2.0704653e-002   1.4615285e-002   9.8603595e-003   3.2829051e-003   0.0000000e+000   0.0000000e+000   0.0000000e+000   0.0000000e+000   0.0000000e+000   0.0000000e+000
  2.7644120e+001   3.5674699e-001   1.4517953e-001   9.1997598e-002   6.3558021e-002   5.2311812e-002   6.2389312e-002   5.6325064e-002   5.2817680e-002   3.9988587e-002   3.0569356e-002   2.0692416e-002   1.4550818e-002   9.6755797e-003   3.1972299e-003   0.0000000e+000   0.0000000e+000   0.0000000e+000   0.0000000e+000   0.0000000e+000   0.0000000e+000
  2.7748326e+001   3.5678254e-001   1.4488480e-001   9.2111506e-002   6.3485252e-002   5.2442531e-002   6.2761567e-002   5.6475502e-002   5.2665328e-002   3.9950413e-002   3.0819216e-002   2.0426219e-002   1.4630029e-002   9.5143099e-003   3.0507893e-003   0.0000000e+000   0.0000000e+000   0.0000000e+000   0.0000000e+000   0.0000000e+000   0.0000000e+000
  2.7800428e+001   3.5659534e-001   1.4496052e-001   9.2015379e-002   6.3519047e-002   5.2805237e-002   6.2348228e-002   5.6815514e-002   5.2652861e-002   4.0057862e-002   3.0768424e-002   2.0432863e-002   1.4560951e-002   9.4486834e-003   3.0190981e-003   0.0000000e+000   0.0000000e+000   0.0000000e+000   0.0000000e+000   0.0000000e+000   0.0000000e+000
  2.7904633e+001   3.5589870e-001   1.4570196e-001   9.1834202e-002   6.3324075e-002   5.2517073e-002   6.3210771e-002   5.6731843e-002   5.2612966e-002   4.0316449e-002   3.0918752e-002   2.0211491e-002   1.4486623e-002   9.3012243e-003   2.9338754e-003   0.0000000e+000   0.0000000e+000   0.0000000e+000   0.0000000e+000   0.0000000e+000   0.0000000e+000
  2.8008846e+001   3.5516664e-001   1.4647326e-001   9.1111194e-002   6.4050672e-002   5.2487926e-002   6.3229195e-002   5.6960077e-002   5.2591583e-002   4.0456830e-002   3.0924748e-002   2.0137029e-002   1.4451038e-002   9.1610568e-003   2.7987541e-003   0.0000000e+000   0.0000000e+000   0.0000000e+000   0.0000000e+000   0.0000000e+000   0.0000000e+000
  2.8113062e+001   3.5466309e-001   1.4691961e-001   9.0884769e-002   6.4047693e-002   5.3041009e-002   6.3378885e-002   5.6798532e-002   5.2664105e-002   4.0498864e-002   3.0827350e-002   2.0086020e-002   1.4344128e-002   9.1950813e-003   2.6508580e-003   0.0000000e+000   0.0000000e+000   0.0000000e+000   0.0000000e+000   0.0000000e+000   0.0000000e+000
  2.8217295e+001   3.5423295e-001   1.4689710e-001   9.1063980e-002   6.3841691e-002   5.3602683e-002   6.3695001e-002   5.6816152e-002   5.2173415e-002   4.1015788e-002   3.0640548e-002   2.0088674e-002   1.4252178e-002   9.1198763e-003   2.5599653e-003   0.0000000e+000   0.0000000e+000   0.0000000e+000   0.0000000e+000   0.0000000e+000   0.0000000e+000
  2.8321554e+001   3.5355052e-001   1.4722507e-001   9.1272663e-002   6.3617274e-002   5.3902964e-002   6.3519888e-002   5.7392799e-002   5.2096700e-002   4.1170752e-002   3.0516290e-002   2.0072740e-002   1.4144815e-002   9.0356797e-003   2.4818453e-003   0.0000000e+000   0.0000000e+000   0.0000000e+000   0.0000000e+000   0.0000000e+000   0.0000000e+000
  2.8425831e+001   3.5318218e-001   1.4722537e-001   9.1499147e-002   6.3160618e-002   5.4592084e-002   6.3889643e-002   5.7266920e-002   5.2019516e-002   4.1378899e-002   3.0403854e-002   1.9838630e-002   1.4336997e-002   8.8419793e-003   2.3641591e-003   0.0000000e+000   0.0000000e+000   0.0000000e+000   0.0000000e+000   0.0000000e+000   0.0000000e+000
  2.8530140e+001   3.5305259e-001   1.4689749e-001   9.1523345e-002   6.3754191e-002   5.4567784e-002   6.3856650e-002   5.7736029e-002   5.1769970e-002   4.1241946e-002   3.0503349e-002   1.9784516e-002   1.4298053e-002   8.6929457e-003   2.3211467e-003   0.0000000e+000   0.0000000e+000   0.0000000e+000   0.0000000e+000   0.0000000e+000   0.0000000e+000
  2.8634492e+001   3.5273062e-001   1.4670066e-001   9.1320841e-002   6.4293858e-002   5.4479774e-002   6.4090443e-002   5.8110790e-002   5.1615492e-002   4.1332948e-002   3.0646216e-002   1.9656714e-002   1.4131002e-002   8.6547665e-003   2.2358694e-003   0.0000000e+000   0.0000000e+000   0.0000000e+000   0.0000000e+000   0.0000000e+000   0.0000000e+000
  2.8738894e+001   3.5204492e-001   1.4688742e-001   9.1388173e-002   6.4288917e-002   5.5000080e-002   6.4318984e-002   5.8277748e-002   5.1525376e-002   4.1292588e-002   3.0604289e-002   1.9690366e-002   1.3968870e-002   8.6007755e-003   2.1114891e-003   0.0000000e+000   0.0000000e+000   0.0000000e+000   0.0000000e+000   0.0000000e+000   0.0000000e+000
  2.8843359e+001   3.5128906e-001   1.4731741e-001   9.1307055e-002   6.4284105e-002   5.5520525e-002   6.4273431e-002   5.8395716e-002   5.1524045e-002   4.1370852e-002   3.0747080e-002   1.9484029e-002   1.3901413e-002   8.5058883e-003   2.0793901e-003   0.0000000e+000   0.0000000e+000   0.0000000e+000   0.0000000e+000   0.0000000e+000   0.0000000e+000
  2.8947905e+001   3.5114469e-001   1.4706341e-001   9.1349187e-002   6.4459104e-002   5.5811692e-002   6.4624955e-002   5.8110924e-002   5.1557764e-002   4.1772685e-002   3.0511456e-002   1.9386028e-002   1.3891244e-002   8.3592989e-003   1.9575681e-003   0.0000000e+000   0.0000000e+000   0.0000000e+000   0.0000000e+000   0.0000000e+000   0.0000000e+000
  2.9000206e+001   3.5089107e-001   1.4709732e-001   9.1262217e-002   6.4678580e-002   5.5725104e-002   6.4725252e-002   5.8355650e-002   5.1577307e-002   4.1687864e-002   3.0519355e-002   1.9483719e-002   1.3722158e-002   8.3526269e-003   1.9217694e-003   0.0000000e+000   0.0000000e+000   0.0000000e+000   0.0000000e+000   0.0000000e+000   0.0000000e+000
  2.9104890e+001   3.5052703e-001   1.4714459e-001   9.1164658e-002   6.4647083e-002   5.6194338e-002   6.4952854e-002   5.8243867e-002   5.1915235e-002   4.1501979e-002   3.0678376e-002   1.9307272e-002   1.3688243e-002   8.2180323e-003   1.8164403e-003   0.0000000e+000   0.0000000e+000   0.0000000e+000   0.0000000e+000   0.0000000e+000   0.0000000e+000
  2.9209690e+001   3.5010591e-001   1.4734586e-001   9.1298218e-002   6.4687317e-002   5.6482052e-002   6.4971456e-002   5.8296684e-002   5.1668740e-002   4.1648799e-002   3.0663119e-002   1.9399710e-002   1.3622134e-002   8.0556225e-003   1.7543717e-003   0.0000000e+000   0.0000000e+000   0.0000000e+000   0.0000000e+000   0.0000000e+000   0.0000000e+000
  2.9314629e+001   3.4956893e-001   1.4771241e-001   9.1199667e-002   6.4850405e-002   5.6711984e-002   6.5229491e-002   5.8439036e-002   5.1350878e-002   4.1847193e-002   3.0578812e-002   1.9306094e-002   1.3643013e-002   7.8843270e-003   1.6777583e-003   0.0000000e+000   0.0000000e+000   0.0000000e+000   0.0000000e+000   0.0000000e+000   0.0000000e+000
  2.9419708e+001   3.4891952e-001   1.4804675e-001   9.1442217e-002   6.4942529e-002   5.6560130e-002   6.5363287e-002   5.8922159e-002   5.1149521e-002   4.2037422e-002   3.0424505e-002   1.9255992e-002   1.3589487e-002   7.7272590e-003   1.6192248e-003   0.0000000e+000   0.0000000e+000   0.0000000e+000   0.0000000e+000   0.0000000e+000   0.0000000e+000
  2.9524940e+001   3.4840744e-001   1.4833815e-001   9.1394929e-002   6.4670873e-002   5.7617794e-002   6.5143318e-002   5.8690786e-002   5.1390065e-002   4.1929884e-002   3.0672443e-002   1.9018042e-002   1.3597915e-002   7.5515604e-003   1.5768008e-003   0.0000000e+000   0.0000000e+000   0.0000000e+000   0.0000000e+000   0.0000000e+000   0.0000000e+000
  2.9630336e+001   3.4774499e-001   1.4866958e-001   9.1507704e-002   6.4414787e-002   5.8326948e-002   6.5322274e-002   5.8678379e-002   5.1264359e-002   4.1948865e-002   3.0760289e-002   1.8964886e-002   1.3300805e-002   7.5760667e-003   1.5200625e-003   0.0000000e+000   0.0000000e+000   0.0000000e+000   0.0000000e+000   0.0000000e+000   0.0000000e+000
  2.9735905e+001   3.4705775e-001   1.4879398e-001   9.1828707e-002   6.4401915e-002   5.8584401e-002   6.5407761e-002   5.8740826e-002   5.1470033e-002   4.1917528e-002   3.0727483e-002   1.8879503e-002   1.3218801e-002   7.4940302e-003   1.4772789e-003   0.0000000e+000   0.0000000e+000   0.0000000e+000   0.0000000e+000   0.0000000e+000   0.0000000e+000
  2.9841650e+001   3.4678645e-001   1.4891787e-001   9.1738670e-002   6.4457800e-002   5.8433011e-002   6.6002362e-002   5.8878548e-002   5.1299002e-002   4.2045314e-002   3.0605854e-002   1.8845638e-002   1.3171064e-002   7.4069784e-003   1.4114333e-003   0.0000000e+000   0.0000000e+000   0.0000000e+000   0.0000000e+000   0.0000000e+000   0.0000000e+000
  2.9947576e+001   3.4625424e-001   1.4963232e-001   9.0983787e-002   6.4725785e-002   5.8304146e-002   6.6498061e-002   5.9062243e-002   5.1279225e-002   4.2172422e-002   3.0583080e-002   1.8753855e-002   1.3076099e-002   7.3095381e-003   1.3652001e-003   0.0000000e+000   0.0000000e+000   0.0000000e+000   0.0000000e+000   0.0000000e+000   0.0000000e+000
  3.0000615e+001   3.4604052e-001   1.4966033e-001   9.0879677e-002   6.4851451e-002   5.8488992e-002   6.6428849e-002   5.9163617e-002   5.1362984e-002   4.2087442e-002   3.0583067e-002   1.8868292e-002   1.3028574e-002   7.2194565e-003   1.3367554e-003   0.0000000e+000   0.0000000e+000   0.0000000e+000   0.0000000e+000   0.0000000e+000   0.0000000e+000
  3.0101566e+001   3.4538871e-001   1.5015598e-001   9.0729627e-002   6.4675433e-002   5.9130000e-002   6.6350249e-002   5.9337062e-002   5.1466180e-002   4.2164020e-002   3.0388829e-002   1.8940308e-002   1.2868726e-002   7.1188829e-003   1.2859928e-003   0.0000000e+000   0.0000000e+000   0.0000000e+000   0.0000000e+000   0.0000000e+000   0.0000000e+000
  3.0207970e+001   3.4488553e-001   1.5003141e-001   9.1283888e-002   6.4633253e-002   5.9279072e-002   6.6363849e-002   5.9600762e-002   5.1419980e-002   4.2259602e-002   3.0428911e-002   1.8697685e-002   1.2840084e-002   7.0237231e-003   1.2522474e-003   0.0000000e+000   0.0000000e+000   0.0000000e+000   0.0000000e+000   0.0000000e+000   0.0000000e+000
  3.0314502e+001   3.4479415e-001   1.4986462e-001   9.1204977e-002   6.4683185e-002   5.9596107e-002   6.6247284e-002   5.9618456e-002   5.1758166e-002   4.2348635e-002   3.0401511e-002   1.8620423e-002   1.2819056e-002   6.8793406e-003   1.1640868e-003   0.0000000e+000   0.0000000e+000   0.0000000e+000   0.0000000e+000   0.0000000e+000   0.0000000e+000
  3.0420802e+001   3.4426509e-001   1.5044182e-001   9.0764690e-002   6.4726596e-002   5.9371653e-002   6.6896168e-002   5.9878415e-002   5.1737979e-002   4.2318094e-002   3.0510279e-002   1.8440126e-002   1.2712302e-002   6.8288030e-003   1.1079829e-003   0.0000000e+000   0.0000000e+000   0.0000000e+000   0.0000000e+000   0.0000000e+000   0.0000000e+000
  3.0526805e+001   3.4363904e-001   1.5090155e-001   9.0768844e-002   6.4690829e-002   5.9811691e-002   6.6515743e-002   6.0269785e-002   5.1680614e-002   4.2588564e-002   3.0407140e-002   1.8302307e-002   1.2623607e-002   6.7307085e-003   1.0695749e-003   0.0000000e+000   0.0000000e+000   0.0000000e+000   0.0000000e+000   0.0000000e+000   0.0000000e+000
  3.0632468e+001   3.4339398e-001   1.5080502e-001   9.0589803e-002   6.4923337e-002   5.9876952e-002   6.7057448e-002   6.0162501e-002   5.1696626e-002   4.2543116e-002   3.0421641e-002   1.8448525e-002   1.2421561e-002   6.6309525e-003   1.0285408e-003   0.0000000e+000   0.0000000e+000   0.0000000e+000   0.0000000e+000   0.0000000e+000   0.0000000e+000
  3.0737836e+001   3.4296351e-001   1.5088720e-001   9.0778402e-002   6.4991545e-002   6.0246580e-002   6.7217935e-002   6.0256024e-002   5.1300646e-002   4.2729096e-002   3.0275856e-002   1.8487605e-002   1.2333480e-002   6.5477770e-003   9.8434713e-004   0.0000000e+000   0.0000000e+000   0.0000000e+000   0.0000000e+000   0.0000000e+000   0.0000000e+000
  3.0842932e+001   3.4224180e-001   1.5132153e-001   9.0906354e-002   6.5019597e-002   6.0508198e-002   6.7111074e-002   6.0659973e-002   5.1119391e-002   4.2987181e-002   3.0089988e-002   1.8446955e-002   1.2295476e-002   6.3605628e-003   9.3191397e-004   0.0000000e+000   0.0000000e+000   0.0000000e+000   0.0000000e+000   0.0000000e+000   0.0000000e+000
  3.0947753e+001   3.4119016e-001   1.5220165e-001   9.0541706e-002   6.5610052e-002   6.0375517e-002   6.7588266e-002   6.0709798e-002   5.0948525e-002   4.3002994e-002   3.0199824e-002   1.8251799e-002   1.2209413e-002   6.2577086e-003   9.1259142e-004   0.0000000e+000   0.0000000e+000   0.0000000e+000   0.0000000e+000   0.0000000e+000   0.0000000e+000
  3.1000066e+001   3.4121913e-001   1.5202967e-001   9.0552808e-002   6.5579187e-002   6.0589163e-002   6.7561424e-002   6.0856632e-002   5.0867793e-002   4.3069834e-002   3.0192852e-002   1.8185302e-002   1.2194569e-002   6.2153142e-003   8.8632310e-004   0.0000000e+000   0.0000000e+000   0.0000000e+000   0.0000000e+000   0.0000000e+000   0.0000000e+000
  3.1104528e+001   3.4081295e-001   1.5207333e-001   9.0412985e-002   6.5514449e-002   6.1046278e-002   6.7969101e-002   6.0764217e-002   5.1025157e-002   4.3083153e-002   3.0082009e-002   1.8218755e-002   1.2112442e-002   6.0255489e-003   8.5962175e-004   0.0000000e+000   0.0000000e+000   0.0000000e+000   0.0000000e+000   0.0000000e+000   0.0000000e+000
  3.1208735e+001   3.3998889e-001   1.5283235e-001   9.0221127e-002   6.5819748e-002   6.1058107e-002   6.7871836e-002   6.0928131e-002   5.1292071e-002   4.3050967e-002   2.9964417e-002   1.8112898e-002   1.2113849e-002   5.9284464e-003   8.1716065e-004   0.0000000e+000   0.0000000e+000   0.0000000e+000   0.0000000e+000   0.0000000e+000   0.0000000e+000
  3.1312744e+001   3.3920883e-001   1.5318850e-001   9.0263352e-002   6.5865825e-002   6.1746045e-002   6.7543304e-002   6.1014542e-002   5.1551924e-002   4.3100397e-002   2.9790475e-002   1.8117860e-002   1.2012069e-002   5.8175045e-003   7.7938069e-004   0.0000000e+000   0.0000000e+000   0.0000000e+000   0.0000000e+000   0.0000000e+000   0.0000000e+000
  3.1416567e+001   3.3889345e-001   1.5304487e-001   9.0643396e-002   6.5918433e-002   6.1813029e-002   6.7550422e-002   6.1186196e-002   5.1668513e-002   4.3061997e-002   2.9719825e-002   1.8116476e-002   1.1891177e-002   5.7326824e-003   7.5953195e-004   0.0000000e+000   0.0000000e+000   0.0000000e+000   0.0000000e+000   0.0000000e+000   0.0000000e+000
  3.1520224e+001   3.3855755e-001   1.5295216e-001   9.0833808e-002   6.5869283e-002   6.2041382e-002   6.7811532e-002   6.1278763e-002   5.1552576e-002   4.3323537e-002   2.9567973e-002   1.7960922e-002   1.1860107e-002   5.6607321e-003   7.2968025e-004   0.0000000e+000   0.0000000e+000   0.0000000e+000   0.0000000e+000   0.0000000e+000   0.0000000e+000
  3.1623801e+001   3.3817942e-001   1.5284459e-001   9.1058741e-002   6.6126127e-002   6.2282088e-002   6.7309560e-002   6.1883108e-002   5.1388216e-002   4.3547719e-002   2.9530577e-002   1.7763083e-002   1.1807814e-002   5.5654974e-003   7.1345926e-004   0.0000000e+000   0.0000000e+000   0.0000000e+000   0.0000000e+000   0.0000000e+000   0.0000000e+000
  3.1726266e+001   3.3811234e-001   1.5291746e-001   9.0858627e-002   6.6192913e-002   6.2291146e-002   6.7538626e-002   6.2103303e-002   5.1292949e-002   4.3603729e-002   2.9574365e-002   1.7644550e-002   1.1709553e-002   5.4784681e-003   6.8197330e-004   0.0000000e+000   0.0000000e+000   0.0000000e+000   0.0000000e+000   0.0000000e+000   0.0000000e+000
  3.1823919e+001   3.3763529e-001   1.5336153e-001   9.0599487e-002   6.6449276e-002   6.2265540e-002   6.7344537e-002   6.2558068e-002   5.1373727e-002   4.3702628e-002   2.9511568e-002   1.7568438e-002   1.1573804e-002   5.4086015e-003   6.4751204e-004   0.0000000e+000   0.0000000e+000   0.0000000e+000   0.0000000e+000   0.0000000e+000   0.0000000e+000
  3.1927148e+001   3.3738167e-001   1.5332659e-001   9.0483867e-002   6.6427677e-002   6.2622955e-002   6.7884045e-002   6.2440439e-002   5.1435505e-002   4.3691512e-002   2.9466645e-002   1.7389351e-002   1.1508801e-002   5.3124551e-003   6.2849017e-004   0.0000000e+000   0.0000000e+000   0.0000000e+000   0.0000000e+000   0.0000000e+000   0.0000000e+000
  3.2030278e+001   3.3698333e-001   1.5336363e-001   9.0415540e-002   6.6460842e-002   6.3512383e-002   6.7512725e-002   6.2220418e-002   5.1681740e-002   4.3780101e-002   2.9466232e-002   1.7441450e-002   1.1353217e-002   5.2049006e-003   6.0349005e-004   0.0000000e+000   0.0000000e+000   0.0000000e+000   0.0000000e+000   0.0000000e+000   0.0000000e+000
  3.2133308e+001   3.3653254e-001   1.5353057e-001   9.0200611e-002   6.7077638e-002   6.3543354e-002   6.7651436e-002   6.2167941e-002   5.1580362e-002   4.3921058e-002   2.9442388e-002   1.7411372e-002   1.1260686e-002   5.1068952e-003   5.7314756e-004   0.0000000e+000   0.0000000e+000   0.0000000e+000   0.0000000e+000   0.0000000e+000   0.0000000e+000
  3.2236270e+001   3.3578166e-001   1.5409534e-001   9.0179929e-002   6.7075181e-002   6.3720647e-002   6.7825280e-002   6.2375468e-002   5.1720968e-002   4.3758814e-002   2.9392796e-002   1.7349646e-002   1.1195517e-002   4.9839244e-003   5.4483126e-004   0.0000000e+000   0.0000000e+000   0.0000000e+000   0.0000000e+000   0.0000000e+000   0.0000000e+000
  3.2339209e+001   3.3482444e-001   1.5487654e-001   9.0216246e-002   6.6839030e-002   6.4240956e-002   6.8016205e-002   6.2178505e-002   5.1599034e-002   4.4059900e-002   2.9339221e-002   1.7209073e-002   1.1206999e-002   4.8799493e-003   5.1390377e-004   0.0000000e+000   0.0000000e+000   0.0000000e+000   0.0000000e+000   0.0000000e+000   0.0000000e+000
  3.2442134e+001   3.3388846e-001   1.5544236e-001   9.0350554e-002   6.7107402e-002   6.4158816e-002   6.8310667e-002   6.2189305e-002   5.1577779e-002   4.4171439e-002   2.9314665e-002   1.7125651e-002   1.0981500e-002   4.8869445e-003   4.9445655e-004   0.0000000e+000   0.0000000e+000   0.0000000e+000   0.0000000e+000   0.0000000e+000   0.0000000e+000
  3.2544999e+001   3.3387362e-001   1.5542297e-001   9.0029898e-002   6.7241392e-002   6.4134895e-002   6.8868837e-002   6.1867614e-002   5.1797901e-002   4.4356404e-002   2.9066477e-002   1.7122170e-002   1.0911412e-002   4.8301089e-003   4.7629454e-004   0.0000000e+000   0.0000000e+000   0.0000000e+000   0.0000000e+000   0.0000000e+000   0.0000000e+000
  3.2647831e+001   3.3340948e-001   1.5595481e-001   8.9685642e-002   6.6959939e-002   6.5007958e-002   6.8923363e-002   6.1861639e-002   5.1655143e-002   4.4588653e-002   2.8850346e-002   1.7020514e-002   1.0887711e-002   4.7357692e-003   4.5902967e-004   0.0000000e+000   0.0000000e+000   0.0000000e+000   0.0000000e+000   0.0000000e+000   0.0000000e+000
  3.2745152e+001   3.3340310e-001   1.5583078e-001   8.9462628e-002   6.7013652e-002   6.5254054e-002   6.9189016e-002   6.1946353e-002   5.1753594e-002   4.4496290e-002   2.8801952e-002   1.6924801e-002   1.0810199e-002   4.6734322e-003   4.4014216e-004   0.0000000e+000   0.0000000e+000   0.0000000e+000   0.0000000e+000   0.0000000e+000   0.0000000e+000
  3.2837605e+001   3.3311321e-001   1.5579042e-001   8.9400114e-002   6.7149083e-002   6.5668962e-002   6.9182418e-002   6.1774105e-002   5.1950080e-002   4.4629205e-002   2.8723742e-002   1.6873911e-002   1.0758618e-002   4.5688296e-003   4.1730461e-004   0.0000000e+000   0.0000000e+000   0.0000000e+000   0.0000000e+000   0.0000000e+000   0.0000000e+000
  3.2940359e+001   3.3314660e-001   1.5534513e-001   8.9384672e-002   6.7417947e-002   6.5249361e-002   6.9748054e-002   6.2049944e-002   5.2074776e-002   4.4218620e-002   2.8980729e-002   1.6885872e-002   1.0659597e-002   4.4380310e-003   4.0067063e-004   0.0000000e+000   0.0000000e+000   0.0000000e+000   0.0000000e+000   0.0000000e+000   0.0000000e+000
  3.3043067e+001   3.3265939e-001   1.5558112e-001   8.9378831e-002   6.7649205e-002   6.5130024e-002   7.0026404e-002   6.1949476e-002   5.2185949e-002   4.4343991e-002   2.9072419e-002   1.6636391e-002   1.0666201e-002   4.3360758e-003   3.8452009e-004   0.0000000e+000   0.0000000e+000   0.0000000e+000   0.0000000e+000   0.0000000e+000   0.0000000e+000
  3.3145748e+001   3.3237111e-001   1.5562997e-001   8.9520565e-002   6.7491219e-002   6.5192145e-002   7.0166502e-002   6.2532209e-002   5.1928666e-002   4.4408048e-002   2.8974967e-002   1.6532313e-002   1.0566766e-002   4.3230371e-003   3.6248139e-004   0.0000000e+000   0.0000000e+000   0.0000000e+000   0.0000000e+000   0.0000000e+000   0.0000000e+000
  3.3248407e+001   3.3236713e-001   1.5541229e-001   8.9387118e-002   6.7625155e-002   6.5689481e-002   7.0061599e-002   6.2521955e-002   5.2228281e-002   4.4140842e-002   2.8970836e-002   1.6599445e-002   1.0400495e-002   4.2554340e-003   3.3994013e-004   0.0000000e+000   0.0000000e+000   0.0000000e+000   0.0000000e+000   0.0000000e+000   0.0000000e+000
  3.3351050e+001   3.3191033e-001   1.5586906e-001   8.9082793e-002   6.7802735e-002   6.5924905e-002   6.9665530e-002   6.3123131e-002   5.2235857e-002   4.4177985e-002   2.8815918e-002   1.6590899e-002   1.0326705e-002   4.1521814e-003   3.2197040e-004   0.0000000e+000   0.0000000e+000   0.0000000e+000   0.0000000e+000   0.0000000e+000   0.0000000e+000
  3.3402358e+001   3.3163941e-001   1.5587678e-001   8.9194425e-002   6.7857997e-002   6.5632989e-002   7.0197644e-002   6.3056014e-002   5.2443492e-002   4.4080409e-002   2.8723667e-002   1.6612228e-002   1.0282345e-002   4.0923938e-003   3.1020284e-004   0.0000000e+000   0.0000000e+000   0.0000000e+000   0.0000000e+000   0.0000000e+000   0.0000000e+000
  3.3505022e+001   3.3110353e-001   1.5621296e-001   8.9270809e-002   6.7956204e-002   6.6015468e-002   7.0088830e-002   6.3122639e-002   5.2342320e-002   4.4385145e-002   2.8500533e-002   1.6576682e-002   1.0093819e-002   4.0267822e-003   3.0427373e-004   0.0000000e+000   0.0000000e+000   0.0000000e+000   0.0000000e+000   0.0000000e+000   0.0000000e+000
  3.3607731e+001   3.3082565e-001   1.5654607e-001   8.8830976e-002   6.8170752e-002   6.6184698e-002   7.0207215e-002   6.3372566e-002   5.2143265e-002   4.4550362e-002   2.8478837e-002   1.6404854e-002   1.0040042e-002   3.9546049e-003   2.9009997e-004   0.0000000e+000   0.0000000e+000   0.0000000e+000   0.0000000e+000   0.0000000e+000   0.0000000e+000
  3.3739085e+001   3.2933266e-001   1.5772956e-001   8.8759430e-002   6.8203107e-002   6.6495433e-002   7.0266331e-002   6.3650301e-002   5.2144807e-002   4.4552903e-002   2.8618907e-002   1.6183830e-002   9.8677975e-003   3.9205729e-003   2.7435972e-004   0.0000000e+000   0.0000000e+000   0.0000000e+000   0.0000000e+000   0.0000000e+000   0.0000000e+000
  3.3826831e+001   3.2889756e-001   1.5819634e-001   8.8353735e-002   6.8239512e-002   6.6481442e-002   7.0543905e-002   6.3989427e-002   5.2101831e-002   4.4460760e-002   2.8687421e-002   1.6129399e-002   9.7822094e-003   3.8749066e-003   2.6155625e-004   0.0000000e+000   0.0000000e+000   0.0000000e+000   0.0000000e+000   0.0000000e+000   0.0000000e+000
  3.3914691e+001   3.2801238e-001   1.5899763e-001   8.8052920e-002   6.8479671e-002   6.6988590e-002   7.0623035e-002   6.3588574e-002   5.2394459e-002   4.4486115e-002   2.8474480e-002   1.6220420e-002   9.6440838e-003   3.7956594e-003   2.4198183e-004   0.0000000e+000   0.0000000e+000   0.0000000e+000   0.0000000e+000   0.0000000e+000   0.0000000e+000
  3.4002655e+001   3.2771512e-001   1.5907901e-001   8.7894062e-002   6.8790596e-002   6.6901184e-002   7.0886435e-002   6.3416498e-002   5.2694962e-002   4.4468854e-002   2.8502624e-002   1.6105639e-002   9.5492395e-003   3.7603066e-003   2.3546156e-004   0.0000000e+000   0.0000000e+000   0.0000000e+000   0.0000000e+000   0.0000000e+000   0.0000000e+000
  3.4134792e+001   3.2699716e-001   1.5949720e-001   8.7942138e-002   6.8764118e-002   6.7330833e-002   7.1024392e-002   6.3362063e-002   5.2579439e-002   4.4927491e-002   2.8214027e-002   1.6036033e-002   9.3919593e-003   3.7149556e-003   2.1819864e-004   0.0000000e+000   0.0000000e+000   0.0000000e+000   0.0000000e+000   0.0000000e+000   0.0000000e+000
  3.4223005e+001   3.2678674e-001   1.5939313e-001   8.7908951e-002   6.8868291e-002   6.7796788e-002   7.1184652e-002   6.3153875e-002   5.2774558e-002   4.4719714e-002   2.8239832e-002   1.6020409e-002   9.2864681e-003   3.6517822e-003   2.1480180e-004   0.0000000e+000   0.0000000e+000   0.0000000e+000   0.0000000e+000   0.0000000e+000   0.0000000e+000
  3.4311312e+001   3.2647858e-001   1.5947404e-001   8.7700384e-002   6.9275216e-002   6.7881712e-002   7.1088501e-002   6.3189995e-002   5.2992378e-002   4.4661882e-002   2.8221951e-002   1.6030790e-002   9.2123110e-003   3.5869152e-003   2.0534661e-004   0.0000000e+000   0.0000000e+000   0.0000000e+000   0.0000000e+000   0.0000000e+000   0.0000000e+000
  3.4443944e+001   3.2672604e-001   1.5891895e-001   8.7578926e-002   6.9565014e-002   6.8214811e-002   7.1158682e-002   6.3135710e-002   5.3021329e-002   4.5066876e-002   2.7805931e-002   1.5998865e-002   9.1485116e-003   3.4663088e-003   1.9405241e-004   0.0000000e+000   0.0000000e+000   0.0000000e+000   0.0000000e+000   0.0000000e+000   0.0000000e+000
  3.4531771e+001   3.2640247e-001   1.5903630e-001   8.7461623e-002   6.9538032e-002   6.8518271e-002   7.1150687e-002   6.3474054e-002   5.3134655e-002   4.5051966e-002   2.7689662e-002   1.5798265e-002   9.1473321e-003   3.4117130e-003   1.8496646e-004   0.0000000e+000   0.0000000e+000   0.0000000e+000   0.0000000e+000   0.0000000e+000   0.0000000e+000
  3.4619018e+001   3.2590048e-001   1.5963433e-001   8.7246678e-002   6.9408206e-002   6.9104397e-002   7.1014383e-002   6.3508585e-002   5.3077215e-002   4.5222721e-002   2.7475240e-002   1.5883682e-002   9.0028786e-003   3.3566030e-003   1.6460321e-004   0.0000000e+000   0.0000000e+000   0.0000000e+000   0.0000000e+000   0.0000000e+000   0.0000000e+000
  3.4706377e+001   3.2505594e-001   1.6018923e-001   8.7396562e-002   6.9452179e-002   6.9081515e-002   7.1269770e-002   6.3551183e-002   5.3238457e-002   4.5082757e-002   2.7504490e-002   1.5786971e-002   8.9564239e-003   3.2772805e-003   1.5724414e-004   0.0000000e+000   0.0000000e+000   0.0000000e+000   0.0000000e+000   0.0000000e+000   0.0000000e+000
  3.4837601e+001   3.2443617e-001   1.6049399e-001   8.7208505e-002   6.9266614e-002   7.0346117e-002   7.0944931e-002   6.3659576e-002   5.3099637e-002   4.5212779e-002   2.7414538e-002   1.5743138e-002   8.8332944e-003   3.1994547e-003   1.4125734e-004   0.0000000e+000   0.0000000e+000   0.0000000e+000   0.0000000e+000   0.0000000e+000   0.0000000e+000
  3.4925204e+001   3.2394540e-001   1.6041612e-001   8.7583143e-002   6.9628920e-002   6.9741011e-002   7.1319919e-002   6.4048533e-002   5.2912957e-002   4.5194467e-002   2.7461158e-002   1.5726180e-002   8.7562468e-003   3.1334821e-003   1.3246004e-004   0.0000000e+000   0.0000000e+000   0.0000000e+000   0.0000000e+000   0.0000000e+000   0.0000000e+000
  3.5012896e+001   3.2356483e-001   1.6071095e-001   8.7419634e-002   6.9720758e-002   6.9859761e-002   7.1618522e-002   6.3979016e-002   5.2893290e-002   4.5290554e-002   2.7408822e-002   1.5652823e-002   8.6763951e-003   3.0753671e-003   1.2926942e-004   0.0000000e+000   0.0000000e+000   0.0000000e+000   0.0000000e+000   0.0000000e+000   0.0000000e+000
  3.5100670e+001   3.2333854e-001   1.6065613e-001   8.7533852e-002   6.9715734e-002   6.9928789e-002   7.1805416e-002   6.4114557e-002   5.2953659e-002   4.5171198e-002   2.7417410e-002   1.5623942e-002   8.5911248e-003   3.0268808e-003   1.2276437e-004   0.0000000e+000   0.0000000e+000   0.0000000e+000   0.0000000e+000   0.0000000e+000   0.0000000e+000
  3.5232479e+001   3.2293586e-001   1.6096580e-001   8.7154000e-002   6.9890941e-002   7.0387982e-002   7.2061631e-002   6.3964223e-002   5.3045204e-002   4.5191432e-002   2.7372074e-002   1.5477303e-002   8.5110014e-003   2.9279000e-003   1.1465617e-004   0.0000000e+000   0.0000000e+000   0.0000000e+000   0.0000000e+000   0.0000000e+000   0.0000000e+000
  3.5320458e+001   3.2281099e-001   1.6112934e-001   8.6840397e-002   6.9579015e-002   7.1139649e-002   7.2270869e-002   6.3792255e-002   5.3039969e-002   4.5468826e-002   2.7137569e-002   1.5445656e-002   8.3742775e-003   2.8666255e-003   1.0457012e-004   0.0000000e+000   0.0000000e+000   0.0000000e+000   0.0000000e+000   0.0000000e+000   0.0000000e+000
  3.5407909e+001   3.2260440e-001   1.6141199e-001   8.6656469e-002   6.9388379e-002   7.1124740e-002   7.2892618e-002   6.3569990e-002   5.3387284e-002   4.5184532e-002   2.7215072e-002   1.5354356e-002   8.2935959e-003   2.8147284e-003   1.0184912e-004   0.0000000e+000   0.0000000e+000   0.0000000e+000   0.0000000e+000   0.0000000e+000   0.0000000e+000
  3.5513946e+001   3.2251091e-001   1.6126105e-001   8.6645136e-002   6.9648926e-002   7.1379881e-002   7.2894807e-002   6.3588749e-002   5.3412047e-002   4.5183548e-002   2.7126088e-002   1.5305701e-002   8.2099434e-003   2.7318870e-003   1.0132511e-004   0.0000000e+000   0.0000000e+000   0.0000000e+000   0.0000000e+000   0.0000000e+000   0.0000000e+000
  3.5635720e+001   3.2222110e-001   1.6102629e-001   8.6604020e-002   7.0221538e-002   7.1108131e-002   7.3518251e-002   6.3582240e-002   5.3256466e-002   4.5268839e-002   2.7190540e-002   1.5076278e-002   8.1845529e-003   2.6464505e-003   9.5297865e-005   0.0000000e+000   0.0000000e+000   0.0000000e+000   0.0000000e+000   0.0000000e+000   0.0000000e+000
  3.5714111e+001   3.2203283e-001   1.6087668e-001   8.6778205e-002   7.0433757e-002   7.0988406e-002   7.3538317e-002   6.3697058e-002   5.3527055e-002   4.5400100e-002   2.6884413e-002   1.5014372e-002   8.1035219e-003   2.6373329e-003   8.7956786e-005   0.0000000e+000   0.0000000e+000   0.0000000e+000   0.0000000e+000   0.0000000e+000   0.0000000e+000
  3.5811664e+001   3.2160662e-001   1.6105362e-001   8.6780220e-002   7.0162399e-002   7.1539063e-002   7.3527915e-002   6.4091913e-002   5.3265475e-002   4.5239623e-002   2.7021604e-002   1.5031005e-002   8.0115926e-003   2.5873937e-003   8.1555417e-005   0.0000000e+000   0.0000000e+000   0.0000000e+000   0.0000000e+000   0.0000000e+000   0.0000000e+000
  3.5933605e+001   3.2056680e-001   1.6141974e-001   8.6991721e-002   7.0318997e-002   7.2043056e-002   7.2983978e-002   6.4678796e-002   5.3301757e-002   4.5130293e-002   2.7127373e-002   1.4921341e-002   7.9006765e-003   2.5390401e-003   7.6426779e-005   0.0000000e+000   0.0000000e+000   0.0000000e+000   0.0000000e+000   0.0000000e+000   0.0000000e+000
  3.6011996e+001   3.2015326e-001   1.6168650e-001   8.6974834e-002   7.0661966e-002   7.1912705e-002   7.3101416e-002   6.4594862e-002   5.3463172e-002   4.5101170e-002   2.7071066e-002   1.4892344e-002   7.7906260e-003   2.5245262e-003   7.1551245e-005   0.0000000e+000   0.0000000e+000   0.0000000e+000   0.0000000e+000   0.0000000e+000   0.0000000e+000
  3.6134451e+001   3.1986850e-001   1.6223023e-001   8.6211677e-002   7.1198133e-002   7.1551119e-002   7.3442122e-002   6.5081941e-002   5.3177756e-002   4.5291427e-002   2.6978023e-002   1.4742294e-002   7.6549882e-003   2.5061264e-003   6.5659732e-005   0.0000000e+000   0.0000000e+000   0.0000000e+000   0.0000000e+000   0.0000000e+000   0.0000000e+000
  3.6213171e+001   3.1937580e-001   1.6253026e-001   8.6441161e-002   7.0893407e-002   7.1976301e-002   7.3364183e-002   6.5137044e-002   5.3357357e-002   4.5196048e-002   2.6921178e-002   1.4692326e-002   7.5855482e-003   2.4703582e-003   5.9030914e-005   0.0000000e+000   0.0000000e+000   0.0000000e+000   0.0000000e+000   0.0000000e+000   0.0000000e+000
  3.6326878e+001   3.1899850e-001   1.6271967e-001   8.6271169e-002   7.1115712e-002   7.2340254e-002   7.3548375e-002   6.4829222e-002   5.3092461e-002   4.5623326e-002   2.6820612e-002   1.4616742e-002   7.5631074e-003   2.4074336e-003   5.3416568e-005   0.0000000e+000   0.0000000e+000   0.0000000e+000   0.0000000e+000   0.0000000e+000   0.0000000e+000
  3.6405599e+001   3.1845615e-001   1.6297342e-001   8.6455148e-002   7.0560228e-002   7.3074650e-002   7.3562166e-002   6.5080177e-002   5.3005098e-002   4.5553946e-002   2.6862950e-002   1.4528794e-002   7.4612232e-003   2.3755291e-003   5.0529242e-005   0.0000000e+000   0.0000000e+000   0.0000000e+000   0.0000000e+000   0.0000000e+000   0.0000000e+000
  3.6512309e+001   3.1823836e-001   1.6287071e-001   8.6718313e-002   7.0382544e-002   7.3375419e-002   7.3653980e-002   6.5197896e-002   5.3114886e-002   4.5407292e-002   2.6950152e-002   1.4429627e-002   7.3456853e-003   2.2693311e-003   4.5804675e-005   0.0000000e+000   0.0000000e+000   0.0000000e+000   0.0000000e+000   0.0000000e+000   0.0000000e+000
  3.6625489e+001   3.1795437e-001   1.6295660e-001   8.6780832e-002   7.0532925e-002   7.2969737e-002   7.4516709e-002   6.4555484e-002   5.3427502e-002   4.5474010e-002   2.7038755e-002   1.4208646e-002   7.3082672e-003   2.2365817e-003   3.9578269e-005   0.0000000e+000   0.0000000e+000   0.0000000e+000   0.0000000e+000   0.0000000e+000   0.0000000e+000
  3.6703683e+001   3.1762078e-001   1.6324957e-001   8.6564054e-002   7.0274166e-002   7.3816222e-002   7.4245297e-002   6.4805549e-002   5.3203851e-002   4.5725895e-002   2.6782372e-002   1.4199332e-002   7.2840202e-003   2.1921340e-003   3.6760815e-005   0.0000000e+000   0.0000000e+000   0.0000000e+000   0.0000000e+000   0.0000000e+000   0.0000000e+000
  3.6809679e+001   3.1730319e-001   1.6318047e-001   8.6656898e-002   7.0724176e-002   7.3972172e-002   7.4292945e-002   6.4616744e-002   5.3579413e-002   4.5641876e-002   2.6508492e-002   1.4150324e-002   7.2190564e-003   2.1168814e-003   3.7363950e-005   0.0000000e+000   0.0000000e+000   0.0000000e+000   0.0000000e+000   0.0000000e+000   0.0000000e+000
  3.6906986e+001   3.1694007e-001   1.6339933e-001   8.6799884e-002   7.0744894e-002   7.3955979e-002   7.4405471e-002   6.4750716e-002   5.3706722e-002   4.5561713e-002   2.6426947e-002   1.4028446e-002   7.1816541e-003   2.0692075e-003   2.8973573e-005   0.0000000e+000   0.0000000e+000   0.0000000e+000   0.0000000e+000   0.0000000e+000   0.0000000e+000
  3.7028621e+001   3.1630949e-001   1.6389804e-001   8.6585267e-002   7.0722070e-002   7.4483331e-002   7.4610843e-002   6.4485452e-002   5.4024304e-002   4.5482113e-002   2.6296060e-002   1.3974641e-002   7.0531035e-003   2.0489829e-003   2.6306956e-005   0.0000000e+000   0.0000000e+000   0.0000000e+000   0.0000000e+000   0.0000000e+000   0.0000000e+000
  3.7106814e+001   3.1593775e-001   1.6395478e-001   8.6798652e-002   7.0791953e-002   7.4546573e-002   7.4779821e-002   6.4539777e-002   5.3913013e-002   4.5615156e-002   2.6146855e-002   1.3946995e-002   6.9910672e-003   2.0149660e-003   2.2651087e-005   0.0000000e+000   0.0000000e+000   0.0000000e+000   0.0000000e+000   0.0000000e+000   0.0000000e+000
  3.7219761e+001   3.1584301e-001   1.6407119e-001   8.6455344e-002   7.0881690e-002   7.5045059e-002   7.4380309e-002   6.4943653e-002   5.3895540e-002   4.5752789e-002   2.5991410e-002   1.3842983e-002   6.8726628e-003   2.0045404e-003   1.9817380e-005   0.0000000e+000   0.0000000e+000   0.0000000e+000   0.0000000e+000   0.0000000e+000   0.0000000e+000
  3.7341395e+001   3.1569789e-001   1.6372520e-001   8.6486304e-002   7.1194023e-002   7.4825863e-002   7.5043348e-002   6.5018731e-002   5.3883037e-002   4.5661973e-002   2.6009120e-002   1.3667779e-002   6.8217012e-003   1.9474850e-003   1.7538798e-005   0.0000000e+000   0.0000000e+000   0.0000000e+000   0.0000000e+000   0.0000000e+000   0.0000000e+000
  3.7420139e+001   3.1533399e-001   1.6388507e-001   8.6536496e-002   7.1149543e-002   7.5312892e-002   7.4796445e-002   6.5154165e-002   5.3549486e-002   4.6013409e-002   2.5925240e-002   1.3655430e-002   6.7588146e-003   1.9124380e-003   1.6579173e-005   0.0000000e+000   0.0000000e+000   0.0000000e+000   0.0000000e+000   0.0000000e+000   0.0000000e+000
  3.7542628e+001   3.1511578e-001   1.6394474e-001   8.6409532e-002   7.1027010e-002   7.5867746e-002   7.4870373e-002   6.5237211e-002   5.3814116e-002   4.5887121e-002   2.5758315e-002   1.3587740e-002   6.6256552e-003   1.8399618e-003   1.4692351e-005   0.0000000e+000   0.0000000e+000   0.0000000e+000   0.0000000e+000   0.0000000e+000   0.0000000e+000
  3.7621372e+001   3.1448933e-001   1.6422907e-001   8.6498332e-002   7.1033240e-002   7.5743588e-002   7.5561657e-002   6.5094351e-002   5.4015093e-002   4.5681604e-002   2.5717449e-002   1.3529553e-002   6.5840558e-003   1.8080271e-003   1.4648123e-005   0.0000000e+000   0.0000000e+000   0.0000000e+000   0.0000000e+000   0.0000000e+000   0.0000000e+000
  3.7700115e+001   3.1419688e-001   1.6407397e-001   8.6929514e-002   7.1127144e-002   7.5369911e-002   7.6163285e-002   6.5052310e-002   5.3994250e-002   4.5484523e-002   2.5865478e-002   1.3419410e-002   6.5483981e-003   1.7612247e-003   1.3704383e-005   0.0000000e+000   0.0000000e+000   0.0000000e+000   0.0000000e+000   0.0000000e+000   0.0000000e+000
  3.7841853e+001   3.1363019e-001   1.6420308e-001   8.7053002e-002   7.1295940e-002   7.5106934e-002   7.6709136e-002   6.5352466e-002   5.4041830e-002   4.5485023e-002   2.5602173e-002   1.3352306e-002   6.4448313e-003   1.7121225e-003   1.0965115e-005   0.0000000e+000   0.0000000e+000   0.0000000e+000   0.0000000e+000   0.0000000e+000   0.0000000e+000
  3.7904848e+001   3.1369277e-001   1.6406070e-001   8.6903264e-002   7.1569294e-002   7.4973824e-002   7.6594033e-002   6.5710202e-002   5.4059426e-002   4.5492694e-002   2.5527593e-002   1.3322179e-002   6.4015833e-003   1.6822565e-003   1.0178750e-005   0.0000000e+000   0.0000000e+000   0.0000000e+000   0.0000000e+000   0.0000000e+000   0.0000000e+000
  3.8002840e+001   3.1277305e-001   1.6483184e-001   8.6431232e-002   7.2209562e-002   7.5331591e-002   7.6643067e-002   6.5777712e-002   5.3774954e-002   4.5435318e-002   2.5571859e-002   1.3268986e-002   6.3096507e-003   1.6328231e-003   8.3520145e-006   0.0000000e+000   0.0000000e+000   0.0000000e+000   0.0000000e+000   0.0000000e+000   0.0000000e+000
  3.8124747e+001   3.1260463e-001   1.6492889e-001   8.6427347e-002   7.1955265e-002   7.6165581e-002   7.6634199e-002   6.5472517e-002   5.4028769e-002   4.5326972e-002   2.5524209e-002   1.3107029e-002   6.2140006e-003   1.6022805e-003   8.3140939e-006   0.0000000e+000   0.0000000e+000   0.0000000e+000   0.0000000e+000   0.0000000e+000   0.0000000e+000
  3.8203120e+001   3.1239088e-001   1.6471114e-001   8.6389357e-002   7.2605764e-002   7.5569143e-002   7.7088778e-002   6.5654829e-002   5.3859518e-002   4.5443735e-002   2.5487584e-002   1.3099515e-002   6.1414497e-003   1.5518054e-003   6.5054265e-006   0.0000000e+000   0.0000000e+000   0.0000000e+000   0.0000000e+000   0.0000000e+000   0.0000000e+000
  3.8309357e+001   3.1203988e-001   1.6489581e-001   8.6205521e-002   7.3017588e-002   7.5411382e-002   7.7774591e-002   6.5313197e-002   5.3993508e-002   4.5387859e-002   2.5328659e-002   1.3006908e-002   6.1249127e-003   1.4966089e-003   3.5785823e-006   0.0000000e+000   0.0000000e+000   0.0000000e+000   0.0000000e+000   0.0000000e+000   0.0000000e+000
  3.8431384e+001   3.1128486e-001   1.6547280e-001   8.6468350e-002   7.2667216e-002   7.6132010e-002   7.7529302e-002   6.5511754e-002   5.4067260e-002   4.5301328e-002   2.5164205e-002   1.2911250e-002   6.0318937e-003   1.4542138e-003   3.5620806e-006   0.0000000e+000   0.0000000e+000   0.0000000e+000   0.0000000e+000   0.0000000e+000   0.0000000e+000
  3.8509957e+001   3.1096487e-001   1.6558786e-001   8.6495304e-002   7.2934593e-002   7.6131931e-002   7.7595588e-002   6.5552687e-002   5.4165154e-002   4.5157901e-002   2.5122696e-002   1.2875937e-002   5.9753547e-003   1.4365673e-003   3.5517740e-006   0.0000000e+000   0.0000000e+000   0.0000000e+000   0.0000000e+000   0.0000000e+000   0.0000000e+000
  3.8623443e+001   3.1056049e-001   1.6578680e-001   8.6480106e-002   7.2945616e-002   7.6518057e-002   7.7556995e-002   6.5604700e-002   5.3995286e-002   4.5365545e-002   2.5038814e-002   1.2846167e-002   5.9019319e-003   1.3968433e-003   2.6534663e-006   0.0000000e+000   0.0000000e+000   0.0000000e+000   0.0000000e+000   0.0000000e+000   0.0000000e+000
  3.8702011e+001   3.0955974e-001   1.6648500e-001   8.6475662e-002   7.3096610e-002   7.6666076e-002   7.7404705e-002   6.6103307e-002   5.3590491e-002   4.5532649e-002   2.5096138e-002   1.2762462e-002   5.8510502e-003   1.3752317e-003   8.8484548e-007   0.0000000e+000   0.0000000e+000   0.0000000e+000   0.0000000e+000   0.0000000e+000   0.0000000e+000
  3.8833131e+001   3.0911450e-001   1.6638772e-001   8.6772822e-002   7.2751735e-002   7.7570916e-002   7.7401350e-002   6.5945741e-002   5.3766905e-002   4.5467132e-002   2.5070915e-002   1.2662383e-002   5.7548828e-003   1.3329987e-003   0.0000000e+000   0.0000000e+000   0.0000000e+000   0.0000000e+000   0.0000000e+000   0.0000000e+000   0.0000000e+000
  3.8911879e+001   3.0896504e-001   1.6656317e-001   8.6536626e-002   7.2935713e-002   7.7839511e-002   7.7591425e-002   6.5759031e-002   5.3720754e-002   4.5308388e-002   2.5201625e-002   1.2543802e-002   5.7245216e-003   1.3103880e-003   0.0000000e+000   0.0000000e+000   0.0000000e+000   0.0000000e+000   0.0000000e+000   0.0000000e+000   0.0000000e+000
  3.9043235e+001   3.0884703e-001   1.6631785e-001   8.6646275e-002   7.3205662e-002   7.7220211e-002   7.8428314e-002   6.5980574e-002   5.3546326e-002   4.5497014e-002   2.4999069e-002   1.2447259e-002   5.6088309e-003   1.2555845e-003   0.0000000e+000   0.0000000e+000   0.0000000e+000   0.0000000e+000   0.0000000e+000   0.0000000e+000   0.0000000e+000
  3.9130925e+001   3.0881498e-001   1.6588416e-001   8.6880430e-002   7.3065591e-002   7.7448108e-002   7.8756319e-002   6.5907681e-002   5.3481661e-002   4.5649331e-002   2.4955038e-002   1.2360870e-002   5.5601415e-003   1.2356918e-003   0.0000000e+000   0.0000000e+000   0.0000000e+000   0.0000000e+000   0.0000000e+000   0.0000000e+000   0.0000000e+000
  3.9218651e+001   3.0833703e-001   1.6607692e-001   8.7026634e-002   7.3350230e-002   7.7432310e-002   7.8570429e-002   6.5977158e-002   5.3699788e-002   4.5594290e-002   2.4920191e-002   1.2384998e-002   5.4092875e-003   1.2207261e-003   0.0000000e+000   0.0000000e+000   0.0000000e+000   0.0000000e+000   0.0000000e+000   0.0000000e+000   0.0000000e+000
  3.9306429e+001   3.0827859e-001   1.6594800e-001   8.7262492e-002   7.3256654e-002   7.7577899e-002   7.8615564e-002   6.6038539e-002   5.3703788e-002   4.5549498e-002   2.4946372e-002   1.2254335e-002   5.3638855e-003   1.2043799e-003   0.0000000e+000   0.0000000e+000   0.0000000e+000   0.0000000e+000   0.0000000e+000   0.0000000e+000   0.0000000e+000
  3.9429378e+001   3.0807134e-001   1.6612922e-001   8.6823547e-002   7.3396148e-002   7.7936118e-002   7.8659602e-002   6.6083916e-002   5.3985512e-002   4.5545487e-002   2.4730150e-002   1.2195481e-002   5.2981528e-003   1.1453353e-003   0.0000000e+000   0.0000000e+000   0.0000000e+000   0.0000000e+000   0.0000000e+000   0.0000000e+000   0.0000000e+000
  3.9517285e+001   3.0792116e-001   1.6599523e-001   8.7045229e-002   7.3400580e-002   7.7912731e-002   7.9037294e-002   6.6009124e-002   5.3926373e-002   4.5584115e-002   2.4675145e-002   1.2120614e-002   5.2500174e-003   1.1223968e-003   0.0000000e+000   0.0000000e+000   0.0000000e+000   0.0000000e+000   0.0000000e+000   0.0000000e+000   0.0000000e+000
  3.9605270e+001   3.0738498e-001   1.6630411e-001   8.7121013e-002   7.3351787e-002   7.7897391e-002   7.9494467e-002   6.5999482e-002   5.3939098e-002   4.5625585e-002   2.4525491e-002   1.2072167e-002   5.1746780e-003   1.1097492e-003   0.0000000e+000   0.0000000e+000   0.0000000e+000   0.0000000e+000   0.0000000e+000   0.0000000e+000   0.0000000e+000
  3.9701397e+001   3.0723498e-001   1.6606930e-001   8.6911245e-002   7.3776913e-002   7.8176043e-002   7.9746531e-002   6.5781172e-002   5.4035735e-002   4.5503072e-002   2.4578991e-002   1.2028020e-002   5.0943524e-003   1.0636477e-003   0.0000000e+000   0.0000000e+000   0.0000000e+000   0.0000000e+000   0.0000000e+000   0.0000000e+000   0.0000000e+000
  3.9836880e+001   3.0664088e-001   1.6632639e-001   8.6788904e-002   7.4096313e-002   7.8729517e-002   7.9506856e-002   6.5764301e-002   5.4300074e-002   4.5677626e-002   2.4339974e-002   1.1787961e-002   5.0072533e-003   1.0339483e-003   0.0000000e+000   0.0000000e+000   0.0000000e+000   0.0000000e+000   0.0000000e+000   0.0000000e+000   0.0000000e+000
  3.9930675e+001   3.0610333e-001   1.6660670e-001   8.6961334e-002   7.3963584e-002   7.8741817e-002   7.9884781e-002   6.5724061e-002   5.4326950e-002   4.5673791e-002   2.4321385e-002   1.1743150e-002   4.9355461e-003   1.0135771e-003   0.0000000e+000   0.0000000e+000   0.0000000e+000   0.0000000e+000   0.0000000e+000   0.0000000e+000   0.0000000e+000
  4.0024471e+001   3.0596059e-001   1.6648378e-001   8.7159947e-002   7.4488236e-002   7.8643417e-002   8.0116605e-002   6.5084184e-002   5.5045572e-002   4.5155986e-002   2.4389816e-002   1.1599069e-002   4.8762266e-003   9.9657003e-004   0.0000000e+000   0.0000000e+000   0.0000000e+000   0.0000000e+000   0.0000000e+000   0.0000000e+000   0.0000000e+000
  4.0128795e+001   3.0565335e-001   1.6664445e-001   8.7270501e-002   7.4565903e-002   7.7937858e-002   8.0892218e-002   6.5230420e-002   5.5241866e-002   4.5102805e-002   2.4089088e-002   1.1671714e-002   4.7215725e-003   9.7825043e-004   0.0000000e+000   0.0000000e+000   0.0000000e+000   0.0000000e+000   0.0000000e+000   0.0000000e+000   0.0000000e+000
  4.0216308e+001   3.0559266e-001   1.6669709e-001   8.7154744e-002   7.4659179e-002   7.8206467e-002   8.0822291e-002   6.5540774e-002   5.4872111e-002   4.5148218e-002   2.4100639e-002   1.1555155e-002   4.7135096e-003   9.3716669e-004   0.0000000e+000   0.0000000e+000   0.0000000e+000   0.0000000e+000   0.0000000e+000   0.0000000e+000   0.0000000e+000
  4.0303822e+001   3.0514733e-001   1.6681492e-001   8.6857217e-002   7.5247559e-002   7.8579591e-002   8.0338254e-002   6.6058753e-002   5.4642223e-002   4.5252489e-002   2.3955055e-002   1.1510888e-002   4.6961871e-003   8.9953702e-004   0.0000000e+000   0.0000000e+000   0.0000000e+000   0.0000000e+000   0.0000000e+000   0.0000000e+000   0.0000000e+000
  4.0435084e+001   3.0453711e-001   1.6734220e-001   8.6282335e-002   7.5601214e-002   7.9384922e-002   7.9733036e-002   6.6434027e-002   5.4498566e-002   4.5532860e-002   2.3763438e-002   1.1380633e-002   4.6484442e-003   8.6120728e-004   0.0000000e+000   0.0000000e+000   0.0000000e+000   0.0000000e+000   0.0000000e+000   0.0000000e+000   0.0000000e+000
  4.0522589e+001   3.0394705e-001   1.6777957e-001   8.6400275e-002   7.5270784e-002   7.9722215e-002   7.9953408e-002   6.6496021e-002   5.4565635e-002   4.5302209e-002   2.3880277e-002   1.1286622e-002   4.5588410e-003   8.3709626e-004   0.0000000e+000   0.0000000e+000   0.0000000e+000   0.0000000e+000   0.0000000e+000   0.0000000e+000   0.0000000e+000
  4.0610244e+001   3.0395647e-001   1.6777674e-001   8.6219327e-002   7.5277490e-002   8.0227115e-002   7.9561837e-002   6.6760994e-002   5.4668536e-002   4.5146187e-002   2.3828925e-002   1.1337744e-002   4.4225606e-003   8.1608108e-004   0.0000000e+000   0.0000000e+000   0.0000000e+000   0.0000000e+000   0.0000000e+000   0.0000000e+000   0.0000000e+000
  4.0741832e+001   3.0313792e-001   1.6798345e-001   8.6798900e-002   7.5528138e-002   7.9881483e-002   7.9548890e-002   6.7083691e-002   5.5139102e-002   4.4751441e-002   2.3703586e-002   1.1299918e-002   4.3485692e-003   7.9491745e-004   0.0000000e+000   0.0000000e+000   0.0000000e+000   0.0000000e+000   0.0000000e+000   0.0000000e+000   0.0000000e+000
  4.0829635e+001   3.0256772e-001   1.6842999e-001   8.6977486e-002   7.5390480e-002   8.0061131e-002   7.9698081e-002   6.7143709e-002   5.4958522e-002   4.4936808e-002   2.3548213e-002   1.1213335e-002   4.3073076e-003   7.6721836e-004   0.0000000e+000   0.0000000e+000   0.0000000e+000   0.0000000e+000   0.0000000e+000   0.0000000e+000   0.0000000e+000
  4.0917485e+001   3.0215762e-001   1.6871831e-001   8.6921705e-002   7.5664958e-002   8.0163572e-002   7.9708395e-002   6.7164188e-002   5.4899182e-002   4.4945600e-002   2.3472467e-002   1.1126030e-002   4.2999673e-003   7.5800790e-004   0.0000000e+000   0.0000000e+000   0.0000000e+000   0.0000000e+000   0.0000000e+000   0.0000000e+000   0.0000000e+000
  4.1005376e+001   3.0157013e-001   1.6884976e-001   8.7005861e-002   7.6237389e-002   7.9935816e-002   7.9858578e-002   6.7368009e-002   5.4902224e-002   4.4799911e-002   2.3496191e-002   1.0993268e-002   4.2566605e-003   7.2620461e-004   0.0000000e+000   0.0000000e+000   0.0000000e+000   0.0000000e+000   0.0000000e+000   0.0000000e+000   0.0000000e+000
  4.1137302e+001   3.0145264e-001   1.6882395e-001   8.6698277e-002   7.6551387e-002   8.0233059e-002   7.9484159e-002   6.7544369e-002   5.5235303e-002   4.4754147e-002   2.3524414e-002   1.0795745e-002   4.2033625e-003   6.9918871e-004   0.0000000e+000   0.0000000e+000   0.0000000e+000   0.0000000e+000   0.0000000e+000   0.0000000e+000   0.0000000e+000
  4.1225292e+001   3.0149843e-001   1.6844792e-001   8.6865559e-002   7.6786437e-002   8.0306562e-002   7.9581571e-002   6.7430507e-002   5.5228262e-002   4.4934282e-002   2.3333740e-002   1.0747623e-002   4.1513590e-003   6.8775298e-004   0.0000000e+000   0.0000000e+000   0.0000000e+000   0.0000000e+000   0.0000000e+000   0.0000000e+000   0.0000000e+000
  4.1313326e+001   3.0133168e-001   1.6845074e-001   8.6546311e-002   7.6942757e-002   8.0921735e-002   7.9556123e-002   6.7594612e-002   5.5002752e-002   4.4993986e-002   2.3175826e-002   1.0770411e-002   4.0360229e-003   6.7704341e-004   0.0000000e+000   0.0000000e+000   0.0000000e+000   0.0000000e+000   0.0000000e+000   0.0000000e+000   0.0000000e+000
  4.1401407e+001   3.0102967e-001   1.6861209e-001   8.6407888e-002   7.7214138e-002   8.1049708e-002   7.9295925e-002   6.8221050e-002   5.4761627e-002   4.4861938e-002   2.3232026e-002   1.0667195e-002   4.0145642e-003   6.3218625e-004   0.0000000e+000   0.0000000e+000   0.0000000e+000   0.0000000e+000   0.0000000e+000   0.0000000e+000   0.0000000e+000
  4.1533300e+001   3.0042829e-001   1.6912862e-001   8.6266304e-002   7.7348541e-002   8.0955955e-002   7.9628503e-002   6.8379199e-002   5.5064818e-002   4.4641972e-002   2.3073173e-002   1.0552503e-002   3.9364899e-003   5.9563449e-004   0.0000000e+000   0.0000000e+000   0.0000000e+000   0.0000000e+000   0.0000000e+000   0.0000000e+000   0.0000000e+000
  4.1621146e+001   3.0014093e-001   1.6923440e-001   8.6241783e-002   7.7564917e-002   8.0797783e-002   8.0006452e-002   6.8337099e-002   5.4990846e-002   4.4792860e-002   2.2986962e-002   1.0421449e-002   3.9090768e-003   5.7543916e-004   0.0000000e+000   0.0000000e+000   0.0000000e+000   0.0000000e+000   0.0000000e+000   0.0000000e+000   0.0000000e+000
  4.1708962e+001   2.9994403e-001   1.6935010e-001   8.5999181e-002   7.7899825e-002   8.0593141e-002   8.0529088e-002   6.8178248e-002   5.4958600e-002   4.4736142e-002   2.2971832e-002   1.0407322e-002   3.8716650e-003   5.6081927e-004   0.0000000e+000   0.0000000e+000   0.0000000e+000   0.0000000e+000   0.0000000e+000   0.0000000e+000   0.0000000e+000
  4.1840646e+001   2.9915875e-001   1.6927534e-001   8.6804934e-002   7.8154962e-002   8.0640314e-002   8.0715675e-002   6.7763217e-002   5.5281157e-002   4.4571506e-002   2.3062661e-002   1.0297179e-002   3.7387967e-003   5.3550978e-004   0.0000000e+000   0.0000000e+000   0.0000000e+000   0.0000000e+000   0.0000000e+000   0.0000000e+000   0.0000000e+000
  4.1928461e+001   2.9879863e-001   1.6956197e-001   8.6652947e-002   7.8597467e-002   8.0409045e-002   8.1010389e-002   6.7752810e-002   5.5386651e-002   4.4253979e-002   2.3070093e-002   1.0296652e-002   3.6894992e-003   5.1986656e-004   0.0000000e+000   0.0000000e+000   0.0000000e+000   0.0000000e+000   0.0000000e+000   0.0000000e+000   0.0000000e+000
  4.2016314e+001   2.9825376e-001   1.6986542e-001   8.6611362e-002   7.8424095e-002   8.1293896e-002   8.0796806e-002   6.7405159e-002   5.5659771e-002   4.4552542e-002   2.2730997e-002   1.0231579e-002   3.6643775e-003   5.1023369e-004   0.0000000e+000   0.0000000e+000   0.0000000e+000   0.0000000e+000   0.0000000e+000   0.0000000e+000   0.0000000e+000
  4.2104193e+001   2.9826506e-001   1.6953490e-001   8.6648667e-002   7.8134521e-002   8.2098526e-002   8.0413931e-002   6.7857596e-002   5.5548406e-002   4.4505719e-002   2.2678527e-002   1.0178687e-002   3.6398125e-003   4.9564833e-004   0.0000000e+000   0.0000000e+000   0.0000000e+000   0.0000000e+000   0.0000000e+000   0.0000000e+000   0.0000000e+000
  4.2236060e+001   2.9829461e-001   1.6943843e-001   8.6351603e-002   7.8507888e-002   8.1819089e-002   8.0887363e-002   6.8221279e-002   5.5178065e-002   4.4572387e-002   2.2602177e-002   1.0093411e-002   3.5560187e-003   4.7767203e-004   0.0000000e+000   0.0000000e+000   0.0000000e+000   0.0000000e+000   0.0000000e+000   0.0000000e+000   0.0000000e+000
  4.2324064e+001   2.9801858e-001   1.6964852e-001   8.6313238e-002   7.8271103e-002   8.2528039e-002   8.0907190e-002   6.7923798e-002   5.5238352e-002   4.4642985e-002   2.2544501e-002   9.9680015e-003   3.5312614e-003   4.6442576e-004   0.0000000e+000   0.0000000e+000   0.0000000e+000   0.0000000e+000   0.0000000e+000   0.0000000e+000   0.0000000e+000
  4.2414027e+001   2.9766752e-001   1.6985335e-001   8.6311644e-002   7.8185816e-002   8.2721424e-002   8.1307369e-002   6.7880683e-002   5.5065580e-002   4.4812394e-002   2.2397363e-002   9.8668360e-003   3.4792264e-003   4.5079053e-004   0.0000000e+000   0.0000000e+000   0.0000000e+000   0.0000000e+000   0.0000000e+000   0.0000000e+000   0.0000000e+000
  4.2503972e+001   2.9721728e-001   1.7009742e-001   8.6157973e-002   7.8676628e-002   8.2111399e-002   8.2233142e-002   6.7485642e-002   5.5193389e-002   4.4786512e-002   2.2352962e-002   9.8829363e-003   3.3626989e-003   4.4201288e-004   0.0000000e+000   0.0000000e+000   0.0000000e+000   0.0000000e+000   0.0000000e+000   0.0000000e+000   0.0000000e+000
  4.2638857e+001   2.9682498e-001   1.7012413e-001   8.6564414e-002   7.8293664e-002   8.2359300e-002   8.2666330e-002   6.7671192e-002   5.5042954e-002   4.4654244e-002   2.2429919e-002   9.6350132e-003   3.3142273e-003   4.1963114e-004   0.0000000e+000   0.0000000e+000   0.0000000e+000   0.0000000e+000   0.0000000e+000   0.0000000e+000   0.0000000e+000
  4.2728752e+001   2.9617132e-001   1.7047410e-001   8.6657463e-002   7.8528449e-002   8.2491046e-002   8.2847980e-002   6.7655392e-002   5.4665123e-002   4.4928841e-002   2.2326369e-002   9.5896137e-003   3.2511037e-003   4.1319289e-004   0.0000000e+000   0.0000000e+000   0.0000000e+000   0.0000000e+000   0.0000000e+000   0.0000000e+000   0.0000000e+000
  4.2818622e+001   2.9569330e-001   1.7067847e-001   8.6837636e-002   7.8205011e-002   8.2942967e-002   8.2975072e-002   6.7567472e-002   5.4988182e-002   4.4634358e-002   2.2320665e-002   9.5563678e-003   3.2054185e-003   3.9507758e-004   0.0000000e+000   0.0000000e+000   0.0000000e+000   0.0000000e+000   0.0000000e+000   0.0000000e+000   0.0000000e+000
  4.2908480e+001   2.9585907e-001   1.7018952e-001   8.6786660e-002   7.8489348e-002   8.3410528e-002   8.2628122e-002   6.7751569e-002   5.4970730e-002   4.4558947e-002   2.2252347e-002   9.5601845e-003   3.1631494e-003   3.7982635e-004   0.0000000e+000   0.0000000e+000   0.0000000e+000   0.0000000e+000   0.0000000e+000   0.0000000e+000   0.0000000e+000
  4.3043229e+001   2.9525622e-001   1.7030958e-001   8.6692021e-002   7.8852808e-002   8.3471029e-002   8.3149639e-002   6.8123118e-002   5.4235120e-002   4.4988495e-002   2.2078961e-002   9.3822420e-003   3.0962582e-003   3.6450814e-004   0.0000000e+000   0.0000000e+000   0.0000000e+000   0.0000000e+000   0.0000000e+000   0.0000000e+000   0.0000000e+000
  4.3133040e+001   2.9500610e-001   1.7023461e-001   8.7095345e-002   7.8631415e-002   8.4071907e-002   8.3161405e-002   6.7847947e-002   5.4196640e-002   4.5041295e-002   2.1988155e-002   9.2861736e-003   3.0810370e-003   3.5797774e-004   0.0000000e+000   0.0000000e+000   0.0000000e+000   0.0000000e+000   0.0000000e+000   0.0000000e+000   0.0000000e+000
  4.3222846e+001   2.9502527e-001   1.7006707e-001   8.7147502e-002   7.9327642e-002   8.3277519e-002   8.3500429e-002   6.7894401e-002   5.4219328e-002   4.4955422e-002   2.1956744e-002   9.2467436e-003   3.0405284e-003   3.4140057e-004   0.0000000e+000   0.0000000e+000   0.0000000e+000   0.0000000e+000   0.0000000e+000   0.0000000e+000   0.0000000e+000
  4.3303665e+001   2.9486941e-001   1.7009153e-001   8.6886084e-002   7.9305120e-002   8.3781795e-002   8.3723105e-002   6.7819966e-002   5.4272698e-002   4.4835502e-002   2.2010187e-002   9.0607496e-003   3.0190543e-003   3.2479901e-004   0.0000000e+000   0.0000000e+000   0.0000000e+000   0.0000000e+000   0.0000000e+000   0.0000000e+000   0.0000000e+000
  4.3429370e+001   2.9459193e-001   1.6994242e-001   8.7027196e-002   7.9610276e-002   8.3959079e-002   8.3643230e-002   6.7794164e-002   5.4386491e-002   4.4875961e-002   2.1967161e-002   8.9096104e-003   2.9826032e-003   3.0987871e-004   0.0000000e+000   0.0000000e+000   0.0000000e+000   0.0000000e+000   0.0000000e+000   0.0000000e+000   0.0000000e+000
  4.3519153e+001   2.9412544e-001   1.7019445e-001   8.7114576e-002   7.9836827e-002   8.3953259e-002   8.3596914e-002   6.8326068e-002   5.4071680e-002   4.4795618e-002   2.1868777e-002   8.9600280e-003   2.8565732e-003   2.9979839e-004   0.0000000e+000   0.0000000e+000   0.0000000e+000   0.0000000e+000   0.0000000e+000   0.0000000e+000   0.0000000e+000
  4.3644844e+001   2.9361999e-001   1.7061897e-001   8.6866628e-002   8.0258257e-002   8.3997592e-002   8.3656305e-002   6.8501143e-002   5.4016130e-002   4.4927324e-002   2.1546431e-002   8.9028784e-003   2.7981764e-003   2.9017693e-004   0.0000000e+000   0.0000000e+000   0.0000000e+000   0.0000000e+000   0.0000000e+000   0.0000000e+000   0.0000000e+000
  4.3734617e+001   2.9327467e-001   1.7044728e-001   8.7145748e-002   8.0652244e-002   8.3408656e-002   8.4390454e-002   6.8301958e-002   5.4289796e-002   4.4654902e-002   2.1610694e-002   8.7881052e-003   2.7598074e-003   2.7568637e-004   0.0000000e+000   0.0000000e+000   0.0000000e+000   0.0000000e+000   0.0000000e+000   0.0000000e+000   0.0000000e+000
  4.3815410e+001   2.9315456e-001   1.7035691e-001   8.7366953e-002   8.0926842e-002   8.3419328e-002   8.4044951e-002   6.8801585e-002   5.4082657e-002   4.4520474e-002   2.1655306e-002   8.7204097e-003   2.6871411e-003   2.6288167e-004   0.0000000e+000   0.0000000e+000   0.0000000e+000   0.0000000e+000   0.0000000e+000   0.0000000e+000   0.0000000e+000
  4.3905174e+001   2.9265796e-001   1.7061176e-001   8.7081520e-002   8.0830678e-002   8.4310537e-002   8.4012147e-002   6.8683755e-002   5.4386805e-002   4.4429752e-002   2.1372474e-002   8.7112216e-003   2.6635036e-003   2.4787890e-004   0.0000000e+000   0.0000000e+000   0.0000000e+000   0.0000000e+000   0.0000000e+000   0.0000000e+000   0.0000000e+000
  4.4030841e+001   2.9248923e-001   1.7049814e-001   8.7010141e-002   8.1370576e-002   8.4237562e-002   8.4181319e-002   6.8794165e-002   5.4163685e-002   4.4529831e-002   2.1347909e-002   8.5329698e-003   2.6079961e-003   2.3647464e-004   0.0000000e+000   0.0000000e+000   0.0000000e+000   0.0000000e+000   0.0000000e+000   0.0000000e+000   0.0000000e+000
  4.4111625e+001   2.9200688e-001   1.7073364e-001   8.7226007e-002   8.1375985e-002   8.4391617e-002   8.3574978e-002   6.9498251e-002   5.4182302e-002   4.4592296e-002   2.1192819e-002   8.4272334e-003   2.5692783e-003   2.2871845e-004   0.0000000e+000   0.0000000e+000   0.0000000e+000   0.0000000e+000   0.0000000e+000   0.0000000e+000   0.0000000e+000
  4.4201409e+001   2.9204551e-001   1.7059901e-001   8.7403300e-002   8.1319456e-002   8.4632253e-002   8.3408828e-002   6.9546611e-002   5.4214609e-002   4.4647183e-002   2.1018525e-002   8.4221017e-003   2.5219230e-003   2.2069877e-004   0.0000000e+000   0.0000000e+000   0.0000000e+000   0.0000000e+000   0.0000000e+000   0.0000000e+000   0.0000000e+000
  4.4336064e+001   2.9109448e-001   1.7141812e-001   8.7381190e-002   8.0815970e-002   8.5323308e-002   8.3812142e-002   6.9520542e-002   5.4220662e-002   4.4460287e-002   2.0890671e-002   8.3940931e-003   2.4588659e-003   2.0966593e-004   0.0000000e+000   0.0000000e+000   0.0000000e+000   0.0000000e+000   0.0000000e+000   0.0000000e+000   0.0000000e+000
  4.4416852e+001   2.9074512e-001   1.7172503e-001   8.7435707e-002   8.0947061e-002   8.5398579e-002   8.4038273e-002   6.9519785e-002   5.4026808e-002   4.4370569e-002   2.0822084e-002   8.3333323e-003   2.4374296e-003   2.0021808e-004   0.0000000e+000   0.0000000e+000   0.0000000e+000   0.0000000e+000   0.0000000e+000   0.0000000e+000   0.0000000e+000
  4.4542535e+001   2.8987614e-001   1.7227177e-001   8.7292134e-002   8.0825840e-002   8.6536016e-002   8.3659175e-002   6.9632271e-002   5.3893031e-002   4.4469733e-002   2.0672927e-002   8.3071036e-003   2.3780558e-003   1.8579924e-004   0.0000000e+000   0.0000000e+000   0.0000000e+000   0.0000000e+000   0.0000000e+000   0.0000000e+000   0.0000000e+000
  4.4632420e+001   2.8930473e-001   1.7274112e-001   8.7551647e-002   8.0317824e-002   8.6722103e-002   8.3961164e-002   6.9727163e-002   5.3765684e-002   4.4449210e-002   2.0664962e-002   8.2742387e-003   2.3431159e-003   1.7703742e-004   0.0000000e+000   0.0000000e+000   0.0000000e+000   0.0000000e+000   0.0000000e+000   0.0000000e+000   0.0000000e+000
  4.4722263e+001   2.8889130e-001   1.7293417e-001   8.7372191e-002   8.0653681e-002   8.6696969e-002   8.4069931e-002   7.0036099e-002   5.3680911e-002   4.4331530e-002   2.0618893e-002   8.2371035e-003   2.3095628e-003   1.6766314e-004   0.0000000e+000   0.0000000e+000   0.0000000e+000   0.0000000e+000   0.0000000e+000   0.0000000e+000   0.0000000e+000
  4.4812082e+001   2.8879829e-001   1.7297674e-001   8.7121779e-002   8.0788074e-002   8.7070655e-002   8.4133812e-002   6.9699003e-002   5.4011078e-002   4.4314965e-002   2.0472652e-002   8.2084373e-003   2.2452890e-003   1.5922500e-004   0.0000000e+000   0.0000000e+000   0.0000000e+000   0.0000000e+000   0.0000000e+000   0.0000000e+000   0.0000000e+000
  4.4901896e+001   2.8847518e-001   1.7299471e-001   8.7321244e-002   8.0907475e-002   8.6808975e-002   8.4134526e-002   6.9932269e-002   5.4118015e-002   4.4248433e-002   2.0534895e-002   8.1657648e-003   2.2024790e-003   1.5603363e-004   0.0000000e+000   0.0000000e+000   0.0000000e+000   0.0000000e+000   0.0000000e+000   0.0000000e+000   0.0000000e+000
  4.5037473e+001   2.8819233e-001   1.7316928e-001   8.7103949e-002   8.1111679e-002   8.6832310e-002   8.4744452e-002   6.9803546e-002   5.3858760e-002   4.4441030e-002   2.0592539e-002   7.8443581e-003   2.1634356e-003   1.4232753e-004   0.0000000e+000   0.0000000e+000   0.0000000e+000   0.0000000e+000   0.0000000e+000   0.0000000e+000   0.0000000e+000
  4.5128135e+001   2.8801420e-001   1.7312727e-001   8.7253108e-002   8.1937548e-002   8.6006247e-002   8.4759035e-002   7.0133538e-002   5.4187338e-002   4.4027053e-002   2.0480903e-002   7.8058428e-003   2.1274282e-003   1.4049495e-004   0.0000000e+000   0.0000000e+000   0.0000000e+000   0.0000000e+000   0.0000000e+000   0.0000000e+000   0.0000000e+000
  4.5209729e+001   2.8754100e-001   1.7335260e-001   8.7296757e-002   8.1646334e-002   8.6682128e-002   8.4645785e-002   7.0329903e-002   5.4161391e-002   4.3889061e-002   2.0644137e-002   7.5784581e-003   2.1020354e-003   1.3041277e-004   0.0000000e+000   0.0000000e+000   0.0000000e+000   0.0000000e+000   0.0000000e+000   0.0000000e+000   0.0000000e+000
  4.5300392e+001   2.8687744e-001   1.7385359e-001   8.7383260e-002   8.1749585e-002   8.6308089e-002   8.5370585e-002   7.0141567e-002   5.4058879e-002   4.4008931e-002   2.0476222e-002   7.5586796e-003   2.0962448e-003   1.1692498e-004   0.0000000e+000   0.0000000e+000   0.0000000e+000   0.0000000e+000   0.0000000e+000   0.0000000e+000   0.0000000e+000
  4.5427329e+001   2.8649463e-001   1.7392536e-001   8.7744717e-002   8.1618919e-002   8.6266425e-002   8.5862156e-002   7.0148345e-002   5.3831735e-002   4.4198525e-002   2.0320975e-002   7.4600303e-003   2.0190286e-003   1.0914964e-004   0.0000000e+000   0.0000000e+000   0.0000000e+000   0.0000000e+000   0.0000000e+000   0.0000000e+000   0.0000000e+000
  4.5518008e+001   2.8586892e-001   1.7419001e-001   8.7725918e-002   8.1838167e-002   8.6469587e-002   8.6029270e-002   6.9954190e-002   5.4179636e-002   4.3988353e-002   2.0334431e-002   7.3341282e-003   1.9843983e-003   1.0299592e-004   0.0000000e+000   0.0000000e+000   0.0000000e+000   0.0000000e+000   0.0000000e+000   0.0000000e+000   0.0000000e+000
  4.5608689e+001   2.8575322e-001   1.7409505e-001   8.7971142e-002   8.1848323e-002   8.6610015e-002   8.5605009e-002   7.0296085e-002   5.3846039e-002   4.4398091e-002   2.0220345e-002   7.3277008e-003   1.9289158e-003   1.0006704e-004   0.0000000e+000   0.0000000e+000   0.0000000e+000   0.0000000e+000   0.0000000e+000   0.0000000e+000   0.0000000e+000
  4.5726575e+001   2.8508464e-001   1.7446410e-001   8.7894357e-002   8.1927111e-002   8.7635567e-002   8.5186064e-002   7.0018570e-002   5.3937584e-002   4.4462169e-002   2.0144148e-002   7.2663813e-003   1.8880549e-003   9.1246821e-005   0.0000000e+000   0.0000000e+000   0.0000000e+000   0.0000000e+000   0.0000000e+000   0.0000000e+000   0.0000000e+000
  4.5808188e+001   2.8486779e-001   1.7482093e-001   8.7569241e-002   8.2448137e-002   8.7091485e-002   8.5706648e-002   6.9932236e-002   5.3904535e-002   4.4345003e-002   2.0217724e-002   7.1627204e-003   1.8458054e-003   8.7745923e-005   0.0000000e+000   0.0000000e+000   0.0000000e+000   0.0000000e+000   0.0000000e+000   0.0000000e+000   0.0000000e+000
  4.5944238e+001   2.8459820e-001   1.7483905e-001   8.7717028e-002   8.2675637e-002   8.7188809e-002   8.5810096e-002   7.0055483e-002   5.3836878e-002   4.4246841e-002   2.0017826e-002   7.1307107e-003   1.8071521e-003   7.6289326e-005   0.0000000e+000   0.0000000e+000   0.0000000e+000   0.0000000e+000   0.0000000e+000   0.0000000e+000   0.0000000e+000
  4.6034954e+001   2.8424942e-001   1.7505928e-001   8.8043269e-002   8.2152598e-002   8.7435047e-002   8.6150078e-002   7.0118331e-002   5.3718327e-002   4.4285544e-002   1.9963412e-002   6.9783460e-003   1.7748412e-003   7.1503241e-005   0.0000000e+000   0.0000000e+000   0.0000000e+000   0.0000000e+000   0.0000000e+000   0.0000000e+000   0.0000000e+000
  4.6125662e+001   2.8409644e-001   1.7479240e-001   8.8064570e-002   8.2626664e-002   8.7276171e-002   8.6594364e-002   6.9911959e-002   5.3924970e-002   4.4129704e-002   1.9825981e-002   6.9479155e-003   1.7414645e-003   6.7395642e-005   0.0000000e+000   0.0000000e+000   0.0000000e+000   0.0000000e+000   0.0000000e+000   0.0000000e+000   0.0000000e+000
  4.6207300e+001   2.8359422e-001   1.7520479e-001   8.8106667e-002   8.3260805e-002   8.6881524e-002   8.6525993e-002   6.9885966e-002   5.4165558e-002   4.4053235e-002   1.9666959e-002   6.8783250e-003   1.7113241e-003   6.4636631e-005   0.0000000e+000   0.0000000e+000   0.0000000e+000   0.0000000e+000   0.0000000e+000   0.0000000e+000   0.0000000e+000
  4.6334292e+001   2.8308628e-001   1.7537727e-001   8.7980012e-002   8.2998468e-002   8.7646171e-002   8.6203032e-002   7.0660595e-002   5.4157643e-002   4.3937712e-002   1.9391177e-002   6.8269961e-003   1.6739995e-003   6.0646548e-005   0.0000000e+000   0.0000000e+000   0.0000000e+000   0.0000000e+000   0.0000000e+000   0.0000000e+000   0.0000000e+000
  4.6416058e+001   2.8263065e-001   1.7532221e-001   8.8203406e-002   8.3495099e-002   8.7461089e-002   8.6213253e-002   7.0658807e-002   5.4273281e-002   4.3866865e-002   1.9420518e-002   6.7400558e-003   1.6561961e-003   5.8567839e-005   0.0000000e+000   0.0000000e+000   0.0000000e+000   0.0000000e+000   0.0000000e+000   0.0000000e+000   0.0000000e+000
  4.6543171e+001   2.8218495e-001   1.7548592e-001   8.8275053e-002   8.3074085e-002   8.8279162e-002   8.6457115e-002   7.0114490e-002   5.4655712e-002   4.4004984e-002   1.9105092e-002   6.7125978e-003   1.5963794e-003   5.4456393e-005   0.0000000e+000   0.0000000e+000   0.0000000e+000   0.0000000e+000   0.0000000e+000   0.0000000e+000   0.0000000e+000
  4.6624887e+001   2.8120941e-001   1.7649135e-001   8.7885408e-002   8.3064625e-002   8.8981210e-002   8.6326920e-002   7.0114343e-002   5.4572614e-002   4.3941910e-002   1.9119891e-002   6.6748491e-003   1.5697017e-003   4.7776697e-005   0.0000000e+000   0.0000000e+000   0.0000000e+000   0.0000000e+000   0.0000000e+000   0.0000000e+000   0.0000000e+000
  4.6706606e+001   2.8134595e-001   1.7596374e-001   8.7682876e-002   8.3731943e-002   8.9569927e-002   8.5544560e-002   7.0563609e-002   5.4808181e-002   4.3367523e-002   1.9230374e-002   6.6035041e-003   1.5439930e-003   4.3818982e-005   0.0000000e+000   0.0000000e+000   0.0000000e+000   0.0000000e+000   0.0000000e+000   0.0000000e+000   0.0000000e+000
  4.6833724e+001   2.8108087e-001   1.7597299e-001   8.7522199e-002   8.4247006e-002   8.9056122e-002   8.6598818e-002   7.0022313e-002   5.5124031e-002   4.3191856e-002   1.9150600e-002   6.5025181e-003   1.4914381e-003   3.9237817e-005   0.0000000e+000   0.0000000e+000   0.0000000e+000   0.0000000e+000   0.0000000e+000   0.0000000e+000   0.0000000e+000
  4.6915442e+001   2.8101521e-001   1.7568528e-001   8.7947317e-002   8.4192003e-002   8.8745618e-002   8.7015870e-002   7.0130201e-002   5.5020101e-002   4.3184647e-002   1.9076731e-002   6.4958894e-003   1.4545011e-003   3.6635507e-005   0.0000000e+000   0.0000000e+000   0.0000000e+000   0.0000000e+000   0.0000000e+000   0.0000000e+000   0.0000000e+000
  4.7033480e+001   2.8084663e-001   1.7549813e-001   8.8321137e-002   8.4337728e-002   8.8655275e-002   8.7156189e-002   7.0351954e-002   5.4976473e-002   4.2943251e-002   1.9075908e-002   6.4182056e-003   1.3851884e-003   3.3923291e-005   0.0000000e+000   0.0000000e+000   0.0000000e+000   0.0000000e+000   0.0000000e+000   0.0000000e+000   0.0000000e+000
  4.7115199e+001   2.8041200e-001   1.7553142e-001   8.8884330e-002   8.4099208e-002   8.8642534e-002   8.7484780e-002   7.0253429e-002   5.5096169e-002   4.2744827e-002   1.9179396e-002   6.2793938e-003   1.3625047e-003   3.0011293e-005   0.0000000e+000   0.0000000e+000   0.0000000e+000   0.0000000e+000   0.0000000e+000   0.0000000e+000   0.0000000e+000
  4.7206093e+001   2.7996612e-001   1.7568818e-001   8.9126339e-002   8.3908190e-002   8.8604004e-002   8.8091310e-002   7.0004579e-002   5.5146314e-002   4.2701139e-002   1.9271246e-002   6.1400995e-003   1.3243980e-003   2.8088354e-005   0.0000000e+000   0.0000000e+000   0.0000000e+000   0.0000000e+000   0.0000000e+000   0.0000000e+000   0.0000000e+000
  4.7333485e+001   2.7901629e-001   1.7649040e-001   8.8831253e-002   8.4198654e-002   8.8557313e-002   8.8800206e-002   6.9812389e-002   5.5063336e-002   4.2735220e-002   1.9166256e-002   6.0252844e-003   1.2779896e-003   2.5404582e-005   0.0000000e+000   0.0000000e+000   0.0000000e+000   0.0000000e+000   0.0000000e+000   0.0000000e+000   0.0000000e+000
  4.7415390e+001   2.7881041e-001   1.7667966e-001   8.8777623e-002   8.3972088e-002   8.8860793e-002   8.9071237e-002   6.9615576e-002   5.5250064e-002   4.2851614e-002   1.8848321e-002   5.9760801e-003   1.2631083e-003   2.3424129e-005   0.0000000e+000   0.0000000e+000   0.0000000e+000   0.0000000e+000   0.0000000e+000   0.0000000e+000   0.0000000e+000
  4.7506423e+001   2.7821704e-001   1.7716062e-001   8.8559821e-002   8.4447379e-002   8.9145713e-002   8.8811436e-002   6.9813619e-002   5.5137062e-002   4.2774713e-002   1.8728201e-002   5.9402193e-003   1.2432292e-003   2.0941851e-005   0.0000000e+000   0.0000000e+000   0.0000000e+000   0.0000000e+000   0.0000000e+000   0.0000000e+000   0.0000000e+000
  4.7644348e+001   2.7760616e-001   1.7760268e-001   8.8619963e-002   8.4327932e-002   8.9515064e-002   8.8836568e-002   7.0408239e-002   5.4645605e-002   4.2820602e-002   1.8592687e-002   5.8113943e-003   1.1941278e-003   1.8982477e-005   0.0000000e+000   0.0000000e+000   0.0000000e+000   0.0000000e+000   0.0000000e+000   0.0000000e+000   0.0000000e+000
  4.7736297e+001   2.7732909e-001   1.7778468e-001   8.8507491e-002   8.4580626e-002   8.9052775e-002   8.9427873e-002   7.0567263e-002   5.4393169e-002   4.2971959e-002   1.8463289e-002   5.7280370e-003   1.1780099e-003   1.5739922e-005   0.0000000e+000   0.0000000e+000   0.0000000e+000   0.0000000e+000   0.0000000e+000   0.0000000e+000   0.0000000e+000
  4.7828230e+001   2.7698448e-001   1.7772406e-001   8.8790109e-002   8.4686728e-002   8.9001235e-002   8.9482898e-002   7.0753671e-002   5.4620499e-002   4.2643240e-002   1.8470731e-002   5.6877978e-003   1.1407702e-003   1.3783576e-005   0.0000000e+000   0.0000000e+000   0.0000000e+000   0.0000000e+000   0.0000000e+000   0.0000000e+000   0.0000000e+000
  4.7920165e+001   2.7594712e-001   1.7807871e-001   8.9074300e-002   8.5393382e-002   8.9178935e-002   8.9287514e-002   7.0614192e-002   5.4944096e-002   4.2328168e-002   1.8422891e-002   5.5942399e-003   1.1261123e-003   1.0345916e-005   0.0000000e+000   0.0000000e+000   0.0000000e+000   0.0000000e+000   0.0000000e+000   0.0000000e+000   0.0000000e+000
  4.8012101e+001   2.7538102e-001   1.7850975e-001   8.8959059e-002   8.5828331e-002   8.9071041e-002   8.9369870e-002   7.0497540e-002   5.5107906e-002   4.2234935e-002   1.8409764e-002   5.5080534e-003   1.1124114e-003   1.0312922e-005   0.0000000e+000   0.0000000e+000   0.0000000e+000   0.0000000e+000   0.0000000e+000   0.0000000e+000   0.0000000e+000
  4.8140772e+001   2.7553122e-001   1.7794262e-001   8.8928327e-002   8.5893906e-002   8.9559299e-002   8.9662811e-002   7.0142664e-002   5.5189529e-002   4.2476080e-002   1.8108627e-002   5.4807681e-003   1.0751481e-003   9.0036669e-006   0.0000000e+000   0.0000000e+000   0.0000000e+000   0.0000000e+000   0.0000000e+000   0.0000000e+000   0.0000000e+000
  4.8232671e+001   2.7541538e-001   1.7757255e-001   8.9504282e-002   8.5691778e-002   8.9911056e-002   8.9497906e-002   7.0300090e-002   5.5029329e-002   4.2609304e-002   1.7963002e-002   5.4536855e-003   1.0439296e-003   7.7093348e-006   0.0000000e+000   0.0000000e+000   0.0000000e+000   0.0000000e+000   0.0000000e+000   0.0000000e+000   0.0000000e+000
  4.8324548e+001   2.7517125e-001   1.7782365e-001   8.9022900e-002   8.6079994e-002   9.0112174e-002   8.9636367e-002   7.0176364e-002   5.5084402e-002   4.2540059e-002   1.8010160e-002   5.3375008e-003   9.9749428e-004   7.6848105e-006   0.0000000e+000   0.0000000e+000   0.0000000e+000   0.0000000e+000   0.0000000e+000   0.0000000e+000   0.0000000e+000
  4.8416383e+001   2.7438013e-001   1.7834248e-001   8.9228676e-002   8.6163132e-002   9.0001903e-002   8.9794206e-002   7.0559258e-002   5.4944936e-002   4.2553144e-002   1.7761137e-002   5.2938054e-003   9.7075828e-004   6.4344014e-006   0.0000000e+000   0.0000000e+000   0.0000000e+000   0.0000000e+000   0.0000000e+000   0.0000000e+000   0.0000000e+000
  4.8508156e+001   2.7345425e-001   1.7911733e-001   8.9102189e-002   8.6534616e-002   9.0256427e-002   8.9669225e-002   7.0480935e-002   5.4955775e-002   4.2620000e-002   1.7634595e-002   5.2144655e-003   9.5439321e-004   5.8007508e-006   0.0000000e+000   0.0000000e+000   0.0000000e+000   0.0000000e+000   0.0000000e+000   0.0000000e+000   0.0000000e+000
  4.8636686e+001   2.7279399e-001   1.7954887e-001   8.9284348e-002   8.6754464e-002   9.0114786e-002   8.9942850e-002   7.0327781e-002   5.4858767e-002   4.3010177e-002   1.7287203e-002   5.1463602e-003   9.2463446e-004   5.7753953e-006   0.0000000e+000   0.0000000e+000   0.0000000e+000   0.0000000e+000   0.0000000e+000   0.0000000e+000   0.0000000e+000
  4.8728553e+001   2.7245221e-001   1.7949091e-001   8.9344536e-002   8.6685304e-002   9.0897345e-002   8.9698474e-002   7.0478919e-002   5.4799053e-002   4.2908573e-002   1.7251061e-002   5.0817863e-003   9.0751674e-004   4.3123436e-006   0.0000000e+000   0.0000000e+000   0.0000000e+000   0.0000000e+000   0.0000000e+000   0.0000000e+000   0.0000000e+000
  4.8820377e+001   2.7296062e-001   1.7836175e-001   8.9915785e-002   8.6949372e-002   9.0707677e-002   8.9885796e-002   7.0630386e-002   5.4675613e-002   4.2888763e-002   1.7090995e-002   5.0339868e-003   8.9495840e-004   4.2991753e-006   0.0000000e+000   0.0000000e+000   0.0000000e+000   0.0000000e+000   0.0000000e+000   0.0000000e+000   0.0000000e+000
  4.8912790e+001   2.7276899e-001   1.7868699e-001   8.9818286e-002   8.6918635e-002   9.0744300e-002   8.9874954e-002   7.0940253e-002   5.4524520e-002   4.2742279e-002   1.7126547e-002   4.9822614e-003   8.6831058e-004   3.6798829e-006   0.0000000e+000   0.0000000e+000   0.0000000e+000   0.0000000e+000   0.0000000e+000   0.0000000e+000   0.0000000e+000
  4.9043055e+001   2.7251643e-001   1.7786600e-001   9.0640567e-002   8.7255157e-002   9.0815644e-002   8.9716308e-002   7.1305330e-002   5.4546878e-002   4.2514479e-002   1.7066352e-002   4.9493327e-003   8.0446886e-004   3.0582484e-006   0.0000000e+000   0.0000000e+000   0.0000000e+000   0.0000000e+000   0.0000000e+000   0.0000000e+000   0.0000000e+000
  4.9136098e+001   2.7242055e-001   1.7773150e-001   9.1141135e-002   8.6910964e-002   9.1257578e-002   8.9864204e-002   7.0914558e-002   5.4754277e-002   4.2323442e-002   1.7047031e-002   4.8469497e-003   7.8476787e-004   3.0491837e-006   0.0000000e+000   0.0000000e+000   0.0000000e+000   0.0000000e+000   0.0000000e+000   0.0000000e+000   0.0000000e+000
  4.9229146e+001   2.7217254e-001   1.7801285e-001   9.1119569e-002   8.6738925e-002   9.1376325e-002   8.9605818e-002   7.1483001e-002   5.4615437e-002   4.2413381e-002   1.6897411e-002   4.7941469e-003   7.6755909e-004   3.0399942e-006   0.0000000e+000   0.0000000e+000   0.0000000e+000   0.0000000e+000   0.0000000e+000   0.0000000e+000   0.0000000e+000
  4.9322193e+001   2.7195660e-001   1.7817201e-001   9.0973644e-002   8.6847811e-002   9.1665867e-002   8.9884276e-002   7.1246160e-002   5.4400020e-002   4.2604192e-002   1.6813995e-002   4.6986847e-003   7.3431177e-004   2.4282175e-006   0.0000000e+000   0.0000000e+000   0.0000000e+000   0.0000000e+000   0.0000000e+000   0.0000000e+000   0.0000000e+000
  4.9416333e+001   2.7120060e-001   1.7876155e-001   9.0901059e-002   8.7279621e-002   9.1375462e-002   9.0265833e-002   7.1209648e-002   5.4254440e-002   4.2526754e-002   1.6856747e-002   4.6462484e-003   7.2022273e-004   1.8185173e-006   0.0000000e+000   0.0000000e+000   0.0000000e+000   0.0000000e+000   0.0000000e+000   0.0000000e+000   0.0000000e+000
  4.9510466e+001   2.7011940e-001   1.7974415e-001   9.0834076e-002   8.6721703e-002   9.2121241e-002   9.0386924e-002   7.1630681e-002   5.3855857e-002   4.2542190e-002   1.6881189e-002   4.4800678e-003   6.8192588e-004   6.0392453e-007   0.0000000e+000   0.0000000e+000   0.0000000e+000   0.0000000e+000   0.0000000e+000   0.0000000e+000   0.0000000e+000
  4.9642232e+001   2.6886174e-001   1.8078994e-001   9.0681185e-002   8.7094478e-002   9.1798090e-002   9.0967764e-002   7.1717132e-002   5.4070949e-002   4.2238462e-002   1.6772591e-002   4.3487359e-003   6.5832765e-004   6.0125054e-007   0.0000000e+000   0.0000000e+000   0.0000000e+000   0.0000000e+000   0.0000000e+000   0.0000000e+000   0.0000000e+000
  4.9736346e+001   2.6794779e-001   1.8147407e-001   9.0650859e-002   8.7436138e-002   9.1743741e-002   9.0810546e-002   7.1833884e-002   5.4283372e-002   4.2101568e-002   1.6756708e-002   4.3167421e-003   6.4457991e-004   0.0000000e+000   0.0000000e+000   0.0000000e+000   0.0000000e+000   0.0000000e+000   0.0000000e+000   0.0000000e+000   0.0000000e+000
  4.9821034e+001   2.6784893e-001   1.8155613e-001   9.0333419e-002   8.7682013e-002   9.1973484e-002   9.0991975e-002   7.1654247e-002   5.4339369e-002   4.2095687e-002   1.6599996e-002   4.2965503e-003   6.2819765e-004   0.0000000e+000   0.0000000e+000   0.0000000e+000   0.0000000e+000   0.0000000e+000   0.0000000e+000   0.0000000e+000   0.0000000e+000
  4.9915134e+001   2.6743986e-001   1.8166296e-001   9.0154414e-002   8.7902681e-002   9.2590324e-002   9.0682845e-002   7.1634225e-002   5.4579192e-002   4.2108654e-002   1.6370503e-002   4.2753467e-003   5.9900009e-004   0.0000000e+000   0.0000000e+000   0.0000000e+000   0.0000000e+000   0.0000000e+000   0.0000000e+000   0.0000000e+000   0.0000000e+000
  5.0009227e+001   2.6411693e-001   1.8280324e-001   9.4470167e-002   8.6284385e-002   9.2538504e-002   9.2248906e-002   7.1460264e-002   5.3104773e-002   4.1807970e-002   1.6473896e-002   4.2872944e-003   4.0367355e-004   0.0000000e+000   0.0000000e+000   0.0000000e+000   0.0000000e+000   0.0000000e+000   0.0000000e+000   0.0000000e+000   0.0000000e+000
  5.0103193e+001   2.6338966e-001   1.8320108e-001   9.4121819e-002   8.5997213e-002   9.4133757e-002   9.1650569e-002   7.1649725e-002   5.3420265e-002   4.1838497e-002   1.5943879e-002   4.2539358e-003   3.9960012e-004   0.0000000e+000   0.0000000e+000   0.0000000e+000   0.0000000e+000   0.0000000e+000   0.0000000e+000   0.0000000e+000   0.0000000e+000
  5.0244150e+001   2.6007634e-001   1.8577135e-001   9.5813465e-002   8.6497667e-002   9.2925286e-002   9.1657718e-002   7.1987010e-002   5.3659292e-002   4.1404208e-002   1.5693569e-002   4.1265245e-003   3.8757411e-004   0.0000000e+000   0.0000000e+000   0.0000000e+000   0.0000000e+000   0.0000000e+000   0.0000000e+000   0.0000000e+000   0.0000000e+000
  5.0302911e+001   2.5930729e-001   1.8677820e-001   9.5239179e-002   8.6934411e-002   9.2991707e-002   9.2562454e-002   7.1242975e-002   5.3595132e-002   4.1188717e-002   1.5721663e-002   4.0514583e-003   3.8680580e-004   0.0000000e+000   0.0000000e+000   0.0000000e+000   0.0000000e+000   0.0000000e+000   0.0000000e+000   0.0000000e+000   0.0000000e+000
  5.0468178e+001   2.5787197e-001   1.8753612e-001   9.4535564e-002   8.8150085e-002   9.3343217e-002   9.2952396e-002   7.1320504e-002   5.3589517e-002   4.0767494e-002   1.5686715e-002   3.8690552e-003   3.7736321e-004   0.0000000e+000   0.0000000e+000   0.0000000e+000   0.0000000e+000   0.0000000e+000   0.0000000e+000   0.0000000e+000   0.0000000e+000
  5.0579448e+001   2.5791711e-001   1.8710108e-001   9.5060188e-002   8.8767909e-002   9.2300834e-002   9.3994574e-002   7.0680758e-002   5.3598649e-002   4.0722552e-002   1.5766015e-002   3.7387774e-003   3.5155377e-004   0.0000000e+000   0.0000000e+000   0.0000000e+000   0.0000000e+000   0.0000000e+000   0.0000000e+000   0.0000000e+000   0.0000000e+000
  5.0690602e+001   2.5953203e-001   1.8544070e-001   9.5280300e-002   8.8616443e-002   9.2187425e-002   9.4268294e-002   7.1408560e-002   5.3132329e-002   4.0340654e-002   1.5732738e-002   3.7174991e-003   3.4302387e-004   0.0000000e+000   0.0000000e+000   0.0000000e+000   0.0000000e+000   0.0000000e+000   0.0000000e+000   0.0000000e+000   0.0000000e+000
  5.0801624e+001   2.5920495e-001   1.8301038e-001   9.6205690e-002   8.9977902e-002   9.2068004e-002   9.4916569e-002   7.1626224e-002   5.3184346e-002   4.0263763e-002   1.5575809e-002   3.6366965e-003   3.2966047e-004   0.0000000e+000   0.0000000e+000   0.0000000e+000   0.0000000e+000   0.0000000e+000   0.0000000e+000   0.0000000e+000   0.0000000e+000
  5.0945823e+001   2.5896038e-001   1.8289782e-001   9.6396200e-002   9.0617276e-002   9.2139968e-002   9.4702607e-002   7.2437351e-002   5.2529279e-002   3.9864921e-002   1.5544034e-002   3.5820670e-003   3.2809785e-004   0.0000000e+000   0.0000000e+000   0.0000000e+000   0.0000000e+000   0.0000000e+000   0.0000000e+000   0.0000000e+000   0.0000000e+000
  5.1015049e+001   2.5931261e-001   1.8262453e-001   9.6644861e-002   9.0211291e-002   9.2737431e-002   9.3637893e-002   7.2517979e-002   5.3087980e-002   3.9859629e-002   1.5959225e-002   3.0870938e-003   3.1948222e-004   0.0000000e+000   0.0000000e+000   0.0000000e+000   0.0000000e+000   0.0000000e+000   0.0000000e+000   0.0000000e+000   0.0000000e+000
  5.1101583e+001   2.5907902e-001   1.8213874e-001   9.7678178e-002   8.9222326e-002   9.3682777e-002   9.3585515e-002   7.2007982e-002   5.3590290e-002   3.9858365e-002   1.5759814e-002   3.1052256e-003   2.9176948e-004   0.0000000e+000   0.0000000e+000   0.0000000e+000   0.0000000e+000   0.0000000e+000   0.0000000e+000   0.0000000e+000   0.0000000e+000
  5.1257343e+001   2.5970789e-001   1.8330831e-001   9.4175638e-002   8.9884815e-002   9.5722562e-002   9.2179333e-002   7.2694024e-002   5.2901948e-002   4.1194707e-002   1.5081486e-002   2.9639875e-003   1.8529756e-004   0.0000000e+000   0.0000000e+000   0.0000000e+000   0.0000000e+000   0.0000000e+000   0.0000000e+000   0.0000000e+000   0.0000000e+000
  5.1365510e+001   2.5958010e-001   1.8201952e-001   9.3433121e-002   9.3110787e-002   9.4193525e-002   9.2660731e-002   7.3155477e-002   5.3729772e-002   3.9912405e-002   1.5068103e-002   2.9519879e-003   1.8447561e-004   0.0000000e+000   0.0000000e+000   0.0000000e+000   0.0000000e+000   0.0000000e+000   0.0000000e+000   0.0000000e+000   0.0000000e+000
  5.1500719e+001   2.5937785e-001   1.8167515e-001   9.3373240e-002   9.3900984e-002   9.4811788e-002   9.1940079e-002   7.3575068e-002   5.4604618e-002   3.9779634e-002   1.3839437e-002   2.9386502e-003   1.8350046e-004   0.0000000e+000   0.0000000e+000   0.0000000e+000   0.0000000e+000   0.0000000e+000   0.0000000e+000   0.0000000e+000   0.0000000e+000
  5.1669729e+001   2.5835259e-001   1.8182847e-001   9.4058573e-002   9.4608764e-002   9.4817001e-002   9.0990204e-002   7.4837518e-002   5.4041355e-002   3.9080614e-002   1.4524777e-002   2.7102398e-003   1.4989980e-004   0.0000000e+000   0.0000000e+000   0.0000000e+000   0.0000000e+000   0.0000000e+000   0.0000000e+000   0.0000000e+000   0.0000000e+000
  5.1804938e+001   2.5724164e-001   1.8023794e-001   9.8047164e-002   9.4248903e-002   9.4436416e-002   9.1063410e-002   7.4390710e-002   5.4460006e-002   3.8680250e-002   1.4654852e-002   2.3895912e-003   1.4912236e-004   0.0000000e+000   0.0000000e+000   0.0000000e+000   0.0000000e+000   0.0000000e+000   0.0000000e+000   0.0000000e+000   0.0000000e+000
  5.1913105e+001   2.5715680e-001   1.8026309e-001   9.7473318e-002   9.4523003e-002   9.5199915e-002   9.1160922e-002   7.4121164e-002   5.4430924e-002   3.8522258e-002   1.4731654e-002   2.3417317e-003   7.5221603e-005   0.0000000e+000   0.0000000e+000   0.0000000e+000   0.0000000e+000   0.0000000e+000   0.0000000e+000   0.0000000e+000   0.0000000e+000
  5.2048313e+001   2.5746532e-001   1.7916475e-001   9.8011079e-002   9.4441518e-002   9.4973912e-002   9.2296010e-002   7.4598609e-002   5.3109933e-002   3.9428067e-002   1.4185557e-002   2.2504227e-003   7.4830549e-005   0.0000000e+000   0.0000000e+000   0.0000000e+000   0.0000000e+000   0.0000000e+000   0.0000000e+000   0.0000000e+000   0.0000000e+000
  5.2156480e+001   2.5769408e-001   1.7822529e-001   9.9136192e-002   9.3461472e-002   9.6437322e-002   9.1119514e-002   7.5289038e-002   5.2782373e-002   3.9443343e-002   1.4165182e-002   2.1716719e-003   7.4519306e-005   0.0000000e+000   0.0000000e+000   0.0000000e+000   0.0000000e+000   0.0000000e+000   0.0000000e+000   0.0000000e+000   0.0000000e+000
  5.2291689e+001   2.5657702e-001   1.7861016e-001   9.9354003e-002   9.2955873e-002   9.7845538e-002   9.1531592e-002   7.4789159e-002   5.3086836e-002   3.9461216e-002   1.3826337e-002   1.8881341e-003   7.4134445e-005   0.0000000e+000   0.0000000e+000   0.0000000e+000   0.0000000e+000   0.0000000e+000   0.0000000e+000   0.0000000e+000   0.0000000e+000
  5.2460700e+001   2.5165651e-001   1.8300208e-001   9.8004278e-002   9.4731503e-002   9.7693578e-002   9.1890239e-002   7.5472358e-002   5.2518732e-002   3.9360950e-002   1.3718333e-002   1.8777845e-003   7.3658761e-005   0.0000000e+000   0.0000000e+000   0.0000000e+000   0.0000000e+000   0.0000000e+000   0.0000000e+000   0.0000000e+000   0.0000000e+000
  5.2595908e+001   2.4546792e-001   1.8860959e-001   9.9896641e-002   9.4170049e-002   9.8802917e-002   9.3663316e-002   7.2277646e-002   5.3638844e-002   3.9137780e-002   1.2539642e-002   1.7956536e-003   0.0000000e+000   0.0000000e+000   0.0000000e+000   0.0000000e+000   0.0000000e+000   0.0000000e+000   0.0000000e+000   0.0000000e+000   0.0000000e+000
  5.2704075e+001   2.4804399e-001   1.8690763e-001   9.6574211e-002   9.8358568e-002   9.7029933e-002   9.4856687e-002   7.1844214e-002   5.3033695e-002   3.9479459e-002   1.2531913e-002   1.3397029e-003   0.0000000e+000   0.0000000e+000   0.0000000e+000   0.0000000e+000   0.0000000e+000   0.0000000e+000   0.0000000e+000   0.0000000e+000   0.0000000e+000
  5.2839284e+001   2.4817428e-001   1.8774011e-001   9.6716007e-002   9.8512556e-002   9.6527357e-002   9.4770628e-002   7.1584456e-002   5.3715481e-002   3.8434661e-002   1.2492029e-002   1.3324399e-003   0.0000000e+000   0.0000000e+000   0.0000000e+000   0.0000000e+000   0.0000000e+000   0.0000000e+000   0.0000000e+000   0.0000000e+000   0.0000000e+000
  5.3008295e+001   2.5068624e-001   1.7956612e-001   1.0061354e-001   9.8603061e-002   9.7987248e-002   9.5118697e-002   7.1068938e-002   5.5271712e-002   3.7758854e-002   1.2145716e-002   1.1798713e-003   0.0000000e+000   0.0000000e+000   0.0000000e+000   0.0000000e+000   0.0000000e+000   0.0000000e+000   0.0000000e+000   0.0000000e+000   0.0000000e+000
  5.3219558e+001   2.4950036e-001   1.7886075e-001   1.0094428e-001   1.0099603e-001   9.8000449e-002   9.4154542e-002   7.1731531e-002   5.4968180e-002   3.8746806e-002   1.0925500e-002   1.1715708e-003   0.0000000e+000   0.0000000e+000   0.0000000e+000   0.0000000e+000   0.0000000e+000   0.0000000e+000   0.0000000e+000   0.0000000e+000   0.0000000e+000
  5.3483637e+001   2.4964922e-001   1.8051248e-001   9.6682093e-002   1.0477423e-001   9.7958962e-002   9.3633267e-002   7.1895103e-002   5.4288437e-002   4.0052641e-002   9.3921104e-003   1.1614505e-003   0.0000000e+000   0.0000000e+000   0.0000000e+000   0.0000000e+000   0.0000000e+000   0.0000000e+000   0.0000000e+000   0.0000000e+000   0.0000000e+000
  5.3813736e+001   2.4325862e-001   1.8515206e-001   1.0054111e-001   1.0388935e-001   9.8689958e-002   9.2799855e-002   7.1615250e-002   5.4760782e-002   3.9799009e-002   8.3448950e-003   1.1491148e-003   0.0000000e+000   0.0000000e+000   0.0000000e+000   0.0000000e+000   0.0000000e+000   0.0000000e+000   0.0000000e+000   0.0000000e+000   0.0000000e+000
  5.4077816e+001   2.4304459e-001   1.8392952e-001   1.0224798e-001   1.0403217e-001   9.9862865e-002   9.2340973e-002   7.1453024e-002   5.4546188e-002   3.9933031e-002   7.4704695e-003   1.1391902e-003   0.0000000e+000   0.0000000e+000   0.0000000e+000   0.0000000e+000   0.0000000e+000   0.0000000e+000   0.0000000e+000   0.0000000e+000   0.0000000e+000
  5.4407915e+001   2.4130483e-001   1.8204168e-001   1.0607148e-001   1.0361798e-001   1.0242845e-001   9.0378393e-002   7.2359083e-002   5.3601628e-002   4.0027666e-002   7.4693672e-003   6.9944154e-004   0.0000000e+000   0.0000000e+000   0.0000000e+000   0.0000000e+000   0.0000000e+000   0.0000000e+000   0.0000000e+000   0.0000000e+000   0.0000000e+000
  5.4671994e+001   2.4085696e-001   1.8291729e-001   1.0550115e-001   1.0493524e-001   1.0160985e-001   9.0968073e-002   7.2249822e-002   5.2973626e-002   3.9861096e-002   7.7792817e-003   3.4762103e-004   0.0000000e+000   0.0000000e+000   0.0000000e+000   0.0000000e+000   0.0000000e+000   0.0000000e+000   0.0000000e+000   0.0000000e+000   0.0000000e+000
  5.5002093e+001   2.4108551e-001   1.8209345e-001   1.0321667e-001   1.0671118e-001   1.0232790e-001   9.1781192e-002   7.3998755e-002   5.1132623e-002   3.9819345e-002   7.4898321e-003   3.4353973e-004   0.0000000e+000   0.0000000e+000   0.0000000e+000   0.0000000e+000   0.0000000e+000   0.0000000e+000   0.0000000e+000   0.0000000e+000   0.0000000e+000
  5.5266172e+001   2.3871737e-001   1.8008938e-001   1.0568345e-001   1.0927734e-001   1.0167441e-001   9.2881850e-002   7.3805516e-002   5.1822138e-002   3.8915965e-002   6.7923697e-003   3.4021008e-004   0.0000000e+000   0.0000000e+000   0.0000000e+000   0.0000000e+000   0.0000000e+000   0.0000000e+000   0.0000000e+000   0.0000000e+000   0.0000000e+000
  5.5596272e+001   2.3728308e-001   1.8021056e-001   1.0566339e-001   1.1071996e-001   1.0423146e-001   9.1375710e-002   7.2316221e-002   5.3932038e-002   3.7179378e-002   6.7518677e-003   3.3633339e-004   0.0000000e+000   0.0000000e+000   0.0000000e+000   0.0000000e+000   0.0000000e+000   0.0000000e+000   0.0000000e+000   0.0000000e+000   0.0000000e+000
  5.5860351e+001   2.3382122e-001   1.8334021e-001   1.0560848e-001   1.0959305e-001   1.0729356e-001   9.1332207e-002   7.1849515e-002   5.3351850e-002   3.7547435e-002   5.9292094e-003   3.3325531e-004   0.0000000e+000   0.0000000e+000   0.0000000e+000   0.0000000e+000   0.0000000e+000   0.0000000e+000   0.0000000e+000   0.0000000e+000   0.0000000e+000
  5.6190450e+001   2.3506458e-001   1.8016219e-001   1.0717601e-001   1.0802666e-001   1.1007444e-001   9.1710432e-002   7.0950166e-002   5.4289874e-002   3.7505654e-002   4.7103127e-003   3.2967058e-004   0.0000000e+000   0.0000000e+000   0.0000000e+000   0.0000000e+000   0.0000000e+000   0.0000000e+000   0.0000000e+000   0.0000000e+000   0.0000000e+000
  5.6454529e+001   2.3480971e-001   1.8111901e-001   1.0667268e-001   1.0718240e-001   1.0947125e-001   9.3600406e-002   6.9930806e-002   5.5163377e-002   3.7463815e-002   4.2595951e-003   3.2694695e-004   0.0000000e+000   0.0000000e+000   0.0000000e+000   0.0000000e+000   0.0000000e+000   0.0000000e+000   0.0000000e+000   0.0000000e+000   0.0000000e+000
  5.6784628e+001   2.3572966e-001   1.7880673e-001   1.0660445e-001   1.0818944e-001   1.1039181e-001   9.2521195e-002   7.2263152e-002   5.4475875e-002   3.6868149e-002   4.1495318e-003   0.0000000e+000   0.0000000e+000   0.0000000e+000   0.0000000e+000   0.0000000e+000   0.0000000e+000   0.0000000e+000   0.0000000e+000   0.0000000e+000   0.0000000e+000
  5.7162320e+001   2.3287160e-001   1.7978288e-001   1.1044574e-001   1.0713992e-001   1.0816414e-001   9.4826202e-002   7.1524070e-002   5.5382622e-002   3.5740973e-002   4.1218563e-003   0.0000000e+000   0.0000000e+000   0.0000000e+000   0.0000000e+000   0.0000000e+000   0.0000000e+000   0.0000000e+000   0.0000000e+000   0.0000000e+000   0.0000000e+000
  5.7464472e+001   2.3049015e-001   1.7867950e-001   1.1116212e-001   1.0956040e-001   1.0924605e-001   9.5106534e-002   7.1058784e-002   5.6430231e-002   3.4564403e-002   3.7018339e-003   0.0000000e+000   0.0000000e+000   0.0000000e+000   0.0000000e+000   0.0000000e+000   0.0000000e+000   0.0000000e+000   0.0000000e+000   0.0000000e+000   0.0000000e+000
  5.7842164e+001   2.2611679e-001   1.8094640e-001   1.1214442e-001   1.1178547e-001   1.0925913e-001   9.5612860e-002   7.2082512e-002   5.4857935e-002   3.3930551e-002   3.2639290e-003   0.0000000e+000   0.0000000e+000   0.0000000e+000   0.0000000e+000   0.0000000e+000   0.0000000e+000   0.0000000e+000   0.0000000e+000   0.0000000e+000   0.0000000e+000
  5.8144317e+001   2.2736291e-001   1.7745533e-001   1.1391565e-001   1.1406771e-001   1.0707582e-001   9.6848311e-002   7.2371281e-002   5.4430070e-002   3.3750199e-002   2.7227263e-003   0.0000000e+000   0.0000000e+000   0.0000000e+000   0.0000000e+000   0.0000000e+000   0.0000000e+000   0.0000000e+000   0.0000000e+000   0.0000000e+000   0.0000000e+000
  5.8522008e+001   2.2739279e-001   1.7728558e-001   1.1350874e-001   1.1619500e-001   1.0684237e-001   9.6814625e-002   7.1791108e-002   5.5134952e-002   3.2730603e-002   2.3042330e-003   0.0000000e+000   0.0000000e+000   0.0000000e+000   0.0000000e+000   0.0000000e+000   0.0000000e+000   0.0000000e+000   0.0000000e+000   0.0000000e+000   0.0000000e+000
  5.8824161e+001   2.2777122e-001   1.7667466e-001   1.1288511e-001   1.1483160e-001   1.0878324e-001   9.7710639e-002   7.1293042e-002   5.5439740e-002   3.2937867e-002   1.6728752e-003   0.0000000e+000   0.0000000e+000   0.0000000e+000   0.0000000e+000   0.0000000e+000   0.0000000e+000   0.0000000e+000   0.0000000e+000   0.0000000e+000   0.0000000e+000
  5.9201852e+001   2.2671471e-001   1.7879789e-001   1.1106642e-001   1.1566047e-001   1.1170014e-001   9.5095558e-002   7.2495014e-002   5.4868913e-002   3.2580242e-002   1.0206433e-003   0.0000000e+000   0.0000000e+000   0.0000000e+000   0.0000000e+000   0.0000000e+000   0.0000000e+000   0.0000000e+000   0.0000000e+000   0.0000000e+000   0.0000000e+000
  5.9504005e+001   2.2458528e-001   1.7898352e-001   1.1127050e-001   1.1734812e-001   1.1177815e-001   9.6068279e-002   7.2297283e-002   5.4828771e-002   3.1823815e-002   1.0162908e-003   0.0000000e+000   0.0000000e+000   0.0000000e+000   0.0000000e+000   0.0000000e+000   0.0000000e+000   0.0000000e+000   0.0000000e+000   0.0000000e+000   0.0000000e+000
  5.9881696e+001   2.2484983e-001   1.7588404e-001   1.1072982e-001   1.1997338e-001   1.1179557e-001   9.7121696e-002   7.3804975e-002   5.4113711e-002   3.0716092e-002   1.0108845e-003   0.0000000e+000   0.0000000e+000   0.0000000e+000   0.0000000e+000   0.0000000e+000   0.0000000e+000   0.0000000e+000   0.0000000e+000   0.0000000e+000   0.0000000e+000
  6.0183849e+001   2.2295705e-001   1.7599656e-001   1.1039177e-001   1.2058697e-001   1.1425369e-001   9.6294836e-002   7.4358091e-002   5.4090491e-002   3.0063985e-002   1.0065521e-003   0.0000000e+000   0.0000000e+000   0.0000000e+000   0.0000000e+000   0.0000000e+000   0.0000000e+000   0.0000000e+000   0.0000000e+000   0.0000000e+000   0.0000000e+000
  6.0561540e+001   2.2273768e-001   1.7308228e-001   1.1374272e-001   1.2091460e-001   1.1502612e-001   9.6184365e-002   7.3818623e-002   5.4919532e-002   2.8573011e-002   1.0010698e-003   0.0000000e+000   0.0000000e+000   0.0000000e+000   0.0000000e+000   0.0000000e+000   0.0000000e+000   0.0000000e+000   0.0000000e+000   0.0000000e+000   0.0000000e+000
  6.0863693e+001   2.2217720e-001   1.7279959e-001   1.1446482e-001   1.1961635e-001   1.1671254e-001   9.6650573e-002   7.3798354e-002   5.4605630e-002   2.8560078e-002   6.1486298e-004   0.0000000e+000   0.0000000e+000   0.0000000e+000   0.0000000e+000   0.0000000e+000   0.0000000e+000   0.0000000e+000   0.0000000e+000   0.0000000e+000   0.0000000e+000
  6.1241384e+001   2.1880504e-001   1.7459996e-001   1.1317035e-001   1.2329204e-001   1.1742066e-001   9.7095916e-002   7.2430570e-002   5.5554444e-002   2.7330332e-002   3.0068519e-004   0.0000000e+000   0.0000000e+000   0.0000000e+000   0.0000000e+000   0.0000000e+000   0.0000000e+000   0.0000000e+000   0.0000000e+000   0.0000000e+000   0.0000000e+000
  6.1543537e+001   2.1813669e-001   1.7076840e-001   1.1547064e-001   1.2360485e-001   1.1953304e-001   9.6479796e-002   7.3687073e-002   5.5073895e-002   2.6946217e-002   2.9940055e-004   0.0000000e+000   0.0000000e+000   0.0000000e+000   0.0000000e+000   0.0000000e+000   0.0000000e+000   0.0000000e+000   0.0000000e+000   0.0000000e+000   0.0000000e+000
  6.1921228e+001   2.2024294e-001   1.6860123e-001   1.1701577e-001   1.2438356e-001   1.1905295e-001   9.5138781e-002   7.4205039e-002   5.5019491e-002   2.6042399e-002   2.9784226e-004   0.0000000e+000   0.0000000e+000   0.0000000e+000   0.0000000e+000   0.0000000e+000   0.0000000e+000   0.0000000e+000   0.0000000e+000   0.0000000e+000   0.0000000e+000
  6.2223381e+001   2.2068774e-001   1.6545800e-001   1.1752705e-001   1.2749955e-001   1.1893494e-001   9.4260657e-002   7.5150767e-002   5.4855704e-002   2.5328975e-002   2.9661142e-004   0.0000000e+000   0.0000000e+000   0.0000000e+000   0.0000000e+000   0.0000000e+000   0.0000000e+000   0.0000000e+000   0.0000000e+000   0.0000000e+000   0.0000000e+000
  6.2601072e+001   2.1723806e-001   1.7005524e-001   1.1645093e-001   1.2781690e-001   1.1831658e-001   9.6202553e-002   7.4042363e-002   5.5476179e-002   2.4106035e-002   2.9514948e-004   0.0000000e+000   0.0000000e+000   0.0000000e+000   0.0000000e+000   0.0000000e+000   0.0000000e+000   0.0000000e+000   0.0000000e+000   0.0000000e+000   0.0000000e+000
  6.2903225e+001   2.1565110e-001   1.7142855e-001   1.1455317e-001   1.3164623e-001   1.1740026e-001   9.5778784e-002   7.4425338e-002   5.5264551e-002   2.3558089e-002   2.9392215e-004   0.0000000e+000   0.0000000e+000   0.0000000e+000   0.0000000e+000   0.0000000e+000   0.0000000e+000   0.0000000e+000   0.0000000e+000   0.0000000e+000   0.0000000e+000
  6.3280916e+001   2.1453387e-001   1.7223915e-001   1.1271094e-001   1.3227845e-001   1.1820664e-001   9.7214939e-002   7.3903994e-002   5.5868558e-002   2.3043460e-002   0.0000000e+000   0.0000000e+000   0.0000000e+000   0.0000000e+000   0.0000000e+000   0.0000000e+000   0.0000000e+000   0.0000000e+000   0.0000000e+000   0.0000000e+000   0.0000000e+000
  6.3583069e+001   2.1458683e-001   1.6985520e-001   1.1313205e-001   1.3310049e-001   1.1955041e-001   9.7828075e-002   7.3380179e-002   5.6032346e-002   2.2534420e-002   0.0000000e+000   0.0000000e+000   0.0000000e+000   0.0000000e+000   0.0000000e+000   0.0000000e+000   0.0000000e+000   0.0000000e+000   0.0000000e+000   0.0000000e+000   0.0000000e+000
  6.3960761e+001   2.1530086e-001   1.6858395e-001   1.1185429e-001   1.3213765e-001   1.2423321e-001   9.6315769e-002   7.3587297e-002   5.7609693e-002   2.0377278e-002   0.0000000e+000   0.0000000e+000   0.0000000e+000   0.0000000e+000   0.0000000e+000   0.0000000e+000   0.0000000e+000   0.0000000e+000   0.0000000e+000   0.0000000e+000   0.0000000e+000
  6.4351588e+001   2.1099435e-001   1.7232559e-001   1.1175828e-001   1.3257765e-001   1.2566443e-001   9.4474685e-002   7.4106566e-002   5.9078018e-002   1.9020429e-002   0.0000000e+000   0.0000000e+000   0.0000000e+000   0.0000000e+000   0.0000000e+000   0.0000000e+000   0.0000000e+000   0.0000000e+000   0.0000000e+000   0.0000000e+000   0.0000000e+000
  6.4664251e+001   2.0882893e-001   1.7239552e-001   1.1266161e-001   1.3440777e-001   1.2427071e-001   9.6096295e-002   7.4886371e-002   5.8946324e-002   1.7506464e-002   0.0000000e+000   0.0000000e+000   0.0000000e+000   0.0000000e+000   0.0000000e+000   0.0000000e+000   0.0000000e+000   0.0000000e+000   0.0000000e+000   0.0000000e+000   0.0000000e+000
  6.5055078e+001   2.0881050e-001   1.6927794e-001   1.1725675e-001   1.3222922e-001   1.2587425e-001   9.6416415e-002   7.5054728e-002   5.8773614e-002   1.6306585e-002   0.0000000e+000   0.0000000e+000   0.0000000e+000   0.0000000e+000   0.0000000e+000   0.0000000e+000   0.0000000e+000   0.0000000e+000   0.0000000e+000   0.0000000e+000   0.0000000e+000
  6.5367741e+001   2.1162646e-001   1.6655574e-001   1.1817623e-001   1.3166090e-001   1.2555270e-001   9.7437864e-002   7.4669299e-002   5.9665341e-002   1.4655475e-002   0.0000000e+000   0.0000000e+000   0.0000000e+000   0.0000000e+000   0.0000000e+000   0.0000000e+000   0.0000000e+000   0.0000000e+000   0.0000000e+000   0.0000000e+000   0.0000000e+000
  6.5758568e+001   2.0850039e-001   1.7018574e-001   1.1681330e-001   1.3165540e-001   1.2786922e-001   9.6791676e-002   7.4704785e-002   6.0647010e-002   1.2832473e-002   0.0000000e+000   0.0000000e+000   0.0000000e+000   0.0000000e+000   0.0000000e+000   0.0000000e+000   0.0000000e+000   0.0000000e+000   0.0000000e+000   0.0000000e+000   0.0000000e+000
  6.6071231e+001   2.0754498e-001   1.7239037e-001   1.1548005e-001   1.3176632e-001   1.2813896e-001   9.7656896e-002   7.4135006e-002   6.0518378e-002   1.2369030e-002   0.0000000e+000   0.0000000e+000   0.0000000e+000   0.0000000e+000   0.0000000e+000   0.0000000e+000   0.0000000e+000   0.0000000e+000   0.0000000e+000   0.0000000e+000   0.0000000e+000
  6.6462059e+001   2.0860867e-001   1.7046074e-001   1.1549652e-001   1.3114929e-001   1.2993357e-001   9.8026851e-002   7.5519559e-002   5.9990665e-002   1.0814127e-002   0.0000000e+000   0.0000000e+000   0.0000000e+000   0.0000000e+000   0.0000000e+000   0.0000000e+000   0.0000000e+000   0.0000000e+000   0.0000000e+000   0.0000000e+000   0.0000000e+000
  6.6774721e+001   2.1044158e-001   1.6872178e-001   1.1442405e-001   1.3088820e-001   1.3304853e-001   9.5777779e-002   7.6869144e-002   6.0108187e-002   9.7207544e-003   0.0000000e+000   0.0000000e+000   0.0000000e+000   0.0000000e+000   0.0000000e+000   0.0000000e+000   0.0000000e+000   0.0000000e+000   0.0000000e+000   0.0000000e+000   0.0000000e+000
  6.7165549e+001   2.0817306e-001   1.6999653e-001   1.1497315e-001   1.3263263e-001   1.3338619e-001   9.4699056e-002   7.7913226e-002   5.9329661e-002   8.8964959e-003   0.0000000e+000   0.0000000e+000   0.0000000e+000   0.0000000e+000   0.0000000e+000   0.0000000e+000   0.0000000e+000   0.0000000e+000   0.0000000e+000   0.0000000e+000   0.0000000e+000
  6.7478211e+001   2.0628820e-001   1.6822145e-001   1.1791498e-001   1.3456376e-001   1.3333272e-001   9.3428560e-002   7.8759866e-002   5.9237210e-002   8.2532489e-003   0.0000000e+000   0.0000000e+000   0.0000000e+000   0.0000000e+000   0.0000000e+000   0.0000000e+000   0.0000000e+000   0.0000000e+000   0.0000000e+000   0.0000000e+000   0.0000000e+000
  6.7869039e+001   2.0814160e-001   1.6541425e-001   1.1693940e-001   1.3634346e-001   1.3515220e-001   9.2153925e-002   7.9383510e-002   5.9407616e-002   7.0640388e-003   0.0000000e+000   0.0000000e+000   0.0000000e+000   0.0000000e+000   0.0000000e+000   0.0000000e+000   0.0000000e+000   0.0000000e+000   0.0000000e+000   0.0000000e+000   0.0000000e+000
  6.8181701e+001   2.0499925e-001   1.6740280e-001   1.1741161e-001   1.3711971e-001   1.3532472e-001   9.2734946e-002   7.8916179e-002   5.9805592e-002   6.2851878e-003   0.0000000e+000   0.0000000e+000   0.0000000e+000   0.0000000e+000   0.0000000e+000   0.0000000e+000   0.0000000e+000   0.0000000e+000   0.0000000e+000   0.0000000e+000   0.0000000e+000
  6.8572529e+001   2.0403344e-001   1.6733963e-001   1.1880275e-001   1.3698933e-001   1.3520414e-001   9.4861758e-002   7.7851017e-002   5.9684851e-002   5.2330796e-003   0.0000000e+000   0.0000000e+000   0.0000000e+000   0.0000000e+000   0.0000000e+000   0.0000000e+000   0.0000000e+000   0.0000000e+000   0.0000000e+000   0.0000000e+000   0.0000000e+000
  6.8970577e+001   2.0170426e-001   1.6787303e-001   1.1971161e-001   1.3788262e-001   1.3603737e-001   9.4408370e-002   7.8977428e-002   5.9858214e-002   3.5471084e-003   0.0000000e+000   0.0000000e+000   0.0000000e+000   0.0000000e+000   0.0000000e+000   0.0000000e+000   0.0000000e+000   0.0000000e+000   0.0000000e+000   0.0000000e+000   0.0000000e+000
  6.9289016e+001   2.0101941e-001   1.6927487e-001   1.1935560e-001   1.3774565e-001   1.3590536e-001   9.5674268e-002   7.8285943e-002   5.9208991e-002   3.5299070e-003   0.0000000e+000   0.0000000e+000   0.0000000e+000   0.0000000e+000   0.0000000e+000   0.0000000e+000   0.0000000e+000   0.0000000e+000   0.0000000e+000   0.0000000e+000   0.0000000e+000
  6.9686494e+001   2.0284477e-001   1.6799132e-001   1.1805528e-001   1.3715551e-001   1.3657841e-001   9.7590660e-002   7.8750610e-002   5.7524722e-002   3.5087164e-003   0.0000000e+000   0.0000000e+000   0.0000000e+000   0.0000000e+000   0.0000000e+000   0.0000000e+000   0.0000000e+000   0.0000000e+000   0.0000000e+000   0.0000000e+000   0.0000000e+000
  7.0004476e+001   2.0303718e-001   1.6860079e-001   1.1872003e-001   1.3590702e-001   1.3588030e-001   9.9136768e-002   7.8607407e-002   5.6833048e-002   3.2774570e-003   0.0000000e+000   0.0000000e+000   0.0000000e+000   0.0000000e+000   0.0000000e+000   0.0000000e+000   0.0000000e+000   0.0000000e+000   0.0000000e+000   0.0000000e+000   0.0000000e+000
  7.0401498e+001   2.0406459e-001   1.6757583e-001   1.1815258e-001   1.3549864e-001   1.3684889e-001   9.9348226e-002   7.8680686e-002   5.7837338e-002   1.9932182e-003   0.0000000e+000   0.0000000e+000   0.0000000e+000   0.0000000e+000   0.0000000e+000   0.0000000e+000   0.0000000e+000   0.0000000e+000   0.0000000e+000   0.0000000e+000   0.0000000e+000
  7.0719115e+001   2.0275679e-001   1.6822286e-001   1.1920969e-001   1.3257152e-001   1.3915516e-001   9.9983272e-002   7.9240610e-002   5.7729063e-002   1.1310275e-003   0.0000000e+000   0.0000000e+000   0.0000000e+000   0.0000000e+000   0.0000000e+000   0.0000000e+000   0.0000000e+000   0.0000000e+000   0.0000000e+000   0.0000000e+000   0.0000000e+000
  7.1115764e+001   2.0095256e-001   1.6618586e-001   1.2052384e-001   1.3514320e-001   1.3988546e-001   1.0002436e-001   7.9127827e-002   5.7356562e-002   8.0034649e-004   0.0000000e+000   0.0000000e+000   0.0000000e+000   0.0000000e+000   0.0000000e+000   0.0000000e+000   0.0000000e+000   0.0000000e+000   0.0000000e+000   0.0000000e+000   0.0000000e+000
  7.1433083e+001   2.0122271e-001   1.6552024e-001   1.1814645e-001   1.3857675e-001   1.4004529e-001   9.9204013e-002   7.9956805e-002   5.6865277e-002   4.6247400e-004   0.0000000e+000   0.0000000e+000   0.0000000e+000   0.0000000e+000   0.0000000e+000   0.0000000e+000   0.0000000e+000   0.0000000e+000   0.0000000e+000   0.0000000e+000   0.0000000e+000
  7.1829444e+001   2.0164248e-001   1.6522093e-001   1.1476775e-001   1.4239028e-001   1.4091290e-001   9.8123146e-002   8.0831217e-002   5.5651230e-002   4.6007797e-004   0.0000000e+000   0.0000000e+000   0.0000000e+000   0.0000000e+000   0.0000000e+000   0.0000000e+000   0.0000000e+000   0.0000000e+000   0.0000000e+000   0.0000000e+000   0.0000000e+000
  7.2146532e+001   1.9990029e-001   1.6674393e-001   1.1455008e-001   1.4364618e-001   1.4110923e-001   9.7212505e-002   8.1115320e-002   5.5264397e-002   4.5806431e-004   0.0000000e+000   0.0000000e+000   0.0000000e+000   0.0000000e+000   0.0000000e+000   0.0000000e+000   0.0000000e+000   0.0000000e+000   0.0000000e+000   0.0000000e+000   0.0000000e+000
  7.2542688e+001   1.9796342e-001   1.6765158e-001   1.1446218e-001   1.4466453e-001   1.4333963e-001   9.5642671e-002   8.1005083e-002   5.5074268e-002   1.9662728e-004   0.0000000e+000   0.0000000e+000   0.0000000e+000   0.0000000e+000   0.0000000e+000   0.0000000e+000   0.0000000e+000   0.0000000e+000   0.0000000e+000   0.0000000e+000   0.0000000e+000
  7.2859612e+001   1.9772171e-001   1.6804555e-001   1.1416472e-001   1.4450183e-001   1.4292116e-001   9.6702425e-002   8.1600419e-002   5.4342192e-002   0.0000000e+000   0.0000000e+000   0.0000000e+000   0.0000000e+000   0.0000000e+000   0.0000000e+000   0.0000000e+000   0.0000000e+000   0.0000000e+000   0.0000000e+000   0.0000000e+000   0.0000000e+000
  7.3255642e+001   1.9899655e-001   1.6508825e-001   1.1717861e-001   1.4375339e-001   1.4307605e-001   9.7126585e-002   8.1155918e-002   5.3624651e-002   0.0000000e+000   0.0000000e+000   0.0000000e+000   0.0000000e+000   0.0000000e+000   0.0000000e+000   0.0000000e+000   0.0000000e+000   0.0000000e+000   0.0000000e+000   0.0000000e+000   0.0000000e+000
  7.3572466e+001   2.0013016e-001   1.6523055e-001   1.1583355e-001   1.4258233e-001   1.4575361e-001   9.6389713e-002   8.1036395e-002   5.3043684e-002   0.0000000e+000   0.0000000e+000   0.0000000e+000   0.0000000e+000   0.0000000e+000   0.0000000e+000   0.0000000e+000   0.0000000e+000   0.0000000e+000   0.0000000e+000   0.0000000e+000   0.0000000e+000
  7.3968451e+001   2.0071669e-001   1.6354305e-001   1.1596977e-001   1.4253117e-001   1.4597017e-001   9.8419429e-002   8.0461567e-002   5.2388158e-002   0.0000000e+000   0.0000000e+000   0.0000000e+000   0.0000000e+000   0.0000000e+000   0.0000000e+000   0.0000000e+000   0.0000000e+000   0.0000000e+000   0.0000000e+000   0.0000000e+000   0.0000000e+000
  7.4364443e+001   1.9828411e-001   1.6561372e-001   1.1756258e-001   1.4154958e-001   1.4639939e-001   9.7527250e-002   8.2339407e-002   5.0723975e-002   0.0000000e+000   0.0000000e+000   0.0000000e+000   0.0000000e+000   0.0000000e+000   0.0000000e+000   0.0000000e+000   0.0000000e+000   0.0000000e+000   0.0000000e+000   0.0000000e+000   0.0000000e+000
  7.4681237e+001   1.9807073e-001   1.6545259e-001   1.1609746e-001   1.4181575e-001   1.4856063e-001   9.7225722e-002   8.2252530e-002   5.0524591e-002   0.0000000e+000   0.0000000e+000   0.0000000e+000   0.0000000e+000   0.0000000e+000   0.0000000e+000   0.0000000e+000   0.0000000e+000   0.0000000e+000   0.0000000e+000   0.0000000e+000   0.0000000e+000
  7.5077230e+001   1.9648275e-001   1.6611759e-001   1.1499869e-001   1.4401610e-001   1.4800839e-001   9.7161624e-002   8.2996415e-002   5.0218438e-002   0.0000000e+000   0.0000000e+000   0.0000000e+000   0.0000000e+000   0.0000000e+000   0.0000000e+000   0.0000000e+000   0.0000000e+000   0.0000000e+000   0.0000000e+000   0.0000000e+000   0.0000000e+000
  7.5473371e+001   1.9703757e-001   1.6602598e-001   1.0979953e-001   1.4862387e-001   1.4826316e-001   9.8206271e-002   8.2470891e-002   4.9572729e-002   0.0000000e+000   0.0000000e+000   0.0000000e+000   0.0000000e+000   0.0000000e+000   0.0000000e+000   0.0000000e+000   0.0000000e+000   0.0000000e+000   0.0000000e+000   0.0000000e+000   0.0000000e+000
  7.5790283e+001   1.9542786e-001   1.6640691e-001   1.1196785e-001   1.4782484e-001   1.4812988e-001   9.8262781e-002   8.3575511e-002   4.8404373e-002   0.0000000e+000   0.0000000e+000   0.0000000e+000   0.0000000e+000   0.0000000e+000   0.0000000e+000   0.0000000e+000   0.0000000e+000   0.0000000e+000   0.0000000e+000   0.0000000e+000   0.0000000e+000
  7.6186424e+001   1.9500271e-001   1.6648067e-001   1.1271741e-001   1.4558466e-001   1.5055072e-001   9.7956068e-002   8.4420821e-002   4.7286935e-002   0.0000000e+000   0.0000000e+000   0.0000000e+000   0.0000000e+000   0.0000000e+000   0.0000000e+000   0.0000000e+000   0.0000000e+000   0.0000000e+000   0.0000000e+000   0.0000000e+000   0.0000000e+000
  7.6582903e+001   1.9611202e-001   1.6650419e-001   1.1121772e-001   1.4603939e-001   1.5019692e-001   9.9755553e-002   8.3920376e-002   4.6253839e-002   0.0000000e+000   0.0000000e+000   0.0000000e+000   0.0000000e+000   0.0000000e+000   0.0000000e+000   0.0000000e+000   0.0000000e+000   0.0000000e+000   0.0000000e+000   0.0000000e+000   0.0000000e+000
  7.6900086e+001   1.9718130e-001   1.6662946e-001   1.1078465e-001   1.4345048e-001   1.5285695e-001   1.0053485e-001   8.2961959e-002   4.5600359e-002   0.0000000e+000   0.0000000e+000   0.0000000e+000   0.0000000e+000   0.0000000e+000   0.0000000e+000   0.0000000e+000   0.0000000e+000   0.0000000e+000   0.0000000e+000   0.0000000e+000   0.0000000e+000
  7.7296564e+001   1.9847950e-001   1.6485272e-001   1.1206570e-001   1.4434699e-001   1.5134291e-001   1.0055395e-001   8.3880966e-002   4.4477265e-002   0.0000000e+000   0.0000000e+000   0.0000000e+000   0.0000000e+000   0.0000000e+000   0.0000000e+000   0.0000000e+000   0.0000000e+000   0.0000000e+000   0.0000000e+000   0.0000000e+000   0.0000000e+000
  7.7693568e+001   1.9721515e-001   1.6511277e-001   1.1315262e-001   1.4405396e-001   1.5196450e-001   9.9593759e-002   8.5288369e-002   4.3618872e-002   0.0000000e+000   0.0000000e+000   0.0000000e+000   0.0000000e+000   0.0000000e+000   0.0000000e+000   0.0000000e+000   0.0000000e+000   0.0000000e+000   0.0000000e+000   0.0000000e+000   0.0000000e+000
  7.8011171e+001   1.9469365e-001   1.6631138e-001   1.1420742e-001   1.4531531e-001   1.5205575e-001   9.8799677e-002   8.5516174e-002   4.3100633e-002   0.0000000e+000   0.0000000e+000   0.0000000e+000   0.0000000e+000   0.0000000e+000   0.0000000e+000   0.0000000e+000   0.0000000e+000   0.0000000e+000   0.0000000e+000   0.0000000e+000   0.0000000e+000
  7.8408175e+001   1.9507102e-001   1.6710945e-001   1.1270362e-001   1.4599037e-001   1.5145209e-001   1.0023850e-001   8.5684060e-002   4.1750896e-002   0.0000000e+000   0.0000000e+000   0.0000000e+000   0.0000000e+000   0.0000000e+000   0.0000000e+000   0.0000000e+000   0.0000000e+000   0.0000000e+000   0.0000000e+000   0.0000000e+000   0.0000000e+000
  7.8805891e+001   1.9215553e-001   1.6750199e-001   1.1602628e-001   1.4741365e-001   1.4963831e-001   1.0080204e-001   8.5329597e-002   4.1132602e-002   0.0000000e+000   0.0000000e+000   0.0000000e+000   0.0000000e+000   0.0000000e+000   0.0000000e+000   0.0000000e+000   0.0000000e+000   0.0000000e+000   0.0000000e+000   0.0000000e+000   0.0000000e+000
  7.9124063e+001   1.9386366e-001   1.6472686e-001   1.1481302e-001   1.4910899e-001   1.5061851e-001   1.0099484e-001   8.5121873e-002   4.0752244e-002   0.0000000e+000   0.0000000e+000   0.0000000e+000   0.0000000e+000   0.0000000e+000   0.0000000e+000   0.0000000e+000   0.0000000e+000   0.0000000e+000   0.0000000e+000   0.0000000e+000   0.0000000e+000
  7.9521779e+001   1.9250432e-001   1.6684412e-001   1.1272020e-001   1.5170217e-001   1.4965577e-001   1.0204281e-001   8.4517995e-002   4.0012622e-002   0.0000000e+000   0.0000000e+000   0.0000000e+000   0.0000000e+000   0.0000000e+000   0.0000000e+000   0.0000000e+000   0.0000000e+000   0.0000000e+000   0.0000000e+000   0.0000000e+000   0.0000000e+000
  7.9920395e+001   1.9417339e-001   1.6451979e-001   1.1202246e-001   1.5082834e-001   1.5217652e-001   1.0307922e-001   8.4909298e-002   3.8290987e-002   0.0000000e+000   0.0000000e+000   0.0000000e+000   0.0000000e+000   0.0000000e+000   0.0000000e+000   0.0000000e+000   0.0000000e+000   0.0000000e+000   0.0000000e+000   0.0000000e+000   0.0000000e+000
  8.0239288e+001   1.9459985e-001   1.6176977e-001   1.1459019e-001   1.4994750e-001   1.5312880e-001   1.0280428e-001   8.5601489e-002   3.7558106e-002   0.0000000e+000   0.0000000e+000   0.0000000e+000   0.0000000e+000   0.0000000e+000   0.0000000e+000   0.0000000e+000   0.0000000e+000   0.0000000e+000   0.0000000e+000   0.0000000e+000   0.0000000e+000
  8.0637904e+001   1.9622605e-001   1.6022222e-001   1.1320656e-001   1.4913666e-001   1.5510751e-001   1.0360931e-001   8.7068698e-002   3.5423004e-002   0.0000000e+000   0.0000000e+000   0.0000000e+000   0.0000000e+000   0.0000000e+000   0.0000000e+000   0.0000000e+000   0.0000000e+000   0.0000000e+000   0.0000000e+000   0.0000000e+000   0.0000000e+000
  8.1037608e+001   1.9461996e-001   1.6150297e-001   1.1590530e-001   1.4674264e-001   1.5483729e-001   1.0434832e-001   8.8044716e-002   3.3998806e-002   0.0000000e+000   0.0000000e+000   0.0000000e+000   0.0000000e+000   0.0000000e+000   0.0000000e+000   0.0000000e+000   0.0000000e+000   0.0000000e+000   0.0000000e+000   0.0000000e+000   0.0000000e+000
  8.1357371e+001   1.9513649e-001   1.6105372e-001   1.1554497e-001   1.4899939e-001   1.5355280e-001   1.0451314e-001   8.8353216e-002   3.2846278e-002   0.0000000e+000   0.0000000e+000   0.0000000e+000   0.0000000e+000   0.0000000e+000   0.0000000e+000   0.0000000e+000   0.0000000e+000   0.0000000e+000   0.0000000e+000   0.0000000e+000   0.0000000e+000
  8.1757075e+001   1.9261943e-001   1.6299093e-001   1.1570864e-001   1.5028638e-001   1.5419166e-001   1.0281629e-001   8.9668166e-002   3.1718507e-002   0.0000000e+000   0.0000000e+000   0.0000000e+000   0.0000000e+000   0.0000000e+000   0.0000000e+000   0.0000000e+000   0.0000000e+000   0.0000000e+000   0.0000000e+000   0.0000000e+000   0.0000000e+000
  8.2158056e+001   1.9035477e-001   1.6279820e-001   1.1713239e-001   1.5275712e-001   1.5287613e-001   1.0397395e-001   8.9774438e-002   3.0333018e-002   0.0000000e+000   0.0000000e+000   0.0000000e+000   0.0000000e+000   0.0000000e+000   0.0000000e+000   0.0000000e+000   0.0000000e+000   0.0000000e+000   0.0000000e+000   0.0000000e+000   0.0000000e+000
  8.2559540e+001   1.9178110e-001   1.5918919e-001   1.1729266e-001   1.5524571e-001   1.5088823e-001   1.0619361e-001   8.9836607e-002   2.9572899e-002   0.0000000e+000   0.0000000e+000   0.0000000e+000   0.0000000e+000   0.0000000e+000   0.0000000e+000   0.0000000e+000   0.0000000e+000   0.0000000e+000   0.0000000e+000   0.0000000e+000   0.0000000e+000
  8.2880727e+001   1.9173660e-001   1.5802413e-001   1.1848958e-001   1.5578967e-001   1.5068015e-001   1.0608172e-001   8.9904047e-002   2.9294106e-002   0.0000000e+000   0.0000000e+000   0.0000000e+000   0.0000000e+000   0.0000000e+000   0.0000000e+000   0.0000000e+000   0.0000000e+000   0.0000000e+000   0.0000000e+000   0.0000000e+000   0.0000000e+000
  8.3282211e+001   1.9149502e-001   1.5820512e-001   1.1890381e-001   1.5571242e-001   1.5122944e-001   1.0611712e-001   8.9809877e-002   2.8527193e-002   0.0000000e+000   0.0000000e+000   0.0000000e+000   0.0000000e+000   0.0000000e+000   0.0000000e+000   0.0000000e+000   0.0000000e+000   0.0000000e+000   0.0000000e+000   0.0000000e+000   0.0000000e+000
  8.3685233e+001   1.9314497e-001   1.5522174e-001   1.1886163e-001   1.5566936e-001   1.5231061e-001   1.0712967e-001   9.1295171e-002   2.6366854e-002   0.0000000e+000   0.0000000e+000   0.0000000e+000   0.0000000e+000   0.0000000e+000   0.0000000e+000   0.0000000e+000   0.0000000e+000   0.0000000e+000   0.0000000e+000   0.0000000e+000   0.0000000e+000
  8.4088852e+001   1.9167149e-001   1.5576014e-001   1.1825458e-001   1.5780560e-001   1.5216994e-001   1.0732032e-001   9.2359734e-002   2.4658186e-002   0.0000000e+000   0.0000000e+000   0.0000000e+000   0.0000000e+000   0.0000000e+000   0.0000000e+000   0.0000000e+000   0.0000000e+000   0.0000000e+000   0.0000000e+000   0.0000000e+000   0.0000000e+000
  8.4493093e+001   1.9143236e-001   1.5658527e-001   1.1653622e-001   1.5781610e-001   1.5425013e-001   1.0710090e-001   9.2519951e-002   2.3759076e-002   0.0000000e+000   0.0000000e+000   0.0000000e+000   0.0000000e+000   0.0000000e+000   0.0000000e+000   0.0000000e+000   0.0000000e+000   0.0000000e+000   0.0000000e+000   0.0000000e+000   0.0000000e+000
  8.4897982e+001   1.9243537e-001   1.5570036e-001   1.1696813e-001   1.5540509e-001   1.5622985e-001   1.0817368e-001   9.2912174e-002   2.2175345e-002   0.0000000e+000   0.0000000e+000   0.0000000e+000   0.0000000e+000   0.0000000e+000   0.0000000e+000   0.0000000e+000   0.0000000e+000   0.0000000e+000   0.0000000e+000   0.0000000e+000   0.0000000e+000
  8.5303545e+001   1.8819277e-001   1.6003529e-001   1.1552239e-001   1.5666776e-001   1.5604888e-001   1.0901672e-001   9.4022721e-002   2.0493463e-002   0.0000000e+000   0.0000000e+000   0.0000000e+000   0.0000000e+000   0.0000000e+000   0.0000000e+000   0.0000000e+000   0.0000000e+000   0.0000000e+000   0.0000000e+000   0.0000000e+000   0.0000000e+000
  8.5709807e+001   1.9034957e-001   1.5502962e-001   1.1889564e-001   1.5478871e-001   1.5762586e-001   1.0915494e-001   9.4812411e-002   1.9343255e-002   0.0000000e+000   0.0000000e+000   0.0000000e+000   0.0000000e+000   0.0000000e+000   0.0000000e+000   0.0000000e+000   0.0000000e+000   0.0000000e+000   0.0000000e+000   0.0000000e+000   0.0000000e+000
  8.6116797e+001   1.9095105e-001   1.5133609e-001   1.2244791e-001   1.5334982e-001   1.5833129e-001   1.0956083e-001   9.5982487e-002   1.8040533e-002   0.0000000e+000   0.0000000e+000   0.0000000e+000   0.0000000e+000   0.0000000e+000   0.0000000e+000   0.0000000e+000   0.0000000e+000   0.0000000e+000   0.0000000e+000   0.0000000e+000   0.0000000e+000
  8.6524537e+001   1.8929585e-001   1.5335142e-001   1.2155422e-001   1.5590788e-001   1.5646764e-001   1.1017248e-001   9.7116676e-002   1.6133831e-002   0.0000000e+000   0.0000000e+000   0.0000000e+000   0.0000000e+000   0.0000000e+000   0.0000000e+000   0.0000000e+000   0.0000000e+000   0.0000000e+000   0.0000000e+000   0.0000000e+000   0.0000000e+000
  8.6933056e+001   1.9022394e-001   1.5187699e-001   1.2052933e-001   1.5641666e-001   1.5852992e-001   1.1006054e-001   9.7422061e-002   1.4940560e-002   0.0000000e+000   0.0000000e+000   0.0000000e+000   0.0000000e+000   0.0000000e+000   0.0000000e+000   0.0000000e+000   0.0000000e+000   0.0000000e+000   0.0000000e+000   0.0000000e+000   0.0000000e+000
  8.7342380e+001   1.8915775e-001   1.5243346e-001   1.2046669e-001   1.5730591e-001   1.5797458e-001   1.1039135e-001   9.8594506e-002   1.3675758e-002   0.0000000e+000   0.0000000e+000   0.0000000e+000   0.0000000e+000   0.0000000e+000   0.0000000e+000   0.0000000e+000   0.0000000e+000   0.0000000e+000   0.0000000e+000   0.0000000e+000   0.0000000e+000
  8.7752535e+001   1.8834753e-001   1.5298893e-001   1.1929435e-001   1.5871748e-001   1.5850982e-001   1.1080827e-001   9.9025811e-002   1.2307815e-002   0.0000000e+000   0.0000000e+000   0.0000000e+000   0.0000000e+000   0.0000000e+000   0.0000000e+000   0.0000000e+000   0.0000000e+000   0.0000000e+000   0.0000000e+000   0.0000000e+000   0.0000000e+000
  8.8163548e+001   1.8939927e-001   1.5101214e-001   1.2053678e-001   1.5927353e-001   1.5804693e-001   1.1212783e-001   9.8233867e-002   1.1369661e-002   0.0000000e+000   0.0000000e+000   0.0000000e+000   0.0000000e+000   0.0000000e+000   0.0000000e+000   0.0000000e+000   0.0000000e+000   0.0000000e+000   0.0000000e+000   0.0000000e+000   0.0000000e+000
  8.8575448e+001   1.8941777e-001   1.5181244e-001   1.1896316e-001   1.5872050e-001   1.5968838e-001   1.1241059e-001   9.7793545e-002   1.1193612e-002   0.0000000e+000   0.0000000e+000   0.0000000e+000   0.0000000e+000   0.0000000e+000   0.0000000e+000   0.0000000e+000   0.0000000e+000   0.0000000e+000   0.0000000e+000   0.0000000e+000   0.0000000e+000
  8.8988262e+001   1.8824133e-001   1.5143189e-001   1.1961945e-001   1.6206643e-001   1.5767088e-001   1.1263467e-001   9.8428551e-002   9.9067895e-003   0.0000000e+000   0.0000000e+000   0.0000000e+000   0.0000000e+000   0.0000000e+000   0.0000000e+000   0.0000000e+000   0.0000000e+000   0.0000000e+000   0.0000000e+000   0.0000000e+000   0.0000000e+000
  8.9402017e+001   1.8827084e-001   1.5254684e-001   1.1835017e-001   1.6263354e-001   1.5761503e-001   1.1360853e-001   9.8065917e-002   8.9091329e-003   0.0000000e+000   0.0000000e+000   0.0000000e+000   0.0000000e+000   0.0000000e+000   0.0000000e+000   0.0000000e+000   0.0000000e+000   0.0000000e+000   0.0000000e+000   0.0000000e+000   0.0000000e+000
  8.9816611e+001   1.8878927e-001   1.4970099e-001   1.2101285e-001   1.6037415e-001   1.5878547e-001   1.1501537e-001   9.7795313e-002   8.5265903e-003   0.0000000e+000   0.0000000e+000   0.0000000e+000   0.0000000e+000   0.0000000e+000   0.0000000e+000   0.0000000e+000   0.0000000e+000   0.0000000e+000   0.0000000e+000   0.0000000e+000   0.0000000e+000
  9.0231498e+001   1.8764361e-001   1.4943128e-001   1.2176242e-001   1.6106058e-001   1.5893120e-001   1.1484908e-001   9.8046762e-002   8.2750623e-003   0.0000000e+000   0.0000000e+000   0.0000000e+000   0.0000000e+000   0.0000000e+000   0.0000000e+000   0.0000000e+000   0.0000000e+000   0.0000000e+000   0.0000000e+000   0.0000000e+000   0.0000000e+000
  9.0646675e+001   1.8688118e-001   1.4902860e-001   1.2149166e-001   1.6100636e-001   1.6093068e-001   1.1417746e-001   9.8637926e-002   7.8461369e-003   0.0000000e+000   0.0000000e+000   0.0000000e+000   0.0000000e+000   0.0000000e+000   0.0000000e+000   0.0000000e+000   0.0000000e+000   0.0000000e+000   0.0000000e+000   0.0000000e+000   0.0000000e+000
  9.1062141e+001   1.8672450e-001   1.4996706e-001   1.2104126e-001   1.6101370e-001   1.6119969e-001   1.1491711e-001   9.7852537e-002   7.2841533e-003   0.0000000e+000   0.0000000e+000   0.0000000e+000   0.0000000e+000   0.0000000e+000   0.0000000e+000   0.0000000e+000   0.0000000e+000   0.0000000e+000   0.0000000e+000   0.0000000e+000   0.0000000e+000
  9.1477891e+001   1.8629744e-001   1.5112382e-001   1.1954917e-001   1.6065584e-001   1.6221691e-001   1.1603985e-001   9.8060464e-002   6.0564859e-003   0.0000000e+000   0.0000000e+000   0.0000000e+000   0.0000000e+000   0.0000000e+000   0.0000000e+000   0.0000000e+000   0.0000000e+000   0.0000000e+000   0.0000000e+000   0.0000000e+000   0.0000000e+000
  9.1893926e+001   1.8769278e-001   1.4951020e-001   1.1965619e-001   1.6181228e-001   1.6108010e-001   1.1675827e-001   9.8045028e-002   5.4451554e-003   0.0000000e+000   0.0000000e+000   0.0000000e+000   0.0000000e+000   0.0000000e+000   0.0000000e+000   0.0000000e+000   0.0000000e+000   0.0000000e+000   0.0000000e+000   0.0000000e+000   0.0000000e+000
  9.2310241e+001   1.8566360e-001   1.5019463e-001   1.2187139e-001   1.6183303e-001   1.6035300e-001   1.1703313e-001   9.8230095e-002   4.8211186e-003   0.0000000e+000   0.0000000e+000   0.0000000e+000   0.0000000e+000   0.0000000e+000   0.0000000e+000   0.0000000e+000   0.0000000e+000   0.0000000e+000   0.0000000e+000   0.0000000e+000   0.0000000e+000
  9.2726835e+001   1.8654291e-001   1.4949792e-001   1.2020167e-001   1.6425410e-001   1.5919729e-001   1.1784407e-001   9.8085446e-002   4.3765914e-003   0.0000000e+000   0.0000000e+000   0.0000000e+000   0.0000000e+000   0.0000000e+000   0.0000000e+000   0.0000000e+000   0.0000000e+000   0.0000000e+000   0.0000000e+000   0.0000000e+000   0.0000000e+000
  9.3143707e+001   1.8707940e-001   1.4797647e-001   1.1890423e-001   1.6641380e-001   1.5960919e-001   1.1815793e-001   9.8166123e-002   3.6928557e-003   0.0000000e+000   0.0000000e+000   0.0000000e+000   0.0000000e+000   0.0000000e+000   0.0000000e+000   0.0000000e+000   0.0000000e+000   0.0000000e+000   0.0000000e+000   0.0000000e+000   0.0000000e+000
  9.3560853e+001   1.8800562e-001   1.4651249e-001   1.1785571e-001   1.6739950e-001   1.6013880e-001   1.1883278e-001   9.8124543e-002   3.1305750e-003   0.0000000e+000   0.0000000e+000   0.0000000e+000   0.0000000e+000   0.0000000e+000   0.0000000e+000   0.0000000e+000   0.0000000e+000   0.0000000e+000   0.0000000e+000   0.0000000e+000   0.0000000e+000
  9.3978272e+001   1.8669980e-001   1.4483302e-001   1.2175611e-001   1.6505970e-001   1.6218053e-001   1.1906533e-001   9.7672599e-002   2.7329032e-003   0.0000000e+000   0.0000000e+000   0.0000000e+000   0.0000000e+000   0.0000000e+000   0.0000000e+000   0.0000000e+000   0.0000000e+000   0.0000000e+000   0.0000000e+000   0.0000000e+000   0.0000000e+000
  9.4395952e+001   1.8471971e-001   1.4715693e-001   1.2158843e-001   1.6499988e-001   1.6208380e-001   1.1977324e-001   9.7013880e-002   2.6641236e-003   0.0000000e+000   0.0000000e+000   0.0000000e+000   0.0000000e+000   0.0000000e+000   0.0000000e+000   0.0000000e+000   0.0000000e+000   0.0000000e+000   0.0000000e+000   0.0000000e+000   0.0000000e+000
  9.4813898e+001   1.8359002e-001   1.4853186e-001   1.2072063e-001   1.6707871e-001   1.6096122e-001   1.1993102e-001   9.7015776e-002   2.1707596e-003   0.0000000e+000   0.0000000e+000   0.0000000e+000   0.0000000e+000   0.0000000e+000   0.0000000e+000   0.0000000e+000   0.0000000e+000   0.0000000e+000   0.0000000e+000   0.0000000e+000   0.0000000e+000
  9.5232116e+001   1.8409683e-001   1.4757379e-001   1.2106171e-001   1.6501784e-001   1.6351367e-001   1.2004051e-001   9.6923101e-002   1.7725469e-003   0.0000000e+000   0.0000000e+000   0.0000000e+000   0.0000000e+000   0.0000000e+000   0.0000000e+000   0.0000000e+000   0.0000000e+000   0.0000000e+000   0.0000000e+000   0.0000000e+000   0.0000000e+000
  9.5650602e+001   1.8554300e-001   1.4637359e-001   1.2024681e-001   1.6537742e-001   1.6413875e-001   1.2011370e-001   9.6926846e-002   1.2798848e-003   0.0000000e+000   0.0000000e+000   0.0000000e+000   0.0000000e+000   0.0000000e+000   0.0000000e+000   0.0000000e+000   0.0000000e+000   0.0000000e+000   0.0000000e+000   0.0000000e+000   0.0000000e+000
  9.6069351e+001   1.8445710e-001   1.4543588e-001   1.2160317e-001   1.6688310e-001   1.6396620e-001   1.2013258e-001   9.6483209e-002   1.0387619e-003   0.0000000e+000   0.0000000e+000   0.0000000e+000   0.0000000e+000   0.0000000e+000   0.0000000e+000   0.0000000e+000   0.0000000e+000   0.0000000e+000   0.0000000e+000   0.0000000e+000   0.0000000e+000
[truncated: 21,064 more chars]
